# Supplementary material for: Transposable elements-mediated recruitment of KDM1A epigenetically silences HNF4A expression to promote hepatocellular carcinoma
Source: Nat Commun. 2024 Jul 4;15:5631. doi: 10.1038/s41467-024-49926-2 (PMC11224304; doi:10.1038/s41467-024-49926-2)
Supplement: Supplementary file 4 — Supplementary Data 1 [file 41467_2024_49926_MOESM4_ESM.xlsx]

## Sheet: liver-TEs
TE_position	chr	start	end	name	Smith_Waterman_score	strand	family	class	length	log2FC(FindConservedMarkers)	adj.p.value(FindConservedMarkers)	logFC(limma)	B(limma)	adj.P.Val(limma)
chr1_100130748_100130960	chr1	100130748	100130960	MER58A	1148	-	hAT-Charlie	DNA	212	10.1925	9.16e-07	20.4194	121.715	3.33e-55
chr1_103560526_103560795	chr1	103560526	103560795	L1MEg	331	-	L1	LINE	269	34.6825	1.08e-06	16.0248	141.838	6.51e-64
chr1_109589164_109589484	chr1	109589164	109589484	L2c	275	-	L2	LINE	320	67.6765	0.000778	15.1267	83.6182	9.8e-39
chr1_109618081_109618763	chr1	109618081	109618763	L1ME4a	833	-	L1	LINE	682	16.8771	0.000387	8.01333	70.372	5.18e-33
chr1_110450182_110450302	chr1	110450182	110450302	LTR105_Mam	351	+	ERVL	LTR	120	111.357	0.000374	24.9639	83.3812	1.24e-38
chr1_11046011_11046312	chr1	11046011	11046312	AluSz	2245	-	Alu	SINE	301	54.6835	0.000242	14.9338	110.693	1.94e-50
chr1_111142671_111142867	chr1	111142671	111142867	L2b	261	-	L2	LINE	196	143.918	2.9e-05	33.882	145.808	1.24e-65
chr1_111417971_111418108	chr1	111417971	111418108	LTR68	236	+	ERV1	LTR	137	17.013	3.35e-06	24.0986	97.0012	1.61e-44
chr1_111508815_111509114	chr1	111508815	111509114	AluSg	2602	+	Alu	SINE	299	43.8688	2.53e-06	20.6728	118.474	8.39e-54
chr1_111509747_111509966	chr1	111509747	111509966	MIRb	804	-	MIR	SINE	219	12.4564	0.000682	10.7306	39.1235	1.63e-19
chr1_111561111_111561420	chr1	111561111	111561420	AluJb	2139	-	Alu	SINE	309	29.7436	1.22e-05	11.8696	125.966	4.84e-57
chr1_111862202_111862372	chr1	111862202	111862372	MER58A	886	-	hAT-Charlie	DNA	170	18.5275	0.000251	8.5813	74.3581	9.84e-35
chr1_111862604_111862816	chr1	111862604	111862816	MIR	800	+	MIR	SINE	212	252.723	1.17e-06	86.4285	183.827	4.41e-82
chr1_111863425_111864115	chr1	111863425	111864115	L2c	726	-	L2	LINE	690	28.1028	0.000292	8.59848	97.1199	1.43e-44
chr1_11263188_11263485	chr1	11263188	11263485	AluSx	2015	+	Alu	SINE	297	22.9132	0.000423	16.8152	34.8554	1.13e-17
chr1_11267231_11267280	chr1	11267231	11267280	LTR26	2446	-	ERV1	LTR	49	42.5952	0.000534	8.22125	52.1536	3.86e-25
chr1_11267280_11267590	chr1	11267280	11267590	AluSg	2297	-	Alu	SINE	310	29.257	0.000924	10.7548	94.8767	1.34e-43
chr1_11267590_11267965	chr1	11267590	11267965	LTR26	2446	-	ERV1	LTR	375	85.1477	5.63e-07	41.1054	185.197	1.13e-82
chr1_11267965_11268118	chr1	11267965	11268118	AluSz	2151	-	Alu	SINE	153	56.3918	3.57e-05	20.3253	132.562	6.81e-60
chr1_114588774_114588893	chr1	114588774	114588893	AluJo	803	-	Alu	SINE	119	52.2232	6.75e-06	10.6784	105.074	5.23e-48
chr1_114588943_114589146	chr1	114588943	114589146	MIR	352	-	MIR	SINE	203	25.5665	7.8e-05	6.60603	73.2732	2.9e-34
chr1_114589266_114589412	chr1	114589266	114589412	MIR3	367	+	MIR	SINE	146	107.311	4.66e-07	26.282	166.717	1.13e-74
chr1_11676439_11676527	chr1	11676439	11676527	MIR3	208	-	MIR	SINE	88	118.116	3.75e-05	35.3186	116.759	4.65e-53
chr1_11676578_11676684	chr1	11676578	11676684	MIR3	266	+	MIR	SINE	106	145.356	0.000515	37.0089	109.556	6e-50
chr1_117371707_117371922	chr1	117371707	117371922	MER102b	641	+	hAT-Charlie	DNA	215	25.6966	1.28e-06	21.3153	105.6	3.1e-48
chr1_11777906_11777984	chr1	11777906	11777984	MIR3	197	+	MIR	SINE	78	123.65	2.58e-06	48.3862	156.339	3.43e-70
chr1_11843164_11843467	chr1	11843164	11843467	AluY	2459	-	Alu	SINE	303	33.1448	1.7e-06	15.1242	219.515	1.62e-97
chr1_119324862_119324971	chr1	119324862	119324971	MIRb	254	+	MIR	SINE	109	43.4254	1.1e-06	11.7337	133.633	2.34e-60
chr1_119326718_119326914	chr1	119326718	119326914	MIRb	412	-	MIR	SINE	196	20.9958	6.64e-05	11.2549	88.8699	5.28e-41
chr1_119378945_119379469	chr1	119378945	119379469	MER68	2571	-	ERVL	LTR	524	81.6198	1.14e-06	22.8269	114.456	4.59e-52
chr1_119763169_119763297	chr1	119763169	119763297	MIR3	226	+	MIR	SINE	128	31.545	0.000528	12.7903	109.121	9.24e-50
chr1_119806508_119806663	chr1	119806508	119806663	MIRb	284	-	MIR	SINE	155	61.4226	7.8e-05	17.1268	77.8449	3.08e-36
chr1_120423954_120424116	chr1	120423954	120424116	L1ME2z	268	-	L1	LINE	162	43.1467	4.28e-06	11.774	136.627	1.19e-61
chr1_121510491_121511971	chr1	121510491	121511971	HERV9N-int	11198	+	ERV1	LTR	1480	63.0384	7.21e-07	36.5537	127.758	8.08e-58
chr1_121511970_121513640	chr1	121511970	121513640	HERV9N-int	9333	+	ERV1	LTR	1670	33.0362	2.5e-05	15.6096	111.529	8.42e-51
chr1_121521306_121521481	chr1	121521306	121521481	MER5B	434	-	hAT-Charlie	DNA	175	33.1681	8.39e-05	8.95082	80.2221	2.89e-37
chr1_121522987_121523119	chr1	121522987	121523119	L1MC4	503	+	L1	LINE	132	14.1086	0.000724	6.54102	75.1743	4.36e-35
chr1_12157726_12157801	chr1	12157726	12157801	L1M5	227	+	L1	LINE	75	30.1557	9.84e-05	17.6195	80.9646	1.38e-37
chr1_12170184_12170302	chr1	12170184	12170302	L2b	250	-	L2	LINE	118	111.235	6.38e-07	74.3347	185.668	7.21e-83
chr1_12609181_12609256	chr1	12609181	12609256	L2a	188	+	L2	LINE	75	18.1892	0.00025	7.43909	27.8911	1.15e-14
chr1_13234273_13234594	chr1	13234273	13234594	AluJb	1641	+	Alu	SINE	321	37.1826	0.000488	13.939	103.647	2.17e-47
chr1_143743056_143743331	chr1	143743056	143743331	AluSx1	1918	-	Alu	SINE	275	15.4796	0.000291	4.30236	45.9887	1.78e-22
chr1_144452500_144452662	chr1	144452500	144452662	L1MB8	312	+	L1	LINE	162	34.3803	2.28e-05	5.69327	72.5222	6.12e-34
chr1_145715265_145715577	chr1	145715265	145715577	AluSx	2328	+	Alu	SINE	312	32.7424	2.9e-05	15.5193	85.753	1.17e-39
chr1_145820058_145820182	chr1	145820058	145820182	L1P4	6942	+	L1	LINE	124	33.1274	0.000288	7.5955	83.3823	1.23e-38
chr1_145972105_145972397	chr1	145972105	145972397	AluSp	2436	+	Alu	SINE	292	32.0697	1.09e-05	10.1215	110.357	2.71e-50
chr1_145972397_145972692	chr1	145972397	145972692	L1MD3	2918	-	L1	LINE	295	105.024	4.22e-07	30.9284	196.315	1.72e-87
chr1_145972692_145972997	chr1	145972692	145972997	AluJb	1510	-	Alu	SINE	305	26.0972	2.61e-06	44.5098	121.942	2.65e-55
chr1_145972997_145973205	chr1	145972997	145973205	L1MD3	2918	-	L1	LINE	208	10.6383	1.08e-05	9.90031	62.4219	1.41e-29
chr1_146015903_146015970	chr1	146015903	146015970	MER2	348	-	TcMar-Tigger	DNA	67	15.4113	2.05e-05	5.659	37.8701	5.67e-19
chr1_146016312_146016623	chr1	146016312	146016623	AluSz6	1882	-	Alu	SINE	311	29.8255	0.000557	6.88405	55.9548	8.81e-27
chr1_146017019_146017380	chr1	146017019	146017380	L2c	182	+	L2	LINE	361	26.9989	0.000247	6.20838	59.4334	2.75e-28
chr1_146022622_146022738	chr1	146022622	146022738	AluJr	720	-	Alu	SINE	116	47.3434	0.000147	13.8338	102.951	4.33e-47
chr1_146022791_146022903	chr1	146022791	146022903	AluJo	754	+	Alu	SINE	112	42.158	2.31e-05	11.1228	107.903	3.11e-49
chr1_146023055_146023104	chr1	146023055	146023104	MLT2A1	297	-	ERVL	LTR	49	38.6196	2.78e-05	11.5373	75.1166	4.61e-35
chr1_146023172_146023210	chr1	146023172	146023210	L1MB5	238	-	L1	LINE	38	35.1255	0.000637	9.79642	75.2601	4.01e-35
chr1_146023214_146023650	chr1	146023214	146023650	MLT2A1	3157	-	ERVL	LTR	436	32.1385	1.49e-05	8.69288	96.7303	2.1e-44
chr1_146043218_146043329	chr1	146043218	146043329	MER90	393	-	ERV1	LTR	111	154.725	2.14e-06	32.422	114.695	3.61e-52
chr1_146043324_146043421	chr1	146043324	146043421	MER90	287	-	ERV1	LTR	97	139.956	1.3e-06	32.7937	139.809	4.93e-63
chr1_146043421_146043598	chr1	146043421	146043598	AluSx	1187	+	Alu	SINE	177	154.281	5.59e-06	36.8326	148.8	6.25e-67
chr1_146043601_146043902	chr1	146043601	146043902	AluSx4	2459	+	Alu	SINE	301	175.437	1.13e-06	42.8432	185.358	9.66e-83
chr1_146043904_146044142	chr1	146043904	146044142	MER90	804	-	ERV1	LTR	238	281.338	1.01e-07	111.54	228.609	2e-101
chr1_146044164_146044469	chr1	146044164	146044469	AluSx4	2535	+	Alu	SINE	305	108.122	1.04e-06	40.9811	220.635	5.36e-98
chr1_146044496_146044581	chr1	146044496	146044581	AluSz	985	+	Alu	SINE	85	60.3208	0.000125	27.6929	130.921	3.52e-59
chr1_146044581_146045045	chr1	146044581	146045045	LTR2	2380	-	ERV1	LTR	464	26.237	5.93e-06	22.1743	132.121	1.06e-59
chr1_146045635_146045948	chr1	146045635	146045948	AluSx1	2393	-	Alu	SINE	313	38.2023	0.000259	10.9839	94.758	1.5e-43
chr1_146050097_146050487	chr1	146050097	146050487	ERVL-E-int	930	+	ERVL	LTR	390	70.5188	2.97e-05	24.0627	96.3364	3.13e-44
chr1_146050582_146050735	chr1	146050582	146050735	MLT2F	397	+	ERVL	LTR	153	69.6717	0.000795	26.7888	61.4057	3.88e-29
chr1_146940323_146940571	chr1	146940323	146940571	AluJb	1498	+	Alu	SINE	248	52.6016	6.85e-06	18.9109	122.86	1.06e-55
chr1_146947119_146947495	chr1	146947119	146947495	L1MCa	976	-	L1	LINE	376	17.1455	4.55e-06	5.27049	149.733	2.47e-67
chr1_146947512_146947674	chr1	146947512	146947674	L1MB8	326	-	L1	LINE	162	53.4825	0.000388	14.4072	115.486	1.65e-52
chr1_147168815_147168965	chr1	147168815	147168965	AluJr	940	-	Alu	SINE	150	206.928	3.4e-06	66.7647	125.572	7.13e-57
chr1_147168978_147169100	chr1	147168978	147169100	MER58B	731	+	hAT-Charlie	DNA	122	65.2893	4.87e-06	24.6464	85.0462	2.37e-39
chr1_147216057_147216307	chr1	147216057	147216307	MLT1H1	806	+	ERVL-MaLR	LTR	250	162.629	3.52e-05	23.5216	53.3366	1.19e-25
chr1_147216705_147216843	chr1	147216705	147216843	MER5A1	735	+	hAT-Charlie	DNA	138	104.107	0.000116	12.0521	53.1709	1.4e-25
chr1_147222087_147222376	chr1	147222087	147222376	AluSz	2052	+	Alu	SINE	289	30.6839	0.000866	11.8419	54.9662	2.35e-26
chr1_147222548_147222588	chr1	147222548	147222588	MER5B	334	-	hAT-Charlie	DNA	40	34.7934	3.62e-06	12.7374	91.0809	5.91e-42
chr1_147222960_147223200	chr1	147222960	147223200	MIR	855	-	MIR	SINE	240	27.7763	0.000312	8.34459	65.4464	6.97e-31
chr1_147238638_147238689	chr1	147238638	147238689	MIR	226	+	MIR	SINE	51	51.6121	0.000394	21.298	63.9634	3.04e-30
chr1_147238757_147238795	chr1	147238757	147238795	L2a	240	-	L2	LINE	38	91.4522	2.6e-05	36.6831	103.899	1.68e-47
chr1_147238795_147239352	chr1	147238795	147239352	LTR6B	4561	+	ERV1	LTR	557	115.125	6.09e-06	38.7382	105.101	5.1e-48
chr1_147239352_147239379	chr1	147239352	147239379	L2a	191	-	L2	LINE	27	138.364	4.42e-05	50.2084	72.535	6.04e-34
chr1_147239386_147239648	chr1	147239386	147239648	L2a	704	+	L2	LINE	262	108.63	1.56e-05	34.1227	89.9321	1.85e-41
chr1_147242301_147242400	chr1	147242301	147242400	L2b	202	+	L2	LINE	99	87.7115	2.86e-05	42.072	60.2836	1.18e-28
chr1_147515116_147515528	chr1	147515116	147515528	LTR37A	1444	+	ERV1	LTR	412	216.9	5.09e-07	56.0588	134.065	1.52e-60
chr1_148150153_148150401	chr1	148150153	148150401	AluJb	1369	-	Alu	SINE	248	27.8064	0.000149	11.2929	74.9098	5.67e-35
chr1_150278261_150278889	chr1	150278261	150278889	L2	199	-	L2	LINE	628	142.119	7.85e-07	36.7112	176.219	8.58e-79
chr1_150544276_150544496	chr1	150544276	150544496	MIRb	648	+	MIR	SINE	220	110.432	9.66e-05	36.3476	44.8283	5.64e-22
chr1_151012538_151012656	chr1	151012538	151012656	L2b	213	-	L2	LINE	118	90.0997	0.000104	22.3336	74.2377	1.11e-34
chr1_151012769_151013062	chr1	151012769	151013062	AluSx1	2168	-	Alu	SINE	293	58.843	0.000855	22.1923	50.9011	1.34e-24
chr1_151013062_151013155	chr1	151013062	151013155	MIR	526	-	MIR	SINE	93	116.065	5.06e-05	64.4717	63.2609	6.12e-30
chr1_151919320_151919478	chr1	151919320	151919478	LTR51	3413	+	ERV1	LTR	158	103.903	0.00026	15.6784	47.3993	4.37e-23
chr1_152009668_152010044	chr1	152009668	152010044	L1MCa	1404	-	L1	LINE	376	55.092	5.14e-07	20.4097	191.841	1.46e-85
chr1_153789333_153789579	chr1	153789333	153789579	AluJb	1245	-	Alu	SINE	246	51.9777	0.000245	37.3964	61.2904	4.35e-29
chr1_153800759_153800863	chr1	153800759	153800863	MIR3	274	+	MIR	SINE	104	176.614	1.51e-06	53.2851	139.045	1.06e-62
chr1_153996010_153996314	chr1	153996010	153996314	AluY	2350	+	Alu	SINE	304	59.4086	1.51e-05	13.1033	77.43	4.65e-36
chr1_154404624_154404847	chr1	154404624	154404847	MIRb	480	-	MIR	SINE	223	114.994	3.71e-06	33.5286	91.9936	2.38e-42
chr1_154404899_154405005	chr1	154404899	154405005	MER5B	505	+	hAT-Charlie	DNA	106	150.593	2.34e-05	44.3204	61.983	2.18e-29
chr1_154408807_154408868	chr1	154408807	154408868	MER3	1037	-	hAT-Charlie	DNA	61	73.5854	1.17e-06	33.6256	114.305	5.32e-52
chr1_154408868_154409141	chr1	154408868	154409141	AluJb	1523	+	Alu	SINE	273	63.6727	1.03e-05	20.1422	100.85	3.52e-46
chr1_154409141_154409294	chr1	154409141	154409294	MER3	1037	-	hAT-Charlie	DNA	153	39.9103	0.000444	18.4905	61.5815	3.26e-29
chr1_154410253_154410549	chr1	154410253	154410549	AluJb	1784	-	Alu	SINE	296	205.474	9.89e-07	73.4223	221.976	1.42e-98
chr1_154410883_154411005	chr1	154410883	154411005	MIRb	383	-	MIR	SINE	122	21.8967	1.51e-06	25.3289	115.245	2.09e-52
chr1_154411059_154411359	chr1	154411059	154411359	AluSz	2098	-	Alu	SINE	300	36.6636	2.62e-05	12.5668	101.679	1.54e-46
chr1_154411359_154411505	chr1	154411359	154411505	L2a	524	-	L2	LINE	146	30.27	0.00086	7.29715	54.6593	3.19e-26
chr1_154608329_154608641	chr1	154608329	154608641	AluSz	1986	-	Alu	SINE	312	55.6194	0.000406	37.7321	54.2738	4.67e-26
chr1_154932481_154932688	chr1	154932481	154932688	MIRc	573	+	MIR	SINE	207	47.8807	0.000901	23.9995	68.3425	3.92e-32
chr1_155025174_155025301	chr1	155025174	155025301	L2c	645	+	L2	LINE	127	75.8038	9.34e-06	60.0642	94.7784	1.47e-43
chr1_155025317_155025626	chr1	155025317	155025626	AluSc	2445	-	Alu	SINE	309	47.3627	7.97e-05	37.0138	83.2974	1.34e-38
chr1_155125808_155125928	chr1	155125808	155125928	L2a	474	-	L2	LINE	120	33.1032	0.000469	113.385	78.9697	1.01e-36
chr1_155286057_155286133	chr1	155286057	155286133	MER5B	330	+	hAT-Charlie	DNA	76	37.0807	4.82e-05	10.3791	71.0359	2.69e-33
chr1_155286133_155286444	chr1	155286133	155286444	AluY	2339	-	Alu	SINE	311	24.3644	2.25e-06	10.3088	157.261	1.37e-70
chr1_155286444_155286508	chr1	155286444	155286508	MER5B	330	+	hAT-Charlie	DNA	64	26.4215	9.71e-07	10.6881	112.48	3.27e-51
chr1_155300373_155300603	chr1	155300373	155300603	MIRb	505	-	MIR	SINE	230	41.8506	2.86e-06	14.9515	126.421	3.08e-57
chr1_155304462_155304796	chr1	155304462	155304796	L2a	780	-	L2	LINE	334	76.7562	4.74e-06	43.7488	110.656	2.01e-50
chr1_155304792_155304940	chr1	155304792	155304940	MIRb	352	-	MIR	SINE	148	59.4042	4.87e-06	44.0041	108.227	2.25e-49
chr1_155305076_155305276	chr1	155305076	155305276	LTR33	416	+	ERVL	LTR	200	33.4836	0.000231	13.7007	81.9142	5.35e-38
chr1_155305276_155305381	chr1	155305276	155305381	MIR	303	-	MIR	SINE	105	23.4768	0.000346	13.0079	68.7062	2.72e-32
chr1_156086333_156086381	chr1	156086333	156086381	Tigger19a	191	-	TcMar-Tigger	DNA	48	125.168	5.98e-05	55.4965	50.0453	3.14e-24
chr1_156183997_156184303	chr1	156183997	156184303	AluY	2366	-	Alu	SINE	306	131.041	3.11e-05	35.512	129.348	1.68e-58
chr1_156191204_156192060	chr1	156191204	156192060	L1MB5	4338	-	L1	LINE	856	138.764	1.71e-06	22.9933	84.6739	3.43e-39
chr1_156196921_156197093	chr1	156196921	156197093	MIRb	469	+	MIR	SINE	172	29.0822	0.000608	9.34404	71.7555	1.31e-33
chr1_156215944_156216085	chr1	156215944	156216085	L2a	297	-	L2	LINE	141	97.7426	0.000104	19.7918	89.234	3.68e-41
chr1_159442917_159443041	chr1	159442917	159443041	L2c	330	-	L2	LINE	124	40.8743	5.49e-07	12.7591	141.292	1.12e-63
chr1_159589215_159589409	chr1	159589215	159589409	Tigger15a	317	+	TcMar-Tigger	DNA	194	25.5197	0.00037	8.39789	107.075	7.12e-49
chr1_159589442_159589545	chr1	159589442	159589545	L2	183	+	L2	LINE	103	53.8202	7.55e-06	19.46	130.731	4.24e-59
chr1_159590108_159590558	chr1	159590108	159590558	MSTB2	2513	+	ERVL-MaLR	LTR	450	46.3322	3.03e-05	17.543	135.656	3.1e-61
chr1_159590848_159590972	chr1	159590848	159590972	L2a	409	-	L2	LINE	124	19.1551	0.000749	5.96799	77.5233	4.23e-36
chr1_159591545_159591781	chr1	159591545	159591781	LTR78	288	-	ERV1	LTR	236	24.83	0.000736	6.30019	72.0485	9.81e-34
chr1_159591799_159592170	chr1	159591799	159592170	THE1C	2533	+	ERVL-MaLR	LTR	371	31.3912	0.000131	10.8163	95.2463	9.26e-44
chr1_159596256_159596392	chr1	159596256	159596392	L2	221	+	L2	LINE	136	19.0028	0.000409	6.18453	71.0409	2.67e-33
chr1_159711547_159711782	chr1	159711547	159711782	MIR	996	-	MIR	SINE	235	118.555	5.8e-05	18.5011	66.9806	1.51e-31
chr1_159712259_159712603	chr1	159712259	159712603	MLT1K	696	-	ERVL-MaLR	LTR	344	138.157	1.82e-07	44.3557	181.388	4.98e-81
chr1_159790458_159790546	chr1	159790458	159790546	L2b	275	+	L2	LINE	88	25.8571	0.000722	18.2149	25.9283	8.07e-14
chr1_159970700_159971337	chr1	159970700	159971337	MER77B	2574	-	ERVL	LTR	637	98.9137	5.52e-06	98.4868	76.036	1.86e-35
chr1_160094220_160094370	chr1	160094220	160094370	L2a	423	+	L2	LINE	150	23.9282	6.19e-05	86.5854	66.658	2.09e-31
chr1_160638907_160639228	chr1	160638907	160639228	L2a	1294	+	L2	LINE	321	76.3617	8.83e-06	21.9553	121.616	3.67e-55
chr1_160961816_160962110	chr1	160961816	160962110	AluSq2	2210	+	Alu	SINE	294	92.746	2.01e-05	14.4833	82.6202	2.65e-38
chr1_161220000_161220151	chr1	161220000	161220151	MIRb	251	-	MIR	SINE	151	44.9632	1.9e-06	19.2175	136.993	8.22e-62
chr1_161220364_161220655	chr1	161220364	161220655	AluSc	2115	-	Alu	SINE	291	74.6658	2.46e-06	21.9667	157.952	6.96e-71
chr1_161220991_161221296	chr1	161220991	161221296	AluSq2	2246	-	Alu	SINE	305	45.5098	2.89e-06	13.847	149.494	3.14e-67
chr1_161221334_161221445	chr1	161221334	161221445	AluJr	687	-	Alu	SINE	111	28.9348	4.37e-06	14.0285	109.064	9.78e-50
chr1_161221638_161221966	chr1	161221638	161221966	AluSz	2263	-	Alu	SINE	328	40.9476	4.3e-06	10.9535	114.267	5.53e-52
chr1_161224665_161224706	chr1	161224665	161224706	L1PA12	1327	-	L1	LINE	41	36.6122	2.75e-06	15.375	175.232	2.31e-78
chr1_161224706_161225006	chr1	161224706	161225006	AluSp	2354	-	Alu	SINE	300	231.333	1.17e-06	50.9175	166.76	1.08e-74
chr1_161225006_161225147	chr1	161225006	161225147	L1PA12	1327	-	L1	LINE	141	98.0027	1.68e-06	33.9183	137.542	4.76e-62
chr1_161237437_161237750	chr1	161237437	161237750	AluSc	2375	+	Alu	SINE	313	24.9964	0.000188	7.23378	103.766	1.92e-47
chr1_161237750_161237848	chr1	161237750	161237848	AluJr4	1161	-	Alu	SINE	98	54.3931	2.6e-05	12.7315	107.706	3.78e-49
chr1_161237851_161237983	chr1	161237851	161237983	FLAM_C	888	-	Alu	SINE	132	60.0105	8.08e-05	17.4944	130.696	4.38e-59
chr1_161238593_161238893	chr1	161238593	161238893	AluSz	2146	+	Alu	SINE	300	34.3746	5.73e-05	11.9539	113.747	9.3e-52
chr1_161319071_161319222	chr1	161319071	161319222	AluSp	1120	+	Alu	SINE	151	137.134	9.97e-06	33.5888	132.542	6.94e-60
chr1_161319292_161319433	chr1	161319292	161319433	L2c	247	-	L2	LINE	141	241.969	0.000149	52.3055	128.943	2.49e-58
chr1_161319433_161319745	chr1	161319433	161319745	AluSz	2224	-	Alu	SINE	312	104.724	0.000602	30.2791	80.0153	3.55e-37
chr1_161319745_161320265	chr1	161319745	161320265	L2c	317	-	L2	LINE	520	69.0392	0.000904	12.2449	68.1596	4.7e-32
chr1_162560773_162560863	chr1	162560773	162560863	MIR3	212	-	MIR	SINE	90	222.455	6.46e-05	113.37	64.9204	1.17e-30
chr1_16645205_16645262	chr1	16645205	16645262	MIRc	208	-	MIR	SINE	57	73.9147	4.67e-05	31.1682	67.7324	7.17e-32
chr1_166870550_166870841	chr1	166870550	166870841	AluJo	1875	+	Alu	SINE	291	52.2141	1.41e-05	28.4419	141.656	7.8e-64
chr1_166874504_166874775	chr1	166874504	166874775	AluJr	1400	+	Alu	SINE	271	171.202	3.3e-06	51.5746	162.688	6.2e-73
chr1_16766603_16766753	chr1	16766603	16766753	Charlie5	365	+	hAT-Charlie	DNA	150	16.7528	1.78e-06	14.478	69.0089	2.01e-32
chr1_167915485_167915750	chr1	167915485	167915750	AluSx	1980	-	Alu	SINE	265	113.606	3.56e-06	51.2074	138.74	1.44e-62
chr1_167915765_167915960	chr1	167915765	167915960	MIRb	609	-	MIR	SINE	195	215.459	1.21e-06	84.7531	124.733	1.65e-56
chr1_167916217_167916506	chr1	167916217	167916506	AluSq2	2366	-	Alu	SINE	289	57.2395	2.81e-05	18.7303	90.424	1.13e-41
chr1_167917238_167917289	chr1	167917238	167917289	L2b	237	-	L2	LINE	51	367.409	6.29e-07	174.283	168.506	1.91e-75
chr1_167917293_167917317	chr1	167917293	167917317	MIRb	279	-	MIR	SINE	24	390.397	8.22e-07	179.432	168.036	3.03e-75
chr1_167917317_167917618	chr1	167917317	167917618	AluJb	2271	+	Alu	SINE	301	155.702	1.97e-06	48.0584	145.143	2.42e-65
chr1_167917618_167917676	chr1	167917618	167917676	MIRb	279	-	MIR	SINE	58	59.6397	5.78e-06	14.1422	86.222	7.35e-40
chr1_167917717_167917784	chr1	167917717	167917784	MIRb	249	-	MIR	SINE	67	23.0529	0.00016	6.04211	54.2287	4.89e-26
chr1_167926638_167926712	chr1	167926638	167926712	MER20	431	+	hAT-Charlie	DNA	74	59.5519	6.12e-05	95.5287	48.7147	1.18e-23
chr1_167926761_167927052	chr1	167926761	167927052	L2c	274	+	L2	LINE	291	82.6771	0.000274	34.917	41.8999	1.03e-20
chr1_168495243_168495552	chr1	168495243	168495552	AluY	2577	-	Alu	SINE	309	71.8732	2.55e-05	26.6896	109.789	4.76e-50
chr1_168545618_168546240	chr1	168545618	168546240	L2b	405	+	L2	LINE	622	31.5597	3.94e-06	7.0352	93.2001	7.11e-43
chr1_168550699_168551622	chr1	168550699	168551622	L2a	1540	+	L2	LINE	923	44.7595	0.000127	8.40057	57.1126	2.78e-27
chr1_168551921_168552035	chr1	168551921	168552035	MIRb	353	+	MIR	SINE	114	423.363	8.97e-07	67.5093	113.867	8.25e-52
chr1_169576395_169576576	chr1	169576395	169576576	MIR3	428	-	MIR	SINE	181	168.555	3.55e-07	45.4389	172.669	2.96e-77
chr1_169583026_169583107	chr1	169583026	169583107	MIRb	306	-	MIR	SINE	81	17.8039	0.00099	5.30864	59.6819	2.15e-28
chr1_169583417_169583660	chr1	169583417	169583660	MIR	458	+	MIR	SINE	243	18.1488	0.000515	5.75097	52.7932	2.04e-25
chr1_169587062_169587279	chr1	169587062	169587279	MIR	602	+	MIR	SINE	217	50.2168	2.7e-05	18.4058	109.591	5.79e-50
chr1_169588193_169588258	chr1	169588193	169588258	MER5A	190	+	hAT-Charlie	DNA	65	192.778	1.35e-07	71.9871	274.651	2.14e-121
chr1_169901250_169901529	chr1	169901250	169901529	AluJr4	1419	-	Alu	SINE	279	30.7789	0.000217	11.9465	50.4714	2.06e-24
chr1_170538033_170538257	chr1	170538033	170538257	MIRc	585	-	MIR	SINE	224	72.5968	5.06e-05	49.0145	47.5854	3.63e-23
chr1_170538424_170538590	chr1	170538424	170538590	Tigger19a	342	-	TcMar-Tigger	DNA	166	91.7294	0.000633	32.3756	40.8027	3.06e-20
chr1_171090982_171091253	chr1	171090982	171091253	AluSq2	2015	+	Alu	SINE	271	94.1577	9.6e-07	31.3698	203.248	1.75e-90
chr1_171091606_171091752	chr1	171091606	171091752	AluJr	767	-	Alu	SINE	146	162.856	1.32e-06	59.1161	217.912	8.16e-97
chr1_171091888_171091962	chr1	171091888	171091962	PRIMA4-int	262	+	ERV1	LTR	74	73.0408	5.39e-07	25.8048	152.989	9.57e-69
chr1_171092226_171092530	chr1	171092226	171092530	AluJo	1987	-	Alu	SINE	304	83.1365	2.03e-06	24.3904	168.435	2.05e-75
chr1_171093857_171094128	chr1	171093857	171094128	AluSx1	2029	-	Alu	SINE	271	28.4096	0.000936	9.20432	72.0703	9.6e-34
chr1_171094128_171095163	chr1	171094128	171095163	L1PB3	4555	-	L1	LINE	1035	21.0401	0.0009	5.09265	60.019	1.54e-28
chr1_171315014_171315310	chr1	171315014	171315310	AluSz	2371	+	Alu	SINE	296	56.3015	0.000365	19.5451	93.4692	5.44e-43
chr1_171328748_171329560	chr1	171328748	171329560	LTR78	1341	-	ERV1	LTR	812	57.0526	1.52e-07	14.419	136.076	2.04e-61
chr1_171343046_171343395	chr1	171343046	171343395	LTR33	958	-	ERVL	LTR	349	78.2613	9.6e-07	20.7282	98.2676	4.58e-45
chr1_171343398_171343461	chr1	171343398	171343461	L2c	202	+	L2	LINE	63	48.9022	7.18e-05	15.5639	78.3225	1.92e-36
chr1_171343461_171343760	chr1	171343461	171343760	AluSz	2412	+	Alu	SINE	299	72.7263	1.58e-05	21.0045	111.774	6.61e-51
chr1_171343760_171343826	chr1	171343760	171343826	L2c	202	+	L2	LINE	66	291.334	6.65e-07	94.1255	165.383	4.27e-74
chr1_171343884_171344213	chr1	171343884	171344213	L2c	453	+	L2	LINE	329	193.564	1.71e-06	90.8603	138.032	2.91e-62
chr1_172450700_172450766	chr1	172450700	172450766	L1M4c	300	+	L1	LINE	66	140.383	0.000255	68.1264	44.0979	1.16e-21
chr1_173474274_173474423	chr1	173474274	173474423	Charlie8	387	-	hAT-Charlie	DNA	149	90.8395	1e-06	29.2073	126.296	3.49e-57
chr1_173717580_173717742	chr1	173717580	173717742	L2c	282	+	L2	LINE	162	41.4423	4.35e-06	12.3572	109.94	4.09e-50
chr1_173915393_173915705	chr1	173915393	173915705	AluSz	2395	+	Alu	SINE	312	31.1667	2.09e-05	10.0742	102.99	4.16e-47
chr1_173915721_173916104	chr1	173915721	173916104	L2	469	+	L2	LINE	383	82.82	6.48e-07	21.8935	131.54	1.89e-59
chr1_173918422_173918527	chr1	173918422	173918527	L2a	624	-	L2	LINE	105	19.9535	2.75e-05	10.3006	79.8347	4.25e-37
chr1_173918527_173918821	chr1	173918527	173918821	AluSx1	2497	+	Alu	SINE	294	15.784	0.000528	5.33236	66.9524	1.56e-31
chr1_173924947_173925062	chr1	173924947	173925062	AluJr	1555	+	Alu	SINE	115	96.4293	0.000912	22.1044	99.7995	1e-45
chr1_173926102_173926323	chr1	173926102	173926323	AluJb	1628	+	Alu	SINE	221	108.478	1.17e-06	35.8643	192.769	5.83e-86
chr1_173926582_173926896	chr1	173926582	173926896	AluSc	2368	+	Alu	SINE	314	122.705	0.000162	22.7579	97.6087	8.84e-45
chr1_173927117_173927377	chr1	173927117	173927377	AluJo	1796	-	Alu	SINE	260	129.104	4.34e-05	15.6541	60.3962	1.06e-28
chr1_174266457_174267961	chr1	174266457	174267961	Tigger6b	6142	+	TcMar-Tigger	DNA	1504	33.1184	1.4e-07	13.7968	144.01	7.44e-65
chr1_17581539_17581726	chr1	17581539	17581726	MIRb	632	+	MIR	SINE	187	204.801	7.36e-06	53.2302	120.21	1.49e-54
chr1_176471428_176471719	chr1	176471428	176471719	L1ME3B	678	-	L1	LINE	291	179.84	4.31e-05	28.1531	98.5432	3.48e-45
chr1_1768255_1768566	chr1	1768255	1768566	AluJo	1553	+	Alu	SINE	311	11.3499	0.000732	5.40887	50.3965	2.22e-24
chr1_1768566_1768805	chr1	1768566	1768805	MLT1B	744	+	ERVL-MaLR	LTR	239	29.8012	2.17e-07	15.2011	185.182	1.14e-82
chr1_1768926_1769088	chr1	1768926	1769088	MER5B	435	+	hAT-Charlie	DNA	162	15.9274	2.44e-06	7.41717	89.2569	3.6e-41
chr1_1769135_1769264	chr1	1769135	1769264	AluSz	2175	+	Alu	SINE	129	22.0048	0.000855	8.95949	65.1279	9.56e-31
chr1_177961890_177962053	chr1	177961890	177962053	MIRc	521	+	MIR	SINE	163	18.5526	0.000901	6.76067	53.5558	9.55e-26
chr1_177968397_177968635	chr1	177968397	177968635	MIRb	613	+	MIR	SINE	238	102.878	1.96e-05	18.1012	77.6415	3.76e-36
chr1_177970262_177970423	chr1	177970262	177970423	MIRb	412	+	MIR	SINE	161	92.4087	9.66e-05	61.3087	60.0381	1.51e-28
chr1_177970838_177970913	chr1	177970838	177970913	L2c	183	-	L2	LINE	75	59.5089	0.000712	13.8084	63.3999	5.33e-30
chr1_178102314_178102520	chr1	178102314	178102520	FRAM	755	-	Alu	SINE	206	116.616	1.53e-06	53.84	199.656	6.21e-89
chr1_178102520_178102692	chr1	178102520	178102692	L1ME4a	280	-	L1	LINE	172	27.8706	5.85e-06	8.51324	111.232	1.13e-50
chr1_178102697_178102910	chr1	178102697	178102910	L1ME4b	255	-	L1	LINE	213	43.0102	0.000488	10.7215	83.1888	1.5e-38
chr1_179091570_179091633	chr1	179091570	179091633	L2c	221	-	L2	LINE	63	16.7448	6.87e-07	41.9757	136.412	1.47e-61
chr1_179151766_179151863	chr1	179151766	179151863	MER106B	436	-	hAT-Charlie	DNA	97	42.1361	8.77e-07	17.5313	176.666	5.5e-79
chr1_179873191_179873326	chr1	179873191	179873326	FLAM_C	910	-	Alu	SINE	135	35.1715	2.34e-05	26.2685	83.8666	7.66e-39
chr1_179873326_179874055	chr1	179873326	179874055	L1MC4a	3781	-	L1	LINE	729	92.5041	8.79e-07	46.6282	139.991	4.13e-63
chr1_179874125_179874259	chr1	179874125	179874259	MER5A	480	+	hAT-Charlie	DNA	134	67.6054	2.31e-05	22.2846	75.2479	4.06e-35
chr1_179874261_179874435	chr1	179874261	179874435	AluJr	1107	+	Alu	SINE	174	111.918	0.000961	26.9107	59.1971	3.48e-28
chr1_182309694_182309932	chr1	182309694	182309932	L2c	323	-	L2	LINE	238	58.4311	0.000408	27.433	55.1583	1.95e-26
chr1_182410249_182410817	chr1	182410249	182410817	ERVL-E-int	1114	+	ERVL	LTR	568	99.8093	4.12e-05	33.2805	56.3824	5.75e-27
chr1_182410817_182411022	chr1	182410817	182411022	MER3	938	+	hAT-Charlie	DNA	205	130.549	1.1e-05	52.3976	88.1576	1.07e-40
chr1_18899854_18899944	chr1	18899854	18899944	L2a	335	-	L2	LINE	90	37.9223	3.81e-05	17.9071	86.4473	5.89e-40
chr1_18900428_18900667	chr1	18900428	18900667	MER20	908	+	hAT-Charlie	DNA	239	47.6993	8.27e-07	42.2419	145.93	1.1e-65
chr1_18901062_18901120	chr1	18901062	18901120	MIRb	184	+	MIR	SINE	58	28.2779	0.000355	12.879	46.7827	8.08e-23
chr1_18901467_18901571	chr1	18901467	18901571	L2c	260	+	L2	LINE	104	38.5417	2.83e-06	24.6895	121.215	5.48e-55
chr1_18901627_18901719	chr1	18901627	18901719	MIRb	192	+	MIR	SINE	92	69.4294	2.17e-06	19.4775	104.033	1.48e-47
chr1_18901737_18901872	chr1	18901737	18901872	MIR	372	-	MIR	SINE	135	16.8443	0.000936	8.22739	32.7086	9.61e-17
chr1_192630760_192630926	chr1	192630760	192630926	MIR3	317	+	MIR	SINE	166	32.6731	1.11e-05	12.9592	77.3783	4.89e-36
chr1_19272907_19272971	chr1	19272907	19272971	MIR	184	-	MIR	SINE	64	19.7702	0.000889	23.8038	58.6734	5.86e-28
chr1_19274647_19274795	chr1	19274647	19274795	FLAM_C	821	+	Alu	SINE	148	19.5696	2.77e-06	14.185	127.494	1.05e-57
chr1_19274828_19274917	chr1	19274828	19274917	AluJb	452	+	Alu	SINE	89	28.5068	6.73e-06	23.8247	138.769	1.4e-62
chr1_193115475_193116605	chr1	193115475	193116605	L1MCa	6336	+	L1	LINE	1130	50.1493	0.000599	19.8577	42.0349	9.03e-21
chr1_196656023_196656331	chr1	196656023	196656331	AluSg	2418	+	Alu	SINE	308	70.7914	3.3e-06	13.9637	90.7782	7.97e-42
chr1_196656993_196657116	chr1	196656993	196657116	AluJo	769	-	Alu	SINE	123	81.9784	1.25e-05	26.6222	98.837	2.6e-45
chr1_196659353_196659811	chr1	196659353	196659811	MER66B	2447	-	ERV1	LTR	458	76.239	5.88e-07	21.5867	102.807	4.99e-47
chr1_196659942_196660602	chr1	196659942	196660602	L2a	547	-	L2	LINE	660	39.0344	0.00011	13.9197	63.1163	7.07e-30
chr1_196661365_196661729	chr1	196661365	196661729	MLT1A0	1807	-	ERVL-MaLR	LTR	364	42.2654	1.02e-05	18.4167	76.5964	1.07e-35
chr1_196661916_196662256	chr1	196661916	196662256	MLT2C1	640	-	ERVL	LTR	340	35.9049	0.000114	12.7656	60.8018	7.07e-29
chr1_196878353_196878579	chr1	196878353	196878579	MIRb	594	+	MIR	SINE	226	71.903	8.34e-05	13.2738	89.4606	2.95e-41
chr1_196887312_196887386	chr1	196887312	196887386	MLT1G3	294	-	ERVL-MaLR	LTR	74	51.203	2.68e-06	13.4596	118.509	8.11e-54
chr1_196887420_196887627	chr1	196887420	196887627	LTR33B	419	+	ERVL	LTR	207	82.2249	1.85e-07	18.0075	139.693	5.52e-63
chr1_196887657_196887838	chr1	196887657	196887838	LTR33B	570	+	ERVL	LTR	181	143.529	6.91e-08	32.0786	181.784	3.36e-81
chr1_196888557_196888699	chr1	196888557	196888699	L1MA10	309	+	L1	LINE	142	32.0823	4.43e-05	8.391	98.7217	2.92e-45
chr1_196889693_196890060	chr1	196889693	196890060	MLT1B	1534	+	ERVL-MaLR	LTR	367	77.9044	1.26e-05	13.4107	80.5932	2e-37
chr1_196890687_196890910	chr1	196890687	196890910	L1MC4	402	-	L1	LINE	223	184.487	4.76e-07	37.5381	133.432	2.86e-60
chr1_196890976_196891259	chr1	196890976	196891259	AluSz	1879	+	Alu	SINE	283	131.639	1.88e-06	20.7963	92.505	1.43e-42
chr1_196896119_196896837	chr1	196896119	196896837	L1M4c	2676	-	L1	LINE	718	232.169	0.000834	29.3922	62.7161	1.05e-29
chr1_196942598_196943056	chr1	196942598	196943056	L1M4a2	871	-	L1	LINE	458	32.1051	0.000946	7.3386	65.2353	8.59e-31
chr1_196944883_196945175	chr1	196944883	196945175	AluSp	2286	-	Alu	SINE	292	23.6441	1.9e-06	7.05923	143.93	8.06e-65
chr1_196945810_196947111	chr1	196945810	196947111	Tigger3b	5519	-	TcMar-Tigger	DNA	1301	46.1725	2.45e-07	15.1641	148.444	8.9e-67
chr1_196976345_196976529	chr1	196976345	196976529	L1M4a2	326	-	L1	LINE	184	185.769	0.000117	32.1205	103.637	2.19e-47
chr1_196976796_196977106	chr1	196976796	196977106	AluYm1	2639	-	Alu	SINE	310	57.2098	3.47e-05	13.6711	122.737	1.2e-55
chr1_196979288_196980574	chr1	196979288	196980574	Tigger3b	5776	-	TcMar-Tigger	DNA	1286	101.247	0.000312	12.2177	50.8998	1.34e-24
chr1_197063326_197063620	chr1	197063326	197063620	AluJo	1466	-	Alu	SINE	294	75.7503	1.62e-05	13.9672	81.294	9.94e-38
chr1_197065377_197065764	chr1	197065377	197065764	L1ME3G	497	+	L1	LINE	387	27.8088	8.96e-05	7.69931	75.9498	2.02e-35
chr1_197065793_197065936	chr1	197065793	197065936	L1ME5	363	+	L1	LINE	143	33.9906	4.81e-05	10.0953	91.6801	3.25e-42
chr1_197067955_197068989	chr1	197067955	197068989	L1PB1	8473	+	L1	LINE	1034	15.6071	0.000514	6.03796	48.6441	1.27e-23
chr1_197144543_197144758	chr1	197144543	197144758	MIR	568	-	MIR	SINE	215	78.3195	4.19e-05	22.1292	85.9729	9.41e-40
chr1_197150862_197151362	chr1	197150862	197151362	ERVL-E-int	3121	+	ERVL	LTR	500	29.6131	3.81e-06	8.47576	52.7643	2.1e-25
chr1_198162230_198162416	chr1	198162230	198162416	Charlie17a	689	+	hAT-Charlie	DNA	186	21.1905	1.2e-05	32.481	48.6827	1.22e-23
chr1_200366674_200366803	chr1	200366674	200366803	L2	214	-	L2	LINE	129	71.4208	5.87e-06	41.8902	87.6998	1.69e-40
chr1_200411470_200412304	chr1	200411470	200412304	MER21B	5008	+	ERVL	LTR	834	45.4308	6.97e-06	35.0268	117.054	3.46e-53
chr1_200413653_200413720	chr1	200413653	200413720	L1MC2	498	-	L1	LINE	67	73.993	4.07e-06	15.4299	77.8857	2.96e-36
chr1_200413720_200414023	chr1	200413720	200414023	AluSq	2267	+	Alu	SINE	303	89.3212	1.98e-05	23.8294	69.2279	1.62e-32
chr1_202545787_202546325	chr1	202545787	202546325	L2b	611	-	L2	LINE	538	49.7362	0.000393	13.1848	70.846	3.24e-33
chr1_204144769_204145045	chr1	204144769	204145045	L2c	268	+	L2	LINE	276	94.041	3.27e-06	21.5973	74.1197	1.25e-34
chr1_205037531_205037583	chr1	205037531	205037583	MIRb	210	-	MIR	SINE	52	151.46	8e-06	30.4534	83.6274	9.71e-39
chr1_205037589_205037709	chr1	205037589	205037709	MLT1N2	420	-	ERVL-MaLR	LTR	120	133.321	1.05e-06	35.7951	112.302	3.91e-51
chr1_205037868_205038065	chr1	205037868	205038065	MIRb	399	-	MIR	SINE	197	41.0541	4.24e-05	21.077	67.467	9.33e-32
chr1_205038494_205038617	chr1	205038494	205038617	MIR3	251	+	MIR	SINE	123	124.992	1.78e-05	39.1822	70.3369	5.36e-33
chr1_205639634_205640021	chr1	205639634	205640021	L2b	406	+	L2	LINE	387	216.051	1.76e-06	46.6725	102.627	5.98e-47
chr1_205640012_205640135	chr1	205640012	205640135	L2b	256	+	L2	LINE	123	126.634	1.82e-05	22.6707	45.871	2e-22
chr1_20590201_20590356	chr1	20590201	20590356	MIRb	291	-	MIR	SINE	155	101.555	5.86e-06	26.1768	115.858	1.14e-52
chr1_20590563_20590802	chr1	20590563	20590802	L2b	393	+	L2	LINE	239	129.146	5.7e-06	51.3944	121.554	3.91e-55
chr1_206949283_206949439	chr1	206949283	206949439	MIR1_Amn	284	+	MIR	SINE	156	91.1156	6.58e-07	26.8507	164.864	7.12e-74
chr1_206949629_206949803	chr1	206949629	206949803	MIR3	311	+	MIR	SINE	174	11.3866	1.64e-05	13.2452	70.7511	3.56e-33
chr1_206951701_206951788	chr1	206951701	206951788	Tigger19b	185	+	TcMar-Tigger	DNA	87	25.4226	0.000749	35.1459	23.6967	7.39e-13
chr1_206970756_206970948	chr1	206970756	206970948	Tigger19a	206	-	TcMar-Tigger	DNA	192	12.3784	3.33e-05	11.9797	53.2741	1.26e-25
chr1_207081267_207081379	chr1	207081267	207081379	L2a	230	-	L2	LINE	112	152.158	7.27e-05	21.7557	50.7654	1.53e-24
chr1_207089989_207090168	chr1	207089989	207090168	AluYm1	1489	+	Alu	SINE	179	77.2164	4.12e-06	21.9643	138.222	2.41e-62
chr1_207090985_207091057	chr1	207090985	207091057	MIRc	202	-	MIR	SINE	72	31.9359	0.000418	9.25106	83.2256	1.44e-38
chr1_207102694_207102882	chr1	207102694	207102882	L2-3_Crp	259	-	L2	LINE	188	76.401	4.36e-05	13.1536	61.8487	2.5e-29
chr1_207104979_207105133	chr1	207104979	207105133	L2	265	+	L2	LINE	154	57.5873	2.25e-06	18.0349	106.641	1.1e-48
chr1_207105275_207105584	chr1	207105275	207105584	AluSp	2421	+	Alu	SINE	309	43.5227	1.51e-05	13.2336	103.924	1.64e-47
chr1_207106006_207106143	chr1	207106006	207106143	MIR3	312	-	MIR	SINE	137	43.1564	3.96e-05	12.0948	75.3035	3.85e-35
chr1_207106292_207106382	chr1	207106292	207106382	MIRc	225	-	MIR	SINE	90	34.9969	2.32e-06	12.2269	115.789	1.22e-52
chr1_207106441_207106740	chr1	207106441	207106740	AluY	2506	-	Alu	SINE	299	37.9391	0.000102	11.8134	90.1679	1.46e-41
chr1_209667100_209667206	chr1	209667100	209667206	MER5B	353	-	hAT-Charlie	DNA	106	33.8528	0.000562	8.26183	57.1935	2.56e-27
chr1_209699597_209701156	chr1	209699597	209701156	THE1A-int	11502	-	ERVL-MaLR	LTR	1559	12.946	0.000556	4.87974	50.9674	1.26e-24
chr1_209719957_209720105	chr1	209719957	209720105	L1PA6	1113	+	L1	LINE	148	51.3349	0.000306	10.3389	63.424	5.21e-30
chr1_209720125_209720384	chr1	209720125	209720384	L1MC4	2080	+	L1	LINE	259	64.6549	9.48e-06	32.0185	113.973	7.42e-52
chr1_209720577_209720802	chr1	209720577	209720802	L1MC4	2080	+	L1	LINE	225	74.1541	8.11e-06	67.7589	95.6258	6.33e-44
chr1_209720808_209721257	chr1	209720808	209721257	MLT1C	1766	+	ERVL-MaLR	LTR	449	17.8181	0.000208	13.0289	66.6336	2.14e-31
chr1_209721537_209721976	chr1	209721537	209721976	LTR78	422	-	ERV1	LTR	439	55.6681	0.000163	9.96433	57.9386	1.22e-27
chr1_209722345_209722519	chr1	209722345	209722519	L2	197	+	L2	LINE	174	29.7819	5.78e-05	8.41019	78.517	1.58e-36
chr1_209723384_209723925	chr1	209723384	209723925	LTR78	1082	-	ERV1	LTR	541	80.352	0.000938	11.4862	45.0743	4.42e-22
chr1_209724223_209724347	chr1	209724223	209724347	LTR78	311	-	ERV1	LTR	124	247.358	2.2e-06	23.4367	46.1855	1.46e-22
chr1_209724455_209724585	chr1	209724455	209724585	LTR78	303	-	ERV1	LTR	130	266.003	2.07e-07	52.9383	125.698	6.3e-57
chr1_209732598_209732855	chr1	209732598	209732855	L1PA5	2115	-	L1	LINE	257	31.0099	0.000145	9.09751	73.8309	1.67e-34
chr1_209741226_209741839	chr1	209741226	209741839	MLT1G1	1329	-	ERVL-MaLR	LTR	613	65.4303	1.29e-06	23.887	164.09	1.54e-73
chr1_21113012_21113166	chr1	21113012	21113166	FRAM	923	+	Alu	SINE	154	12.2461	1.14e-05	24.5723	78.6159	1.43e-36
chr1_211579940_211580120	chr1	211579940	211580120	MIR3	596	+	MIR	SINE	180	128.721	0.00013	67.8429	97.4951	9.88e-45
chr1_211636781_211637084	chr1	211636781	211637084	AluSx3	2344	+	Alu	SINE	303	16.125	0.000557	24.0111	62.123	1.9e-29
chr1_212228588_212228751	chr1	212228588	212228751	Tigger19a	269	+	TcMar-Tigger	DNA	163	117.532	0.000276	69.0499	38.4633	3.14e-19
chr1_212237552_212237916	chr1	212237552	212237916	MSTC	1740	-	ERVL-MaLR	LTR	364	63.307	0.000529	54.8536	49.6641	4.6e-24
chr1_21336837_21337057	chr1	21336837	21337057	AluSq2	1955	+	Alu	SINE	220	15.4162	0.000428	10.7846	47.5328	3.83e-23
chr1_213921820_213921898	chr1	213921820	213921898	L2a	273	-	L2	LINE	78	64.5682	5.31e-06	14.0433	86.9926	3.42e-40
chr1_213921988_213922032	chr1	213921988	213922032	L2b	186	+	L2	LINE	44	38.7157	0.00011	9.31035	66.9319	1.59e-31
chr1_213981774_213981998	chr1	213981774	213981998	MIR	386	-	MIR	SINE	224	40.3723	5.72e-05	10.1123	81.4343	8.63e-38
chr1_213982061_213982081	chr1	213982061	213982081	MER5A	188	+	hAT-Charlie	DNA	20	44.2418	3.73e-06	11.8809	90.4622	1.09e-41
chr1_216081534_216081578	chr1	216081534	216081578	L2a	180	+	L2	LINE	44	117.708	9.79e-07	26.7554	147.17	3.19e-66
chr1_216081591_216081896	chr1	216081591	216081896	AluJr	1549	-	Alu	SINE	305	63.21	5.13e-06	16.2345	135.99	2.23e-61
chr1_219929525_219929821	chr1	219929525	219929821	AluSq2	2324	-	Alu	SINE	296	44.9699	0.000115	12.9247	100.446	5.28e-46
chr1_219931818_219932035	chr1	219931818	219932035	MIRb	496	-	MIR	SINE	217	32.1252	0.0007	11.0497	51.9244	4.84e-25
chr1_219953723_219954005	chr1	219953723	219954005	AluY	2512	-	Alu	SINE	282	28.5163	6.23e-05	8.01312	106.239	1.64e-48
chr1_219954398_219954704	chr1	219954398	219954704	AluSz	2416	+	Alu	SINE	306	66.88	2.59e-05	13.3201	104.186	1.27e-47
chr1_219963621_219963702	chr1	219963621	219963702	L2a	2680	-	L2	LINE	81	30.3958	5.56e-05	41.1094	58.4269	7.49e-28
chr1_220747376_220748023	chr1	220747376	220748023	MER67B	3006	-	ERV1	LTR	647	27.7899	0.00031	17.9694	32.9163	7.81e-17
chr1_220789613_220790053	chr1	220789613	220790053	L1MB4	2717	+	L1	LINE	440	62.0887	0.000446	17.9206	51.7263	5.9e-25
chr1_220828425_220828609	chr1	220828425	220828609	MIR	313	+	MIR	SINE	184	119.149	2.02e-05	24.5962	130.96	3.39e-59
chr1_220872172_220872574	chr1	220872172	220872574	MLT2B2	1847	-	ERVL	LTR	402	231.859	2.15e-07	69.8031	166.645	1.21e-74
chr1_220872579_220872744	chr1	220872579	220872744	MIRb	421	+	MIR	SINE	165	268.07	9.9e-06	65.1072	156.915	1.93e-70
chr1_220872744_220872877	chr1	220872744	220872877	FLAM_C	929	+	Alu	SINE	133	41.1583	0.00066	14.4526	96.3506	3.08e-44
chr1_222555949_222556344	chr1	222555949	222556344	LTR64	2858	-	ERV1	LTR	395	74.2528	5.16e-07	26.5535	180.409	1.32e-80
chr1_222556414_222556559	chr1	222556414	222556559	MIR	502	+	MIR	SINE	145	199.192	3.72e-07	64.8063	234.641	5.08e-104
chr1_225811864_225812118	chr1	225811864	225812118	L2a	627	-	L2	LINE	254	42.357	0.000507	30.9312	67.8185	6.58e-32
chr1_225820587_225820964	chr1	225820587	225820964	L2c	468	+	L2	LINE	377	23.297	0.000183	36.5577	56.1195	7.48e-27
chr1_225825666_225825785	chr1	225825666	225825785	L2b	224	-	L2	LINE	119	120.004	9.6e-06	50.0893	75.6883	2.62e-35
chr1_225826181_225826469	chr1	225826181	225826469	AluSz	1904	+	Alu	SINE	288	39.7045	2.15e-05	30.7435	93.1894	7.18e-43
chr1_226542461_226543018	chr1	226542461	226543018	LTR66	3636	-	ERVL	LTR	557	53.8229	0.000271	30.5983	25.1145	1.81e-13
chr1_226945152_226945262	chr1	226945152	226945262	MIR3	234	-	MIR	SINE	110	126.214	1.03e-05	44.9002	86.6306	4.91e-40
chr1_227328249_227328690	chr1	227328249	227328690	MER4C	2880	+	ERV1	LTR	441	32.5716	0.000149	7.9514	70.9503	2.93e-33
chr1_228655782_228656160	chr1	228655782	228656160	MER65A	1855	+	ERV1	LTR	378	27.1375	4.49e-06	9.46156	108.547	1.64e-49
chr1_229888413_229889357	chr1	229888413	229889357	ERV3-16A3_I-int	746	+	ERVL	LTR	944	130.024	0.000617	35.6501	51.954	4.71e-25
chr1_229889455_229889896	chr1	229889455	229889896	ERV3-16A3_I-int	952	+	ERVL	LTR	441	89.4764	0.000129	17.715	72.03	9.98e-34
chr1_230632357_230632577	chr1	230632357	230632577	MER20	1185	-	hAT-Charlie	DNA	220	35.6165	0.000478	22.2263	29.5851	2.14e-15
chr1_230704857_230705069	chr1	230704857	230705069	L1MB3	1182	+	L1	LINE	212	21.1832	0.000349	10.1945	71.5459	1.62e-33
chr1_230706583_230706849	chr1	230706583	230706849	L1MC1	1366	-	L1	LINE	266	21.3818	0.000116	11.1871	73.4554	2.42e-34
chr1_230709150_230709271	chr1	230709150	230709271	L2a	202	+	L2	LINE	121	41.8712	0.000201	31.9645	43.4228	2.27e-21
chr1_230709287_230709453	chr1	230709287	230709453	FRAM	1048	+	Alu	SINE	166	71.481	5.13e-06	28.5933	111.095	1.3e-50
chr1_230709599_230709802	chr1	230709599	230709802	MIRb	490	+	MIR	SINE	203	26.3247	6.91e-05	9.77994	70.6977	3.75e-33
chr1_230711052_230711473	chr1	230711052	230711473	MLT1B	2155	+	ERVL-MaLR	LTR	421	19.9548	1.11e-06	14.5344	119.24	3.94e-54
chr1_230711555_230711651	chr1	230711555	230711651	MER5B	246	-	hAT-Charlie	DNA	96	20.1157	1.66e-06	18.6646	120.093	1.67e-54
chr1_230711835_230711885	chr1	230711835	230711885	MER5B	235	-	hAT-Charlie	DNA	50	27.6261	2.46e-05	13.6435	90.2003	1.41e-41
chr1_230713031_230713309	chr1	230713031	230713309	L2a	377	+	L2	LINE	278	55.4156	4.11e-06	16.8151	86.2621	7.07e-40
chr1_230713328_230713448	chr1	230713328	230713448	MIRc	412	-	MIR	SINE	120	92.473	7.68e-06	18.8013	75.8105	2.33e-35
chr1_230713489_230713646	chr1	230713489	230713646	MIRc	477	-	MIR	SINE	157	41.8259	1.76e-05	15.6485	71.8145	1.24e-33
chr1_230714616_230714746	chr1	230714616	230714746	L2b	180	-	L2	LINE	130	10.1812	1.07e-06	70.6106	118.9	5.49e-54
chr1_230715429_230715520	chr1	230715429	230715520	AluJr4	609	+	Alu	SINE	91	173.775	1.86e-06	44.4041	128.161	5.41e-58
chr1_230715590_230715667	chr1	230715590	230715667	MIRc	268	+	MIR	SINE	77	141.622	5.66e-07	36.4046	120.225	1.47e-54
chr1_230715791_230715861	chr1	230715791	230715861	L2a	193	-	L2	LINE	70	157.836	2e-06	21.427	61.7565	2.74e-29
chr1_231233277_231233349	chr1	231233277	231233349	MIR	207	+	MIR	SINE	72	110.814	4.16e-06	75.3454	113.528	1.15e-51
chr1_231233350_231233559	chr1	231233350	231233559	MER46C	1132	-	TcMar-Tigger	DNA	209	60.4729	4.27e-06	21.468	75.6536	2.71e-35
chr1_231423827_231423967	chr1	231423827	231423967	L2c	258	-	L2	LINE	140	107.738	5.2e-05	59.2163	52.1905	3.72e-25
chr1_234538252_234538414	chr1	234538252	234538414	MIRc	544	+	MIR	SINE	162	408.324	2.14e-06	161.95	157.325	1.29e-70
chr1_234620786_234621173	chr1	234620786	234621173	AluJr	1411	+	Alu	SINE	387	113.119	2.18e-05	28.637	103.795	1.87e-47
chr1_234645548_234645657	chr1	234645548	234645657	Tigger11a	315	+	TcMar-Tigger	DNA	109	91.5709	7.64e-05	13.6438	46.4719	1.1e-22
chr1_234716466_234716609	chr1	234716466	234716609	L2c	311	-	L2	LINE	143	63.6974	2.86e-05	134.414	66.5448	2.34e-31
chr1_234716642_234716691	chr1	234716642	234716691	L2c	182	-	L2	LINE	49	68.6331	0.000244	51.9189	48.1042	2.17e-23
chr1_23478932_23479095	chr1	23478932	23479095	MLT1O	373	+	ERVL-MaLR	LTR	163	158.822	1.34e-06	86.5987	114.53	4.26e-52
chr1_236058993_236059196	chr1	236058993	236059196	MIRb	474	-	MIR	SINE	203	61.4995	5.72e-05	31.9595	64.1855	2.44e-30
chr1_236059419_236059592	chr1	236059419	236059592	MIRc	351	-	MIR	SINE	173	18.7802	0.000121	7.84079	51.5083	7.33e-25
chr1_23735126_23735371	chr1	23735126	23735371	MIRb	735	+	MIR	SINE	245	32.9151	0.00089	11.1977	59.5348	2.49e-28
chr1_241525076_241525241	chr1	241525076	241525241	L2a	314	-	L2	LINE	165	91.3633	4.8e-05	37.3598	127.903	6.99e-58
chr1_241531322_241531455	chr1	241531322	241531455	L1ME4b	574	+	L1	LINE	133	165.117	1.97e-05	63.8065	79.1389	8.5e-37
chr1_241631883_241632007	chr1	241631883	241632007	MIRc	299	+	MIR	SINE	124	37.0416	7.3e-07	13.9823	142.663	2.85e-64
chr1_26072391_26072609	chr1	26072391	26072609	L2	244	-	L2	LINE	218	85.3852	9.6e-06	50.7802	125.818	5.6e-57
chr1_26072642_26072827	chr1	26072642	26072827	MIRb	721	-	MIR	SINE	185	53.6676	2.35e-05	25.0641	75.9663	1.99e-35
chr1_26904160_26904421	chr1	26904160	26904421	AluSz	1441	-	Alu	SINE	261	13.6442	0.000101	9.39334	66.1321	3.52e-31
chr1_26915541_26915757	chr1	26915541	26915757	MIRb	384	+	MIR	SINE	216	61.8987	8.68e-05	28.0941	83.1729	1.52e-38
chr1_27951505_27951563	chr1	27951505	27951563	MIR	419	+	MIR	SINE	58	136.573	2.33e-06	31.759	102.912	4.49e-47
chr1_27951563_27951846	chr1	27951563	27951846	AluJr4	1804	+	Alu	SINE	283	32.8412	0.000312	9.42075	55.3841	1.56e-26
chr1_27952460_27952554	chr1	27952460	27952554	L2a	265	-	L2	LINE	94	59.3912	9.24e-05	23.3331	43.9036	1.41e-21
chr1_27952565_27952803	chr1	27952565	27952803	L2c	276	+	L2	LINE	238	29.2377	5.42e-05	10.115	45.2782	3.61e-22
chr1_31417159_31417403	chr1	31417159	31417403	L2	312	+	L2	LINE	244	35.6984	2.15e-06	60.8043	108.466	1.78e-49
chr1_33343491_33343629	chr1	33343491	33343629	MIRb	426	+	MIR	SINE	138	19.6112	0.000185	10.508	43.9777	1.31e-21
chr1_37517468_37517881	chr1	37517468	37517881	MER51-int	3561	-	ERV1	LTR	413	16.8315	0.000236	8.45699	69.9458	7.91e-33
chr1_38985847_38985958	chr1	38985847	38985958	L2	235	-	L2	LINE	111	55.1794	4.74e-07	21.2925	151.17	5.84e-68
chr1_39568281_39568405	chr1	39568281	39568405	MER5A	837	+	hAT-Charlie	DNA	124	48.6246	0.000151	9.98574	61.4757	3.62e-29
chr1_40390970_40391188	chr1	40390970	40391188	MER20	1000	-	hAT-Charlie	DNA	218	34.023	5.83e-07	30.0825	142.312	4.05e-64
chr1_40395399_40395522	chr1	40395399	40395522	AluJo	933	+	Alu	SINE	123	20.0767	8.9e-05	11.0307	51.7266	5.9e-25
chr1_40539529_40539804	chr1	40539529	40539804	L1MB8	3370	-	L1	LINE	275	44.0123	0.000647	10.5457	104.971	5.8e-48
chr1_40729679_40729975	chr1	40729679	40729975	AluSx1	2355	-	Alu	SINE	296	11.4081	4.34e-05	8.12808	94.5665	1.82e-43
chr1_40729975_40730033	chr1	40729975	40730033	Tigger1	10461	-	TcMar-Tigger	DNA	58	66.0271	9.96e-08	25.6507	198.51	1.96e-88
chr1_40730043_40730194	chr1	40730043	40730194	AluJr	835	-	Alu	SINE	151	59.0063	2.77e-06	23.9278	182.095	2.46e-81
chr1_40739686_40739747	chr1	40739686	40739747	L2c	186	-	L2	LINE	61	11.9591	0.000547	8.56835	44.3498	9.07e-22
chr1_40739809_40739995	chr1	40739809	40739995	L2c	310	-	L2	LINE	186	19.4537	3.66e-05	9.44444	70.6652	3.87e-33
chr1_40740268_40740441	chr1	40740268	40740441	L2a	523	-	L2	LINE	173	33.0342	1.73e-06	49.4533	92.7071	1.17e-42
chr1_40743749_40743916	chr1	40743749	40743916	MER5A1	740	-	hAT-Charlie	DNA	167	16.5921	3.73e-06	8.68722	89.7214	2.28e-41
chr1_40749235_40749319	chr1	40749235	40749319	MIRb	347	+	MIR	SINE	84	39.8654	2.29e-05	11.1995	69.9218	8.1e-33
chr1_40758372_40758559	chr1	40758372	40758559	MIR3	273	+	MIR	SINE	187	20.5334	4.04e-06	11.5667	118.874	5.64e-54
chr1_40758894_40759025	chr1	40758894	40759025	L2b	408	-	L2	LINE	131	125.627	1.76e-06	47.6502	220.81	4.56e-98
chr1_40759095_40759249	chr1	40759095	40759249	FRAM	793	+	Alu	SINE	154	35.8559	3.02e-05	12.7148	115.931	1.06e-52
chr1_41232517_41232681	chr1	41232517	41232681	MIRb	540	+	MIR	SINE	164	35.2264	0.000593	14.7602	70.9354	2.97e-33
chr1_41233835_41233954	chr1	41233835	41233954	MIR	476	+	MIR	SINE	119	15.9632	0.000374	10.5701	56.081	7.77e-27
chr1_42152559_42152729	chr1	42152559	42152729	MIRb	566	-	MIR	SINE	170	20.3165	0.000727	8.41872	62.1005	1.94e-29
chr1_42817851_42818055	chr1	42817851	42818055	MIR	641	-	MIR	SINE	204	60.4671	1.26e-06	25.3701	193.362	3.24e-86
chr1_42818105_42818275	chr1	42818105	42818275	L1M5	425	+	L1	LINE	170	124.183	4.16e-07	54.8675	306.427	2.97e-135
chr1_42818281_42818461	chr1	42818281	42818461	L1MB2	981	+	L1	LINE	180	47.3237	1.29e-05	13.6211	117.182	3.05e-53
chr1_42822491_42822969	chr1	42822491	42822969	L1MA5A	2958	-	L1	LINE	478	18.0187	0.00063	6.72687	35.2358	7.77e-18
chr1_42822969_42824001	chr1	42822969	42824001	Charlie1a	4939	-	hAT-Charlie	DNA	1032	30.7079	0.000956	6.91132	41.3191	1.84e-20
chr1_43282283_43282336	chr1	43282283	43282336	Charlie26a	591	-	hAT-Charlie	DNA	53	31.3132	0.00049	10.5924	62.055	2.03e-29
chr1_43282377_43282628	chr1	43282377	43282628	L2c	231	-	L2	LINE	251	57.1418	3.47e-05	25.9049	78.0793	2.44e-36
chr1_44401866_44402134	chr1	44401866	44402134	Tigger15a	1287	-	TcMar-Tigger	DNA	268	27.5837	5.87e-07	12.9886	88.2529	9.72e-41
chr1_44681920_44682123	chr1	44681920	44682123	L2c	376	+	L2	LINE	203	81.4929	7.62e-07	72.5114	151.374	4.77e-68
chr1_44682559_44682644	chr1	44682559	44682644	L2b	1083	-	L2	LINE	85	16.0714	1.7e-05	10.3083	81.0971	1.21e-37
chr1_45501583_45501680	chr1	45501583	45501680	LTR45C	635	-	ERV1	LTR	97	49.2096	7.98e-07	20.8101	92.1847	1.96e-42
chr1_45501810_45502257	chr1	45501810	45502257	L2	650	+	L2	LINE	447	65.9836	1.39e-06	21.3981	111.603	7.84e-51
chr1_45502260_45502541	chr1	45502260	45502541	AluJr	1587	-	Alu	SINE	281	66.137	3.94e-06	32.943	130.119	7.78e-59
chr1_45542920_45543130	chr1	45542920	45543130	L1ME4a	569	-	L1	LINE	210	27.4588	1.31e-05	13.2127	71.098	2.53e-33
chr1_45543130_45543247	chr1	45543130	45543247	AluJr	918	-	Alu	SINE	117	20.5528	0.000936	8.2552	39.1039	1.66e-19
chr1_45543247_45543382	chr1	45543247	45543382	L1ME4a	569	-	L1	LINE	135	16.9132	0.000813	5.36296	35.918	3.95e-18
chr1_45554144_45554448	chr1	45554144	45554448	AluJb	1825	+	Alu	SINE	304	78.701	2.06e-05	18.8521	89.7914	2.12e-41
chr1_45554448_45554588	chr1	45554448	45554588	AluJr	1695	+	Alu	SINE	140	68.2178	0.000201	18.1536	86.3551	6.45e-40
chr1_45867770_45868032	chr1	45867770	45868032	MLT1L	632	-	ERVL-MaLR	LTR	262	42.744	0.000159	14.0504	93.4742	5.42e-43
chr1_45871373_45871730	chr1	45871373	45871730	LTR54	1073	+	ERV1	LTR	357	134.101	1.71e-07	34.5666	170.616	2.28e-76
chr1_46938850_46939097	chr1	46938850	46939097	L2c	267	+	L2	LINE	247	27.5586	0.000183	6.88896	68.2781	4.18e-32
chr1_46940179_46940400	chr1	46940179	46940400	MER30	1568	-	hAT-Charlie	DNA	221	41.1451	6.36e-07	27.9754	166.984	8.67e-75
chr1_46941665_46941771	chr1	46941665	46941771	L2b	405	-	L2	LINE	106	36.492	2.91e-06	30.7481	128.932	2.51e-58
chr1_46942477_46943331	chr1	46942477	46943331	L1PA16	4874	-	L1	LINE	854	37.4977	6.1e-06	11.7837	120.916	7.37e-55
chr1_46943318_46945329	chr1	46943318	46945329	L1PA7	9050	+	L1	LINE	2011	21.1911	0.000534	5.95594	66.201	3.29e-31
chr1_46962498_46962591	chr1	46962498	46962591	L1P2	426	+	L1	LINE	93	25.7181	9.06e-06	34.4744	81.2425	1.05e-37
chr1_46968983_46969397	chr1	46968983	46969397	MSTB	2048	+	ERVL-MaLR	LTR	414	21.4401	1.05e-05	8.8695	89.4254	3.05e-41
chr1_47128257_47128356	chr1	47128257	47128356	L1M5	243	-	L1	LINE	99	19.0173	5.51e-05	10.919	93.3364	6.2e-43
chr1_47128577_47128812	chr1	47128577	47128812	MIR	613	+	MIR	SINE	235	16.6932	1.14e-06	12.8198	136.516	1.33e-61
chr1_47137139_47137245	chr1	47137139	47137245	L2b	392	+	L2	LINE	106	76.5033	1.4e-06	17.8219	131.182	2.71e-59
chr1_47138519_47138740	chr1	47138519	47138740	MER30	1528	+	hAT-Charlie	DNA	221	76.5123	4.8e-06	20.754	182.639	1.44e-81
chr1_48222999_48223183	chr1	48222999	48223183	MIR3	283	-	MIR	SINE	184	20.5593	8.68e-05	16.4388	54.4501	3.92e-26
chr1_51620324_51620805	chr1	51620324	51620805	L2b	677	-	L2	LINE	481	20.6952	0.000605	12.4777	61.4224	3.82e-29
chr1_52028402_52028522	chr1	52028402	52028522	L2a	206	+	L2	LINE	120	78.0127	1.3e-05	19.3466	79.1304	8.57e-37
chr1_52028845_52029139	chr1	52028845	52029139	AluSz6	2076	+	Alu	SINE	294	36.2362	1.27e-05	20.325	90.9473	6.73e-42
chr1_52700892_52700925	chr1	52700892	52700925	L2b	184	+	L2	LINE	33	72.4393	0.000186	38.8505	118.658	6.99e-54
chr1_52702917_52702992	chr1	52702917	52702992	MIRb	284	-	MIR	SINE	75	31.7531	0.000176	20.3546	28.4602	6.54e-15
chr1_52703540_52703612	chr1	52703540	52703612	MIR3	272	-	MIR	SINE	72	20.5248	1.51e-05	36.4305	38.6254	2.68e-19
chr1_52912718_52912985	chr1	52912718	52912985	AluSp	2004	-	Alu	SINE	267	19.4004	0.000193	4.95432	70.7127	3.69e-33
chr1_52913062_52913284	chr1	52913062	52913284	HAL1M8	679	-	L1	LINE	222	125.035	5.7e-07	32.3267	163.133	3.99e-73
chr1_52913325_52913568	chr1	52913325	52913568	L2	390	+	L2	LINE	243	32.6755	2.64e-06	10.6435	119.403	3.34e-54
chr1_52913587_52913858	chr1	52913587	52913858	L1MC1	1220	-	L1	LINE	271	49.5357	1.22e-05	18.5789	76.832	8.43e-36
chr1_52915226_52915373	chr1	52915226	52915373	Charlie19a	328	-	hAT-Charlie	DNA	147	15.2407	0.000825	8.55344	66.0259	3.91e-31
chr1_52915677_52916248	chr1	52915677	52916248	MLT1E1A	1434	+	ERVL-MaLR	LTR	571	57.7879	7.54e-06	15.065	110.878	1.61e-50
chr1_52916666_52916760	chr1	52916666	52916760	L2c	230	-	L2	LINE	94	189.96	3.57e-07	75.5346	199.731	5.79e-89
chr1_52916941_52917242	chr1	52916941	52917242	AluSx	2311	+	Alu	SINE	301	39.6279	1.34e-06	17.1623	204.861	3.44e-91
chr1_52919201_52919585	chr1	52919201	52919585	Tigger3c	2412	+	TcMar-Tigger	DNA	384	60.5925	0.000124	20.5272	72.8793	4.28e-34
chr1_52920055_52920169	chr1	52920055	52920169	MIR	409	+	MIR	SINE	114	25.2799	0.000308	11.9352	98.7075	2.96e-45
chr1_52926469_52926758	chr1	52926469	52926758	AluSx	2371	+	Alu	SINE	289	23.632	0.000695	12.8076	85.7479	1.18e-39
chr1_52926762_52926838	chr1	52926762	52926838	MER101	526	+	ERV1	LTR	76	11.8943	0.000692	10.6313	50.1802	2.75e-24
chr1_52929197_52929408	chr1	52929197	52929408	AluJr4	963	-	Alu	SINE	211	54.091	0.000771	15.0246	108.017	2.78e-49
chr1_53190125_53190225	chr1	53190125	53190225	Charlie16a	377	+	hAT-Charlie	DNA	100	22.9033	0.000795	9.36766	66.8844	1.67e-31
chr1_53190225_53190474	chr1	53190225	53190474	MER1B	1042	+	hAT-Charlie	DNA	249	24.711	6.01e-06	42.6881	83.7076	8.98e-39
chr1_53190474_53190562	chr1	53190474	53190562	Charlie16a	377	+	hAT-Charlie	DNA	88	18.1328	1.05e-05	47.5246	73.1483	3.28e-34
chr1_53190758_53191003	chr1	53190758	53191003	L2c	307	-	L2	LINE	245	41.3588	2.24e-05	12.9203	81.8127	5.92e-38
chr1_53195629_53195722	chr1	53195629	53195722	MIR3	364	-	MIR	SINE	93	106.248	1.51e-06	62.0452	197.508	5.3e-88
chr1_53196368_53196567	chr1	53196368	53196567	MIRb	266	-	MIR	SINE	199	54.1282	2.7e-06	38.2146	157.684	9.07e-71
chr1_54884095_54884292	chr1	54884095	54884292	MIRb	554	-	MIR	SINE	197	32.4286	2.14e-06	25.0478	82.1239	4.35e-38
chr1_54884334_54884404	chr1	54884334	54884404	MIR	271	-	MIR	SINE	70	30.7944	2.56e-05	23.143	50.3544	2.31e-24
chr1_54888668_54888929	chr1	54888668	54888929	MER33	1341	+	hAT-Charlie	DNA	261	37.3284	6.37e-05	23.8853	61.8759	2.43e-29
chr1_55031306_55032881	chr1	55031306	55032881	THE1A-int	12080	+	ERVL-MaLR	LTR	1575	29.6706	2.97e-07	14.0123	159.223	1.97e-71
chr1_55033231_55033680	chr1	55033231	55033680	L2a	701	+	L2	LINE	449	28.0063	5.24e-06	13.0987	81.9041	5.4e-38
chr1_55033676_55033796	chr1	55033676	55033796	L2c	249	-	L2	LINE	120	28.6968	2.15e-05	11.4825	68.5868	3.07e-32
chr1_55033977_55034141	chr1	55033977	55034141	MIRc	425	+	MIR	SINE	164	15.9677	0.000984	6.95672	47.3955	4.39e-23
chr1_55036010_55036394	chr1	55036010	55036394	MLT1I	1305	+	ERVL-MaLR	LTR	384	14.0624	9.94e-06	12.3788	70.6374	3.98e-33
chr1_55038627_55038671	chr1	55038627	55038671	MIRb	187	+	MIR	SINE	44	51.8646	1.48e-05	25.376	152.611	1.4e-68
chr1_55040967_55041093	chr1	55040967	55041093	MIRb	418	+	MIR	SINE	126	13.878	0.000496	10.719	43.56	1.98e-21
chr1_55050121_55050224	chr1	55050121	55050224	L2b	194	+	L2	LINE	103	27.9172	1.23e-05	28.5748	70.8234	3.31e-33
chr1_56413502_56413605	chr1	56413502	56413605	MIRb	310	+	MIR	SINE	103	27.3031	6.29e-07	12.7884	140.699	2.03e-63
chr1_56413738_56414048	chr1	56413738	56414048	L2	364	+	L2	LINE	310	71.3441	2.64e-07	38.4774	287.425	7.47e-127
chr1_56414384_56414441	chr1	56414384	56414441	MIR3	212	-	MIR	SINE	57	29.8093	5.46e-05	13.4807	83.5073	1.09e-38
chr1_56816086_56816609	chr1	56816086	56816609	MLT1H1	1773	-	ERVL-MaLR	LTR	523	27.6522	1.07e-05	7.93195	57.1815	2.59e-27
chr1_56816655_56817652	chr1	56816655	56817652	L2a	1597	+	L2	LINE	997	46.517	8.21e-07	19.6285	114.922	2.87e-52
chr1_56817895_56818041	chr1	56817895	56818041	MIRb	255	+	MIR	SINE	146	117.337	5.42e-07	47.109	194.838	7.54e-87
chr1_56818703_56818830	chr1	56818703	56818830	MIRb	242	-	MIR	SINE	127	69.331	2.44e-06	52.1809	109.639	5.53e-50
chr1_56853917_56854082	chr1	56853917	56854082	MIRb	409	+	MIR	SINE	165	10.7997	0.000138	4.26638	57.0346	3e-27
chr1_56855112_56855358	chr1	56855112	56855358	MIRb	675	+	MIR	SINE	246	64.447	4.52e-07	20.792	179.639	2.81e-80
chr1_56855359_56855516	chr1	56855359	56855516	MIRc	279	+	MIR	SINE	157	73.5034	4.66e-07	20.2389	160.823	3.96e-72
chr1_56856236_56856419	chr1	56856236	56856419	MIR	525	+	MIR	SINE	183	49.754	5.93e-07	14.8511	163.688	2.3e-73
chr1_56856793_56856927	chr1	56856793	56856927	Charlie15b	321	-	hAT-Charlie	DNA	134	11.9129	0.0005	3.11053	41.6926	1.27e-20
chr1_56857025_56857303	chr1	56857025	56857303	L1MEc	1607	-	L1	LINE	278	27.1451	1.34e-06	7.97851	122.946	9.76e-56
chr1_56961299_56961556	chr1	56961299	56961556	MIRb	323	-	MIR	SINE	257	47.0784	4.16e-06	13.5902	98.6417	3.16e-45
chr1_56962566_56963097	chr1	56962566	56963097	L1ME3Cz	1248	-	L1	LINE	531	16.7566	0.000212	4.12263	50.8855	1.36e-24
chr1_56963618_56963840	chr1	56963618	56963840	MIRb	298	+	MIR	SINE	222	137.57	6.29e-07	52.9174	208.487	9.14e-93
chr1_56964236_56964621	chr1	56964236	56964621	L2c	281	+	L2	LINE	385	151.368	4.88e-07	39.6465	201.489	1e-89
chr1_56966217_56966281	chr1	56966217	56966281	MIR	432	+	MIR	SINE	64	298.722	3.71e-07	100.95	248.973	3.08e-110
chr1_56966360_56966500	chr1	56966360	56966500	MIR	432	+	MIR	SINE	140	34.6321	5.75e-07	13.6694	170.349	2.99e-76
chr1_56966507_56966590	chr1	56966507	56966590	MIRb	316	+	MIR	SINE	83	79.3743	3.48e-07	25.2135	251.483	2.65e-111
chr1_56966603_56966770	chr1	56966603	56966770	MIR	698	+	MIR	SINE	167	44.5581	4.12e-07	15.3363	236.301	9.54e-105
chr1_56966930_56967024	chr1	56966930	56967024	MIRc	184	+	MIR	SINE	94	30.7453	6e-06	7.80758	87.9746	1.28e-40
chr1_56967062_56967345	chr1	56967062	56967345	AluY	2126	+	Alu	SINE	283	52.6507	1.91e-06	13.1506	135.805	2.68e-61
chr1_56967674_56967773	chr1	56967674	56967773	MIRc	337	+	MIR	SINE	99	44.3028	1.01e-06	10.5863	124.335	2.44e-56
chr1_56968240_56968412	chr1	56968240	56968412	L2c	314	+	L2	LINE	172	91.4693	2.98e-07	31.8467	193.835	2.07e-86
chr1_56968527_56968589	chr1	56968527	56968589	MIRc	184	-	MIR	SINE	62	69.4994	6.1e-07	18.9223	137.972	3.09e-62
chr1_56968917_56969041	chr1	56968917	56969041	MLT1H-int	383	-	ERVL-MaLR	LTR	124	19.8692	4.46e-05	5.249	52.706	2.23e-25
chr1_56969042_56969527	chr1	56969042	56969527	MLT1H	716	-	ERVL-MaLR	LTR	485	22.9438	0.000325	6.99647	53.4123	1.1e-25
chr1_59309350_59309569	chr1	59309350	59309569	L2	268	-	L2	LINE	219	29.1309	0.000211	11.9897	85.2685	1.9e-39
chr1_59514901_59514997	chr1	59514901	59514997	THE1A-int	599	+	ERVL-MaLR	LTR	96	10.9914	0.000341	10.2329	62.6604	1.11e-29
chr1_59515080_59515522	chr1	59515080	59515522	THE1A-int	3356	+	ERVL-MaLR	LTR	442	37.7491	3.59e-06	24.0246	98.3177	4.36e-45
chr1_59935781_59936066	chr1	59935781	59936066	AluSq2	1948	-	Alu	SINE	285	24.1607	5.68e-06	10.4957	118.992	5.03e-54
chr1_59936099_59936340	chr1	59936099	59936340	MIRb	546	-	MIR	SINE	241	33.8807	3.95e-07	12.3204	196.021	2.31e-87
chr1_60828803_60829045	chr1	60828803	60829045	MIR	754	-	MIR	SINE	242	74.0343	3.61e-07	24.0815	209.639	2.97e-93
chr1_60829063_60829341	chr1	60829063	60829341	L2b	273	-	L2	LINE	278	127.246	2.64e-07	52.5943	310.972	3.08e-137
chr1_62593723_62593816	chr1	62593723	62593816	MER33	292	+	hAT-Charlie	DNA	93	28.8248	0.000156	9.66492	84.3554	4.71e-39
chr1_62595310_62595542	chr1	62595310	62595542	MIR	868	-	MIR	SINE	232	30.4933	0.000389	6.57077	47.6464	3.41e-23
chr1_62596115_62596360	chr1	62596115	62596360	MIR	1038	-	MIR	SINE	245	32.0905	3.55e-05	8.01424	73.5034	2.31e-34
chr1_62598917_62599100	chr1	62598917	62599100	MIR	620	+	MIR	SINE	183	34.8712	4.52e-07	11.4542	159.213	1.98e-71
chr1_62599097_62599691	chr1	62599097	62599691	L2a	1098	+	L2	LINE	594	57.9593	2.64e-07	19.9916	234.074	8.67e-104
chr1_62601265_62601504	chr1	62601265	62601504	L1MC5a	703	+	L1	LINE	239	24.9115	0.000143	5.74216	58.3883	7.79e-28
chr1_63626202_63626580	chr1	63626202	63626580	L1MB4	2039	-	L1	LINE	378	33.4438	1.99e-05	12.4348	89.7785	2.15e-41
chr1_6410316_6410511	chr1	6410316	6410511	AluJr4	1579	+	Alu	SINE	195	72.3078	1.49e-05	22.4356	109.901	4.26e-50
chr1_6410522_6410584	chr1	6410522	6410584	L1MA4	320	+	L1	LINE	62	50.8786	0.000912	8.47688	45.624	2.56e-22
chr1_64478780_64479068	chr1	64478780	64479068	MER102b	633	-	hAT-Charlie	DNA	288	75.3369	4.8e-06	26.5212	118.078	1.25e-53
chr1_64969515_64969741	chr1	64969515	64969741	L2b	211	-	L2	LINE	226	21.3183	1.32e-05	9.80067	73.4792	2.36e-34
chr1_64969854_64970155	chr1	64969854	64970155	AluJo	1724	+	Alu	SINE	301	30.9386	1.08e-06	21.0945	228.964	1.4e-101
chr1_65143483_65143759	chr1	65143483	65143759	AluSg	2052	-	Alu	SINE	276	27.6896	0.000695	7.75027	70.3282	5.41e-33
chr1_65143759_65143897	chr1	65143759	65143897	MER113	354	+	hAT-Charlie	DNA	138	43.162	1.2e-05	9.6778	61.0067	5.77e-29
chr1_65158504_65158806	chr1	65158504	65158806	AluSx1	2226	-	Alu	SINE	302	24.5854	1.79e-05	20.847	78.0496	2.51e-36
chr1_65526633_65526781	chr1	65526633	65526781	MIR3	380	+	MIR	SINE	148	21.5526	0.000585	7.8776	76.5395	1.13e-35
chr1_67170113_67170283	chr1	67170113	67170283	MIRc	340	+	MIR	SINE	170	28.8269	0.000292	17.2503	66.2004	3.29e-31
chr1_74587992_74588093	chr1	74587992	74588093	Cheshire	337	-	hAT-Charlie	DNA	101	10.3741	1.15e-05	6.35129	94.3503	2.25e-43
chr1_74594493_74594577	chr1	74594493	74594577	L2a	280	-	L2	LINE	84	25.6278	1.31e-06	11.0671	115.454	1.7e-52
chr1_75726125_75726380	chr1	75726125	75726380	AluSz6	1458	+	Alu	SINE	255	54.1937	0.000239	20.2704	62.8105	9.58e-30
chr1_77678334_77678698	chr1	77678334	77678698	Tigger15a	360	-	TcMar-Tigger	DNA	364	22.9547	2.94e-06	10.8874	95.3213	8.61e-44
chr1_78222944_78223170	chr1	78222944	78223170	MIRb	834	+	MIR	SINE	226	79.4262	1.05e-05	26.6402	84.7385	3.22e-39
chr1_78223537_78223690	chr1	78223537	78223690	L2b	291	-	L2	LINE	153	80.4461	6.12e-06	102.006	90.1146	1.54e-41
chr1_85268929_85269293	chr1	85268929	85269293	MSTD	1319	+	ERVL-MaLR	LTR	364	37.5474	5.83e-05	13.1102	62.7216	1.05e-29
chr1_89172133_89174369	chr1	89172133	89174369	L1MC4a	7295	-	L1	LINE	2236	30.025	0.000101	7.78493	103.936	1.62e-47
chr1_89175362_89175424	chr1	89175362	89175424	L1MC4a	232	+	L1	LINE	62	57.6455	3.97e-06	16.1513	113.693	9.78e-52
chr1_89999799_89999957	chr1	89999799	89999957	L2a	629	-	L2	LINE	158	14.274	0.000178	8.87559	68.0598	5.19e-32
chr1_92038853_92039090	chr1	92038853	92039090	MIR	993	+	MIR	SINE	237	18.0271	0.000608	5.62965	59.3142	3.1e-28
chr1_9236690_9236874	chr1	9236690	9236874	MIRb	496	-	MIR	SINE	184	64.4922	0.000346	15.9804	94.348	2.26e-43
chr1_9237160_9237236	chr1	9237160	9237236	MIR	659	+	MIR	SINE	76	31.216	0.000586	8.95585	60.2992	1.17e-28
chr1_9237840_9238779	chr1	9237840	9238779	L2a	1539	-	L2	LINE	939	44.5462	1.37e-06	19.7253	94.1148	2.85e-43
chr1_9239034_9239325	chr1	9239034	9239325	AluSz6	2097	-	Alu	SINE	291	18.5067	0.000147	7.81319	41.8066	1.13e-20
chr1_9240466_9240641	chr1	9240466	9240641	MIR3	476	-	MIR	SINE	175	29.1586	5.49e-05	10.7092	52.9014	1.83e-25
chr1_92886774_92886999	chr1	92886774	92886999	MER58A	1128	+	hAT-Charlie	DNA	225	111.292	1.11e-06	39.4017	95.8825	4.91e-44
chr1_92886999_92887091	chr1	92886999	92887091	MLT1I	268	+	ERVL-MaLR	LTR	92	263.505	3.16e-05	84.7225	57.354	2.18e-27
chr1_92887135_92887455	chr1	92887135	92887455	AluJo	1799	+	Alu	SINE	320	23.4167	0.000823	25.4878	44.9021	5.24e-22
chr1_93905325_93905500	chr1	93905325	93905500	MER5A1	301	+	hAT-Charlie	DNA	175	34.52	0.000856	9.75974	33.0663	6.73e-17
chr1_93905667_93905903	chr1	93905667	93905903	MER112	473	-	hAT-Charlie	DNA	236	27.3388	1.86e-06	18.1318	90.5471	1e-41
chr1_94116341_94116470	chr1	94116341	94116470	MER5B	520	+	hAT-Charlie	DNA	129	69.1608	0.000143	28.0166	57.7911	1.41e-27
chr1_9435477_9435557	chr1	9435477	9435557	MIR3	252	+	MIR	SINE	80	88.2403	2.05e-06	41.4415	126.349	3.31e-57
chr1_95069392_95069549	chr1	95069392	95069549	LTR24B	468	+	ERV1	LTR	157	38.0918	0.000576	43.5106	23.7433	7.05e-13
chr1_95086868_95087329	chr1	95086868	95087329	LTR48	3108	+	ERV1	LTR	461	29.3592	8.71e-05	17.1515	28.1976	8.49e-15
chr1_95096242_95096424	chr1	95096242	95096424	MER58A	624	+	hAT-Charlie	DNA	182	39.8245	4.94e-06	24.2972	51.4988	7.4e-25
chr1_95122086_95122385	chr1	95122086	95122385	AluSx	1808	+	Alu	SINE	299	212.757	8.64e-07	91.3942	358.035	8.09e-158
chr1_95122971_95123108	chr1	95122971	95123108	FLAM_C	867	-	Alu	SINE	137	11.6472	0.000741	6.31766	65.2772	8.25e-31
chr1_95233610_95233681	chr1	95233610	95233681	L2a	263	+	L2	LINE	71	43.9618	0.000893	19.3019	33.1089	6.45e-17
chr1_9548299_9548611	chr1	9548299	9548611	AluSx	2251	+	Alu	SINE	312	23.1015	9.69e-06	12.901	87.0487	3.23e-40
chr1_9548611_9548707	chr1	9548611	9548707	Charlie7a	337	-	hAT-Charlie	DNA	96	17.6023	0.000115	9.48999	46.1212	1.56e-22
chr1_99759806_99759935	chr1	99759806	99759935	MIRb	331	-	MIR	SINE	129	94.0317	3.55e-07	48.7309	284.889	8.59e-126
chr1_99764601_99764816	chr1	99764601	99764816	MIRb	553	+	MIR	SINE	215	49.2321	2.74e-05	20.2456	100.279	6.24e-46
chr1_99765319_99765617	chr1	99765319	99765617	AluSp	2342	+	Alu	SINE	298	47.8178	0.000129	16.9597	90.954	6.69e-42
chr1_99765619_99765906	chr1	99765619	99765906	AluYm1	2399	+	Alu	SINE	287	79.0442	0.000277	35.6658	77.2479	5.57e-36
chr10_100080612_100080916	chr10	100080612	100080916	AluJb	2060	+	Alu	SINE	304	18.4632	3.62e-05	6.61202	84.131	5.89e-39
chr10_102849784_102850402	chr10	102849784	102850402	MLT1F2	1131	-	ERVL-MaLR	LTR	618	88.6265	4.97e-05	38.5885	163.589	2.55e-73
chr10_102850455_102850674	chr10	102850455	102850674	L1ME1	2205	+	L1	LINE	219	24.4418	0.000159	12.5764	136.915	8.89e-62
chr10_102910070_102910251	chr10	102910070	102910251	MLT1B	1021	+	ERVL-MaLR	LTR	181	32.1752	5.45e-05	10.5547	43.1921	2.86e-21
chr10_104252956_104253548	chr10	104252956	104253548	LTR36	3071	-	ERV1	LTR	592	14.4848	2.17e-06	19.6611	70.4334	4.87e-33
chr10_112276157_112276279	chr10	112276157	112276279	MIRb	294	+	MIR	SINE	122	44.8664	9.95e-07	34.319	185.231	1.09e-82
chr10_112276347_112276690	chr10	112276347	112276690	MLT1J2	838	+	ERVL-MaLR	LTR	343	17.2957	1.17e-05	7.94259	77.3724	4.92e-36
chr10_112297118_112297317	chr10	112297118	112297317	MER20	766	-	hAT-Charlie	DNA	199	198.855	5.1e-07	81.5221	173.429	1.38e-77
chr10_112301732_112302010	chr10	112301732	112302010	AluSz	1680	-	Alu	SINE	278	11.7964	2.04e-05	7.83275	94.6285	1.71e-43
chr10_112302465_112302677	chr10	112302465	112302677	MIR	478	+	MIR	SINE	212	44.3045	5.84e-07	15.1276	166.5	1.4e-74
chr10_112302684_112302748	chr10	112302684	112302748	L2b	198	-	L2	LINE	64	50.1812	6.03e-06	12.7758	82.4724	3.07e-38
chr10_112303858_112304510	chr10	112303858	112304510	Charlie29a	822	-	hAT-Charlie	DNA	652	30.054	3.83e-06	8.42822	108.333	2.03e-49
chr10_113540885_113541233	chr10	113540885	113541233	L2c	387	-	L2	LINE	348	21.6163	1.45e-06	27.4234	162.96	4.72e-73
chr10_113541522_113541733	chr10	113541522	113541733	MIRc	331	-	MIR	SINE	211	80.2888	7.79e-06	24.5111	155.347	9.18e-70
chr10_113541850_113541891	chr10	113541850	113541891	MIR	215	-	MIR	SINE	41	39.2235	9.63e-05	18.3876	116.676	5.06e-53
chr10_113541893_113542341	chr10	113541893	113542341	LTR82B	1662	-	ERVL	LTR	448	10.2843	5.14e-05	5.64499	66.905	1.63e-31
chr10_113547483_113547800	chr10	113547483	113547800	LTR16	965	+	ERVL	LTR	317	48.4531	0.000123	13.6181	115.697	1.33e-52
chr10_114608082_114608381	chr10	114608082	114608381	AluSq2	2003	+	Alu	SINE	299	48.5094	0.000741	15.1104	61.9497	2.26e-29
chr10_114650864_114651074	chr10	114650864	114651074	MIRb	606	-	MIR	SINE	210	66.3028	4.8e-07	35.9411	194.331	1.25e-86
chr10_114651193_114651378	chr10	114651193	114651378	L2c	227	-	L2	LINE	185	18.8123	4.29e-06	9.85637	81.2494	1.04e-37
chr10_11522850_11523099	chr10	11522850	11523099	MIR	699	+	MIR	SINE	249	134.508	4.52e-07	70.4324	206.835	4.77e-92
chr10_11523816_11523953	chr10	11523816	11523953	MER5B	279	+	hAT-Charlie	DNA	137	22.6843	0.000167	6.00033	66.3051	2.97e-31
chr10_11524159_11524223	chr10	11524159	11524223	AluJr	331	+	Alu	SINE	64	37.4343	1.27e-05	10.1376	84.2886	5.04e-39
chr10_11827682_11827967	chr10	11827682	11827967	AluJo	1921	-	Alu	SINE	285	18.9018	0.000668	8.69747	62.3582	1.5e-29
chr10_12072186_12072461	chr10	12072186	12072461	AluSz	1968	+	Alu	SINE	275	42.0153	9.53e-05	22.4976	99.7076	1.1e-45
chr10_122983947_122984136	chr10	122983947	122984136	MER3	903	+	hAT-Charlie	DNA	189	66.0626	4.39e-05	19.6362	159.315	1.8e-71
chr10_124467706_124468009	chr10	124467706	124468009	AluSx1	2204	-	Alu	SINE	303	79.5055	3.62e-05	17.6735	112.737	2.54e-51
chr10_13102458_13102569	chr10	13102458	13102569	L2a	467	-	L2	LINE	111	110.33	5.11e-07	42.7445	148.569	7.88e-67
chr10_13102588_13102660	chr10	13102588	13102660	L2	199	-	L2	LINE	72	34.2929	2.56e-06	18.5491	82.5615	2.81e-38
chr10_131980694_131980867	chr10	131980694	131980867	MamRep434	243	-	TcMar-Tigger	DNA	173	46.3852	1.61e-05	21.5994	63.7525	3.75e-30
chr10_133348445_133348507	chr10	133348445	133348507	AluSx	1317	-	Alu	SINE	62	52.6953	8.61e-06	71.1162	88.7772	5.79e-41
chr10_133359954_133360082	chr10	133359954	133360082	Charlie22a	279	+	hAT-Charlie	DNA	128	147.035	1.46e-06	43.2545	100.788	3.75e-46
chr10_133360927_133361156	chr10	133360927	133361156	MLT1A0	650	-	ERVL-MaLR	LTR	229	18.1936	0.000816	9.4535	26.4503	4.81e-14
chr10_133520012_133520101	chr10	133520012	133520101	L1ME3D	284	+	L1	LINE	89	17.2035	9.97e-05	13.3881	54.8114	2.74e-26
chr10_14594962_14595243	chr10	14594962	14595243	L1ME1	553	+	L1	LINE	281	41.4666	8.29e-07	19.1868	183.327	7.27e-82
chr10_14595352_14595415	chr10	14595352	14595415	MIRb	188	+	MIR	SINE	63	32.0828	7.05e-06	11.7683	108.243	2.22e-49
chr10_22718646_22718773	chr10	22718646	22718773	AluJo	856	-	Alu	SINE	127	28.4403	0.000634	11.0951	99.4392	1.43e-45
chr10_22718865_22719027	chr10	22718865	22719027	AluJr4	1040	+	Alu	SINE	162	82.4318	2.42e-06	32.3859	181.582	4.1e-81
chr10_24442866_24442911	chr10	24442866	24442911	MIR	533	-	MIR	SINE	45	13.7681	9.28e-05	10.4288	48.542	1.4e-23
chr10_24442911_24443199	chr10	24442911	24443199	AluSx	2195	-	Alu	SINE	288	15.757	0.000412	7.46729	45.1181	4.23e-22
chr10_26571684_26572118	chr10	26571684	26572118	L1MC1	2576	-	L1	LINE	434	58.5406	0.000995	16.4196	133.876	1.84e-60
chr10_30991845_30991979	chr10	30991845	30991979	L1M4a2	480	+	L1	LINE	134	37.2304	6.66e-05	13.9687	75.6432	2.74e-35
chr10_45000467_45000650	chr10	45000467	45000650	MIRb	338	+	MIR	SINE	183	19.2384	9.04e-05	27.5148	36.1112	3.26e-18
chr10_46031314_46031601	chr10	46031314	46031601	AluJr4	1638	-	Alu	SINE	287	23.926	1.03e-05	28.7702	95.1299	1.04e-43
chr10_46032224_46032339	chr10	46032224	46032339	L2a	361	+	L2	LINE	115	80.7253	3.57e-07	60.7589	212.773	1.34e-94
chr10_46032348_46032438	chr10	46032348	46032438	MLT1H	317	+	ERVL-MaLR	LTR	90	43.7936	1.23e-06	26.8226	117.636	1.94e-53
chr10_46658460_46658772	chr10	46658460	46658772	AluY	2594	+	Alu	SINE	312	10.4932	6.44e-06	4.058	136.282	1.67e-61
chr10_46660683_46660888	chr10	46660683	46660888	L2	679	+	L2	LINE	205	15.7332	0.00063	4.13461	58.4523	7.31e-28
chr10_46784655_46784846	chr10	46784655	46784846	L2c	630	-	L2	LINE	191	15.2739	1.31e-06	11.6062	123.665	4.78e-56
chr10_47555548_47555739	chr10	47555548	47555739	L2	587	+	L2	LINE	191	15.8369	7.07e-07	13.1142	140.475	2.55e-63
chr10_47683223_47683488	chr10	47683223	47683488	AluY	2284	-	Alu	SINE	265	11.7733	3.3e-06	6.14883	159.864	1.04e-71
chr10_47684483_47684583	chr10	47684483	47684583	MER30	1445	+	hAT-Charlie	DNA	100	29.5868	8.55e-07	10.7626	131.31	2.38e-59
chr10_47743739_47743881	chr10	47743739	47743881	LTR41B	264	+	ERVL	LTR	142	43.0681	5.07e-05	11.4528	50.0575	3.1e-24
chr10_48484940_48485142	chr10	48484940	48485142	MER58A	915	-	hAT-Charlie	DNA	202	20.6284	4.74e-07	18.6929	126.442	3.02e-57
chr10_4913946_4914313	chr10	4913946	4914313	L1ME3G	373	+	L1	LINE	367	13.1816	0.000844	6.48555	83.5624	1.04e-38
chr10_50250040_50250268	chr10	50250040	50250268	MER102b	563	+	hAT-Charlie	DNA	228	93.3806	1.42e-07	23.5435	182.564	1.55e-81
chr10_50882155_50882434	chr10	50882155	50882434	AluSg	2116	+	Alu	SINE	279	51.8521	1.17e-06	17.8752	173.389	1.43e-77
chr10_50883279_50883464	chr10	50883279	50883464	MIRb	490	-	MIR	SINE	185	102.519	4.86e-07	29.204	175.913	1.17e-78
chr10_50883785_50884033	chr10	50883785	50884033	MIR	637	+	MIR	SINE	248	157.975	4.39e-07	40.4916	176.648	5.59e-79
chr10_50884047_50884161	chr10	50884047	50884161	MER103C	317	-	hAT-Charlie	DNA	114	37.3754	1.18e-05	11.8797	74.2058	1.14e-34
chr10_5095908_5096092	chr10	5095908	5096092	MER68	399	+	ERVL	LTR	184	11.1646	0.000588	12.0919	21.1702	9.07e-12
chr10_5183740_5184422	chr10	5183740	5184422	LTR25	2400	+	ERV1	LTR	682	67.0966	9.33e-06	17.3142	122.792	1.14e-55
chr10_5188139_5189101	chr10	5188139	5189101	L2a	1250	-	L2	LINE	962	27.6536	2.89e-07	15.7316	221.534	2.22e-98
chr10_5195493_5195576	chr10	5195493	5195576	L1P5	522	+	L1	LINE	83	19.7759	0.000697	11.0824	64.3472	2.08e-30
chr10_5198280_5198732	chr10	5198280	5198732	MER68	1399	+	ERVL	LTR	452	24.4235	7.63e-07	12.2225	107.277	5.82e-49
chr10_5198732_5199023	chr10	5198732	5199023	AluJb	1441	+	Alu	SINE	291	60.0099	2.73e-06	16.695	130.128	7.72e-59
chr10_5199023_5199103	chr10	5199023	5199103	MER68	1399	+	ERVL	LTR	80	32.6725	6.61e-07	11.8863	130.683	4.43e-59
chr10_5199283_5200128	chr10	5199283	5200128	LTR1A2	4998	+	ERV1	LTR	845	105.701	1.27e-07	45.4415	208.509	9e-93
chr10_52757808_52758102	chr10	52757808	52758102	Charlie15b	242	+	hAT-Charlie	DNA	294	32.241	8.96e-05	12.9844	105.995	2.09e-48
chr10_52763331_52763566	chr10	52763331	52763566	L1M5	396	-	L1	LINE	235	32.1138	0.000335	6.74715	65.8049	4.88e-31
chr10_52775015_52775322	chr10	52775015	52775322	AluY	2220	+	Alu	SINE	307	116.826	8.64e-07	45.5551	327.122	1.83e-144
chr10_52775458_52775555	chr10	52775458	52775555	MIR	331	+	MIR	SINE	97	39.215	1.03e-05	15.4963	119.932	1.97e-54
chr10_5528610_5528934	chr10	5528610	5528934	AluJr	1491	-	Alu	SINE	324	68.5258	1.15e-06	28.5772	195.435	4.15e-87
chr10_58994592_58994693	chr10	58994592	58994693	L2a	246	+	L2	LINE	101	69.1618	3.67e-07	43.5255	201.875	6.87e-90
chr10_58994707_58994915	chr10	58994707	58994915	MIRb	409	-	MIR	SINE	208	14.8577	4.28e-06	31.7437	92.0772	2.19e-42
chr10_58994915_58995074	chr10	58994915	58995074	MER58A	557	-	hAT-Charlie	DNA	159	60.2364	3.8e-07	51.4148	147.631	2.01e-66
chr10_59000079_59000419	chr10	59000079	59000419	MLT1H	1083	+	ERVL-MaLR	LTR	340	60.9057	0.000134	30.4909	86.0133	9.04e-40
chr10_59007659_59007720	chr10	59007659	59007720	MLT1K	297	+	ERVL-MaLR	LTR	61	66.7314	1.87e-07	55.0993	196.453	1.5e-87
chr10_59007716_59008050	chr10	59007716	59008050	MLT1K	741	+	ERVL-MaLR	LTR	334	52.9896	2.17e-07	26.732	168.997	1.17e-75
chr10_5968507_5969013	chr10	5968507	5969013	L1MCc	812	-	L1	LINE	506	22.2693	1.05e-06	17.7098	147.752	1.78e-66
chr10_5969016_5969247	chr10	5969016	5969247	L1MC	617	-	L1	LINE	231	66.5229	7.58e-07	32.1334	200.731	2.15e-89
chr10_5971571_5971681	chr10	5971571	5971681	L2c	249	-	L2	LINE	110	15.8127	4.08e-05	26.7243	37.7168	6.61e-19
chr10_68113137_68113228	chr10	68113137	68113228	MIRc	256	-	MIR	SINE	91	24.1995	0.00097	7.98622	101.419	2e-46
chr10_70369303_70369434	chr10	70369303	70369434	MIRb	227	+	MIR	SINE	131	94.9206	1.04e-06	46.1445	182.481	1.67e-81
chr10_72952425_72952518	chr10	72952425	72952518	MER5A	321	+	hAT-Charlie	DNA	93	18.2306	8.39e-05	10.011	35.9949	3.66e-18
chr10_73119659_73119842	chr10	73119659	73119842	L2c	490	-	L2	LINE	183	44.7912	9.62e-05	36.8741	67.7659	6.93e-32
chr10_7701221_7701524	chr10	7701221	7701524	AluSz	1912	+	Alu	SINE	303	14.1778	1.03e-05	11.1989	88.8939	5.16e-41
chr10_7702472_7702716	chr10	7702472	7702716	AluJb	1339	+	Alu	SINE	244	39.8751	2.73e-06	18.2847	141.049	1.43e-63
chr10_7703776_7703907	chr10	7703776	7703907	MIR	377	+	MIR	SINE	131	38.966	2.33e-06	22.854	125.362	8.79e-57
chr10_7704786_7705083	chr10	7704786	7705083	L1PA7	2239	+	L1	LINE	297	32.0234	2.73e-06	10.8378	111.544	8.3e-51
chr10_7705429_7705723	chr10	7705429	7705723	AluJr	1515	+	Alu	SINE	294	26.5586	0.000266	7.15662	61.1304	5.1e-29
chr10_7707557_7707863	chr10	7707557	7707863	AluSq2	2216	-	Alu	SINE	306	23.6867	3.11e-06	10.9867	116.474	6.17e-53
chr10_79059574_79059644	chr10	79059574	79059644	L2a	225	+	L2	LINE	70	10.4953	0.00022	16.6155	32.0844	1.79e-16
chr10_80284257_80284365	chr10	80284257	80284365	MIRb	324	+	MIR	SINE	108	23.1597	8.13e-06	7.56523	74.2674	1.08e-34
chr10_80285829_80286128	chr10	80285829	80286128	AluSz	2168	-	Alu	SINE	299	43.7319	1.53e-06	11.8393	124.353	2.41e-56
chr10_80287843_80288069	chr10	80287843	80288069	MER20	1061	-	hAT-Charlie	DNA	226	70.2714	3.91e-07	18.518	126.031	4.54e-57
chr10_80288274_80288450	chr10	80288274	80288450	MER5A	1043	+	hAT-Charlie	DNA	176	22.6928	7.58e-07	13.6232	84.7007	3.34e-39
chr10_80289021_80289259	chr10	80289021	80289259	L1MA6	954	+	L1	LINE	238	23.2065	8.11e-06	17.3622	75.2856	3.91e-35
chr10_80291553_80291809	chr10	80291553	80291809	MIRb	447	+	MIR	SINE	256	41.3804	5.46e-06	14.6264	83.4586	1.15e-38
chr10_80344891_80345319	chr10	80344891	80345319	Cheshire	2200	+	hAT-Charlie	DNA	428	45.7515	1.75e-06	12.5101	131.749	1.53e-59
chr10_87501066_87501265	chr10	87501066	87501265	MIR	509	-	MIR	SINE	199	30.5378	6.2e-05	10.2457	83.9494	7.06e-39
chr10_87662206_87662274	chr10	87662206	87662274	L2b	253	-	L2	LINE	68	42.8467	0.000201	20.154	88.2658	9.59e-41
chr10_88792762_88792807	chr10	88792762	88792807	MIR3	201	+	MIR	SINE	45	66.9314	0.000815	29.2355	73.153	3.27e-34
chr10_89241932_89242005	chr10	89241932	89242005	MIR3	199	+	MIR	SINE	73	32.116	7.91e-05	12.9357	58.7537	5.41e-28
chr10_89332177_89332341	chr10	89332177	89332341	LTR24B	544	-	ERV1	LTR	164	28.5687	0.000251	22.6499	32.6712	9.97e-17
chr10_89373051_89373358	chr10	89373051	89373358	AluYh3	2668	+	Alu	SINE	307	27.2879	2.18e-05	11.7324	97.8861	6.7e-45
chr10_89655499_89657068	chr10	89655499	89657068	MSTA-int	11346	+	ERVL-MaLR	LTR	1569	13.9366	0.000679	5.49007	50.0006	3.28e-24
chr10_89699516_89699877	chr10	89699516	89699877	L2	474	+	L2	LINE	361	84.1154	1.92e-05	38.8075	197.967	3.37e-88
chr10_89699855_89700266	chr10	89699855	89700266	L2b	473	-	L2	LINE	411	28.7992	4.48e-05	11.695	118.949	5.24e-54
chr10_91043159_91043276	chr10	91043159	91043276	MIRb	404	+	MIR	SINE	117	115.023	3.55e-05	31.1692	118.566	7.66e-54
chr10_92698830_92699137	chr10	92698830	92699137	AluY	2538	+	Alu	SINE	307	11.2052	0.000338	9.12833	58.9468	4.46e-28
chr10_93595283_93595516	chr10	93595283	93595516	MIR	607	-	MIR	SINE	233	54.8509	0.000355	9.33563	45.611	2.59e-22
chr10_93598230_93598478	chr10	93598230	93598478	MIR	704	-	MIR	SINE	248	25.4276	5.27e-05	7.84134	67.6416	7.84e-32
chr10_93598968_93599280	chr10	93598968	93599280	AluJo	2038	+	Alu	SINE	312	47.0459	8.89e-06	9.24486	81.2495	1.04e-37
chr10_93599520_93599624	chr10	93599520	93599624	MIR3	317	+	MIR	SINE	104	94.5966	1.62e-06	20.106	115.019	2.61e-52
chr10_94677501_94677537	chr10	94677501	94677537	MSTA	2102	+	ERVL-MaLR	LTR	36	32.8439	3.12e-05	11.4481	49.1966	7.32e-24
chr10_94678140_94678287	chr10	94678140	94678287	AluSx	1084	+	Alu	SINE	147	38.4543	0.000212	15.5038	75.1706	4.37e-35
chr10_94678554_94678626	chr10	94678554	94678626	AluSq10	580	-	Alu	SINE	72	62.366	6.76e-06	19.6087	140.818	1.8e-63
chr10_94678629_94679143	chr10	94678629	94679143	L1MC4	1392	+	L1	LINE	514	21.9425	5.01e-05	8.00392	103.986	1.55e-47
chr10_94682598_94683114	chr10	94682598	94683114	MER61D	2892	-	ERV1	LTR	516	51.2098	3.4e-06	41.8252	94.5151	1.91e-43
chr10_94683241_94683305	chr10	94683241	94683305	MER5B	341	+	hAT-Charlie	DNA	64	13.1665	0.000183	25.1069	34.883	1.1e-17
chr10_94684055_94685024	chr10	94684055	94685024	L1MA6	4601	-	L1	LINE	969	19.3825	0.000995	8.47945	53.8049	7.46e-26
chr10_94687210_94687262	chr10	94687210	94687262	MER5B	197	+	hAT-Charlie	DNA	52	59.6469	2.47e-05	15.3788	79.2631	7.52e-37
chr10_94687397_94687590	chr10	94687397	94687590	MIRb	263	+	MIR	SINE	193	31.7454	5.38e-06	11.2805	95.2426	9.29e-44
chr10_94937022_94937116	chr10	94937022	94937116	MIR3	314	+	MIR	SINE	94	84.15	7.29e-07	37.5315	206.135	9.51e-92
chr10_94937859_94938052	chr10	94937859	94938052	MIRc	393	+	MIR	SINE	193	40.1873	0.000173	8.74413	71.2453	2.18e-33
chr10_95067851_95068076	chr10	95067851	95068076	MIRb	361	-	MIR	SINE	225	33.2786	5.8e-05	10.8781	118.62	7.27e-54
chr10_95068138_95068245	chr10	95068138	95068245	MER5A1	265	-	hAT-Charlie	DNA	107	39.9444	1.64e-05	10.8184	81.1463	1.15e-37
chr10_95068778_95069092	chr10	95068778	95069092	AluY	2387	+	Alu	SINE	314	30.1803	1.14e-05	10.2596	118.985	5.06e-54
chr10_95069598_95069705	chr10	95069598	95069705	MER5B	268	-	hAT-Charlie	DNA	107	39.8347	2.36e-05	20.6486	88.0561	1.18e-40
chr10_95070265_95070419	chr10	95070265	95070419	MIRc	296	-	MIR	SINE	154	15.598	0.000125	5.79436	75.6919	2.62e-35
chr10_95071089_95071281	chr10	95071089	95071281	MIRc	396	-	MIR	SINE	192	20.5539	2.26e-06	12.2799	148.074	1.29e-66
chr10_95280884_95281061	chr10	95280884	95281061	MER5B	209	+	hAT-Charlie	DNA	177	102.782	1.43e-06	33.4062	164.574	9.5e-74
chr10_97297584_97297707	chr10	97297584	97297707	AluSx3	966	+	Alu	SINE	123	40.4719	4.24e-06	20.872	121.018	6.67e-55
chr10_97298192_97298298	chr10	97298192	97298298	L2b	213	-	L2	LINE	106	41.3098	3.51e-06	23.413	87.7139	1.66e-40
chr10_97302582_97302618	chr10	97302582	97302618	MSTC	2249	+	ERVL-MaLR	LTR	36	71.1378	0.000277	18.2902	118.914	5.42e-54
chr10_97327784_97328014	chr10	97327784	97328014	MIR	647	+	MIR	SINE	230	21.4403	2.93e-05	32.0228	51.6016	6.68e-25
chr10_97328274_97328553	chr10	97328274	97328553	AluSz	2130	+	Alu	SINE	279	17.8058	6.31e-05	19.2296	62.0786	1.98e-29
chr10_98450679_98451080	chr10	98450679	98451080	L1MEb	720	-	L1	LINE	401	19.2586	5.52e-06	7.71599	100.799	3.71e-46
chr10_99775360_99775661	chr10	99775360	99775661	AluSp	2427	-	Alu	SINE	301	15.8207	3.72e-05	6.44665	67.5349	8.72e-32
chr10_99781774_99782084	chr10	99781774	99782084	AluJr	1899	+	Alu	SINE	310	30.4384	0.000102	14.4289	51.3045	8.97e-25
chr10_99787018_99787169	chr10	99787018	99787169	AluSz	2021	+	Alu	SINE	151	21.3116	0.00022	12.3782	76.1146	1.72e-35
chr10_99787169_99787422	chr10	99787169	99787422	L1MB8	1347	-	L1	LINE	253	18.475	8.05e-05	8.83728	86.051	8.71e-40
chr10_99787451_99787493	chr10	99787451	99787493	AluYd8	299	-	Alu	SINE	42	51.0446	7.14e-06	24.3665	169.279	8.79e-76
chr10_99787502_99787728	chr10	99787502	99787728	L1ME4b	364	-	L1	LINE	226	38.2133	2.26e-06	13.7265	189.628	1.35e-84
chr10_99787719_99787781	chr10	99787719	99787781	L1ME4b	559	-	L1	LINE	62	37.3948	1.33e-06	17.8496	193.438	3.01e-86
chr10_99787781_99788094	chr10	99787781	99788094	AluJb	1950	+	Alu	SINE	313	13.6757	2.7e-05	11.9953	86.4467	5.89e-40
chr11_102460746_102461046	chr11	102460746	102461046	AluSc	2519	-	Alu	SINE	300	14.3523	1.87e-05	9.89852	121.014	6.69e-55
chr11_102462825_102462886	chr11	102462825	102462886	MIR3	219	+	MIR	SINE	61	57.4013	5.02e-07	38.0047	224.667	9.62e-100
chr11_102462935_102463223	chr11	102462935	102463223	L1MB4	3069	+	L1	LINE	288	12.518	0.000149	6.63157	65.209	8.82e-31
chr11_10285418_10285844	chr11	10285418	10285844	MER51B	1972	+	ERV1	LTR	426	27.6488	0.000997	24.5647	26.729	3.64e-14
chr11_108123947_108124255	chr11	108123947	108124255	LTR33A_	781	+	ERVL	LTR	308	20.9108	2.28e-05	12.4093	51.1207	1.08e-24
chr11_108125057_108125267	chr11	108125057	108125267	L2c	277	-	L2	LINE	210	32.6674	0.000359	13.695	92.5957	1.3e-42
chr11_110356896_110357066	chr11	110356896	110357066	MIR3	458	+	MIR	SINE	170	46.6257	1.83e-05	36.7938	72.825	4.52e-34
chr11_111756831_111757143	chr11	111756831	111757143	AluSx	2433	+	Alu	SINE	312	17.5513	0.000206	9.56857	65.7603	5.1e-31
chr11_111774970_111775087	chr11	111774970	111775087	AluJo	878	-	Alu	SINE	117	23.6913	1.67e-06	26.6363	154.137	3.05e-69
chr11_112016927_112016992	chr11	112016927	112016992	MIR3	228	+	MIR	SINE	65	65.1163	1.57e-05	23.9354	101.753	1.43e-46
chr11_114265287_114265523	chr11	114265287	114265523	L2a	376	+	L2	LINE	236	19.4455	0.000312	7.43828	42.2708	7.14e-21
chr11_114265532_114266350	chr11	114265532	114266350	MLT1J-int	2261	-	ERVL-MaLR	LTR	818	37.175	1.46e-05	9.37044	92.6016	1.3e-42
chr11_116793136_116793271	chr11	116793136	116793271	L2c	213	+	L2	LINE	135	21.4754	0.000285	7.29765	37.0215	1.32e-18
chr11_116797812_116798205	chr11	116797812	116798205	L1MB3	3413	+	L1	LINE	393	35.4582	9.58e-05	10.3202	77.7108	3.51e-36
chr11_116813085_116813500	chr11	116813085	116813500	MLT1F	1900	-	ERVL-MaLR	LTR	415	25.6473	0.000704	5.58715	41.0497	2.4e-20
chr11_116814559_116814812	chr11	116814559	116814812	L1MB4	1280	+	L1	LINE	253	44.1242	2.19e-06	10.5488	120.272	1.41e-54
chr11_116814807_116814953	chr11	116814807	116814953	L1MB4	726	+	L1	LINE	146	21.0331	0.000152	6.50964	90.2328	1.37e-41
chr11_116816622_116816918	chr11	116816622	116816918	AluSx	2256	-	Alu	SINE	296	69.3542	1.07e-05	8.93402	62.3554	1.51e-29
chr11_116825978_116826193	chr11	116825978	116826193	MIR	801	+	MIR	SINE	215	136.585	4.8e-07	20.6734	100.21	6.68e-46
chr11_116826841_116826920	chr11	116826841	116826920	MIR3	223	+	MIR	SINE	79	313.745	3.44e-07	95.7221	265.338	2.33e-117
chr11_116827953_116828085	chr11	116827953	116828085	MIRc	317	+	MIR	SINE	132	30.9136	8.6e-06	9.0614	67.0181	1.46e-31
chr11_116828157_116828437	chr11	116828157	116828437	AluSz6	2039	-	Alu	SINE	280	25.5498	3.38e-05	8.27373	76.5534	1.11e-35
chr11_116828683_116828851	chr11	116828683	116828851	MIRb	361	-	MIR	SINE	168	84.0465	4.73e-07	20.6393	135.015	5.86e-61
chr11_116830038_116830173	chr11	116830038	116830173	MIR3	204	-	MIR	SINE	135	168.941	3.45e-07	39.7877	154.812	1.57e-69
chr11_116830199_116830385	chr11	116830199	116830385	MIR3	402	-	MIR	SINE	186	99.8007	4.52e-07	20.7702	122.307	1.84e-55
chr11_116831370_116831664	chr11	116831370	116831664	AluSx	2349	-	Alu	SINE	294	21.3518	0.000476	4.02574	48.4	1.62e-23
chr11_116831695_116832026	chr11	116831695	116832026	MER1B	2290	-	hAT-Charlie	DNA	331	91.6932	1.94e-07	20.2292	123.793	4.22e-56
chr11_116832239_116832350	chr11	116832239	116832350	MIRb	561	-	MIR	SINE	111	110.364	5.66e-07	36.8339	175.675	1.48e-78
chr11_116833119_116833345	chr11	116833119	116833345	MIRc	438	+	MIR	SINE	226	57.0333	6.29e-07	18.7987	137.189	6.77e-62
chr11_116833551_116833692	chr11	116833551	116833692	MIRb	379	+	MIR	SINE	141	96.7712	4.26e-07	29.3301	162.208	9.98e-73
chr11_116833873_116833974	chr11	116833873	116833974	MIRc	395	-	MIR	SINE	101	296.508	3.5e-07	75.1653	217.955	7.88e-97
chr11_116834490_116834796	chr11	116834490	116834796	AluSz	2297	-	Alu	SINE	306	218.91	1.13e-06	49.7438	146.273	7.79e-66
chr11_116834875_116834920	chr11	116834875	116834920	MIR3	185	+	MIR	SINE	45	294.795	4.8e-07	67.4876	144.861	3.19e-65
chr11_117299339_117299461	chr11	117299339	117299461	MIR3	252	+	MIR	SINE	122	130.011	4.66e-06	22.812	92.6065	1.29e-42
chr11_118175185_118175338	chr11	118175185	118175338	MIRb	429	-	MIR	SINE	153	62.232	0.000477	33.5289	61.0499	5.52e-29
chr11_119020884_119021188	chr11	119020884	119021188	AluSx1	2334	-	Alu	SINE	304	16.616	4.28e-05	19.3059	63.7989	3.58e-30
chr11_119021505_119021547	chr11	119021505	119021547	MIRc	249	-	MIR	SINE	42	82.7963	2.27e-06	39.5191	133.971	1.67e-60
chr11_119021544_119021713	chr11	119021544	119021713	MIRc	251	+	MIR	SINE	169	17.793	6.29e-05	14.1548	52.8796	1.87e-25
chr11_119022317_119022603	chr11	119022317	119022603	AluJb	1789	+	Alu	SINE	286	19.1669	9.79e-05	12.6258	62.079	1.98e-29
chr11_119022608_119022881	chr11	119022608	119022881	AluSz	1870	+	Alu	SINE	273	16.9391	8.54e-05	7.78461	67.1928	1.23e-31
chr11_120215338_120215383	chr11	120215338	120215383	MER5B	761	+	hAT-Charlie	DNA	45	29.2273	8.5e-05	12.9102	72.1734	8.66e-34
chr11_121091613_121091797	chr11	121091613	121091797	MIR	788	-	MIR	SINE	184	67.662	5.26e-07	37.8662	213.935	4.21e-95
chr11_124944738_124944850	chr11	124944738	124944850	MLT1K	321	-	ERVL-MaLR	LTR	112	73.3544	0.000205	19.0638	61.5558	3.34e-29
chr11_125564490_125564578	chr11	125564490	125564578	AluSz	601	+	Alu	SINE	88	30.2595	0.000642	17.597	37.8325	5.89e-19
chr11_126063712_126063876	chr11	126063712	126063876	MIRb	242	+	MIR	SINE	164	26.3586	3.7e-05	17.095	84.1348	5.87e-39
chr11_1298837_1299199	chr11	1298837	1299199	L1MD3	616	+	L1	LINE	362	14.5096	0.000184	13.3399	55.7669	1.06e-26
chr11_1304770_1304871	chr11	1304770	1304871	L1MEd	302	+	L1	LINE	101	31.32	0.000136	15.5268	70.7324	3.62e-33
chr11_14373854_14374013	chr11	14373854	14374013	MIRb	381	-	MIR	SINE	159	21.0489	3.18e-05	12.0634	78.8772	1.1e-36
chr11_1660785_1660857	chr11	1660785	1660857	LTR40c	258	-	ERVL	LTR	72	45.0771	1.11e-05	15.8539	109.513	6.26e-50
chr11_1661557_1661626	chr11	1661557	1661626	LTR40c	226	-	ERVL	LTR	69	178.359	4.52e-07	47.8309	196.993	8.84e-88
chr11_1671111_1671312	chr11	1671111	1671312	MLT2D	601	-	ERVL	LTR	201	64.4629	9.4e-06	9.46777	55.5129	1.37e-26
chr11_1672484_1674391	chr11	1672484	1674391	L1MB8	2961	-	L1	LINE	1907	99.9558	3.02e-06	23.8402	187.817	8.39e-84
chr11_1675150_1675300	chr11	1675150	1675300	L1MEd	384	+	L1	LINE	150	25.6099	5.15e-05	8.61319	99.6527	1.16e-45
chr11_1675400_1675687	chr11	1675400	1675687	L1MEd	435	+	L1	LINE	287	29.9355	0.000335	7.32859	106.028	2.02e-48
chr11_1675691_1676822	chr11	1675691	1676822	L1MCc	2050	-	L1	LINE	1131	41.5654	2.14e-05	15.6796	215.824	6.4e-96
chr11_1676793_1677106	chr11	1676793	1677106	L1MCc	600	-	L1	LINE	313	32.1894	9.97e-05	12.0988	178.156	1.23e-79
chr11_1677166_1677298	chr11	1677166	1677298	AluJo	1001	-	Alu	SINE	132	28.5054	0.000142	11.2281	136.697	1.11e-61
chr11_1678346_1678647	chr11	1678346	1678647	AluSx3	2265	-	Alu	SINE	301	45.9061	0.000469	13.4993	132.272	9.1e-60
chr11_1678647_1678743	chr11	1678647	1678743	L1MCc	1090	-	L1	LINE	96	85.813	0.000349	21.0317	149.489	3.15e-67
chr11_1678744_1678796	chr11	1678744	1678796	L2a	264	-	L2	LINE	52	80.1439	5.94e-05	19.4673	137.681	4.14e-62
chr11_1678763_1678800	chr11	1678763	1678800	MIRb	187	-	MIR	SINE	37	80.5264	7.79e-05	19.6529	139.783	5.05e-63
chr11_1690127_1690196	chr11	1690127	1690196	LTR40b	243	+	ERVL	LTR	69	227.838	8.52e-07	64.6003	211.336	5.53e-94
chr11_1691604_1691679	chr11	1691604	1691679	L2c	244	+	L2	LINE	75	51.3667	2.33e-05	35.4299	97.1772	1.35e-44
chr11_18237357_18237652	chr11	18237357	18237652	L1ME4b	1648	-	L1	LINE	295	41.9251	0.000184	4.4685	34.0328	2.57e-17
chr11_18239491_18239831	chr11	18239491	18239831	L2	662	+	L2	LINE	340	18.5731	0.000103	5.80524	59.2631	3.26e-28
chr11_18259267_18259367	chr11	18259267	18259367	MIRb	240	-	MIR	SINE	100	68.0549	4.46e-07	41.4799	223.607	2.73e-99
chr11_18259648_18259753	chr11	18259648	18259753	MIRc	248	+	MIR	SINE	105	31.9889	4.19e-07	17.06	185.988	5.26e-83
chr11_19342171_19342317	chr11	19342171	19342317	MLT1O	237	+	ERVL-MaLR	LTR	146	193.6	5.87e-06	43.5691	129.511	1.43e-58
chr11_19502766_19503015	chr11	19502766	19503015	MLT1H1	525	-	ERVL-MaLR	LTR	249	126.806	6.65e-06	35.4681	172.147	5.01e-77
chr11_19503126_19503829	chr11	19503126	19503829	L1MC1	4267	-	L1	LINE	703	15.6375	0.000372	6.40214	71.5447	1.62e-33
chr11_19507729_19507973	chr11	19507729	19507973	MIRb	922	-	MIR	SINE	244	14.3257	3.32e-05	6.31265	58.2708	8.74e-28
chr11_19508424_19508814	chr11	19508424	19508814	L2c	524	+	L2	LINE	390	23.4581	1.13e-06	11.1905	116.101	8.91e-53
chr11_19510225_19510338	chr11	19510225	19510338	MIR	530	-	MIR	SINE	113	28.4077	8.24e-06	8.91191	75.5874	2.9e-35
chr11_19510439_19510671	chr11	19510439	19510671	MIRb	401	-	MIR	SINE	232	144.243	3.72e-07	34.129	160.311	6.62e-72
chr11_19510951_19511169	chr11	19510951	19511169	MIRc	465	-	MIR	SINE	218	14.4659	2.35e-05	8.78382	45.2862	3.58e-22
chr11_19511339_19511547	chr11	19511339	19511547	L1MB8	962	+	L1	LINE	208	41.0225	1.73e-06	28.2951	146.397	6.9e-66
chr11_19523747_19524216	chr11	19523747	19524216	L2c	966	+	L2	LINE	469	16.1234	0.00013	7.3573	47.1809	5.44e-23
chr11_20020122_20020349	chr11	20020122	20020349	Tigger16a	463	+	TcMar-Tigger	DNA	227	24.4028	9.94e-06	11.1404	88.6017	6.88e-41
chr11_22675836_22675910	chr11	22675836	22675910	MIRb	243	-	MIR	SINE	74	23.8281	8.79e-05	8.99641	74.8077	6.28e-35
chr11_22676419_22676672	chr11	22676419	22676672	MIR	1160	+	MIR	SINE	253	34.8459	5.79e-05	10.0138	71.1969	2.29e-33
chr11_22676756_22676990	chr11	22676756	22676990	MIR	492	+	MIR	SINE	234	23.8778	0.000774	6.93596	65.0126	1.07e-30
chr11_22677653_22677715	chr11	22677653	22677715	MIR1_Amn	261	+	MIR	SINE	62	54.3186	1.78e-05	18.4979	78.9889	9.87e-37
chr11_22677715_22677876	chr11	22677715	22677876	MIR3	622	+	MIR	SINE	161	56.8779	6.29e-06	13.6999	92.2195	1.9e-42
chr11_22680829_22681076	chr11	22680829	22681076	MIR	1015	+	MIR	SINE	247	91.7044	3.55e-07	38.7599	290.581	3.16e-128
chr11_22682597_22682899	chr11	22682597	22682899	AluSc5	1652	+	Alu	SINE	302	14.5389	0.000351	9.14306	84.9152	2.7e-39
chr11_2369994_2370055	chr11	2369994	2370055	MER89	245	+	ERV1	LTR	61	47.2086	1.14e-06	60.5743	152.082	2.36e-68
chr11_2370063_2370281	chr11	2370063	2370281	MER89	342	+	ERV1	LTR	218	40.643	6.3e-05	28.4128	137.522	4.85e-62
chr11_33015166_33015332	chr11	33015166	33015332	MIR	317	-	MIR	SINE	166	21.245	0.000586	7.59769	24.0239	5.34e-13
chr11_33018908_33019078	chr11	33018908	33019078	MIRc	313	-	MIR	SINE	170	50.2971	3.65e-06	16.8889	97.9154	6.51e-45
chr11_33034612_33034916	chr11	33034612	33034916	AluSc	2441	+	Alu	SINE	304	18.0748	3.06e-05	7.77328	85.5542	1.43e-39
chr11_33034916_33035113	chr11	33034916	33035113	L1MC5	1557	-	L1	LINE	197	23.0253	4.33e-06	12.2515	100.135	7.19e-46
chr11_33035174_33035228	chr11	33035174	33035228	Tigger2b_Pri	339	+	TcMar-Tigger	DNA	54	32.8488	3.8e-07	32.2566	116.391	6.69e-53
chr11_33035236_33035488	chr11	33035236	33035488	Tigger2	2376	+	TcMar-Tigger	DNA	252	14.7689	2.78e-06	12.1861	62.0871	1.97e-29
chr11_33084020_33084250	chr11	33084020	33084250	Tigger4a	1380	+	TcMar-Tigger	DNA	230	30.7309	7.08e-06	9.16163	87.3228	2.46e-40
chr11_34440068_34440167	chr11	34440068	34440167	MIRc	182	-	MIR	SINE	99	104.363	8.99e-07	85.0213	156.224	3.84e-70
chr11_34440347_34440436	chr11	34440347	34440436	MIRc	242	-	MIR	SINE	89	21.0015	0.000536	7.20932	38.7946	2.26e-19
chr11_4547064_4547292	chr11	4547064	4547292	MIRb	455	-	MIR	SINE	228	56.8697	8.22e-07	43.3058	159.024	2.39e-71
chr11_45777636_45777741	chr11	45777636	45777741	L1ME1	2314	-	L1	LINE	105	30.8024	1.6e-05	10.144	123.378	6.37e-56
chr11_45777741_45778034	chr11	45777741	45778034	AluJr4	1920	-	Alu	SINE	293	38.4715	5.93e-06	18.8191	150.084	1.74e-67
chr11_45798430_45798826	chr11	45798430	45798826	MSTA	2388	-	ERVL-MaLR	LTR	396	14.4155	2.41e-07	25.1057	132.123	1.06e-59
chr11_46170847_46171051	chr11	46170847	46171051	L2a	875	+	L2	LINE	204	25.7312	0.000181	13.8404	54.7671	2.87e-26
chr11_46717821_46718103	chr11	46717821	46718103	AluJr	1948	-	Alu	SINE	282	22.948	2.09e-06	13.7242	116.308	7.26e-53
chr11_46718786_46718910	chr11	46718786	46718910	MIRb	349	-	MIR	SINE	124	69.6663	3.5e-07	28.3245	217.55	1.16e-96
chr11_46745671_46745974	chr11	46745671	46745974	AluSz	2014	+	Alu	SINE	303	24.8603	5.43e-06	10.824	134.127	1.43e-60
chr11_46746414_46746845	chr11	46746414	46746845	Tigger3c	2727	-	TcMar-Tigger	DNA	431	11.8496	7.17e-07	9.29367	91.03	6.21e-42
chr11_46746845_46747142	chr11	46746845	46747142	AluSz	1840	+	Alu	SINE	297	23.5315	1.12e-05	8.41766	94.9941	1.19e-43
chr11_46747142_46747207	chr11	46747142	46747207	Tigger3c	2727	-	TcMar-Tigger	DNA	65	18.6049	3.64e-07	7.07287	80.3625	2.51e-37
chr11_46747222_46747324	chr11	46747222	46747324	L2a	647	-	L2	LINE	102	20.0414	2.42e-06	8.24455	98.8332	2.61e-45
chr11_46747324_46747618	chr11	46747324	46747618	AluSx	2089	+	Alu	SINE	294	22.1091	3.3e-06	7.83169	97.2776	1.23e-44
chr11_46747618_46747777	chr11	46747618	46747777	L2a	2159	-	L2	LINE	159	13.2762	6.8e-05	5.13479	66.2191	3.23e-31
chr11_46747777_46748052	chr11	46747777	46748052	AluJb	1998	+	Alu	SINE	275	17.253	6.67e-05	5.95812	64.7423	1.4e-30
chr11_46748052_46748492	chr11	46748052	46748492	L2a	2159	-	L2	LINE	440	13.5824	1.36e-05	5.45266	69.1263	1.79e-32
chr11_47431056_47431367	chr11	47431056	47431367	AluSq2	2183	+	Alu	SINE	311	32.8098	0.000324	10.4642	110.257	2.99e-50
chr11_47431433_47431624	chr11	47431433	47431624	L1MC4	1022	-	L1	LINE	191	112.649	6.43e-07	32.8694	190.541	5.34e-85
chr11_47431624_47431894	chr11	47431624	47431894	AluJo	1644	+	Alu	SINE	270	105.211	2.94e-05	29.875	168.429	2.05e-75
chr11_47497502_47497621	chr11	47497502	47497621	MIRc	203	+	MIR	SINE	119	19.2257	0.000101	5.94989	48.3757	1.66e-23
chr11_47498169_47498421	chr11	47498169	47498421	AluJr	1664	+	Alu	SINE	252	31.6511	9.89e-07	15.6827	181.211	5.9e-81
chr11_47550840_47551000	chr11	47550840	47551000	MIRc	500	-	MIR	SINE	160	15.823	0.000984	16.7471	34.618	1.44e-17
chr11_47723564_47723862	chr11	47723564	47723862	AluJb	1851	-	Alu	SINE	298	17.7103	2.52e-05	14.6326	67.8919	6.11e-32
chr11_47724238_47724379	chr11	47724238	47724379	AluJo	748	-	Alu	SINE	141	101.683	2.46e-06	110.345	127.51	1.04e-57
chr11_48099209_48099528	chr11	48099209	48099528	MER58B	1434	+	hAT-Charlie	DNA	319	55.4118	1.86e-05	12.8787	85.2031	2.03e-39
chr11_48100623_48100905	chr11	48100623	48100905	AluSq2	2148	+	Alu	SINE	282	14.8904	0.000273	7.08194	52.4312	2.93e-25
chr11_48101156_48101320	chr11	48101156	48101320	MIRb	376	-	MIR	SINE	164	33.9432	8.01e-05	14.7165	51.9387	4.78e-25
chr11_48102414_48102715	chr11	48102414	48102715	AluSq	2122	-	Alu	SINE	301	31.2286	4.65e-05	11.8224	75.7257	2.53e-35
chr11_57240007_57240561	chr11	57240007	57240561	LTR82A	1178	+	ERVL	LTR	554	39.5284	0.000987	19.2601	68.3528	3.88e-32
chr11_57426722_57426811	chr11	57426722	57426811	MIRb	317	-	MIR	SINE	89	54.0492	0.000126	22.0461	41.4148	1.67e-20
chr11_57453709_57453829	chr11	57453709	57453829	L2c	287	-	L2	LINE	120	87.4573	1.84e-06	115.808	111.595	7.89e-51
chr11_57453952_57454032	chr11	57453952	57454032	MIRb	256	+	MIR	SINE	80	65.4121	1.57e-06	26.973	127.931	6.8e-58
chr11_57587172_57588049	chr11	57587172	57588049	THE1D-int	5370	+	ERVL-MaLR	LTR	877	24.0092	5.53e-05	7.02034	68.0497	5.24e-32
chr11_57588051_57588434	chr11	57588051	57588434	MSTA	2229	+	ERVL-MaLR	LTR	383	32.9358	2.76e-07	13.9548	160.619	4.86e-72
chr11_57588436_57588589	chr11	57588436	57588589	L2b	192	-	L2	LINE	153	94.8014	2.64e-07	43.5499	280.386	6.38e-124
chr11_57596395_57596578	chr11	57596395	57596578	AluJo	1057	-	Alu	SINE	183	24.3329	7.24e-05	7.91216	60.2615	1.21e-28
chr11_57596754_57597044	chr11	57596754	57597044	AluSz	2104	-	Alu	SINE	290	39.4261	1.65e-06	19.2126	177.703	1.95e-79
chr11_57597231_57597333	chr11	57597231	57597333	MIRb	223	+	MIR	SINE	102	31.5571	1.16e-06	19.8254	123.008	9.17e-56
chr11_58735141_58735573	chr11	58735141	58735573	MSTB1	2303	+	ERVL-MaLR	LTR	432	61.8219	0.000969	13.3962	55.5064	1.38e-26
chr11_58939012_58939454	chr11	58939012	58939454	LOR1b	2128	+	ERV1	LTR	442	43.7065	3.98e-05	9.85111	88.451	7.99e-41
chr11_58939456_58939812	chr11	58939456	58939812	LOR1-int	1911	+	ERV1	LTR	356	62.811	0.000153	15.5973	101.01	3.01e-46
chr11_58939816_58940740	chr11	58939816	58940740	LOR1-int	5492	+	ERV1	LTR	924	47.1669	3.21e-06	24.6058	111.585	7.97e-51
chr11_59674398_59674901	chr11	59674398	59674901	LTR37B	1192	+	ERV1	LTR	503	13.1943	4.31e-06	5.44184	68.3749	3.8e-32
chr11_60852388_60852446	chr11	60852388	60852446	MER5B	235	-	hAT-Charlie	DNA	58	11.6151	0.000606	48.2199	22.3006	2.95e-12
chr11_61975023_61975378	chr11	61975023	61975378	L2b	202	+	L2	LINE	355	113.76	2.6e-06	71.2834	84.9392	2.63e-39
chr11_61975512_61975793	chr11	61975512	61975793	AluSz6	1814	-	Alu	SINE	281	42.1671	2.94e-05	24.228	80.5296	2.13e-37
chr11_61976232_61976400	chr11	61976232	61976400	MIRc	401	-	MIR	SINE	168	13.0178	0.000308	20.1645	54.5041	3.72e-26
chr11_62425006_62425329	chr11	62425006	62425329	AluSx	2169	+	Alu	SINE	323	12.1172	9.98e-06	9.86949	75.2547	4.03e-35
chr11_62425673_62425976	chr11	62425673	62425976	AluSx1	2304	-	Alu	SINE	303	20.8818	4.12e-06	12.5504	130.403	5.87e-59
chr11_62588045_62588192	chr11	62588045	62588192	L2b	400	+	L2	LINE	147	18.0179	0.000125	64.2244	47.8878	2.69e-23
chr11_62588271_62588522	chr11	62588271	62588522	AluSx	1770	+	Alu	SINE	251	34.2359	0.000312	16.7079	53.1512	1.43e-25
chr11_63279559_63282209	chr11	63279559	63282209	L1M2	9256	-	L1	LINE	2650	11.3878	0.000224	4.41363	43.223	2.77e-21
chr11_63290703_63291006	chr11	63290703	63291006	AluSq2	1733	-	Alu	SINE	303	34.2148	3.55e-06	10.5128	128.238	5.01e-58
chr11_63291142_63291307	chr11	63291142	63291307	MER5B	254	+	hAT-Charlie	DNA	165	16.8555	0.000175	4.83945	55.6363	1.21e-26
chr11_63369201_63369298	chr11	63369201	63369298	L2c	214	+	L2	LINE	97	28.8935	9.06e-06	12.427	155.692	6.53e-70
chr11_63370735_63370914	chr11	63370735	63370914	MER5B	426	+	hAT-Charlie	DNA	179	20.1203	3.28e-06	6.24542	78.715	1.3e-36
chr11_63370930_63371029	chr11	63370930	63371029	L2a	245	-	L2	LINE	99	24.0626	2.13e-06	7.57838	116.197	8.1e-53
chr11_63372299_63372544	chr11	63372299	63372544	L1ME3A	420	+	L1	LINE	245	10.039	0.00075	3.96382	65.7726	5.04e-31
chr11_6438859_6439306	chr11	6438859	6439306	L2c	756	-	L2	LINE	447	32.8967	9.6e-06	15.9972	74.9308	5.55e-35
chr11_6439351_6439662	chr11	6439351	6439662	L2c	289	-	L2	LINE	311	15.3936	0.000778	5.88126	47.7411	3.11e-23
chr11_6439866_6439977	chr11	6439866	6439977	L2c	180	-	L2	LINE	111	61.1738	1.02e-06	18.979	126.159	4e-57
chr11_6441818_6442060	chr11	6441818	6442060	L2a	424	+	L2	LINE	242	20.0424	4.81e-06	9.3908	122.704	1.24e-55
chr11_64815286_64815596	chr11	64815286	64815596	AluSx1	2375	-	Alu	SINE	310	23.4167	9.15e-06	8.58152	86.2819	6.93e-40
chr11_64815596_64815793	chr11	64815596	64815793	L2a	711	-	L2	LINE	197	68.7519	1.29e-06	21.8051	104.345	1.09e-47
chr11_65141526_65142253	chr11	65141526	65142253	L1MB7	3683	+	L1	LINE	727	16.0137	0.000161	4.98792	56.5038	5.09e-27
chr11_65165407_65166221	chr11	65165407	65166221	L1MC4	1991	-	L1	LINE	814	11.0074	9.89e-06	32.6755	77.6827	3.61e-36
chr11_65166360_65166700	chr11	65166360	65166700	AluSx3	2083	-	Alu	SINE	340	26.6792	2.38e-05	17.8467	82.0598	4.63e-38
chr11_65166702_65166908	chr11	65166702	65166908	L1M5	266	-	L1	LINE	206	27.9768	6.23e-05	14.0167	92.0241	2.31e-42
chr11_65461026_65461282	chr11	65461026	65461282	AluSz6	1578	+	Alu	SINE	256	22.0281	1.53e-05	10.4154	77.8018	3.21e-36
chr11_66614046_66614344	chr11	66614046	66614344	AluSg	2079	+	Alu	SINE	298	11.2007	0.000535	12.3461	86.1044	8.27e-40
chr11_66901772_66901868	chr11	66901772	66901868	LTR33A	351	+	ERVL	LTR	96	18.8469	3.01e-06	8.6294	69.646	1.07e-32
chr11_66902355_66902527	chr11	66902355	66902527	MIRb	310	-	MIR	SINE	172	45.0527	6.38e-07	23.0467	174.921	3.12e-78
chr11_67041507_67041917	chr11	67041507	67041917	LTR33	856	-	ERVL	LTR	410	96.1537	4.16e-07	32.2953	144.599	4.15e-65
chr11_67060567_67060681	chr11	67060567	67060681	MIR3	298	+	MIR	SINE	114	36.1756	7.8e-05	17.9392	88.6848	6.34e-41
chr11_68274771_68274877	chr11	68274771	68274877	MIR	266	+	MIR	SINE	106	49.2471	0.000657	10.2101	44.0194	1.26e-21
chr11_68275989_68276383	chr11	68275989	68276383	Tigger17a	2204	-	TcMar-Tigger	DNA	394	28.5359	1.65e-05	26.124	48.2302	1.91e-23
chr11_68276443_68276554	chr11	68276443	68276554	MIRb	261	+	MIR	SINE	111	41.1992	5e-05	17.9419	73.6232	2.05e-34
chr11_68276574_68276882	chr11	68276574	68276882	AluSx	2412	-	Alu	SINE	308	20.1905	7.05e-05	9.03914	89.8879	1.93e-41
chr11_68315099_68315173	chr11	68315099	68315173	MIRb	181	+	MIR	SINE	74	66.0638	6.39e-06	42.2396	61.9814	2.19e-29
chr11_68315413_68315564	chr11	68315413	68315564	MIR	368	+	MIR	SINE	151	36.7218	6.48e-06	28.5111	60.2512	1.22e-28
chr11_68469065_68469283	chr11	68469065	68469283	MER58A	1139	-	hAT-Charlie	DNA	218	126.56	1.5e-06	29.9587	72.2313	8.18e-34
chr11_68469295_68469353	chr11	68469295	68469353	AluSz6	277	-	Alu	SINE	58	184.247	4.7e-06	61.4094	116.421	6.5e-53
chr11_68469391_68469678	chr11	68469391	68469678	AluJo	1551	-	Alu	SINE	287	58.8115	4.5e-06	22.7489	90.554	9.97e-42
chr11_68838495_68838548	chr11	68838495	68838548	L1ME4b	226	+	L1	LINE	53	64.4491	1.05e-05	29.4951	56.9221	3.36e-27
chr11_68844945_68845244	chr11	68844945	68845244	AluSx	2194	-	Alu	SINE	299	45.4957	1.14e-05	19.9	82.6592	2.55e-38
chr11_68845244_68845339	chr11	68845244	68845339	L1MC5	495	-	L1	LINE	95	26.5795	0.000179	8.13261	40.8227	3e-20
chr11_68845770_68846069	chr11	68845770	68846069	AluSz	2181	-	Alu	SINE	299	185.144	9.75e-07	38.1132	144.886	3.11e-65
chr11_68846148_68846458	chr11	68846148	68846458	AluSq	2292	+	Alu	SINE	310	55.8827	5.28e-06	16.3337	102.767	5.19e-47
chr11_69007948_69008269	chr11	69007948	69008269	MER102a	376	-	hAT-Charlie	DNA	321	200.442	1.63e-06	97.132	130.821	3.88e-59
chr11_69810840_69810999	chr11	69810840	69810999	L2b	182	+	L2	LINE	159	74.8861	0.000125	21.0102	99.0794	2.05e-45
chr11_69979323_69979506	chr11	69979323	69979506	MIRb	589	+	MIR	SINE	183	97.6301	0.000217	21.5825	80.9907	1.34e-37
chr11_71524813_71526436	chr11	71524813	71526436	MSTB-int	8349	+	ERVL-MaLR	LTR	1623	33.7845	6.06e-05	10.6345	79.6516	5.1e-37
chr11_71526440_71526824	chr11	71526440	71526824	MSTB	2014	+	ERVL-MaLR	LTR	384	24.6976	3.2e-05	9.76372	82.7809	2.25e-38
chr11_71563663_71563750	chr11	71563663	71563750	MER70A	385	-	ERVL	LTR	87	56.6516	0.000413	20.6554	55.3696	1.58e-26
chr11_72777342_72777438	chr11	72777342	72777438	MIRc	192	-	MIR	SINE	96	98.4951	0.000128	50.1585	107.039	7.37e-49
chr11_72778024_72778177	chr11	72778024	72778177	MIR1_Amn	346	+	MIR	SINE	153	81.8649	3.35e-06	120.782	111.875	5.97e-51
chr11_72779311_72779348	chr11	72779311	72779348	L2b	211	-	L2	LINE	37	118.022	1.22e-06	43.9217	114.954	2.79e-52
chr11_72779348_72779601	chr11	72779348	72779601	AluSz	1737	+	Alu	SINE	253	44.3089	7.16e-06	23.7333	99.2496	1.73e-45
chr11_75153101_75153233	chr11	75153101	75153233	L2b	262	+	L2	LINE	132	40.3292	0.000226	18.393	61.4545	3.7e-29
chr11_75155461_75155750	chr11	75155461	75155750	AluSq2	2190	-	Alu	SINE	289	11.8049	0.000201	7.96546	58.2469	8.95e-28
chr11_75155760_75155942	chr11	75155760	75155942	L2c	368	-	L2	LINE	182	25.8482	2.96e-06	18.616	107.349	5.41e-49
chr11_75156015_75156216	chr11	75156015	75156216	MIRb	489	-	MIR	SINE	201	31.5776	1.96e-06	60.1911	101.994	1.13e-46
chr11_75156579_75157102	chr11	75156579	75157102	MER41A	3809	-	ERV1	LTR	523	13.0927	8.14e-06	9.08313	53.0234	1.62e-25
chr11_7515772_7515867	chr11	7515772	7515867	L2b	204	+	L2	LINE	95	72.0109	0.000882	13.3594	58.5262	6.8e-28
chr11_75164830_75164901	chr11	75164830	75164901	MIR3	251	+	MIR	SINE	71	142.395	4.1e-06	29.9421	108.533	1.67e-49
chr11_75164997_75165036	chr11	75164997	75165036	MIRc	187	-	MIR	SINE	39	183.925	6.37e-07	42.7534	142.819	2.44e-64
chr11_75165149_75165448	chr11	75165149	75165448	AluSz	2347	+	Alu	SINE	299	28.6325	8.04e-06	8.86297	99.4716	1.39e-45
chr11_75719719_75719834	chr11	75719719	75719834	MIRb	227	+	MIR	SINE	115	249.785	0.000158	59.8823	111.207	1.16e-50
chr11_7573285_7573601	chr11	7573285	7573601	MER58B	1323	+	hAT-Charlie	DNA	316	52.8611	1.83e-07	31.0498	162.271	9.38e-73
chr11_77136892_77137019	chr11	77136892	77137019	L2c	227	+	L2	LINE	127	122.848	0.000871	21.4184	77.7387	3.41e-36
chr11_778638_778928	chr11	778638	778928	AluSg4	2121	+	Alu	SINE	290	32.4027	5.59e-06	21.9489	116.95	3.85e-53
chr11_8793187_8793884	chr11	8793187	8793884	L1MB4	3174	-	L1	LINE	697	48.8986	2.61e-06	15.2981	146.589	5.69e-66
chr11_8794238_8794284	chr11	8794238	8794284	MIR3	197	+	MIR	SINE	46	60.863	1.49e-05	26.2792	90.6663	8.91e-42
chr11_95794328_95794625	chr11	95794328	95794625	L1M5	672	-	L1	LINE	297	43.7888	0.000548	10.6518	67.9857	5.58e-32
chr11_95795467_95795748	chr11	95795467	95795748	L1M5	652	-	L1	LINE	281	21.7312	6.84e-06	8.08218	104.001	1.52e-47
chr11_95796630_95797185	chr11	95796630	95797185	MER21C	1475	-	ERVL	LTR	555	25.3689	9.54e-05	6.7055	50.7132	1.61e-24
chr12_100475631_100475723	chr12	100475631	100475723	MIRb	661	-	MIR	SINE	92	25.4337	5e-06	10.8178	64.0507	2.79e-30
chr12_100475723_100476033	chr12	100475723	100476033	AluSx	2414	-	Alu	SINE	310	27.722	2.09e-06	18.1358	148.48	8.59e-67
chr12_100476033_100476183	chr12	100476033	100476183	MIRb	661	-	MIR	SINE	150	75.1328	6.35e-07	28.2092	170.822	1.87e-76
chr12_100482921_100483225	chr12	100482921	100483225	AluSx	2268	-	Alu	SINE	304	15.4638	3.24e-05	5.73699	71.1799	2.33e-33
chr12_101696403_101696713	chr12	101696403	101696713	MER58B	1187	-	hAT-Charlie	DNA	310	32.432	0.000669	14.1979	32.5363	1.14e-16
chr12_102833901_102834149	chr12	102833901	102834149	AluSq	1731	+	Alu	SINE	248	18.602	0.000145	7.00967	73.4733	2.38e-34
chr12_102907327_102907543	chr12	102907327	102907543	MIRb	695	+	MIR	SINE	216	16.0374	1.86e-05	7.15541	61.2768	4.41e-29
chr12_102908837_102909127	chr12	102908837	102909127	AluSq2	2141	-	Alu	SINE	290	25.158	4.85e-05	6.70837	54.6742	3.14e-26
chr12_102909686_102909969	chr12	102909686	102909969	AluSz6	2156	+	Alu	SINE	283	36.9904	0.000412	7.22721	54.3967	4.14e-26
chr12_102910060_102910276	chr12	102910060	102910276	L2c	217	-	L2	LINE	216	22.4636	8.58e-06	6.75072	63.9541	3.07e-30
chr12_102910372_102910654	chr12	102910372	102910654	AluY	2283	-	Alu	SINE	282	22.7236	4.18e-06	8.41102	99.0133	2.19e-45
chr12_102911371_102911582	chr12	102911371	102911582	MIR	707	+	MIR	SINE	211	13.5312	1.24e-06	10.2618	109.864	4.41e-50
chr12_102913381_102913551	chr12	102913381	102913551	MIRb	462	+	MIR	SINE	170	11.3342	2.32e-05	5.70362	77.1961	5.86e-36
chr12_102914290_102914523	chr12	102914290	102914523	MIRb	771	-	MIR	SINE	233	38.9788	1.11e-06	15.8555	126.099	4.25e-57
chr12_102915315_102915448	chr12	102915315	102915448	MIR3	477	-	MIR	SINE	133	92.6558	4.26e-07	35.9696	233.799	1.13e-103
chr12_102915630_102915804	chr12	102915630	102915804	MER5A	286	+	hAT-Charlie	DNA	174	19.6409	3.52e-06	7.91905	69.6037	1.11e-32
chr12_102916714_102916858	chr12	102916714	102916858	MIR3	415	-	MIR	SINE	144	48.4478	1.51e-06	21.9612	143.921	8.13e-65
chr12_102917820_102917927	chr12	102917820	102917927	MIRb	216	+	MIR	SINE	107	38.495	2.93e-05	14.0888	73.2569	2.94e-34
chr12_102917954_102918133	chr12	102917954	102918133	L2a	519	-	L2	LINE	179	71.567	1.32e-05	16.6674	83.8624	7.69e-39
chr12_102918990_102919147	chr12	102918990	102919147	MIRb	406	-	MIR	SINE	157	65.9701	0.000158	13.5388	83.2129	1.46e-38
chr12_102919303_102920045	chr12	102919303	102920045	L1MA2	5004	-	L1	LINE	742	17.8219	0.000584	5.92846	59.3333	3.04e-28
chr12_102920505_102921381	chr12	102920505	102921381	L1ME5	1818	-	L1	LINE	876	49.8548	5.97e-07	25.6822	196.472	1.48e-87
chr12_102921407_102921671	chr12	102921407	102921671	L1M5	317	-	L1	LINE	264	69.5266	5.96e-07	22.8405	185.66	7.24e-83
chr12_102923198_102923340	chr12	102923198	102923340	LTR86C	528	-	ERVL	LTR	142	19.3249	0.000656	6.93278	36.4329	2.37e-18
chr12_102924011_102924174	chr12	102924011	102924174	LTR78	272	-	ERV1	LTR	163	15.5838	0.000165	4.96885	43.5397	2.02e-21
chr12_102924625_102924873	chr12	102924625	102924873	LTR40b	493	+	ERVL	LTR	248	23.7013	6.16e-05	6.61345	48.8979	9.84e-24
chr12_102924867_102924955	chr12	102924867	102924955	LTR75B	309	+	ERVL	LTR	88	13.9009	0.000533	4.96636	42.7188	4.57e-21
chr12_103838503_103839248	chr12	103838503	103839248	L1MD2	3154	+	L1	LINE	745	53.2007	3.54e-06	30.8503	132.032	1.16e-59
chr12_103839248_103839539	chr12	103839248	103839539	AluJb	1603	-	Alu	SINE	291	37.7844	2.57e-06	41.1786	123.529	5.48e-56
chr12_104069681_104070030	chr12	104069681	104070030	L1PA8	2877	-	L1	LINE	349	21.6545	7.03e-05	7.1504	71.9005	1.13e-33
chr12_104070030_104070327	chr12	104070030	104070327	AluY	2490	-	Alu	SINE	297	24.2497	6.19e-06	14.4447	110.022	3.78e-50
chr12_104070414_104070625	chr12	104070414	104070625	MIRb	363	+	MIR	SINE	211	25.1039	5.35e-05	18.8074	64.5568	1.69e-30
chr12_104131717_104131821	chr12	104131717	104131821	L2c	367	-	L2	LINE	104	73.0193	4.88e-06	72.6161	103.484	2.55e-47
chr12_104131886_104132053	chr12	104131886	104132053	MIR	249	+	MIR	SINE	167	123.15	1.45e-05	35.3934	101.342	2.16e-46
chr12_104132363_104132722	chr12	104132363	104132722	L2c	228	-	L2	LINE	359	84.0408	0.0003	23.0798	59.7719	1.97e-28
chr12_104133192_104133304	chr12	104133192	104133304	MIRc	287	-	MIR	SINE	112	83.7553	0.000924	26.9371	43.3709	2.39e-21
chr12_106359664_106359888	chr12	106359664	106359888	MIR	639	-	MIR	SINE	224	52.0156	0.000185	13.1128	102.114	1e-46
chr12_106360010_106360379	chr12	106360010	106360379	L2	376	+	L2	LINE	369	101.827	2.67e-05	25.3396	113	1.95e-51
chr12_106360669_106360712	chr12	106360669	106360712	MIRb	185	+	MIR	SINE	43	117.846	6.37e-05	51.1281	118.386	9.16e-54
chr12_108880355_108880557	chr12	108880355	108880557	MIRb	704	+	MIR	SINE	202	45.357	0.000453	12.1081	64.5638	1.67e-30
chr12_108886814_108886860	chr12	108886814	108886860	MLT1J2	255	-	ERVL-MaLR	LTR	46	39.1488	7.23e-06	14.4816	97.3824	1.11e-44
chr12_108886958_108887082	chr12	108886958	108887082	MLT1J2	458	-	ERVL-MaLR	LTR	124	145.468	8.21e-07	32.5214	128.714	3.12e-58
chr12_108887951_108888175	chr12	108887951	108888175	MIR	919	-	MIR	SINE	224	56.6397	0.000183	18.5577	100.108	7.38e-46
chr12_108888282_108888340	chr12	108888282	108888340	MIRb	387	-	MIR	SINE	58	72.2361	0.000176	30.9838	87.752	1.6e-40
chr12_109055401_109055696	chr12	109055401	109055696	AluSx1	2264	-	Alu	SINE	295	55.6217	0.000223	15.2351	129.012	2.33e-58
chr12_109084087_109084243	chr12	109084087	109084243	AluJr	933	+	Alu	SINE	156	17.4503	5.59e-06	9.0266	100.182	6.86e-46
chr12_109084415_109084630	chr12	109084415	109084630	MER20	1299	+	hAT-Charlie	DNA	215	97.6291	1.67e-07	40.3735	224.598	1.01e-99
chr12_109119068_109119258	chr12	109119068	109119258	MIRb	522	-	MIR	SINE	190	18.4758	3.1e-05	26.3586	70.8795	3.14e-33
chr12_110042508_110042775	chr12	110042508	110042775	L2a	407	-	L2	LINE	267	58.8636	3.41e-06	40.6963	108.136	2.47e-49
chr12_110583899_110583959	chr12	110583899	110583959	L2a	185	+	L2	LINE	60	149.69	2.87e-06	59.6686	96.3315	3.14e-44
chr12_110592536_110592790	chr12	110592536	110592790	AluSg	1588	-	Alu	SINE	254	39.9745	0.000417	7.9086	44.5912	7.13e-22
chr12_111107781_111108594	chr12	111107781	111108594	L1MC4a	3200	-	L1	LINE	813	30.9599	0.000463	9.08359	129.422	1.56e-58
chr12_111430587_111430770	chr12	111430587	111430770	MIRb	386	+	MIR	SINE	183	36.0561	7.91e-05	17.7579	77.4424	4.59e-36
chr12_111432134_111432344	chr12	111432134	111432344	AluSx	1680	-	Alu	SINE	210	10.0185	6.66e-06	15.9695	101.53	1.79e-46
chr12_111434457_111434776	chr12	111434457	111434776	L1ME4c	509	-	L1	LINE	319	11.4928	0.000287	11.1134	36.0519	3.46e-18
chr12_113404129_113404273	chr12	113404129	113404273	MER4C	2662	+	ERV1	LTR	144	63.708	0.000462	17.6362	49.5427	5.2e-24
chr12_113413938_113414110	chr12	113413938	113414110	MIRb	459	+	MIR	SINE	172	114.021	0.000616	26.4673	72.314	7.53e-34
chr12_113417703_113417781	chr12	113417703	113417781	LTR8B	470	-	ERV1	LTR	78	36.0491	0.000424	8.1288	45.0713	4.43e-22
chr12_113417871_113417946	chr12	113417871	113417946	MIR	281	+	MIR	SINE	75	37.9127	0.000142	10.9407	71.3088	2.05e-33
chr12_113418710_113418903	chr12	113418710	113418903	MIRb	473	+	MIR	SINE	193	183.076	2.78e-06	63.605	134.472	1.01e-60
chr12_113421064_113421572	chr12	113421064	113421572	L2b	565	+	L2	LINE	508	271.222	0.000481	41.2912	63.6924	3.99e-30
chr12_121021528_121021840	chr12	121021528	121021840	AluSz6	2317	+	Alu	SINE	312	34.7609	0.000284	11.2816	64.2942	2.19e-30
chr12_121021912_121022077	chr12	121021912	121022077	AluJb	1973	-	Alu	SINE	165	67.9591	1.74e-05	20.8813	106.419	1.37e-48
chr12_121025486_121025793	chr12	121025486	121025793	AluSx1	2135	+	Alu	SINE	307	48.178	1.69e-05	31.881	87.8544	1.45e-40
chr12_121026375_121026569	chr12	121026375	121026569	LTR16C	1279	-	ERVL	LTR	194	22.5038	9.91e-05	35.2877	28.5506	5.98e-15
chr12_121131651_121132272	chr12	121131651	121132272	LTR65	3196	+	ERV1	LTR	621	21.6005	2.86e-05	14.7833	55.0454	2.18e-26
chr12_121859264_121859447	chr12	121859264	121859447	MIRb	465	+	MIR	SINE	183	44.3032	0.000529	47.9716	62.2271	1.71e-29
chr12_121859552_121859725	chr12	121859552	121859725	MIRb	427	-	MIR	SINE	173	22.8465	0.000913	21.8462	62.2467	1.68e-29
chr12_122177050_122177476	chr12	122177050	122177476	MLT1E2	1222	+	ERVL-MaLR	LTR	426	11.0904	7.38e-05	6.21228	35.3814	6.73e-18
chr12_123141072_123141219	chr12	123141072	123141219	MIR3	256	+	MIR	SINE	147	16.797	0.000453	13.2948	29.2031	3.14e-15
chr12_124831708_124831761	chr12	124831708	124831761	MIR	185	+	MIR	SINE	53	102.867	6.66e-06	34.9317	137.76	3.83e-62
chr12_124831781_124832235	chr12	124831781	124832235	L1MC3	1849	+	L1	LINE	454	21.3063	2.49e-05	12.8524	102.939	4.38e-47
chr12_124853935_124855113	chr12	124853935	124855113	L2a	1520	-	L2	LINE	1178	20.1872	1.15e-06	26.0546	91.2504	4.99e-42
chr12_12621236_12621544	chr12	12621236	12621544	AluSp	2482	+	Alu	SINE	308	38.6401	6.95e-06	17.4613	124.358	2.4e-56
chr12_12621544_12621595	chr12	12621544	12621595	MER58A	783	-	hAT-Charlie	DNA	51	90.9194	6.95e-07	34.9398	122.474	1.56e-55
chr12_12621724_12621826	chr12	12621724	12621826	MER5A	295	+	hAT-Charlie	DNA	102	26.3145	6e-07	18.3133	129.165	2e-58
chr12_128861141_128861369	chr12	128861141	128861369	MER58A	565	+	hAT-Charlie	DNA	228	63.1968	0.000255	23.0056	162.314	9e-73
chr12_128862046_128862347	chr12	128862046	128862347	AluSz	2333	+	Alu	SINE	301	35.84	0.000643	12.5312	132.833	5.2e-60
chr12_132605307_132605445	chr12	132605307	132605445	Charlie1b	377	-	hAT-Charlie	DNA	138	121.05	0.000748	20.9012	92.6357	1.25e-42
chr12_132689321_132689418	chr12	132689321	132689418	L2b	220	-	L2	LINE	97	105.032	0.000337	54.9033	43.6524	1.81e-21
chr12_132689420_132689475	chr12	132689420	132689475	LTR46	231	-	ERV1	LTR	55	62.3309	0.000295	46.4822	35.9665	3.76e-18
chr12_1667863_1668158	chr12	1667863	1668158	L1MB3	1498	+	L1	LINE	295	67.5473	0.000983	18.3727	105.653	2.94e-48
chr12_2012308_2012507	chr12	2012308	2012507	MER58A	1234	+	hAT-Charlie	DNA	199	59.555	4.76e-05	46.9956	49.1414	7.73e-24
chr12_210158_210344	chr12	210158	210344	MIR3	331	-	MIR	SINE	186	65.5305	4.01e-07	31.222	219.515	1.62e-97
chr12_21129297_21129485	chr12	21129297	21129485	MIRb	518	-	MIR	SINE	188	49.4434	5.17e-07	28.7423	236.383	8.92e-105
chr12_21350985_21351102	chr12	21350985	21351102	MIR	300	-	MIR	SINE	117	40.5214	3.7e-05	38.286	43.366	2.4e-21
chr12_22051046_22051108	chr12	22051046	22051108	MIR3	194	-	MIR	SINE	62	23.369	0.000804	8.58765	54.1762	5.15e-26
chr12_27337626_27337842	chr12	27337626	27337842	MIRb	782	+	MIR	SINE	216	16.6853	0.000936	9.30933	42.8908	3.86e-21
chr12_27697733_27697893	chr12	27697733	27697893	FRAM	1060	+	Alu	SINE	160	73.4753	5.43e-06	43.7343	164.242	1.33e-73
chr12_3085589_3085726	chr12	3085589	3085726	MIR3	328	+	MIR	SINE	137	37.705	8.6e-06	23.3234	71.0211	2.72e-33
chr12_31967694_31967907	chr12	31967694	31967907	Tigger5b	1060	-	TcMar-Tigger	DNA	213	26.1839	8.51e-07	16.4459	135.142	5.16e-61
chr12_46826512_46826706	chr12	46826512	46826706	MIR	775	-	MIR	SINE	194	14.1413	0.00014	4.17397	41.134	2.21e-20
chr12_47310978_47311247	chr12	47310978	47311247	MLT1F2	1221	-	ERVL-MaLR	LTR	269	22.1368	1.2e-06	10.1301	97.9148	6.51e-45
chr12_47311247_47311511	chr12	47311247	47311511	AluJb	1686	+	Alu	SINE	264	10.1399	0.000233	5.85812	44.2764	9.76e-22
chr12_47313264_47313328	chr12	47313264	47313328	Charlie25	230	-	hAT-Charlie	DNA	64	45.3371	2.4e-05	16.027	110.855	1.65e-50
chr12_47317284_47317596	chr12	47317284	47317596	AluSx	2401	-	Alu	SINE	312	35.367	0.000329	11.8387	70.4486	4.8e-33
chr12_48007317_48007573	chr12	48007317	48007573	Tigger15a	440	+	TcMar-Tigger	DNA	256	34.2104	0.000297	9.35525	61.3553	4.08e-29
chr12_50933375_50933528	chr12	50933375	50933528	MLT1K	511	-	ERVL-MaLR	LTR	153	28.6701	0.000378	14.3707	63.2919	5.93e-30
chr12_50933990_50934097	chr12	50933990	50934097	LTR72B	631	+	ERV1	LTR	107	53.1523	0.000174	20.6845	57.9504	1.2e-27
chr12_53161451_53161625	chr12	53161451	53161625	MIRb	359	-	MIR	SINE	174	42.5277	0.00042	7.25538	53.1037	1.5e-25
chr12_54414866_54415177	chr12	54414866	54415177	AluSp	2472	+	Alu	SINE	311	57.0407	2.01e-05	11.907	78.7852	1.21e-36
chr12_54415448_54415591	chr12	54415448	54415591	MIR3	283	-	MIR	SINE	143	197.233	7.75e-07	36.2267	112.071	4.92e-51
chr12_54415878_54416032	chr12	54415878	54416032	MIR3	241	+	MIR	SINE	154	70.744	2.78e-05	14.6707	55.169	1.93e-26
chr12_54416610_54416826	chr12	54416610	54416826	MIRb	376	-	MIR	SINE	216	73.8499	0.000586	11.5878	44.95	4.99e-22
chr12_55250916_55251071	chr12	55250916	55251071	L2	207	+	L2	LINE	155	57.5562	3.66e-05	13.469	147.753	1.78e-66
chr12_56081049_56081102	chr12	56081049	56081102	L2b	259	-	L2	LINE	53	63.5062	1.61e-05	40.4277	51.4587	7.7e-25
chr12_56364509_56364614	chr12	56364509	56364614	L2	183	+	L2	LINE	105	13.0831	0.000267	6.53451	62.8426	9.28e-30
chr12_56364848_56365027	chr12	56364848	56365027	AluSz6	1248	-	Alu	SINE	179	37.9971	1.72e-05	13.8742	125.776	5.83e-57
chr12_56365027_56365330	chr12	56365027	56365330	AluSx3	2241	-	Alu	SINE	303	11.519	0.000356	5.21874	58.2398	9.01e-28
chr12_56756559_56756863	chr12	56756559	56756863	AluSx1	2172	-	Alu	SINE	304	44.1192	0.000329	9.53556	50.8289	1.44e-24
chr12_56758834_56759448	chr12	56758834	56759448	LTR26	3690	-	ERV1	LTR	614	22.3154	7.21e-07	33.4657	104.885	6.32e-48
chr12_56759965_56760255	chr12	56759965	56760255	AluSz6	1843	-	Alu	SINE	290	24.2951	6.38e-06	17.8683	109.271	7.95e-50
chr12_56760300_56760605	chr12	56760300	56760605	AluJb	2126	-	Alu	SINE	305	30.9251	1.46e-06	19.5351	192.209	1.01e-85
chr12_56760605_56760887	chr12	56760605	56760887	L2c	586	-	L2	LINE	282	68.5111	2.6e-07	31.8276	285.577	4.6e-126
chr12_56762658_56762814	chr12	56762658	56762814	AluJb	1781	+	Alu	SINE	156	33.6387	0.00028	9.09863	55.5239	1.35e-26
chr12_56762828_56763115	chr12	56762828	56763115	AluSx1	2121	+	Alu	SINE	287	35.3555	8.66e-05	12.0236	85.0561	2.35e-39
chr12_56765483_56765806	chr12	56765483	56765806	AluJb	1732	-	Alu	SINE	323	38.0446	5.13e-05	9.18479	73.4782	2.36e-34
chr12_56765891_56766313	chr12	56765891	56766313	LTR7Y	2497	+	ERV1	LTR	422	53.9238	6.26e-06	11.9886	73.5693	2.16e-34
chr12_56766386_56766495	chr12	56766386	56766495	L2b	278	+	L2	LINE	109	88.9391	5.24e-06	18.8616	80.119	3.2e-37
chr12_56767231_56767545	chr12	56767231	56767545	AluY	2463	+	Alu	SINE	314	15.5249	0.000643	4.41165	65.1094	9.74e-31
chr12_56769103_56769401	chr12	56769103	56769401	AluSz6	2278	-	Alu	SINE	298	28.0749	0.000145	8.22352	67.7784	6.85e-32
chr12_56958039_56958065	chr12	56958039	56958065	MIRc	185	+	MIR	SINE	26	72.1775	1.83e-05	16.8471	82.2142	3.97e-38
chr12_57009116_57009194	chr12	57009116	57009194	L2c	202	+	L2	LINE	78	34.1336	0.000229	35.5485	52.6211	2.42e-25
chr12_57138607_57138694	chr12	57138607	57138694	Tigger19b	195	+	TcMar-Tigger	DNA	87	67.8425	8.83e-08	52.6796	240.945	8.83e-107
chr12_57259685_57259823	chr12	57259685	57259823	L2b	424	-	L2	LINE	138	283.301	5.18e-07	74.4843	205.087	2.74e-91
chr12_57259886_57259981	chr12	57259886	57259981	L2b	236	-	L2	LINE	95	213.309	4.21e-07	75.925	284.022	1.94e-125
chr12_57259981_57260285	chr12	57259981	57260285	AluJb	2173	+	Alu	SINE	304	36.2035	1.33e-05	19.0237	196.026	2.3e-87
chr12_57260285_57260399	chr12	57260285	57260399	L2b	236	-	L2	LINE	114	13.9227	2.56e-06	7.56057	93.9291	3.44e-43
chr12_57435743_57435847	chr12	57435743	57435847	AluJr	1480	+	Alu	SINE	104	29.2031	2.22e-05	10.8935	94.9874	1.2e-43
chr12_57435847_57436143	chr12	57435847	57436143	AluSg	2364	-	Alu	SINE	296	18.9579	2.9e-05	11.4712	109.178	8.73e-50
chr12_57436143_57436167	chr12	57436143	57436167	AluJr	1480	+	Alu	SINE	24	18.6856	0.000168	9.77811	95.2256	9.45e-44
chr12_57436656_57436965	chr12	57436656	57436965	AluY	2461	-	Alu	SINE	309	16.1725	0.000102	7.06163	80.4142	2.39e-37
chr12_57436965_57437094	chr12	57436965	57437094	AluJb	1996	-	Alu	SINE	129	40.2135	4e-06	12.8943	117.603	2e-53
chr12_57437094_57437252	chr12	57437094	57437252	AluJr	1480	+	Alu	SINE	158	65.2636	1.12e-06	20.2602	153.367	6.58e-69
chr12_57437387_57437698	chr12	57437387	57437698	AluY	2503	+	Alu	SINE	311	61.8284	9.31e-07	24.1042	252.023	1.57e-111
chr12_57438301_57438476	chr12	57438301	57438476	MLT1A0	1026	-	ERVL-MaLR	LTR	175	17.1938	7.58e-05	6.15234	56.044	8.07e-27
chr12_57438478_57438737	chr12	57438478	57438737	MLT1H2	1090	-	ERVL-MaLR	LTR	259	18.7338	5.32e-06	7.23451	75.5763	2.93e-35
chr12_57438738_57438933	chr12	57438738	57438933	MLT1H2-int	3167	-	ERVL-MaLR	LTR	195	21.8862	3.03e-06	7.95229	86.1553	7.85e-40
chr12_57439147_57439815	chr12	57439147	57439815	MLT1H2-int	3167	-	ERVL-MaLR	LTR	668	36.9866	7.85e-07	10.8315	124.196	2.81e-56
chr12_57448235_57448288	chr12	57448235	57448288	L2	499	-	L2	LINE	53	33.3702	0.00066	5.22395	42.6187	5.06e-21
chr12_57450597_57451016	chr12	57450597	57451016	LTR33	566	+	ERVL	LTR	419	52.1529	6.74e-08	23.5068	210.231	1.66e-93
chr12_57454139_57454433	chr12	57454139	57454433	AluJo	2055	+	Alu	SINE	294	20.7369	2.55e-05	16.1916	82.4449	3.16e-38
chr12_583748_583883	chr12	583748	583883	MIRc	240	+	MIR	SINE	135	26.1946	1.14e-06	19.4341	148.503	8.4e-67
chr12_585625_585688	chr12	585625	585688	L2b	205	-	L2	LINE	63	180.883	2.93e-07	117.341	264.198	7.27e-117
chr12_627798_627949	chr12	627798	627949	AluSx	1049	+	Alu	SINE	151	27.1855	6.67e-05	13.9625	54.7448	2.93e-26
chr12_645483_645655	chr12	645483	645655	MIRb	324	-	MIR	SINE	172	39.2731	3.1e-05	21.3091	83.042	1.73e-38
chr12_672599_672780	chr12	672599	672780	MIRc	488	-	MIR	SINE	181	13.4126	2.7e-05	6.66469	66.57	2.28e-31
chr12_672911_672954	chr12	672911	672954	MIRb	505	+	MIR	SINE	43	124.716	1.12e-06	55.0751	157.337	1.28e-70
chr12_672986_673220	chr12	672986	673220	L1MC1	1441	-	L1	LINE	234	187.557	8.54e-07	63.3541	163.042	4.36e-73
chr12_673220_673385	chr12	673220	673385	MIRb	505	+	MIR	SINE	165	103.17	7.41e-07	29.1509	144.552	4.35e-65
chr12_68940823_68941107	chr12	68940823	68941107	L1MB2	1529	-	L1	LINE	284	43.8424	0.00017	13.4442	83.9572	7.01e-39
chr12_68972089_68972388	chr12	68972089	68972388	AluY	2601	-	Alu	SINE	299	34.3084	0.000412	12.9437	52.0754	4.17e-25
chr12_7059758_7059924	chr12	7059758	7059924	AluJb	987	-	Alu	SINE	166	21.5308	1.24e-06	68.7432	195.341	4.55e-87
chr12_7059924_7060193	chr12	7059924	7060193	MER46C	699	+	TcMar-Tigger	DNA	269	204.614	6.16e-08	75.8646	226.962	1.02e-100
chr12_7061987_7062286	chr12	7061987	7062286	AluJo	1989	+	Alu	SINE	299	11.4606	9.55e-06	14.2804	86.5425	5.36e-40
chr12_7127641_7127959	chr12	7127641	7127959	L2	432	-	L2	LINE	318	29.6247	5.2e-05	12.8857	48.6341	1.28e-23
chr12_80704550_80704671	chr12	80704550	80704671	Tigger16a	342	-	TcMar-Tigger	DNA	121	28.8598	0.000971	7.40221	59.6973	2.12e-28
chr12_80925816_80925898	chr12	80925816	80925898	MIRc	402	-	MIR	SINE	82	55.5421	4.86e-05	15.3804	63.0926	7.24e-30
chr12_80925907_80926309	chr12	80925907	80926309	L2a	412	+	L2	LINE	402	104.7	5.24e-06	43.7289	95.0003	1.18e-43
chr12_80926635_80926673	chr12	80926635	80926673	L1M5	396	-	L1	LINE	38	54.9474	4.96e-06	10.9302	88.9608	4.83e-41
chr12_80926673_80926952	chr12	80926673	80926952	AluY	2241	+	Alu	SINE	279	71.8653	7.92e-06	22.078	116.806	4.44e-53
chr12_80939569_80939700	chr12	80939569	80939700	L2b	248	-	L2	LINE	131	77.3688	0.000871	23.3208	67.977	5.63e-32
chr12_89343030_89343558	chr12	89343030	89343558	MLT1G1	1396	+	ERVL-MaLR	LTR	528	91.2834	1.74e-07	56.3779	233.238	1.98e-103
chr12_89345004_89345106	chr12	89345004	89345106	MIRc	238	+	MIR	SINE	102	28.4839	2.11e-06	20.95	90.1068	1.55e-41
chr12_9073805_9074107	chr12	9073805	9074107	AluSz6	2214	+	Alu	SINE	302	28.5181	6.4e-05	8.72423	80.916	1.45e-37
chr12_9119375_9119837	chr12	9119375	9119837	L2c	191	-	L2	LINE	462	68.3218	0.000458	10.2732	62.8873	8.88e-30
chr12_9119900_9120120	chr12	9119900	9120120	MIRc	409	+	MIR	SINE	220	42.6859	0.000115	9.64384	67.8187	6.58e-32
chr12_9120885_9121183	chr12	9120885	9121183	AluJr	1821	-	Alu	SINE	298	22.8738	1.69e-05	11.1391	87.6575	1.76e-40
chr12_9121292_9121569	chr12	9121292	9121569	AluSc	2123	+	Alu	SINE	277	107.11	1.48e-06	25.3171	141.85	6.44e-64
chr12_9121817_9122012	chr12	9121817	9122012	L1ME3G	275	-	L1	LINE	195	44.9877	5.15e-05	14.1452	101.791	1.38e-46
chr12_9122673_9122904	chr12	9122673	9122904	Charlie2a	519	-	hAT-Charlie	DNA	231	19.0934	0.000245	5.05731	52.014	4.43e-25
chr12_9123165_9123681	chr12	9123165	9123681	MER44B	2800	-	TcMar-Tigger	DNA	516	24.7657	3.51e-05	9.67154	64.2371	2.32e-30
chr12_9123856_9123961	chr12	9123856	9123961	HAL1M8	606	+	L1	LINE	105	39.6235	4.79e-06	20.4802	96.0226	4.27e-44
chr12_9124199_9124234	chr12	9124199	9124234	HAL1M8	606	+	L1	LINE	35	16.0785	6.63e-05	13.8852	39.4283	1.2e-19
chr12_9124238_9125430	chr12	9124238	9125430	MER52C	4858	+	ERV1	LTR	1192	155.061	9.21e-07	68.7586	69.0979	1.84e-32
chr12_93564169_93564250	chr12	93564169	93564250	MIR3	222	-	MIR	SINE	81	60.0737	2.29e-05	27.9485	81.1957	1.1e-37
chr12_93564258_93564499	chr12	93564258	93564499	L2c	257	+	L2	LINE	241	61.9032	0.000408	24.2096	46.1573	1.51e-22
chr12_93727867_93728137	chr12	93727867	93728137	L2c	578	+	L2	LINE	270	100.16	4.6e-07	41.2504	161.213	2.66e-72
chr12_94152344_94152398	chr12	94152344	94152398	L2a	232	-	L2	LINE	54	145.644	7.97e-07	70.4723	140.32	2.97e-63
chr12_94836631_94837052	chr12	94836631	94837052	MSTA	2230	-	ERVL-MaLR	LTR	421	31.5694	0.000228	10.034	90.1638	1.47e-41
chr12_94837387_94837411	chr12	94837387	94837411	L1MD3	1747	+	L1	LINE	24	30.422	8.73e-05	13.71	110.242	3.03e-50
chr12_94837411_94837722	chr12	94837411	94837722	AluSx3	2398	-	Alu	SINE	311	42.5509	1.22e-05	14.7587	154.449	2.25e-69
chr12_95465020_95465316	chr12	95465020	95465316	AluY	2484	-	Alu	SINE	296	32.0193	0.000948	6.28591	71.629	1.49e-33
chr12_95465317_95465396	chr12	95465317	95465396	AluSq	599	-	Alu	SINE	79	82.2105	7.04e-06	31.2544	148.964	5.32e-67
chr12_95465447_95465585	chr12	95465447	95465585	MIRb	387	+	MIR	SINE	138	142.309	1.69e-06	27.7797	112.596	2.92e-51
chr12_95465614_95465697	chr12	95465614	95465697	L2b	215	-	L2	LINE	83	44.9801	6.66e-06	18.2384	76.6696	9.9e-36
chr12_95465697_95466009	chr12	95465697	95466009	AluJb	1839	+	Alu	SINE	312	24.4494	0.000428	6.32912	49.5013	5.42e-24
chr12_98494008_98494184	chr12	98494008	98494184	LTR54	2403	+	ERV1	LTR	176	63.5353	3.53e-05	16.4139	110.84	1.67e-50
chr12_98500932_98501010	chr12	98500932	98501010	MIR3	189	+	MIR	SINE	78	230.914	2.7e-05	138.686	86.636	4.89e-40
chr12_98501143_98501434	chr12	98501143	98501434	AluSq2	2384	+	Alu	SINE	291	47.3958	1.58e-05	29.29	76.7104	9.51e-36
chr13_100094898_100094917	chr13	100094898	100094917	L2a	215	-	L2	LINE	19	101.253	0.000563	12.6079	53.6612	8.6e-26
chr13_102770494_102770758	chr13	102770494	102770758	MLT1I	297	+	ERVL-MaLR	LTR	264	144.185	2.72e-05	22.7132	45.4677	2.99e-22
chr13_109393060_109393349	chr13	109393060	109393349	L2a	426	+	L2	LINE	289	202.767	1.89e-06	34.5949	98.0943	5.45e-45
chr13_109393835_109395283	chr13	109393835	109395283	L2a	723	+	L2	LINE	1448	20.7642	0.000893	7.23868	73.8622	1.62e-34
chr13_109395464_109395579	chr13	109395464	109395579	MLT1A0	438	+	ERVL-MaLR	LTR	115	47.6605	0.000114	14.8343	112.109	4.74e-51
chr13_109395627_109395961	chr13	109395627	109395961	MLT1A0	1704	+	ERVL-MaLR	LTR	334	36.9415	0.000179	12.1799	95.3195	8.62e-44
chr13_109396571_109396884	chr13	109396571	109396884	AluYm1	2699	+	Alu	SINE	313	114.753	7.59e-06	32.7863	128.234	5.03e-58
chr13_109402910_109403061	chr13	109402910	109403061	MIR	227	-	MIR	SINE	151	91.2035	1.34e-06	26.7145	129.184	1.97e-58
chr13_109408361_109408608	chr13	109408361	109408608	L2a	356	-	L2	LINE	247	37.3501	9.21e-06	12.5701	88.4043	8.38e-41
chr13_109408744_109408965	chr13	109408744	109408965	L2a	443	-	L2	LINE	221	144.153	7.19e-07	34.8966	95.6241	6.34e-44
chr13_109409093_109409449	chr13	109409093	109409449	MER57B1	2157	+	ERV1	LTR	356	52.0314	1.31e-05	17.2783	49.9116	3.59e-24
chr13_113122372_113122579	chr13	113122372	113122579	MIRb	294	+	MIR	SINE	207	28.958	2.89e-05	18.0767	71.7166	1.36e-33
chr13_113150097_113150240	chr13	113150097	113150240	MER5B	252	+	hAT-Charlie	DNA	143	243.208	8.27e-07	29.2294	62.6514	1.12e-29
chr13_113157675_113158034	chr13	113157675	113158034	THE1D	2325	+	ERVL-MaLR	LTR	359	19.2234	4.02e-05	11.7963	48.0232	2.35e-23
chr13_113158053_113158204	chr13	113158053	113158204	MER58A	556	+	hAT-Charlie	DNA	151	44.6552	1.59e-06	21.487	95.2819	8.95e-44
chr13_113300198_113300516	chr13	113300198	113300516	AluSq2	2359	+	Alu	SINE	318	66.0052	4.65e-05	17.4945	56.7593	3.95e-27
chr13_27135430_27135725	chr13	27135430	27135725	AluSz6	2156	+	Alu	SINE	295	49.4778	1.27e-05	15.9378	119.825	2.19e-54
chr13_30619845_30620027	chr13	30619845	30620027	MER20	655	+	hAT-Charlie	DNA	182	68.8008	0.000119	26.6365	84.5537	3.87e-39
chr13_40476710_40476771	chr13	40476710	40476771	L2b	188	-	L2	LINE	61	104.954	6.87e-07	51.7734	186.034	5.04e-83
chr13_40791169_40791279	chr13	40791169	40791279	MIRb	232	+	MIR	SINE	110	64.8865	0.000312	15.6949	79.1094	8.75e-37
chr13_40793284_40793624	chr13	40793284	40793624	Tigger3a	1872	+	TcMar-Tigger	DNA	340	96.2153	0.000522	16.7173	81.9043	5.4e-38
chr13_40800950_40801259	chr13	40800950	40801259	AluJb	2101	+	Alu	SINE	309	12.1712	0.000618	6.3273	46.8055	7.9e-23
chr13_40801373_40801573	chr13	40801373	40801573	MIRc	418	-	MIR	SINE	200	45.2423	7.75e-07	21.7505	129.493	1.45e-58
chr13_40801750_40801802	chr13	40801750	40801802	L2b	202	+	L2	LINE	52	150.234	5.26e-07	67.6591	171.639	8.29e-77
chr13_41955676_41956064	chr13	41955676	41956064	MER57C2	1847	+	ERV1	LTR	388	19.4143	6.99e-05	20.2436	69.0443	1.94e-32
chr13_41970865_41970931	chr13	41970865	41970931	L2a	288	-	L2	LINE	66	59.5394	0.000137	15.7877	124.978	1.29e-56
chr13_41971049_41971682	chr13	41971049	41971682	MER21C	866	+	ERVL	LTR	633	19.1833	0.000107	8.18372	94.2663	2.45e-43
chr13_44192479_44192745	chr13	44192479	44192745	L2a	362	-	L2	LINE	266	45.795	3.88e-06	14.174	117.263	2.82e-53
chr13_46094506_46095665	chr13	46094506	46095665	ERV3-16A3_I-int	1854	+	ERVL	LTR	1159	18.986	1.87e-06	9.93874	106.959	7.98e-49
chr13_46098485_46098944	chr13	46098485	46098944	LTR16	1377	+	ERVL	LTR	459	32.89	3.61e-05	6.73017	51.0206	1.19e-24
chr13_46099742_46100054	chr13	46099742	46100054	AluSx	2119	+	Alu	SINE	312	16.38	1.74e-05	7.1646	87.2163	2.74e-40
chr13_46100392_46100670	chr13	46100392	46100670	LTR78	428	+	ERV1	LTR	278	55.6615	1.12e-07	20.8331	220.202	8.19e-98
chr13_46100999_46101374	chr13	46100999	46101374	MER57C2	1591	+	ERV1	LTR	375	23.311	7.86e-07	21.7713	144.435	4.86e-65
chr13_46103441_46103672	chr13	46103441	46103672	MIRb	708	+	MIR	SINE	231	22.0008	1.07e-06	7.90357	126.741	2.24e-57
chr13_49689875_49690186	chr13	49689875	49690186	AluSx1	2391	+	Alu	SINE	311	16.5464	0.000183	9.11784	46.528	1.04e-22
chr13_49893404_49893957	chr13	49893404	49893957	MER74A	2816	-	ERVL	LTR	553	109.732	3.97e-06	31.8411	126.068	4.38e-57
chr13_52025381_52025508	chr13	52025381	52025508	MER5B	354	+	hAT-Charlie	DNA	127	10.9167	4.23e-06	9.91581	46.816	7.82e-23
chr13_74227354_74227399	chr13	74227354	74227399	L2a	191	+	L2	LINE	45	46.5983	0.000297	12.3523	67.2101	1.2e-31
chr13_93224197_93224493	chr13	93224197	93224493	AluSp	2374	-	Alu	SINE	296	42.7263	0.000501	10.9346	99.9846	8.35e-46
chr13_94181825_94182002	chr13	94181825	94182002	MIRb	574	-	MIR	SINE	177	151.784	0.000154	22.3733	34.5878	1.48e-17
chr13_94599863_94600322	chr13	94599863	94600322	MER51A	2804	-	ERV1	LTR	459	124.84	3.18e-05	25.7061	64.1034	2.64e-30
chr13_95297772_95297995	chr13	95297772	95297995	LTR56	819	-	ERV1	LTR	223	254.499	0.000583	51.5374	39.1277	1.62e-19
chr13_98760348_98760717	chr13	98760348	98760717	LTR61	1901	+	ERV1	LTR	369	35.1724	0.000792	5.41263	41.6111	1.37e-20
chr13_98760717_98764337	chr13	98760717	98764337	HERV3-int	36586	+	ERV1	LTR	3620	71.377	5.47e-07	16.3839	81.7769	6.13e-38
chr13_98827886_98828300	chr13	98827886	98828300	MLT1C	1641	+	ERVL-MaLR	LTR	414	101.331	2.59e-06	17.5475	96.1063	3.93e-44
chr13_98828681_98828806	chr13	98828681	98828806	MIR	362	-	MIR	SINE	125	194.11	1.06e-05	57.0185	123.323	6.72e-56
chr13_99577808_99578087	chr13	99577808	99578087	AluJr	1938	+	Alu	SINE	279	89.0802	1.53e-06	15.8148	101.38	2.08e-46
chr13_99578300_99578711	chr13	99578300	99578711	MLT1C	1561	+	ERVL-MaLR	LTR	411	107.645	3.61e-07	28.8492	127.424	1.13e-57
chr13_99651291_99651578	chr13	99651291	99651578	AluSx	2135	+	Alu	SINE	287	73.1312	0.000195	17.466	111.174	1.2e-50
chr14_100321722_100321875	chr14	100321722	100321875	MIR	505	-	MIR	SINE	153	47.8602	6.46e-05	13.3928	79.1539	8.38e-37
chr14_100324584_100324629	chr14	100324584	100324629	MIRc	199	-	MIR	SINE	45	37.875	8.68e-05	15.0909	94.5476	1.85e-43
chr14_100324819_100324918	chr14	100324819	100324918	L2c	219	-	L2	LINE	99	33.7364	9.47e-06	25.9711	145.102	2.52e-65
chr14_103050479_103050773	chr14	103050479	103050773	AluJb	1751	+	Alu	SINE	294	12.0906	0.000936	5.92284	44.3124	9.42e-22
chr14_103055141_103055450	chr14	103055141	103055450	AluSx	2252	+	Alu	SINE	309	30.4094	0.000587	9.93511	47.1443	5.64e-23
chr14_21043900_21044098	chr14	21043900	21044098	MIRc	577	-	MIR	SINE	198	16.4662	7.15e-06	25.4556	65.4509	6.94e-31
chr14_21053654_21053820	chr14	21053654	21053820	AluJb	1839	+	Alu	SINE	166	21.1571	0.000157	10.8749	73.7023	1.89e-34
chr14_21053890_21054017	chr14	21053890	21054017	MIR3	421	-	MIR	SINE	127	67.653	1.74e-06	30.5437	135.539	3.48e-61
chr14_21054120_21054297	chr14	21054120	21054297	MIRb	412	+	MIR	SINE	177	149.353	3.83e-07	58.4695	201.533	9.64e-90
chr14_21054619_21054765	chr14	21054619	21054765	MIRb	587	+	MIR	SINE	146	62.6843	1.09e-06	48.1373	138.947	1.17e-62
chr14_22917577_22917709	chr14	22917577	22917709	AluY	1170	-	Alu	SINE	132	28.7141	1.55e-05	15.6187	81.953	5.15e-38
chr14_24061297_24061399	chr14	24061297	24061399	MIRc	342	+	MIR	SINE	102	24.0471	0.000308	16.2564	106.825	9.14e-49
chr14_35078106_35078150	chr14	35078106	35078150	L2b	254	-	L2	LINE	44	84.7205	3.53e-07	53.5538	228.342	2.59e-101
chr14_35078147_35078265	chr14	35078147	35078265	MIRb	400	+	MIR	SINE	118	158.287	7.75e-07	67.9367	203.84	9.59e-91
chr14_35078262_35078299	chr14	35078262	35078299	L2a	244	+	L2	LINE	37	120.019	6.57e-07	63.6973	212.236	2.27e-94
chr14_35078357_35078650	chr14	35078357	35078650	AluSx1	2217	-	Alu	SINE	293	11.6771	1.87e-05	8.90921	76.269	1.47e-35
chr14_39232126_39232435	chr14	39232126	39232435	AluSx1	2278	-	Alu	SINE	309	50.1103	1.19e-06	19.1395	151.281	5.24e-68
chr14_49902845_49903153	chr14	49902845	49903153	AluSq2	2138	-	Alu	SINE	308	47.6006	1.82e-05	26.5649	77.0265	6.94e-36
chr14_50935416_50935603	chr14	50935416	50935603	MIR	594	+	MIR	SINE	187	39.0399	4.88e-07	17.2206	196.537	1.4e-87
chr14_52724096_52724540	chr14	52724096	52724540	LTR16E1	908	-	ERVL	LTR	444	40.1571	1.23e-05	8.74596	80.8613	1.53e-37
chr14_57261565_57262021	chr14	57261565	57262021	MLT1G1	1231	-	ERVL-MaLR	LTR	456	32.3636	0.0002	11.6999	92.4634	1.49e-42
chr14_57495512_57495642	chr14	57495512	57495642	MIR	360	+	MIR	SINE	130	54.903	2.77e-06	15.8657	99.3406	1.58e-45
chr14_65035425_65035489	chr14	65035425	65035489	MIR	227	+	MIR	SINE	64	13.5991	0.000972	9.83975	55.427	1.49e-26
chr14_67709090_67709835	chr14	67709090	67709835	MER4-int	13163	-	ERV1	LTR	745	26.3589	1.74e-07	10.6365	176.73	5.18e-79
chr14_68784816_68784864	chr14	68784816	68784864	MIR	219	-	MIR	SINE	48	197.427	2.26e-05	116.152	55.6766	1.16e-26
chr14_69579955_69580175	chr14	69579955	69580175	MER58A	1011	+	hAT-Charlie	DNA	220	24.1515	0.000115	43.7074	40.5927	3.77e-20
chr14_69580196_69580735	chr14	69580196	69580735	LTR41B	2061	+	ERVL	LTR	539	27.1649	2.69e-06	23.6004	60.7589	7.37e-29
chr14_69791953_69792171	chr14	69791953	69792171	AluSz6	1654	-	Alu	SINE	218	15.2664	7.76e-05	5.41764	75.2989	3.87e-35
chr14_69792374_69792716	chr14	69792374	69792716	L1ME3Cz	760	+	L1	LINE	342	23.0667	1.29e-06	10.7409	145.09	2.55e-65
chr14_69792732_69793080	chr14	69792732	69793080	L1ME3C	621	+	L1	LINE	348	74.0708	3.92e-07	24.9543	248.44	4.97e-110
chr14_69809721_69809854	chr14	69809721	69809854	AluSx	1035	+	Alu	SINE	133	14.1528	2.41e-05	8.15524	114.405	4.83e-52
chr14_69809872_69810170	chr14	69809872	69810170	AluY	2165	+	Alu	SINE	298	10.2472	0.000288	4.23424	79.8771	4.07e-37
chr14_70448537_70448826	chr14	70448537	70448826	L1MDa	1848	-	L1	LINE	289	80.7201	4.55e-07	30.089	230.202	4.05e-102
chr14_70448866_70449284	chr14	70448866	70449284	MSTB	2409	-	ERVL-MaLR	LTR	418	39.5151	2.11e-07	13.3968	154.338	2.5e-69
chr14_70631914_70632180	chr14	70631914	70632180	LTR33	506	-	ERVL	LTR	266	106.474	3.45e-06	33.649	231.245	1.45e-102
chr14_70632308_70632455	chr14	70632308	70632455	MIRb	321	+	MIR	SINE	147	19.6718	0.000237	6.92232	74.7173	6.87e-35
chr14_70703888_70704039	chr14	70703888	70704039	MLT1A	1550	+	ERVL-MaLR	LTR	151	23.6904	0.000203	10.5139	91.0997	5.8e-42
chr14_70915573_70915751	chr14	70915573	70915751	L1M5	316	-	L1	LINE	178	34.0349	3.92e-05	9.2248	75.2942	3.88e-35
chr14_73783507_73783572	chr14	73783507	73783572	L2	186	-	L2	LINE	65	22.4603	5.46e-06	17.3073	76.2581	1.49e-35
chr14_74618666_74618837	chr14	74618666	74618837	MIRb	496	-	MIR	SINE	171	99.961	1.4e-06	52.9852	127.659	8.93e-58
chr14_76832317_76832607	chr14	76832317	76832607	AluJo	1724	-	Alu	SINE	290	17.0034	0.00022	6.91288	48.612	1.31e-23
chr14_76832607_76833029	chr14	76832607	76833029	LTR26	3349	-	ERV1	LTR	422	142.112	3.09e-07	48.2898	146.919	4.1e-66
chr14_76833326_76833436	chr14	76833326	76833436	MER44A	1400	+	TcMar-Tigger	DNA	110	12.171	1.17e-05	6.50734	52.107	4.04e-25
chr14_88024013_88024239	chr14	88024013	88024239	MIRc	509	+	MIR	SINE	226	20.6074	0.000167	10.4835	64.7925	1.33e-30
chr14_88026937_88027350	chr14	88026937	88027350	L2c	521	-	L2	LINE	413	24.3481	0.000211	9.95884	87.4859	2.09e-40
chr14_91519320_91519407	chr14	91519320	91519407	L2	189	-	L2	LINE	87	21.7366	4.17e-06	9.31601	104.203	1.25e-47
chr14_91519812_91520107	chr14	91519812	91520107	AluSx1	2046	-	Alu	SINE	295	40.7787	1.15e-06	20.7833	193.64	2.47e-86
chr14_93106964_93107257	chr14	93106964	93107257	AluSx1	2172	-	Alu	SINE	293	31.0506	1.26e-06	15.7617	167.808	3.8e-75
chr14_93122818_93123030	chr14	93122818	93123030	AluSx1	1218	+	Alu	SINE	212	95.948	0.000183	21.6191	107.298	5.69e-49
chr14_93123030_93123081	chr14	93123030	93123081	Alu	355	-	Alu	SINE	51	100.307	0.000395	29.5675	99.5011	1.35e-45
chr14_94289232_94289370	chr14	94289232	94289370	MIRc	381	+	MIR	SINE	138	35.9427	7.52e-07	17.5592	157.567	1.02e-70
chr14_94289405_94289529	chr14	94289405	94289529	MIRb	322	-	MIR	SINE	124	28.4325	2.44e-06	14.0363	128.423	4.18e-58
chr14_94292102_94292455	chr14	94292102	94292455	MLT1A	1427	+	ERVL-MaLR	LTR	353	98.6881	1.32e-07	35.8361	247.979	7.81e-110
chr14_94293569_94293713	chr14	94293569	94293713	L2b	234	-	L2	LINE	144	46.8716	4.14e-07	24.7909	200.391	3.01e-89
chr14_94293821_94293991	chr14	94293821	94293991	MER20B	401	-	hAT-Charlie	DNA	170	16.8454	2.62e-07	10.2695	155.207	1.06e-69
chr14_94294138_94294526	chr14	94294138	94294526	MER20B	1166	-	hAT-Charlie	DNA	388	33.085	1.48e-07	18.419	246.026	5.69e-109
chr14_94294749_94295039	chr14	94294749	94295039	AluSg	2060	-	Alu	SINE	290	17.7036	9.98e-06	7.22344	93.9145	3.49e-43
chr14_94295465_94295651	chr14	94295465	94295651	MIRb	448	+	MIR	SINE	186	32.6574	6.48e-07	16.1351	175.145	2.52e-78
chr14_94296169_94296532	chr14	94296169	94296532	THE1B	2058	+	ERVL-MaLR	LTR	363	32.314	1.9e-07	12.3686	168.87	1.32e-75
chr14_94296532_94296995	chr14	94296532	94296995	MER34A1	991	+	ERV1	LTR	463	14.4987	4.8e-07	6.96097	125.634	6.72e-57
chr14_94297669_94299226	chr14	94297669	94299226	THE1A-int	11752	-	ERVL-MaLR	LTR	1557	12.2087	7.54e-06	6.94314	81.7273	6.44e-38
chr14_94313223_94313586	chr14	94313223	94313586	MLT1D	1388	+	ERVL-MaLR	LTR	363	28.4319	1.29e-06	7.56028	87.2623	2.61e-40
chr14_94316524_94316558	chr14	94316524	94316558	MLT2B2	256	-	ERVL	LTR	34	37.6573	0.000442	5.72409	40.923	2.72e-20
chr14_94316558_94316662	chr14	94316558	94316662	MLT1A0	348	+	ERVL-MaLR	LTR	104	33.0114	0.000185	5.58835	46.1743	1.48e-22
chr14_94316658_94317132	chr14	94316658	94317132	MLT2B2	2097	+	ERVL	LTR	474	83.3486	2.18e-06	17.4891	57.1498	2.68e-27
chr14_94317139_94317355	chr14	94317139	94317355	L1MB4	982	+	L1	LINE	216	52.4524	1.37e-06	19.8127	118.236	1.06e-53
chr14_94317356_94317683	chr14	94317356	94317683	MER61B	1560	+	ERV1	LTR	327	138.714	2.41e-07	64.9286	124.553	1.97e-56
chr14_94317683_94319172	chr14	94317683	94319172	L1MB4	6771	+	L1	LINE	1489	19.9779	7.32e-05	4.14558	53.0229	1.62e-25
chr14_94321639_94321759	chr14	94321639	94321759	L2c	249	+	L2	LINE	120	63.1081	2.79e-06	26.0603	114.015	7.11e-52
chr14_94322059_94322111	chr14	94322059	94322111	MIR3	269	-	MIR	SINE	52	10.3141	0.000149	7.78252	38.6567	2.59e-19
chr14_94322226_94322539	chr14	94322226	94322539	AluSq2	2205	+	Alu	SINE	313	18.9177	0.000132	8.43197	48.283	1.82e-23
chr14_94323746_94323857	chr14	94323746	94323857	MIRb	402	-	MIR	SINE	111	16.0579	1.14e-05	14.9088	63.7034	3.94e-30
chr14_94323938_94324104	chr14	94323938	94324104	MLT1K	388	-	ERVL-MaLR	LTR	166	11.708	0.000143	5.89803	44.0156	1.26e-21
chr14_94375812_94375942	chr14	94375812	94375942	MIRc	280	+	MIR	SINE	130	72.5133	4.87e-06	38.343	84.5189	4e-39
chr14_94376499_94376767	chr14	94376499	94376767	MIRb	495	+	MIR	SINE	268	209.542	4.66e-07	71.3264	191.622	1.81e-85
chr14_94381259_94381340	chr14	94381259	94381340	MIRc	213	+	MIR	SINE	81	87.2251	8.34e-07	28.9596	155.55	7.51e-70
chr14_94381674_94381840	chr14	94381674	94381840	MIR3	229	-	MIR	SINE	166	112.451	1.14e-06	34.7478	146.063	9.62e-66
chr14_94382021_94382225	chr14	94382021	94382225	MIRb	415	-	MIR	SINE	204	33.8389	2.14e-05	12.05	112.767	2.46e-51
chr14_94382331_94382433	chr14	94382331	94382433	MER103C	243	-	hAT-Charlie	DNA	102	24.1888	2.1e-05	10.1739	87.6707	1.74e-40
chr14_94383392_94383601	chr14	94383392	94383601	MIR	762	-	MIR	SINE	209	19.0983	2.51e-06	17.3526	89.4518	2.97e-41
chr14_94383639_94383761	chr14	94383639	94383761	MIR1_Amn	268	-	MIR	SINE	122	41.4984	1.12e-06	14.0432	132.583	6.68e-60
chr14_94383749_94383898	chr14	94383749	94383898	MIR3	355	-	MIR	SINE	149	56.7339	1.24e-06	17.1626	133.075	4.08e-60
chr14_94384143_94384284	chr14	94384143	94384284	MIRb	489	+	MIR	SINE	141	36.7317	2.99e-06	13.4459	108.97	1.07e-49
chr14_94384378_94384501	chr14	94384378	94384501	MER102c	291	-	hAT-Charlie	DNA	123	51.9411	3.58e-07	25.8872	142.269	4.22e-64
chr14_94385169_94385327	chr14	94385169	94385327	MIR3	196	+	MIR	SINE	158	70.5072	1.44e-06	56.8386	106.449	1.33e-48
chr14_94385330_94385626	chr14	94385330	94385626	AluSg	2174	-	Alu	SINE	296	20.5186	7.92e-06	25.9198	97.7734	7.5e-45
chr14_94385831_94385965	chr14	94385831	94385965	MIR3	425	-	MIR	SINE	134	61.5998	1.08e-05	27.3978	107.844	3.3e-49
chr14_94387569_94387655	chr14	94387569	94387655	MIR1_Amn	229	-	MIR	SINE	86	16.7156	8.48e-06	18.1581	79.0655	9.14e-37
chr14_94389034_94389102	chr14	94389034	94389102	MIR1_Amn	246	-	MIR	SINE	68	32.624	9.04e-05	19.9561	51.8175	5.39e-25
chr14_94392736_94393050	chr14	94392736	94393050	AluSz6	2176	-	Alu	SINE	314	62.7481	4.46e-05	28.081	53.1063	1.49e-25
chr14_94393272_94393488	chr14	94393272	94393488	L1MC5a	390	-	L1	LINE	216	29.9522	2.43e-06	11.87	115.709	1.32e-52
chr14_94393883_94393987	chr14	94393883	94393987	MIR	333	-	MIR	SINE	104	29.878	4.28e-06	17.3182	114.547	4.19e-52
chr14_94394091_94394324	chr14	94394091	94394324	MIR	625	-	MIR	SINE	233	97.4743	4.39e-07	33.7063	185.396	9.33e-83
chr14_94394331_94394440	chr14	94394331	94394440	L2c	277	+	L2	LINE	109	52.4525	6.87e-07	23.3854	131.829	1.42e-59
chr14_94395121_94395605	chr14	94395121	94395605	L1ME2	1495	-	L1	LINE	484	33.707	7.25e-07	20.9108	148.969	5.31e-67
chr14_94395753_94395868	chr14	94395753	94395868	MIRb	254	+	MIR	SINE	115	118.555	4.07e-07	36.3868	184.875	1.54e-82
chr14_94396554_94396664	chr14	94396554	94396664	MIR	227	+	MIR	SINE	110	24.7384	8.8e-05	13.2041	44.1977	1.05e-21
chr14_94451612_94451832	chr14	94451612	94451832	MIRb	266	+	MIR	SINE	220	77.6896	0.000121	17.8438	84.1663	5.69e-39
chr14_94452037_94452198	chr14	94452037	94452198	MER20	283	+	hAT-Charlie	DNA	161	28.1092	2.78e-05	11.9647	75.1157	4.61e-35
chr14_94452203_94452362	chr14	94452203	94452362	MIRb	258	-	MIR	SINE	159	60.1356	0.000219	15.3295	62.1879	1.78e-29
chr14_94481569_94481681	chr14	94481569	94481681	L2b	346	+	L2	LINE	112	18.8085	0.000758	7.50698	42.6779	4.77e-21
chr14_94481741_94481934	chr14	94481741	94481934	MIR3	320	-	MIR	SINE	193	34.7892	2.11e-06	18.8667	123.758	4.36e-56
chr14_94499651_94499983	chr14	94499651	94499983	LTR16A1	642	-	ERVL	LTR	332	32.7691	8.32e-06	7.53393	52.4163	2.97e-25
chr14_94559668_94559794	chr14	94559668	94559794	MIRb	430	-	MIR	SINE	126	108.254	7.25e-06	35.3415	153.98	3.57e-69
chr14_94560037_94560122	chr14	94560037	94560122	L2a	227	-	L2	LINE	85	53.5654	7.57e-05	21.4812	98.3131	4.38e-45
chr14_94561066_94561175	chr14	94561066	94561175	MIR3	256	-	MIR	SINE	109	10.5689	1.73e-05	9.46518	67.0912	1.36e-31
chr14_94561722_94561816	chr14	94561722	94561816	MIR3	210	-	MIR	SINE	94	12.2366	3.3e-06	24.1558	102.355	7.87e-47
chr14_94561850_94561927	chr14	94561850	94561927	L2a	248	-	L2	LINE	77	14.7527	2.73e-05	15.4702	75.3342	3.73e-35
chr14_94561950_94562312	chr14	94561950	94562312	MER58B	1207	+	hAT-Charlie	DNA	362	11.4208	0.000115	6.80172	48.6226	1.29e-23
chr14_94569788_94569950	chr14	94569788	94569950	MIRb	301	+	MIR	SINE	162	79.9724	7.8e-05	31.4204	165.055	5.9e-74
chr14_94582663_94583409	chr14	94582663	94583409	L2b	413	-	L2	LINE	746	22.2839	0.000147	20.1259	64.159	2.5e-30
chr14_95523721_95523941	chr14	95523721	95523941	MIRc	305	+	MIR	SINE	220	22.2825	0.000102	13.0658	39.2421	1.45e-19
chr14_95524957_95525050	chr14	95524957	95525050	MIR3	196	-	MIR	SINE	93	153.026	7.75e-07	44.5817	142.412	3.66e-64
chr14_95525144_95525437	chr14	95525144	95525437	AluJr	1722	-	Alu	SINE	293	36.7069	1.31e-05	17.9519	109.741	5e-50
chr14_96213048_96213214	chr14	96213048	96213214	MIRb	369	+	MIR	SINE	166	172.415	0.000173	33.5469	97.0147	1.59e-44
chr14_96512684_96512813	chr14	96512684	96512813	L1ME4b	392	-	L1	LINE	129	103.513	1.35e-06	24.3685	126.668	2.41e-57
chr14_99602391_99602506	chr14	99602391	99602506	MIRb	330	-	MIR	SINE	115	54.2438	4.48e-05	24.9304	61.4045	3.89e-29
chr15_101488562_101488655	chr15	101488562	101488655	MIRb	210	-	MIR	SINE	93	225.804	1.04e-06	34.771	78.5337	1.55e-36
chr15_22973338_22973477	chr15	22973338	22973477	L1MB8	347	-	L1	LINE	139	42.5995	2.78e-05	11.7423	90.4676	1.08e-41
chr15_28694101_28694218	chr15	28694101	28694218	AluJb	1431	+	Alu	SINE	117	17.9587	0.000677	55.044	69.0146	2e-32
chr15_31157211_31157465	chr15	31157211	31157465	L1ME3C	661	-	L1	LINE	254	31.4123	3.2e-06	18.3961	135.824	2.63e-61
chr15_31159699_31159788	chr15	31159699	31159788	MIR3	201	-	MIR	SINE	89	27.0832	4.91e-05	13.9016	84.3438	4.77e-39
chr15_31163970_31164117	chr15	31163970	31164117	L1M5	550	+	L1	LINE	147	199.571	1.48e-06	42.2352	117.263	2.82e-53
chr15_31164117_31164350	chr15	31164117	31164350	AluSz	1344	+	Alu	SINE	233	57.0179	0.000138	16.6945	78.2797	2e-36
chr15_40040971_40041097	chr15	40040971	40041097	MLT1N2	264	+	ERVL-MaLR	LTR	126	373.328	1.19e-05	75.2697	130.305	6.47e-59
chr15_40041114_40041304	chr15	40041114	40041304	MER30B	1085	+	hAT-Charlie	DNA	190	52.8672	0.00032	15.7346	109.35	7.36e-50
chr15_42282750_42283113	chr15	42282750	42283113	MLT1A	1588	-	ERVL-MaLR	LTR	363	75.2671	2.38e-05	13.7547	55.794	1.04e-26
chr15_45025355_45025644	chr15	45025355	45025644	AluSz	1870	+	Alu	SINE	289	21.4221	0.000151	13.744	78.7323	1.27e-36
chr15_45025782_45025853	chr15	45025782	45025853	MER20B	284	+	hAT-Charlie	DNA	71	230.039	4.74e-07	60.5684	182.503	1.64e-81
chr15_45379476_45379691	chr15	45379476	45379691	MIRc	390	+	MIR	SINE	215	35.4101	3.06e-05	13.7633	94.0051	3.19e-43
chr15_45379705_45379839	chr15	45379705	45379839	AluSx1	1578	+	Alu	SINE	134	188.298	2.32e-06	39.044	124.954	1.32e-56
chr15_45379839_45380152	chr15	45379839	45380152	AluY	2782	+	Alu	SINE	313	32.8339	0.000255	8.49945	88.2118	1.01e-40
chr15_45387465_45387673	chr15	45387465	45387673	L2c	364	+	L2	LINE	208	225.971	2.12e-06	90.7935	121.46	4.29e-55
chr15_45388028_45388150	chr15	45388028	45388150	FLAM_C	761	-	Alu	SINE	122	41.9077	0.000457	10.5536	58.4684	7.19e-28
chr15_45393901_45393984	chr15	45393901	45393984	MIRc	329	-	MIR	SINE	83	40.7782	0.000115	21.6664	46.5337	1.04e-22
chr15_52115340_52115511	chr15	52115340	52115511	MIRb	713	+	MIR	SINE	171	23.7104	0.000316	13.0227	83.7133	8.93e-39
chr15_52115684_52116170	chr15	52115684	52116170	L1MB7	2388	-	L1	LINE	486	51.994	5.52e-06	21.0509	113.633	1.04e-51
chr15_52116585_52116912	chr15	52116585	52116912	MER65A	2550	+	ERV1	LTR	327	106.298	5.39e-07	38.1523	137.094	7.44e-62
chr15_52116912_52117229	chr15	52116912	52117229	AluY	2443	-	Alu	SINE	317	43.5771	4e-06	20.7974	132.656	6.21e-60
chr15_52117229_52117354	chr15	52117229	52117354	MER65A	2550	+	ERV1	LTR	125	22.0991	0.000288	7.63612	59.7228	2.07e-28
chr15_58142003_58142065	chr15	58142003	58142065	MIRc	183	-	MIR	SINE	62	389.047	3.69e-06	102.362	154.761	1.65e-69
chr15_58423066_58423584	chr15	58423066	58423584	MLT2A2	2043	+	ERVL	LTR	518	58.1733	1.06e-06	17.1125	152.502	1.56e-68
chr15_58423709_58423890	chr15	58423709	58423890	MIRb	395	+	MIR	SINE	181	14.535	0.000277	10.821	65.1851	9.03e-31
chr15_58425043_58425128	chr15	58425043	58425128	MIR	315	-	MIR	SINE	85	46.4167	5.57e-05	12.4087	72.8239	4.53e-34
chr15_58425164_58425368	chr15	58425164	58425368	MamRep434	443	-	TcMar-Tigger	DNA	204	128.153	1.4e-06	35.4553	80.101	3.26e-37
chr15_58425616_58425751	chr15	58425616	58425751	MIR	201	+	MIR	SINE	135	25.5451	0.000211	13.1022	58.8604	4.86e-28
chr15_58430804_58431102	chr15	58430804	58431102	AluSg	2381	-	Alu	SINE	298	14.4453	8.39e-06	6.0365	100.617	4.45e-46
chr15_58431102_58431256	chr15	58431102	58431256	L2a	871	+	L2	LINE	154	46.6393	1.78e-06	13.7894	121.755	3.2e-55
chr15_58433075_58433142	chr15	58433075	58433142	MIRb	217	-	MIR	SINE	67	15.5502	0.000528	6.89003	45.4421	3.07e-22
chr15_58433281_58433367	chr15	58433281	58433367	L1ME3A	286	-	L1	LINE	86	15.2339	5.37e-06	14.3834	89.5346	2.74e-41
chr15_60682497_60682634	chr15	60682497	60682634	FLAM_A	828	+	Alu	SINE	137	88.067	0.00037	39.2622	98.5767	3.37e-45
chr15_60682934_60683016	chr15	60682934	60683016	MIR3	385	+	MIR	SINE	82	188.367	8.45e-05	52.5475	116.455	6.29e-53
chr15_60690155_60690610	chr15	60690155	60690610	MLT1J	663	+	ERVL-MaLR	LTR	455	25.4837	0.000278937	10.6183	90.689	8.72e-42
chr15_62302588_62302730	chr15	62302588	62302730	MIRc	304	-	MIR	SINE	142	37.6663	0.000154	15.5402	76.7423	9.22e-36
chr15_63861929_63862035	chr15	63861929	63862035	L2	278	-	L2	LINE	106	23.6762	9.07e-06	7.28471	74.4854	8.67e-35
chr15_63862071_63862088	chr15	63862071	63862088	L2	278	-	L2	LINE	17	37.7582	0.000131	9.70223	56.436	5.45e-27
chr15_64704487_64704718	chr15	64704487	64704718	L2c	349	-	L2	LINE	231	37.6173	9.62e-05	14.5374	98.6581	3.11e-45
chr15_64705318_64705361	chr15	64705318	64705361	MIRc	183	-	MIR	SINE	43	32.0463	0.00033	8.39528	74.9007	5.72e-35
chr15_64982132_64982444	chr15	64982132	64982444	AluJb	2030	-	Alu	SINE	312	38.0001	0.000229	10.3256	105.598	3.1e-48
chr15_65055279_65055531	chr15	65055279	65055531	MIRb	755	+	MIR	SINE	252	91.4479	1.02e-05	45.2412	133.158	3.76e-60
chr15_65084699_65084776	chr15	65084699	65084776	MIR3	273	+	MIR	SINE	77	151.911	7.69e-05	37.3291	139.792	5.01e-63
chr15_65787810_65787867	chr15	65787810	65787867	L2c	189	+	L2	LINE	57	80.7419	1.41e-06	54.7345	144.033	7.28e-65
chr15_66590368_66590511	chr15	66590368	66590511	LTR23	2308	+	ERV1	LTR	143	14.5894	0.000383	4.53528	44.2993	9.54e-22
chr15_66590563_66590942	chr15	66590563	66590942	MLT1E2	1906	-	ERVL-MaLR	LTR	379	35.9203	1.15e-06	11.5966	105.639	2.98e-48
chr15_67057326_67057632	chr15	67057326	67057632	AluSx	1895	-	Alu	SINE	306	25.4899	1.53e-05	12.2612	101.84	1.31e-46
chr15_67057632_67057766	chr15	67057632	67057766	L1MB3	2567	-	L1	LINE	134	16.3444	1.39e-05	13.7234	94.7922	1.45e-43
chr15_67057766_67058051	chr15	67057766	67058051	AluYc	2463	+	Alu	SINE	285	31.1085	3.94e-06	18.6767	139.193	9.17e-63
chr15_67058051_67058234	chr15	67058051	67058234	L1MB3	2567	-	L1	LINE	183	17.3178	1.24e-05	14.2942	76.3829	1.32e-35
chr15_67059348_67059386	chr15	67059348	67059386	Tigger19b	188	-	TcMar-Tigger	DNA	38	166.734	1.07e-06	115.719	91.6321	3.41e-42
chr15_67059688_67059766	chr15	67059688	67059766	MIRc	193	+	MIR	SINE	78	33.6523	5.72e-05	12.7486	67.1522	1.28e-31
chr15_67063680_67063765	chr15	67063680	67063765	MIRc	253	-	MIR	SINE	85	55.3951	2.29e-05	34.7146	75.7585	2.45e-35
chr15_67063857_67064075	chr15	67063857	67064075	MIRb	366	+	MIR	SINE	218	75.0976	0.000222	42.1037	47.9296	2.58e-23
chr15_68285060_68285692	chr15	68285060	68285692	L1ME3	3358	-	L1	LINE	632	45.2086	6.02e-06	16.1897	70.2142	6.05e-33
chr15_68286367_68286476	chr15	68286367	68286476	AluJb	562	-	Alu	SINE	109	51.664	0.000365	14.9993	66.6202	2.17e-31
chr15_68816929_68817013	chr15	68816929	68817013	Tigger19a	210	+	TcMar-Tigger	DNA	84	27.5658	0.000235	50.0895	35.5333	5.79e-18
chr15_70616722_70617028	chr15	70616722	70617028	LTR86C	1034	+	ERVL	LTR	306	23.0921	0.000204	8.4299	46.3852	1.2e-22
chr15_70617128_70617388	chr15	70617128	70617388	LTR86C	943	+	ERVL	LTR	260	25.0896	1.34e-05	55.7916	72.2567	7.97e-34
chr15_70617752_70617809	chr15	70617752	70617809	LTR33C	252	+	ERVL	LTR	57	77.1479	9.66e-05	17.8573	43.0638	3.24e-21
chr15_74083830_74083985	chr15	74083830	74083985	MER5A	850	+	hAT-Charlie	DNA	155	39.1771	1.15e-06	6.02186	72.5376	6.03e-34
chr15_74730731_74730835	chr15	74730731	74730835	MIR3	212	-	MIR	SINE	104	25.4728	0.000105	6.48934	73.521	2.27e-34
chr15_74779556_74779869	chr15	74779556	74779869	AluY	2348	-	Alu	SINE	313	38.1672	9.02e-06	18.8211	135.145	5.15e-61
chr15_74779877_74779952	chr15	74779877	74779952	L2b	240	+	L2	LINE	75	157.205	8.46e-06	64.6192	157.548	1.03e-70
chr15_74779944_74780036	chr15	74779944	74780036	MIRb	282	-	MIR	SINE	92	181.911	1.9e-06	81.5247	164.842	7.26e-74
chr15_77424998_77425355	chr15	77424998	77425355	L2b	272	+	L2	LINE	357	75.0559	0.000768	28.4105	120.431	1.2e-54
chr15_77425396_77425475	chr15	77425396	77425475	L2a	227	+	L2	LINE	79	83.0504	7.93e-05	23.9995	118.601	7.4e-54
chr15_78650684_78651285	chr15	78650684	78651285	LTR31	3022	-	ERV1	LTR	601	114.898	1.83e-06	33.0484	106.921	8.29e-49
chr15_78950561_78950856	chr15	78950561	78950856	AluSq2	2336	-	Alu	SINE	295	48.4146	7.24e-05	39.7961	56.2961	6.27e-27
chr15_79886958_79887243	chr15	79886958	79887243	AluSx	2081	+	Alu	SINE	285	12.6684	0.000549	8.90556	55.058	2.15e-26
chr15_79892670_79892970	chr15	79892670	79892970	AluSc	2408	+	Alu	SINE	300	13.9007	0.000304	9.45964	57.7073	1.53e-27
chr15_79892970_79893122	chr15	79892970	79893122	HAL1ME	407	+	L1	LINE	152	76.1031	1.17e-05	42.2053	85.227	1.98e-39
chr15_79972959_79973175	chr15	79972959	79973175	MIRb	380	+	MIR	SINE	216	103.955	1.32e-06	26.9963	174.819	3.45e-78
chr15_80259625_80260171	chr15	80259625	80260171	L2a	443	+	L2	LINE	546	21.0601	5.42e-07	8.07397	139.976	4.19e-63
chr15_88466048_88466543	chr15	88466048	88466543	L2a	459	+	L2	LINE	495	31.3276	0.000203	15.5054	40.9091	2.76e-20
chr15_89807256_89807402	chr15	89807256	89807402	MIRb	427	+	MIR	SINE	146	30.3229	0.00042	11.5863	84.254	5.21e-39
chr15_90537063_90537153	chr15	90537063	90537153	MIR3	235	+	MIR	SINE	90	68.9197	0.000333	14.48	92.8548	1.01e-42
chr15_92908486_92908553	chr15	92908486	92908553	MER5B	182	+	hAT-Charlie	DNA	67	101.252	1.96e-05	60.9859	54.9051	2.5e-26
chr15_99628108_99629152	chr15	99628108	99629152	L1MEg	1865	-	L1	LINE	1044	63.3929	1.68e-06	13.407	99.6571	1.16e-45
chr16_10520862_10521090	chr16	10520862	10521090	MER20	1084	+	hAT-Charlie	DNA	228	98.5142	4.41e-06	50.8377	81.8977	5.43e-38
chr16_10521205_10521501	chr16	10521205	10521501	AluJb	2004	+	Alu	SINE	296	58.4225	2.89e-06	24.1485	128.901	2.59e-58
chr16_11279717_11279793	chr16	11279717	11279793	LTR45C	420	+	ERV1	LTR	76	31.3127	1.3e-05	17.3061	47.7381	3.12e-23
chr16_13913418_13913745	chr16	13913418	13913745	LTR16A2	1096	+	ERVL	LTR	327	103.977	7.77e-05	38.26	122.435	1.62e-55
chr16_15608620_15608779	chr16	15608620	15608779	L1MB2	814	+	L1	LINE	159	55.7458	0.000161	42.1841	103.289	3.09e-47
chr16_20355242_20355393	chr16	20355242	20355393	L2	212	+	L2	LINE	151	34.8843	2.6e-05	7.32281	67.7258	7.21e-32
chr16_20410804_20411127	chr16	20410804	20411127	MER33	1278	+	hAT-Charlie	DNA	323	35.4741	1.76e-05	10.2591	99.9522	8.61e-46
chr16_20574651_20575226	chr16	20574651	20575226	HERVL-int	6504	-	ERVL	LTR	575	21.123	0.000694	2.90067	42.5745	5.28e-21
chr16_20697912_20698216	chr16	20697912	20698216	AluYj4	2661	+	Alu	SINE	304	17.6319	0.0009	6.64334	86.7822	4.22e-40
chr16_20803860_20804153	chr16	20803860	20804153	AluJo	1667	-	Alu	SINE	293	87.4398	0.000396	10.487	45.049	4.53e-22
chr16_2158018_2158104	chr16	2158018	2158104	MIRb	295	-	MIR	SINE	86	117.665	6.55e-05	77.3522	90.3762	1.19e-41
chr16_28528698_28528993	chr16	28528698	28528993	AluSx	1890	-	Alu	SINE	295	35.9088	0.000125	25.896	91.0902	5.85e-42
chr16_28532645_28532701	chr16	28532645	28532701	MIR3	238	-	MIR	SINE	56	84.5184	2.85e-05	47.7821	75.1611	4.42e-35
chr16_30442456_30442754	chr16	30442456	30442754	AluSz6	1798	-	Alu	SINE	298	27.0451	4e-06	23.3546	106.358	1.45e-48
chr16_30446339_30446460	chr16	30446339	30446460	AluJb	661	+	Alu	SINE	121	16.6666	0.000986	28.2129	61.1728	4.89e-29
chr16_31501304_31501613	chr16	31501304	31501613	AluJr	1925	+	Alu	SINE	309	29.6338	2.81e-05	9.47218	99.7335	1.07e-45
chr16_31501868_31502035	chr16	31501868	31502035	MER58A	832	+	hAT-Charlie	DNA	167	87.1366	7.15e-07	23.5592	154.842	1.52e-69
chr16_3884197_3884500	chr16	3884197	3884500	AluSq	2210	+	Alu	SINE	303	15.8853	0.000626	6.79925	80.3901	2.44e-37
chr16_4620492_4620761	chr16	4620492	4620761	L2c	381	+	L2	LINE	269	54.5597	7.67e-05	20.7417	84.9459	2.62e-39
chr16_4620766_4621066	chr16	4620766	4621066	AluSx1	1905	+	Alu	SINE	300	58.3499	8.78e-05	25.2356	81.7057	6.58e-38
chr16_4663976_4664541	chr16	4663976	4664541	L1MB5	1551	+	L1	LINE	565	104.313	4.45e-06	59.2511	93.5802	4.88e-43
chr16_46839635_46839696	chr16	46839635	46839696	MLT1H1	252	-	ERVL-MaLR	LTR	61	57.3486	2.19e-06	13.0176	91.972	2.43e-42
chr16_46839727_46840072	chr16	46839727	46840072	Tigger17a	1976	-	TcMar-Tigger	DNA	345	39.9191	3.69e-07	13.0875	98.6722	3.07e-45
chr16_46840074_46840180	chr16	46840074	46840180	AluSq10	669	-	Alu	SINE	106	57.843	1.43e-05	16.5302	80.3301	2.59e-37
chr16_46840181_46840469	chr16	46840181	46840469	Tigger17c	1520	-	TcMar-Tigger	DNA	288	37.7238	9.81e-08	19.0901	152.165	2.19e-68
chr16_46840513_46840968	chr16	46840513	46840968	Charlie10	1948	-	hAT-Charlie	DNA	455	32.9483	4.28e-05	6.49497	74.5725	7.94e-35
chr16_46882295_46882452	chr16	46882295	46882452	MIRc	395	+	MIR	SINE	157	339.363	0.00013	49.551	58.9162	4.6e-28
chr16_46883027_46883166	chr16	46883027	46883166	MIRb	219	-	MIR	SINE	139	189.445	0.000608	39.6865	53.9343	6.56e-26
chr16_48243118_48243425	chr16	48243118	48243425	AluYm1	2639	+	Alu	SINE	307	16.9532	0.000136	16.6378	73.3639	2.65e-34
chr16_48243425_48243684	chr16	48243425	48243684	L1MC4a	983	+	L1	LINE	259	43.2606	4.88e-05	26.9462	76.5034	1.17e-35
chr16_48243709_48243992	chr16	48243709	48243992	AluSx1	2221	+	Alu	SINE	283	46.1133	0.000180211	34.6897	71.3456	1.98e-33
chr16_50283180_50283409	chr16	50283180	50283409	MLT1K	552	-	ERVL-MaLR	LTR	229	81.3093	0.000272	17.3794	72.4221	6.76e-34
chr16_53048738_53048965	chr16	53048738	53048965	LTR33	593	-	ERVL	LTR	227	35.1147	0.000108	29.7981	32.1424	1.69e-16
chr16_53511952_53512175	chr16	53511952	53512175	L2	490	+	L2	LINE	223	69.0554	1.04e-06	44.4816	151.495	4.24e-68
chr16_54266568_54267735	chr16	54266568	54267735	L1MB8	4384	-	L1	LINE	1167	26.7191	0.000672	11.5815	67.2924	1.11e-31
chr16_55831752_55831899	chr16	55831752	55831899	MIR1_Amn	294	+	MIR	SINE	147	12.8104	0.000405	4.43108	47.7283	3.15e-23
chr16_55831931_55832407	chr16	55831931	55832407	MER74A	1266	+	ERVL	LTR	476	15.2422	1.05e-05	6.07849	63.5915	4.41e-30
chr16_55832434_55832665	chr16	55832434	55832665	MIR	769	-	MIR	SINE	231	43.3721	5.23e-06	21.9534	88.9838	4.72e-41
chr16_56967765_56967990	chr16	56967765	56967990	AluJo	1171	+	Alu	SINE	225	94.2131	6.56e-06	27.4756	138.573	1.7e-62
chr16_57676850_57676919	chr16	57676850	57676919	MIRb	490	+	MIR	SINE	69	19.7791	0.000774	13.7033	56.4706	5.26e-27
chr16_57689259_57689383	chr16	57689259	57689383	L2a	390	+	L2	LINE	124	84.1265	2.83e-06	32.6913	115.63	1.42e-52
chr16_57694499_57694632	chr16	57694499	57694632	FLAM_C	918	-	Alu	SINE	133	43.8779	2.32e-06	23.18	129.639	1.26e-58
chr16_57703677_57703990	chr16	57703677	57703990	AluSz6	2226	+	Alu	SINE	313	39.8774	1.97e-06	15.302	148.846	5.98e-67
chr16_57704059_57704255	chr16	57704059	57704255	MIRc	423	-	MIR	SINE	196	81.029	5.1e-07	37.7561	188.753	3.28e-84
chr16_57704607_57704743	chr16	57704607	57704743	MIRb	261	-	MIR	SINE	136	37.8105	0.000133	14.5609	71.6914	1.4e-33
chr16_67114191_67114342	chr16	67114191	67114342	FLAM_C	640	+	Alu	SINE	151	61.6205	8.64e-06	43.476	192.265	9.59e-86
chr16_67727012_67727313	chr16	67727012	67727313	AluSz6	2104	+	Alu	SINE	301	50.7147	3.3e-06	22.0153	180.142	1.72e-80
chr16_70745944_70746055	chr16	70745944	70746055	L1MB7	428	+	L1	LINE	111	95.7247	8.29e-07	34.3459	161.477	2.04e-72
chr16_71296525_71296812	chr16	71296525	71296812	L2c	614	+	L2	LINE	287	158.392	4.67e-05	18.0395	57.2839	2.34e-27
chr16_71296921_71297129	chr16	71296921	71297129	MER58A	912	-	hAT-Charlie	DNA	208	75.4233	0.000328	16.1884	44.636	6.82e-22
chr16_71570517_71570584	chr16	71570517	71570584	MIR	202	+	MIR	SINE	67	54.165	0.000578	12.2677	79.4107	6.49e-37
chr16_71571143_71571469	chr16	71571143	71571469	MER46C	1034	-	TcMar-Tigger	DNA	326	45.1304	0.000875	9.66021	70.7222	3.66e-33
chr16_71573633_71573980	chr16	71573633	71573980	AluJo	1504	-	Alu	SINE	347	195.727	3.26e-06	41.034	103.104	3.71e-47
chr16_71581420_71581712	chr16	71581420	71581712	L1M5	481	-	L1	LINE	292	20.5036	2.81e-06	16.2562	113.084	1.8e-51
chr16_71582088_71582372	chr16	71582088	71582372	AluYh3a3	2115	+	Alu	SINE	284	46.926	1.15e-05	28.8278	89.6147	2.53e-41
chr16_71584489_71584509	chr16	71584489	71584509	MIRc	227	-	MIR	SINE	20	11.7153	0.00034	7.18597	45.2032	3.89e-22
chr16_71584593_71584881	chr16	71584593	71584881	AluSx	1993	+	Alu	SINE	288	21.7086	7.92e-06	12.8201	99.976	8.42e-46
chr16_71584881_71585234	chr16	71584881	71585234	L1MD3	1679	-	L1	LINE	353	29.5679	2.93e-06	19.0521	135.172	5.02e-61
chr16_71623802_71623886	chr16	71623802	71623886	L2a	187	+	L2	LINE	84	68.4186	2.52e-06	19.5828	104.502	9.28e-48
chr16_72014239_72014429	chr16	72014239	72014429	MER5A	498	-	hAT-Charlie	DNA	190	14.7464	3.62e-06	23.7772	62.3332	1.54e-29
chr16_72014840_72014993	chr16	72014840	72014993	MIRb	356	-	MIR	SINE	153	22.1924	0.000148	7.83017	56.1364	7.36e-27
chr16_72015020_72015341	chr16	72015020	72015341	MER33	920	-	hAT-Charlie	DNA	321	41.3677	2.79e-05	15.6442	70.8769	3.14e-33
chr16_72015922_72016036	chr16	72015922	72016036	MLT1L	233	-	ERVL-MaLR	LTR	114	41.1682	4.47e-05	13.1061	68.1616	4.7e-32
chr16_72016356_72016428	chr16	72016356	72016428	L2c	249	-	L2	LINE	72	29.8499	3.28e-05	13.576	71.6981	1.39e-33
chr16_72017358_72017479	chr16	72017358	72017479	MIR3	207	-	MIR	SINE	121	10.2636	1.6e-06	65.7557	116.832	4.33e-53
chr16_72017480_72017618	chr16	72017480	72017618	L1ME4a	310	-	L1	LINE	138	19.5431	1.91e-05	11.5756	65.744	5.18e-31
chr16_72017643_72017762	chr16	72017643	72017762	AluJb	740	+	Alu	SINE	119	13.4637	0.000195	8.26653	37.0605	1.27e-18
chr16_72044460_72044561	chr16	72044460	72044561	L2b	303	-	L2	LINE	101	111.41	0.000382	20.967	104.611	8.33e-48
chr16_72050898_72051324	chr16	72050898	72051324	MLT1H	827	-	ERVL-MaLR	LTR	426	49.7642	2.28e-06	23.7131	127.041	1.65e-57
chr16_72051881_72052683	chr16	72051881	72052683	L1MB4	4427	-	L1	LINE	802	15.3167	4.21e-06	9.70463	121.823	2.99e-55
chr16_72055145_72055437	chr16	72055145	72055437	AluSc	2376	-	Alu	SINE	292	25.5134	2.25e-06	9.01198	162.047	1.17e-72
chr16_72055437_72055695	chr16	72055437	72055695	Charlie14a	482	-	hAT-Charlie	DNA	258	34.8239	2.14e-06	7.94845	92.4602	1.49e-42
chr16_72061257_72061415	chr16	72061257	72061415	MIRb	644	-	MIR	SINE	158	54.4466	9.76e-07	16.6123	173.916	8.5e-78
chr16_72061619_72061726	chr16	72061619	72061726	MIR3	259	+	MIR	SINE	107	115.981	5.41e-07	32.5169	161.665	1.71e-72
chr16_72062347_72062590	chr16	72062347	72062590	L2b	238	+	L2	LINE	243	65.8594	4.46e-07	23.0901	191.665	1.74e-85
chr16_72062608_72062664	chr16	72062608	72062664	L2b	203	+	L2	LINE	56	45.9167	6.97e-07	23.3121	175.055	2.74e-78
chr16_72062730_72063039	chr16	72062730	72063039	AluSp	2258	+	Alu	SINE	309	79.098	8.64e-07	31.4523	262.11	5.63e-116
chr16_72063750_72064039	chr16	72063750	72064039	AluSc	2230	-	Alu	SINE	289	18.293	0.000103	9.29044	96.0874	4.01e-44
chr16_72064039_72064266	chr16	72064039	72064266	Charlie14a	552	-	hAT-Charlie	DNA	227	16.9966	3.28e-05	6.44679	70.8526	3.22e-33
chr16_72064268_72064778	chr16	72064268	72064778	LTR10B	3209	+	ERV1	LTR	510	23.1122	4.08e-05	10.2929	111.234	1.13e-50
chr16_72091104_72091323	chr16	72091104	72091323	LTR33	402	-	ERVL	LTR	219	35.9106	0.000206	8.17962	50.8025	1.48e-24
chr16_72091361_72091526	chr16	72091361	72091526	LTR33	509	-	ERVL	LTR	165	98.5036	5.68e-06	22.4227	112.338	3.77e-51
chr16_74991078_74991482	chr16	74991078	74991482	MER4D	4400	-	ERV1	LTR	404	13.7379	1.07e-05	8.01059	62.8206	9.49e-30
chr16_80991652_80991991	chr16	80991652	80991991	L1MC3	2888	+	L1	LINE	339	28.8193	3.56e-05	16.15	60.394	1.06e-28
chr16_80992006_80992188	chr16	80992006	80992188	L1MC2	818	+	L1	LINE	182	67.9159	7.42e-05	16.522	48.2716	1.84e-23
chr16_83943658_83943857	chr16	83943658	83943857	MER5A	782	-	hAT-Charlie	DNA	199	43.7607	1.06e-05	12.71	75.6904	2.62e-35
chr16_83944006_83944191	chr16	83944006	83944191	MIRc	639	-	MIR	SINE	185	31.2221	0.000901	10.8963	54.8244	2.71e-26
chr16_83948084_83948191	chr16	83948084	83948191	Charlie5	754	-	hAT-Charlie	DNA	107	108.195	2.09e-07	42.1547	250.091	1.05e-110
chr16_83964846_83965031	chr16	83964846	83965031	MIR	452	-	MIR	SINE	185	66.1497	0.000593	26.3993	116.332	7.1e-53
chr16_8730095_8730195	chr16	8730095	8730195	MIR	210	+	MIR	SINE	100	26.5171	0.00018	23.505	56.0757	7.81e-27
chr16_87497822_87498117	chr16	87497822	87498117	AluSz	2133	-	Alu	SINE	295	46.0898	0.000255	13.7353	83.9435	7.1e-39
chr16_87498117_87498181	chr16	87498117	87498181	MER5A	275	+	hAT-Charlie	DNA	64	68.3647	6.01e-06	17.15	96.0258	4.26e-44
chr16_87498259_87498368	chr16	87498259	87498368	MIRb	303	-	MIR	SINE	109	22.1702	0.000296	6.74034	67.4968	9.05e-32
chr16_87498514_87498703	chr16	87498514	87498703	L1MC5a	437	-	L1	LINE	189	44.8805	8.49e-05	15.0709	113.159	1.67e-51
chr16_87789023_87789195	chr16	87789023	87789195	L1M5	1214	+	L1	LINE	172	48.2976	0.000475	10.4036	44.849	5.52e-22
chr16_8794122_8794323	chr16	8794122	8794323	L1MB4	2897	+	L1	LINE	201	25.356	0.000372	19.2881	125.999	4.68e-57
chr16_8794323_8794605	chr16	8794323	8794605	AluSz6	1898	-	Alu	SINE	282	16.6588	0.000195	15.4375	111.216	1.15e-50
chr16_8865113_8865409	chr16	8865113	8865409	AluSx	2076	-	Alu	SINE	296	21.3722	0.000356	10.2967	62.8802	8.94e-30
chr16_88665180_88665439	chr16	88665180	88665439	L1ME4b	592	-	L1	LINE	259	27.1127	0.000215	34.1169	149.952	1.98e-67
chr16_88787763_88787889	chr16	88787763	88787889	MIRc	207	-	MIR	SINE	126	93.2387	0.000341	41.3284	138.802	1.35e-62
chr16_9364356_9364663	chr16	9364356	9364663	AluSq2	2209	-	Alu	SINE	307	27.6448	0.000111	10.7313	60.5938	8.7e-29
chr17_10725313_10725414	chr17	10725313	10725414	MLT1K	239	+	ERVL-MaLR	LTR	101	173.489	1.32e-07	39.5711	181.962	2.81e-81
chr17_10725684_10725808	chr17	10725684	10725808	MLT1K	275	+	ERVL-MaLR	LTR	124	61.5315	1.76e-07	17.1962	130.023	8.55e-59
chr17_1456980_1457257	chr17	1456980	1457257	L2c	574	-	L2	LINE	277	75.169	5.95e-06	48.852	94.6179	1.72e-43
chr17_1457257_1457566	chr17	1457257	1457566	AluY	2604	-	Alu	SINE	309	34.2504	0.000183	12.9222	65.3543	7.64e-31
chr17_1457566_1457619	chr17	1457566	1457619	L2c	574	-	L2	LINE	53	81.2184	3.88e-06	20.3211	106.294	1.55e-48
chr17_1736954_1737150	chr17	1736954	1737150	MIR	717	+	MIR	SINE	196	29.5905	2.49e-05	39.7386	49.0107	8.81e-24
chr17_17570369_17570496	chr17	17570369	17570496	MER20	397	+	hAT-Charlie	DNA	127	73.1148	0.000606	50.7749	48.1146	2.14e-23
chr17_17571150_17571246	chr17	17571150	17571246	L2a	245	+	L2	LINE	96	330.394	3.9e-07	79.4359	192.949	4.92e-86
chr17_1761703_1761833	chr17	1761703	1761833	AluSx	951	-	Alu	SINE	130	26.3224	0.000677	8.21719	38.5378	2.92e-19
chr17_17806634_17806907	chr17	17806634	17806907	MLT1H	795	-	ERVL-MaLR	LTR	273	238.72	1.79e-06	52.3084	128.408	4.23e-58
chr17_18115336_18115629	chr17	18115336	18115629	AluSx	2164	+	Alu	SINE	293	55.8387	3.57e-05	14.0449	131.325	2.35e-59
chr17_18115629_18115809	chr17	18115629	18115809	L2a	1323	+	L2	LINE	180	293.908	3.27e-06	65.9539	123.303	6.85e-56
chr17_18115864_18116101	chr17	18115864	18116101	L2a	560	+	L2	LINE	237	86.5198	1.84e-06	18.7948	120.249	1.44e-54
chr17_18356343_18356632	chr17	18356343	18356632	AluSz	2134	-	Alu	SINE	289	48.2142	7.14e-05	17.6418	73.7585	1.79e-34
chr17_18356999_18357308	chr17	18356999	18357308	AluSx3	2356	+	Alu	SINE	309	69.3006	0.000741	39.4207	29.6589	1.99e-15
chr17_18360612_18360802	chr17	18360612	18360802	L2a	235	-	L2	LINE	190	132.388	6.36e-05	23.4555	101.724	1.47e-46
chr17_19006122_19006230	chr17	19006122	19006230	L1MD2	4281	-	L1	LINE	108	123.895	7.56e-06	22.7852	129.557	1.37e-58
chr17_19006230_19006532	chr17	19006230	19006532	AluJr	1645	-	Alu	SINE	302	78.8056	8.04e-06	18.6086	151.442	4.47e-68
chr17_19338337_19338504	chr17	19338337	19338504	MLT1J2-int	1513	-	ERVL-MaLR	LTR	167	308.425	1.32e-07	126.447	271.089	6.98e-120
chr17_19338504_19338951	chr17	19338504	19338951	MLT1H2	1046	+	ERVL-MaLR	LTR	447	106.742	1.34e-07	48.0045	245.012	1.49e-108
chr17_19345389_19345526	chr17	19345389	19345526	MLT1D	379	+	ERVL-MaLR	LTR	137	38.9308	7.19e-05	20.8338	135.783	2.73e-61
chr17_19345552_19345771	chr17	19345552	19345771	MLT1D	665	+	ERVL-MaLR	LTR	219	135.126	1.84e-07	44.9929	211.365	5.41e-94
chr17_19529335_19529774	chr17	19529335	19529774	MLT1D	1942	+	ERVL-MaLR	LTR	439	21.0493	0.000504	5.68954	34.2845	2e-17
chr17_19533186_19533232	chr17	19533186	19533232	MIRc	191	-	MIR	SINE	46	22.3886	0.000691	17.6457	18.4264	1.39e-10
chr17_19642077_19642336	chr17	19642077	19642336	L1MB4	1358	-	L1	LINE	259	47.9297	6.06e-07	19.5598	183.202	8.23e-82
chr17_19642819_19642932	chr17	19642819	19642932	L1ME3G	494	+	L1	LINE	113	30.9982	0.000291	8.03218	52.9702	1.71e-25
chr17_19646025_19646184	chr17	19646025	19646184	LTR50	423	-	ERVL	LTR	159	55.2844	1.47e-06	43.944	92.3899	1.6e-42
chr17_19646212_19646518	chr17	19646212	19646518	AluJo	2032	+	Alu	SINE	306	37.3545	0.000333	15.7	67.2541	1.15e-31
chr17_19646652_19647241	chr17	19646652	19647241	MER4-int	2548	-	ERV1	LTR	589	13.308	0.000429	13.8349	40.9902	2.55e-20
chr17_2309786_2310185	chr17	2309786	2310185	MLT1K	321	+	ERVL-MaLR	LTR	399	18.849	0.000258	9.62911	87.6268	1.81e-40
chr17_28368145_28368233	chr17	28368145	28368233	MIRc	257	-	MIR	SINE	88	57.0415	3.72e-07	27.3039	248.512	4.84e-110
chr17_28370524_28370644	chr17	28370524	28370644	MIRb	312	+	MIR	SINE	120	88.2934	6.2e-07	94.8701	206.972	4.17e-92
chr17_28370923_28370979	chr17	28370923	28370979	MIR3	201	+	MIR	SINE	56	33.3455	4.16e-06	35.6636	108.078	2.61e-49
chr17_29045403_29045708	chr17	29045403	29045708	AluSc	2028	-	Alu	SINE	305	12.1242	0.000171	5.99948	75.188	4.3e-35
chr17_29046384_29046574	chr17	29046384	29046574	MIRb	426	+	MIR	SINE	190	52.65	5.92e-07	38.8612	173.607	1.16e-77
chr17_35974472_35974774	chr17	35974472	35974774	AluJb	1619	-	Alu	SINE	302	12.9416	0.00039	7.47923	55.8694	9.6e-27
chr17_35974826_35975112	chr17	35974826	35975112	AluJb	1745	-	Alu	SINE	286	13.1373	0.000223	6.46725	54.3325	4.41e-26
chr17_35975222_35975514	chr17	35975222	35975514	AluSx1	2100	-	Alu	SINE	292	17.1296	4.98e-06	8.90191	107.856	3.26e-49
chr17_35975680_35975796	chr17	35975680	35975796	MLT1O	275	-	ERVL-MaLR	LTR	116	209.775	1.47e-07	55.1744	239.639	3.26e-106
chr17_35975800_35976104	chr17	35975800	35976104	AluY	2586	-	Alu	SINE	304	31.923	1.6e-06	13.9211	165.859	2.64e-74
chr17_35979432_35979681	chr17	35979432	35979681	MIRb	782	+	MIR	SINE	249	16.1666	0.000247	4.79883	58.3127	8.39e-28
chr17_35980240_35980521	chr17	35980240	35980521	AluSq	2338	+	Alu	SINE	281	79.0027	1e-06	23.1879	218.376	5.16e-97
chr17_35980552_35980584	chr17	35980552	35980584	AluSq	2338	+	Alu	SINE	32	66.9332	0.000151	15.2151	129.199	1.95e-58
chr17_35981651_35981824	chr17	35981651	35981824	MIRb	423	-	MIR	SINE	173	60.05	8.6e-07	20.4211	160.348	6.39e-72
chr17_35982354_35982706	chr17	35982354	35982706	L2c	687	-	L2	LINE	352	14.9855	1.89e-06	9.89028	98.2418	4.7e-45
chr17_35991254_35991405	chr17	35991254	35991405	MER5A	797	+	hAT-Charlie	DNA	151	13.0989	7.58e-07	29.5576	95.6783	6.01e-44
chr17_35994301_35994462	chr17	35994301	35994462	L1PA16	7817	+	L1	LINE	161	31.5143	0.000325	5.30334	58.3893	7.78e-28
chr17_36092769_36092991	chr17	36092769	36092991	MIR	612	-	MIR	SINE	222	19.5445	5.96e-05	7.10772	72.3365	7.37e-34
chr17_36583761_36584343	chr17	36583761	36584343	Charlie1a	2770	-	hAT-Charlie	DNA	582	17.3475	0.000202	6.25912	80.7944	1.63e-37
chr17_37024143_37024395	chr17	37024143	37024395	L2c	217	-	L2	LINE	252	65.1844	0.000217	22.7417	71.3414	1.98e-33
chr17_37024405_37024464	chr17	37024405	37024464	MIR	243	-	MIR	SINE	59	77.0253	0.000232	28.9257	108.941	1.1e-49
chr17_37024520_37024676	chr17	37024520	37024676	L2c	281	-	L2	LINE	156	86.9809	7.08e-05	47.8774	106.38	1.42e-48
chr17_37024676_37024969	chr17	37024676	37024969	AluSz	2379	+	Alu	SINE	293	52.1984	0.000482	14.871	91.3936	4.33e-42
chr17_3803201_3803714	chr17	3803201	3803714	L1MC4	1356	+	L1	LINE	513	47.9658	1.95e-06	31.1273	111.617	7.73e-51
chr17_38614661_38614976	chr17	38614661	38614976	AluSc	2358	+	Alu	SINE	315	13.4165	0.000175	10.9265	63.9258	3.16e-30
chr17_40352960_40353143	chr17	40352960	40353143	L2c	214	-	L2	LINE	183	16.7135	6.29e-07	77.4508	153.067	8.9e-69
chr17_40446062_40446330	chr17	40446062	40446330	AluJr	1413	+	Alu	SINE	268	44.4684	0.000428	19.9759	82.6109	2.67e-38
chr17_40446333_40446644	chr17	40446333	40446644	AluSx	2392	+	Alu	SINE	311	11.5132	4.79e-05	12.2222	60.5784	8.83e-29
chr17_41687356_41687432	chr17	41687356	41687432	L2a	283	+	L2	LINE	76	110.974	7.25e-06	49.4447	124.777	1.58e-56
chr17_41687441_41687510	chr17	41687441	41687510	MER102a	525	+	hAT-Charlie	DNA	69	85.2497	6.8e-05	34.9088	101.626	1.62e-46
chr17_41697271_41697455	chr17	41697271	41697455	MER20	710	+	hAT-Charlie	DNA	184	39.4106	5.45e-06	51.9455	65.8844	4.51e-31
chr17_42269076_42269373	chr17	42269076	42269373	AluSx	2318	-	Alu	SINE	297	22.3217	0.000417	7.29255	71.8628	1.18e-33
chr17_42530994_42531226	chr17	42530994	42531226	AluJb	1307	-	Alu	SINE	232	78.3358	2.81e-06	45.6351	148.943	5.43e-67
chr17_42544741_42545036	chr17	42544741	42545036	AluSz	2098	-	Alu	SINE	295	29.7953	0.000141	12.3702	81.1574	1.14e-37
chr17_42545092_42545483	chr17	42545092	42545483	MER21A	1858	-	ERVL	LTR	391	54.1304	3.81e-07	20.5028	166.468	1.44e-74
chr17_42863919_42864231	chr17	42863919	42864231	AluSx	2229	-	Alu	SINE	312	22.0886	2.7e-05	10.4353	75.6638	2.69e-35
chr17_42865402_42865577	chr17	42865402	42865577	AluSx	1181	+	Alu	SINE	175	15.6547	1.06e-05	26.1728	97.0774	1.49e-44
chr17_42865970_42866178	chr17	42865970	42866178	L2b	217	+	L2	LINE	208	23.4721	1.78e-06	16.0743	117.334	2.63e-53
chr17_42868953_42869241	chr17	42868953	42869241	AluSz	2009	+	Alu	SINE	288	13.4758	0.000643	7.85223	72.1874	8.54e-34
chr17_42900032_42900362	chr17	42900032	42900362	AluJr	1744	-	Alu	SINE	330	15.9817	1.45e-05	8.21513	99.2169	1.79e-45
chr17_42901435_42901718	chr17	42901435	42901718	AluJb	1827	+	Alu	SINE	283	17.5416	1.36e-06	13.6317	156.611	2.61e-70
chr17_42902238_42902548	chr17	42902238	42902548	AluSx1	2213	-	Alu	SINE	310	15.7953	1.88e-06	13.1312	145.764	1.29e-65
chr17_42903080_42903380	chr17	42903080	42903380	AluSx	2281	-	Alu	SINE	300	29.9315	0.000229	8.31387	83.9119	7.33e-39
chr17_42903432_42903717	chr17	42903432	42903717	AluJb	1976	+	Alu	SINE	285	58.0423	3.88e-05	11.7233	100.182	6.86e-46
chr17_42903717_42903831	chr17	42903717	42903831	L1ME4b	465	-	L1	LINE	114	52.8357	1.62e-05	14.0504	97.216	1.3e-44
chr17_42904654_42904829	chr17	42904654	42904829	L2a	639	-	L2	LINE	175	83.8833	1.54e-05	17.8724	62.7572	1.01e-29
chr17_42904829_42905120	chr17	42904829	42905120	AluSx	2102	+	Alu	SINE	291	105.922	4.11e-05	16.6773	70.7528	3.55e-33
chr17_42905143_42905430	chr17	42905143	42905430	AluSx	2121	+	Alu	SINE	287	98.5102	1.33e-05	14.2022	79.5044	5.91e-37
chr17_42906187_42906547	chr17	42906187	42906547	LTR16A	873	-	ERVL	LTR	360	116.934	2.47e-05	15.5225	68.3778	3.79e-32
chr17_43385367_43385819	chr17	43385367	43385819	ERV3-16A3_I-int	1352	-	ERVL	LTR	452	12.7025	2.28e-05	9.59467	42.4587	5.93e-21
chr17_43448867_43448936	chr17	43448867	43448936	AluJo	566	-	Alu	SINE	69	39.3061	0.000223	12.7582	61.3603	4.06e-29
chr17_43448955_43449153	chr17	43448955	43449153	MIR	692	+	MIR	SINE	198	28.5703	6.66e-06	13.4083	76.8176	8.55e-36
chr17_43449245_43449313	chr17	43449245	43449313	L2b	230	-	L2	LINE	68	14.068	1.23e-05	16.8855	67.266	1.14e-31
chr17_43475504_43475815	chr17	43475504	43475815	AluSq2	2176	+	Alu	SINE	311	32.1983	8.9e-07	15.1432	225.252	5.46e-100
chr17_43771461_43771595	chr17	43771461	43771595	MIRb	379	+	MIR	SINE	134	95.5505	0.000121	19.5916	96.2876	3.28e-44
chr17_43771686_43771726	chr17	43771686	43771726	L2c	248	+	L2	LINE	40	62.1688	1.92e-05	11.9152	66.8995	1.64e-31
chr17_43771726_43772038	chr17	43771726	43772038	AluSx	2233	+	Alu	SINE	312	31.5638	9.98e-06	12.0427	101.244	2.38e-46
chr17_43772038_43772118	chr17	43772038	43772118	L2c	248	+	L2	LINE	80	104.872	1.4e-05	53.9762	157.193	1.46e-70
chr17_43772431_43772549	chr17	43772431	43772549	L2c	219	+	L2	LINE	118	65.3719	4.54e-05	32.5561	134.608	8.83e-61
chr17_44002570_44002644	chr17	44002570	44002644	MER113	277	+	hAT-Charlie	DNA	74	17.903	0.000478	23.6779	69.7893	9.24e-33
chr17_45138229_45138378	chr17	45138229	45138378	MIRc	229	+	MIR	SINE	149	47.0681	0.000292	40.6664	102.277	8.5e-47
chr17_4648721_4649011	chr17	4648721	4649011	MER89	1081	-	ERV1	LTR	290	32.1115	5.77e-06	23.8	59.8983	1.74e-28
chr17_4649011_4649303	chr17	4649011	4649303	L1M5	903	-	L1	LINE	292	60.802	4.56e-05	18.4841	38.3039	3.68e-19
chr17_46985255_46985550	chr17	46985255	46985550	AluSg	2167	+	Alu	SINE	295	10.2045	0.000324	7.38516	59.3545	2.98e-28
chr17_4727157_4727235	chr17	4727157	4727235	HAL1	308	-	L1	LINE	78	52.5475	0.000877	15.6598	90.4791	1.07e-41
chr17_47316576_47316675	chr17	47316576	47316675	MLT1J	478	+	ERVL-MaLR	LTR	99	35.5713	1.33e-05	46.4976	64.7622	1.37e-30
chr17_4787889_4788017	chr17	4787889	4788017	L2a	253	-	L2	LINE	128	29.2168	0.00052	18.8914	40.8651	2.88e-20
chr17_50458931_50459054	chr17	50458931	50459054	L2c	342	+	L2	LINE	123	36.3788	0.000186	28.1519	67.6613	7.69e-32
chr17_50475737_50475930	chr17	50475737	50475930	L1MB8	691	-	L1	LINE	193	54.9444	1.54e-06	27.1248	178.202	1.18e-79
chr17_50476465_50476629	chr17	50476465	50476629	MIRb	594	-	MIR	SINE	164	53.5063	3.87e-06	29.5159	141.669	7.72e-64
chr17_50476629_50476871	chr17	50476629	50476871	MER70A	2422	-	ERVL	LTR	242	58.4412	4.22e-07	36.7417	146.137	8.93e-66
chr17_50515552_50515628	chr17	50515552	50515628	MER5B	227	-	hAT-Charlie	DNA	76	43.087	0.000293	25.1409	38.3954	3.36e-19
chr17_50765444_50765546	chr17	50765444	50765546	MIRc	299	-	MIR	SINE	102	22.8578	0.000296	12.4859	43.7454	1.65e-21
chr17_50766463_50766675	chr17	50766463	50766675	MIRb	630	+	MIR	SINE	212	47.0598	9.28e-05	20.3654	62.859	9.13e-30
chr17_51146251_51146393	chr17	51146251	51146393	AluJb	891	+	Alu	SINE	142	25.5939	2.12e-05	57.332	83.4082	1.2e-38
chr17_51255588_51255895	chr17	51255588	51255895	AluJb	2041	-	Alu	SINE	307	32.0381	5.84e-06	17.0722	121.057	6.43e-55
chr17_51256219_51256373	chr17	51256219	51256373	MIRc	328	-	MIR	SINE	154	90.24	8.47e-07	33.7452	185.468	8.74e-83
chr17_5465446_5465667	chr17	5465446	5465667	Tigger4a	894	-	TcMar-Tigger	DNA	221	15.9591	0.000786	6.48502	19.6723	4.03e-11
chr17_54903208_54903372	chr17	54903208	54903372	MIR	370	+	MIR	SINE	164	14.0545	9.16e-05	20.3061	55.4084	1.52e-26
chr17_55746449_55747317	chr17	55746449	55747317	L1MC4	1887	-	L1	LINE	868	12.4195	2.49e-05	4.72769	86.4352	5.96e-40
chr17_55747316_55747851	chr17	55747316	55747851	L1M5	2262	-	L1	LINE	535	18.9054	0.000245	5.44736	72.0352	9.93e-34
chr17_56826971_56827045	chr17	56826971	56827045	L2a	228	+	L2	LINE	74	112.82	2.12e-05	37.2582	154.108	3.14e-69
chr17_56912295_56912400	chr17	56912295	56912400	MIR3	274	-	MIR	SINE	105	105.745	4.59e-07	64.9228	198.037	3.15e-88
chr17_56912611_56912799	chr17	56912611	56912799	MIRb	348	+	MIR	SINE	188	124.892	6.88e-07	53.3759	174	7.84e-78
chr17_57516576_57516627	chr17	57516576	57516627	L2c	201	-	L2	LINE	51	106.651	1.04e-05	26.7394	111.313	1.04e-50
chr17_57516743_57516829	chr17	57516743	57516829	MIRb	251	-	MIR	SINE	86	25.7557	0.000483	12.5813	91.0661	5.99e-42
chr17_58535691_58535758	chr17	58535691	58535758	L2c	181	+	L2	LINE	67	115.709	0.000818	29.2718	45.6157	2.58e-22
chr17_61595420_61595649	chr17	61595420	61595649	MIRc	740	-	MIR	SINE	229	20.8012	2.32e-05	6.54432	89.6298	2.49e-41
chr17_62067119_62067341	chr17	62067119	62067341	MIR	311	+	MIR	SINE	222	29.158	2.89e-05	20.2054	101.734	1.46e-46
chr17_63601957_63601972	chr17	63601957	63601972	MIR	214	+	MIR	SINE	15	121.475	1.14e-06	63.2865	161.974	1.26e-72
chr17_63601972_63602291	chr17	63601972	63602291	AluSz	1781	+	Alu	SINE	319	41.2842	8.51e-06	26.2566	135.686	3.01e-61
chr17_64128003_64128310	chr17	64128003	64128310	AluSz	2134	-	Alu	SINE	307	13.7886	9.83e-06	16.5863	74.461	8.88e-35
chr17_64134164_64134474	chr17	64134164	64134474	AluJb	1836	+	Alu	SINE	310	13.2025	0.000878	11.5995	46.6161	9.55e-23
chr17_64150322_64150444	chr17	64150322	64150444	L2c	303	+	L2	LINE	122	142.801	1.48e-06	104.786	102.879	4.64e-47
chr17_64150642_64150780	chr17	64150642	64150780	Charlie4z	233	+	hAT-Charlie	DNA	138	29.26	1.06e-06	22.5333	124.436	2.22e-56
chr17_65131779_65131897	chr17	65131779	65131897	LTR33	332	+	ERVL	LTR	118	25.233	4.12e-05	7.85453	69.6989	1.01e-32
chr17_65131927_65132027	chr17	65131927	65132027	L2c	229	+	L2	LINE	100	157.624	8.84e-07	43.0047	179.086	4.88e-80
chr17_66220911_66221250	chr17	66220911	66221250	AluSz	2246	+	Alu	SINE	339	14.2846	7.41e-05	3.96116	52.2036	3.67e-25
chr17_66224193_66224500	chr17	66224193	66224500	AluJb	1603	+	Alu	SINE	307	16.7852	0.000549	4.8268	51.661	6.3e-25
chr17_66225672_66225890	chr17	66225672	66225890	AluY	1889	+	Alu	SINE	218	39.9411	5.27e-05	9.10787	86.5703	5.21e-40
chr17_66226355_66226637	chr17	66226355	66226637	AluSx1	2001	+	Alu	SINE	282	39.9542	1.31e-05	10.2439	96.8267	1.92e-44
chr17_66226878_66227183	chr17	66226878	66227183	AluSx3	2212	-	Alu	SINE	305	35.0254	2.22e-06	11.4393	142.544	3.21e-64
chr17_66228298_66228435	chr17	66228298	66228435	MIRb	456	-	MIR	SINE	137	39.5928	1.6e-06	12.738	143.725	9.86e-65
chr17_66228520_66228817	chr17	66228520	66228817	AluY	2500	+	Alu	SINE	297	54.422	1.26e-06	18.3926	213.822	4.69e-95
chr17_66228851_66229088	chr17	66228851	66229088	AluSq2	1848	-	Alu	SINE	237	29.9131	1.27e-06	13.8239	207.928	1.59e-92
chr17_66229091_66229236	chr17	66229091	66229236	AluSx	1136	-	Alu	SINE	145	33.1083	1.06e-06	17.0883	202.865	2.56e-90
chr17_66230239_66230633	chr17	66230239	66230633	MER89	1516	+	ERV1	LTR	394	63.1635	3.63e-07	18.041	151.586	3.87e-68
chr17_66230690_66230784	chr17	66230690	66230784	Charlie22a	237	+	hAT-Charlie	DNA	94	24.8174	2.45e-05	9.00167	108.275	2.15e-49
chr17_66231107_66231244	chr17	66231107	66231244	L1ME2	379	+	L1	LINE	137	37.6722	6.1e-06	13.8268	158.549	3.82e-71
chr17_66231560_66231876	chr17	66231560	66231876	L1MC4	4104	+	L1	LINE	316	22.228	5.59e-05	7.04747	77.6251	3.82e-36
chr17_66231876_66232171	chr17	66231876	66232171	AluSx1	1774	+	Alu	SINE	295	21.3506	2.59e-05	6.65084	78.505	1.6e-36
chr17_66232171_66232347	chr17	66232171	66232347	L1MC4	4104	+	L1	LINE	176	10.0933	2.61e-05	4.93588	63.3961	5.35e-30
chr17_66232347_66232655	chr17	66232347	66232655	AluSz	2434	+	Alu	SINE	308	48.2011	8.76e-06	9.00432	96.4439	2.81e-44
chr17_66232655_66233309	chr17	66232655	66233309	L1MC4	4104	+	L1	LINE	654	43.078	4.62e-07	22.0831	262.76	2.98e-116
chr17_66233382_66233471	chr17	66233382	66233471	L1MC4	326	+	L1	LINE	89	15.3284	6.61e-05	6.50666	91.6191	3.45e-42
chr17_66234040_66234190	chr17	66234040	66234190	AluSz6	1097	-	Alu	SINE	150	29.6939	4.04e-05	9.89364	117.013	3.61e-53
chr17_66234227_66234522	chr17	66234227	66234522	AluYc	2551	+	Alu	SINE	295	56.3966	1.97e-06	17.4149	186.448	3.33e-83
chr17_66234975_66235261	chr17	66234975	66235261	AluSq2	2212	+	Alu	SINE	286	25.7279	3.77e-06	9.0148	153.551	5.46e-69
chr17_66236004_66236307	chr17	66236004	66236307	AluY	2642	-	Alu	SINE	303	23.9206	7.05e-06	9.17908	163.129	3.99e-73
chr17_6704701_6705001	chr17	6704701	6705001	L2b	370	+	L2	LINE	300	18.7094	0.00011	6.77981	54.9471	2.4e-26
chr17_6707971_6708267	chr17	6707971	6708267	AluSq2	2142	-	Alu	SINE	296	39.6356	0.000877	6.42507	65.8687	4.58e-31
chr17_6708429_6708971	chr17	6708429	6708971	MER6A	3054	-	TcMar-Tigger	DNA	542	123.998	9.17e-06	26.6575	142.723	2.69e-64
chr17_6709102_6709177	chr17	6709102	6709177	MER6A	363	-	TcMar-Tigger	DNA	75	24.6534	0.00024	4.67512	52.1809	3.75e-25
chr17_6709286_6709567	chr17	6709286	6709567	AluSc	2235	-	Alu	SINE	281	64.2656	0.00013	10.0833	83.2398	1.42e-38
chr17_6709817_6709991	chr17	6709817	6709991	MER20	800	-	hAT-Charlie	DNA	174	84.6052	7.15e-07	18.5595	126.607	2.56e-57
chr17_6710054_6710170	chr17	6710054	6710170	MIRb	193	+	MIR	SINE	116	165.411	1.42e-06	30.088	132.135	1.04e-59
chr17_6716581_6716992	chr17	6716581	6716992	L1M5	778	+	L1	LINE	411	73.2505	6.53e-07	11.2023	102.18	9.35e-47
chr17_6717006_6717131	chr17	6717006	6717131	Charlie2a	1248	+	hAT-Charlie	DNA	125	55.646	4.95e-07	8.74364	90.1528	1.48e-41
chr17_6751935_6752200	chr17	6751935	6752200	AluJr	1349	+	Alu	SINE	265	10.1691	0.000212	14.8376	63.5744	4.48e-30
chr17_67727682_67727943	chr17	67727682	67727943	AluSz	1489	+	Alu	SINE	261	39.4421	0.000134	20.2416	59.1934	3.49e-28
chr17_68029458_68029652	chr17	68029458	68029652	MSTB	1298	-	ERVL-MaLR	LTR	194	145.436	5.03e-06	54.9722	80.3405	2.57e-37
chr17_68029652_68029967	chr17	68029652	68029967	ERVL-E-int	1010	-	ERVL	LTR	315	81.274	9.46e-07	47.217	99.0909	2.02e-45
chr17_68265669_68266003	chr17	68265669	68266003	MER58B	1493	+	hAT-Charlie	DNA	334	11.9715	5.66e-07	21.0119	121.494	4.15e-55
chr17_68606530_68606833	chr17	68606530	68606833	AluJo	1771	-	Alu	SINE	303	74.5718	8.9e-07	22.7384	217.897	8.2e-97
chr17_68607176_68607354	chr17	68607176	68607354	MER5A	434	+	hAT-Charlie	DNA	178	15.732	2.51e-06	5.95914	78.4624	1.67e-36
chr17_69143991_69144242	chr17	69143991	69144242	MIR	694	+	MIR	SINE	251	36.509	4.26e-07	14.3786	183.924	4.01e-82
chr17_7037444_7037747	chr17	7037444	7037747	AluY	2614	+	Alu	SINE	303	22.8011	6.86e-05	11.2507	65.4593	6.88e-31
chr17_7037764_7038078	chr17	7037764	7038078	MIRb	623	-	MIR	SINE	314	31.547	1.26e-05	14.2298	87.714	1.66e-40
chr17_7112534_7112633	chr17	7112534	7112633	L2b	199	-	L2	LINE	99	23.2803	3.96e-07	17.4873	157.253	1.38e-70
chr17_7112956_7113133	chr17	7112956	7113133	AluJr4	1109	+	Alu	SINE	177	22.6433	9.15e-06	9.34222	106.455	1.32e-48
chr17_7115360_7115529	chr17	7115360	7115529	MIR	403	-	MIR	SINE	169	54.5583	4.39e-07	35.2267	211.488	4.81e-94
chr17_7115576_7115885	chr17	7115576	7115885	AluSq2	2476	+	Alu	SINE	309	66.7536	8.64e-07	24.9654	263.675	1.2e-116
chr17_7116282_7116371	chr17	7116282	7116371	L2a	321	+	L2	LINE	89	58.6857	4.2e-07	16.102	139.889	4.56e-63
chr17_7116451_7116503	chr17	7116451	7116503	Charlie9	239	-	hAT-Charlie	DNA	52	32.8931	8.64e-07	10.0029	104.219	1.23e-47
chr17_7173249_7173324	chr17	7173249	7173324	MIR	223	-	MIR	SINE	75	25.4493	0.000746	8.22113	73.3619	2.65e-34
chr17_7178725_7179032	chr17	7178725	7179032	AluSx3	2255	-	Alu	SINE	307	33.8831	2.39e-06	10.6561	120.278	1.4e-54
chr17_7179973_7180111	chr17	7179973	7180111	MIR	452	-	MIR	SINE	138	37.5221	2.44e-06	15.3544	120.101	1.66e-54
chr17_72074889_72075013	chr17	72074889	72075013	MER20	479	-	hAT-Charlie	DNA	124	65.6682	1.47e-05	13.3544	93.9401	3.4e-43
chr17_73795549_73795630	chr17	73795549	73795630	MLT1D	239	-	ERVL-MaLR	LTR	81	33.7301	4.62e-06	23.0374	73.12	3.37e-34
chr17_73795704_73795870	chr17	73795704	73795870	MER5B	320	+	hAT-Charlie	DNA	166	190.911	2.22e-07	91.2585	165.169	5.29e-74
chr17_75084407_75084517	chr17	75084407	75084517	L2b	246	-	L2	LINE	110	191.314	6.36e-05	35.6073	54.806	2.76e-26
chr17_75085618_75086087	chr17	75085618	75086087	LTR8	1948	+	ERV1	LTR	469	63.7676	0.000841	17.5766	20.4522	1.85e-11
chr17_75207977_75208052	chr17	75207977	75208052	AluSx	496	-	Alu	SINE	75	35.4034	0.000102	17.0753	78.0277	2.57e-36
chr17_75993104_75993402	chr17	75993104	75993402	AluSc	2514	-	Alu	SINE	298	13.4194	6.06e-05	8.75976	58.1529	9.83e-28
chr17_75993402_75993714	chr17	75993402	75993714	L1MC5a	1011	+	L1	LINE	312	125.417	1.41e-06	62.9343	122.019	2.45e-55
chr17_75993714_75994024	chr17	75993714	75994024	AluSc8	2501	+	Alu	SINE	310	20.0461	5.59e-06	17.3596	88.3042	9.24e-41
chr17_75998692_75998944	chr17	75998692	75998944	AluSx1	1910	-	Alu	SINE	252	26.3717	0.000948	15.1966	45.8214	2.1e-22
chr17_7632165_7632462	chr17	7632165	7632462	AluJr	1739	+	Alu	SINE	297	29.3687	5.36e-06	10.6956	90.1792	1.44e-41
chr17_76345257_76345476	chr17	76345257	76345476	AluSz	1722	+	Alu	SINE	219	18.5537	0.00061	9.18328	71.9361	1.09e-33
chr17_76345479_76345626	chr17	76345479	76345626	AluJb	704	+	Alu	SINE	147	52.2049	2.78e-05	28.1428	106.199	1.7e-48
chr17_76350458_76350750	chr17	76350458	76350750	L1MB4	1766	+	L1	LINE	292	42.7981	5.98e-05	10.0899	80.9677	1.38e-37
chr17_76351234_76351537	chr17	76351234	76351537	AluYe5	2532	+	Alu	SINE	303	40.7795	0.000961	9.41512	54.3998	4.13e-26
chr17_76351537_76351711	chr17	76351537	76351711	AluSx1	1695	+	Alu	SINE	174	115.57	4.98e-06	32.8376	136.362	1.54e-61
chr17_76352365_76352674	chr17	76352365	76352674	AluYm1	2667	+	Alu	SINE	309	26.444	0.000634	12.4129	77.0323	6.9e-36
chr17_76548491_76548589	chr17	76548491	76548589	MIR3	203	+	MIR	SINE	98	182.821	5.49e-05	41.7832	91.7697	2.97e-42
chr17_77390212_77390366	chr17	77390212	77390366	AluYc	1257	+	Alu	SINE	154	133.016	0.0003	49.2051	110.097	3.51e-50
chr17_78187685_78187989	chr17	78187685	78187989	AluSg	2196	+	Alu	SINE	304	26.9683	0.000226	32.777	70.4598	4.75e-33
chr17_79732412_79732848	chr17	79732412	79732848	MLT1C	1160	-	ERVL-MaLR	LTR	436	46.6468	4.02e-05	17.3582	88.0114	1.24e-40
chr17_79732954_79733048	chr17	79732954	79733048	L1ME4b	314	+	L1	LINE	94	80.3145	1.16e-05	51.0107	173.799	9.55e-78
chr17_79733061_79733306	chr17	79733061	79733306	L1ME4b	468	-	L1	LINE	245	55.2416	1.1e-06	51.6598	175.1	2.63e-78
chr17_80045729_80046122	chr17	80045729	80046122	MER65A	2023	+	ERV1	LTR	393	13.3692	1.07e-05	8.45021	52.5601	2.58e-25
chr17_81304054_81304310	chr17	81304054	81304310	MLT1C	891	+	ERVL-MaLR	LTR	256	108.306	0.000392	31.5245	99.3968	1.49e-45
chr17_81304384_81304471	chr17	81304384	81304471	MLT1C	253	+	ERVL-MaLR	LTR	87	99.3618	0.000208	27.6237	90.0975	1.56e-41
chr17_81680295_81680404	chr17	81680295	81680404	MLT1D	353	+	ERVL-MaLR	LTR	109	12.4723	2.26e-05	23.4226	40.7786	3.14e-20
chr17_82102600_82102908	chr17	82102600	82102908	AluSq2	2337	+	Alu	SINE	308	104.237	1.86e-06	39.1522	156.641	2.54e-70
chr17_82326273_82326322	chr17	82326273	82326322	MER5B	183	-	hAT-Charlie	DNA	49	40.2229	0.000126	9.98676	60.7076	7.76e-29
chr17_82525156_82525478	chr17	82525156	82525478	AluSx	1992	-	Alu	SINE	322	52.8317	2.41e-05	17.9344	130.035	8.46e-59
chr18_11980345_11980440	chr18	11980345	11980440	L2	196	+	L2	LINE	95	32.7471	1.77e-05	28.414	44.5919	7.12e-22
chr18_13337509_13337613	chr18	13337509	13337613	MIRb	250	-	MIR	SINE	104	57.136	7.74e-07	21.7468	199.891	4.94e-89
chr18_13337613_13337872	chr18	13337613	13337872	AluJr	1121	+	Alu	SINE	259	12.7816	4.3e-06	9.77576	129.615	1.29e-58
chr18_13337872_13337897	chr18	13337872	13337897	MIRb	250	-	MIR	SINE	25	31.5349	1.27e-06	15.681	159.31	1.81e-71
chr18_13339212_13339500	chr18	13339212	13339500	AluSc	2098	-	Alu	SINE	288	24.5052	1.62e-05	8.32132	87.7706	1.57e-40
chr18_13418559_13418739	chr18	13418559	13418739	Tigger8	590	+	TcMar-Tigger	DNA	180	52.6694	9.14e-07	40.7847	108.183	2.36e-49
chr18_13434880_13435040	chr18	13434880	13435040	MER5B	314	+	hAT-Charlie	DNA	160	199.487	6.44e-06	53.4808	158.913	2.67e-71
chr18_22422801_22423051	chr18	22422801	22423051	MIR	590	-	MIR	SINE	250	86.7495	2.78e-06	29.5807	130.223	7.02e-59
chr18_22423547_22423596	chr18	22423547	22423596	MIR	212	-	MIR	SINE	49	20.4007	0.000835	12.15	59.7118	2.09e-28
chr18_22427668_22427816	chr18	22427668	22427816	L2a	529	+	L2	LINE	148	22.1751	5.34e-05	12.4554	103.942	1.61e-47
chr18_23460378_23460615	chr18	23460378	23460615	MIR	257	+	MIR	SINE	237	28.0669	5.35e-05	11.1378	55.1942	1.88e-26
chr18_24114979_24115187	chr18	24114979	24115187	MIRb	309	+	MIR	SINE	208	32.8761	9.26e-07	22.1086	145.2	2.29e-65
chr18_24115960_24116004	chr18	24115960	24116004	MIR3	193	-	MIR	SINE	44	41.2322	9.23e-06	11.8791	103.127	3.63e-47
chr18_24121778_24121865	chr18	24121778	24121865	MIR3	229	+	MIR	SINE	87	47.4199	4.32e-07	20.0285	205.149	2.59e-91
chr18_24470124_24470299	chr18	24470124	24470299	MLT1J2	546	-	ERVL-MaLR	LTR	175	64.1156	0.000662	29.3717	69.2756	1.54e-32
chr18_28167509_28167752	chr18	28167509	28167752	L1ME3A	534	+	L1	LINE	243	32.8641	0.000331	9.30812	46.4159	1.16e-22
chr18_31558565_31558782	chr18	31558565	31558782	L1PB4	1302	+	L1	LINE	217	37.7763	5.66e-05	7.59552	57.5422	1.81e-27
chr18_31590943_31591160	chr18	31590943	31591160	AluJb	1107	+	Alu	SINE	217	13.9019	5.2e-05	6.85899	67.9458	5.8e-32
chr18_3216833_3217218	chr18	3216833	3217218	MLT1B	2026	+	ERVL-MaLR	LTR	385	12.7718	1.08e-05	8.4005	60.4958	9.58e-29
chr18_3245656_3245889	chr18	3245656	3245889	L2c	279	+	L2	LINE	233	40.4242	0.000285	22.1307	53.1377	1.45e-25
chr18_34808403_34808600	chr18	34808403	34808600	MLT1L	344	-	ERVL-MaLR	LTR	197	64.2869	0.000102	32.4331	151.268	5.3e-68
chr18_35506135_35506186	chr18	35506135	35506186	MIR	233	+	MIR	SINE	51	76.1723	4.42e-05	12.6128	78.2118	2.14e-36
chr18_46331324_46331538	chr18	46331324	46331538	MIR	793	-	MIR	SINE	214	31.9037	0.000453	11.5517	98.9016	2.44e-45
chr18_50819085_50819210	chr18	50819085	50819210	MIRc	200	-	MIR	SINE	125	11.3846	0.000121	11.3294	46.801	7.94e-23
chr18_51038006_51038248	chr18	51038006	51038248	AluJr	1273	+	Alu	SINE	242	49.8752	2.09e-06	37.7643	168.367	2.18e-75
chr18_51038264_51038910	chr18	51038264	51038910	Charlie1a	3118	+	hAT-Charlie	DNA	646	54.0344	2.33e-07	21.5606	191.994	1.25e-85
chr18_51038960_51039116	chr18	51038960	51039116	AluSz6	1165	+	Alu	SINE	156	12.8396	0.000266	6.67871	59.1329	3.71e-28
chr18_58442715_58442807	chr18	58442715	58442807	FLAM_A	564	-	Alu	SINE	92	29.2595	8.5e-06	9.6957	102.322	8.13e-47
chr18_58442870_58443013	chr18	58442870	58443013	MIRc	272	-	MIR	SINE	143	12.3714	0.000256	6.63681	61.1158	5.18e-29
chr18_58443331_58443611	chr18	58443331	58443611	AluJb	1899	-	Alu	SINE	280	36.3775	4e-06	16.2942	129.124	2.09e-58
chr18_58444758_58444963	chr18	58444758	58444963	AluJb	1417	+	Alu	SINE	205	22.6402	1.9e-05	7.39672	78.8889	1.09e-36
chr18_58445280_58445580	chr18	58445280	58445580	AluSx1	2427	+	Alu	SINE	300	88.5255	8.64e-07	22.3167	185.326	9.95e-83
chr18_58445651_58445765	chr18	58445651	58445765	L2c	190	+	L2	LINE	114	498.922	2.56e-07	123.508	220.379	6.89e-98
chr18_58451376_58451676	chr18	58451376	58451676	AluJb	2123	+	Alu	SINE	300	394.272	8.64e-07	93.5584	195.148	5.52e-87
chr18_58452288_58452357	chr18	58452288	58452357	L2c	287	-	L2	LINE	69	567.513	2.56e-07	132.335	210.936	8.22e-94
chr18_58452739_58452785	chr18	58452739	58452785	MIRc	181	-	MIR	SINE	46	605.614	3.44e-07	139.246	224.639	9.79e-100
chr18_58452785_58453141	chr18	58452785	58453141	THE1A	2718	-	ERVL-MaLR	LTR	356	577.312	1.32e-07	125.978	201.552	9.51e-90
chr18_58453141_58453169	chr18	58453141	58453169	MIRc	181	-	MIR	SINE	28	530.336	3.4e-07	114.909	192.932	4.98e-86
chr18_58454545_58454683	chr18	58454545	58454683	L2c	301	-	L2	LINE	138	113.854	5.11e-07	42.1316	159.162	2.09e-71
chr18_58455518_58455602	chr18	58455518	58455602	L2b	269	-	L2	LINE	84	82.1805	1.92e-05	20.2815	65.7025	5.4e-31
chr18_58601380_58601867	chr18	58601380	58601867	MLT1H	864	+	ERVL-MaLR	LTR	487	18.7419	1.01e-05	12.3252	124.247	2.67e-56
chr18_58601867_58602058	chr18	58601867	58602058	MER20	781	-	hAT-Charlie	DNA	191	261.504	9.16e-07	57.6914	185.72	6.86e-83
chr18_58602306_58602637	chr18	58602306	58602637	MLT1C	1703	-	ERVL-MaLR	LTR	331	12.3942	0.000208	8.60952	87.3975	2.28e-40
chr18_61898203_61898514	chr18	61898203	61898514	AluYf1	2780	+	Alu	SINE	311	13.5113	0.000112	5.60247	99.5872	1.24e-45
chr18_61898514_61898718	chr18	61898514	61898718	L2a	564	-	L2	LINE	204	87.1198	4.46e-07	36.1403	193.747	2.23e-86
chr18_61898846_61898915	chr18	61898846	61898915	L2c	281	+	L2	LINE	69	134.725	1.54e-06	63.3471	121.03	6.59e-55
chr18_61899067_61899112	chr18	61899067	61899112	L2c	201	+	L2	LINE	45	32.4301	1.44e-05	17.9863	67.723	7.23e-32
chr18_6375333_6375694	chr18	6375333	6375694	L2a	273	+	L2	LINE	361	26.5323	6.57e-06	14.7118	106.753	9.81e-49
chr18_6376457_6376754	chr18	6376457	6376754	AluJb	1915	+	Alu	SINE	297	24.3181	0.000761	7.91919	49.0972	8.08e-24
chr18_6376754_6376854	chr18	6376754	6376854	L2a	499	+	L2	LINE	100	76.1562	2.18e-06	20.6107	123.685	4.69e-56
chr18_64254496_64254684	chr18	64254496	64254684	MIRb	376	+	MIR	SINE	188	138.108	2.62e-05	40.3606	174.968	2.98e-78
chr18_70334824_70334983	chr18	70334824	70334983	MLT1J	307	+	ERVL-MaLR	LTR	159	12.5812	0.000246	11.8446	42.5866	5.22e-21
chr18_70335152_70335271	chr18	70335152	70335271	MLT1J	242	+	ERVL-MaLR	LTR	119	124.509	1.16e-06	47.4538	153.028	9.24e-69
chr18_70335381_70335678	chr18	70335381	70335678	Charlie24	530	-	hAT-Charlie	DNA	297	11.5732	5.15e-06	8.79368	85.031	2.41e-39
chr18_70335871_70335942	chr18	70335871	70335942	MIRc	214	+	MIR	SINE	71	40.0184	2.27e-06	17.168	119.008	4.95e-54
chr18_70377969_70378305	chr18	70377969	70378305	MLT1A0	1631	-	ERVL-MaLR	LTR	336	28.7163	9.49e-07	20.5707	97.9311	6.41e-45
chr18_70387032_70387204	chr18	70387032	70387204	Charlie18a	449	+	hAT-Charlie	DNA	172	40.0901	4.95e-05	9.31636	68.0375	5.31e-32
chr18_74289493_74289797	chr18	74289493	74289797	AluSq2	2564	+	Alu	SINE	304	39.955	0.000521	13.5515	41.4195	1.66e-20
chr18_74289797_74289930	chr18	74289797	74289930	MER20	962	+	hAT-Charlie	DNA	133	98.0004	6.26e-06	20.492	72.6726	5.27e-34
chr18_74290245_74290544	chr18	74290245	74290544	AluSz6	2243	-	Alu	SINE	299	55.0903	0.000122	18.3089	52.3048	3.32e-25
chr19_10033538_10033958	chr19	10033538	10033958	LTR7C	1770	-	ERV1	LTR	420	96.4177	8.48e-06	26.151	53.7257	8.07e-26
chr19_10033978_10034139	chr19	10033978	10034139	AluJb	783	-	Alu	SINE	161	41.2806	0.000102	12.4017	75.1472	4.47e-35
chr19_10037052_10037364	chr19	10037052	10037364	AluSz	1952	+	Alu	SINE	312	111.557	1.03e-05	25.5273	120.702	9.15e-55
chr19_10090740_10090936	chr19	10090740	10090936	AluJb	1939	+	Alu	SINE	196	49.7791	3.28e-05	15.3544	141.638	7.94e-64
chr19_10242532_10242711	chr19	10242532	10242711	LTR33A_	453	-	ERVL	LTR	179	32.6064	0.000249	11.9315	64.9731	1.11e-30
chr19_10346481_10346703	chr19	10346481	10346703	AluJb	1096	+	Alu	SINE	222	81.1033	3.02e-06	37.6614	132.384	8.13e-60
chr19_10346703_10346939	chr19	10346703	10346939	L1MC1	1600	+	L1	LINE	236	86.6634	1.59e-06	39.0165	120.1	1.66e-54
chr19_10346939_10347204	chr19	10346939	10347204	AluSx1	1871	-	Alu	SINE	265	10.9646	2.85e-05	9.14097	67.9019	6.05e-32
chr19_1097799_1098012	chr19	1097799	1098012	AluJb	1369	+	Alu	SINE	213	13.3408	0.000178	61.339	59.2261	3.38e-28
chr19_1098016_1098135	chr19	1098016	1098135	L2a	253	-	L2	LINE	119	148.767	5.64e-05	112.099	71.0974	2.53e-33
chr19_1098198_1098317	chr19	1098198	1098317	L2a	226	-	L2	LINE	119	13.2103	0.000267	33.9989	40.1851	5.66e-20
chr19_11159678_11160017	chr19	11159678	11160017	L1MB3	2092	+	L1	LINE	339	11.3751	2.5e-06	25.8734	113.314	1.43e-51
chr19_11235409_11235550	chr19	11235409	11235550	AluSz	2293	-	Alu	SINE	141	15.2154	4.92e-05	13.2001	60.1699	1.33e-28
chr19_11235877_11236177	chr19	11235877	11236177	AluSx	2394	-	Alu	SINE	300	36.1632	1.79e-05	14.131	89.5513	2.7e-41
chr19_11236223_11236283	chr19	11236223	11236283	MIR3	214	-	MIR	SINE	60	80.4638	1.71e-05	16.5248	89.0891	4.25e-41
chr19_11238951_11239107	chr19	11238951	11239107	MIR	628	-	MIR	SINE	156	40.6771	2.23e-05	9.10388	80.2424	2.83e-37
chr19_11239146_11239322	chr19	11239146	11239322	MIR	219	+	MIR	SINE	176	151.001	5.58e-07	35.5938	154.574	1.99e-69
chr19_11239324_11239398	chr19	11239324	11239398	MIR1_Amn	182	-	MIR	SINE	74	107.819	5.42e-07	38.2511	176.696	5.35e-79
chr19_11242691_11242784	chr19	11242691	11242784	AluJo	600	-	Alu	SINE	93	37.373	0.000273	12.4414	66.5309	2.37e-31
chr19_11242809_11243020	chr19	11242809	11243020	L2a	391	+	L2	LINE	211	85.0935	1.12e-05	16.8213	70.0936	6.83e-33
chr19_11490696_11491136	chr19	11490696	11491136	L2a	1032	+	L2	LINE	440	29.8763	2.94e-05	28.4433	61.3094	4.27e-29
chr19_11491156_11491287	chr19	11491156	11491287	MLT1J1	583	+	ERVL-MaLR	LTR	131	66.2167	0.000293	36.3292	45.5705	2.7e-22
chr19_12331174_12331289	chr19	12331174	12331289	MIR	186	-	MIR	SINE	115	35.0154	2.59e-05	59.8581	69.2485	1.59e-32
chr19_15426704_15426763	chr19	15426704	15426763	MER117	288	-	hAT-Charlie	DNA	59	26.4476	0.00011	15.224	58.496	7e-28
chr19_15506213_15506414	chr19	15506213	15506414	MER20	515	-	hAT-Charlie	DNA	201	296.034	4.73e-06	77.4335	147.324	2.73e-66
chr19_15506528_15506602	chr19	15506528	15506602	MIRc	278	-	MIR	SINE	74	205.639	0.000102	56.1018	151.681	3.52e-68
chr19_15643431_15643877	chr19	15643431	15643877	MLT2B2	1573	-	ERVL	LTR	446	162.525	6.06e-08	45.041	250.472	7.31e-111
chr19_15644297_15644504	chr19	15644297	15644504	L2c	204	-	L2	LINE	207	50.4199	5.39e-06	11.9746	102.912	4.49e-47
chr19_15644893_15645272	chr19	15644893	15645272	MLT1K	532	-	ERVL-MaLR	LTR	379	33.0491	0.000142	5.85206	51.7159	5.96e-25
chr19_15680790_15681345	chr19	15680790	15681345	MLT1H	1149	-	ERVL-MaLR	LTR	555	87.3737	4.7e-07	40.4661	136.423	1.46e-61
chr19_15681355_15681801	chr19	15681355	15681801	LTR40c	1194	-	ERVL	LTR	446	14.6268	7.74e-07	8.6092	96.9243	1.74e-44
chr19_15869220_15869514	chr19	15869220	15869514	LTR16C	639	-	ERVL	LTR	294	44.4937	0.00074	55.3985	20.9181	1.16e-11
chr19_15926178_15926436	chr19	15926178	15926436	LTR40c	1225	+	ERVL	LTR	258	17.3589	2.93e-05	7.04175	70.9436	2.94e-33
chr19_15926458_15926937	chr19	15926458	15926937	MLT1H	918	+	ERVL-MaLR	LTR	479	118.658	9.35e-07	45.5749	150.01	1.87e-67
chr19_16164272_16164393	chr19	16164272	16164393	MER58B	1111	-	hAT-Charlie	DNA	121	106.278	6.84e-07	28.0844	129.241	1.86e-58
chr19_16164535_16164611	chr19	16164535	16164611	MIRc	322	-	MIR	SINE	76	60.243	2.74e-05	14.9802	104.121	1.35e-47
chr19_16199849_16199913	chr19	16199849	16199913	L2b	279	-	L2	LINE	64	72.7842	8.97e-07	29.9132	104.968	5.81e-48
chr19_16199929_16200121	chr19	16199929	16200121	MIRb	425	+	MIR	SINE	192	94.729	5.75e-07	49.5033	178.863	6.07e-80
chr19_16492880_16493057	chr19	16492880	16493057	AluSp	2259	+	Alu	SINE	177	45.2318	8.31e-05	37.2496	59.7168	2.08e-28
chr19_16493067_16493541	chr19	16493067	16493541	LTR24B	2547	+	ERV1	LTR	474	42.9649	1.03e-06	42.317	96.1318	3.84e-44
chr19_16547614_16547917	chr19	16547614	16547917	AluSx1	2235	+	Alu	SINE	303	41.1285	0.000351	9.74614	64.1915	2.42e-30
chr19_18013258_18013441	chr19	18013258	18013441	L2c	245	-	L2	LINE	183	19.0983	0.000196	11.8713	37.9045	5.48e-19
chr19_18383355_18383445	chr19	18383355	18383445	LTR26C	814	-	ERV1	LTR	90	38.4904	0.000485	22.4798	53.3616	1.16e-25
chr19_19040654_19040826	chr19	19040654	19040826	AluSx	937	-	Alu	SINE	172	111.67	0.000385	38.1111	40.7801	3.13e-20
chr19_2394999_2395136	chr19	2394999	2395136	AluSx	1030	+	Alu	SINE	137	166.633	0.000273	47.7868	56.5527	4.85e-27
chr19_2395136_2395443	chr19	2395136	2395443	AluSx	2038	+	Alu	SINE	307	99.057	9.93e-05	15.4172	67.0543	1.41e-31
chr19_2629872_2630016	chr19	2629872	2630016	L1MD2	508	+	L1	LINE	144	32.9913	0.00034	41.9461	81.6683	6.83e-38
chr19_33304667_33304764	chr19	33304667	33304764	L2c	208	-	L2	LINE	97	147.944	8.65e-05	43.9313	60.5166	9.38e-29
chr19_3374627_3374688	chr19	3374627	3374688	L2c	217	-	L2	LINE	61	17.6914	0.000113	32.1476	43.898	1.42e-21
chr19_3375383_3375479	chr19	3375383	3375479	MIR3	381	+	MIR	SINE	96	101.599	0.00089	124.756	43.9856	1.3e-21
chr19_34369424_34369719	chr19	34369424	34369719	AluSz	2169	+	Alu	SINE	295	11.5856	0.000122	5.11712	51.6153	6.59e-25
chr19_34369776_34369946	chr19	34369776	34369946	AluJb	930	+	Alu	SINE	170	33.8411	0.000495	10.3412	79.1715	8.24e-37
chr19_34370436_34370748	chr19	34370436	34370748	AluSx1	2221	+	Alu	SINE	312	88.2536	3.07e-06	29.5767	177.604	2.15e-79
chr19_35135727_35135959	chr19	35135727	35135959	MIR	765	-	MIR	SINE	232	29.2284	3.75e-05	26.8471	77.3963	4.8e-36
chr19_35136780_35137079	chr19	35136780	35137079	AluJr	2045	+	Alu	SINE	299	233.998	1.2e-06	70.4357	190.537	5.34e-85
chr19_35137130_35137263	chr19	35137130	35137263	MIRc	275	-	MIR	SINE	133	355.415	4.2e-07	109.196	190.976	3.47e-85
chr19_35137620_35137930	chr19	35137620	35137930	AluSz6	2222	-	Alu	SINE	310	62.2497	3.61e-06	25.1166	112.956	2.04e-51
chr19_35661005_35661302	chr19	35661005	35661302	AluSx1	1947	-	Alu	SINE	297	80.3665	1.7e-06	17.793	141.15	1.29e-63
chr19_35661312_35661469	chr19	35661312	35661469	L1ME4b	267	-	L1	LINE	157	159.579	7.69e-07	40.3697	179.997	1.96e-80
chr19_35661489_35661756	chr19	35661489	35661756	L2a	585	+	L2	LINE	267	222.688	4.6e-07	53.3246	178.849	6.14e-80
chr19_35661756_35662067	chr19	35661756	35662067	AluSc5	2437	-	Alu	SINE	311	28.0957	0.000324	7.30755	86.2201	7.36e-40
chr19_35813169_35813213	chr19	35813169	35813213	L1ME3B	1304	+	L1	LINE	44	17.0692	1.6e-06	9.64008	102.239	8.83e-47
chr19_35813213_35813492	chr19	35813213	35813492	AluJb	1789	+	Alu	SINE	279	10.009	1.43e-05	7.36081	65.4901	6.68e-31
chr19_35820005_35820057	chr19	35820005	35820057	L2	243	+	L2	LINE	52	44.5418	0.000999	16.5341	72.5718	5.83e-34
chr19_38763455_38763767	chr19	38763455	38763767	AluY	2490	+	Alu	SINE	312	61.6321	3.19e-05	42.6666	71.9893	1.04e-33
chr19_38763767_38764088	chr19	38763767	38764088	L1ME2	1031	+	L1	LINE	321	66.9528	0.00011	40.6916	43.5421	2.02e-21
chr19_38764088_38764385	chr19	38764088	38764385	AluSq2	2366	+	Alu	SINE	297	24.7495	0.000686	23.9613	32.9997	7.18e-17
chr19_38835345_38835474	chr19	38835345	38835474	AluJb	1392	-	Alu	SINE	129	108.49	0.000488	27.2181	63.7811	3.65e-30
chr19_38835474_38835651	chr19	38835474	38835651	L1M5	393	+	L1	LINE	177	145.506	3.92e-05	71.9704	88.5865	6.98e-41
chr19_38835718_38835900	chr19	38835718	38835900	AluJb	1047	-	Alu	SINE	182	76.4174	0.000333	33.0082	91.9677	2.43e-42
chr19_38977675_38977984	chr19	38977675	38977984	AluJo	1963	-	Alu	SINE	309	15.3562	0.00028	13.9018	79.9301	3.86e-37
chr19_40358259_40358551	chr19	40358259	40358551	AluSq2	2154	-	Alu	SINE	292	75.7418	0.000428	13.0641	76.8057	8.65e-36
chr19_40924598_40924892	chr19	40924598	40924892	MER57C1	1687	-	ERV1	LTR	294	72.6324	0.000569	26.1342	40.8374	2.96e-20
chr19_40980124_40981546	chr19	40980124	40981546	THE1B-int	9279	-	ERVL-MaLR	LTR	1422	11.5422	7.01e-05	25.1556	42.7336	4.51e-21
chr19_40982411_40982611	chr19	40982411	40982611	MIR	628	+	MIR	SINE	200	41.056	0.000158	11.9108	105.582	3.15e-48
chr19_40989252_40989323	chr19	40989252	40989323	MER33	323	-	hAT-Charlie	DNA	71	23.5083	2.89e-06	9.76352	78.1945	2.18e-36
chr19_40989325_40989455	chr19	40989325	40989455	MIR	450	+	MIR	SINE	130	32.2554	3.06e-05	11.7802	116.185	8.2e-53
chr19_40990284_40990353	chr19	40990284	40990353	MER57C1	344	-	ERV1	LTR	69	65.9106	2.73e-05	11.8276	64.514	1.76e-30
chr19_40990385_40990692	chr19	40990385	40990692	AluSx1	2030	-	Alu	SINE	307	10.7527	0.000521	7.662	49.3487	6.3e-24
chr19_40991920_40992224	chr19	40991920	40992224	AluSx	2270	+	Alu	SINE	304	50.4038	2.15e-05	14.5933	74.2347	1.11e-34
chr19_40992224_40992287	chr19	40992224	40992287	MER57C1	1758	-	ERV1	LTR	63	11.3995	0.000324	3.07428	26.683	3.81e-14
chr19_41085498_41085564	chr19	41085498	41085564	MIR3	181	-	MIR	SINE	66	28.3512	5.18e-05	8.31747	71.163	2.37e-33
chr19_41085570_41085749	chr19	41085570	41085749	MIRb	296	-	MIR	SINE	179	40.8182	7.39e-05	11.1923	89.3374	3.33e-41
chr19_4147073_4147371	chr19	4147073	4147371	AluSc8	2432	+	Alu	SINE	298	31.4914	4.16e-05	19.64	77.1099	6.39e-36
chr19_4149969_4150154	chr19	4149969	4150154	MER20	577	-	hAT-Charlie	DNA	185	23.8483	8.4e-07	29.8442	90.5206	1.03e-41
chr19_4150416_4150546	chr19	4150416	4150546	MER20	541	-	hAT-Charlie	DNA	130	43.2081	3.65e-05	11.5556	53.5902	9.23e-26
chr19_4150568_4150594	chr19	4150568	4150594	AluJb	270	+	Alu	SINE	26	46.5378	6.73e-05	10.7101	53.958	6.41e-26
chr19_4152694_4152785	chr19	4152694	4152785	L2b	212	-	L2	LINE	91	155.549	1.18e-06	44.0947	190.55	5.32e-85
chr19_4153089_4153396	chr19	4153089	4153396	AluSx3	2270	+	Alu	SINE	307	62.5203	1.6e-06	25.7683	180.389	1.34e-80
chr19_4153834_4153912	chr19	4153834	4153912	MIR3	284	-	MIR	SINE	78	78.9851	5.1e-07	26.3564	164.987	6.31e-74
chr19_4154061_4154368	chr19	4154061	4154368	AluSx	2300	-	Alu	SINE	307	22.744	1.47e-05	8.90776	89.2925	3.48e-41
chr19_4154374_4154673	chr19	4154374	4154673	AluJo	1926	-	Alu	SINE	299	29.7361	3.83e-05	8.69745	76.2239	1.54e-35
chr19_4186832_4187130	chr19	4186832	4187130	L2a	950	-	L2	LINE	298	136.108	0.000722	16.8188	53.6187	8.97e-26
chr19_4313744_4314049	chr19	4313744	4314049	AluSx1	2297	+	Alu	SINE	305	51.1962	0.000812	8.85516	41.5886	1.4e-20
chr19_43498688_43498775	chr19	43498688	43498775	AluJb	546	+	Alu	SINE	87	68.3992	8.54e-05	17.8336	95.682	5.99e-44
chr19_43498798_43498969	chr19	43498798	43498969	L2c	183	-	L2	LINE	171	24.1312	4.48e-06	10.2619	92.3725	1.63e-42
chr19_43499639_43499738	chr19	43499639	43499738	L1MC5a	262	+	L1	LINE	99	44.9055	8.54e-07	14.0377	127.064	1.62e-57
chr19_44613380_44613522	chr19	44613380	44613522	MIR	435	-	MIR	SINE	142	23.6634	1.64e-05	30.8129	62.8017	9.66e-30
chr19_44614121_44614313	chr19	44614121	44614313	MIRb	330	-	MIR	SINE	192	14.157	0.000304	9.28084	42.5662	5.32e-21
chr19_44614422_44614731	chr19	44614422	44614731	AluJo	2094	-	Alu	SINE	309	27.2014	0.000103	11.6816	51.4041	8.13e-25
chr19_44615011_44615305	chr19	44615011	44615305	AluY	2566	+	Alu	SINE	294	54.0438	2.35e-06	23.3631	167.091	7.8e-75
chr19_44615363_44615641	chr19	44615363	44615641	AluSp	2278	+	Alu	SINE	278	77.3266	2.77e-06	24.919	135.511	3.58e-61
chr19_44615641_44615868	chr19	44615641	44615868	LTR78	336	-	ERV1	LTR	227	69.1823	9.76e-07	52.3739	77.7796	3.28e-36
chr19_44616089_44616225	chr19	44616089	44616225	L1ME3G	287	+	L1	LINE	136	292.676	4.48e-07	75.1049	180.085	1.81e-80
chr19_44616416_44616722	chr19	44616416	44616722	AluSc	2465	+	Alu	SINE	306	22.0404	1.95e-05	7.9631	98.2097	4.85e-45
chr19_44618923_44619339	chr19	44618923	44619339	MSTB	1844	-	ERVL-MaLR	LTR	416	96.0855	0.000646	9.63317	35.2188	7.9e-18
chr19_44620772_44620995	chr19	44620772	44620995	MIR	703	+	MIR	SINE	223	115.572	6.82e-05	28.2552	60.8234	6.92e-29
chr19_44620999_44621301	chr19	44620999	44621301	AluJb	2145	+	Alu	SINE	302	31.0199	0.000123	8.38776	52.3196	3.27e-25
chr19_44621367_44621650	chr19	44621367	44621650	AluJb	1831	+	Alu	SINE	283	21.6752	3.33e-05	9.12237	83.5519	1.05e-38
chr19_44636398_44636604	chr19	44636398	44636604	MLT1O	421	-	ERVL-MaLR	LTR	206	11.9186	1.36e-05	8.54047	46.2977	1.31e-22
chr19_44649043_44649262	chr19	44649043	44649262	L2b	478	+	L2	LINE	219	88.5321	1.54e-05	37.3791	137.462	5.15e-62
chr19_44739057_44739262	chr19	44739057	44739262	MIRb	433	-	MIR	SINE	205	134.68	5.54e-06	68.5306	79.8942	4.01e-37
chr19_44740439_44740629	chr19	44740439	44740629	ERV3-16A3_LTR	396	-	ERVL	LTR	190	64.6307	3.45e-06	33.82	89.2454	3.64e-41
chr19_44765519_44765811	chr19	44765519	44765811	AluJb	1910	+	Alu	SINE	292	16.5808	0.000936	19.2805	33.1774	6.02e-17
chr19_44774559_44774737	chr19	44774559	44774737	MER112	581	+	hAT-Charlie	DNA	178	96.3269	8.96e-05	22.0912	55.0423	2.18e-26
chr19_44774927_44775129	chr19	44774927	44775129	AluSz	1979	-	Alu	SINE	202	130.9	0.00012	31.4258	79.88	4.06e-37
chr19_44904474_44904583	chr19	44904474	44904583	MIRc	200	+	MIR	SINE	109	52.1441	5.38e-06	24.8489	70.6808	3.81e-33
chr19_44904884_44905045	chr19	44904884	44905045	MIRb	204	-	MIR	SINE	161	41.5771	0.000109	20.5553	57.1272	2.74e-27
chr19_44905086_44905384	chr19	44905086	44905384	AluSq	2377	-	Alu	SINE	298	54.459	0.000118	23.5386	64.9788	1.11e-30
chr19_44913317_44913608	chr19	44913317	44913608	AluJo	2120	-	Alu	SINE	291	23.6476	6.76e-05	16.6518	52.68	2.28e-25
chr19_44913971_44914427	chr19	44913971	44914427	LTR2	3524	+	ERV1	LTR	456	56.2198	6.51e-07	19.0364	90.8261	7.6e-42
chr19_44917315_44917607	chr19	44917315	44917607	AluJr	1825	+	Alu	SINE	292	29.1544	7.97e-05	8.13582	63.5271	4.7e-30
chr19_44917696_44917988	chr19	44917696	44917988	AluSx	2264	+	Alu	SINE	292	40.6797	2.74e-05	8.34462	77.9988	2.64e-36
chr19_44917990_44918281	chr19	44917990	44918281	AluSg	2151	+	Alu	SINE	291	34.8548	2.04e-05	8.58124	85.6944	1.24e-39
chr19_44919486_44919663	chr19	44919486	44919663	MIRb	519	-	MIR	SINE	177	37.4278	4.16e-06	10.9933	88.9902	4.69e-41
chr19_44919719_44920025	chr19	44919719	44920025	AluSz	2160	-	Alu	SINE	306	48.4637	8.15e-06	10.0886	99.4027	1.49e-45
chr19_44920079_44920387	chr19	44920079	44920387	AluSz	2058	-	Alu	SINE	308	48.3363	2.5e-06	11.2748	128.335	4.55e-58
chr19_44920446_44920744	chr19	44920446	44920744	AluSx	2201	+	Alu	SINE	298	26.3073	2.69e-06	9.93375	116.168	8.33e-53
chr19_44920758_44921050	chr19	44920758	44921050	L1M3	1487	+	L1	LINE	292	21.8728	5.85e-06	11.4118	88.8972	5.14e-41
chr19_44922881_44923181	chr19	44922881	44923181	L2a	654	+	L2	LINE	300	26.1262	3.28e-05	9.27492	91.2782	4.85e-42
chr19_44923181_44923439	chr19	44923181	44923439	AluJo	1170	+	Alu	SINE	258	12.18	0.000329	6.1515	59.1004	3.83e-28
chr19_44923441_44923521	chr19	44923441	44923521	L1MB7	369	+	L1	LINE	80	23.4443	0.000226	6.92983	48.9072	9.76e-24
chr19_44923522_44923830	chr19	44923522	44923830	AluSp	2389	+	Alu	SINE	308	12.2579	9.79e-05	5.69397	62.2531	1.67e-29
chr19_44923830_44923995	chr19	44923830	44923995	AluSx1	1134	+	Alu	SINE	165	84.516	1.44e-06	19.9041	144.524	4.47e-65
chr19_44924583_44924723	chr19	44924583	44924723	MIR	331	+	MIR	SINE	140	207.102	3.61e-07	49.0207	186.644	2.75e-83
chr19_44924730_44924927	chr19	44924730	44924927	AluSz	1528	-	Alu	SINE	197	135.25	1.67e-06	32.3248	146.344	7.27e-66
chr19_44924927_44925116	chr19	44924927	44925116	AluSz	1357	-	Alu	SINE	189	89.0012	2.39e-06	19.7429	112.498	3.22e-51
chr19_44925116_44925253	chr19	44925116	44925253	AluSz	1528	-	Alu	SINE	137	57.0717	7.81e-06	17.3809	77.2209	5.72e-36
chr19_44925872_44926169	chr19	44925872	44926169	AluJo	2144	-	Alu	SINE	297	13.8084	2.45e-05	15.5387	61.3739	4e-29
chr19_44928452_44928552	chr19	44928452	44928552	AluJo	653	+	Alu	SINE	100	14.4252	0.000618	7.02578	34.1356	2.32e-17
chr19_44929950_44930264	chr19	44929950	44930264	AluSp	2296	+	Alu	SINE	314	37.6454	1.13e-06	14.4264	200.265	3.41e-89
chr19_44933494_44933790	chr19	44933494	44933790	AluSz	2061	+	Alu	SINE	296	11.6078	0.000428	5.44387	49.2573	6.89e-24
chr19_44933795_44934103	chr19	44933795	44934103	AluY	2461	+	Alu	SINE	308	21.9505	1.77e-06	12.5202	158.872	2.77e-71
chr19_44934111_44934242	chr19	44934111	44934242	AluJb	866	+	Alu	SINE	131	18.0284	4.7e-06	9.60859	101.083	2.8e-46
chr19_44934335_44934374	chr19	44934335	44934374	L2a	636	+	L2	LINE	39	25.335	7.64e-06	12.7572	109.34	7.43e-50
chr19_44934374_44934680	chr19	44934374	44934680	AluSz	2136	-	Alu	SINE	306	29.7418	3.56e-06	12.7846	135.789	2.72e-61
chr19_44934680_44934977	chr19	44934680	44934977	L2a	636	+	L2	LINE	297	26.4484	3.41e-06	9.95804	108.515	1.69e-49
chr19_44934977_44935208	chr19	44934977	44935208	AluJo	1358	+	Alu	SINE	231	27.7023	2.61e-06	10.4718	111.019	1.4e-50
chr19_44935209_44935288	chr19	44935209	44935288	L1MB7	432	+	L1	LINE	79	100.436	4.76e-07	20.818	129.013	2.33e-58
chr19_44935288_44935599	chr19	44935288	44935599	AluSz	2276	+	Alu	SINE	311	40.0706	1.67e-06	12.4469	117.915	1.47e-53
chr19_44935599_44935638	chr19	44935599	44935638	L1MB7	432	+	L1	LINE	39	18.151	1.63e-06	12.5235	113.927	7.77e-52
chr19_44936182_44936324	chr19	44936182	44936324	MIR	379	+	MIR	SINE	142	76.7912	5.58e-07	40.6384	159.11	2.19e-71
chr19_44936326_44936642	chr19	44936326	44936642	AluSc	2243	-	Alu	SINE	316	41.0046	1.65e-06	16.9029	153.631	5.06e-69
chr19_44936651_44936938	chr19	44936651	44936938	AluSx1	2083	-	Alu	SINE	287	43.3938	1.15e-05	10.7025	104.08	1.41e-47
chr19_44936945_44937003	chr19	44936945	44937003	MIRb	191	+	MIR	SINE	58	101.559	2.73e-06	16.2563	80.7747	1.67e-37
chr19_44937044_44937198	chr19	44937044	44937198	MIRb	483	-	MIR	SINE	154	107.341	4.88e-07	20.8448	126.918	1.87e-57
chr19_44937198_44937494	chr19	44937198	44937494	AluSx1	2360	+	Alu	SINE	296	26.0648	2.25e-06	7.6204	109.021	1.02e-49
chr19_44939127_44939265	chr19	44939127	44939265	AluSx	2228	+	Alu	SINE	138	19.6795	5.42e-05	6.2583	56.0073	8.37e-27
chr19_44939265_44939572	chr19	44939265	44939572	AluSq2	2275	+	Alu	SINE	307	50.0669	1.86e-06	8.66624	94.9048	1.3e-43
chr19_44939572_44939747	chr19	44939572	44939747	AluSx	2228	+	Alu	SINE	175	185.546	8.77e-07	32.5874	133.295	3.28e-60
chr19_44939748_44939865	chr19	44939748	44939865	L1MB4	699	-	L1	LINE	117	217.551	4.04e-07	46.6404	154.57	1.99e-69
chr19_44940236_44940534	chr19	44940236	44940534	AluYm1	2661	+	Alu	SINE	298	24.9261	4.84e-06	6.85399	113.076	1.81e-51
chr19_44941612_44941920	chr19	44941612	44941920	AluSx	2268	-	Alu	SINE	308	23.4417	1.14e-05	7.68577	94.4311	2.08e-43
chr19_44941920_44942086	chr19	44941920	44942086	MIRb	265	-	MIR	SINE	166	183.018	3.78e-07	42.1364	215.442	9.3e-96
chr19_44942752_44942927	chr19	44942752	44942927	AluSx	2079	-	Alu	SINE	175	104.759	2.52e-05	22.7197	162.463	7.77e-73
chr19_44942927_44943220	chr19	44942927	44943220	AluY	2436	-	Alu	SINE	293	73.4426	2.85e-05	16.3851	158.386	4.5e-71
chr19_44943220_44943368	chr19	44943220	44943368	AluSx	2079	-	Alu	SINE	148	29.8329	0.00038	6.84394	74.3345	1.01e-34
chr19_44943441_44943740	chr19	44943441	44943740	AluSc8	2322	+	Alu	SINE	299	70.5885	9.02e-06	11.9424	90.9641	6.63e-42
chr19_44943756_44943917	chr19	44943756	44943917	MIR	552	-	MIR	SINE	161	86.3538	1.06e-06	36.8718	90.5376	1.01e-41
chr19_44944252_44944562	chr19	44944252	44944562	AluSx1	2151	+	Alu	SINE	310	116.34	6.28e-06	18.9128	93.472	5.43e-43
chr19_44945318_44945455	chr19	44945318	44945455	FLAM_A	833	+	Alu	SINE	137	120.721	1.15e-06	22.1088	115.728	1.29e-52
chr19_44946250_44946360	chr19	44946250	44946360	FLAM_A	775	-	Alu	SINE	110	205.816	9.6e-07	38.1573	138.556	1.72e-62
chr19_44946413_44946538	chr19	44946413	44946538	FRAM	773	+	Alu	SINE	125	20.4597	2.73e-06	13.4722	110.626	2.07e-50
chr19_44946544_44946861	chr19	44946544	44946861	AluSz	2156	+	Alu	SINE	317	25.8052	6.19e-06	12.0696	100.889	3.39e-46
chr19_44947512_44947646	chr19	44947512	44947646	AluJo	866	+	Alu	SINE	134	30.1234	0.000138	11.104	77.9211	2.86e-36
chr19_44947652_44947791	chr19	44947652	44947791	AluSx1	2288	+	Alu	SINE	139	23.925	3.47e-05	7.24753	69.0441	1.94e-32
chr19_44947791_44948088	chr19	44947791	44948088	AluSx3	2251	+	Alu	SINE	297	36.3074	2.48e-05	8.60446	75.1514	4.46e-35
chr19_44948088_44948261	chr19	44948088	44948261	AluSx1	2288	+	Alu	SINE	173	61.9574	3.07e-06	14.184	115.217	2.15e-52
chr19_44949455_44949550	chr19	44949455	44949550	L2b	224	-	L2	LINE	95	61.2957	7.98e-05	12.8654	88.8792	5.23e-41
chr19_44949594_44949892	chr19	44949594	44949892	AluSz6	2053	-	Alu	SINE	298	133.673	1.91e-06	21.565	99.588	1.24e-45
chr19_44949974_44950324	chr19	44949974	44950324	MER51B	2234	-	ERV1	LTR	350	102.338	2.2e-07	19.1876	110.417	2.55e-50
chr19_44950343_44950651	chr19	44950343	44950651	AluJb	1964	-	Alu	SINE	308	77.7861	2.42e-06	19.1832	134.255	1.26e-60
chr19_44950766_44951061	chr19	44950766	44951061	AluSx	2001	+	Alu	SINE	295	73.9127	4.98e-06	22.6862	113.273	1.49e-51
chr19_45045526_45045715	chr19	45045526	45045715	MLT1J	626	-	ERVL-MaLR	LTR	189	199.807	9.54e-06	30.9057	66.7718	1.86e-31
chr19_45049001_45049083	chr19	45049001	45049083	MIRb	509	+	MIR	SINE	82	191.479	0.000784	29.5609	60.8737	6.58e-29
chr19_4534819_4534976	chr19	4534819	4534976	MIR3	303	-	MIR	SINE	157	29.699	3.91e-05	23.5953	69.1126	1.81e-32
chr19_4535572_4535862	chr19	4535572	4535862	AluJr	1817	-	Alu	SINE	290	68.49	1.74e-05	30.6832	161.864	1.41e-72
chr19_4535924_4536007	chr19	4535924	4536007	MIRb	450	-	MIR	SINE	83	34.7391	1.24e-05	10.5084	63.676	4.05e-30
chr19_4536007_4536313	chr19	4536007	4536313	AluSg	2371	-	Alu	SINE	306	28.3722	1.27e-05	12.8672	107.68	3.87e-49
chr19_4536313_4536369	chr19	4536313	4536369	MIRb	450	-	MIR	SINE	56	32.8655	3.55e-05	19.0446	89.5358	2.74e-41
chr19_4536401_4536707	chr19	4536401	4536707	AluSx	2264	-	Alu	SINE	306	16.468	7.14e-05	9.15476	53.0669	1.55e-25
chr19_4547280_4547436	chr19	4547280	4547436	MIR	439	-	MIR	SINE	156	37.8295	0.00049	21.0286	95.6104	6.43e-44
chr19_45720854_45721020	chr19	45720854	45721020	AluSx1	1052	+	Alu	SINE	166	32.1936	0.000122	34.7692	49.824	3.92e-24
chr19_47312978_47313274	chr19	47312978	47313274	AluSg	2081	-	Alu	SINE	296	16.1533	4.34e-05	9.82204	80.0063	3.58e-37
chr19_47313466_47313756	chr19	47313466	47313756	AluY	2228	+	Alu	SINE	290	20.7688	3.35e-06	13.8076	113.429	1.27e-51
chr19_47605123_47605432	chr19	47605123	47605432	AluSx	2153	-	Alu	SINE	309	22.1778	6.67e-05	8.06466	72.4031	6.89e-34
chr19_47605434_47605709	chr19	47605434	47605709	AluSz6	1239	-	Alu	SINE	275	63.9274	2.57e-06	21.6931	124.097	3.1e-56
chr19_47885112_47885528	chr19	47885112	47885528	L1MB2	2137	-	L1	LINE	416	54.3782	3.34e-06	27.5477	51.0505	1.16e-24
chr19_47892219_47892697	chr19	47892219	47892697	LTR27D	944	+	ERV1	LTR	478	26.269	1.5e-06	85.0589	55.3589	1.59e-26
chr19_47892702_47892988	chr19	47892702	47892988	AluSx3	2186	+	Alu	SINE	286	32.2623	2.55e-05	14.6139	83.6291	9.7e-39
chr19_47893183_47893483	chr19	47893183	47893483	AluY	2437	+	Alu	SINE	300	51.3578	0.000118	20.8424	146.767	4.78e-66
chr19_47893688_47893999	chr19	47893688	47893999	AluSx1	2074	-	Alu	SINE	311	12.824	2.81e-05	7.36551	91.648	3.36e-42
chr19_47894755_47894897	chr19	47894755	47894897	MIR	580	-	MIR	SINE	142	12.7937	3.45e-06	6.61165	90.6626	8.94e-42
chr19_47894973_47895261	chr19	47894973	47895261	AluSx	2203	+	Alu	SINE	288	44.3465	1.38e-06	20.2889	184.382	2.53e-82
chr19_47895473_47895615	chr19	47895473	47895615	MLT1H1	274	-	ERVL-MaLR	LTR	142	184.567	1.84e-07	52.7899	171.485	9.64e-77
chr19_47895709_47895903	chr19	47895709	47895903	MER58A	801	-	hAT-Charlie	DNA	194	18.7083	6.18e-07	10.5965	107.064	7.2e-49
chr19_4827776_4827848	chr19	4827776	4827848	Charlie7	424	+	hAT-Charlie	DNA	72	65.0736	0.000328	17.9798	86.4921	5.63e-40
chr19_48826949_48827009	chr19	48826949	48827009	L2a	211	+	L2	LINE	60	86.9656	1.63e-05	27.1707	87.536	1.99e-40
chr19_48906734_48906844	chr19	48906734	48906844	L1MC4	503	-	L1	LINE	110	25.5542	0.000123	7.99035	69.5555	1.17e-32
chr19_48906973_48907272	chr19	48906973	48907272	AluY	2478	-	Alu	SINE	299	29.7004	1.25e-05	8.38545	89.2458	3.64e-41
chr19_48907573_48907700	chr19	48907573	48907700	MLT1D	593	-	ERVL-MaLR	LTR	127	63.4043	6.4e-07	31.5441	133.841	1.9e-60
chr19_48907845_48908126	chr19	48907845	48908126	L2b	229	+	L2	LINE	281	119.525	1.71e-06	79.7062	121.109	6.1e-55
chr19_48908126_48908429	chr19	48908126	48908429	AluSx1	2388	-	Alu	SINE	303	36.4111	6.02e-06	15.4851	98.8483	2.57e-45
chr19_48908429_48908535	chr19	48908429	48908535	L2b	229	+	L2	LINE	106	79.266	4.42e-06	26.4197	104.254	1.19e-47
chr19_48908971_48909234	chr19	48908971	48909234	MLT1B	1670	-	ERVL-MaLR	LTR	263	22.263	2.05e-05	20.9007	52.5105	2.71e-25
chr19_4904478_4904615	chr19	4904478	4904615	AluSg4	2192	-	Alu	SINE	137	41.1879	0.000266	11.291	75.144	4.49e-35
chr19_4904629_4904790	chr19	4904629	4904790	L2b	233	+	L2	LINE	161	57.8848	2.75e-05	19.2931	83.5473	1.05e-38
chr19_51356114_51356304	chr19	51356114	51356304	MER61F	955	+	ERV1	LTR	190	40.8196	1.07e-05	12.8054	120.359	1.29e-54
chr19_51356571_51356621	chr19	51356571	51356621	L2b	217	-	L2	LINE	50	58.2377	0.000276	12.152	81.7233	6.46e-38
chr19_51356689_51357072	chr19	51356689	51357072	MLT1D	1545	-	ERVL-MaLR	LTR	383	11.1604	0.000272	4.88214	45.2171	3.84e-22
chr19_51362594_51362801	chr19	51362594	51362801	MIR	719	-	MIR	SINE	207	28.7866	0.000794	20.7667	49.6716	4.56e-24
chr19_56143206_56143277	chr19	56143206	56143277	L2b	191	-	L2	LINE	71	239.147	3.67e-06	47.0617	84.7962	3.04e-39
chr19_56143525_56143679	chr19	56143525	56143679	MIR	359	+	MIR	SINE	154	49.0426	0.000601	11.1057	27.8048	1.25e-14
chr19_5800765_5800826	chr19	5800765	5800826	MIRc	195	+	MIR	SINE	61	121.594	5.38e-06	55.0717	72.8275	4.51e-34
chr19_58336851_58336977	chr19	58336851	58336977	MIR3	196	+	MIR	SINE	126	187.388	0.000231	24.807	74.3898	9.54e-35
chr19_58344831_58344858	chr19	58344831	58344858	L1MD	673	+	L1	LINE	27	32.689	5.79e-05	12.0083	84.707	3.32e-39
chr19_58510293_58510603	chr19	58510293	58510603	AluSx	2235	+	Alu	SINE	310	220.629	8.77e-07	38.6283	142.238	4.35e-64
chr19_5870808_5870996	chr19	5870808	5870996	AluSc8	1364	+	Alu	SINE	188	43.8764	1.04e-06	20.288	224.859	8.08e-100
chr19_5870996_5871300	chr19	5870996	5871300	L1MB4	1096	+	L1	LINE	304	228.401	3.92e-07	81.0917	273.404	7.01e-121
chr19_5871303_5871532	chr19	5871303	5871532	AluSx	1819	+	Alu	SINE	229	49.781	9.75e-07	19.0166	230.336	3.58e-102
chr19_5871640_5871937	chr19	5871640	5871937	AluY	2474	+	Alu	SINE	297	10.7895	0.000751	5.22272	62.4337	1.39e-29
chr19_5871940_5872024	chr19	5871940	5872024	L1MB8	289	+	L1	LINE	84	21.2561	5.51e-05	9.88313	76.2779	1.46e-35
chr19_660992_661100	chr19	660992	661100	L2b	224	+	L2	LINE	108	106.222	8.53e-05	73.9698	109.498	6.34e-50
chr19_6669612_6669686	chr19	6669612	6669686	MIR3	362	-	MIR	SINE	74	50.0896	0.000674	16.0651	33.1906	5.94e-17
chr19_6670372_6670544	chr19	6670372	6670544	L2a	438	-	L2	LINE	172	57.7229	2e-05	15.9461	51.3094	8.93e-25
chr19_6670544_6670858	chr19	6670544	6670858	AluSz	2387	-	Alu	SINE	314	48.1966	3.73e-05	13.6429	50.8311	1.44e-24
chr19_6670858_6670916	chr19	6670858	6670916	L2a	438	-	L2	LINE	58	57.4283	1.46e-05	19.5485	68.3779	3.79e-32
chr19_6671343_6671638	chr19	6671343	6671638	AluY	2569	-	Alu	SINE	295	59.9346	3.66e-06	16.4425	72.3249	7.45e-34
chr19_6671638_6671960	chr19	6671638	6671960	AluSx1	1993	-	Alu	SINE	322	35.2462	1.37e-05	12.9887	63.5426	4.63e-30
chr19_6671960_6672062	chr19	6671960	6672062	MER58D	484	+	hAT-Charlie	DNA	102	25.7879	1.8e-06	13.9167	60.7989	7.09e-29
chr19_6672166_6672284	chr19	6672166	6672284	L2a	311	+	L2	LINE	118	12.8065	4.08e-05	12.8517	57.4123	2.06e-27
chr19_6672353_6672670	chr19	6672353	6672670	AluSx	2029	+	Alu	SINE	317	33.9361	2.62e-05	10.3757	64.3324	2.11e-30
chr19_6672798_6673108	chr19	6672798	6673108	MLT2C2	1346	-	ERVL	LTR	310	28.6089	2.34e-06	15.9718	80.5124	2.16e-37
chr19_6673280_6673588	chr19	6673280	6673588	AluSp	2384	-	Alu	SINE	308	23.1585	0.000125	11.3586	71.5128	1.67e-33
chr19_6673589_6673676	chr19	6673589	6673676	MLT2C2	344	-	ERVL	LTR	87	10.8762	3.65e-06	11.6487	75.9742	1.98e-35
chr19_6673803_6674085	chr19	6673803	6674085	AluSx1	2161	-	Alu	SINE	282	18.5493	5.57e-05	11.2085	76.9212	7.71e-36
chr19_6677429_6677553	chr19	6677429	6677553	L1PA10	1051	+	L1	LINE	124	11.3916	0.000834	7.5194	43.1092	3.1e-21
chr19_6714559_6714583	chr19	6714559	6714583	MIR	634	+	MIR	SINE	24	84.2409	2.9e-06	46.2904	56.4747	5.24e-27
chr19_6714583_6714875	chr19	6714583	6714875	AluSx1	2261	+	Alu	SINE	292	59.2725	5.2e-06	27.827	51.4547	7.73e-25
chr19_6714875_6715039	chr19	6714875	6715039	MIR	634	+	MIR	SINE	164	81.2196	1.28e-06	40.217	57.6811	1.57e-27
chr19_6715119_6715185	chr19	6715119	6715185	FRAM	444	+	Alu	SINE	66	55.0558	3.89e-06	26.7992	52.4239	2.95e-25
chr19_6715192_6715489	chr19	6715192	6715489	AluJr	1885	+	Alu	SINE	297	53.5965	4e-06	31.3688	49.633	4.75e-24
chr19_6715609_6715924	chr19	6715609	6715924	AluY	2535	-	Alu	SINE	315	45.1622	2.57e-06	17.6879	75.5913	2.89e-35
chr19_6715924_6716078	chr19	6715924	6716078	MER102c	269	+	hAT-Charlie	DNA	154	67.4584	4.74e-07	23.7328	83.9816	6.84e-39
chr19_6716086_6716216	chr19	6716086	6716216	AluJr4	787	-	Alu	SINE	130	59.4759	5.43e-06	20.7348	75.6547	2.71e-35
chr19_6716227_6716535	chr19	6716227	6716535	AluJo	1894	-	Alu	SINE	308	32.3357	8.89e-06	18.8272	86.5917	5.1e-40
chr19_6722473_6722583	chr19	6722473	6722583	MIR	343	+	MIR	SINE	110	59.5555	0.000312	16.4505	64.9542	1.13e-30
chr19_6722589_6722800	chr19	6722589	6722800	L1MC5a	664	-	L1	LINE	211	55.5327	2.35e-05	16.7319	74.1073	1.26e-34
chr19_6725716_6725935	chr19	6725716	6725935	MIR	230	+	MIR	SINE	219	83.537	3.5e-06	31.9638	124.463	2.16e-56
chr19_6725949_6726180	chr19	6725949	6726180	AluSq2	1766	-	Alu	SINE	231	50.303	8.31e-05	19.4788	120.773	8.52e-55
chr19_6729278_6729582	chr19	6729278	6729582	AluSx1	2234	-	Alu	SINE	304	39.0733	0.000451	13.3421	72.057	9.72e-34
chr19_6729711_6729944	chr19	6729711	6729944	L2b	550	+	L2	LINE	233	53.3842	1.38e-05	29.653	96.4157	2.89e-44
chr19_7897484_7897666	chr19	7897484	7897666	AluJr4	789	-	Alu	SINE	182	22.9062	0.000277	41.6491	36.6322	1.94e-18
chr19_8357047_8357361	chr19	8357047	8357361	AluJo	2096	+	Alu	SINE	314	80.2032	1.06e-05	21.623	121.629	3.63e-55
chr19_8357372_8357490	chr19	8357372	8357490	L1MC4	434	+	L1	LINE	118	173.629	2.93e-06	44.0557	123.197	7.62e-56
chr19_8357709_8358019	chr19	8357709	8358019	AluY	2605	-	Alu	SINE	310	20.8196	0.000139	6.4146	75.814	2.32e-35
chr19_8387679_8387999	chr19	8387679	8387999	AluSq2	2244	-	Alu	SINE	320	51.6205	1.98e-05	24.0525	93.5662	4.94e-43
chr19_8387999_8388185	chr19	8387999	8388185	LTR54	2289	+	ERV1	LTR	186	38.4025	1.16e-05	25.7421	75.2175	4.18e-35
chr19_8388307_8388409	chr19	8388307	8388409	L2a	247	-	L2	LINE	102	217.736	0.000124	86.9934	67.9583	5.73e-32
chr19_8388423_8388775	chr19	8388423	8388775	AluJb	1372	-	Alu	SINE	352	36.1498	0.000105	18.9311	73.0653	3.56e-34
chr19_8422147_8422264	chr19	8422147	8422264	MER102a	371	-	hAT-Charlie	DNA	117	78.4986	9.85e-07	40.4889	147.77	1.76e-66
chr19_8422279_8422391	chr19	8422279	8422391	MIR	194	+	MIR	SINE	112	206.352	7.75e-07	73.341	213.331	7.64e-95
chr19_8422394_8422692	chr19	8422394	8422692	AluSx1	2264	-	Alu	SINE	298	48.6758	3.45e-06	18.8982	161.502	2e-72
chr19_8638370_8638486	chr19	8638370	8638486	MIR	324	+	MIR	SINE	116	20.585	3.14e-05	16.0344	67.4343	9.64e-32
chr19_8638497_8638832	chr19	8638497	8638832	L2a	914	-	L2	LINE	335	10.2832	4.05e-06	9.99674	68.9381	2.16e-32
chr19_8639682_8639801	chr19	8639682	8639801	MIR	394	+	MIR	SINE	119	36.1765	0.000459	10.5961	53.862	7.06e-26
chr19_9923113_9923233	chr19	9923113	9923233	Tigger17c	553	+	TcMar-Tigger	DNA	120	162.28	0.000118	15.4806	43.9202	1.39e-21
chr2_100213720_100213853	chr2	100213720	100213853	MIR3	194	-	MIR	SINE	133	83.258	3.51e-05	43.3509	91.3569	4.49e-42
[truncated: 1,766 more rows]

## Sheet: liver-TE-TRRs
TRR_chr	TRR_start	TRR_end	transcript_id	transcript_name	gene_id	gene_name	TE_position	TE_name
chr1	100122930	100143215	ENST00000287482.6,ENST00000370139.1,ENST00000370141.8,ENST00000370143.5,ENST00000462159.1,ENST00000482437.5	SASS6-201,SASS6-202,TRMT13-201,TRMT13-202,TRMT13-203,TRMT13-204	ENSG00000122435.11,ENSG00000156876.10	SASS6,TRMT13	chr1_100122930_100142930,chr1_100122955_100142955,chr1_100123150_100143150,chr1_100123163_100143163,chr1_100123165_100143165,chr1_100123215_100143215	MER58A
chr1	103541724	103579553	ENST00000361355.8,ENST00000425123.1,ENST00000435302.5,ENST00000453959.5,ENST00000477657.5,ENST00000491397.1,ENST00000532117.1	ACTG1P4-201,AMY2B-201,AMY2B-202,AMY2B-203,AMY2B-205,AMY2B-207,RNPC3-207	ENSG00000185946.16,ENSG00000236085.1,ENSG00000240038.7	ACTG1P4,AMY2B,RNPC3	chr1_103541724_103561724,chr1_103543815_103563815,chr1_103544700_103564700,chr1_103551757_103571757,chr1_103555031_103575031,chr1_103558334_103578334,chr1_103559553_103579553	L1MEg
chr1	109581640	109638714	ENST00000256578.8,ENST00000342115.8,ENST00000351050.8,ENST00000358729.9,ENST00000369840.7,ENST00000384105.1,ENST00000384976.2,ENST00000436416.1,ENST00000459643.2,ENST00000467071.1,ENST00000469039.2,ENST00000474459.6,ENST00000476688.3,ENST00000486282.7,ENST00000524975.2,ENST00000525415.2,ENST00000526301.6,ENST00000527846.7,ENST00000528270.6,ENST00000528454.5,ENST00000528667.7,ENST00000529299.2,ENS…	AMPD2-201,AMPD2-202,AMPD2-203,AMPD2-204,AMPD2-205,AMPD2-206,AMPD2-207,AMPD2-208,AMPD2-209,AMPD2-211,AMPD2-212,AMPD2-213,AMPD2-214,AMPD2-215,AMPD2-216,AMPD2-217,AMPD2-218,AMPD2-220,AMPD2-221,AMPD2-222,AMPD2-223,AMPD2-224,AMPD2-225,AMPD2-226,AMPD2-227,AMPD2-228,AMPD2-229,AMPD2-230,AMPD2-231,AMPD2-232,AMPD2-233,AMPD2-234,AMPD2-235,AMPD2-236,AMPD2-237,AMPD2-238,AMPD2-239,AMPD2-240,AMPD2-241,AMPD2-242…	ENSG00000116337.20,ENSG00000134183.13,ENSG00000206832.1,ENSG00000225113.1,ENSG00000284443.1	AMPD2,ENSG00000225113,GNAT2,MIR197,RNU6V	chr1_109581640_109601640,chr1_109586225_109606225,chr1_109588893_109608893,chr1_109603084_109623084,chr1_109606104_109626104,chr1_109609504_109629504,chr1_109609616_109629616,chr1_109609831_109629831,chr1_109609837_109629837,chr1_109609846_109629846,chr1_109609929_109629929,chr1_109610608_109630608,chr1_109610654_109630654,chr1_109610918_109630918,chr1_109610928_109630928,chr1_109610951_109630951…	L1ME4a,L2c
chr1	11033198	11065820	ENST00000400897.8,ENST00000400898.3,ENST00000475189.1,ENST00000478645.1,ENST00000480221.1,ENST00000490101.1,ENST00000699958.1,ENST00000700088.1,ENST00000700089.1,ENST00000700090.1,ENST00000700091.1,ENST00000700092.1,ENST00000700093.1,ENST00000700094.1,ENST00000700095.1,ENST00000700096.1,ENST00000700097.1,ENST00000700098.1	MASP2-201,MASP2-202,MASP2-203,MASP2-204,MASP2-206,MASP2-207,MASP2-208,MASP2-209,MASP2-210,MASP2-211,MASP2-212,MASP2-213,MASP2-214,MASP2-215,MASP2-216,MASP2-217,SRM-204,SRM-206	ENSG00000009724.18,ENSG00000116649.10	MASP2,SRM	chr1_11033198_11053198,chr1_11035497_11055497,chr1_11037207_11057207,chr1_11037227_11057227,chr1_11037233_11057233,chr1_11037239_11057239,chr1_11045204_11065204,chr1_11045820_11065820	AluSz
chr1	110432764	110467354	ENST00000271331.4,ENST00000481350.2,ENST00000625584.1	ENST00000481350,LAMTOR5-AS1-234,PROK1-201	ENSG00000143125.6,ENSG00000224699.11,ENSG00000270380.1	ENSG00000270380,LAMTOR5-AS1,PROK1	chr1_110432764_110452764,chr1_110441149_110461149,chr1_110447354_110467354	LTR105_Mam
chr1	111129479	111153482	ENST00000286692.8,ENST00000357172.9,ENST00000460443.5,ENST00000463682.1,ENST00000476865.5,ENST00000478042.5,ENST00000480324.5,ENST00000480600.6,ENST00000484310.6,ENST00000490780.5,ENST00000496430.6,ENST00000498239.5,ENST00000539140.6,ENST00000545121.5,ENST00000700750.1,ENST00000700751.1,ENST00000700752.1	CEPT1-201,CEPT1-202,CEPT1-205,CEPT1-206,CEPT1-207,CEPT1-209,CEPT1-210,CEPT1-211,CEPT1-212,CEPT1-213,DRAM2-201,DRAM2-203,DRAM2-206,DRAM2-207,DRAM2-208,DRAM2-209,DRAM2-210	ENSG00000134255.16,ENSG00000156171.15	CEPT1,DRAM2	chr1_111129479_111149479,chr1_111129520_111149520,chr1_111129627_111149627,chr1_111129655_111149655,chr1_111129734_111149734,chr1_111130040_111150040,chr1_111130062_111150062,chr1_111130090_111150090,chr1_111130093_111150093,chr1_111130095_111150095,chr1_111130203_111150203,chr1_111130217_111150217,chr1_111130223_111150223,chr1_111130226_111150226,chr1_111130545_111150545,chr1_111133482_111153482	L2b
chr1	111406679	111437735	ENST00000369732.4,ENST00000481495.1,ENST00000494622.1	OVGP1-201,OVGP1-202,OVGP1-203	ENSG00000085465.13	OVGP1	chr1_111406679_111426679,chr1_111413051_111433051,chr1_111417735_111437735	LTR68
chr1	111493087	111513633	ENST00000241356.5,ENST00000369716.9,ENST00000486342.1,ENST00000495493.1,ENST00000632535.1	ADORA3-201,ADORA3-202,ADORA3-203,ADORA3-204,TMIGD3-201	ENSG00000121933.19,ENSG00000282608.2	ADORA3,TMIGD3	chr1_111493087_111513087,chr1_111493412_111513412,chr1_111493633_111513633	AluSg,MIRb
chr1	111553934	111573962	ENST00000369717.8,ENST00000443498.5	TMIGD3-202,TMIGD3-204	ENSG00000121933.19	TMIGD3	chr1_111553934_111573934,chr1_111553962_111573962	AluJb
chr1	111846905	111866905	ENST00000439736.1	KCND3-IT1-201	ENSG00000232558.1	KCND3-IT1	chr1_111846905_111866905	L2c,MER58A,MIR
chr1	11249390	11283934	ENST00000361445.9,ENST00000376804.2,ENST00000376810.6,ENST00000483738.1,ENST00000486588.6,ENST00000703118.1,ENST00000703132.1,ENST00000703140.1,ENST00000703141.1,ENST00000703142.1,ENST00000703143.1	MTOR-201,MTOR-208,MTOR-210,MTOR-212,MTOR-213,MTOR-214,MTOR-215,UBIAD1-201,UBIAD1-202,UBIAD1-203,UBIAD1-204	ENSG00000120942.14,ENSG00000198793.14	MTOR,UBIAD1	chr1_11249390_11269390,chr1_11252514_11272514,chr1_11252528_11272528,chr1_11252530_11272530,chr1_11252536_11272536,chr1_11252551_11272551,chr1_11252556_11272556,chr1_11263198_11283198,chr1_11263528_11283528,chr1_11263889_11283889,chr1_11263934_11283934	AluSg,AluSx,AluSz,LTR26
chr1	114571615	114598557	ENST00000369541.4,ENST00000485021.1,ENST00000495031.5	BCAS2-201,BCAS2-202,DENND2C-206	ENSG00000116752.6,ENSG00000175984.15	BCAS2,DENND2C	chr1_114571615_114591615,chr1_114571629_114591629,chr1_114578557_114598557	AluJo,MIR,MIR3
chr1	11658696	11691148	ENST00000376664.11,ENST00000376669.9,ENST00000376692.9,ENST00000445656.5,ENST00000449067.1,ENST00000456915.2,ENST00000697272.1,ENST00000697273.1	FBXO6-202,MAD2L2-203,MAD2L2-205,MAD2L2-207,MAD2L2-208,MAD2L2-209,MAD2L2-210,MAD2L2-211	ENSG00000116663.11,ENSG00000116670.16	FBXO6,MAD2L2	chr1_11658696_11678696,chr1_11665722_11685722,chr1_11671111_11691111,chr1_11671118_11691118,chr1_11671122_11691122,chr1_11671131_11691131,chr1_11671141_11691141,chr1_11671148_11691148	MIR3
chr1	117355473	117377943	ENST00000356554.7,ENST00000482811.1,ENST00000604156.1	ENST00000604156,MAN1A2-201,MAN1A2-205	ENSG00000198162.12,ENSG00000271427.1	ENSG00000271427,MAN1A2	chr1_117355473_117375473,chr1_117357449_117377449,chr1_117357943_117377943	MER102b
chr1	11762122	11797812	ENST00000312793.9,ENST00000376620.3,ENST00000444493.5,ENST00000449278.1,ENST00000475041.1,ENST00000482358.1	C1orf167-201,C1orf167-203,C1orf167-204,C1orf167-205,C1orf167-206,C1orf167-AS1-201	ENSG00000177553.6,ENSG00000215910.8	C1orf167,C1orf167-AS1	chr1_11762122_11782122,chr1_11768931_11788931,chr1_11769619_11789619,chr1_11769817_11789817,chr1_11775171_11795171,chr1_11777812_11797812	MIR3
chr1	11831017	11858345	ENST00000376476.1,ENST00000376480.7,ENST00000446542.5,ENST00000617059.1,ENST00000618496.1,ENST00000622391.1	CLCN6-209,ENST00000617059,ENST00000618496,ENST00000622391,NPPA-201,NPPA-202	ENSG00000011021.23,ENSG00000175206.11,ENSG00000275915.1,ENSG00000276470.1,ENSG00000278852.1	CLCN6,ENSG00000275915,ENSG00000276470,ENSG00000278852,NPPA	chr1_11831017_11851017,chr1_11833812_11853812,chr1_11835549_11855549,chr1_11837442_11857442,chr1_11837783_11857783,chr1_11838345_11858345	AluY
chr1	119317216	119341525	ENST00000347264.2,ENST00000420059.6,ENST00000457683.1,ENST00000457719.1,ENST00000653227.1,ENST00000655614.1,ENST00000660871.1,ENST00000701423.1	ENST00000457719,ENST00000653227,ENST00000655614,ENST00000660871,ENST00000701423,LINC01780-201,LINC01780-202,RNU1-75P-201	ENSG00000194297.2,ENSG00000227712.3,ENSG00000232650.6	ENSG00000227712,LINC01780,RNU1-75P	chr1_119317216_119337216,chr1_119317239_119337239,chr1_119317257_119337257,chr1_119317303_119337303,chr1_119317399_119337399,chr1_119317915_119337915,chr1_119318252_119338252,chr1_119321525_119341525	MIRb
chr1	119358946	119378946	ENST00000419144.1	HAO2-IT1-201	ENSG00000230921.1	HAO2-IT1	chr1_119358946_119378946	MER68
chr1	119749414	119778905	ENST00000369406.8,ENST00000472375.5,ENST00000476640.1,ENST00000544913.2	HMGCS2-201,HMGCS2-202,HMGCS2-203,HMGCS2-204	ENSG00000134240.12	HMGCS2	chr1_119749414_119769414,chr1_119754626_119774626,chr1_119758905_119778905	MIR3
chr1	119798805	119821580	ENST00000256585.10,ENST00000354219.5,ENST00000369401.4,ENST00000530654.1	REG4-201,REG4-202,REG4-203,REG4-204	ENSG00000134193.15	REG4	chr1_119798805_119818805,chr1_119801460_119821460,chr1_119801580_119821580	MIRb
chr1	120405035	120444052	ENST00000604437.2,ENST00000621347.1,ENST00000652355.1,ENST00000698216.1	NBPF8-201,NBPF8-202,PFN1P2-201,PFN1P2-202	ENSG00000270231.5,ENSG00000270392.2	NBPF8,PFN1P2	chr1_120405035_120425035,chr1_120409850_120429850,chr1_120424037_120444037,chr1_120424052_120444052	L1ME2z
chr1	121492344	121529601	ENST00000425455.2,ENST00000437523.3,ENST00000458200.2,ENST00000609485.2,ENST00000618253.2,ENST00000622787.4,ENST00000648011.3,ENST00000666529.1,ENST00000692042.2,ENST00000701383.1	EMBP1-201,EMBP1-202,EMBP1-203,EMBP1-204,EMBP1-205,EMBP1-206,ENST00000437523,ENST00000609485,ENST00000666529,MTIF2P1-201	ENSG00000228826.3,ENSG00000231752.8,ENSG00000233432.2,ENSG00000272583.2	EMBP1,ENSG00000228826,ENSG00000272583,MTIF2P1	chr1_121492344_121512344,chr1_121501588_121521588,chr1_121509103_121529103,chr1_121509112_121529112,chr1_121509123_121529123,chr1_121509132_121529132,chr1_121509345_121529345,chr1_121509601_121529601	HERV9N-int,L1MC4,MER5B
chr1	12156943	12177003	ENST00000376259.7,ENST00000492361.1,ENST00000536782.2,ENST00000622420.1	MIR7846-201,TNFRSF1B-201,TNFRSF1B-203,TNFRSF1B-204	ENSG00000028137.19,ENSG00000283789.1	MIR7846,TNFRSF1B	chr1_12156943_12176943,chr1_12156991_12176991,chr1_12157003_12177003	L1M5,L2b
chr1	12606696	12628399	ENST00000464917.5,ENST00000482265.1,ENST00000616661.5,ENST00000688638.2,ENST00000693657.2	DHRS3-202,DHRS3-203,DHRS3-204,ENST00000688638,ENST00000693657	ENSG00000162496.9,ENSG00000288927.2	DHRS3,ENSG00000288927	chr1_12606696_12626696,chr1_12606795_12626795,chr1_12608210_12628210,chr1_12608389_12628389,chr1_12608399_12628399	L2a
chr1	13216154	13236154	ENST00000624297.3	PRAMEF18-202	ENSG00000279804.3	PRAMEF18	chr1_13216154_13236154	AluJb
chr1	143725983	143755249	ENST00000442049.3,ENST00000443018.3,ENST00000692327.1	ENST00000442049,ENST00000443018,ENST00000692327	ENSG00000223779.6,ENSG00000232721.3	ENSG00000223779,ENSG00000232721	chr1_143725983_143745983,chr1_143725998_143745998,chr1_143735249_143755249	AluSx1
chr1	144432606	144471676	ENST00000476786.1,ENST00000478419.5,ENST00000488031.6,ENST00000577412.6,ENST00000579734.6,ENST00000581897.7,ENST00000584793.7,ENST00000614785.5	NBPF15-201,NBPF15-202,NBPF15-203,NBPF15-204,NBPF15-205,NBPF15-206,NBPF15-207,PFN1P6-201	ENSG00000227212.3,ENSG00000266338.7	NBPF15,PFN1P6	chr1_144432606_144452606,chr1_144449380_144469380,chr1_144451558_144471558,chr1_144451591_144471591,chr1_144451594_144471594,chr1_144451647_144471647,chr1_144451669_144471669,chr1_144451676_144471676	L1MB8
chr1	145697368	145729499	ENST00000369288.7,ENST00000417171.6,ENST00000443667.1,ENST00000451928.6,ENST00000616463.1	CD160-202,CD160-205,PDZK1-202,PDZK1-204,PDZK1-205	ENSG00000117281.16,ENSG00000174827.14	CD160,PDZK1	chr1_145697368_145717368,chr1_145697400_145717400,chr1_145698148_145718148,chr1_145709471_145729471,chr1_145709499_145729499	AluSx
chr1	145814053	145836763	ENST00000334163.4,ENST00000369294.5,ENST00000466003.1,ENST00000471254.5,ENST00000582693.5,ENST00000698751.1,ENST00000698752.1,ENST00000698753.1,ENST00000698754.1,ENST00000698755.1,ENST00000698756.1,ENST00000698757.1,ENST00000698758.1,ENST00000698759.1,ENST00000698760.1,ENST00000698761.1,ENST00000698762.1,ENST00000698763.1,ENST00000698764.1,ENST00000698765.1,ENST00000698766.1	POLR3C-201,POLR3C-202,POLR3C-203,POLR3C-204,POLR3C-207,POLR3C-208,POLR3C-209,POLR3C-210,POLR3C-211,POLR3C-212,POLR3C-213,POLR3C-214,POLR3C-215,POLR3C-216,POLR3C-217,POLR3C-218,POLR3C-219,POLR3C-220,POLR3C-221,POLR3C-222,RNF115-202	ENSG00000186141.10,ENSG00000265491.5	POLR3C,RNF115	chr1_145814053_145834053,chr1_145814068_145834068,chr1_145814074_145834074,chr1_145814088_145834088,chr1_145814095_145834095,chr1_145814135_145834135,chr1_145814168_145834168,chr1_145814176_145834176,chr1_145814177_145834177,chr1_145814195_145834195,chr1_145814196_145834196,chr1_145814200_145834200,chr1_145814219_145834219,chr1_145814238_145834238,chr1_145814383_145834383,chr1_145816225_145836225…	L1P4
chr1	145952596	145974716	ENST00000369313.7,ENST00000369314.2,ENST00000471706.1,ENST00000606888.3,ENST00000619519.1,ENST00000619813.1,ENST00000622508.4	ANKRD34A-201,ANKRD34A-202,ANKRD34A-203,POLR3GL-201,POLR3GL-202,POLR3GL-203,POLR3GL-204	ENSG00000121851.13,ENSG00000272031.3	ANKRD34A,POLR3GL	chr1_145952596_145972596,chr1_145952955_145972955,chr1_145954575_145974575,chr1_145954690_145974690,chr1_145954702_145974702,chr1_145954703_145974703,chr1_145954716_145974716	AluJb,AluSp,L1MD3
chr1	146011734	146067694	ENST00000336751.11,ENST00000357836.5,ENST00000364688.1,ENST00000421822.2,ENST00000452883.5,ENST00000457465.3,ENST00000475797.1,ENST00000497365.5,ENST00000610820.4,ENST00000611275.6,ENST00000612371.5,ENST00000619720.1,ENST00000634927.1,ENST00000636675.1,ENST00000659152.1,ENST00000664959.1,ENST00000667400.1,ENST00000667626.1	ENST00000659152,HJV-201,HJV-202,HJV-203,HJV-204,HJV-205,HJV-206,HJV-207,LINC01719-201,LINC01719-202,LINC01719-203,LINC01719-204,LINC01719-205,LINC01719-206,LINC01719-207,LINC01719-208,LINC01719-209,RNVU1-6-201	ENSG00000168509.20,ENSG00000201558.1,ENSG00000233396.9,ENSG00000287190.1	ENSG00000287190,HJV,LINC01719,RNVU1-6	chr1_146011734_146031734,chr1_146011735_146031735,chr1_146011918_146031918,chr1_146026746_146046746,chr1_146042244_146062244,chr1_146042566_146062566,chr1_146042594_146062594,chr1_146042609_146062609,chr1_146042622_146062622,chr1_146042625_146062625,chr1_146042626_146062626,chr1_146042781_146062781,chr1_146047233_146067233,chr1_146047694_146067694	AluJo,AluJr,AluSx,AluSx1,AluSx4,AluSz,AluSz6,ERVL-E-int,L1MB5,L2c,LTR2,MER2,MER90,MLT2A1,MLT2F
chr1	146928324	146967659	ENST00000497012.2,ENST00000617931.4,ENST00000698835.1,ENST00000698937.1	NBPF12-201,NBPF12-202,NBPF12-203,PFN1P8-201	ENSG00000244371.2,ENSG00000268043.9	NBPF12,PFN1P8	chr1_146928324_146948324,chr1_146928610_146948610,chr1_146928744_146948744,chr1_146947659_146967659	AluJb,L1MB8,L1MCa
chr1	147152510	147188113	ENST00000254101.4,ENST00000440377.2,ENST00000471856.1,ENST00000474939.1,ENST00000496858.1,ENST00000606757.1,ENST00000606856.1,ENST00000649713.1,ENST00000650785.1,ENST00000651151.1	ENST00000606757,ENST00000606856,ENST00000650785,ENST00000651151,PDIA3P1-201,PDIA3P1-202,PDIA3P1-203,PRKAB2-201,PRKAB2-202,PRKAB2-203	ENSG00000131791.8,ENSG00000180867.11,ENSG00000237188.5	ENSG00000237188,PDIA3P1,PRKAB2	chr1_147152510_147172510,chr1_147162470_147182470,chr1_147162550_147182550,chr1_147162744_147182744,chr1_147162755_147182755,chr1_147162771_147182771,chr1_147163186_147183186,chr1_147163362_147183362,chr1_147163385_147183385,chr1_147168113_147188113	AluJr,MER58B
chr1	147213554	147253140	ENST00000254090.9,ENST00000361293.10,ENST00000369258.8,ENST00000369259.4,ENST00000369272.7,ENST00000431239.6,ENST00000441068.6,ENST00000446956.1,ENST00000467213.5,ENST00000478432.1,ENST00000488864.5,ENST00000492728.1,ENST00000527849.5,ENST00000533174.5,ENST00000533848.2,ENST00000578284.5,ENST00000619062.1,ENST00000622533.4,ENST00000650714.1,ENST00000650721.1,ENST00000650828.1,ENST00000651070.1,EN…	CHD1L-201,CHD1L-202,CHD1L-203,CHD1L-204,CHD1L-205,CHD1L-208,CHD1L-209,CHD1L-210,CHD1L-211,CHD1L-212,CHD1L-214,CHD1L-215,CHD1L-216,CHD1L-217,CHD1L-218,CHD1L-219,CHD1L-220,CHD1L-221,CHD1L-222,CHD1L-223,CHD1L-224,CHD1L-225,CHD1L-226,CHD1L-227,CHD1L-228,CHD1L-229,CHD1L-230,CHD1L-231,CHD1L-232,CHD1L-233,FMO5-201,FMO5-202,FMO5-203,FMO5-204,FMO5-205,FMO5-206,FMO5-207,FMO5-208,FMO5-209,RPL7AP15-201	ENSG00000131778.20,ENSG00000131781.13,ENSG00000236806.1	CHD1L,FMO5,RPL7AP15	chr1_147213554_147233554,chr1_147215309_147235309,chr1_147215339_147235339,chr1_147215353_147235353,chr1_147215628_147235628,chr1_147215631_147235631,chr1_147215638_147235638,chr1_147215873_147235873,chr1_147232654_147252654,chr1_147232673_147252673,chr1_147232677_147252677,chr1_147232679_147252679,chr1_147232681_147252681,chr1_147232682_147252682,chr1_147232684_147252684,chr1_147232687_147252687…	AluSz,L2a,L2b,LTR6B,MER5A1,MER5B,MIR,MLT1H1
chr1	147507875	147527875	ENST00000619867.4,ENST00000621316.1	LINC00624-201,LINC00624-202	ENSG00000278811.4	LINC00624	chr1_147507875_147527875	LTR37A
chr1	148136395	148166281	ENST00000358206.4,ENST00000614506.4,ENST00000615281.4,ENST00000657111.1,ENST00000663793.1,ENST00000665006.1,ENST00000668803.1,ENST00000682118.1	ABHD17AP1-201,LINC02805-213,LINC02805-217,LINC02805-219,LINC02805-220,NBPF11-203,NBPF11-204,NBPF11-205	ENSG00000198658.4,ENSG00000232265.8,ENSG00000263956.8	ABHD17AP1,LINC02805,NBPF11	chr1_148136395_148156395,chr1_148141988_148161988,chr1_148142281_148162281,chr1_148142322_148162322,chr1_148146139_148166139,chr1_148146143_148166143,chr1_148146196_148166196,chr1_148146281_148166281	AluJb
chr1	150258566	150293534	ENST00000236017.5,ENST00000290363.6,ENST00000360244.8,ENST00000369094.5,ENST00000369095.5,ENST00000369098.3,ENST00000369099.8,ENST00000369109.8,ENST00000414276.6,ENST00000417398.5,ENST00000447007.5,ENST00000461320.5,ENST00000469255.5,ENST00000476538.1,ENST00000493092.1,ENST00000497211.1,ENST00000686140.1	APH1A-201,APH1A-202,APH1A-203,APH1A-204,APH1A-205,APH1A-206,APH1A-209,C1orf54-201,C1orf54-202,CIART-201,CIART-202,CIART-203,CIART-204,CIART-205,CIART-206,CIART-207,ENST00000686140	ENSG00000117362.13,ENSG00000118292.9,ENSG00000159208.16,ENSG00000289041.1	APH1A,C1orf54,CIART,ENSG00000289041	chr1_150258566_150278566,chr1_150259015_150279015,chr1_150259016_150279016,chr1_150259023_150279023,chr1_150259209_150279209,chr1_150259303_150279303,chr1_150259580_150279580,chr1_150262780_150282780,chr1_150262790_150282790,chr1_150272171_150292171,chr1_150272543_150292543,chr1_150272554_150292554,chr1_150272772_150292772,chr1_150272849_150292849,chr1_150273534_150293534	L2
chr1	150539369	150562088	ENST00000271643.9,ENST00000369038.6,ENST00000369039.9,ENST00000369041.9,ENST00000483335.1,ENST00000581735.1,ENST00000674043.1,ENST00000674058.1	ADAMTSL4-201,ADAMTSL4-202,ADAMTSL4-203,ADAMTSL4-204,ADAMTSL4-205,ADAMTSL4-207,ADAMTSL4-208,MIR4257-201	ENSG00000143382.16,ENSG00000264553.1	ADAMTSL4,MIR4257	chr1_150539369_150559369,chr1_150539408_150559408,chr1_150539421_150559421,chr1_150539839_150559839,chr1_150541929_150561929,chr1_150542088_150562088	MIRb
chr1	150996485	151032852	ENST00000271620.8,ENST00000312210.9,ENST00000361738.12,ENST00000361936.9,ENST00000363889.1,ENST00000368935.1,ENST00000368936.5,ENST00000368937.5,ENST00000431193.5,ENST00000450884.5,ENST00000462440.5,ENST00000467771.5,ENST00000470877.1,ENST00000475722.5,ENST00000493834.2,ENST00000650332.1,ENST00000683666.2	MINDY1-201,MINDY1-202,MINDY1-203,MINDY1-204,MINDY1-205,MINDY1-207,PRUNE1-201,PRUNE1-203,PRUNE1-204,PRUNE1-205,PRUNE1-206,PRUNE1-207,PRUNE1-208,PRUNE1-209,PRUNE1-210,PRUNE1-211,RNU6-884P-201	ENSG00000143363.17,ENSG00000143409.17,ENSG00000200759.1	MINDY1,PRUNE1,RNU6-884P	chr1_150996485_151016485,chr1_150996857_151016857,chr1_150996871_151016871,chr1_150996902_151016902,chr1_150998365_151018365,chr1_150998376_151018376,chr1_150998420_151018420,chr1_150998449_151018449,chr1_150998450_151018450,chr1_150998461_151018461,chr1_150998467_151018467,chr1_150998477_151018477,chr1_150998478_151018478,chr1_150998482_151018482,chr1_150998483_151018483,chr1_150998530_151018530…	AluSx1,L2b,MIR
chr1	151899502	151919637	ENST00000368814.8,ENST00000471464.5,ENST00000489410.1	THEM4-201,THEM4-202,THEM4-205	ENSG00000159445.13	THEM4	chr1_151899502_151919502,chr1_151899511_151919511,chr1_151899637_151919637	LTR51
chr1	152008662	152028662	ENST00000413192.1	NBPF18P-201	ENSG00000240667.1	NBPF18P	chr1_152008662_152028662	L1MCa
chr1	153775821	153805173	ENST00000384312.1,ENST00000427283.1,ENST00000633218.1,ENST00000684788.1,ENST00000693055.1	ENST00000427283,ENST00000633218,ENST00000684788,ENST00000693055,Y_RNA.471-201	ENSG00000207039.1,ENSG00000231827.4	ENSG00000231827,Y_RNA	chr1_153775821_153795821,chr1_153783937_153803937,chr1_153783947_153803947,chr1_153785173_153805173	AluJb,MIR3
chr1	153976246	154005632	ENST00000368575.5,ENST00000392558.4,ENST00000431295.1,ENST00000462680.5,ENST00000477151.2,ENST00000493224.5,ENST00000495720.5,ENST00000643794.1,ENST00000648869.1,ENST00000651669.1	ENST00000431295,ENST00000648869,RAB13-201,RAB13-202,RAB13-204,RPS27-201,RPS27-202,RPS27-203,RPS27-204,RPS27-205	ENSG00000143545.10,ENSG00000177954.14,ENSG00000231416.1,ENSG00000285641.1	ENSG00000231416,ENSG00000285641,RAB13,RPS27	chr1_153976246_153996246,chr1_153976339_153996339,chr1_153976358_153996358,chr1_153980762_154000762,chr1_153980763_154000763,chr1_153980921_154000921,chr1_153985632_154005632	AluY
chr1	154395193	154425137	ENST00000344086.8,ENST00000368485.8,ENST00000424435.1,ENST00000436275.1,ENST00000512471.1,ENST00000622330.5	IL6R-201,IL6R-202,IL6R-206,IL6R-208,IL6R-AS1-201,PSMD8P1-201	ENSG00000160712.13,ENSG00000228013.1,ENSG00000228264.1	IL6R,IL6R-AS1,PSMD8P1	chr1_154395193_154415193,chr1_154395223_154415223,chr1_154395343_154415343,chr1_154395615_154415615,chr1_154396564_154416564,chr1_154405137_154425137	AluJb,AluSz,L2a,MER3,MER5B,MIRb
chr1	154589446	154618825	ENST00000368474.9,ENST00000526905.2,ENST00000529168.2,ENST00000647682.2,ENST00000648231.2,ENST00000648714.2,ENST00000648871.1,ENST00000649408.2,ENST00000649749.1,ENST00000679465.1,ENST00000680305.1,ENST00000681235.1,ENST00000681429.1,ENST00000681786.1,ENST00000681901.1	ADAR-202,ADAR-207,ADAR-208,ADAR-210,ADAR-211,ADAR-213,ADAR-214,ADAR-218,ADAR-220,ADAR-222,ADAR-226,ADAR-229,ADAR-230,ADAR-232,ADAR-233	ENSG00000160710.18	ADAR	chr1_154589446_154609446,chr1_154596018_154616018,chr1_154598114_154618114,chr1_154598170_154618170,chr1_154598181_154618181,chr1_154598186_154618186,chr1_154598204_154618204,chr1_154598312_154618312,chr1_154598797_154618797,chr1_154598825_154618825	AluSz
chr1	154926719	154947370	ENST00000368467.4,ENST00000604546.1	ENST00000604546,PMVK-201	ENSG00000163344.6,ENSG00000270361.1	ENSG00000270361,PMVK	chr1_154926719_154946719,chr1_154927370_154947370	MIRc
chr1	155016593	155043970	ENST00000295542.6,ENST00000368419.2,ENST00000368420.1,ENST00000368423.5,ENST00000368424.4,ENST00000423025.6,ENST00000467991.2,ENST00000485982.5,ENST00000498036.1,ENST00000525273.5	DCST1-201,DCST1-202,DCST1-203,DCST1-204,DCST1-205,DCST2-201,DCST2-202,DCST2-203,DCST2-204,DCST2-205	ENSG00000163354.15,ENSG00000163357.11	DCST1,DCST2	chr1_155016593_155036593,chr1_155016769_155036769,chr1_155021202_155041202,chr1_155023781_155043781,chr1_155023824_155043824,chr1_155023829_155043829,chr1_155023941_155043941,chr1_155023970_155043970	AluSc,L2c
chr1	155110490	155145897	ENST00000303343.12,ENST00000365157.1,ENST00000368401.6,ENST00000368404.9,ENST00000368405.7,ENST00000368406.2,ENST00000368407.8,ENST00000465546.5,ENST00000469878.5,ENST00000474413.5,ENST00000475824.6,ENST00000484157.5,ENST00000488609.5,ENST00000490276.5,ENST00000490770.5,ENST00000497282.1,ENST00000506037.1,ENST00000622581.4,ENST00000650403.1	EFNA1-201,EFNA1-202,EFNA1-203,EFNA1-204,EFNA1-205,SLC50A1-201,SLC50A1-202,SLC50A1-203,SLC50A1-204,SLC50A1-205,SLC50A1-206,SLC50A1-209,SLC50A1-210,SLC50A1-211,SLC50A1-212,SLC50A1-213,SLC50A1-214,SLC50A1-215,Y_RNA.323-201	ENSG00000169241.19,ENSG00000169242.12,ENSG00000202027.1	EFNA1,SLC50A1,Y_RNA	chr1_155110490_155130490,chr1_155117876_155137876,chr1_155117888_155137888,chr1_155119562_155139562,chr1_155121204_155141204,chr1_155125344_155145344,chr1_155125357_155145357,chr1_155125391_155145391,chr1_155125393_155145393,chr1_155125812_155145812,chr1_155125828_155145828,chr1_155125850_155145850,chr1_155125852_155145852,chr1_155125858_155145858,chr1_155125859_155145859,chr1_155125867_155145867…	L2a
chr1	155267463	155318985	ENST00000342741.6,ENST00000356657.10,ENST00000368356.9,ENST00000368358.4,ENST00000392414.7,ENST00000434082.3,ENST00000447866.5,ENST00000461507.5,ENST00000465559.5,ENST00000467076.5,ENST00000467204.1,ENST00000468479.5,ENST00000470171.5,ENST00000471047.1,ENST00000471117.5,ENST00000474345.5,ENST00000477057.5,ENST00000487002.1,ENST00000489003.5,ENST00000491013.5,ENST00000492035.1,ENST00000495308.5,EN…	CLK2-204,FDPS-201,FDPS-202,FDPS-203,FDPS-204,FDPS-205,FDPS-206,FDPS-207,FDPS-208,FDPS-209,FDPS-210,FDPS-211,FDPS-212,FDPS-213,FDPS-216,FDPS-219,FDPS-220,FDPS-221,HCN3-201,HCN3-202,HCN3-203,HCN3-204,PKLR-201,PKLR-202,PKLR-203	ENSG00000143627.19,ENSG00000143630.10,ENSG00000160752.15,ENSG00000176444.19	CLK2,FDPS,HCN3,PKLR	chr1_155267463_155287463,chr1_155267699_155287699,chr1_155268491_155288491,chr1_155272538_155292538,chr1_155278604_155298604,chr1_155290956_155310956,chr1_155291001_155311001,chr1_155291438_155311438,chr1_155298748_155318748,chr1_155298755_155318755,chr1_155298794_155318794,chr1_155298803_155318803,chr1_155298854_155318854,chr1_155298863_155318863,chr1_155298866_155318866,chr1_155298889_155318889…	AluY,L2a,LTR33,MER5B,MIR,MIRb
chr1	156071704	156103340	ENST00000368301.6,ENST00000442784.1,ENST00000470835.1,ENST00000495341.5,ENST00000502751.5,ENST00000532414.3,ENST00000676385.2	LMNA-206,LMNA-211,LMNA-214,LMNA-218,LMNA-236,MEX3A-201,MEX3A-202	ENSG00000160789.24,ENSG00000254726.3	LMNA,MEX3A	chr1_156071704_156091704,chr1_156072465_156092465,chr1_156072573_156092573,chr1_156072578_156092578,chr1_156072600_156092600,chr1_156072631_156092631,chr1_156083340_156103340	Tigger19a
chr1	156165333	156223026	ENST00000320139.5,ENST00000359511.5,ENST00000368273.8,ENST00000368276.8,ENST00000368277.3,ENST00000368279.7,ENST00000423538.6,ENST00000466489.1,ENST00000468973.2,ENST00000469537.1,ENST00000482737.1,ENST00000484155.1,ENST00000490491.5,ENST00000497069.2,ENST00000516427.1,ENST00000567140.3,ENST00000606952.5,ENST00000684582.1	ENST00000516427,PMF1-201,PMF1-202,PMF1-203,PMF1-204,PMF1-205,PMF1-206,PMF1-BGLAP-201,PMF1-BGLAP-202,PMF1-BGLAP-203,PMF1-BGLAP-204,SEMA4A-212,SLC25A44-201,SLC25A44-202,SLC25A44-203,SLC25A44-204,SLC25A44-205,SLC25A44-206	ENSG00000160783.19,ENSG00000160785.14,ENSG00000196189.14,ENSG00000252236.1,ENSG00000260238.6	ENSG00000252236,PMF1,PMF1-BGLAP,SEMA4A,SLC25A44	chr1_156165333_156185333,chr1_156182203_156202203,chr1_156183932_156203932,chr1_156184103_156204103,chr1_156184104_156204104,chr1_156186205_156206205,chr1_156189618_156209618,chr1_156190390_156210390,chr1_156202982_156222982,chr1_156202993_156222993,chr1_156203005_156223005,chr1_156203006_156223006,chr1_156203007_156223007,chr1_156203009_156223009,chr1_156203026_156223026	AluY,L1MB5,L2a,MIRb
chr1	159427845	159449722	ENST00000423932.6,ENST00000641630.1,ENST00000642080.1	OR10J1-201,OR10J1-202,OR10J1-203	ENSG00000196184.10	OR10J1	chr1_159427845_159447845,chr1_159429722_159449722	L2c
chr1	159571497	159608298	ENST00000255040.3,ENST00000289731.2,ENST00000606962.1,ENST00000693113.1	APCS-201,ENST00000693113,OR10AE1P-201,OR10J6P-201	ENSG00000132703.4,ENSG00000158731.2,ENSG00000271890.1,ENSG00000289484.1	APCS,ENSG00000289484,OR10AE1P,OR10J6P	chr1_159571497_159591497,chr1_159572648_159592648,chr1_159577826_159597826,chr1_159588298_159608298	L2,L2a,LTR78,MSTB2,THE1C,Tigger15a
chr1	159695607	159724589	ENST00000255030.9,ENST00000368110.1,ENST00000368111.5,ENST00000368112.5,ENST00000412857.1,ENST00000437342.1,ENST00000473196.1,ENST00000489317.1	CRP-201,CRP-202,CRP-203,CRP-204,CRP-205,CRP-206,CRP-207,CRPP1-201	ENSG00000132693.12,ENSG00000223603.1	CRP,CRPP1	chr1_159695607_159715607,chr1_159703767_159723767,chr1_159704080_159724080,chr1_159704589_159724589	MIR,MLT1K
chr1	159770932	159810512	ENST00000321935.10,ENST00000368107.2,ENST00000368108.7,ENST00000368109.5,ENST00000536257.5,ENST00000540741.5	DUSP23-201,DUSP23-202,DUSP23-203,FCRL6-201,FCRL6-205,FCRL6-206	ENSG00000158716.9,ENSG00000181036.14	DUSP23,FCRL6	chr1_159770932_159790932,chr1_159770960_159790960,chr1_159770962_159790962,chr1_159790511_159810511,chr1_159790512_159810512	L2b
chr1	159951102	159984064	ENST00000423943.3,ENST00000443364.7,ENST00000617915.1,ENST00000635112.1,ENST00000701616.1	ENST00000617915,LINC01133-201,LINC01133-202,LINC01133-203,LINC01133-205	ENSG00000224259.9,ENSG00000273933.1	ENSG00000273933,LINC01133	chr1_159951102_159971102,chr1_159951218_159971218,chr1_159951231_159971231,chr1_159951299_159971299,chr1_159964064_159984064	MER77B
chr1	160085332	160108943	ENST00000314485.12,ENST00000368086.5,ENST00000448417.1,ENST00000460351.1,ENST00000614243.4	IGSF8-201,IGSF8-202,IGSF8-203,IGSF8-204,IGSF8-205	ENSG00000162729.14	IGSF8	chr1_160085332_160105332,chr1_160088619_160108619,chr1_160088689_160108689,chr1_160088828_160108828,chr1_160088943_160108943	L2a
chr1	160636958	160657044	ENST00000302035.11,ENST00000494463.1,ENST00000538290.2	SLAMF1-201,SLAMF1-202,SLAMF1-203	ENSG00000117090.16	SLAMF1	chr1_160636958_160656958,chr1_160637021_160657021,chr1_160637044_160657044	L2a
chr1	160944809	160964809	ENST00000368029.4	ITLN2-201	ENSG00000158764.7	ITLN2	chr1_160944809_160964809	AluSq2
chr1	161203250	161248244	ENST00000289902.2,ENST00000367979.6,ENST00000367980.6,ENST00000367981.7,ENST00000367982.8,ENST00000367983.9,ENST00000367984.8,ENST00000367985.7,ENST00000367987.1,ENST00000367988.8,ENST00000367990.7,ENST00000367992.7,ENST00000412844.6,ENST00000428574.6,ENST00000437437.6,ENST00000442691.6,ENST00000463273.5,ENST00000463812.1,ENST00000464422.1,ENST00000464492.5,ENST00000465512.5,ENST00000468465.5,ENS…	APOA2-201,APOA2-202,APOA2-203,APOA2-204,APOA2-205,APOA2-206,APOA2-207,APOA2-208,APOA2-209,APOA2-210,FCER1G-201,FCER1G-202,FCER1G-203,MIR5187-201,NDUFS2-212,NR1I3-201,NR1I3-202,NR1I3-203,NR1I3-204,NR1I3-205,NR1I3-206,NR1I3-207,NR1I3-208,NR1I3-209,NR1I3-210,NR1I3-211,NR1I3-212,NR1I3-213,NR1I3-214,NR1I3-215,NR1I3-216,NR1I3-217,NR1I3-218,NR1I3-219,NR1I3-220,NR1I3-221,NR1I3-222,NR1I3-223,NR1I3-224,NR1…	ENSG00000143257.12,ENSG00000158864.13,ENSG00000158869.11,ENSG00000158874.11,ENSG00000158882.15,ENSG00000284035.1	APOA2,FCER1G,MIR5187,NDUFS2,NR1I3,TOMM40L	chr1_161203250_161223250,chr1_161205234_161225234,chr1_161205279_161225279,chr1_161205295_161225295,chr1_161213408_161233408,chr1_161213425_161233425,chr1_161213559_161233559,chr1_161213585_161233585,chr1_161213613_161233613,chr1_161213615_161233615,chr1_161213628_161233628,chr1_161213631_161233631,chr1_161215939_161235939,chr1_161216060_161236060,chr1_161216063_161236063,chr1_161216073_161236073…	AluJr,AluJr4,AluSc,AluSp,AluSq2,AluSz,FLAM_C,L1PA12,MIRb
chr1	161299954	161333614	ENST00000342751.8,ENST00000367975.7,ENST00000392169.6,ENST00000432287.6,ENST00000463290.5,ENST00000470743.4,ENST00000504963.5,ENST00000513009.5,ENST00000515731.1,ENST00000526189.3,ENST00000533357.5,ENST00000672602.2,ENST00000674861.1	MPZ-201,MPZ-205,MPZ-206,MPZ-208,MPZ-209,SDHC-201,SDHC-202,SDHC-203,SDHC-204,SDHC-205,SDHC-206,SDHC-207,SDHC-208	ENSG00000143252.16,ENSG00000158887.19	MPZ,SDHC	chr1_161299954_161319954,chr1_161299968_161319968,chr1_161304381_161324381,chr1_161304382_161324382,chr1_161304388_161324388,chr1_161304391_161324391,chr1_161313614_161333614	AluSp,AluSz,L2c
chr1	162551308	162571722	ENST00000367925.6,ENST00000367926.9,ENST00000476240.1,ENST00000563991.1	UAP1-201,UAP1-202,UAP1-204,UAP1-DT-201	ENSG00000117143.14,ENSG00000259788.1	UAP1,UAP1-DT	chr1_162551308_162571308,chr1_162551722_162571722	MIR3
chr1	16633109	16655622	ENST00000362058.2,ENST00000457982.3,ENST00000635081.1,ENST00000639399.1,ENST00000639456.1,ENST00000701937.1	CROCCP2-201,CROCCP2-203,CROCCP2-204,CROCCP2-208,ENST00000639399,MST1P2-201	ENSG00000186301.8,ENSG00000215908.11,ENSG00000283773.1	CROCCP2,ENSG00000283773,MST1P2	chr1_16633109_16653109,chr1_16634672_16654672,chr1_16634679_16654679,chr1_16634683_16654683,chr1_16634686_16654686,chr1_16635622_16655622	MIRc
chr1	166853216	166886264	ENST00000367874.5,ENST00000425573.2,ENST00000467021.1	DUTP6-201,TADA1-201,TADA1-202	ENSG00000152382.6,ENSG00000225171.2	DUTP6,TADA1	chr1_166853216_166873216,chr1_166858748_166878748,chr1_166866264_166886264	AluJo,AluJr
chr1	16748823	16780237	ENST00000442552.7,ENST00000455405.6,ENST00000544155.1,ENST00000545160.1,ENST00000624762.3,ENST00000650268.1	MST1L-201,MST1L-202,MST1L-203,MST1L-204,MST1L-205,MST1L-206	ENSG00000186715.11	MST1L	chr1_16748823_16768823,chr1_16748872_16768872,chr1_16749291_16769291,chr1_16754480_16774480,chr1_16760237_16780237	Charlie5
chr1	167904089	167924215	ENST00000367848.1,ENST00000367851.9,ENST00000476818.2,ENST00000545172.5	ADCY10-201,ADCY10-202,ADCY10-203,ADCY10-205	ENSG00000143199.18	ADCY10	chr1_167904089_167924089,chr1_167904102_167924102,chr1_167904134_167924134,chr1_167904215_167924215	AluJb,AluSq2,AluSx,L2b,MIRb
chr1	167925783	167946805	ENST00000312263.10,ENST00000367840.4,ENST00000367843.7,ENST00000367846.8,ENST00000432587.6,ENST00000450548.5,ENST00000458574.1,ENST00000470721.5,ENST00000470919.5	DCAF6-201,DCAF6-202,DCAF6-203,DCAF6-204,DCAF6-205,DCAF6-208,DCAF6-209,MPC2-202,MPC2-203	ENSG00000143158.11,ENSG00000143164.16	DCAF6,MPC2	chr1_167925783_167945783,chr1_167926040_167946040,chr1_167926274_167946274,chr1_167926559_167946559,chr1_167926661_167946661,chr1_167926673_167946673,chr1_167926683_167946683,chr1_167926708_167946708,chr1_167926805_167946805	L2c,MER20
chr1	168485640	168505692	ENST00000422253.1,ENST00000636459.1,ENST00000650143.1,ENST00000655809.1,ENST00000655897.3,ENST00000660568.1,ENST00000684886.2,ENST00000686713.1,ENST00000686791.1,ENST00000687227.2,ENST00000693652.2,ENST00000701058.1,ENST00000701207.1,ENST00000701228.1,ENST00000701536.1,ENST00000702086.1,ENST00000702283.1,ENST00000702441.1,ENST00000702777.1,ENST00000702820.1	ENST00000422253,ENST00000636459,ENST00000650143,ENST00000655809,ENST00000655897,ENST00000660568,ENST00000684886,ENST00000686713,ENST00000686791,ENST00000687227,ENST00000693652,ENST00000701058,ENST00000701207,ENST00000701228,ENST00000701536,ENST00000702086,ENST00000702283,ENST00000702441,ENST00000702777,ENST00000702820	ENSG00000228697.6	ENSG00000228697	chr1_168485640_168505640,chr1_168485642_168505642,chr1_168485643_168505643,chr1_168485644_168505644,chr1_168485646_168505646,chr1_168485650_168505650,chr1_168485652_168505652,chr1_168485659_168505659,chr1_168485665_168505665,chr1_168485666_168505666,chr1_168485671_168505671,chr1_168485683_168505683,chr1_168485685_168505685,chr1_168485692_168505692	AluY
chr1	168532737	168553997	ENST00000367819.3,ENST00000449688.1	RPL7AP19-201,XCL2-201	ENSG00000143185.4,ENSG00000227777.1	RPL7AP19,XCL2	chr1_168532737_168552737,chr1_168533997_168553997	L2a,L2b,MIRb
chr1	169576481	169601570	ENST00000367796.3,ENST00000367797.9,ENST00000466167.2	F5-201,F5-202,SELP-207	ENSG00000174175.17,ENSG00000198734.12	F5,SELP	chr1_169576481_169596481,chr1_169576588_169596588,chr1_169581570_169601570	MER5A,MIR,MIR3,MIRb
chr1	169883896	169904267	ENST00000367771.11,ENST00000367772.8,ENST00000423670.1,ENST00000470238.1	SCYL3-202,SCYL3-203,SCYL3-204,SCYL3-205	ENSG00000000457.14	SCYL3	chr1_169883896_169903896,chr1_169883952_169903952,chr1_169883959_169903959,chr1_169884267_169904267	AluJr4
chr1	170521304	170554640	ENST00000367762.2,ENST00000367763.8,ENST00000421020.1,ENST00000456083.5,ENST00000465717.1,ENST00000475113.1,ENST00000498166.6,ENST00000498600.2,ENST00000654034.1,ENST00000684929.1,ENST00000685515.1,ENST00000685976.1,ENST00000686021.1,ENST00000686135.1,ENST00000686870.1,ENST00000687370.1,ENST00000687880.1,ENST00000688499.1,ENST00000688688.1,ENST00000689173.1,ENST00000690124.1,ENST00000690898.1,ENS…	GORAB-201,GORAB-202,GORAB-203,GORAB-204,GORAB-205,GORAB-206,GORAB-207,GORAB-208,GORAB-209,GORAB-210,GORAB-211,GORAB-212,GORAB-213,GORAB-214,GORAB-215,GORAB-216,GORAB-217,GORAB-218,GORAB-219,GORAB-220,GORAB-221,GORAB-222,GORAB-223,GORAB-224,GORAB-225,GORAB-226,GORAB-227,GORAB-228,GORAB-AS1-202,GORAB-AS1-204,GORAB-AS1-205	ENSG00000120370.14,ENSG00000231407.6	GORAB,GORAB-AS1	chr1_170521304_170541304,chr1_170521819_170541819,chr1_170522000_170542000,chr1_170522122_170542122,chr1_170522129_170542129,chr1_170522131_170542131,chr1_170522145_170542145,chr1_170522147_170542147,chr1_170522151_170542151,chr1_170522166_170542166,chr1_170522169_170542169,chr1_170522172_170542172,chr1_170522190_170542190,chr1_170522355_170542355,chr1_170522380_170542380,chr1_170522647_170542647…	MIRc,Tigger19a
chr1	171073565	171111806	ENST00000367755.9,ENST00000408463.1,ENST00000452221.1,ENST00000472784.5,ENST00000478457.1,ENST00000479749.1,ENST00000530212.5,ENST00000534514.1,ENST00000636144.1	ENST00000452221,FMO3-201,FMO3-202,FMO3-203,FMO3-204,FMO3-205,FMO3-206,MIR1295A-201,MIR1295B-201	ENSG00000007933.13,ENSG00000221390.1,ENSG00000226552.2,ENSG00000283598.1	ENSG00000226552,FMO3,MIR1295A,MIR1295B	chr1_171073565_171093565,chr1_171080901_171100901,chr1_171080905_171100905,chr1_171080917_171100917,chr1_171080919_171100919,chr1_171090762_171110762,chr1_171091739_171111739,chr1_171091806_171111806	AluJo,AluJr,AluSq2,AluSx1,L1PB3,PRIMA4-int
chr1	171304183	171355307	ENST00000367749.4,ENST00000462992.1,ENST00000475780.5,ENST00000480136.1,ENST00000497228.5,ENST00000599419.1,ENST00000649925.1	FMO4-201,FMO4-202,FMO4-203,FMO4-204,FMO4-205,SRP14P4-201,TOP1P1-201	ENSG00000076258.10,ENSG00000268062.1,ENSG00000285665.1	FMO4,SRP14P4,TOP1P1	chr1_171304183_171324183,chr1_171304208_171324208,chr1_171304234_171324234,chr1_171313106_171333106,chr1_171324526_171344526,chr1_171329299_171349299,chr1_171335307_171355307	AluSz,L2c,LTR33,LTR78
chr1	172433946	172462893	ENST00000344529.5,ENST00000367725.4,ENST00000367726.1,ENST00000367728.1,ENST00000478184.1,ENST00000484368.1,ENST00000488100.6	C1orf105-201,C1orf105-202,C1orf105-205,PIGC-201,PIGC-202,PIGC-205,PIGC-206	ENSG00000135845.10,ENSG00000180999.11	C1orf105,PIGC	chr1_172433946_172453946,chr1_172434069_172454069,chr1_172434083_172454083,chr1_172434086_172454086,chr1_172435139_172455139,chr1_172441041_172461041,chr1_172442893_172462893	L1M4c
chr1	173466996	173491199	ENST00000340385.6,ENST00000460950.1,ENST00000470017.1,ENST00000659863.1,ENST00000660739.1,ENST00000661267.1,ENST00000688677.1,ENST00000702826.1	PRDX6-201,PRDX6-202,PRDX6-203,PRDX6-AS1-205,PRDX6-AS1-206,PRDX6-AS1-208,PRDX6-AS1-210,PRDX6-AS1-211	ENSG00000117592.9,ENSG00000203739.6	PRDX6,PRDX6-AS1	chr1_173466996_173486996,chr1_173467039_173487039,chr1_173467114_173487114,chr1_173467171_173487171,chr1_173467330_173487330,chr1_173467335_173487335,chr1_173468069_173488069,chr1_173471199_173491199	Charlie8
chr1	173704941	173725567	ENST00000209884.5,ENST00000479505.5,ENST00000483154.5,ENST00000493170.1	KLHL20-201,KLHL20-202,KLHL20-203,KLHL20-205	ENSG00000076321.11	KLHL20	chr1_173704941_173724941,chr1_173704981_173724981,chr1_173705303_173725303,chr1_173705567_173725567	L2c
chr1	173904665	173931070	ENST00000367698.4,ENST00000487183.1,ENST00000494024.1,ENST00000516422.1	RNA5SP67-201,SERPINC1-201,SERPINC1-202,SERPINC1-203	ENSG00000117601.15,ENSG00000252231.1	RNA5SP67,SERPINC1	chr1_173904665_173924665,chr1_173907316_173927316,chr1_173907327_173927327,chr1_173911070_173931070	AluJb,AluJo,AluJr,AluSc,AluSx1,AluSz,L2,L2a
chr1	174265100	174285100	ENST00000367690.5	RABGAP1L-207	ENSG00000152061.24	RABGAP1L	chr1_174265100_174285100	Tigger6b
chr1	1748575	1788790	ENST00000341426.9,ENST00000341991.7,ENST00000342348.9,ENST00000460602.5,ENST00000464373.1,ENST00000492768.5	NADK-201,NADK-202,NADK-203,NADK-205,NADK-206,NADK-212	ENSG00000008130.15	NADK	chr1_1748575_1768575,chr1_1768419_1788419,chr1_1768420_1788420,chr1_1768470_1788470,chr1_1768790_1788790	AluJo,AluSz,MER5B,MLT1B
chr1	17570553	17590553	ENST00000375415.5	ARHGEF10L-204	ENSG00000074964.17	ARHGEF10L	chr1_17570553_17590553	MIRb
chr1	176453171	176473175	ENST00000367661.7,ENST00000367662.5	PAPPA2-201,PAPPA2-202	ENSG00000116183.11	PAPPA2	chr1_176453171_176473171,chr1_176453175_176473175	L1ME3B
chr1	177948419	177980213	ENST00000308284.11,ENST00000464631.6,ENST00000526773.2,ENST00000527976.1	SEC16B-201,SEC16B-204,SEC16B-206,SEC16B-207	ENSG00000120341.19	SEC16B	chr1_177948419_177968419,chr1_177948903_177968903,chr1_177960058_177980058,chr1_177960213_177980213	L2c,MIRb,MIRc
chr1	178083572	178104104	ENST00000367649.8,ENST00000419458.1,ENST00000421505.1,ENST00000452867.1,ENST00000654141.1	RASAL2-201,RASAL2-AS1-201,RASAL2-AS1-202,RASAL2-AS1-203,RASAL2-AS1-204	ENSG00000075391.18,ENSG00000224687.2	RASAL2,RASAL2-AS1	chr1_178083572_178103572,chr1_178083600_178103600,chr1_178083655_178103655,chr1_178083984_178103984,chr1_178084104_178104104	FRAM,L1ME4a,L1ME4b
chr1	179072070	179095798	ENST00000352445.10,ENST00000367625.8,ENST00000367627.8,ENST00000447595.1,ENST00000472001.1,ENST00000483887.1,ENST00000495145.1	TOR3A-201,TOR3A-202,TOR3A-203,TOR3A-204,TOR3A-205,TOR3A-206,TOR3A-207	ENSG00000186283.14	TOR3A	chr1_179072070_179092070,chr1_179072078_179092078,chr1_179072086_179092086,chr1_179072181_179092181,chr1_179075372_179095372,chr1_179075798_179095798	L2c
chr1	179133044	179153089	ENST00000344730.7,ENST00000504324.1,ENST00000504405.5,ENST00000508127.1,ENST00000509520.5,ENST00000512653.5	ABL2-201,ABL2-205,ABL2-206,ABL2-208,ABL2-209,ABL2-211	ENSG00000143322.21	ABL2	chr1_179133044_179153044,chr1_179133056_179153056,chr1_179133069_179153069,chr1_179133074_179153074,chr1_179133076_179153076,chr1_179133089_179153089	MER106B
chr1	179867772	179893985	ENST00000271583.7,ENST00000367612.7,ENST00000435319.8,ENST00000474318.1,ENST00000474875.5,ENST00000482587.5,ENST00000483123.1,ENST00000495650.1,ENST00000524653.1,ENST00000527391.5,ENST00000527867.5,ENST00000528443.6,ENST00000529091.5,ENST00000531630.6,ENST00000531726.5,ENST00000606911.7,ENST00000609928.6,ENST00000610272.1	ENST00000610272,TOR1AIP1-201,TOR1AIP1-202,TOR1AIP1-204,TOR1AIP1-205,TOR1AIP1-206,TOR1AIP1-207,TOR1AIP1-208,TOR1AIP1-209,TOR1AIP1-210,TOR1AIP1-211,TOR1AIP1-212,TOR1AIP2-201,TOR1AIP2-202,TOR1AIP2-203,TOR1AIP2-204,TOR1AIP2-205,TOR1AIP2-206	ENSG00000143337.19,ENSG00000169905.13,ENSG00000272906.1	ENSG00000272906,TOR1AIP1,TOR1AIP2	chr1_179867772_179887772,chr1_179867782_179887782,chr1_179867790_179887790,chr1_179867799_179887799,chr1_179867803_179887803,chr1_179872042_179892042,chr1_179872285_179892285,chr1_179872297_179892297,chr1_179872595_179892595,chr1_179872696_179892696,chr1_179872794_179892794,chr1_179872889_179892889,chr1_179872966_179892966,chr1_179873937_179893937,chr1_179873962_179893962,chr1_179873968_179893968…	AluJr,FLAM_C,L1MC4a,MER5A
chr1	182300208	182324061	ENST00000449842.2,ENST00000663078.1	LINC01344-202,LINC01344-206	ENSG00000228918.5	LINC01344	chr1_182300208_182320208,chr1_182304061_182324061	L2c
chr1	182390667	182419194	ENST00000367563.7,ENST00000367565.2,ENST00000612603.1,ENST00000634679.1,ENST00000634758.1	LINC00272-201,LINC00272-202,RGSL1-216,RGSL1-218,TEDDM1-201	ENSG00000121446.20,ENSG00000203729.8,ENSG00000203730.3	LINC00272,RGSL1,TEDDM1	chr1_182390667_182410667,chr1_182397621_182417621,chr1_182397771_182417771,chr1_182399192_182419192,chr1_182399194_182419194	ERVL-E-int,MER3
chr1	18880891	18912724	ENST00000290597.9,ENST00000375341.8,ENST00000408735.1,ENST00000432718.1,ENST00000538309.5,ENST00000538839.5	ALDH4A1-201,ALDH4A1-202,ALDH4A1-203,ALDH4A1-205,ALDH4A1-206,MIR1290-201	ENSG00000159423.17,ENSG00000221662.1	ALDH4A1,MIR1290	chr1_18880891_18900891,chr1_18887148_18907148,chr1_18892528_18912528,chr1_18892553_18912553,chr1_18892555_18912555,chr1_18892724_18912724	L2a,L2c,MER20,MIR,MIRb
chr1	19261269	19284194	ENST00000429712.5,ENST00000457194.6,ENST00000493176.1	AKR7L-201,AKR7L-202,AKR7L-203	ENSG00000211454.16	AKR7L	chr1_19261269_19281269,chr1_19263941_19283941,chr1_19264194_19284194	AluJb,FLAM_C,MIR
chr1	192619085	192646147	ENST00000391995.7,ENST00000462955.1,ENST00000543215.5,ENST00000642855.1	ENST00000642855,RGS13-201,RGS13-202,RGS13-204	ENSG00000127074.15,ENSG00000285280.2	ENSG00000285280,RGS13	chr1_192619085_192639085,chr1_192626138_192646138,chr1_192626145_192646145,chr1_192626147_192646147	MIR3
chr1	193096057	193132535	ENST00000367435.5,ENST00000367440.3,ENST00000472197.1,ENST00000482484.1,ENST00000635846.1,ENST00000643006.1,ENST00000643784.1,ENST00000647662.1,ENST00000648071.1,ENST00000649606.1,ENST00000649706.1,ENST00000649895.1,ENST00000650197.1	CDC73-201,CDC73-203,CDC73-204,CDC73-205,CDC73-206,CDC73-207,CDC73-208,CDC73-209,CDC73-211,CDC73-212,CDC73-213,GLRX2-202,GLRX2-203	ENSG00000023572.10,ENSG00000134371.14	CDC73,GLRX2	chr1_193096057_193116057,chr1_193096114_193116114,chr1_193111983_193131983,chr1_193111997_193131997,chr1_193112031_193132031,chr1_193112103_193132103,chr1_193112123_193132123,chr1_193112179_193132179,chr1_193112180_193132180,chr1_193112188_193132188,chr1_193112300_193132300,chr1_193112470_193132470,chr1_193112535_193132535	L1MCa
chr1	196641754	196668537	ENST00000359637.3,ENST00000367429.9,ENST00000470918.2,ENST00000496761.2,ENST00000630130.2,ENST00000695968.1,ENST00000695969.1,ENST00000695970.1,ENST00000695971.1,ENST00000695972.1,ENST00000695973.1,ENST00000695974.1,ENST00000695975.1,ENST00000695976.1,ENST00000695978.1,ENST00000695979.1,ENST00000695980.1,ENST00000695981.1,ENST00000695983.1,ENST00000695984.1,ENST00000695986.1,ENST00000695987.1,ENS…	CFH-201,CFH-202,CFH-204,CFH-205,CFH-206,CFH-207,CFH-208,CFH-209,CFH-210,CFH-211,CFH-212,CFH-213,CFH-214,CFH-215,CFH-217,CFH-218,CFH-219,CFH-220,CFH-221,CFH-222,CFH-223,CFH-224,CFH-226,CFH-227,CFH-228,CFH-229,CFH-230,CFH-231,CFH-232,CFH-233,CFH-234,CFH-235,CFH-236,CFH-237,CFH-238,CFH-239,ENST00000696032,ENST00000696033	ENSG00000000971.17,ENSG00000289697.1	CFH,ENSG00000289697	chr1_196641754_196661754,chr1_196641791_196661791,chr1_196641852_196661852,chr1_196641878_196661878,chr1_196641890_196661890,chr1_196641898_196661898,chr1_196641941_196661941,chr1_196641998_196661998,chr1_196642034_196662034,chr1_196642039_196662039,chr1_196642043_196662043,chr1_196642045_196662045,chr1_196642052_196662052,chr1_196642055_196662055,chr1_196642056_196662056,chr1_196648537_196668537	AluJo,AluSg,L2a,MER66B,MLT1A0,MLT2C1
chr1	196878014	196910318	ENST00000251424.8,ENST00000367416.6,ENST00000608469.6,ENST00000699463.1,ENST00000699465.1	CFHR4-201,CFHR4-202,CFHR4-203,CFHR4-205,CFHR4-207	ENSG00000134365.15	CFHR4	chr1_196878014_196898014,chr1_196878052_196898052,chr1_196878082_196898082,chr1_196887680_196907680,chr1_196890318_196910318	AluSz,L1M4c,L1MA10,L1MC4,LTR33B,MIRb,MLT1B,MLT1G3
chr1	196933738	196960191	ENST00000367415.8,ENST00000367421.5,ENST00000473386.1,ENST00000476712.6,ENST00000485647.2,ENST00000489703.2,ENST00000496448.6,ENST00000647617.1,ENST00000649283.1,ENST00000649960.2,ENST00000699921.1,ENST00000699922.1	CFHR2-201,CFHR2-202,CFHR2-203,CFHR2-204,CFHR2-205,CFHR2-206,CFHR2-207,CFHR2-208,CFHR2-209,CFHR2-210,CFHR2-211,CFHR2-212	ENSG00000080910.14	CFHR2	chr1_196933738_196953738,chr1_196933756_196953756,chr1_196933772_196953772,chr1_196933776_196953776,chr1_196933784_196953784,chr1_196933837_196953837,chr1_196933858_196953858,chr1_196933881_196953881,chr1_196937496_196957496,chr1_196940191_196960191	AluSp,L1M4a2,Tigger3b
chr1	196960495	196987559	ENST00000256785.5,ENST00000613613.1,ENST00000699466.1,ENST00000699467.1,ENST00000699468.1	CFHR5-201,CFHR5-202,CFHR5-203,CFHR5-204,ENST00000613613	ENSG00000134389.11,ENSG00000273844.1	CFHR5,ENSG00000273844	chr1_196960495_196980495,chr1_196965010_196985010,chr1_196965462_196985462,chr1_196967556_196987556,chr1_196967559_196987559	AluYm1,L1M4a2,Tigger3b
chr1	197045823	197077260	ENST00000367412.2,ENST00000649282.1	F13B-201,F13B-203	ENSG00000143278.5	F13B	chr1_197045823_197065823,chr1_197057260_197077260	AluJo,L1ME3G,L1ME5,L1PB1
chr1	197129307	197156694	ENST00000294732.11,ENST00000367409.9,ENST00000442280.1,ENST00000679766.1,ENST00000680112.1,ENST00000680265.1,ENST00000680710.1,ENST00000681879.1	ASPM-201,ASPM-203,ASPM-204,ASPM-205,ASPM-206,ASPM-207,ASPM-208,SEPTIN14P12-201	ENSG00000066279.19,ENSG00000235748.1	ASPM,SEPTIN14P12	chr1_197129307_197149307,chr1_197129848_197149848,chr1_197136437_197156437,chr1_197136654_197156654,chr1_197136669_197156669,chr1_197136694_197156694	ERVL-E-int,MIR
chr1	198146994	198167121	ENST00000367383.5,ENST00000367385.9,ENST00000442588.5,ENST00000538004.5	NEK7-201,NEK7-202,NEK7-205,NEK7-207	ENSG00000151414.15	NEK7	chr1_198146994_198166994,chr1_198146998_198166998,chr1_198147121_198167121	Charlie17a
chr1	200363814	200384688	ENST00000367355.6,ENST00000367356.1,ENST00000636153.1,ENST00000656731.1,ENST00000669359.1,ENST00000669708.1,ENST00000688178.1	LINC00862-201,LINC00862-202,LINC00862-203,LINC00862-205,LINC00862-206,LINC00862-207,LINC00862-208	ENSG00000203721.8	LINC00862	chr1_200363814_200383814,chr1_200363829_200383829,chr1_200364131_200384131,chr1_200364143_200384143,chr1_200364354_200384354,chr1_200364688_200384688	L2
chr1	200399992	200421814	ENST00000294740.3,ENST00000367352.3,ENST00000367353.2,ENST00000427825.3,ENST00000634596.2,ENST00000635220.3,ENST00000647823.1,ENST00000654000.1,ENST00000659976.2,ENST00000660351.1,ENST00000684979.2,ENST00000689990.1,ENST00000692619.2,ENST00000702321.1,ENST00000702619.1,ENST00000702624.1	ENST00000427825,ENST00000634596,ENST00000635220,ENST00000647823,ENST00000654000,ENST00000659976,ENST00000660351,ENST00000684979,ENST00000689990,ENST00000692619,ENST00000702321,ENST00000702619,ENST00000702624,ZNF281-201,ZNF281-202,ZNF281-203	ENSG00000162702.8,ENSG00000230623.8	ENSG00000230623,ZNF281	chr1_200399992_200419992,chr1_200400036_200420036,chr1_200400056_200420056,chr1_200401528_200421528,chr1_200401632_200421632,chr1_200401663_200421663,chr1_200401667_200421667,chr1_200401671_200421671,chr1_200401678_200421678,chr1_200401680_200421680,chr1_200401684_200421684,chr1_200401694_200421694,chr1_200401721_200421721,chr1_200401814_200421814	AluSq,L1MC2,MER21B
chr1	202529840	202549840	ENST00000634903.1	PPP1R12B-218	ENSG00000077157.22	PPP1R12B	chr1_202529840_202549840	L2b
chr1	204128919	204162044	ENST00000367197.5,ENST00000367201.7,ENST00000367202.9,ENST00000422072.5,ENST00000422699.5,ENST00000429525.1,ENST00000433869.1,ENST00000444817.1,ENST00000452983.5,ENST00000472340.5,ENST00000477125.1,ENST00000492392.1,ENST00000654104.1,ENST00000658822.1,ENST00000663115.1	ERLNC1-201,ERLNC1-202,ERLNC1-203,ERLNC1-204,ETNK2-201,ETNK2-202,ETNK2-203,ETNK2-204,ETNK2-205,ETNK2-206,ETNK2-207,ETNK2-208,ETNK2-209,ETNK2-210,ETNK2-211	ENSG00000143845.15,ENSG00000230550.2	ERLNC1,ETNK2	chr1_204128919_204148919,chr1_204131262_204151262,chr1_204131287_204151287,chr1_204131404_204151404,chr1_204131408_204151408,chr1_204132026_204152026,chr1_204136960_204156960,chr1_204136990_204156990,chr1_204137575_204157575,chr1_204139881_204159881,chr1_204141428_204161428,chr1_204141894_204161894,chr1_204142044_204162044	L2c
chr1	205032937	205053212	ENST00000331830.7,ENST00000532366.2,ENST00000636809.2,ENST00000638378.1,ENST00000639302.1,ENST00000639971.1,ENST00000640326.1,ENST00000640352.1,ENST00000640428.1	CNTN2-201,CNTN2-207,CNTN2-210,CNTN2-212,CNTN2-222,CNTN2-228,CNTN2-230,CNTN2-231,CNTN2-232	ENSG00000184144.12	CNTN2	chr1_205032937_205052937,chr1_205032968_205052968,chr1_205033193_205053193,chr1_205033196_205053196,chr1_205033202_205053202,chr1_205033210_205053210,chr1_205033212_205053212	MIR3,MIRb,MLT1N2
chr1	205621893	205642011	ENST00000289703.8,ENST00000357992.9,ENST00000616704.4	ELK4-201,ELK4-202,ELK4-204	ENSG00000158711.14	ELK4	chr1_205621893_205641893,chr1_205621962_205641962,chr1_205622011_205642011	L2b
chr1	20579086	20599097	ENST00000375071.4,ENST00000461985.1	CDA-201,CDA-202	ENSG00000158825.6	CDA	chr1_20579086_20599086,chr1_20579097_20599097	L2b,MIRb
chr1	206929466	206980625	ENST00000324852.9,ENST00000324863.6,ENST00000356495.5,ENST00000400962.8,ENST00000450945.3,ENST00000486178.1,ENST00000491503.1	FCAMR-201,FCAMR-202,FCAMR-203,FCAMR-204,FCAMR-205,PIGR-201,PIGR-203	ENSG00000162896.6,ENSG00000162897.16	FCAMR,PIGR	chr1_206929466_206949466,chr1_206936466_206956466,chr1_206950835_206970835,chr1_206960460_206980460,chr1_206960482_206980482,chr1_206960625_206980625	MIR1_Amn,MIR3,Tigger19a,Tigger19b
chr1	207078860	207114378	ENST00000243611.9,ENST00000367070.8,ENST00000367076.7,ENST00000367078.8,ENST00000391923.1,ENST00000421786.5,ENST00000424088.1,ENST00000452902.6,ENST00000469326.1,ENST00000470767.1,ENST00000492730.1	C4BPA-201,C4BPA-202,C4BPA-203,C4BPB-201,C4BPB-202,C4BPB-203,C4BPB-204,C4BPB-205,C4BPB-206,C4BPB-207,C4BPB-208	ENSG00000123838.11,ENSG00000123843.13	C4BPA,C4BPB	chr1_207078860_207098860,chr1_207078894_207098894,chr1_207079213_207099213,chr1_207079238_207099238,chr1_207079239_207099239,chr1_207079283_207099283,chr1_207084934_207104934,chr1_207087818_207107818,chr1_207094233_207114233,chr1_207094306_207114306,chr1_207094378_207114378	AluSp,AluY,AluYm1,L2,L2-3_Crp,L2a,MIR3,MIRc
chr1	209665283	209685412	ENST00000367029.5,ENST00000445272.7	G0S2-201,HSD11B1-AS1-202	ENSG00000123689.6,ENSG00000227591.6	G0S2,HSD11B1-AS1	chr1_209665283_209685283,chr1_209665412_209685412	MER5B
chr1	209694846	209734125	ENST00000367027.5,ENST00000441672.1	HSD11B1-202,HSD11B1-AS1-201	ENSG00000117594.10,ENSG00000227591.6	HSD11B1,HSD11B1-AS1	chr1_209694846_209714846,chr1_209714125_209734125	L1MC4,L1PA5,L1PA6,L2,LTR78,MLT1C,THE1A-int
chr1	209734373	209754373	ENST00000429195.1	ADORA2BP1-201	ENSG00000236136.1	ADORA2BP1	chr1_209734373_209754373	MLT1G1
chr1	21101610	21123129	ENST00000463775.1,ENST00000684485.1	EIF4G3-209,EIF4G3-218	ENSG00000075151.24	EIF4G3	chr1_21101610_21121610,chr1_21103129_21123129	FRAM
chr1	211569161	211593725	ENST00000367001.5,ENST00000567907.1	ENST00000567907,SLC30A1-201	ENSG00000170385.10,ENSG00000261314.1	ENSG00000261314,SLC30A1	chr1_211569161_211589161,chr1_211573725_211593725	MIR3
chr1	211629440	211654114	ENST00000412871.1,ENST00000430123.2,ENST00000452024.3,ENST00000653827.1,ENST00000654864.1,ENST00000660041.1,ENST00000661623.1,ENST00000661855.1,ENST00000664125.1,ENST00000666922.1,ENST00000667263.1,ENST00000667986.1,ENST00000670044.1	ENST00000452024,LINC01693-201,LINC01693-202,LINC01693-204,LINC01693-205,LINC01693-206,LINC01693-207,LINC01693-208,LINC01693-209,LINC01693-210,LINC01693-211,LINC01693-212,LINC01693-213	ENSG00000227764.2,ENSG00000228792.3	ENSG00000228792,LINC01693	chr1_211629440_211649440,chr1_211629633_211649633,chr1_211629644_211649644,chr1_211629669_211649669,chr1_211629682_211649682,chr1_211629684_211649684,chr1_211629693_211649693,chr1_211629695_211649695,chr1_211629804_211649804,chr1_211629814_211649814,chr1_211634114_211654114	AluSx3
chr1	212216538	212248977	ENST00000412221.5,ENST00000431307.1,ENST00000443448.6,ENST00000658599.1,ENST00000663668.1,ENST00000664988.1,ENST00000667543.1,ENST00000669457.1,ENST00000669915.1	LINC02608-201,LINC02608-202,LINC02608-203,LINC02608-204,LINC02608-205,LINC02608-206,LINC02608-207,LINC02608-208,LINC02608-209	ENSG00000226251.8	LINC02608	chr1_212216538_212236538,chr1_212216632_212236632,chr1_212223407_212243407,chr1_212224756_212244756,chr1_212227684_212247684,chr1_212227702_212247702,chr1_212228977_212248977	MSTC,Tigger19a
chr1	21335137	21355572	ENST00000415912.6,ENST00000463334.2,ENST00000649812.1	ECE1-204,ECE1-206,ECE1-214	ENSG00000117298.16	ECE1	chr1_21335137_21355137,chr1_21335504_21355504,chr1_21335572_21355572	AluSq2
chr1	213916654	213936654	ENST00000626109.1	LINC00538-201	ENSG00000281664.1	LINC00538	chr1_213916654_213936654	L2a,L2b
chr1	213969385	213999718	ENST00000261454.8,ENST00000366958.9,ENST00000433082.6,ENST00000435016.2,ENST00000451396.2,ENST00000471129.1,ENST00000498508.6,ENST00000598091.1,ENST00000601744.5,ENST00000601854.5,ENST00000607425.1,ENST00000607726.1,ENST00000608936.5,ENST00000610409.1,ENST00000615085.3,ENST00000625209.2,ENST00000625344.2,ENST00000625722.2,ENST00000626034.2,ENST00000626228.2,ENST00000626372.2,ENST00000626670.2,ENS…	ENST00000610409,PROX1-201,PROX1-202,PROX1-203,PROX1-204,PROX1-205,PROX1-206,PROX1-207,PROX1-AS1-202,PROX1-AS1-203,PROX1-AS1-205,PROX1-AS1-209,PROX1-AS1-210,PROX1-AS1-216,PROX1-AS1-221,PROX1-AS1-222,PROX1-AS1-223,PROX1-AS1-225,PROX1-AS1-226,PROX1-AS1-227,PROX1-AS1-228,PROX1-AS1-229,PROX1-AS1-233,PROX1-AS1-234,PROX1-AS1-235,PROX1-AS1-236,PROX1-AS1-239,PROX1-AS1-240,PROX1-AS1-241,PROX1-AS1-242,PROX1…	ENSG00000117707.16,ENSG00000230461.10,ENSG00000274895.1	ENSG00000274895,PROX1,PROX1-AS1	chr1_213969385_213989385,chr1_213969421_213989421,chr1_213971324_213991324,chr1_213971328_213991328,chr1_213971331_213991331,chr1_213973181_213993181,chr1_213976153_213996153,chr1_213976156_213996156,chr1_213976162_213996162,chr1_213976419_213996419,chr1_213977509_213997509,chr1_213977531_213997531,chr1_213977552_213997552,chr1_213977570_213997570,chr1_213977585_213997585,chr1_213977630_213997630…	MER5A,MIR
chr1	216062465	216099139	ENST00000430890.5,ENST00000442606.1,ENST00000445619.5,ENST00000446411.5,ENST00000463147.1,ENST00000481786.1	USH2A-203,USH2A-204,USH2A-AS2-201,USH2A-AS2-202,USH2A-AS2-203,USH2A-AS2-204	ENSG00000042781.14,ENSG00000233620.5	USH2A,USH2A-AS2	chr1_216062465_216082465,chr1_216062729_216082729,chr1_216062806_216082806,chr1_216069073_216089073,chr1_216075108_216095108,chr1_216079139_216099139	AluJr,L2a
chr1	219918557	219938651	ENST00000356609.2,ENST00000366926.4	SLC30A10-201,SLC30A10-202	ENSG00000196660.12	SLC30A10	chr1_219918557_219938557,chr1_219918651_219938651	AluSq2,MIRb
chr1	219948647	219979247	ENST00000408746.2,ENST00000468487.1,ENST00000484239.5,ENST00000696608.1	EPRS1-203,SLC30A10-204,SLC30A10-205,U3.41-201	ENSG00000136628.18,ENSG00000196660.12,ENSG00000221673.2	EPRS1,SLC30A10,U3	chr1_219948647_219968647,chr1_219949018_219969018,chr1_219952652_219972652,chr1_219959247_219979247	AluSz,AluY,L2a
chr1	220738225	220766278	ENST00000359316.6,ENST00000366913.8,ENST00000425560.1,ENST00000469583.1,ENST00000496078.1	MTARC2-201,MTARC2-202,MTARC2-203,MTARC2-204,MTARC2-206	ENSG00000117791.16	MTARC2	chr1_220738225_220758225,chr1_220738269_220758269,chr1_220738322_220758322,chr1_220744972_220764972,chr1_220746278_220766278	MER67B
chr1	220769962	220807762	ENST00000366910.10,ENST00000407981.6,ENST00000443880.1,ENST00000463976.1,ENST00000472269.1,ENST00000472447.1,ENST00000492847.1,ENST00000496110.1,ENST00000651706.1,ENST00000694918.1,ENST00000694919.1,ENST00000694920.1,ENST00000694921.1,ENST00000694922.1,ENST00000694923.1,ENST00000694924.1	ENST00000651706,MTARC1-201,MTARC1-202,MTARC1-203,MTARC1-204,MTARC1-205,MTARC1-206,MTARC1-207,MTARC1-208,MTARC1-209,MTARC1-210,MTARC1-211,MTARC1-212,MTARC1-213,MTARC1-214,MTARC2-205	ENSG00000117791.16,ENSG00000186205.14,ENSG00000286231.1	ENSG00000286231,MTARC1,MTARC2	chr1_220769962_220789962,chr1_220776352_220796352,chr1_220776913_220796913,chr1_220776945_220796945,chr1_220776990_220796990,chr1_220777149_220797149,chr1_220777195_220797195,chr1_220778339_220798339,chr1_220779127_220799127,chr1_220780955_220800955,chr1_220781491_220801491,chr1_220783189_220803189,chr1_220786230_220806230,chr1_220786753_220806753,chr1_220786755_220806755,chr1_220787762_220807762	L1MB4
chr1	220815620	220839255	ENST00000408644.1,ENST00000431347.1,ENST00000609276.2,ENST00000609941.1	ENST00000408644,ENST00000609941,LINC01352-201,RNU6ATAC35P-201	ENSG00000221571.3,ENSG00000238078.1,ENSG00000272823.1,ENSG00000276642.1	ENSG00000272823,ENSG00000276642,LINC01352,RNU6ATAC35P	chr1_220815620_220835620,chr1_220815776_220835776,chr1_220819211_220839211,chr1_220819255_220839255	MIR
chr1	220869201	220891069	ENST00000366903.8,ENST00000427693.1,ENST00000549319.2,ENST00000552026.1,ENST00000691443.1	ENST00000691443,HLX-201,HLX-202,HLX-203,HLX-AS1-201	ENSG00000136630.13,ENSG00000257551.1,ENSG00000289142.1	ENSG00000289142,HLX,HLX-AS1	chr1_220869201_220889201,chr1_220869431_220889431,chr1_220869443_220889443,chr1_220870140_220890140,chr1_220871069_220891069	FLAM_C,MIRb,MLT2B2
chr1	222538104	222558104	ENST00000343410.7	HHIPL2-201	ENSG00000143512.13	HHIPL2	chr1_222538104_222558104	LTR64,MIR
chr1	225793148	225838843	ENST00000272167.10,ENST00000366837.5,ENST00000434499.2,ENST00000448202.5,ENST00000467015.1,ENST00000614058.4	EPHX1-201,EPHX1-202,EPHX1-203,EPHX1-204,EPHX1-205,LEFTY3P-201	ENSG00000143819.13,ENSG00000234112.2	EPHX1,LEFTY3P	chr1_225793148_225813148,chr1_225800124_225820124,chr1_225800134_225820134,chr1_225800412_225820412,chr1_225815354_225835354,chr1_225818843_225838843	AluSz,L2a,L2b,L2c
chr1	226532729	226558800	ENST00000366788.8,ENST00000366789.6,ENST00000671364.1	ENST00000671364,STUM-201,STUM-202	ENSG00000203685.11,ENSG00000287627.1	ENSG00000287627,STUM	chr1_226532729_226552729,chr1_226538764_226558764,chr1_226538800_226558800	LTR66
chr1	226930286	226950379	ENST00000366777.4,ENST00000366778.5,ENST00000478406.5,ENST00000489044.1	COQ8A-201,COQ8A-202,COQ8A-204,COQ8A-207	ENSG00000163050.18	COQ8A	chr1_226930286_226950286,chr1_226930294_226950294,chr1_226930379_226950379	MIR3
chr1	227308474	227328492	ENST00000366766.8,ENST00000366769.7	CDC42BPA-203,CDC42BPA-205	ENSG00000143776.20	CDC42BPA	chr1_227308474_227328474,chr1_227308492_227328492	MER4C
chr1	228636158	228662436	ENST00000363500.1,ENST00000384151.1,ENST00000390935.1,ENST00000441325.2	DUSP5P1-201,ENST00000384151,RNA5S17-201,RNA5SP18-201	ENSG00000183929.7,ENSG00000200370.1,ENSG00000206878.1,ENSG00000212237.1	DUSP5P1,ENSG00000206878,RNA5S17,RNA5SP18	chr1_228636158_228656158,chr1_228638032_228658032,chr1_228640241_228660241,chr1_228642436_228662436	MER65A
chr1	229882002	229902046	ENST00000435973.2,ENST00000650825.1,ENST00000661713.1,ENST00000669450.1,ENST00000669533.1	LINC01682-201,LINC01682-202,LINC01682-203,LINC01682-204,LINC01682-205	ENSG00000227043.3	LINC01682	chr1_229882002_229902002,chr1_229882008_229902008,chr1_229882021_229902021,chr1_229882032_229902032,chr1_229882046_229902046	ERV3-16A3_I-int
chr1	230632481	230652567	ENST00000366668.7,ENST00000366669.9,ENST00000468893.6,ENST00000473671.1,ENST00000494371.5	COG2-201,COG2-202,COG2-203,COG2-204,COG2-208	ENSG00000135775.14	COG2	chr1_230632481_230652481,chr1_230632489_230652489,chr1_230632505_230652505,chr1_230632521_230652521,chr1_230632567_230652567	MER20
chr1	230686888	230724645	ENST00000366667.6,ENST00000657140.1,ENST00000679684.1,ENST00000679738.1,ENST00000679802.1,ENST00000679854.1,ENST00000679957.1,ENST00000680041.1,ENST00000680783.1,ENST00000681347.1,ENST00000681514.1,ENST00000681772.1	AGT-201,AGT-202,AGT-203,AGT-204,AGT-205,AGT-206,AGT-207,AGT-208,AGT-209,AGT-211,AGT-212,AGT-213	ENSG00000135744.9	AGT	chr1_230686888_230706888,chr1_230704122_230724122,chr1_230704145_230724145,chr1_230704566_230724566,chr1_230704645_230724645	AluJr4,FRAM,L1MB3,L1MC1,L2a,L2b,MER5B,MIRb,MIRc,MLT1B
chr1	231215922	231251216	ENST00000318906.6,ENST00000366647.9,ENST00000366649.7,ENST00000366651.7,ENST00000416000.1,ENST00000436239.5,ENST00000451322.1,ENST00000462669.1,ENST00000471936.1,ENST00000486384.5,ENST00000495795.1,ENST00000644483.1	C1orf131-201,C1orf131-202,C1orf131-203,C1orf131-204,C1orf131-205,C1orf131-206,C1orf131-207,C1orf131-208,GNPAT-201,GNPAT-202,GNPAT-203,GNPAT-206	ENSG00000116906.13,ENSG00000143633.13	C1orf131,GNPAT	chr1_231215922_231235922,chr1_231219209_231239209,chr1_231228893_231248893,chr1_231231090_231251090,chr1_231231170_231251170,chr1_231231175_231251175,chr1_231231178_231251178,chr1_231231187_231251187,chr1_231231207_231251207,chr1_231231212_231251212,chr1_231231216_231251216	MER46C,MIR
chr1	231410343	231432287	ENST00000366641.4,ENST00000476717.2,ENST00000654803.1,ENST00000658954.1,ENST00000667629.1,ENST00000670301.1	EGLN1-201,EGLN1-202,EGLN1-203,EGLN1-204,EGLN1-206,EGLN1-207	ENSG00000135766.9	EGLN1	chr1_231410343_231430343,chr1_231411110_231431110,chr1_231411192_231431192,chr1_231411226_231431226,chr1_231411262_231431262,chr1_231412287_231432287	L2c
chr1	234521338	234549054	ENST00000421207.2,ENST00000435574.2,ENST00000652079.1,ENST00000653099.1,ENST00000653353.1,ENST00000663964.1,ENST00000665108.2,ENST00000688288.1	ENST00000652079,ENST00000688288,LINC01354-201,LINC01354-202,LINC01354-203,LINC01354-204,LINC01354-205,LINC01354-206	ENSG00000231768.2,ENSG00000286210.1,ENSG00000288760.1	ENSG00000286210,ENSG00000288760,LINC01354	chr1_234521338_234541338,chr1_234521792_234541792,chr1_234521796_234541796,chr1_234521803_234541803,chr1_234529054_234549054	MIRc
chr1	234619311	234656289	ENST00000417805.1,ENST00000429269.1,ENST00000607759.1	ENST00000417805,ENST00000607759,LINC00184-201	ENSG00000224939.1,ENSG00000228044.3,ENSG00000272362.1	ENSG00000228044,ENSG00000272362,LINC00184	chr1_234619311_234639311,chr1_234634666_234654666,chr1_234636289_234656289	AluJr,Tigger11a
chr1	234699383	234735398	ENST00000437601.2,ENST00000632063.1,ENST00000641214.1,ENST00000642107.1,ENST00000662158.1	ENST00000632063,LINC01132-201,LINC01132-202,LINC01132-203,LINC01132-204	ENSG00000227630.4,ENSG00000282097.1	ENSG00000282097,LINC01132	chr1_234699383_234719383,chr1_234714042_234734042,chr1_234714969_234734969,chr1_234715398_234735398	L2c
chr1	23470179	23494568	ENST00000336689.8,ENST00000437606.6,ENST00000449467.2,ENST00000478858.5,ENST00000492982.6,ENST00000608765.1	ASAP3-201,ASAP3-202,ASAP3-203,ASAP3-206,ASAP3-208,ASAP3-211	ENSG00000088280.20	ASAP3	chr1_23470179_23490179,chr1_23474179_23494179,chr1_23474184_23494184,chr1_23474192_23494192,chr1_23474568_23494568	MLT1O
chr1	236050677	236075109	ENST00000264187.7,ENST00000366595.7,ENST00000517013.1	NID1-201,NID1-202,Y_RNA.713-201	ENSG00000116962.15,ENSG00000252822.1	NID1,Y_RNA	chr1_236050677_236070677,chr1_236055090_236075090,chr1_236055109_236075109	MIRb,MIRc
chr1	23733448	23754034	ENST00000418390.7,ENST00000487554.1,ENST00000609199.2,ENST00000613537.5	ELOA-201,ELOA-202,ELOA-203,ELOA-204	ENSG00000011007.13	ELOA	chr1_23733448_23753448,chr1_23733471_23753471,chr1_23734034_23754034	MIRb
chr1	241509694	241542405	ENST00000366557.8,ENST00000366558.7,ENST00000366559.9,ENST00000366560.4,ENST00000477907.5,ENST00000480967.5,ENST00000484229.1,ENST00000484628.5,ENST00000493477.2,ENST00000682162.1,ENST00000682567.1,ENST00000683521.1,ENST00000684483.1	FH-201,FH-202,FH-204,FH-205,FH-206,FH-208,KMO-202,KMO-203,KMO-204,KMO-206,KMO-207,KMO-209,KMO-210	ENSG00000091483.8,ENSG00000117009.12	FH,KMO	chr1_241509694_241529694,chr1_241509722_241529722,chr1_241509755_241529755,chr1_241509785_241529785,chr1_241509799_241529799,chr1_241522134_241542134,chr1_241522338_241542338,chr1_241522369_241542369,chr1_241522378_241542378,chr1_241522379_241542379,chr1_241522401_241542401,chr1_241522405_241542405	L1ME4b,L2a
chr1	241629249	241650555	ENST00000366553.3,ENST00000366554.3,ENST00000469376.5,ENST00000478849.1,ENST00000490673.5,ENST00000636025.1,ENST00000638018.1,ENST00000638121.1,ENST00000638160.1,ENST00000653014.1	CHML-201,CHML-202,CHML-203,CHML-204,CHML-205,ENST00000653014,OPN3-201,OPN3-204,OPN3-205,OPN3-206	ENSG00000054277.14,ENSG00000203668.3,ENSG00000287513.1	CHML,ENSG00000287513,OPN3	chr1_241629249_241649249,chr1_241630210_241650210,chr1_241630254_241650254,chr1_241630340_241650340,chr1_241630355_241650355,chr1_241630369_241650369,chr1_241630555_241650555	MIRc
chr1	26057630	26078436	ENST00000374272.4,ENST00000483052.1	TRIM63-201,TRIM63-202	ENSG00000158022.7	TRIM63	chr1_26057630_26077630,chr1_26058436_26078436	L2,MIRb
chr1	26890238	26932142	ENST00000254227.4,ENST00000321265.10,ENST00000361720.10,ENST00000435827.6,ENST00000452707.1	GPATCH3-201,NR0B2-201,NUDC-201,NUDC-202,NUDC-203	ENSG00000090273.14,ENSG00000131910.5,ENSG00000198746.13	GPATCH3,NR0B2,NUDC	chr1_26890238_26910238,chr1_26890467_26910467,chr1_26903975_26923975,chr1_26911743_26931743,chr1_26912142_26932142	AluSz,MIRb
chr1	27949588	27970262	ENST00000373884.6,ENST00000448015.1,ENST00000481387.2,ENST00000674618.1,ENST00000675282.1,ENST00000675359.1,ENST00000675575.1,ENST00000675759.1,ENST00000676017.1,ENST00000676058.1	ENST00000448015,XKR8-201,XKR8-202,XKR8-203,XKR8-204,XKR8-205,XKR8-206,XKR8-207,XKR8-208,XKR8-209	ENSG00000158156.9,ENSG00000227050.1	ENSG00000227050,XKR8	chr1_27949588_27969588,chr1_27949651_27969651,chr1_27949933_27969933,chr1_27949943_27969943,chr1_27949950_27969950,chr1_27949973_27969973,chr1_27950031_27970031,chr1_27950045_27970045,chr1_27950193_27970193,chr1_27950262_27970262	AluJr4,L2a,L2c,MIR
chr1	31399565	31423813	ENST00000373709.8,ENST00000373710.5,ENST00000487207.5,ENST00000491976.1,ENST00000536384.2,ENST00000536859.5	SERINC2-201,SERINC2-202,SERINC2-203,SERINC2-204,SERINC2-205,SERINC2-206	ENSG00000168528.12	SERINC2	chr1_31399565_31419565,chr1_31400174_31420174,chr1_31400217_31420217,chr1_31403213_31423213,chr1_31403813_31423813	L2
chr1	33325256	33360352	ENST00000373418.7,ENST00000410180.1,ENST00000432703.1,ENST00000467894.5,ENST00000473158.1,ENST00000485928.5,ENST00000486897.5,ENST00000493483.5	PHC2-202,PHC2-206,PHC2-208,PHC2-209,PHC2-210,PHC2-211,PHC2-AS1-201,RN7SKP16-201	ENSG00000134686.20,ENSG00000222112.1,ENSG00000233246.1	PHC2,PHC2-AS1,RN7SKP16	chr1_33325256_33345256,chr1_33326864_33346864,chr1_33339650_33359650,chr1_33339772_33359772,chr1_33339811_33359811,chr1_33339884_33359884,chr1_33339885_33359885,chr1_33340352_33360352	MIRb
chr1	37503520	37524766	ENST00000296214.10,ENST00000373073.8,ENST00000373074.5,ENST00000373075.6,ENST00000448519.2,ENST00000475828.5,ENST00000485039.1,ENST00000487788.5,ENST00000487792.5	MEAF6-201,MEAF6-202,MEAF6-203,MEAF6-204,MEAF6-205,MEAF6-206,MEAF6-207,MEAF6-208,MEAF6-209	ENSG00000163875.16	MEAF6	chr1_37503520_37523520,chr1_37504269_37524269,chr1_37504667_37524667,chr1_37504732_37524732,chr1_37504746_37524746,chr1_37504756_37524756,chr1_37504763_37524763,chr1_37504766_37524766	MER51-int
chr1	38981276	39001496	ENST00000372984.8,ENST00000432648.8,ENST00000446189.6,ENST00000531822.1	AKIRIN1-201,AKIRIN1-202,AKIRIN1-203,AKIRIN1-204	ENSG00000174574.16	AKIRIN1	chr1_38981276_39001276,chr1_38981288_39001288,chr1_38981496_39001496	L2
chr1	39548707	39586790	ENST00000331856.7,ENST00000364587.1,ENST00000372856.7,ENST00000372857.7,ENST00000372858.8,ENST00000372862.7,ENST00000415255.2,ENST00000421687.6,ENST00000427240.2,ENST00000431553.7,ENST00000437136.5,ENST00000451091.2,ENST00000461578.1,ENST00000468476.1,ENST00000470443.6,ENST00000474378.1,ENST00000477556.1,ENST00000482028.5,ENST00000483770.1,ENST00000484555.1,ENST00000492468.5,ENST00000492519.1,ENS…	PABPC4-201,PABPC4-202,PABPC4-203,PABPC4-204,PABPC4-205,PABPC4-206,PABPC4-207,PABPC4-208,PABPC4-209,PABPC4-210,PABPC4-211,PABPC4-212,PABPC4-213,PABPC4-214,PABPC4-215,PABPC4-216,PABPC4-217,PABPC4-218,PABPC4-219,PABPC4-220,PABPC4-221,PABPC4-222,PABPC4-223,PABPC4-224,PABPC4-225,PABPC4-226,PABPC4-227,PABPC4-228,PABPC4-229,PABPC4-230,PABPC4-231,PABPC4-232,PABPC4-233,PABPC4-234,PABPC4-235,PABPC4-236,PAB…	ENSG00000090621.15,ENSG00000201457.1,ENSG00000228060.3,ENSG00000243970.5	PABPC4,PABPC4-AS1,PPIEL,SNORA55	chr1_39548707_39568707,chr1_39549366_39569366,chr1_39549657_39569657,chr1_39549660_39569660,chr1_39549670_39569670,chr1_39549671_39569671,chr1_39549683_39569683,chr1_39549691_39569691,chr1_39549698_39569698,chr1_39552010_39572010,chr1_39552188_39572188,chr1_39554038_39574038,chr1_39554124_39574124,chr1_39554491_39574491,chr1_39554526_39574526,chr1_39554528_39574528,chr1_39554536_39574536,chr1_395…	MER5A
chr1	40383345	40406800	ENST00000539317.2,ENST00000614549.4,ENST00000703006.1	ENST00000703006,SMAP2-205,SMAP2-206	ENSG00000084070.12,ENSG00000290111.1	ENSG00000290111,SMAP2	chr1_40383345_40403345,chr1_40384964_40404964,chr1_40386800_40406800	AluJo,MER20
chr1	40521573	40551314	ENST00000372696.3,ENST00000372697.7,ENST00000372699.8,ENST00000465152.1,ENST00000472043.1,ENST00000493756.1,ENST00000648542.1	ZNF684-201,ZNF684-202,ZNF684-203,ZNF684-204,ZNF684-205,ZNF684-206,ZNF684-207	ENSG00000117010.17	ZNF684	chr1_40521573_40541573,chr1_40521637_40541637,chr1_40521653_40541653,chr1_40521663_40541663,chr1_40521722_40541722,chr1_40531314_40551314	L1MB8
chr1	40724848	40778730	ENST00000308733.9,ENST00000362104.3,ENST00000385227.1,ENST00000414185.1,ENST00000416859.6,ENST00000440226.7,ENST00000483091.1,ENST00000488635.1,ENST00000496608.1,ENST00000525290.5,ENST00000525349.1,ENST00000530965.5,ENST00000531464.5	MIR30C1-201,MIR30E-201,NFYC-201,NFYC-207,NFYC-208,NFYC-212,NFYC-217,NFYC-218,NFYC-219,NFYC-220,NFYC-221,NFYC-222,NFYC-223	ENSG00000066136.21,ENSG00000198974.3,ENSG00000207962.1	MIR30C1,MIR30E,NFYC	chr1_40724848_40744848,chr1_40725315_40745315,chr1_40728834_40748834,chr1_40728836_40748836,chr1_40728838_40748838,chr1_40743213_40763213,chr1_40744355_40764355,chr1_40747284_40767284,chr1_40747953_40767953,chr1_40756090_40776090,chr1_40758646_40778646,chr1_40758730_40778730	AluJr,AluSx1,FRAM,L2a,L2b,L2c,MER5A1,MIR3,MIRb,Tigger1
chr1	41231772	41252575	ENST00000337495.9,ENST00000372596.5,ENST00000372597.5,ENST00000425554.1,ENST00000445073.1,ENST00000488592.1,ENST00000657314.1,ENST00000670398.1,ENST00000695335.1	ENST00000657314,SCMH1-202,SCMH1-204,SCMH1-205,SCMH1-210,SCMH1-213,SCMH1-DT-202,SCMH1-DT-203,SCMH1-DT-204	ENSG00000010803.17,ENSG00000235358.2,ENSG00000287400.1	ENSG00000287400,SCMH1,SCMH1-DT	chr1_41231772_41251772,chr1_41232110_41252110,chr1_41232116_41252116,chr1_41232154_41252154,chr1_41232306_41252306,chr1_41232373_41252373,chr1_41232556_41252556,chr1_41232575_41252575	MIR,MIRb
chr1	42143410	42163410	ENST00000372581.2	GUCA2B-201	ENSG00000044012.4	GUCA2B	chr1_42143410_42163410	MIRb
chr1	42806804	42839915	ENST00000328249.3,ENST00000372514.7,ENST00000372517.8,ENST00000372521.9,ENST00000372522.5,ENST00000470938.1,ENST00000487556.6,ENST00000497437.1,ENST00000642150.1,ENST00000643061.1,ENST00000645239.1,ENST00000647120.1	ERMAP-201,ERMAP-202,ERMAP-203,ERMAP-204,ERMAP-205,ERMAP-206,ERMAP-207,ERMAP-208,ERMAP-209,SVBP-201,SVBP-202,SVBP-203	ENSG00000164010.15,ENSG00000177868.12	ERMAP,SVBP	chr1_42806804_42826804,chr1_42807122_42827122,chr1_42807123_42827123,chr1_42807124_42827124,chr1_42807140_42827140,chr1_42807252_42827252,chr1_42807397_42827397,chr1_42814436_42834436,chr1_42815560_42835560,chr1_42819915_42839915	Charlie1a,L1M5,L1MA5A,L1MB2,MIR
chr1	43275581	43295617	ENST00000423420.1,ENST00000523677.6	C1orf210-201,C1orf210-202	ENSG00000253313.6	C1orf210	chr1_43275581_43295581,chr1_43275617_43295617	Charlie26a,L2c
chr1	44395194	44418702	ENST00000355387.6,ENST00000361799.7,ENST00000372247.6,ENST00000487332.1	RNF220-202,RNF220-203,RNF220-204,RNF220-215	ENSG00000187147.18	RNF220	chr1_44395194_44415194,chr1_44395255_44415255,chr1_44395288_44415288,chr1_44398702_44418702	Tigger15a
chr1	44664402	44699834	ENST00000357508.5,ENST00000372235.7,ENST00000372237.8,ENST00000372242.7,ENST00000372243.7,ENST00000372244.3,ENST00000418644.5,ENST00000420706.1,ENST00000421398.5,ENST00000424484.5,ENST00000434068.1,ENST00000441519.5,ENST00000444751.5,ENST00000445071.5,ENST00000453711.1,ENST00000455805.5,ENST00000458657.6,ENST00000468117.1,ENST00000476724.1,ENST00000495630.1,ENST00000535358.6,ENST00000648290.1	ARMH1-201,ARMH1-202,ARMH1-204,ARMH1-205,ARMH1-208,ARMH1-211,ARMH1-213,ARMH1-214,ARMH1-216,ARMH1-217,ARMH1-218,ARMH1-219,ARMH1-221,TMEM53-201,TMEM53-202,TMEM53-203,TMEM53-204,TMEM53-205,TMEM53-206,TMEM53-207,TMEM53-208,TMEM53-209	ENSG00000126106.14,ENSG00000198520.12	ARMH1,TMEM53	chr1_44664402_44684402,chr1_44664442_44684442,chr1_44664443_44684443,chr1_44664459_44684459,chr1_44664462_44684462,chr1_44664466_44684466,chr1_44664477_44684477,chr1_44664481_44684481,chr1_44664692_44684692,chr1_44664713_44684713,chr1_44664714_44684714,chr1_44664722_44684722,chr1_44664726_44684726,chr1_44664739_44684739,chr1_44664755_44684755,chr1_44664758_44684758,chr1_44664780_44684780,chr1_446…	L2b,L2c
chr1	45488625	45519433	ENST00000401061.9,ENST00000477188.1,ENST00000616135.1,ENST00000625766.2,ENST00000626177.2,ENST00000626657.2,ENST00000628293.1,ENST00000628397.2,ENST00000629009.2,ENST00000629482.3,ENST00000629670.1	CCDC163-201,CCDC163-202,CCDC163-203,CCDC163-204,CCDC163-205,CCDC163-206,CCDC163-207,CCDC163-208,MMACHC-201,MMACHC-202,MMACHC-203	ENSG00000132763.15,ENSG00000280670.3	CCDC163,MMACHC	chr1_45488625_45508625,chr1_45489853_45509853,chr1_45489974_45509974,chr1_45490048_45510048,chr1_45490053_45510053,chr1_45490073_45510073,chr1_45490079_45510079,chr1_45490300_45510300,chr1_45490341_45510341,chr1_45499433_45519433	AluJr,L2,LTR45C
chr1	45532732	45561068	ENST00000351829.9,ENST00000372070.7,ENST00000434299.5,ENST00000471651.1,ENST00000476957.5,ENST00000481885.5,ENST00000496999.5,ENST00000621846.4,ENST00000676549.1	AKR1A1-201,AKR1A1-202,AKR1A1-203,AKR1A1-204,AKR1A1-208,AKR1A1-209,AKR1A1-212,AKR1A1-214,PRDX1-206	ENSG00000117448.14,ENSG00000117450.15	AKR1A1,PRDX1	chr1_45532732_45552732,chr1_45540543_45560543,chr1_45540783_45560783,chr1_45540804_45560804,chr1_45540826_45560826,chr1_45540846_45560846,chr1_45540854_45560854,chr1_45541067_45561067,chr1_45541068_45561068	AluJb,AluJr,L1ME4a
chr1	46924246	46951484	ENST00000310638.9,ENST00000371905.1,ENST00000462347.5,ENST00000465874.5,ENST00000468629.5,ENST00000474458.5,ENST00000475477.5,ENST00000496519.1	CYP4A11-201,CYP4A11-202,CYP4A11-203,CYP4A11-204,CYP4A11-205,CYP4A11-206,CYP4A11-207,CYP4A11-208	ENSG00000187048.14	CYP4A11	chr1_46924246_46944246,chr1_46931464_46951464,chr1_46931476_46951476,chr1_46931484_46951484	L1PA16,L1PA7,L2b,L2c,MER30
chr1	46957874	46977874	ENST00000563017.1	CYP4A26P-201	ENSG00000259832.1	CYP4A26P	chr1_46957874_46977874	L1P2,MSTB
chr1	47127435	47147455	ENST00000294337.7,ENST00000371890.7,ENST00000371891.8,ENST00000485117.1,ENST00000490948.5,ENST00000619754.4	CYP4A22-201,CYP4A22-202,CYP4A22-203,CYP4A22-204,CYP4A22-205,CYP4A22-206	ENSG00000162365.13	CYP4A22	chr1_47127435_47147435,chr1_47127441_47147441,chr1_47127450_47147450,chr1_47127454_47147454,chr1_47127455_47147455	L1M5,L2b,MER30,MIR
chr1	48212685	48239561	ENST00000236495.9,ENST00000425816.5,ENST00000438567.7,ENST00000441260.2,ENST00000493837.6,ENST00000527929.1,ENST00000533824.5,ENST00000606809.1	ENST00000606809,SLC5A9-201,SLC5A9-202,SLC5A9-203,SLC5A9-204,SLC5A9-206,SLC5A9-208,SLC5A9-210	ENSG00000117834.13,ENSG00000272491.1	ENSG00000272491,SLC5A9	chr1_48212685_48232685,chr1_48212687_48232687,chr1_48212707_48232707,chr1_48212716_48232716,chr1_48212739_48232739,chr1_48219080_48239080,chr1_48219561_48239561	MIR3
chr1	51607092	51627114	ENST00000428468.6,ENST00000435274.6,ENST00000447887.5,ENST00000453295.5,ENST00000489990.5,ENST00000495776.5	OSBPL9-203,OSBPL9-204,OSBPL9-205,OSBPL9-206,OSBPL9-214,OSBPL9-215	ENSG00000117859.19	OSBPL9	chr1_51607092_51627092,chr1_51607109_51627109,chr1_51607114_51627114	L2b
chr1	52013574	52043810	ENST00000371614.2,ENST00000425802.1,ENST00000469458.5,ENST00000471493.1,ENST00000648686.1	ENST00000425802,ENST00000648686,KTI12-201,TXNDC12-202,TXNDC12-203	ENSG00000117862.13,ENSG00000198841.4,ENSG00000223390.1,ENSG00000285839.1	ENSG00000223390,ENSG00000285839,KTI12,TXNDC12	chr1_52013574_52033574,chr1_52014656_52034656,chr1_52023350_52043350,chr1_52023391_52043391,chr1_52023810_52043810	AluSz6,L2a
chr1	52688068	52719122	ENST00000371538.5,ENST00000450668.1,ENST00000486918.1	COA7-201,COA7-202,NDUFS5P3-201	ENSG00000162377.6,ENSG00000233664.1	COA7,NDUFS5P3	chr1_52688068_52708068,chr1_52688347_52708347,chr1_52699122_52719122	L2b,MIR3,MIRb
chr1	52894847	52944930	ENST00000358358.9,ENST00000371509.8,ENST00000371513.9,ENST00000371514.8,ENST00000371520.5,ENST00000371522.9,ENST00000407246.6,ENST00000420575.2,ENST00000436385.2,ENST00000460612.5,ENST00000463923.5,ENST00000467988.2,ENST00000474789.1,ENST00000476477.6,ENST00000478631.6,ENST00000479183.6,ENST00000479593.5,ENST00000480312.6,ENST00000486170.2,ENST00000487040.1,ENST00000487851.5,ENST00000487866.5,ENS…	ECHDC2-201,ECHDC2-202,ECHDC2-203,ECHDC2-204,ECHDC2-205,ECHDC2-206,ECHDC2-207,ECHDC2-208,ECHDC2-209,ECHDC2-210,ECHDC2-211,ECHDC2-212,ECHDC2-213,ECHDC2-214,ECHDC2-215,ECHDC2-216,ECHDC2-217,ECHDC2-218,ECHDC2-219,ECHDC2-220,ECHDC2-221,ECHDC2-223,ECHDC2-224,ECHDC2-225,ECHDC2-226,ENST00000420575,ENST00000436385,ENST00000578844,ENST00000580581,SCP2-201,SCP2-202,SCP2-203,SCP2-204,SCP2-210,SCP2-213,SCP2-2…	ENSG00000116171.19,ENSG00000121310.17,ENSG00000230953.2,ENSG00000231866.2,ENSG00000264834.1,ENSG00000266188.1	ECHDC2,ENSG00000230953,ENSG00000231866,ENSG00000264834,ENSG00000266188,SCP2	chr1_52894847_52914847,chr1_52895172_52915172,chr1_52897101_52917101,chr1_52901655_52921655,chr1_52901676_52921676,chr1_52901888_52921888,chr1_52902225_52922225,chr1_52902830_52922830,chr1_52903344_52923344,chr1_52903930_52923930,chr1_52904077_52924077,chr1_52910422_52930422,chr1_52911515_52931515,chr1_52911532_52931532,chr1_52911586_52931586,chr1_52911703_52931703,chr1_52911714_52931714,chr1_529…	AluJr4,AluSp,AluSx,Charlie19a,HAL1M8,L1MC1,L2,L2c,MER101,MIR,MLT1E1A,Tigger3c
chr1	53170921	53209777	ENST00000371486.4,ENST00000468572.2,ENST00000617613.1,ENST00000635862.1,ENST00000635888.1,ENST00000636239.1,ENST00000636673.1,ENST00000636867.1,ENST00000636891.1,ENST00000636935.1,ENST00000637252.1,ENST00000638135.1	CPT2-201,CPT2-202,CPT2-203,CPT2-204,CPT2-205,CPT2-206,CPT2-207,CPT2-208,CPT2-209,CPT2-210,CPT2-212,ENST00000617613	ENSG00000157184.7,ENSG00000277397.1	CPT2,ENSG00000277397	chr1_53170921_53190921,chr1_53186792_53206792,chr1_53186800_53206800,chr1_53186813_53206813,chr1_53186820_53206820,chr1_53186824_53206824,chr1_53186859_53206859,chr1_53186903_53206903,chr1_53189777_53209777	Charlie16a,L2c,MER1B,MIR3,MIRb
chr1	54864672	54897732	ENST00000371269.9,ENST00000415336.1,ENST00000433690.1,ENST00000436033.1,ENST00000436604.2,ENST00000443284.1,ENST00000455380.5,ENST00000535035.6,ENST00000647585.1,ENST00000647912.1,ENST00000648182.1,ENST00000648494.1,ENST00000648641.1,ENST00000648712.1,ENST00000648728.1,ENST00000649769.1,ENST00000650362.1,ENST00000658428.1,ENST00000689429.1	DHCR24-201,DHCR24-202,DHCR24-203,DHCR24-204,DHCR24-205,DHCR24-206,DHCR24-207,DHCR24-208,DHCR24-209,DHCR24-210,DHCR24-211,DHCR24-212,DHCR24-DT-201,DHCR24-DT-202,DHCR24-DT-203,DHCR24-DT-204,ENST00000415336,ENST00000658428,ENST00000689429	ENSG00000116133.13,ENSG00000233203.6,ENSG00000242396.2,ENSG00000287724.1	DHCR24,DHCR24-DT,ENSG00000242396,ENSG00000287724	chr1_54864672_54884672,chr1_54876490_54896490,chr1_54876808_54896808,chr1_54876812_54896812,chr1_54876836_54896836,chr1_54876875_54896875,chr1_54876890_54896890,chr1_54876896_54896896,chr1_54877167_54897167,chr1_54877185_54897185,chr1_54877195_54897195,chr1_54877563_54897563,chr1_54877727_54897727,chr1_54877728_54897728,chr1_54877732_54897732	MER33,MIR,MIRb
chr1	55029447	55068116	ENST00000302118.5,ENST00000490692.1,ENST00000673662.1,ENST00000673726.1,ENST00000673903.1,ENST00000673913.1	PCSK9-201,PCSK9-202,PCSK9-203,PCSK9-204,PCSK9-205,PCSK9-206	ENSG00000169174.11	PCSK9	chr1_55029447_55049447,chr1_55029548_55049548,chr1_55030295_55050295,chr1_55033966_55053966,chr1_55040934_55060934,chr1_55048116_55068116	L2a,L2b,L2c,MIRb,MIRc,MLT1I,THE1A-int
chr1	56404918	56425064	ENST00000451914.3,ENST00000635434.1,ENST00000653637.1,ENST00000662108.1,ENST00000663880.1,ENST00000669154.1,ENST00000670778.1,ENST00000690755.1,ENST00000703068.1	LINC01767-201,LINC01767-202,LINC01767-203,LINC01767-204,LINC01767-205,LINC01767-206,LINC01767-207,LINC01767-208,LINC01767-209	ENSG00000223956.5	LINC01767	chr1_56404918_56424918,chr1_56404939_56424939,chr1_56404946_56424946,chr1_56404961_56424961,chr1_56405050_56425050,chr1_56405064_56425064	L2,MIR3,MIRb
chr1	56809404	56836920	ENST00000343433.7,ENST00000425435.1,ENST00000484327.1	ENST00000425435,FYB2-201,FYB2-203	ENSG00000187889.13,ENSG00000229913.1	ENSG00000229913,FYB2	chr1_56809404_56829404,chr1_56809696_56829696,chr1_56816920_56836920	L2a,MIRb,MLT1H1
chr1	56844768	56864845	ENST00000361249.4,ENST00000695676.1,ENST00000695677.1,ENST00000695678.1,ENST00000695679.1,ENST00000695680.1,ENST00000695681.1,ENST00000695682.1,ENST00000695683.1,ENST00000695684.1,ENST00000695685.1,ENST00000695723.1	C8A-201,C8A-202,C8A-203,C8A-204,C8A-205,C8A-206,C8A-207,C8A-208,C8A-209,C8A-210,C8A-211,C8A-215	ENSG00000157131.12	C8A	chr1_56844768_56864768,chr1_56844796_56864796,chr1_56844797_56864797,chr1_56844808_56864808,chr1_56844818_56864818,chr1_56844845_56864845	Charlie15b,L1MEc,MIR,MIRb,MIRc
chr1	56953886	56984383	ENST00000371237.9,ENST00000417420.1,ENST00000468990.2,ENST00000494324.2,ENST00000695842.1,ENST00000695843.1,ENST00000696144.1,ENST00000696164.1,ENST00000696165.1,ENST00000696166.1	C8B-201,C8B-203,C8B-204,C8B-205,C8B-206,C8B-207,C8B-208,C8B-209,C8B-210,ENST00000417420	ENSG00000021852.14,ENSG00000236341.1	C8B,ENSG00000236341	chr1_56953886_56973886,chr1_56956015_56976015,chr1_56956057_56976057,chr1_56956140_56976140,chr1_56957040_56977040,chr1_56957672_56977672,chr1_56964383_56984383	AluY,L1ME3Cz,L2c,MIR,MIRb,MIRc,MLT1H,MLT1H-int
chr1	59300014	59320087	ENST00000371212.5,ENST00000424725.2,ENST00000634399.1,ENST00000635156.1,ENST00000635297.1	FGGY-203,FGGY-206,FGGY-222,FGGY-224,FGGY-225	ENSG00000172456.18	FGGY	chr1_59300014_59320014,chr1_59300064_59320064,chr1_59300070_59320070,chr1_59300087_59320087	L2
chr1	59502316	59522316	ENST00000485720.1	FGGY-216	ENSG00000172456.18	FGGY	chr1_59502316_59522316	THE1A-int
chr1	59916755	59936773	ENST00000371204.4,ENST00000466095.5,ENST00000468257.2,ENST00000469406.6	CYP2J2-201,CYP2J2-202,CYP2J2-203,CYP2J2-204	ENSG00000134716.11	CYP2J2	chr1_59916755_59936755,chr1_59916761_59936761,chr1_59916773_59936773	AluSq2,MIRb
chr1	60815584	60836587	ENST00000423403.1,ENST00000667862.1	ENST00000423403,ENST00000667862	ENSG00000231252.4	ENSG00000231252	chr1_60815584_60835584,chr1_60816587_60836587	L2b,MIR
chr1	62587520	62617766	ENST00000371129.4,ENST00000482591.1,ENST00000493994.1,ENST00000624477.1	ANGPTL3-201,ANGPTL3-202,ANGPTL3-203,ENST00000624477	ENSG00000132855.5,ENSG00000278967.1	ANGPTL3,ENSG00000278967	chr1_62587520_62607520,chr1_62591034_62611034,chr1_62592320_62612320,chr1_62597766_62617766	L1MC5a,L2a,MER33,MIR
chr1	63613093	63633093	ENST00000371083.4	PGM1-201	ENSG00000079739.17	PGM1	chr1_63613093_63633093	L1MB4
chr1	6406631	6429919	ENST00000377834.8,ENST00000377836.8,ENST00000471190.1,ENST00000487437.5,ENST00000489730.1	HES2-201,HES2-202,HES2-204,HES2-205,HES2-206	ENSG00000069812.11	HES2	chr1_6406631_6426631,chr1_6409903_6429903,chr1_6409907_6429907,chr1_6409917_6429917,chr1_6409919_6429919	AluJr4,L1MA4
chr1	64460129	64480793	ENST00000290039.6,ENST00000651257.2	CACHD1-201,CACHD1-206	ENSG00000158966.16	CACHD1	chr1_64460129_64480129,chr1_64460793_64480793	MER102b
chr1	64956284	64976936	ENST00000342505.5,ENST00000671746.2,ENST00000671929.2,ENST00000672179.2,ENST00000672247.2,ENST00000672574.2,ENST00000673046.1,ENST00000673220.1,ENST00000673246.2,ENST00000673254.1,ENST00000673314.2,ENST00000699259.1,ENST00000699260.1,ENST00000699261.1,ENST00000699262.1,ENST00000699310.1,ENST00000699311.1,ENST00000699313.1	JAK1-201,JAK1-206,JAK1-207,JAK1-210,JAK1-211,JAK1-213,JAK1-216,JAK1-217,JAK1-218,JAK1-219,JAK1-220,JAK1-222,JAK1-223,JAK1-224,JAK1-225,JAK1-227,JAK1-228,JAK1-230	ENSG00000162434.14	JAK1	chr1_64956284_64976284,chr1_64956370_64976370,chr1_64956547_64976547,chr1_64956549_64976549,chr1_64956551_64976551,chr1_64956552_64976552,chr1_64956564_64976564,chr1_64956569_64976569,chr1_64956919_64976919,chr1_64956936_64976936	AluJo,L2b
chr1	65137549	65175932	ENST00000327299.8,ENST00000395334.6,ENST00000439662.1,ENST00000470888.6,ENST00000474968.5,ENST00000479060.1,ENST00000497030.5,ENST00000545314.5,ENST00000546702.5	AK4-201,AK4-202,AK4-203,AK4-204,AK4-205,AK4-206,AK4-207,AK4-208,RPS29P7-201	ENSG00000162433.15,ENSG00000231622.1	AK4,RPS29P7	chr1_65137549_65157549,chr1_65137669_65157669,chr1_65137670_65157670,chr1_65137830_65157830,chr1_65138203_65158203,chr1_65139002_65159002,chr1_65144480_65164480,chr1_65155932_65175932	AluSg,AluSx1,MER113
chr1	65515689	65535689	ENST00000344610.12,ENST00000462765.5,ENST00000616738.4	LEPR-201,LEPR-206,LEPR-208	ENSG00000116678.20	LEPR	chr1_65515689_65535689	MIR3
chr1	67156454	67178121	ENST00000347310.10,ENST00000697148.1,ENST00000697149.1,ENST00000697150.1,ENST00000697151.1,ENST00000697152.1,ENST00000697153.1,ENST00000697154.1,ENST00000697155.1,ENST00000697156.1,ENST00000697157.1,ENST00000697158.1,ENST00000697159.1,ENST00000697160.1,ENST00000697161.1,ENST00000697162.1,ENST00000697163.1,ENST00000697164.1,ENST00000697165.1,ENST00000697223.1,ENST00000697224.1,ENST00000697225.1,EN…	IL23R-201,IL23R-205,IL23R-206,IL23R-207,IL23R-208,IL23R-209,IL23R-210,IL23R-211,IL23R-212,IL23R-213,IL23R-214,IL23R-215,IL23R-216,IL23R-217,IL23R-218,IL23R-219,IL23R-220,IL23R-221,IL23R-222,IL23R-224,IL23R-225,IL23R-226,IL23R-227,IL23R-228,IL23R-229,IL23R-230,IL23R-231,IL23R-232,IL23R-233	ENSG00000162594.17	IL23R	chr1_67156454_67176454,chr1_67158121_67178121	MIRc
chr1	74568578	74599803	ENST00000416017.1,ENST00000433746.2,ENST00000614534.1,ENST00000620678.1	ERICH3-203,ERICH3-205,ERICH3-AS1-201,ERICH3-AS1-203	ENSG00000178965.14,ENSG00000234497.5	ERICH3,ERICH3-AS1	chr1_74568578_74588578,chr1_74569763_74589763,chr1_74579735_74599735,chr1_74579803_74599803	Cheshire,L2a
chr1	75714011	75744631	ENST00000370834.9,ENST00000370841.9,ENST00000420607.6,ENST00000433521.2,ENST00000473018.3,ENST00000525808.5,ENST00000525881.6,ENST00000526129.5,ENST00000526196.5,ENST00000526930.1,ENST00000529059.5,ENST00000530953.6,ENST00000532509.5,ENST00000534146.5,ENST00000534334.5,ENST00000541113.6,ENST00000648424.1,ENST00000679509.1,ENST00000679530.1,ENST00000679615.1,ENST00000679687.1,ENST00000679704.1,ENS…	ACADM-201,ACADM-202,ACADM-203,ACADM-204,ACADM-206,ACADM-207,ACADM-208,ACADM-209,ACADM-210,ACADM-212,ACADM-213,ACADM-215,ACADM-216,ACADM-217,ACADM-218,ACADM-219,ACADM-220,ACADM-221,ACADM-222,ACADM-223,ACADM-224,ACADM-225,ACADM-226,ACADM-227,ACADM-229,ACADM-230,ACADM-231,ACADM-232,ACADM-233,ACADM-234,ACADM-235,ACADM-236,ACADM-237,ACADM-238,ACADM-239,ACADM-240,ACADM-241,ACADM-242,ACADM-243,ACADM-244…	ENSG00000117054.15,ENSG00000230863.3	ACADM,ENSG00000230863	chr1_75714011_75734011,chr1_75714049_75734049,chr1_75714431_75734431,chr1_75714598_75734598,chr1_75714629_75734629,chr1_75714689_75734689,chr1_75714698_75734698,chr1_75714699_75734699,chr1_75714703_75734703,chr1_75714706_75734706,chr1_75714709_75734709,chr1_75714728_75734728,chr1_75714758_75734758,chr1_75714761_75734761,chr1_75714767_75734767,chr1_75714779_75734779,chr1_75714780_75734780,chr1_757…	AluSz6
chr1	77672643	77693419	ENST00000370798.5,ENST00000370801.8,ENST00000414381.5,ENST00000433749.5,ENST00000458763.2,ENST00000463166.5,ENST00000469944.1	ZZZ3-201,ZZZ3-202,ZZZ3-203,ZZZ3-204,ZZZ3-205,ZZZ3-206,ZZZ3-207	ENSG00000036549.13	ZZZ3	chr1_77672643_77692643,chr1_77672658_77692658,chr1_77672675_77692675,chr1_77673374_77693374,chr1_77673403_77693403,chr1_77673419_77693419	Tigger15a
chr1	78219599	78239622	ENST00000413519.1,ENST00000436742.5	MGC27382-201,MGC27382-202	ENSG00000237413.5	MGC27382	chr1_78219599_78239599,chr1_78219622_78239622	L2b,MIRb
chr1	85249633	85287672	ENST00000294661.8,ENST00000344356.5,ENST00000411322.1,ENST00000426125.1,ENST00000427819.5,ENST00000471115.6,ENST00000493514.1,ENST00000620248.3,ENST00000648566.1,ENST00000649060.1,ENST00000649434.1,ENST00000650582.1,ENST00000654182.1	BCL10-201,BCL10-202,BCL10-203,BCL10-204,BCL10-205,BCL10-AS1-201,BCL10-AS1-202,BCL10-AS1-203,C1orf52-201,C1orf52-202,C1orf52-203,C1orf52-204,Y_RNA.627-201	ENSG00000142867.14,ENSG00000162642.14,ENSG00000223254.1,ENSG00000223653.6	BCL10,BCL10-AS1,C1orf52,Y_RNA	chr1_85249633_85269633,chr1_85249662_85269662,chr1_85249672_85269672,chr1_85254296_85274296,chr1_85265750_85285750,chr1_85266388_85286388,chr1_85266403_85286403,chr1_85266418_85286418,chr1_85266456_85286456,chr1_85266632_85286632,chr1_85266715_85286715,chr1_85267672_85287672	MSTD
chr1	89166003	89195398	ENST00000294671.3,ENST00000471938.1,ENST00000650452.1	GBP4-202,GBP7-201,GBP7-202	ENSG00000162654.9,ENSG00000213512.3	GBP4,GBP7	chr1_89166003_89186003,chr1_89166009_89186009,chr1_89175398_89195398	L1MC4a
chr1	89984321	90005137	ENST00000340281.9,ENST00000361911.9,ENST00000370447.3,ENST00000380526.2,ENST00000394583.7	GEMIN8P4-201,ZNF326-201,ZNF326-202,ZNF326-203,ZNF326-204	ENSG00000162664.17,ENSG00000228175.3	GEMIN8P4,ZNF326	chr1_89984321_90004321,chr1_89985110_90005110,chr1_89985112_90005112,chr1_89985134_90005134,chr1_89985137_90005137	L2a
chr1	92019903	92042561	ENST00000370383.5,ENST00000480758.1,ENST00000689877.1	ENST00000689877,EPHX4-201,EPHX4-202	ENSG00000172031.7,ENSG00000289483.1	ENSG00000289483,EPHX4	chr1_92019903_92039903,chr1_92019985_92039985,chr1_92022561_92042561	MIR
chr1	9224774	9249844	ENST00000377403.7,ENST00000602477.1	H6PD-201,H6PD-203	ENSG00000049239.13	H6PD	chr1_9224774_9244774,chr1_9229844_9249844	AluSz6,L2a,MIR,MIR3,MIRb
chr1	92867150	92887150	ENST00000613047.4	DIPK1A-202	ENSG00000154511.12	DIPK1A	chr1_92867150_92887150	AluJo,MER58A,MLT1I
chr1	93898790	93919456	ENST00000370238.8,ENST00000462183.1,ENST00000467772.1,ENST00000615724.1	GCLM-201,GCLM-202,GCLM-203,GCLM-204	ENSG00000023909.10	GCLM	chr1_93898790_93918790,chr1_93898924_93918924,chr1_93899430_93919430,chr1_93899456_93919456	MER112,MER5A1
chr1	94111125	94131148	ENST00000370225.4,ENST00000649773.1	ABCA4-201,ABCA4-207	ENSG00000198691.14	ABCA4	chr1_94111125_94131125,chr1_94111148_94131148	MER5B
chr1	9418916	9450564	ENST00000517147.1,ENST00000641325.1,ENST00000641507.1,ENST00000641940.1,ENST00000685867.1	LINC02606-201,LINC02606-202,LINC02606-203,LINC02606-204,RNA5SP40-201	ENSG00000252956.1,ENSG00000284693.2	LINC02606,RNA5SP40	chr1_9418916_9438916,chr1_9418960_9438960,chr1_9419075_9439075,chr1_9427778_9447778,chr1_9430564_9450564	MIR3
chr1	95051596	95082951	ENST00000370205.6,ENST00000451611.1,ENST00000495856.1	ALG14-201,ALG14-202,ALG14-AS1-201	ENSG00000172339.10,ENSG00000230427.1	ALG14,ALG14-AS1	chr1_95051596_95071596,chr1_95062874_95082874,chr1_95062951_95082951	LTR24B
chr1	95107355	95135609	ENST00000370203.9,ENST00000383952.1,ENST00000434207.1,ENST00000455656.1,ENST00000456991.5,ENST00000604534.5	ENST00000434207,TLCD4-201,TLCD4-202,TLCD4-203,TLCD4-RWDD3-202,Y_RNA.398-201	ENSG00000152078.10,ENSG00000206679.1,ENSG00000231992.1,ENSG00000271092.5	ENSG00000231992,TLCD4,TLCD4-RWDD3,Y_RNA	chr1_95107355_95127355,chr1_95107439_95127439,chr1_95107923_95127923,chr1_95110147_95130147,chr1_95115609_95135609	AluSx,FLAM_C
chr1	95223957	95244268	ENST00000263893.10,ENST00000370202.5,ENST00000419846.1,ENST00000421762.5,ENST00000473397.1,ENST00000492639.5,ENST00000495272.5,ENST00000497058.5,ENST00000663020.1,ENST00000685295.1	RWDD3-201,RWDD3-202,RWDD3-204,RWDD3-205,RWDD3-206,RWDD3-207,RWDD3-DT-201,RWDD3-DT-202,RWDD3-DT-203,RWDD3-DT-204	ENSG00000122481.17,ENSG00000226026.7	RWDD3,RWDD3-DT	chr1_95223957_95243957,chr1_95223979_95243979,chr1_95223982_95243982,chr1_95224000_95244000,chr1_95224210_95244210,chr1_95224211_95244211,chr1_95224214_95244214,chr1_95224221_95244221,chr1_95224225_95244225,chr1_95224268_95244268	L2a
chr1	9529465	9549465	ENST00000302692.7	SLC25A33-201	ENSG00000171612.7	SLC25A33	chr1_9529465_9549465	AluSx,Charlie7a
chr1	99755793	99776635	ENST00000287474.9,ENST00000370176.2,ENST00000646001.2	FRRS1-201,FRRS1-202,FRRS1-205	ENSG00000156869.14	FRRS1	chr1_99755793_99775793,chr1_99756631_99776631,chr1_99756635_99776635	AluSp,AluYm1,MIRb
chr10	100071869	100091869	ENST00000370418.8	CPN1-201	ENSG00000120054.12	CPN1	chr10_100071869_100091869	AluJb
chr10	102835473	102864513	ENST00000299353.6,ENST00000339834.10,ENST00000369883.3,ENST00000426243.2,ENST00000440461.3,ENST00000445829.1,ENST00000478833.1,ENST00000629474.2,ENST00000631443.1,ENST00000632794.1	BORCS7-201,BORCS7-202,BORCS7-203,BORCS7-ASMT-201,ENST00000440461,ENST00000629474,ENST00000631443,ENST00000632794,PFN1P11-201,PTGES3P4-201	ENSG00000166275.16,ENSG00000213061.2,ENSG00000236937.2,ENSG00000270316.1,ENSG00000282772.1	BORCS7,BORCS7-ASMT,ENSG00000282772,PFN1P11,PTGES3P4	chr10_102835473_102855473,chr10_102835595_102855595,chr10_102844259_102864259,chr10_102844262_102864262,chr10_102844272_102864272,chr10_102844409_102864409,chr10_102844512_102864512,chr10_102844513_102864513	L1ME1,MLT1F2
chr10	102904585	102928357	ENST00000369875.3,ENST00000369878.9,ENST00000433628.2,ENST00000610034.1,ENST00000652934.1	CNNM2-201,CNNM2-202,CNNM2-203,ENST00000610034,ENST00000652934	ENSG00000148842.18,ENSG00000272912.1,ENSG00000286575.1	CNNM2,ENSG00000272912,ENSG00000286575	chr10_102904585_102924585,chr10_102908294_102928294,chr10_102908317_102928317,chr10_102908335_102928335,chr10_102908357_102928357	MLT1B
chr10	104244164	104265163	ENST00000369710.8,ENST00000369713.10,ENST00000432659.1,ENST00000445155.5,ENST00000493946.1,ENST00000539281.5	GSTO1-201,GSTO1-202,GSTO1-203,GSTO1-204,GSTO1-206,GSTO1-207	ENSG00000148834.13	GSTO1	chr10_104244164_104264164,chr10_104244194_104264194,chr10_104244710_104264710,chr10_104244892_104264892,chr10_104244986_104264986,chr10_104245163_104265163	LTR36
chr10	112273400	112309688	ENST00000369422.4,ENST00000615929.1,ENST00000637172.1,ENST00000643850.1,ENST00000645243.1,ENST00000646139.2	MIR6715A-201,MIR6715B-201,TECTB-201,TECTB-202,TECTB-203,TECTB-204	ENSG00000119913.6,ENSG00000276857.1,ENSG00000283688.1	MIR6715A,MIR6715B,TECTB	chr10_112273400_112293400,chr10_112273431_112293431,chr10_112273656_112293656,chr10_112289612_112309612,chr10_112289688_112309688	AluSz,Charlie29a,L2b,MER20,MIR,MIRb,MLT1J2
chr10	113540837	113563053	ENST00000351270.4,ENST00000542051.5	HABP2-201,HABP2-203	ENSG00000148702.15	HABP2	chr10_113540837_113560837,chr10_113543053_113563053	L2c,LTR16,LTR82B,MIR,MIRc
chr10	114600717	114620717	ENST00000477638.1	ABLIM1-208	ENSG00000099204.21	ABLIM1	chr10_114600717_114620717	AluSq2
chr10	114648275	114668283	ENST00000533213.7,ENST00000649363.1	ABLIM1-211,ABLIM1-212	ENSG00000099204.21	ABLIM1	chr10_114648275_114668275,chr10_114648283_114668283	L2c,MIRb
chr10	11522275	11542275	ENST00000277575.5	USP6NL-201	ENSG00000148429.15	USP6NL	chr10_11522275_11542275	AluJr,MER5B,MIR
chr10	11813339	11841683	ENST00000277570.10,ENST00000444604.1,ENST00000474155.1,ENST00000622831.4	PROSER2-201,PROSER2-203,PROSER2-204,PROSER2-205	ENSG00000148426.13	PROSER2	chr10_11813339_11833339,chr10_11813356_11833356,chr10_11813398_11833398,chr10_11821683_11841683	AluJo
chr10	12058954	12091524	ENST00000263035.9,ENST00000437298.1,ENST00000465617.1	DHTKD1-201,DHTKD1-203,DHTKD1-205	ENSG00000181192.12	DHTKD1	chr10_12058954_12078954,chr10_12059024_12079024,chr10_12071524_12091524	AluSz
chr10	122970040	122993290	ENST00000368887.7,ENST00000405485.2,ENST00000406217.8,ENST00000483455.5,ENST00000483755.5,ENST00000493461.1,ENST00000496079.1,ENST00000497219.5	PSTK-201,PSTK-202,PSTK-203,PSTK-205,PSTK-206,PSTK-207,PSTK-208,PSTK-209	ENSG00000179988.15	PSTK	chr10_122970040_122990040,chr10_122970401_122990401,chr10_122970480_122990480,chr10_122970531_122990531,chr10_122971984_122991984,chr10_122972463_122992463,chr10_122972917_122992917,chr10_122973290_122993290	MER3
chr10	124451823	124471843	ENST00000368839.1,ENST00000368842.10,ENST00000392757.8	LHPP-201,LHPP-202,LHPP-203	ENSG00000107902.14	LHPP	chr10_124451823_124471823,chr10_124451834_124471834,chr10_124451843_124471843	AluSx1
chr10	13089449	13122487	ENST00000263036.9,ENST00000378747.8,ENST00000378748.7,ENST00000378752.7,ENST00000378757.6,ENST00000378764.6,ENST00000378839.1,ENST00000430081.5,ENST00000456003.1,ENST00000482140.5,ENST00000486862.1,ENST00000487935.1,ENST00000690058.1	CCDC3-202,ENST00000690058,OPTN-201,OPTN-202,OPTN-203,OPTN-204,OPTN-205,OPTN-206,OPTN-208,OPTN-210,OPTN-211,OPTN-212,SNRPGP5-201	ENSG00000123240.17,ENSG00000151468.11,ENSG00000235763.1,ENSG00000289266.1	CCDC3,ENSG00000289266,OPTN,SNRPGP5	chr10_13089449_13109449,chr10_13089603_13109603,chr10_13089652_13109652,chr10_13089968_13109968,chr10_13090159_13110159,chr10_13090163_13110163,chr10_13090169_13110169,chr10_13090173_13110173,chr10_13094793_13114793,chr10_13102487_13122487	L2,L2a
chr10	131961202	131991967	ENST00000368636.9,ENST00000540159.4,ENST00000614406.1,ENST00000617191.1,ENST00000631806.1,ENST00000633835.2	BNIP3-201,BNIP3-202,BNIP3-203,BNIP3-204,ENST00000614406,ENST00000617191	ENSG00000176171.12,ENSG00000273521.1,ENSG00000277959.1	BNIP3,ENSG00000273521,ENSG00000277959	chr10_131961202_131981202,chr10_131970240_131990240,chr10_131971923_131991923,chr10_131971965_131991965,chr10_131971967_131991967	MamRep434
chr10	133334906	133368025	ENST00000278025.9,ENST00000368551.1,ENST00000368552.7,ENST00000430526.1,ENST00000433452.6,ENST00000447176.5,ENST00000452591.1,ENST00000463201.2,ENST00000465384.5,ENST00000478895.1	BANF1P2-201,ENST00000452591,FUOM-201,FUOM-202,FUOM-203,FUOM-204,FUOM-205,FUOM-206,PRAP1-201,PRAP1-202	ENSG00000148803.12,ENSG00000165828.15,ENSG00000226699.1,ENSG00000230306.1	BANF1P2,ENSG00000226699,FUOM,PRAP1	chr10_133334906_133354906,chr10_133337368_133357368,chr10_133337373_133357373,chr10_133340726_133360726,chr10_133346996_133366996,chr10_133347737_133367737,chr10_133347995_133367995,chr10_133348001_133368001,chr10_133348019_133368019,chr10_133348025_133368025	AluSx,Charlie22a,MLT1A0
chr10	133510406	133538079	ENST00000252945.8,ENST00000418356.1,ENST00000421586.5,ENST00000463117.6,ENST00000477500.5,ENST00000480558.1,ENST00000541080.5,ENST00000541261.1,ENST00000622716.1	CYP2E1-201,CYP2E1-203,CYP2E1-204,CYP2E1-205,CYP2E1-207,CYP2E1-208,CYP2E1-209,CYP2E1-210,ENST00000622716	ENSG00000130649.10,ENSG00000278518.1	CYP2E1,ENSG00000278518	chr10_133510406_133530406,chr10_133515544_133535544,chr10_133517363_133537363,chr10_133517435_133537435,chr10_133517497_133537497,chr10_133517513_133537513,chr10_133518079_133538079	L1ME3D
chr10	14594270	14614418	ENST00000378467.8,ENST00000468747.5,ENST00000471815.5,ENST00000491458.1	FAM107B-205,FAM107B-211,FAM107B-212,FAM107B-224	ENSG00000065809.14	FAM107B	chr10_14594270_14614270,chr10_14594295_14614295,chr10_14594389_14614389,chr10_14594418_14614418	L1ME1,MIRb
chr10	22704108	22724578	ENST00000376573.9,ENST00000545335.5	PIP4K2A-202,PIP4K2A-206	ENSG00000150867.14	PIP4K2A	chr10_22704108_22724108,chr10_22704578_22724578	AluJo,AluJr4
chr10	24439433	24459433	ENST00000307544.10	KIAA1217-201	ENSG00000120549.19	KIAA1217	chr10_24439433_24459433	AluSx,MIR
chr10	26551943	26589408	ENST00000455612.1,ENST00000493857.1,ENST00000638113.1	APBB1IP-203,LINC03028-201,LINC03028-203	ENSG00000077420.16,ENSG00000236894.3	APBB1IP,LINC03028	chr10_26551943_26571943,chr10_26569095_26589095,chr10_26569408_26589408	L1MC1
chr10	30974426	31009517	ENST00000331737.10,ENST00000361310.7,ENST00000538351.6	ZNF438-201,ZNF438-202,ZNF438-208	ENSG00000183621.15	ZNF438	chr10_30974426_30994426,chr10_30989517_31009517	L1M4a2
chr10	44980538	45010923	ENST00000298299.4,ENST00000493490.1,ENST00000625168.1	RASSF4-212,ZNF22-201,ZNF22-AS1-201	ENSG00000107551.21,ENSG00000165511.6,ENSG00000165512.5	RASSF4,ZNF22,ZNF22-AS1	chr10_44980538_45000538,chr10_44990888_45010888,chr10_44990923_45010923	MIRb
chr10	46013455	46040623	ENST00000578454.5,ENST00000579039.2,ENST00000580070.5,ENST00000581486.6,ENST00000585056.5,ENST00000585132.5	NCOA4-201,NCOA4-202,NCOA4-203,NCOA4-204,NCOA4-206,NCOA4-207	ENSG00000266412.6	NCOA4	chr10_46013455_46033455,chr10_46020592_46040592,chr10_46020607_46040607,chr10_46020615_46040615,chr10_46020623_46040623	AluJr4,L2a,MLT1H
chr10	46638948	46662025	ENST00000497389.7,ENST00000615117.1	RN7SL248P-201,SHLD2P1-202	ENSG00000165874.13,ENSG00000274186.1	RN7SL248P,SHLD2P1	chr10_46638948_46658948,chr10_46642025_46662025	AluY,L2
chr10	46766180	46798397	ENST00000374336.5,ENST00000399571.2,ENST00000580094.5,ENST00000583339.3,ENST00000630097.2,ENST00000631118.2,ENST00000685496.1,ENST00000688259.1,ENST00000690404.1,ENST00000690946.1,ENST00000700769.1,ENST00000701199.1	BMS1P1-201,BMS1P1-202,BMS1P1-203,BMS1P1-204,BMS1P1-205,BMS1P1-206,BMS1P1-207,BMS1P1-208,ENST00000399571,GLUD1P2-201,GLUD1P2-202,GLUD1P2-203	ENSG00000204177.12,ENSG00000215097.3,ENSG00000265366.6	BMS1P1,ENSG00000215097,GLUD1P2	chr10_46766180_46786180,chr10_46766833_46786833,chr10_46774204_46794204,chr10_46776674_46796674,chr10_46776770_46796770,chr10_46776840_46796840,chr10_46776860_46796860,chr10_46776868_46796868,chr10_46776874_46796874,chr10_46778397_46798397	L2c
chr10	47541919	47574256	ENST00000399538.2,ENST00000431840.2,ENST00000450360.2,ENST00000532854.5,ENST00000585063.2,ENST00000605970.5	BMS1P2-201,BMS1P2-202,DUSP8P1-201,ENST00000431840,ENST00000585063,ENST00000605970	ENSG00000215065.3,ENSG00000251079.6,ENSG00000254929.6,ENSG00000265630.2	BMS1P2,DUSP8P1,ENSG00000254929,ENSG00000265630	chr10_47541919_47561919,chr10_47541954_47561954,chr10_47543483_47563483,chr10_47543514_47563514,chr10_47553604_47573604,chr10_47554256_47574256	L2
chr10	47679707	47702727	ENST00000323387.5,ENST00000620275.1	RN7SL453P-201,SHLD2P3-201	ENSG00000189014.7,ENSG00000276544.1	RN7SL453P,SHLD2P3	chr10_47679707_47699707,chr10_47682727_47702727	AluY,MER30
chr10	48469206	48503649	ENST00000417247.6,ENST00000515523.5	ARHGAP22-204,ARHGAP22-215	ENSG00000128805.15	ARHGAP22	chr10_48469206_48489206,chr10_48483649_48503649	MER58A
chr10	50230547	50261516	ENST00000329428.10,ENST00000443575.5,ENST00000682911.1	ASAH2-201,ASAH2-203,ASAH2-206	ENSG00000188611.17	ASAH2	chr10_50230547_50250547,chr10_50238553_50258553,chr10_50241516_50261516	MER102b
chr10	5083543	5115275	ENST00000380554.5,ENST00000459536.1,ENST00000480697.6,ENST00000603312.1,ENST00000603484.1,ENST00000605322.1	AKR1C3-201,AKR1C3-204,AKR1C3-207,AKR1C3-208,AKR1C3-210,U8.21-201	ENSG00000196139.14,ENSG00000239142.1	AKR1C3,U8	chr10_5083543_5103543,chr10_5084414_5104414,chr10_5084418_5104418,chr10_5086145_5106145,chr10_5095275_5115275	MER68
chr10	50875627	50895675	ENST00000282641.6,ENST00000373995.7,ENST00000373997.8,ENST00000374001.6,ENST00000395489.6,ENST00000395495.5,ENST00000414883.1,ENST00000473480.5	A1CF-201,A1CF-203,A1CF-204,A1CF-205,A1CF-206,A1CF-207,A1CF-208,A1CF-209	ENSG00000148584.15	A1CF	chr10_50875627_50895627,chr10_50875675_50895675	AluSg,MER103C,MIR,MIRb
chr10	5175104	5217169	ENST00000263126.3,ENST00000380448.5,ENST00000441452.1,ENST00000469875.2,ENST00000578467.2,ENST00000584929.7,ENST00000648824.2,ENST00000650030.1	AKR1C4-201,AKR1C4-202,AKR1C4-203,AKR1C8-201,AKR1C8-202,AKR1C8-203,AKR1C8-204,ARL4AP3-201	ENSG00000198610.11,ENSG00000228291.1,ENSG00000264006.9	AKR1C4,AKR1C8,ARL4AP3	chr10_5175104_5195104,chr10_5175150_5195150,chr10_5175181_5195181,chr10_5175187_5195187,chr10_5185462_5205462,chr10_5185463_5205463,chr10_5186837_5206837,chr10_5197169_5217169	AluJb,L1P5,L2a,LTR1A2,LTR25,MER68
chr10	52745404	52782784	ENST00000373968.3,ENST00000443523.3,ENST00000448017.2,ENST00000647908.1,ENST00000657963.2,ENST00000674931.1,ENST00000675947.1,ENST00000687752.2,ENST00000691475.2	LNCAROD-203,LNCAROD-204,LNCAROD-205,LNCAROD-206,LNCAROD-207,LNCAROD-208,MBL2-201,MBL2-202,MBL2-203	ENSG00000165471.7,ENSG00000231131.10	LNCAROD,MBL2	chr10_52745404_52765404,chr10_52745431_52765431,chr10_52745432_52765432,chr10_52745476_52765476,chr10_52745509_52765509,chr10_52761700_52781700,chr10_52762784_52782784	AluY,Charlie15b,L1M5,MIR
chr10	5513177	5536246	ENST00000315238.3,ENST00000442008.2,ENST00000542093.5,ENST00000543008.2,ENST00000545372.1,ENST00000651240.1	CALML3-201,CALML3-AS1-201,CALML3-AS1-202,CALML3-AS1-203,CALML3-AS1-204,ENST00000442008	ENSG00000178363.5,ENSG00000205488.9,ENSG00000256462.1	CALML3,CALML3-AS1,ENSG00000256462	chr10_5513177_5533177,chr10_5514961_5534961,chr10_5515742_5535742,chr10_5516045_5536045,chr10_5516241_5536241,chr10_5516246_5536246	AluJr
chr10	58989482	59010206	ENST00000432535.1,ENST00000653466.1,ENST00000654311.1,ENST00000657547.3,ENST00000657805.1,ENST00000660129.1,ENST00000660389.1,ENST00000661129.1,ENST00000661278.1,ENST00000661888.1,ENST00000666160.1,ENST00000666624.1,ENST00000667734.1,ENST00000669076.1	LINC00844-201,LINC00844-202,LINC00844-203,LINC00844-204,LINC00844-205,LINC00844-206,LINC00844-207,LINC00844-208,LINC00844-209,LINC00844-210,LINC00844-211,LINC00844-212,LINC00844-213,LINC00844-214	ENSG00000237949.3	LINC00844	chr10_58989482_59009482,chr10_58989507_59009507,chr10_58989515_59009515,chr10_58989588_59009588,chr10_58989624_59009624,chr10_58989626_59009626,chr10_58989627_59009627,chr10_58989629_59009629,chr10_58990206_59010206	L2a,MER58A,MIRb,MLT1H,MLT1K
chr10	5950567	5988187	ENST00000379971.5,ENST00000379972.6,ENST00000379974.1,ENST00000379977.8,ENST00000397246.7,ENST00000397248.6,ENST00000397250.6,ENST00000397251.7,ENST00000397255.7,ENST00000429135.2,ENST00000435171.6,ENST00000447291.5,ENST00000453922.1,ENST00000525219.6,ENST00000528354.5,ENST00000530685.5,ENST00000532039.5,ENST00000532948.5,ENST00000534292.5,ENST00000620345.4,ENST00000620865.4,ENST00000622442.4	IL15RA-201,IL15RA-202,IL15RA-203,IL15RA-204,IL15RA-205,IL15RA-206,IL15RA-207,IL15RA-208,IL15RA-209,IL15RA-210,IL15RA-211,IL15RA-212,IL15RA-213,IL15RA-214,IL15RA-215,IL15RA-216,IL15RA-217,IL15RA-218,IL15RA-219,IL15RA-220,IL15RA-221,IL15RA-222	ENSG00000134470.21	IL15RA	chr10_5950567_5970567,chr10_5953832_5973832,chr10_5956339_5976339,chr10_5967214_5987214,chr10_5967492_5987492,chr10_5967507_5987507,chr10_5967522_5987522,chr10_5967543_5987543,chr10_5967611_5987611,chr10_5967835_5987835,chr10_5968038_5988038,chr10_5968045_5988045,chr10_5968179_5988179,chr10_5968187_5988187	L1MC,L1MCc,L2c
chr10	68096054	68131438	ENST00000354393.7,ENST00000358913.10,ENST00000373675.4,ENST00000540630.6,ENST00000613327.5,ENST00000685006.1,ENST00000685060.1,ENST00000685627.1,ENST00000686289.1,ENST00000687572.1,ENST00000687705.1,ENST00000688812.1,ENST00000689218.1,ENST00000690544.1,ENST00000692038.1,ENST00000692953.1,ENST00000692979.1	MYPN-201,MYPN-202,MYPN-203,MYPN-204,MYPN-205,MYPN-206,MYPN-207,MYPN-209,MYPN-211,MYPN-212,MYPN-213,MYPN-214,MYPN-216,MYPN-219,MYPN-220,MYPN-221,MYPN-222	ENSG00000138347.17	MYPN	chr10_68096054_68116054,chr10_68096071_68116071,chr10_68096119_68116119,chr10_68096122_68116122,chr10_68096123_68116123,chr10_68096137_68116137,chr10_68096540_68116540,chr10_68099488_68119488,chr10_68099496_68119496,chr10_68099561_68119561,chr10_68099671_68119671,chr10_68111438_68131438	MIRc
chr10	70366779	70386779	ENST00000395011.5	LRRC20-206	ENSG00000172731.15	LRRC20	chr10_70366779_70386779	MIRb
chr10	72944806	72964806	ENST00000373032.4	PLA2G12B-201	ENSG00000138308.6	PLA2G12B	chr10_72944806_72964806	MER5A
chr10	73100375	73136207	ENST00000349051.9,ENST00000357321.9,ENST00000372997.3,ENST00000408237.1,ENST00000469925.1,ENST00000488223.5,ENST00000537969.5,ENST00000544879.5,ENST00000608444.1,ENST00000617744.4,ENST00000621900.1	ENST00000608444,ENST00000621900,NUDT13-201,NUDT13-202,NUDT13-203,NUDT13-204,NUDT13-205,NUDT13-206,NUDT13-207,NUDT13-208,SNORA11F-201	ENSG00000166321.14,ENSG00000221164.1,ENSG00000272599.2	ENSG00000272599,NUDT13,SNORA11F	chr10_73100375_73120375,chr10_73100455_73120455,chr10_73100459_73120459,chr10_73100520_73120520,chr10_73100530_73120530,chr10_73115405_73135405,chr10_73115532_73135532,chr10_73116207_73136207	L2c
chr10	7693316	7713400	ENST00000358415.9,ENST00000379587.4,ENST00000429820.5,ENST00000473227.5,ENST00000480387.1	ITIH2-201,ITIH2-202,ITIH2-203,ITIH2-204,ITIH2-206	ENSG00000151655.19	ITIH2	chr10_7693316_7713316,chr10_7693346_7713346,chr10_7693368_7713368,chr10_7693380_7713380,chr10_7693400_7713400	AluJb,AluJr,AluSq2,AluSz,L1PA7,MIR
chr10	79057420	79078966	ENST00000334512.10,ENST00000440151.3,ENST00000456353.5,ENST00000665190.1	ZMIZ1-201,ZMIZ1-AS1-202,ZMIZ1-AS1-203,ZMIZ1-AS1-204	ENSG00000108175.19,ENSG00000224596.9	ZMIZ1,ZMIZ1-AS1	chr10_79057420_79077420,chr10_79057485_79077485,chr10_79057895_79077895,chr10_79058966_79078966	L2a
chr10	80265199	80307720	ENST00000372213.8,ENST00000449011.1,ENST00000455001.1,ENST00000480845.1,ENST00000485270.5	MAT1A-201,MAT1A-202,MAT1A-203,MAT1A-204,ZNF519P1-201	ENSG00000151224.13,ENSG00000232950.1	MAT1A,ZNF519P1	chr10_80265199_80285199,chr10_80265479_80285479,chr10_80279357_80299357,chr10_80279658_80299658,chr10_80287720_80307720	AluSz,L1MA6,MER20,MER5A,MIRb
chr10	80334745	80362727	ENST00000372197.5,ENST00000372198.5,ENST00000372199.5,ENST00000421924.6	DYDC1-203,DYDC2-202,DYDC2-203,DYDC2-204	ENSG00000133665.13,ENSG00000170788.14	DYDC1,DYDC2	chr10_80334745_80354745,chr10_80334759_80354759,chr10_80342727_80362727	Cheshire
chr10	87493881	87517833	ENST00000371994.8,ENST00000371996.9,ENST00000536010.1,ENST00000636979.1,ENST00000662700.1	ENST00000662700,MINPP1-201,MINPP1-202,MINPP1-204,MIR4678-201	ENSG00000107789.16,ENSG00000283672.1,ENSG00000286445.1	ENSG00000286445,MINPP1,MIR4678	chr10_87493881_87513881,chr10_87494837_87514837,chr10_87494875_87514875,chr10_87494893_87514893,chr10_87497833_87517833	MIR
chr10	87649613	87670984	ENST00000354527.2,ENST00000361175.8,ENST00000456849.2,ENST00000465996.5,ENST00000482258.1	ENST00000354527,PAPSS2-201,PAPSS2-202,PAPSS2-203,PAPSS2-204	ENSG00000196566.2,ENSG00000198682.13	ENSG00000196566,PAPSS2	chr10_87649613_87669613,chr10_87649878_87669878,chr10_87650003_87670003,chr10_87650357_87670357,chr10_87650984_87670984	L2b
chr10	88777061	88812730	ENST00000404743.9,ENST00000453021.1	LIPM-201,RCBTB2P1-201	ENSG00000173239.14,ENSG00000235150.1	LIPM,RCBTB2P1	chr10_88777061_88797061,chr10_88792730_88812730	MIR3
chr10	89237831	89261775	ENST00000336233.10,ENST00000428800.5	LIPA-202,LIPA-204	ENSG00000107798.18	LIPA	chr10_89237831_89257831,chr10_89241775_89261775	MIR3
chr10	89317307	89346941	ENST00000371811.4,ENST00000371818.9,ENST00000679438.1,ENST00000679536.1,ENST00000679583.1,ENST00000679781.1,ENST00000679897.1,ENST00000679923.1,ENST00000680037.1,ENST00000680085.1,ENST00000680779.1,ENST00000681178.1,ENST00000681207.1,ENST00000681277.1,ENST00000681376.1	IFIT3-201,IFIT3-202,IFIT3-203,IFIT3-204,IFIT3-205,IFIT3-206,IFIT3-207,IFIT3-208,IFIT3-209,IFIT3-210,IFIT3-211,IFIT3-212,IFIT3-213,IFIT3-214,IFIT3-215	ENSG00000119917.15	IFIT3	chr10_89317307_89337307,chr10_89317941_89337941,chr10_89317982_89337982,chr10_89317997_89337997,chr10_89319231_89339231,chr10_89322484_89342484,chr10_89322489_89342489,chr10_89322512_89342512,chr10_89324373_89344373,chr10_89326941_89346941	LTR24B
chr10	89368056	89388056	ENST00000371809.3	IFIT1B-201	ENSG00000204010.3	IFIT1B	chr10_89368056_89388056	AluYh3
chr10	89640822	89660822	ENST00000428166.1	ENST00000428166	ENSG00000225836.1	ENSG00000225836	chr10_89640822_89660822	MSTA-int
chr10	89687928	89711679	ENST00000260753.8,ENST00000371728.8,ENST00000447580.1,ENST00000449882.2,ENST00000455699.1,ENST00000657501.1,ENST00000661505.1,ENST00000686187.1,ENST00000690734.1,ENST00000701618.1	ENST00000449882,ENST00000455699,ENST00000657501,ENST00000661505,ENST00000686187,ENST00000690734,ENST00000701618,KIF20B-201,KIF20B-202,KIF20B-203	ENSG00000138182.15,ENSG00000235100.6,ENSG00000240996.1	ENSG00000235100,ENSG00000240996,KIF20B	chr10_89687928_89707928,chr10_89689671_89709671,chr10_89691226_89711226,chr10_89691274_89711274,chr10_89691386_89711386,chr10_89691416_89711416,chr10_89691420_89711420,chr10_89691590_89711590,chr10_89691610_89711610,chr10_89691679_89711679	L2,L2b
chr10	91043051	91063051	ENST00000450119.1	DDX18P6-201	ENSG00000220585.4	DDX18P6	chr10_91043051_91063051	MIRb
chr10	92679955	92702032	ENST00000282728.10,ENST00000472590.6,ENST00000492654.3,ENST00000551454.1	HHEX-201,HHEX-202,HHEX-203,HHEX-204	ENSG00000152804.11	HHEX	chr10_92679955_92699955,chr10_92681820_92701820,chr10_92682032_92702032	AluY
chr10	93591235	93611744	ENST00000371464.8,ENST00000371467.5,ENST00000371469.2	RBP4-201,RBP4-202,RBP4-203	ENSG00000138207.15	RBP4	chr10_93591235_93611235,chr10_93591663_93611663,chr10_93591744_93611744	AluJo,MIR,MIR3
chr10	94673729	94698154	ENST00000285979.11,ENST00000339022.6,ENST00000464755.1	CYP2C18-201,CYP2C18-202,ENST00000464755	ENSG00000108242.13,ENSG00000276490.1	CYP2C18,ENSG00000276490	chr10_94673729_94693729,chr10_94673775_94693775,chr10_94678154_94698154	AluSq10,AluSx,L1MA6,L1MC4,MER5B,MER61D,MIRb,MSTA
chr10	94928658	94951919	ENST00000260682.8,ENST00000424125.1,ENST00000461906.1,ENST00000473496.1,ENST00000643112.1,ENST00000645207.1	CYP2C9-201,CYP2C9-202,CYP2C9-203,CYP2C9-204,CYP2C9-205,MTND4P20-201	ENSG00000138109.11,ENSG00000233377.1	CYP2C9,MTND4P20	chr10_94928658_94948658,chr10_94928680_94948680,chr10_94931121_94951121,chr10_94931537_94951537,chr10_94931919_94951919	MIR3,MIRc
chr10	95057430	95079497	ENST00000371270.6,ENST00000479946.2,ENST00000490994.6,ENST00000525991.5,ENST00000526814.5,ENST00000527420.5,ENST00000527953.5,ENST00000533320.5,ENST00000535898.5,ENST00000623108.3,ENST00000628935.1	CYP2C8-201,CYP2C8-202,CYP2C8-203,CYP2C8-204,CYP2C8-205,CYP2C8-206,CYP2C8-207,CYP2C8-209,CYP2C8-210,CYP2C8-211,CYP2C8-212	ENSG00000138115.15	CYP2C8	chr10_95057430_95077430,chr10_95059403_95079403,chr10_95059427_95079427,chr10_95059486_95079486,chr10_95059497_95079497	AluY,MER5A1,MER5B,MIRb,MIRc
chr10	95263406	95301012	ENST00000329399.7,ENST00000477757.5,ENST00000493949.1	PDLIM1-201,PDLIM1-202,PDLIM1-205	ENSG00000107438.9	PDLIM1	chr10_95263406_95283406,chr10_95281003_95301003,chr10_95281012_95301012	MER5B
chr10	97282623	97344729	ENST00000358308.7,ENST00000358531.9,ENST00000371019.4,ENST00000371021.5,ENST00000414870.1,ENST00000445808.4,ENST00000466484.1,ENST00000479633.2,ENST00000490980.1,ENST00000492211.5,ENST00000493068.2,ENST00000615469.1	ARHGAP19-201,ARHGAP19-202,ARHGAP19-204,ARHGAP19-206,ARHGAP19-207,ARHGAP19-SLIT1-202,ENST00000445808,FRAT1-201,FRAT1-202,FRAT2-201,Metazoa_SRP.154-201,RPL12P27-201	ENSG00000165879.9,ENSG00000181274.7,ENSG00000213390.11,ENSG00000225850.4,ENSG00000237169.1,ENSG00000269891.2,ENSG00000277308.1	ARHGAP19,ARHGAP19-SLIT1,ENSG00000225850,FRAT1,FRAT2,Metazoa_SRP,RPL12P27	chr10_97282623_97302623,chr10_97282635_97302635,chr10_97282637_97302637,chr10_97282673_97302673,chr10_97287290_97307290,chr10_97299958_97319958,chr10_97309271_97329271,chr10_97310741_97330741,chr10_97324564_97344564,chr10_97324729_97344729	AluSx3,AluSz,L2b,MIR,MSTC
chr10	98435413	98456963	ENST00000325103.10,ENST00000338546.9,ENST00000361490.9,ENST00000414009.2,ENST00000465957.1,ENST00000467246.5,ENST00000474873.5,ENST00000498219.5,ENST00000660697.2,ENST00000689913.2,ENST00000692432.2,ENST00000699112.1,ENST00000699113.1,ENST00000699114.1,ENST00000699115.1,ENST00000699118.1,ENST00000699119.1,ENST00000699120.1,ENST00000699121.1,ENST00000699122.1,ENST00000699123.1,ENST00000699124.1,EN…	ENST00000699159,HPS1-201,HPS1-202,HPS1-203,HPS1-204,HPS1-206,HPS1-207,HPS1-208,HPS1-210,HPS1-211,HPS1-212,HPS1-213,HPS1-214,HPS1-217,HPS1-218,HPS1-219,HPS1-220,HPS1-221,HPS1-222,HPS1-223,HPS1-224,HPS1-225,HPS1-226,HPS1-227,HPS1-228,HPS1-229,HPS1-230,HPS1-231,HPS1-232,HPS1-233,HPS1-234,HPS1-235,HPS1-236,HPS1-237,HPS1-238,HPS1-239,HPS1-240,HPS1-241,HPS1-242,HPS1-243,HPS1-244,HPS1-245,HPS1-246,HPS1-…	ENSG00000107521.21,ENSG00000287261.3,ENSG00000289758.1	ENSG00000289758,HPS1,HPS1-AS1	chr10_98435413_98455413,chr10_98436287_98456287,chr10_98436291_98456291,chr10_98436316_98456316,chr10_98436338_98456338,chr10_98436763_98456763,chr10_98436873_98456873,chr10_98436887_98456887,chr10_98436904_98456904,chr10_98436910_98456910,chr10_98436913_98456913,chr10_98436914_98456914,chr10_98436915_98456915,chr10_98436917_98456917,chr10_98436920_98456920,chr10_98436921_98456921,chr10_98436925_…	L1MEb
chr10	99772640	99802289	ENST00000370434.1,ENST00000429190.2,ENST00000496621.1,ENST00000647814.1,ENST00000647836.1,ENST00000648324.1,ENST00000648689.1,ENST00000649493.1,ENST00000649932.1	ABCC2-201,ABCC2-202,ABCC2-203,ABCC2-204,ABCC2-205,ABCC2-207,ABCC2-209,ABCC2-210,NANOGP6-201	ENSG00000023839.12,ENSG00000227351.2	ABCC2,NANOGP6	chr10_99772640_99792640,chr10_99772705_99792705,chr10_99772763_99792763,chr10_99772803_99792803,chr10_99779410_99799410,chr10_99782289_99802289	AluJb,AluJr,AluSp,AluSz,AluYd8,L1MB8,L1ME4b
chr11	102441231	102480384	ENST00000361236.7,ENST00000398136.7,ENST00000525577.5,ENST00000526676.1,ENST00000528717.1,ENST00000528969.5,ENST00000529278.1,ENST00000529492.5,ENST00000532161.5	ENST00000529278,TMEM123-201,TMEM123-202,TMEM123-203,TMEM123-204,TMEM123-205,TMEM123-206,TMEM123-208,TMEM123-DT-201	ENSG00000152558.15,ENSG00000255337.1,ENSG00000255482.1	ENSG00000255482,TMEM123,TMEM123-DT	chr11_102441231_102461231,chr11_102442355_102462355,chr11_102442366_102462366,chr11_102442552_102462552,chr11_102442765_102462765,chr11_102442839_102462839,chr11_102442919_102462919,chr11_102457255_102477255,chr11_102460384_102480384	AluSc,L1MB4,MIR3
chr11	10284069	10304227	ENST00000256190.13,ENST00000526353.2,ENST00000533770.6,ENST00000675281.2,ENST00000676324.2,ENST00000676387.2,ENST00000686079.1,ENST00000686677.1,ENST00000687210.1,ENST00000687256.1,ENST00000687300.1,ENST00000688206.1,ENST00000688417.1,ENST00000688739.1,ENST00000689128.1,ENST00000689258.1,ENST00000689940.1,ENST00000690806.1,ENST00000690959.1,ENST00000692068.1,ENST00000692716.1,ENST00000693022.1,EN…	SBF2-201,SBF2-205,SBF2-213,SBF2-214,SBF2-215,SBF2-216,SBF2-218,SBF2-219,SBF2-220,SBF2-221,SBF2-222,SBF2-223,SBF2-225,SBF2-226,SBF2-227,SBF2-228,SBF2-233,SBF2-237,SBF2-239,SBF2-241,SBF2-242,SBF2-243,SBF2-245,SBF2-246	ENSG00000133812.18	SBF2	chr11_10284069_10304069,chr11_10284082_10304082,chr11_10284128_10304128,chr11_10284193_10304193,chr11_10284207_10304207,chr11_10284209_10304209,chr11_10284210_10304210,chr11_10284215_10304215,chr11_10284218_10304218,chr11_10284219_10304219,chr11_10284221_10304221,chr11_10284227_10304227	MER51B
chr11	108106695	108143894	ENST00000265838.9,ENST00000299355.10,ENST00000524833.5,ENST00000525548.1,ENST00000526119.1,ENST00000527942.5,ENST00000528370.1,ENST00000531813.5,ENST00000531853.5,ENST00000671707.1,ENST00000672008.1,ENST00000672031.1,ENST00000672284.1,ENST00000672354.1,ENST00000672367.1,ENST00000672580.1,ENST00000672907.1,ENST00000673000.1,ENST00000673531.1	ACAT1-201,ACAT1-202,ACAT1-203,ACAT1-204,ACAT1-205,ACAT1-206,ACAT1-207,ACAT1-208,ACAT1-213,ACAT1-214,ACAT1-215,ACAT1-216,ACAT1-217,ACAT1-218,ACAT1-219,ACAT1-220,ACAT1-221,ACAT1-222,ENST00000525548	ENSG00000075239.14,ENSG00000255467.1	ACAT1,ENSG00000255467	chr11_108106695_108126695,chr11_108111553_108131553,chr11_108111567_108131567,chr11_108111572_108131572,chr11_108111584_108131584,chr11_108111593_108131593,chr11_108111684_108131684,chr11_108111751_108131751,chr11_108111796_108131796,chr11_108111805_108131805,chr11_108112342_108132342,chr11_108117919_108137919,chr11_108123894_108143894	L2c,LTR33A_
chr11	110345130	110376359	ENST00000526605.6,ENST00000526703.2,ENST00000655432.1,ENST00000655839.1,ENST00000661010.1,ENST00000662858.1	LINC02732-201,LINC02732-202,LINC02732-203,LINC02732-204,LINC02732-205,LINC02732-206	ENSG00000254416.6	LINC02732	chr11_110345130_110365130,chr11_110345199_110365199,chr11_110345225_110365225,chr11_110345227_110365227,chr11_110345303_110365303,chr11_110356359_110376359	MIR3
chr11	111737994	111788364	ENST00000311129.9,ENST00000341980.10,ENST00000393055.6,ENST00000426998.6,ENST00000527614.6,ENST00000529672.1,ENST00000529841.5,ENST00000531373.1,ENST00000531890.1,ENST00000534218.1,ENST00000534500.5,ENST00000534521.5,ENST00000687110.2	ENST00000529841,ENST00000534218,ENST00000687110,PPP2R1B-201,PPP2R1B-202,PPP2R1B-203,PPP2R1B-204,PPP2R1B-206,PPP2R1B-207,PPP2R1B-209,PPP2R1B-210,PPP2R1B-211,PPP2R1B-212	ENSG00000137713.16,ENSG00000254990.7	ENSG00000254990,PPP2R1B	chr11_111737994_111757994,chr11_111745038_111765038,chr11_111756062_111776062,chr11_111756367_111776367,chr11_111756368_111776368,chr11_111756382_111776382,chr11_111756386_111776386,chr11_111756389_111776389,chr11_111768306_111788306,chr11_111768350_111788350,chr11_111768364_111788364	AluJo,AluSx
chr11	112005307	112035977	ENST00000280346.11,ENST00000393051.5,ENST00000526418.1,ENST00000527231.2,ENST00000530733.1,ENST00000531306.2,ENST00000533297.1,ENST00000679368.1,ENST00000679466.1,ENST00000679614.1,ENST00000679815.1,ENST00000679829.1,ENST00000679878.1,ENST00000680010.1,ENST00000680331.1,ENST00000680411.1,ENST00000681316.1,ENST00000681328.1,ENST00000681339.1,ENST00000681638.1	DIXDC1-202,DLAT-201,DLAT-202,DLAT-203,DLAT-204,DLAT-205,DLAT-206,DLAT-207,DLAT-208,DLAT-209,DLAT-210,DLAT-211,DLAT-212,DLAT-214,DLAT-215,DLAT-216,DLAT-217,DLAT-218,DLAT-219,ENST00000530733	ENSG00000150764.14,ENSG00000150768.17,ENSG00000255334.1	DIXDC1,DLAT,ENSG00000255334	chr11_112005307_112025307,chr11_112007574_112027574,chr11_112015408_112035408,chr11_112015426_112035426,chr11_112015431_112035431,chr11_112015440_112035440,chr11_112015977_112035977	MIR3
chr11	114247787	114272888	ENST00000535185.5,ENST00000535401.5,ENST00000541090.1	NNMT-202,NNMT-203,NNMT-204	ENSG00000166741.8	NNMT	chr11_114247787_114267787,chr11_114247831_114267831,chr11_114252888_114272888	L2a,MLT1J-int
chr11	116775843	116802420	ENST00000227322.8,ENST00000227665.9,ENST00000425791.1,ENST00000429220.5,ENST00000431973.5,ENST00000433069.2,ENST00000444935.5,ENST00000449430.1,ENST00000487030.1,ENST00000498065.1,ENST00000542499.5,ENST00000673688.1	APOA5-201,APOA5-202,APOA5-203,APOA5-204,ZPR1-201,ZPR1-203,ZPR1-204,ZPR1-205,ZPR1-206,ZPR1-207,ZPR1-208,ZPR1-209	ENSG00000109917.11,ENSG00000110243.12	APOA5,ZPR1	chr11_116775843_116795843,chr11_116777336_116797336,chr11_116777898_116797898,chr11_116777979_116797979,chr11_116777987_116797987,chr11_116777989_116797989,chr11_116778023_116798023,chr11_116778039_116798039,chr11_116781871_116801871,chr11_116781879_116801879,chr11_116782391_116802391,chr11_116782420_116802420	L1MB3,L2c
chr11	116804003	116847622	ENST00000227667.8,ENST00000236850.5,ENST00000357780.5,ENST00000359492.6,ENST00000375320.5,ENST00000375323.5,ENST00000375329.6,ENST00000375345.3,ENST00000433777.5,ENST00000444200.1,ENST00000457746.1,ENST00000470144.1,ENST00000630701.1,ENST00000645414.1,ENST00000669664.1	APOA1-201,APOA1-202,APOA1-203,APOA1-204,APOA1-205,APOA1-AS-201,APOA1-AS-202,APOA4-201,APOC3-201,APOC3-202,APOC3-203,APOC3-204,APOC3-205,ENST00000457746,ENST00000645414	ENSG00000110244.7,ENSG00000110245.12,ENSG00000118137.10,ENSG00000235910.2,ENSG00000236267.1,ENSG00000285513.1	APOA1,APOA1-AS,APOA4,APOC3,ENSG00000236267,ENSG00000285513	chr11_116804003_116824003,chr11_116810645_116830645,chr11_116813304_116833304,chr11_116819706_116839706,chr11_116819907_116839907,chr11_116819915_116839915,chr11_116819922_116839922,chr11_116820529_116840529,chr11_116826117_116846117,chr11_116826166_116846166,chr11_116827586_116847586,chr11_116827609_116847609,chr11_116827610_116847610,chr11_116827614_116847614,chr11_116827622_116847622	AluSx,AluSz,AluSz6,L1MB4,MER1B,MIR,MIR3,MIRb,MIRc,MLT1F
chr11	117280874	117310737	ENST00000392937.10,ENST00000509916.5,ENST00000510630.5,ENST00000510915.6,ENST00000530824.1,ENST00000613535.1,ENST00000614401.1,ENST00000618857.2,ENST00000679585.1,ENST00000680271.1,ENST00000680681.1,ENST00000680800.1,ENST00000680971.1,ENST00000681714.1,ENST00000681753.1	BACE1-202,BACE1-205,BACE1-206,BACE1-207,BACE1-211,BACE1-212,BACE1-213,BACE1-214,BACE1-215,BACE1-216,BACE1-217,BACE1-218,BACE1-AS-201,BACE1-AS-202,ENST00000613535	ENSG00000186318.18,ENSG00000276505.1,ENSG00000278768.4	BACE1,BACE1-AS,ENSG00000276505	chr11_117280874_117300874,chr11_117281997_117301997,chr11_117282176_117302176,chr11_117283059_117303059,chr11_117284441_117304441,chr11_117285485_117305485,chr11_117285573_117305573,chr11_117285608_117305608,chr11_117285614_117305614,chr11_117285636_117305636,chr11_117287328_117307328,chr11_117289696_117309696,chr11_117290737_117310737	MIR3
chr11	118161659	118186639	ENST00000278947.6,ENST00000658882.1,ENST00000665446.1,ENST00000669850.1	SCN2B-201,SCN2B-202,SCN2B-203,SCN2B-204	ENSG00000149575.9	SCN2B	chr11_118161659_118181659,chr11_118161769_118181769,chr11_118166600_118186600,chr11_118166639_118186639	MIRb
chr11	119001207	119040906	ENST00000330775.9,ENST00000357590.9,ENST00000359005.8,ENST00000434101.6,ENST00000447216.2,ENST00000524428.5,ENST00000524797.1,ENST00000524864.1,ENST00000525039.5,ENST00000525079.5,ENST00000525102.5,ENST00000525303.5,ENST00000525372.5,ENST00000525787.1,ENST00000526141.1,ENST00000526275.5,ENST00000526626.6,ENST00000527356.1,ENST00000527673.2,ENST00000527680.1,ENST00000527791.5,ENST00000527853.1,ENS…	CENATAC-204,CENATAC-207,CENATAC-210,ENST00000577421,RPS25-201,RPS25-202,RPS25-203,RPS25-204,RPS25-205,RPS25-206,SLC37A4-201,SLC37A4-202,SLC37A4-203,SLC37A4-204,SLC37A4-205,SLC37A4-206,SLC37A4-207,SLC37A4-208,SLC37A4-209,SLC37A4-210,SLC37A4-211,SLC37A4-212,SLC37A4-213,SLC37A4-214,SLC37A4-215,SLC37A4-216,SLC37A4-217,SLC37A4-218,SLC37A4-219,SLC37A4-220,SLC37A4-221,SLC37A4-222,SLC37A4-223,SLC37A4-224…	ENSG00000118181.11,ENSG00000137700.19,ENSG00000186166.9,ENSG00000196655.12,ENSG00000283704.1	CENATAC,ENSG00000283704,RPS25,SLC37A4,TRAPPC4	chr11_119001207_119021207,chr11_119001959_119021959,chr11_119004066_119024066,chr11_119008044_119028044,chr11_119008330_119028330,chr11_119008343_119028343,chr11_119008666_119028666,chr11_119008678_119028678,chr11_119008691_119028691,chr11_119008763_119028763,chr11_119008766_119028766,chr11_119008790_119028790,chr11_119008795_119028795,chr11_119008944_119028944,chr11_119009392_119029392,chr11_119…	AluJb,AluSx1,AluSz,MIRc
chr11	120201032	120223736	ENST00000328965.9,ENST00000531220.1,ENST00000534735.1	OAF-201,OAF-202,OAF-203	ENSG00000184232.9	OAF	chr11_120201032_120221032,chr11_120201301_120221301,chr11_120203736_120223736	MER5B
chr11	121091243	121111379	ENST00000392793.6,ENST00000642222.1	TECTA-202,TECTA-204	ENSG00000109927.11	TECTA	chr11_121091243_121111243,chr11_121091379_121111379	MIR
chr11	124926047	124964202	ENST00000298251.5,ENST00000344762.6,ENST00000528971.1,ENST00000529051.5,ENST00000649496.1,ENST00000655771.2,ENST00000667169.1	CCDC15-201,CCDC15-203,CCDC15-DT-201,CCDC15-DT-202,CCDC15-DT-203,HEPACAM-201,HEPACAM-203	ENSG00000149548.15,ENSG00000165478.7,ENSG00000285825.2	CCDC15,CCDC15-DT,HEPACAM	chr11_124926047_124946047,chr11_124926412_124946412,chr11_124943555_124963555,chr11_124944044_124964044,chr11_124944121_124964121,chr11_124944202_124964202	MLT1K
chr11	125559280	125579859	ENST00000278903.11,ENST00000524723.5,ENST00000527131.2,ENST00000527235.6,ENST00000527520.6,ENST00000527842.6,ENST00000529765.5,ENST00000529812.5,ENST00000531636.5,ENST00000534546.5,ENST00000615917.4,ENST00000618552.4,ENST00000620753.4	EI24-201,EI24-202,EI24-203,EI24-204,EI24-205,EI24-206,EI24-207,EI24-208,EI24-210,EI24-211,EI24-212,EI24-213,EI24-214	ENSG00000149547.15	EI24	chr11_125559280_125579280,chr11_125559458_125579458,chr11_125559477_125579477,chr11_125559489_125579489,chr11_125559840_125579840,chr11_125559859_125579859	AluSz
chr11	126049427	126077539	ENST00000263577.11,ENST00000392693.7,ENST00000524793.1,ENST00000525625.2,ENST00000531738.6,ENST00000682450.1,ENST00000682556.1,ENST00000682834.1,ENST00000683716.1,ENST00000684078.1,ENST00000684564.1,ENST00000684636.1	CDON-201,CDON-202,CDON-203,CDON-204,CDON-207,CDON-208,CDON-210,CDON-214,CDON-216,CDON-219,CDON-220,NAP1L1P1-201	ENSG00000064309.16,ENSG00000254759.1	CDON,NAP1L1P1	chr11_126049427_126069427,chr11_126052315_126072315,chr11_126052643_126072643,chr11_126052706_126072706,chr11_126052723_126072723,chr11_126052727_126072727,chr11_126052768_126072768,chr11_126052866_126072866,chr11_126053292_126073292,chr11_126053335_126073335,chr11_126057539_126077539	MIRb
chr11	1282170	1319769	ENST00000263646.11,ENST00000317204.11,ENST00000525159.5,ENST00000527085.1,ENST00000527638.1,ENST00000527746.5,ENST00000527886.5,ENST00000527938.5,ENST00000528719.1,ENST00000530506.5,ENST00000530541.1,ENST00000530821.1,ENST00000530897.1,ENST00000532551.1	TOLLIP-201,TOLLIP-202,TOLLIP-203,TOLLIP-204,TOLLIP-205,TOLLIP-206,TOLLIP-207,TOLLIP-208,TOLLIP-209,TOLLIP-210,TOLLIP-211,TOLLIP-212,TOLLIP-213,TOLLIP-DT-201	ENSG00000078902.16,ENSG00000255153.1	TOLLIP,TOLLIP-DT	chr11_1282170_1302170,chr11_1292790_1312790,chr11_1296194_1316194,chr11_1299583_1319583,chr11_1299590_1319590,chr11_1299597_1319597,chr11_1299619_1319619,chr11_1299623_1319623,chr11_1299632_1319632,chr11_1299644_1319644,chr11_1299654_1319654,chr11_1299769_1319769	L1MD3,L1MEd
chr11	14354506	14374506	ENST00000529237.5,ENST00000537760.5	RRAS2-205,RRAS2-211	ENSG00000133818.14	RRAS2	chr11_14354506_14374506	MIRb
chr11	1653343	1707195	ENST00000382160.1,ENST00000382166.2,ENST00000382167.2,ENST00000415865.1,ENST00000436539.1,ENST00000538190.2,ENST00000660644.1	ENST00000415865,FAM99A-201,FAM99A-202,FAM99A-203,FAM99B-201,KRTAP5-6-201,LINC02708-201	ENSG00000205864.1,ENSG00000205865.4,ENSG00000205866.4,ENSG00000227306.1,ENSG00000231487.1	ENSG00000231487,FAM99A,FAM99B,KRTAP5-6,LINC02708	chr11_1653343_1673343,chr11_1655597_1675597,chr11_1655867_1675867,chr11_1675629_1695629,chr11_1678297_1698297,chr11_1687195_1707195	AluJo,AluSx3,L1MB8,L1MCc,L1MEd,L2a,L2c,LTR40b,LTR40c,MIRb,MLT2D
chr11	18226802	18276393	ENST00000256733.9,ENST00000278222.7,ENST00000356524.9,ENST00000363466.1,ENST00000364825.1,ENST00000405158.2,ENST00000414546.6,ENST00000524555.3,ENST00000526214.1,ENST00000526900.1,ENST00000528349.5,ENST00000529528.5,ENST00000530400.5,ENST00000532858.5,ENST00000649195.1,ENST00000689650.1	RNA5SP333-201,RNA5SP334-201,SAA1-201,SAA1-202,SAA1-203,SAA1-204,SAA1-205,SAA2-201,SAA2-202,SAA2-203,SAA2-204,SAA2-205,SAA2-206,SAA2-SAA4-201,SAA4-201,ST13P5-201	ENSG00000134339.9,ENSG00000148965.10,ENSG00000173432.13,ENSG00000200336.1,ENSG00000201695.1,ENSG00000212789.4,ENSG00000255071.3	RNA5SP333,RNA5SP334,SAA1,SAA2,SAA2-SAA4,SAA4,ST13P5	chr11_18226802_18246802,chr11_18238019_18258019,chr11_18238506_18258506,chr11_18238635_18258635,chr11_18238639_18258639,chr11_18238643_18258643,chr11_18238668_18258668,chr11_18251982_18271982,chr11_18256260_18276260,chr11_18256261_18276261,chr11_18256264_18276264,chr11_18256393_18276393	L1ME4b,L2,MIRb,MIRc
chr11	19340724	19360724	ENST00000360655.8	NAV2-202	ENSG00000166833.23	NAV2	chr11_19340724_19360724	MLT1O
chr11	19495900	19529896	ENST00000528726.1,ENST00000530652.1,ENST00000532874.1	NAV2-AS4-201,NAV2-AS5-201,NAV2-AS5-202	ENSG00000254622.1,ENSG00000255043.1	NAV2-AS4,NAV2-AS5	chr11_19495900_19515900,chr11_19497229_19517229,chr11_19509896_19529896	L1MB8,L1MC1,L2c,MIR,MIRb,MIRc,MLT1H1
chr11	20012556	20037554	ENST00000525322.5,ENST00000526675.1,ENST00000530408.1,ENST00000533917.5,ENST00000534299.5	NAV2-206,NAV2-207,NAV2-210,NAV2-212,NAV2-214	ENSG00000166833.23	NAV2	chr11_20012556_20032556,chr11_20012838_20032838,chr11_20012845_20032845,chr11_20017255_20037255,chr11_20017554_20037554	Tigger16a
chr11	22656583	22698351	ENST00000278187.7,ENST00000410495.1,ENST00000454584.7,ENST00000524701.5,ENST00000532398.1,ENST00000533092.1,ENST00000533363.5,ENST00000534801.5,ENST00000630668.2	GAS2-201,GAS2-202,GAS2-203,GAS2-206,GAS2-207,GAS2-208,GAS2-209,GAS2-210,RNA5SP338-201	ENSG00000148935.12,ENSG00000222427.1	GAS2,RNA5SP338	chr11_22656583_22676583,chr11_22656611_22676611,chr11_22657076_22677076,chr11_22658108_22678108,chr11_22662577_22682577,chr11_22664773_22684773,chr11_22678351_22698351	AluSc5,MIR,MIR1_Amn,MIR3,MIRb
chr11	2362638	2388931	ENST00000263645.10,ENST00000362680.1,ENST00000413483.1,ENST00000427151.1,ENST00000475945.7,ENST00000530648.5,ENST00000533417.6,ENST00000702965.1	CD81-201,CD81-205,CD81-215,CD81-217,CD81-AS1-201,CD81-AS1-202,ENST00000702965,Y_RNA.45-201	ENSG00000110651.13,ENSG00000199550.1,ENSG00000238184.1,ENSG00000290098.1	CD81,CD81-AS1,ENSG00000290098,Y_RNA	chr11_2362638_2382638,chr11_2365401_2385401,chr11_2366177_2386177,chr11_2366202_2386202,chr11_2367310_2387310,chr11_2367989_2387989,chr11_2367992_2387992,chr11_2368931_2388931	MER89
chr11	33005876	33026164	ENST00000241051.8,ENST00000311388.7,ENST00000427755.2,ENST00000532078.1	DEPDC7-201,DEPDC7-202,DEPDC7-203,DEPDC7-204	ENSG00000121690.11	DEPDC7	chr11_33005876_33025876,chr11_33005878_33025878,chr11_33005911_33025911,chr11_33006164_33026164	MIR,MIRc
chr11	33029417	33050031	ENST00000334274.9,ENST00000432887.5,ENST00000527661.5,ENST00000528107.5,ENST00000528898.1,ENST00000530171.5,ENST00000530419.5,ENST00000531632.6,ENST00000532687.5,ENST00000602733.5	TCP11L1-201,TCP11L1-202,TCP11L1-203,TCP11L1-204,TCP11L1-205,TCP11L1-207,TCP11L1-208,TCP11L1-209,TCP11L1-210,TCP11L1-211	ENSG00000176148.16	TCP11L1	chr11_33029417_33049417,chr11_33029572_33049572,chr11_33029587_33049587,chr11_33029786_33049786,chr11_33029802_33049802,chr11_33030015_33050015,chr11_33030028_33050028,chr11_33030031_33050031	AluSc,L1MC5,Tigger2,Tigger2b_Pri
chr11	33066149	33095904	ENST00000527583.1,ENST00000528865.5,ENST00000631190.1	CSTF3-208,LINC00294-201,PIGCP1-201	ENSG00000176102.13,ENSG00000213713.3,ENSG00000280798.1	CSTF3,LINC00294,PIGCP1	chr11_33066149_33086149,chr11_33066460_33086460,chr11_33075904_33095904	Tigger4a
chr11	34420880	34459281	ENST00000241052.5,ENST00000405137.1,ENST00000650153.1	CAT-201,CAT-206,CIR1P3-201	ENSG00000121691.7,ENSG00000216708.1	CAT,CIR1P3	chr11_34420880_34440880,chr11_34428934_34448934,chr11_34439281_34459281	MIRc
chr11	4535191	4555191	ENST00000360213.1	OR52M1-201	ENSG00000197790.1	OR52M1	chr11_4535191_4555191	MIRb
chr11	45761416	45781416	ENST00000378779.5	LINC02716-201	ENSG00000205106.5	LINC02716	chr11_45761416_45781416	AluJr4,L1ME1
chr11	45794072	45815149	ENST00000314134.4,ENST00000442528.2,ENST00000526817.2,ENST00000530471.1	SLC35C1-201,SLC35C1-202,SLC35C1-203,SLC35C1-204	ENSG00000181830.9	SLC35C1	chr11_45794072_45814072,chr11_45794086_45814086,chr11_45795149_45815149	MSTA
chr11	46161917	46181947	ENST00000533793.1,ENST00000669442.1	ENST00000533793,ENST00000669442	ENSG00000255314.4	ENSG00000255314	chr11_46161917_46181917,chr11_46161947_46181947	L2a
chr11	46709196	46733180	ENST00000311907.10,ENST00000442468.1,ENST00000469189.1,ENST00000490274.1,ENST00000530231.5	F2-201,F2-202,F2-203,F2-204,F2-205	ENSG00000180210.15	F2	chr11_46709196_46729196,chr11_46709213_46729213,chr11_46709231_46729231,chr11_46709309_46729309,chr11_46713180_46733180	AluJr,MIRb
chr11	46741382	46763192	ENST00000525896.1,ENST00000579697.1	CKAP5-204,MIR5582-201	ENSG00000175216.15,ENSG00000263540.1	CKAP5,MIR5582	chr11_46741382_46761382,chr11_46743192_46763192	AluJb,AluSx,AluSz,L2a,Tigger3c
chr11	47416198	47451731	ENST00000298852.8,ENST00000524447.6,ENST00000526993.1,ENST00000527906.5,ENST00000528356.1,ENST00000528362.1,ENST00000529500.1,ENST00000530651.5,ENST00000530887.5,ENST00000530912.5,ENST00000531051.6,ENST00000531653.5,ENST00000602866.5,ENST00000619920.4	PSMC3-201,PSMC3-202,PSMC3-203,PSMC3-204,PSMC3-205,PSMC3-206,PSMC3-207,PSMC3-208,PSMC3-209,PSMC3-210,PSMC3-211,PSMC3-212,PSMC3-213,RAPSN-204	ENSG00000165916.9,ENSG00000165917.10	PSMC3,RAPSN	chr11_47416198_47436198,chr11_47416216_47436216,chr11_47416225_47436225,chr11_47416235_47436235,chr11_47416251_47436251,chr11_47416255_47436255,chr11_47416258_47436258,chr11_47416259_47436259,chr11_47416266_47436266,chr11_47416439_47436439,chr11_47416442_47436442,chr11_47416473_47436473,chr11_47431731_47451731	AluJo,AluSq2,L1MC4
chr11	47479014	47509763	ENST00000358597.7,ENST00000361904.7,ENST00000395290.6,ENST00000395292.6,ENST00000535982.1	CELF1-202,CELF1-203,CELF1-204,CELF1-205,CELF1-218	ENSG00000149187.19	CELF1	chr11_47479014_47499014,chr11_47479024_47499024,chr11_47479025_47499025,chr11_47484521_47504521,chr11_47489763_47509763	AluJr,MIRc
chr11	47543117	47567833	ENST00000310513.10,ENST00000531165.5,ENST00000577769.2,ENST00000687097.1	CELF1-201,CELF1-214,CELF1-222,RN7SL652P-201	ENSG00000149187.19,ENSG00000265559.2	CELF1,RN7SL652P	chr11_47543117_47563117,chr11_47543132_47563132,chr11_47547833_47567833	MIRc
chr11	47704427	47744135	ENST00000363220.1,ENST00000425363.2,ENST00000524696.1,ENST00000525123.6,ENST00000525316.1,ENST00000525792.5,ENST00000526109.6,ENST00000528244.5,ENST00000528632.5,ENST00000529154.5,ENST00000529156.1,ENST00000529712.5,ENST00000530207.1,ENST00000530577.5,ENST00000530969.1,ENST00000531394.1,ENST00000531835.1,ENST00000532595.5,ENST00000532646.6	AGBL2-201,AGBL2-202,AGBL2-204,AGBL2-206,AGBL2-207,AGBL2-208,AGBL2-209,AGBL2-210,AGBL2-211,AGBL2-212,FNBP4-202,FNBP4-203,FNBP4-204,FNBP4-205,FNBP4-208,FNBP4-209,FNBP4-210,FNBP4-211,Y_RNA.110-201	ENSG00000109920.13,ENSG00000165923.17,ENSG00000200090.1	AGBL2,FNBP4,Y_RNA	chr11_47704427_47724427,chr11_47704709_47724709,chr11_47704887_47724887,chr11_47705352_47725352,chr11_47705369_47725369,chr11_47705382_47725382,chr11_47705389_47725389,chr11_47714551_47734551,chr11_47714900_47734900,chr11_47716904_47736904,chr11_47716992_47736992,chr11_47721562_47741562,chr11_47722182_47742182,chr11_47722258_47742258,chr11_47722397_47742397,chr11_47724135_47744135	AluJb,AluJo
chr11	48086782	48106782	ENST00000577977.1	MIR3161-201	ENSG00000263693.1	MIR3161	chr11_48086782_48106782	AluSq,AluSq2,MER58B,MIRb
chr11	57227235	57247250	ENST00000257254.3,ENST00000606794.2	APLNR-201,APLNR-202	ENSG00000134817.12	APLNR	chr11_57227235_57247235,chr11_57227250_57247250	LTR82A
chr11	57414059	57437580	ENST00000352187.5,ENST00000395123.6,ENST00000395124.6,ENST00000524863.5,ENST00000525474.5,ENST00000526125.5,ENST00000526621.5,ENST00000528098.5,ENST00000528187.5,ENST00000529112.5,ENST00000529113.5,ENST00000529494.5,ENST00000529554.5,ENST00000529748.1,ENST00000529896.1,ENST00000530005.5,ENST00000530232.1,ENST00000530316.5,ENST00000532278.1,ENST00000532795.5,ENST00000533051.5,ENST00000533235.5,ENS…	ENST00000534081,SLC43A3-201,SLC43A3-202,SLC43A3-203,SLC43A3-204,SLC43A3-206,SLC43A3-207,SLC43A3-208,SLC43A3-209,SLC43A3-210,SLC43A3-211,SLC43A3-212,SLC43A3-213,SLC43A3-214,SLC43A3-215,SLC43A3-216,SLC43A3-217,SLC43A3-218,SLC43A3-219,SLC43A3-220,SLC43A3-221,SLC43A3-222,SLC43A3-223,SLC43A3-224,SLC43A3-225	ENSG00000134802.18,ENSG00000254979.5	ENSG00000254979,SLC43A3	chr11_57414059_57434059,chr11_57415856_57435856,chr11_57416159_57436159,chr11_57416479_57436479,chr11_57416652_57436652,chr11_57416655_57436655,chr11_57416752_57436752,chr11_57416945_57436945,chr11_57417043_57437043,chr11_57417100_57437100,chr11_57417115_57437115,chr11_57417119_57437119,chr11_57417121_57437121,chr11_57417344_57437344,chr11_57417420_57437420,chr11_57417456_57437456,chr11_57417485_…	MIRb
chr11	57440183	57470866	ENST00000335099.8,ENST00000395120.2,ENST00000411066.1,ENST00000516261.1,ENST00000533205.5	RN7SKP259-201,RNA5SP341-201,RTN4RL2-201,RTN4RL2-202,RTN4RL2-203	ENSG00000186907.8,ENSG00000222998.1,ENSG00000252070.1	RN7SKP259,RNA5SP341,RTN4RL2	chr11_57440183_57460183,chr11_57441690_57461690,chr11_57450528_57470528,chr11_57450857_57470857,chr11_57450866_57470866	L2c,MIRb
chr11	57587387	57608746	ENST00000278407.9,ENST00000340687.10,ENST00000378323.8,ENST00000378324.6,ENST00000403558.1,ENST00000405496.5,ENST00000457869.1,ENST00000528996.2,ENST00000531133.5,ENST00000531605.2,ENST00000531797.5,ENST00000619430.2,ENST00000676670.1,ENST00000676741.1,ENST00000677275.1,ENST00000677624.1,ENST00000677625.1,ENST00000677856.1,ENST00000677915.1,ENST00000678533.1,ENST00000678592.1	SERPING1-201,SERPING1-202,SERPING1-203,SERPING1-204,SERPING1-205,SERPING1-206,SERPING1-207,SERPING1-208,SERPING1-210,SERPING1-211,SERPING1-212,SERPING1-213,SERPING1-214,SERPING1-215,SERPING1-216,SERPING1-217,SERPING1-218,SERPING1-219,SERPING1-220,SERPING1-221,SERPING1-222	ENSG00000149131.17	SERPING1	chr11_57587387_57607387,chr11_57587563_57607563,chr11_57587681_57607681,chr11_57587683_57607683,chr11_57587685_57607685,chr11_57587686_57607686,chr11_57587688_57607688,chr11_57587690_57607690,chr11_57587803_57607803,chr11_57588184_57608184,chr11_57588194_57608194,chr11_57588223_57608223,chr11_57588229_57608229,chr11_57588233_57608233,chr11_57588271_57608271,chr11_57588746_57608746	AluJo,AluSz,L2b,MIRb,MSTA,THE1D-int
chr11	58718729	58741974	ENST00000278400.3,ENST00000344743.8,ENST00000529732.5,ENST00000531084.1	GLYAT-201,GLYAT-202,GLYAT-203,GLYAT-204	ENSG00000149124.11	GLYAT	chr11_58718729_58738729,chr11_58721928_58741928,chr11_58721943_58741943,chr11_58721974_58741974	MSTB1
chr11	58929448	58957088	ENST00000300079.9,ENST00000524403.5,ENST00000524881.5,ENST00000527708.5,ENST00000530240.5,ENST00000530774.5,ENST00000531245.1,ENST00000532726.6,ENST00000534063.1,ENST00000534119.1,ENST00000534241.1,ENST00000534612.5,ENST00000612196.1,ENST00000685442.1,ENST00000689150.1	GLYATL1-201,GLYATL1-203,GLYATL1-205,GLYATL1-208,GLYATL1-209,GLYATL1-210,GLYATL1-211,GLYATL1-212,GLYATL1-214,GLYATL1-215,GLYATL1-216,GLYATL1-217,GLYATL1-219,GLYATL1-220,GLYATL1-221	ENSG00000166840.14	GLYATL1	chr11_58929448_58949448,chr11_58929479_58949479,chr11_58929484_58949484,chr11_58929488_58949488,chr11_58933249_58953249,chr11_58933260_58953260,chr11_58933287_58953287,chr11_58933312_58953312,chr11_58933316_58953316,chr11_58933371_58953371,chr11_58936784_58956784,chr11_58937046_58957046,chr11_58937088_58957088	LOR1-int,LOR1b
chr11	59659037	59684936	ENST00000300146.10,ENST00000531276.1,ENST00000534120.1	PATL1-201,PATL1-DT-201,PATL1-DT-202	ENSG00000166889.14,ENSG00000255355.1	PATL1,PATL1-DT	chr11_59659037_59679037,chr11_59659312_59679312,chr11_59664936_59684936	LTR37B
chr11	60832965	60865950	ENST00000332539.5,ENST00000538705.1,ENST00000539897.1,ENST00000545580.1,ENST00000649393.1	CCDC86-203,CCDC86-204,ENST00000538705,ENST00000539897,PTGDR2-201	ENSG00000110104.13,ENSG00000183134.5,ENSG00000255959.1,ENSG00000256813.1	CCDC86,ENSG00000255959,ENSG00000256813,PTGDR2	chr11_60832965_60852965,chr11_60836433_60856433,chr11_60837473_60857473,chr11_60841081_60861081,chr11_60845950_60865950	MER5B
chr11	61957166	61977729	ENST00000273550.12,ENST00000526640.5,ENST00000529191.5,ENST00000529548.1,ENST00000529631.5,ENST00000530019.5,ENST00000532601.1,ENST00000532829.5,ENST00000533138.1,ENST00000534180.1,ENST00000534719.1,ENST00000620041.4,ENST00000623785.2	ENST00000623785,FTH1-201,FTH1-202,FTH1-203,FTH1-204,FTH1-205,FTH1-206,FTH1-207,FTH1-208,FTH1-209,FTH1-210,FTH1-211,FTH1-212	ENSG00000167996.16,ENSG00000279491.2	ENSG00000279491,FTH1	chr11_61957166_61977166,chr11_61957586_61977586,chr11_61957607_61977607,chr11_61957613_61977613,chr11_61957631_61977631,chr11_61957633_61977633,chr11_61957634_61977634,chr11_61957729_61977729	AluSz6,L2b,MIRc
chr11	62409033	62436724	ENST00000278282.3,ENST00000528983.1	ENST00000528983,SCGB1A1-201	ENSG00000149021.7,ENSG00000255446.1	ENSG00000255446,SCGB1A1	chr11_62409033_62429033,chr11_62416724_62436724	AluSx,AluSx1
chr11	62581523	62608129	ENST00000278279.7,ENST00000308436.11,ENST00000476907.6,ENST00000478537.1,ENST00000494385.1,ENST00000496634.2,ENST00000531179.1,ENST00000531261.1	ENST00000496634,MTA2-205,MTA2-206,TUT1-201,TUT1-202,TUT1-205,TUT1-206,TUT1-207	ENSG00000149016.16,ENSG00000149480.7,ENSG00000255508.7	ENSG00000255508,MTA2,TUT1	chr11_62581523_62601523,chr11_62581531_62601531,chr11_62581612_62601612,chr11_62581637_62601637,chr11_62586661_62606661,chr11_62588129_62608129	AluSx,L2b
chr11	63279900	63300308	ENST00000332793.11,ENST00000526800.1,ENST00000532724.5,ENST00000533176.1,ENST00000533483.5	SLC22A10-201,SLC22A10-203,SLC22A10-204,SLC22A10-205,SLC22A10-206	ENSG00000184999.13	SLC22A10	chr11_63279900_63299900,chr11_63279903_63299903,chr11_63280092_63300092,chr11_63280299_63300299,chr11_63280308_63300308	AluSq2,L1M2,MER5B
chr11	63359785	63379789	ENST00000279178.4,ENST00000536333.5	SLC22A9-201,SLC22A9-202	ENSG00000149742.10	SLC22A9	chr11_63359785_63379785,chr11_63359789_63379789	L1ME3A,L2a,L2c,MER5B
chr11	6422319	6461969	ENST00000265983.8,ENST00000525057.5,ENST00000527105.1,ENST00000527556.5,ENST00000528348.5,ENST00000529037.1,ENST00000529775.1,ENST00000530724.1,ENST00000533064.1,ENST00000533309.5,ENST00000533369.5,ENST00000533561.5,ENST00000533856.5,ENST00000534429.1,ENST00000534800.1	HPX-201,HPX-202,HPX-203,HPX-204,HPX-205,HPX-206,HPX-207,HPX-208,HPX-209,HPX-210,HPX-211,HPX-212,TRIM3-210,TRIM3-212,TRIM3-213	ENSG00000110169.12,ENSG00000110171.21	HPX,TRIM3	chr11_6422319_6442319,chr11_6427667_6447667,chr11_6427708_6447708,chr11_6428109_6448109,chr11_6430739_6450739,chr11_6430972_6450972,chr11_6430975_6450975,chr11_6430987_6450987,chr11_6430990_6450990,chr11_6431066_6451066,chr11_6432617_6452617,chr11_6440391_6460391,chr11_6441299_6461299,chr11_6441969_6461969	L2a,L2c
chr11	64797895	64821294	ENST00000312049.11,ENST00000315422.9,ENST00000377313.6,ENST00000377316.6,ENST00000377321.5,ENST00000377326.7,ENST00000394374.7,ENST00000394376.6,ENST00000413626.1,ENST00000424912.1,ENST00000429702.5,ENST00000440873.6,ENST00000450708.7,ENST00000478548.3,ENST00000671939.2,ENST00000671965.2,ENST00000672079.1,ENST00000672304.1	MEN1-201,MEN1-202,MEN1-203,MEN1-204,MEN1-205,MEN1-206,MEN1-207,MEN1-208,MEN1-209,MEN1-210,MEN1-211,MEN1-212,MEN1-213,MEN1-214,MEN1-215,MEN1-216,MEN1-217,MEN1-218	ENSG00000133895.18	MEN1	chr11_64797895_64817895,chr11_64799769_64819769,chr11_64799835_64819835,chr11_64799861_64819861,chr11_64799870_64819870,chr11_64800132_64820132,chr11_64800485_64820485,chr11_64800521_64820521,chr11_64800522_64820522,chr11_64800551_64820551,chr11_64800558_64820558,chr11_64800581_64820581,chr11_64800608_64820608,chr11_64800686_64820686,chr11_64801294_64821294	AluSx1,L2a
chr11	65122341	65186470	ENST00000294256.12,ENST00000307289.10,ENST00000377185.3,ENST00000377190.8,ENST00000410545.1,ENST00000449943.5,ENST00000525874.1,ENST00000526060.5,ENST00000526121.5,ENST00000526979.1,ENST00000527142.5,ENST00000527837.1,ENST00000528487.1,ENST00000529207.5,ENST00000531018.5,ENST00000532771.5,ENST00000533651.1,ENST00000533685.1,ENST00000534819.1	HIGD1AP10-201,PDCL2P2-201,PGAM1P8-201,PGAM1P8-202,RNU2-23P-201,SPDYC-201,SYVN1-201,SYVN1-202,SYVN1-203,SYVN1-204,SYVN1-205,SYVN1-206,SYVN1-207,SYVN1-208,SYVN1-210,SYVN1-211,SYVN1-213,SYVN1-214,SYVN1-215	ENSG00000162298.19,ENSG00000204710.3,ENSG00000222477.1,ENSG00000254455.1,ENSG00000255058.1,ENSG00000255200.1	HIGD1AP10,PDCL2P2,PGAM1P8,RNU2-23P,SPDYC,SYVN1	chr11_65122341_65142341,chr11_65123320_65143320,chr11_65123324_65143324,chr11_65123327_65143327,chr11_65123548_65143548,chr11_65123616_65143616,chr11_65124429_65144429,chr11_65124480_65144480,chr11_65124487_65144487,chr11_65124500_65144500,chr11_65124519_65144519,chr11_65124532_65144532,chr11_65135972_65155972,chr11_65137584_65157584,chr11_65150382_65170382,chr11_65160233_65180233,chr11_65165487_…	AluSx3,L1M5,L1MB7,L1MC4
chr11	65445257	65465313	ENST00000309775.8,ENST00000619960.4,ENST00000637245.3,ENST00000637877.1,ENST00000685970.1,ENST00000702924.1	ENST00000309775,ENST00000619960,ENST00000637245,ENST00000637877,ENST00000685970,ENST00000702924	ENSG00000173727.14	ENSG00000173727	chr11_65445257_65465257,chr11_65445258_65465258,chr11_65445267_65465267,chr11_65445269_65465269,chr11_65445286_65465286,chr11_65445313_65465313	AluSz6
chr11	66605090	66629045	ENST00000310137.5,ENST00000362455.1,ENST00000393979.3,ENST00000409372.1,ENST00000409738.4,ENST00000412278.2,ENST00000421355.1,ENST00000443702.1,ENST00000460762.1,ENST00000461478.1,ENST00000496694.1,ENST00000500635.2,ENST00000511114.1,ENST00000512283.1	RBM14-201,RBM14-202,RBM14-203,RBM14-204,RBM14-205,RBM14-206,RBM14-207,RBM14-208,RBM14-209,RBM14-RBM4-201,RBM14-RBM4-202,RBM14-RBM4-203,RBM14-RBM4-204,RNU4-39P-201	ENSG00000199325.1,ENSG00000239306.5,ENSG00000248643.5	RBM14,RBM14-RBM4,RNU4-39P	chr11_66605090_66625090,chr11_66606626_66626626,chr11_66606630_66626630,chr11_66606631_66626631,chr11_66606646_66626646,chr11_66606670_66626670,chr11_66606715_66626715,chr11_66607129_66627129,chr11_66607143_66627143,chr11_66609045_66629045	AluSg
chr11	66897901	66917901	ENST00000393955.6	PC-201	ENSG00000173599.15	PC	chr11_66897901_66917901	LTR33A,MIRb
chr11	67035643	67066889	ENST00000308831.7,ENST00000532559.1,ENST00000533360.2,ENST00000635882.1	MIR6860-201,RHOD-201,RHOD-202,RHOD-203	ENSG00000173156.7,ENSG00000283326.1	MIR6860,RHOD	chr11_67035643_67055643,chr11_67046847_67066847,chr11_67046860_67066860,chr11_67046889_67066889	LTR33,MIR3
chr11	68261916	68282102	ENST00000304271.11,ENST00000527280.1,ENST00000529339.1,ENST00000529590.5,ENST00000530166.5,ENST00000532534.5,ENST00000532969.1,ENST00000533310.5,ENST00000668632.2,ENST00000692178.2	C11orf24-201,C11orf24-202,C11orf24-203,C11orf24-204,C11orf24-205,C11orf24-207,C11orf24-208,C11orf24-209,ENST00000668632,ENST00000692178	ENSG00000171067.11,ENSG00000286369.2	C11orf24,ENSG00000286369	chr11_68261916_68281916,chr11_68261918_68281918,chr11_68261947_68281947,chr11_68261971_68281971,chr11_68261973_68281973,chr11_68261989_68281989,chr11_68262001_68282001,chr11_68262100_68282100,chr11_68262102_68282102	AluSx,MIR,MIRb,Tigger17a
chr11	68302591	68322684	ENST00000294304.12,ENST00000529993.5	LRP5-201,LRP5-206	ENSG00000162337.12	LRP5	chr11_68302591_68322591,chr11_68302684_68322684	MIR,MIRb
chr11	68450731	68470813	ENST00000265636.9,ENST00000265637.8,ENST00000393800.7,ENST00000393801.7,ENST00000524845.5,ENST00000524904.5,ENST00000528635.5,ENST00000529344.5,ENST00000529710.5,ENST00000529907.5,ENST00000530427.5,ENST00000533127.5,ENST00000534534.5	PPP6R3-201,PPP6R3-202,PPP6R3-203,PPP6R3-204,PPP6R3-205,PPP6R3-206,PPP6R3-215,PPP6R3-217,PPP6R3-218,PPP6R3-219,PPP6R3-220,PPP6R3-224,PPP6R3-226	ENSG00000110075.15	PPP6R3	chr11_68450731_68470731,chr11_68450738_68470738,chr11_68450747_68470747,chr11_68450748_68470748,chr11_68450749_68470749,chr11_68450752_68470752,chr11_68450755_68470755,chr11_68450770_68470770,chr11_68450813_68470813	AluJo,AluSz6,MER58A
chr11	68829684	68854410	ENST00000265641.10,ENST00000376618.6,ENST00000561996.1,ENST00000569129.5	CPT1A-201,CPT1A-202,CPT1A-207,CPT1A-209	ENSG00000110090.13	CPT1A	chr11_68829684_68849684,chr11_68831916_68851916,chr11_68831931_68851931,chr11_68834410_68854410	AluSq,AluSx,AluSz,L1MC5,L1ME4b
chr11	68992048	69023382	ENST00000309099.7,ENST00000320913.6,ENST00000441623.1,ENST00000538407.2,ENST00000562276.1,ENST00000562506.1,ENST00000569428.1,ENST00000569432.1	ENST00000562276,ENST00000562506,MRGPRF-201,MRGPRF-202,MRGPRF-203,MRGPRF-AS1-201,MRGPRF-AS1-202,MRGPRF-AS1-203	ENSG00000172935.9,ENSG00000256508.2,ENSG00000261276.1,ENSG00000261625.1	ENSG00000261276,ENSG00000261625,MRGPRF,MRGPRF-AS1	chr11_68992048_69012048,chr11_68994394_69014394,chr11_69002283_69022283,chr11_69002354_69022354,chr11_69002431_69022431,chr11_69003246_69023246,chr11_69003382_69023382	MER102a
chr11	69807550	69829416	ENST00000334134.4,ENST00000646078.1	FGF3-201,FGF3-202	ENSG00000186895.4	FGF3	chr11_69807550_69827550,chr11_69809416_69829416	L2b
chr11	69975876	69995907	ENST00000531349.6,ENST00000534086.1	ANO1-208,ENST00000534086	ENSG00000131620.18,ENSG00000255191.1	ANO1,ENSG00000255191	chr11_69975876_69995876,chr11_69975907_69995907	MIRb
chr11	71517267	71537267	ENST00000398536.6	KRTAP5-7-201	ENSG00000244411.4	KRTAP5-7	chr11_71517267_71537267	MSTB,MSTB-int
chr11	71555563	71578680	ENST00000398531.3,ENST00000511464.1,ENST00000661699.1	ENST00000511464,ENST00000661699,KRTAP5-10-201	ENSG00000204572.10,ENSG00000248903.1,ENSG00000286948.1	ENSG00000248903,ENSG00000286948,KRTAP5-10	chr11_71555563_71575563,chr11_71555608_71575608,chr11_71558680_71578680	MER70A
chr11	72771116	72795967	ENST00000535054.1,ENST00000535267.1,ENST00000536290.5,ENST00000537947.5,ENST00000538437.5,ENST00000539138.1,ENST00000542989.5,ENST00000545082.5,ENST00000546314.5,ENST00000583200.1	MIR4692-201,STARD10-203,STARD10-205,STARD10-206,STARD10-210,STARD10-212,STARD10-214,STARD10-216,STARD10-220,STARD10-221	ENSG00000214530.10,ENSG00000265064.1	MIR4692,STARD10	chr11_72771116_72791116,chr11_72771734_72791734,chr11_72771835_72791835,chr11_72771842_72791842,chr11_72771893_72791893,chr11_72772359_72792359,chr11_72772529_72792529,chr11_72773530_72793530,chr11_72775966_72795966,chr11_72775967_72795967	AluSz,L2b,MIR1_Amn,MIRc
chr11	7503113	7523999	ENST00000299492.9,ENST00000526873.5,ENST00000528947.5,ENST00000530201.2,ENST00000654089.1,ENST00000664943.1,ENST00000671315.1,ENST00000684123.1,ENST00000691856.1,ENST00000702494.1	PPFIBP2-201,PPFIBP2-206,PPFIBP2-210,PPFIBP2-228,SYT9-AS1-207,SYT9-AS1-212,SYT9-AS1-213,SYT9-AS1-214,SYT9-AS1-215,SYT9-AS1-216	ENSG00000166387.14,ENSG00000251364.9	PPFIBP2,SYT9-AS1	chr11_7503113_7523113,chr11_7503298_7523298,chr11_7503472_7523472,chr11_7503628_7523628,chr11_7503644_7523644,chr11_7503661_7523661,chr11_7503665_7523665,chr11_7503768_7523768,chr11_7503948_7523948,chr11_7503999_7523999	L2b
chr11	75141061	75175874	ENST00000289575.10,ENST00000428359.6,ENST00000454962.6,ENST00000525650.5,ENST00000525845.5,ENST00000526839.1,ENST00000527180.5,ENST00000530556.5,ENST00000531457.1,ENST00000531756.5,ENST00000532236.5,ENST00000534004.5,ENST00000534186.5	SLCO2B1-201,SLCO2B1-203,SLCO2B1-204,SLCO2B1-205,SLCO2B1-206,SLCO2B1-208,SLCO2B1-209,SLCO2B1-213,SLCO2B1-214,SLCO2B1-216,SLCO2B1-217,SLCO2B1-218,SLCO2B1-219	ENSG00000137491.15	SLCO2B1	chr11_75141061_75161061,chr11_75141070_75161070,chr11_75141079_75161079,chr11_75141107_75161107,chr11_75141115_75161115,chr11_75141213_75161213,chr11_75141788_75161788,chr11_75142325_75162325,chr11_75147071_75167071,chr11_75149780_75169780,chr11_75149784_75169784,chr11_75149788_75169788,chr11_75155874_75175874	AluSq2,AluSz,L2b,L2c,MER41A,MIR3,MIRb,MIRc
chr11	7555625	7587117	ENST00000524548.5,ENST00000525597.5,ENST00000529021.1,ENST00000529575.5,ENST00000530963.1,ENST00000532926.5,ENST00000533792.5,ENST00000650027.1,ENST00000684215.1	ENST00000530963,PPFIBP2-203,PPFIBP2-204,PPFIBP2-211,PPFIBP2-213,PPFIBP2-223,PPFIBP2-224,PPFIBP2-227,PPFIBP2-229	ENSG00000166387.14,ENSG00000254864.1	ENSG00000254864,PPFIBP2	chr11_7555625_7575625,chr11_7562046_7582046,chr11_7563905_7583905,chr11_7566408_7586408,chr11_7566767_7586767,chr11_7566999_7586999,chr11_7567024_7587024,chr11_7567040_7587040,chr11_7567117_7587117	MER58B
chr11	75707838	75729374	ENST00000198801.10,ENST00000525093.5,ENST00000526712.1	MOGAT2-201,MOGAT2-202,MOGAT2-203	ENSG00000166391.15	MOGAT2	chr11_75707838_75727838,chr11_75707889_75727889,chr11_75709374_75729374	MIRb
chr11	761370	791645	ENST00000319863.13,ENST00000354286.8,ENST00000397472.6,ENST00000465313.6,ENST00000524550.5,ENST00000525941.1,ENST00000526325.5,ENST00000526588.1,ENST00000526650.5,ENST00000528309.5,ENST00000528602.1,ENST00000529362.1,ENST00000529966.5,ENST00000530083.3,ENST00000530209.5,ENST00000532320.5,ENST00000532839.5,ENST00000533938.1,ENST00000533960.1,ENST00000534603.5,ENST00000623846.1,ENST00000655766.1,EN…	ENST00000533938,ENST00000623846,GATD1-201,GATD1-202,GATD1-203,GATD1-204,GATD1-205,GATD1-206,GATD1-207,GATD1-208,GATD1-209,GATD1-210,GATD1-211,GATD1-212,GATD1-213,GATD1-214,GATD1-215,GATD1-216,GATD1-DT-201,GATD1-DT-202,GATD1-DT-203,GATD1-DT-204,GATD1-DT-205	ENSG00000177225.17,ENSG00000255142.1,ENSG00000255284.4,ENSG00000279672.2	ENSG00000255142,ENSG00000279672,GATD1,GATD1-DT	chr11_761370_781370,chr11_761427_781427,chr11_762614_782614,chr11_764026_784026,chr11_764068_784068,chr11_767179_787179,chr11_767471_787471,chr11_767475_787475,chr11_767483_787483,chr11_767484_787484,chr11_767485_787485,chr11_767487_787487,chr11_767488_787488,chr11_767574_787574,chr11_767578_787578,chr11_767582_787582,chr11_767592_787592,chr11_767608_787608,chr11_769617_789617,chr11_771645_791645	AluSg4
chr11	77118246	77148185	ENST00000409619.6,ENST00000409709.9,ENST00000458637.6,ENST00000660626.1	MYO7A-201,MYO7A-202,MYO7A-205,MYO7A-211	ENSG00000137474.23	MYO7A	chr11_77118246_77138246,chr11_77118270_77138270,chr11_77118302_77138302,chr11_77128185_77148185	L2c
chr11	8774541	8804842	ENST00000527725.1,ENST00000530580.5,ENST00000533843.1	DENND2B-232,DENND2B-AS1-201,DENND2B-AS1-203	ENSG00000166444.19,ENSG00000255159.1	DENND2B,DENND2B-AS1	chr11_8774541_8794541,chr11_8775401_8795401,chr11_8784842_8804842	L1MB4,MIR3
chr11	95776805	95805542	ENST00000325486.9,ENST00000325542.10,ENST00000358780.10,ENST00000398187.6,ENST00000535497.1,ENST00000536839.1,ENST00000537677.5,ENST00000537749.1,ENST00000538047.5,ENST00000538095.1,ENST00000538316.1,ENST00000538658.5,ENST00000539855.5,ENST00000540054.5,ENST00000540830.5,ENST00000541150.5,ENST00000541365.5,ENST00000542135.5,ENST00000543641.5,ENST00000544522.5,ENST00000545654.5	CEP57-201,CEP57-202,CEP57-204,CEP57-207,CEP57-208,CEP57-210,CEP57-211,CEP57-212,CEP57-213,CEP57-214,CEP57-216,FAM76B-201,FAM76B-202,FAM76B-204,FAM76B-205,FAM76B-206,FAM76B-207,FAM76B-208,FAM76B-210,FAM76B-211,FAM76B-212	ENSG00000077458.13,ENSG00000166037.11	CEP57,FAM76B	chr11_95776805_95796805,chr11_95779104_95799104,chr11_95779561_95799561,chr11_95779615_95799615,chr11_95779768_95799768,chr11_95779782_95799782,chr11_95779790_95799790,chr11_95779816_95799816,chr11_95779965_95799965,chr11_95780409_95800409,chr11_95780461_95800461,chr11_95780498_95800498,chr11_95780513_95800513,chr11_95780516_95800516,chr11_95780522_95800522,chr11_95780531_95800531,chr11_95780533_…	L1M5,MER21C
chr12	100463708	100484002	ENST00000321046.9,ENST00000392986.8,ENST00000546380.1,ENST00000548621.2,ENST00000548884.5,ENST00000549996.5,ENST00000648861.1,ENST00000649582.1	NR1H4-202,NR1H4-203,NR1H4-204,NR1H4-205,NR1H4-206,NR1H4-207,NR1H4-210,NR1H4-211	ENSG00000012504.15	NR1H4	chr12_100463708_100483708,chr12_100463866_100483866,chr12_100463893_100483893,chr12_100463916_100483916,chr12_100463951_100483951,chr12_100463955_100483955,chr12_100464002_100484002	AluSx,MIRb
chr12	101686450	101707965	ENST00000229266.8,ENST00000546490.1,ENST00000549128.5,ENST00000549872.5,ENST00000550385.1,ENST00000552215.5,ENST00000552351.5,ENST00000616668.1	CHPT1-201,CHPT1-202,CHPT1-204,CHPT1-205,CHPT1-206,CHPT1-208,CHPT1-210,ENST00000616668	ENSG00000111666.11,ENSG00000274560.1	CHPT1,ENSG00000274560	chr12_101686450_101706450,chr12_101686947_101706947,chr12_101687640_101707640,chr12_101687672_101707672,chr12_101687692_101707692,chr12_101687854_101707854,chr12_101687965_101707965	MER58B
chr12	102814399	102834399	ENST00000547179.1	LINC00485-201	ENSG00000258169.1	LINC00485	chr12_102814399_102834399	AluSq
chr12	102902880	102927254	ENST00000307000.7,ENST00000548677.2,ENST00000548928.1,ENST00000549111.5,ENST00000550978.6,ENST00000551988.5,ENST00000553106.6	PAH-201,PAH-205,PAH-206,PAH-207,PAH-210,PAH-213,PAH-215	ENSG00000171759.10	PAH	chr12_102902880_102922880,chr12_102905192_102925192,chr12_102907114_102927114,chr12_102907219_102927219,chr12_102907226_102927226,chr12_102907244_102927244,chr12_102907254_102927254	AluSq2,AluSz6,AluY,L1M5,L1MA2,L1ME5,L2a,L2c,LTR40b,LTR75B,LTR78,LTR86C,MER5A,MIR,MIR3,MIRb
chr12	103831234	103851451	ENST00000392876.8,ENST00000551650.1	ENST00000551650,NT5DC3-201	ENSG00000111696.12,ENSG00000257327.1	ENSG00000257327,NT5DC3	chr12_103831234_103851234,chr12_103831451_103851451	AluJb,L1MD2
chr12	104054183	104090433	ENST00000229330.9,ENST00000544223.6,ENST00000547194.1,ENST00000548660.5,ENST00000550444.1	GLT8D2-205,HCFC2-201,HCFC2-202,HCFC2-203,HCFC2-205	ENSG00000111727.12,ENSG00000120820.13	GLT8D2,HCFC2	chr12_104054183_104074183,chr12_104054531_104074531,chr12_104054542_104074542,chr12_104054814_104074814,chr12_104070433_104090433	AluY,L1PA8,MIRb
chr12	104115236	104148241	ENST00000240055.8,ENST00000362545.1,ENST00000550189.1,ENST00000550881.1,ENST00000551446.6,ENST00000551727.5	NFYB-201,NFYB-202,NFYB-203,NFYB-204,NFYB-205,RNA5SP370-201	ENSG00000120837.8,ENSG00000199415.1	NFYB,RNA5SP370	chr12_104115236_104135236,chr12_104118612_104138612,chr12_104128017_104148017,chr12_104128210_104148210,chr12_104128241_104148241	L2c,MIR,MIRc
chr12	106347748	106368082	ENST00000228347.9,ENST00000539066.5	POLR3B-201,POLR3B-202	ENSG00000013503.10	POLR3B	chr12_106347748_106367748,chr12_106348082_106368082	L2,MIR,MIRb
chr12	108870091	108890351	ENST00000228476.8,ENST00000547122.5,ENST00000547166.1,ENST00000547768.5,ENST00000549215.5	DAO-201,DAO-203,DAO-204,DAO-205,DAO-207	ENSG00000110887.8	DAO	chr12_108870091_108890091,chr12_108870092_108890092,chr12_108870109_108890109,chr12_108870140_108890140,chr12_108870351_108890351	MIR,MIRb,MLT1J2
chr12	109042576	109069986	ENST00000257548.10,ENST00000377883.7,ENST00000390836.1,ENST00000478808.4,ENST00000536393.5,ENST00000536723.5,ENST00000539121.1	RNA5SP372-201,USP30-201,USP30-202,USP30-208,USP30-209,USP30-210,USP30-AS1-201	ENSG00000135093.13,ENSG00000212138.1,ENSG00000256262.3	RNA5SP372,USP30,USP30-AS1	chr12_109042576_109062576,chr12_109042591_109062591,chr12_109042604_109062604,chr12_109042642_109062642,chr12_109042896_109062896,chr12_109043986_109063986,chr12_109049986_109069986	AluSx1
chr12	109072536	109126587	ENST00000338432.12,ENST00000343075.7,ENST00000429722.3,ENST00000440112.2,ENST00000470117.2,ENST00000479219.5,ENST00000491362.1,ENST00000536242.1,ENST00000536358.1,ENST00000536720.1,ENST00000541704.2,ENST00000543444.1,ENST00000619381.4	ACACB-201,ALKBH2-201,ALKBH2-202,ALKBH2-203,ALKBH2-204,ALKBH2-205,ALKBH2-206,ALKBH2-207,ALKBH2-208,ENST00000541704,USP30-205,USP30-206,USP30-207	ENSG00000076555.16,ENSG00000135093.13,ENSG00000189046.11,ENSG00000256139.2	ACACB,ALKBH2,ENSG00000256139,USP30	chr12_109072536_109092536,chr12_109072695_109092695,chr12_109075063_109095063,chr12_109082752_109102752,chr12_109082789_109102789,chr12_109083469_109103469,chr12_109083472_109103472,chr12_109083488_109103488,chr12_109083631_109103631,chr12_109101218_109121218,chr12_109106587_109126587	AluJr,MER20,MIRb
chr12	110026215	110059285	ENST00000546627.1,ENST00000546651.3,ENST00000547573.1,ENST00000551185.2,ENST00000553246.1,ENST00000615315.2,ENST00000650705.1	ANKRD13A-209,C12orf76-202,C12orf76-203,C12orf76-204,C12orf76-207,C12orf76-208,C12orf76-209	ENSG00000076513.17,ENSG00000174456.16	ANKRD13A,C12orf76	chr12_110026215_110046215,chr12_110038522_110058522,chr12_110038552_110058552,chr12_110038555_110058555,chr12_110038565_110058565,chr12_110039285_110059285	L2a
chr12	110573318	110593318	ENST00000354300.5	PPTC7-201	ENSG00000196850.6	PPTC7	chr12_110573318_110593318	AluSg,L2a
chr12	111089446	111109446	ENST00000397643.3	CUX2-202	ENSG00000111249.14	CUX2	chr12_111089446_111109446	L1MC4a
chr12	111424862	111444862	ENST00000538307.1	SH2B3-202	ENSG00000111252.11	SH2B3	chr12_111424862_111444862	AluSx,L1ME4c,MIRb
chr12	113393886	113438419	ENST00000257549.9,ENST00000345635.8,ENST00000403593.9,ENST00000546639.1,ENST00000546672.1,ENST00000546785.1,ENST00000547342.1,ENST00000547802.1,ENST00000552280.5,ENST00000553112.5,ENST00000553248.5	SDS-201,SDS-202,SDS-203,SDS-204,SDS-205,SDS-206,SDSL-201,SDSL-202,SDSL-203,SDSL-204,SDSL-206	ENSG00000135094.11,ENSG00000139410.15	SDS,SDSL	chr12_113393886_113413886,chr12_113393887_113413887,chr12_113412380_113432380,chr12_113412405_113432405,chr12_113412411_113432411,chr12_113412453_113432453,chr12_113416301_113436301,chr12_113418419_113438419	L2b,LTR8B,MER4C,MIR,MIRb
chr12	121002448	121042642	ENST00000288757.7,ENST00000445832.7,ENST00000508193.2,ENST00000535367.1,ENST00000537817.5,ENST00000538296.5,ENST00000539736.5,ENST00000546272.5,ENST00000680750.1,ENST00000681005.1	C12orf43-201,C12orf43-202,C12orf43-204,C12orf43-205,C12orf43-206,C12orf43-207,C12orf43-208,C12orf43-209,OASL-209,OASL-210	ENSG00000135114.14,ENSG00000157895.11	C12orf43,OASL	chr12_121002448_121022448,chr12_121006345_121026345,chr12_121006429_121026429,chr12_121006480_121026480,chr12_121006487_121026487,chr12_121006502_121026502,chr12_121014642_121034642,chr12_121022642_121042642	AluJb,AluSx1,AluSz6,LTR16C
[truncated: 1,058 more rows]
