# Supplementary material for: Transposable elements-mediated recruitment of KDM1A epigenetically silences HNF4A expression to promote hepatocellular carcinoma
Source: Nat Commun. 2024 Jul 4;15:5631. doi: 10.1038/s41467-024-49926-2 (PMC11224304; doi:10.1038/s41467-024-49926-2)
Supplement: Supplementary file 5 — Supplementary Data 2 [file 41467_2024_49926_MOESM5_ESM.xls]

gene_symbol
ADORA3
TMIGD3
KCND3-IT1
BCAS2
MAD2L2
C1orf167-AS1
LINC01780
HMGCS2
REG4
FMO5
CHD1L
MIR4257
ADAMTSL4
MINDY1
PRUNE1
LOC343052
IL6R-AS1
IL6R
PMVK
FDPS
PKLR
SLC25A44
CRP
MIR5187
TOMM40L
FCER1G
APOA2
UAP1
MST1P2
ADCY10
XCL2
F5
GORAB-AS1
GORAB
ARHGEF10L
SEC16B
MIR1290
ALDH4A1
RGS13
AKR7L
CFHR4
ASPM
CNTN2
CDA
PIGR
C4BPB
C4BPA
SLC30A1
PROX1-AS1
PROX1
SLC30A10
RNU6ATAC35P
LINC01352
HLX-AS1
HLX
HHIPL2
COQ8A
AGT
GNPAT
C1orf131
LINC01354
NID1
ELOA
CHML
OPN3
TRIM63
NUDC
NR0B2
XKR8
PHC2
PHC2-AS1
MIR30E
MIR30C1
SCMH1
GUCA2B
ERMAP
SVBP
CYP4A22
SLC5A9
COA7
SCP2
ECHDC2
CPT2
DHCR24
PCSK9
LINC01767
FYB2
C8A
C8B
CYP2J2
LOC101926964
ANGPTL3
LEPR
IL23R
MGC27382
EPHX4
H6PD
LINC02606
FRRS1
TECTB
MIR6715B
MIR6715A
HABP2
ABLIM1
USP6NL
FAM107B
KIAA1217
ZNF22
ZNF22-AS1
A1CF
MBL2
LINC00844
MYPN
LRRC20
ITIH2
MAT1A
MIR4678
MINPP1
LIPM
CEL
LOC105378430
LINC00502
POLR2D
CYP2C18
CYP2C9
CYP2C8
FRAT1
FRAT2
LOC102723838
LINC02732
DLAT
APOC3
APOA4
APOA1-AS
APOA1
BACE1
BACE1-AS
SCN2B
SLC37A4
TRAPPC4
RPS25
TECTA
CDON
RRAS2
FAM99B
SAA1
NAV2-AS5
GAS2
DEPDC7
CAT
OR52M1
F2
CELF1
MIR3161
SLC43A3
RTN4RL2
SERPING1
FTH1
KRT17
RHOD
C11orf24
LRP5
ANO1
MIR4692
SLCO2B1
MOGAT2
DENND2B
NR1H4
PAH
GLT8D2
HCFC2
NFYB
POLR3B
AOC1
ACACB
SH2B3
SDSL
HPD
PITPNM2
SCARB1
SLC6A12
SLC6A12-AS1
SLCO1B1
IAPP
CMAS
ARNTL2
TSPAN9
SLC38A4
CSAD
LOC102724050
ITGA5
RDH16
LOC105369595
NINJ2
MIR618
DUSP6
A2M
SOCS2
SOCS2-AS1
METAP2
LINC02453
LINC00399
F10-AS1
F10
SLC25A15
MIR621
CPB2
GPC6-AS1
DOCK9-AS1
SLC25A47
RNASE7
RNASE13
RNASE8
CARMIL3
CPNE6
LOC101927178
PYGL
CCDC198
MIR4706
ZFP36L1
TTC9
LTBP2
LINC01147
LINC01146
SERPINA10
SERPINA6
SERPINA2
SERPINA1
SERPINA11
SERPINA9
SERPINA4
SYNE3
SCARNA13
SNHG10
GLRX5
BDKRB2
CCDC85C
HHIPL1
PCSK6
TRPM1
GATM
SPATA5L1
BCL2L10
AQP9
LIPC
RORA-AS2
MIR8067
OAZ2
SLC51B
KBTBD13
RASL12
LOC102723493
SMAD3
CYP1A1
MIR4513
CSK
BCL2A1
ANPEP
CRTC3
SNORD60
RAB26
TRAF7
SNHG19
NUPR1
SNORD148
GPT2
CES1
ADGRG3
DRC7
TAT
TAT-AS1
DHODH
HP
HPR
OSGIN1
NECAB2
ABAT
ZCCHC14
PIEZO1
SERPINF2
SLC47A1
MIR4723
SEBOX
SARM1
VTN
PIPOX
CCL16
CCL14
CCL3
CCL3L1
MIR2909
MIR2117
MIR2117HG
DUSP3
CFAP97D1
ACBD4
PLCD3
RSAD1
CHAD
ACSF2
MIR8059
ANKRD40CL
UTP18
MBTD1
TOM1L1
TRIM25
LOC101927557
NACA2
MED13
TACO1
APOH
SLC13A5
ABCA6
SLC16A11
SLC16A13
ASGR2
ASGR1
SNHG16
PRCD
LDLRAD4
CTAGE1
RIOK3
TTC39C
INO80C
RNF165
MRO
MIR122
MIR3591
LINC01538
LINC01909
LIVAR
ANGPTL8
ZNF563
CYP4F22
CIB3
AP1M1
NFIC
FXYD1
FXYD7
LGI4
CYP2B6
CYP2A13
CREB3L3
IGSF23
BCL3
APOC1
APOE
APOC1P1
APOC2
APOC4-APOC2
APOC4
CLASRP
PLIN5
LRG1
SULT2A1
ETFB
CLDND2
NKG7
ZNF444
DUS3L
NRTN
ZSCAN22
LOC105372480
MIR6806
TNFSF14
C3
MARCHF2
NFILZ
LINC01104
IL1R1
ZC3H6
IL1RN
MIR4783
PROC
HS6ST1
DHRS9
LNPK
NFE2L2
TFPI
AOX1
SDC1
FZD5
PTH2R
APOB
CPS1
LINC01280
TNS1
MIR5702
PID1
AGXT
ASXL2
KHK
GCKR
IFT172
FNDC4
CYP1B1
ABCG8
ABCG5
MSH6
PPP4R3B
VPS54
LINC02245
LINC01964
THNSL2
NEURL1B
LOC284788
TGM3
ITCH
MAP1LC3A
SAMHD1
TGM2
EHHADH
DHX35
TRIB3
HNF4A
HNF4A-AS1
MIR3646
LINC01430
LINC01620
TTPAL
SYS1-DBNDD2
SYS1
LINC00189
TCP10L
COL18A1
FTCD
FTCD-AS1
TADA2A
SERPIND1
ADORA2A-AS1
UPB1
SNRPD3
GUCD1
KIAA1671-AS1
MIR548J
TPST2
NIPSNAP1
TBC1D10A
SEC14L2
MIR3909
MIR6069
RBFOX2
APOL2
MIR6819
TEX33
TST
MPST
PDXP-DT
PDXP
SOX10
MIR4534
CSNK1E
KCNJ4
NAGA
PHETA2
MPPED1
LINC01639
PPARA
PKDREJ
TTC38
ADGRG7
ATP2B2
SLC6A1
ZBTB20-AS3
HGD
MIR7110
HEG1
KLF15
RAF1
RAB43
MBD4
IFT122
EFCAB12
IQSEC1
ACAD11
UBA5
F3
TOPBP1
TMEM43
CHCHD4
C3orf20
TM4SF4
LOC101928105
SIAH2
LINC01322
GOLIM4
SLC2A2
DCUN1D1
KLHL7
KLHL6-AS1
AHSG
FETUB
KNG1
ST6GAL1
MASP1
LOC101929130
MIR28
CLDN1
IL1RAP
GMNC
LINCR-0002
LINC02036
LINC02037
CMTM8
UBP1
APRG1
XYLB
CYP8B1
RTP3
CCDC12
NBEAL2
SLC38A3
ITIH1
NEK4
ITIH3
ITIH4-AS1
MUSTN1
ITIH4
KCTD6
SUCLG2
SUCLG2-AS1
LINC00870
ETNPPL
FGB
FGA
FGG
RAPGEF2
CLCN3
QDPR
CLRN2
FGFR3
F11
PGM2
RFC1
MIR5591
KLB
GBAP1
ALB
AFP
CXCL2
RAP1GDS1
PCNAP1
ADH1A
CDO1
JADE2
APBB3
MIR6831
SLC35A4
ABLIM3
NDST1-AS1
GPX3
TNIP1
ATOX1
CCNG1
DUSP1
SFXN1
SLC34A1
NADK2
PRKAA1
C6
GHR
BHMT
MAN1A1
SLC2A12
LOC101928304
LINC01625
PLG
PACRG-AS3
LINC00242
LINC00574
FAM8A1
BPHL
C2
FKBP5
IRF4
C6orf201
FAM217A
TSPO2
APOBEC2
UNC5CL
CRIP3
SLC22A7
LINC02537
TMEM14A
LOC730101
GSTA1
LOC101927136
MLIP
MLIP-IT1
MLIP-AS1
PTP4A1
HULC
ANKRD6
PLOD3
ZNHIT1
LRWD1
MIR5090
POLR2J
ALKBH4
MIR4467
DOCK4
ZNF277
FAM20C
ELMO1
INHBA-AS1
INHBA
POLD2
MYL7
IGFBP1
ADSL
POR
MIR4651
FGL2
CDK14
PON1
PON3
DPYS
SNORD168
NTAQ1
ANXA13
MTSS1
LINC00964
CCAT1
RPL8
MIR6850
ZNF517
FGL1
SLC39A14
TTPA
LINC00251
LOC157273
NIPAL2
ALDOB
ALAD
AMBP
ORM1
ORM2
ASTN2-AS1
CDK5RAP2
C5
MIR7150
GOLGA1
ZER1
KYAT1
LRRC8A
ASS1
SARDH
RXRA
NFIB
C9orf72
NFX1
GALT
SIGMAR1
IL11RA
GRHPR
SHB
ALDH1B1
RCL1
MIR101-2
MLANA
KDM4C
ECM2
MIR4670
SUSD3
TBC1D2
MIR6854
SERPINA7
RIPPLY1
CLDN2
ACSL4
LOC105373311
AMMECR1
PAK3
OCRL
XPNPEP2
MBNL3
GPC3
HPRT1
TAB3-AS1
WAS
WDR45
STARD8
GJB1
RTL3
TBL1X
MASP2
MTOR
UBIAD1
NPPA-AS1
NPPA
PRAMEF22
PRAMEF18
LOC105369140
CD160
PDZK1
POLR3GL
ANKRD34A
HJV
RNVU1-6
LINC01719
NBPF12
PDIA3P1
PRKAB2
NBPF11
RPS27
RAB13
ADAR
DCST1
DCST2
HCN3
ITLN2
NR1I3
SDHC
MPZ
TMEM98
LOC101928565
CCL15
FMO3
MIR1295B
MIR1295A
FMO4
TOP1P1
SERPINC1
NADK
RASAL2-AS1
RASAL2
TOR1AIP2
TOR1AIP1
CFH
CFHR2
CFHR5
F13B
ZNF281
EIF4G3
LINC01693
ECE1
USH2A-AS2
EPHX1
LINC00184
GPATCH3
BRD8
NFYC
CCDC163
MMACHC
AKR1A1
KTI12
HES2
JAK1
AK4
ACADM
DIPK1A
TLCD4-RWDD3
TLCD4
SLC25A33
CPN1
PROSER2
DHTKD1
LHPP
FUOM
PRAP1
PIP4K2A
NCOA4
SHLD2P1
SHLD2P3
AKR1C4
CALML3
CALML3-AS1
IFIT1B
HHEX
ARHGAP19
ARHGAP19-SLIT1
ABCC2
NPM3
PPP2R1B
EI24
TCP11L1
LINC02716
MIR5582
PSMC3
AGBL2
SCGB1A1
TUT1
SLC22A10
MEN1
SPDYC
LOC101927789
RBM14-RBM4
RBM14
PPP6R3
CPT1A
LOC171391
GATD1
LINC00485
NT5DC3
USP30-AS1
USP30
ALKBH2
PPTC7
C12orf43
CREBL2
GLT1D1
LOC100128276
REP15
LOC105369747
STAT2
APOF
PRIM1
HSD17B6
STAC3
R3HDM2
INHBC
GLI1
INHBE
NINJ2-AS1
CPM
C1S
A2M-AS1
LINC00612
KRT19P2
MIR492
LAMP1
USP12-AS1
EBPL
GPC6
LINC01039
MIR4306
CDC42BPB
RBM23
PRMT5-AS1
MIA2
ARF6
SLC10A1
LOC100506358
LRRC74A
PPP4R3A
ITPK1
LOC101928042
SORD
SPG21
FEM1B
CTSH
MTHFS
LINC01290
ACSM1
REXO5
ERI2
SEPHS2
RUSF1
CREBBP
MGRN1
UBALD1
C16orf87
ABCC11
LONP2
CETP
PHAF1
GFOD2
TMEM186
PMM2
CARHSP1
LINC02177
CRK
SERPINF1
MYO15A
LOC105371566
SHMT1
FAM83G
ALDH3A2
SRCIN1
IGFBP4
STAT5B
NAGLU
HSD17B1
AOC4P
LINC00671
G6PC1
DHX8
RPRML
NME1-NME2
NME1
ERN1
XAF1
NOL11
FAM20A
NUP85
CDK3
SHBG
SLC38A2
PRPSAP1
MIR4316
AFMID
TK1
FASN
FOXK2
TTR
SMAD4
RNF152
MIR4317
L3MBTL4
CYB5A
MIR5589
C3P1
SHFL
ICAM3
GPX4
POLR2E
C19orf44
CALR3
CHERP
SUGP2
ARMC6
TMPRSS9
GPI
UPK1A
PRODH
LGALS7
ECH1
FBXO17
PLD3
C19orf47
FSD1
PHLDB3
MIR8085
CBLC
CLPTM1
FBXO46
C5AR1
BICRA
NUCB1
TULP2
UHRF1
ARRDC5
SLC27A5
ZBTB45
FUT5
MIR6791
GPR108
LRRC8E
MAP2K7
ANGPTL4
RAB11B-AS1
MIR4999
RAB11B
MAP4K4
IL1RL2
CKAP2L
SFT2D3
ABCB11
HS1BP3-IT1
MIR4775
FN1
TMEM169
PECR
C2orf72
UGT1A6
UGT1A4
SH3BP4
SCLY
HADHB
HADHA
DNAJC5G
TRIM54
SLC30A3
UCN
MEMO1
RMDN2
MIR3682
GPR75
GPR75-ASB3
SPTBN1
RAB1A
C2orf42
TTC31
CCDC142
KCMF1
GGCX
SEMA4C
ANKRD39
PSMF1
LOC105372493
ASXL1
LOC101927377
ZMYND8
MTG2
MRGBP
OGFR-AS1
OGFR
SLC17A9
SOD1
HSF2BP
RRP1B
MIR6815
HDHD5
SLC25A18
MIR3198-1
COMT
TFIP11
HSCB
CHEK2
SEC14L4
APOL5
TMPRSS6
MAFF
DNAJB7
RANGAP1
ZC3H7B
PMM1
XRCC6
DESI1
SCUBE1
MOV10L1
SELENOO
DENND6B
MIR12114
TFG
GHRL
LRRC58
ITGB5
ZNF148
SRPRB
CP
NMD3
NRG1
LINC00884
ATP13A3
BDH1
UBE2FP1
SLC25A38
C3orf86
LINC01988
TDGF1
MAP4
USP4
GPX1
RAD54L2
WDR82
MIR135A1
GLYCTK
GLYCTK-AS1
CHDH
IL17RB
PXK
PPP4R2
JAGN1
IL17RE
SLC9B2
BST1
UBE2K
KIAA0232
UGT2B4
STBD1
SLC26A1
IDUA
LOC285638
SLC12A7
ZCCHC10
CDKN2AIPNL
SEC24A
C5orf24
LECT2
GFRA3
CD14
TMCO6
PPARGC1B
MIR378A
NDST1
MIR5003
SELENOP
IL6ST
FLJ31104
LINC01018
DMGDH
BHMT2
ACOT12
CAST
SEC63
LINC00222
ELOVL2-AS1
ELOVL2
MIR548B
FAM184A
VNN1
ALDH8A1
CHP1P2
SLC22A2
H2BC1
H2AC1
H1-6
H4C9
HSPA1L
HSPA1B
HSPA1A
FAM50B
OARD1
NFYA
ECI2
ECI2-DT
LINC01564
SCAT8
PVRIG
AGFG2
MOSPD3
TFR2
KLHDC10
TCAF1
ZNF398
ZNF425
ACTR3C
LRRC61
ZNF775
TMEM176B
TMEM176A
SUGCT
MPLKIP
TPST1
TBL2
VPS37D
GTF2IP7
CYP3A5
CYP3A43
GASAL1
ZNF696
SPATC1
SMPD5
SLC7A2
NAT1
SPIDR
MTFR1
ARMC1
LINC02605
NDUFAF6
MATN2
POP1
RIDA
BAAT
PALM2AKAP2
PTGR1
LRRC37A5P
DNAJC25
DNAJC25-GNG10
HDHD3
SET
C8G
FBXW5
KANK1
LOC101927847
CDC14B
OTC
OVGP1
EMBP1
LINC00624
THEM4
APCS
HSD11B1-AS1
MTARC2
CDC42BPA
RNA5S1
RNA5S2
RNA5S3
RNA5S4
RNA5S5
RNA5S6
RNA5S7
RNA5S8
RNA5S10
RNA5S11
RNA5S12
RNA5S13
RNA5S14
RNA5S15
RNA5S16
RNA5S17
MEAF6
MAST2
ALG14
ALG14-AS1
GSTO1
AKR1C8P
IFIT3
SBF2
CD81-AS1
CD81
GLYATL1
PATL1
SDS
P2RX7
PXMP2
POLE
METTL7A
VWA8
VWA8-AS1
GPR180
TGDS
ABCC4
SLC15A1
RDH12
LINC01169
CHRNB4
PRM2
PRM1
PRM3
WDR59
ZNRF1
ALOX15
SLC16A5
CCDC40
TBC1D16
GDF15
MIR3189
LOC100286922
UGT1A10
GEMIN6
CST7
SLC2A10
SETD4
CBR1
ALDH1L1
ALDH1L1-AS2
RBSN
DNASE1L3
FAM107A
RIOX2
LOC105377267
NUDT9
CMBL
MGC32805
IRF1-AS1
NDUFA2
MIR3655
IK
GM2A
C1QTNF3
UGT3A1
MOCS2
FST
ARSB
LOC102724720
GLRX
SLC22A1
LPAL2
STMND1
ACOT13
TDP2
SLC17A4
GUSBP2
LINC00240
NECTIN3
ABCF1
GNL1
LINC02542
ZKSCAN1
AKR1D1
RARRES2
EFR3A
TRIM55
SLC7A13
LINC02589
ASB9
CHM
PROK1
HAO2-IT1
LINC01133
LINC00272
TEDDM1
STUM
LINC01682
LOC102724593
AKR1C3
ACAT1
FAM99A
KRTAP5-6
APLNR
MIR6860
KRTAP5-10
CEP57
FAM76B
CTAGE10P
STYX
CCDC177
SERPINA12
SALRNA3
ERCC4
ACSM2B
CHD9
LOC105371267
TXNL4B
DHX38
LINC00910
RGS9
KPNA2
MRPL4
CYP4F3
CYP4F12
CLEC4OP
CYP4F11
RAPGEF4
RAPGEF4-AS1
PER2
MAB21L4
FABP1
IFNAR2
SLC6A1-AS1
KPNA1
USP13
SETD9
TBPL1
ZKSCAN3
ZSCAN31
ARMC12
LOC285847
CDC5L
GSTA7P
COL21A1
AMZ1
MIR30D
MIR30B
FAM110B
TMEM64
SNORD3H
LINC02913
EIF1AX
EIF1AX-AS1
HSD11B1
LINC02608
ASAP3
CYP4X1
FGGY
LOC646626
C1orf52
BCL10
BORCS7-ASMT
BORCS7
CNNM2
LOC107984265
PANK1
NNMT
CCDC15
HEPACAM
NAV2
SLC35C1
GLYAT
KRTAP5-7
LRRC43
IL31
TEX30
PROZ
AP5M1
EXOC5
ADAM21
LINC01269
SRP14-DT
SRP14
GANC
TMEM87A
MIR6771
TMEM220
MAGOH2P
TMEM220-AS1
MIR33B
MIR6777
MIR1180
SRR
SMG6
EFCAB13-DT
EFCAB13
LINC02092
ENPP7
SLC38A10
LINC00482
HGS
ARL16
HRH4
MYOM1
DTNA
SNORA108
LINC01910
MIR7974
PVR
NUCB1-AS1
HPCAL1
EDAR
MYO1C
LOC101929512
DNAJB3
LINC01880
LINC01881
SH2D6
ISM1
ISM1-AS1
FLRT3
ATRN
FAM83D
SS18L1
PSMA7
LINC00322
BID
LINC00528
GTSE1-DT
GTSE1
SEC22A
TBC1D5
LOC105376975
CFAP20DC
LINC02428
LOC729218
LINC00504
PLRG1
ERGIC1
LINC01485
POC5
LOC441087
AGGF1
ZBED3
SNORA47
ZBED3-AS1
DDO
TMEM170B
PRR18
RBM24
CYP21A2
TNXB
MOCS1
ATAD2
PCAT2
PRNCR1
ZFAT
NCRNA00250
LOC101927845
ADHFE1
RRS1
RRS1-DT
LINC01298
HSDL2-AS1
KIAA1958
GLIS3
ZNF367
TRMT13
SASS6
MAN1A2
MST1L
DCAF6
MPC2
LOC100506023
PRDX6
ABL2
NEK7
G0S2
COG2
PPIEL
PABPC4-AS1
SNORA55
PABPC4
C1orf210
CYP4A11
CACHD1
ERICH3-AS1
GCLM
ABCA4
PSTK
ARHGAP22
ASAH2
LOC105378305
PLA2G12B
DYDC2
PDLIM1
OAF
PTGDR2
SLC22A9
MRGPRF-AS1
MRGPRF
PPFIBP2
CHPT1
LRCOL1
DCP1B
USPL1
HMGB1
UTP14C
GOLGA6A
CHD2
MIR3175
ACSM5
PDILT
CMTR2
MUC1
DHRS11
EIF1
NAGS
PYY
MYCBPAP
SNHG25
SNORD104
SNORA50C
ARSG
LINC02097
SECTM1
CD7
LDLRAD4-AS1
WIZ
AKAP8L
TICAM1
ZC3H8
THORLNC
MGAT5
LINC01832
TANK
GRB14
MIR6512
SLC40A1
NAB1
MIR4269
LTBP1
APMAP
GTSF1L
HAO1
LOC101928126
MYO18B
NR1I2
MIX23
FAM162A
MGLL
HMCES
LOC100507389
LINC00880
RAB33B
RAB33B-AS1
TLR10
LINC02499
SOX9
SH3RF2
ADRA1B
HMMR-AS1
SIRT5
MPC1
LINC02538
LINC02487
STK19
DXO
C4B
LOC110384692
C4A
CILK1
FBXO9
ZFAND2A
ZFAND2A-DT
LOC100506302
RBM33
CRPPA
PON2
CYP3A7-CYP3A51P
CYP3A7
CYP3A4
LOC101927543
LOC102724804
HSDL2
MYMK
LAMP2
TASL
UBQLN2
MEX3A
LMNA
RABGAP1L
FCAMR
LOC101927787
RNF220
ZZZ3
BNIP3
LINC00294
RESF1
COL2A1
LRP1-AS
MYF6
ANP32A-IT1
ANP32A
DHX33
DHX33-DT
OLFM2
CCDC150
RASGRP3
MRPS5
TMEM127
CIAO1
HMGN1
ALG1L
MIR1284
FOXP1
CTSK
SNX25
CFAP97
CNKSR3
PGBD1
NUDT3
SPATS1
RELN
LINC-PINT
LINC00513
GTF2I
MEGF9
SMARCA1
TAB3
ACTG1P4
AMY2B
AMPD2
GNAT2
PFN1P2
NBPF8
MIR7846
TNFRSF1B
NBPF15
POLR3C
RNF115
NBPF18P
PIGC
C1orf105
PAPPA2
GLRX2
CDC73
MTARC1
KMO
ZNF684
PGM1
GBP7
CYP2E1
LOC101929117
ZNF438
AKR1C6P
IL15RA
HPS1
LOC101927278
ZPR1
APOA5
TOLLIP
TOLLIP-DT
SAA4
SYVN1
CUX2
MIR3649
PCNX1
PAPOLA
CYFIP1
MEF2A
MIR6506
MIR6769A
LINC02169
VAC14-AS1
CMC2
LOC102724467
SNAI3-AS1
MVD
CCL15-CCL14
ITGAE
MED11
PCTP
CDH2
DSG2-AS1
SPC24
MIR7850
A1BG-AS1
A1BG
RRM2
TMEM177
LIMS2
CD302
TLK1
TDRD15
LINC01173
EVA1A
VAMP8
VAMP5
RNF103
AHCY
RBCK1
SGK2
STAU1
CTCFL
PCK1
MIR6070
ZXDC
BTD
SNRK-AS1
LRRC2-AS1
LRRC2
STIMATE-MUSTN1
STIMATE
SFMBT1
FAM241A
MIR3140
LINC01093
KLKB1
NSD2
AFM
ADH1B
GRAMD2B
SHROOM1
BNIP1
MRNIP
LOC100996419
RNF130
LOC101928505
SGTB
NLN
FAM151B
ERAP1
VNN3
SYNJ2-IT1
SERPINB8
MIR7159
ILRUN
TSL
LOC730338
GRB10
CLDN3
SNORA14A
SEM1
BAIAP2L1
SLURP2
NRBP2
PUF60
MIR6845
LOC105379331
NUGGC
ELP3
GGH
E2F5
DECR1
ERICH5
FPGS
BRD3OS
LINC01251
TJP2
MID1
F9
MIR197
DRAM2
CEPT1
DHRS3
APH1A
CIART
C1orf54
SLC50A1
EFNA1
PMF1
PMF1-BGLAP
OR10J1
FCRL6
DUSP23
IGSF8
SLAMF1
KLHL20
TOR3A
LINC01344
LINC00862
PPP1R12B
ETNK2
ERLNC1
ELK4
LINC00538
EGLN1
LINC01132
FH
SERINC2
AKIRIN1
TMEM53
ARMH1
OSBPL9
GEMIN8P4
ZNF326
LOC101928118
RWDD3
OPTN
CCDC3
GLUD1P2
BMS1P1
BMS1P2
BMS1P2-AGAP9
SNORA11F
NUDT13
ZMIZ1-AS1
ZMIZ1
PAPSS2
KIF20B
FLJ37201
SAA2-SAA4
NAV2-AS4
LOC101928894
HPX
FGF3
MYO7A
C12orf76
OR6C74
ERBB3
TAC3
ZBTB39
CRABP1
CLSTN3
LIN7A
LOC101928731
PLXNC1
PCCA
PCCA-DT
LINC00598
MIR8079
LINC00402
MIDEAS
LOC100506476
SERPINA5
MIR422A
DENND4A
HMG20A
PEAK1
CTXND1
MRPS11
MRPL46
UMOD
AKTIP
MARVELD3
RARA-AS1
PSMB6
VMO1
GLTPD2
C17orf67
DGKE
SEPTIN4
IMPA2
MYL12A
ELAVL3
ARRDC2
CEBPA-DT
CEBPA
SIRT6
ANKRD24
MIR4531
HSD17B14
RNF126
TRIP10
PLGLB2
SOWAHC
PAX8
LPIN1
AMMECR1L
RBM43
LINC01614
HAAO
LOC100133920
LOC100509620
FAHD2A
POFUT1
PLAGL2
LOC100287792
SRSF6
TSHZ2
HDHD5-AS1
GNAZ
HORMAD2
HORMAD2-AS1
PATZ1
LINC01521
DRG1
POLR2F
C22orf23
MCHR1
CHST13
BPESC1
ANKRD28
TMEM212
FLJ42393
SNORD13J
PTPN23
APEH
MIR8064
SEC24D
MSMO1
TMEM33
GSX2
SAR1B
MIR378H
ZNF346
RGS14
LMAN2
FAM193B
CBY3
ELL2
LOC101929710
RNF217
RNF217-AS1
PLEKHG1
MIR3692
PPP1R18
DHX16
BAG6
C6orf47
GPANK1
APOM
IP6K3
LINC01016
SLC29A1
MYMX
IL17A
CAV1
GNA12
COBL
MIR4663
SCARA3
GSR
FBXO25
SLC10A5
IMPA1
TMEM67
RBM12B
RBM12B-AS1
ECPAS
ENG
PRRC2B
B4GALT1
B4GALT1-AS1
AQP7
CCL19
POLR1E
AQP7P3
AQP7P1
LOC100996643
LOC105379443
SEPTIN6
GLB1
