# Supplementary material for: Transposable elements-mediated recruitment of KDM1A epigenetically silences HNF4A expression to promote hepatocellular carcinoma
Source: Nat Commun. 2024 Jul 4;15:5631. doi: 10.1038/s41467-024-49926-2 (PMC11224304; doi:10.1038/s41467-024-49926-2)
Supplement: Supplementary file 7 — Supplementary Data 4 [file 41467_2024_49926_MOESM7_ESM.xls]

category	dataset_id	name	cell	nb.overlaps	random.average	mapped.peaks.ratio	effect.size	p.significance	p.value	q.significance	q.value	e.significance	e.value	n_peaks.Freq	n_query_regions
ENCSR115BLD.KDM1A.Hep-G2	ENCSR115BLD	KDM1A	Hep-G2	2199	446.9	0.018646971	2.298823654	763.4772262	0	761.1169371	0	761.0103585	0	117928	3762
ENCSR925BFV.GATAD2A.Hep-G2	ENCSR925BFV	GATAD2A	Hep-G2	2174	350	0.016294164	2.634925113	935.0301528	0	932.243895	0	932.5632852	0	133422	3762
ENCSR666QNP.TEAD3.Hep-G2	ENCSR666QNP	TEAD3	Hep-G2	2046	497.5	0.009595273	2.040037714	586.5173092	0	584.7310514	0	584.0504416	0	213230	3762
ENCSR142IGM.CEBPA.Hep-G2	ENCSR142IGM	CEBPA	Hep-G2	1907	236.8	0.013738995	3.009563858	1005.212198	0	1002.249848	0	1002.74533	0	138802	3762
ENCSR704IGU.ZGPAT.Hep-G2	ENCSR704IGU	ZGPAT	Hep-G2	1786	316.6	0.021191016	2.49599892	706.487519	0	704.5028935	0	704.0206513	0	84281	3762
ENCSR959OMS.SAP130.Hep-G2	ENCSR959OMS	SAP130	Hep-G2	1769	369	0.016661643	2.261241327	598.7510876	0	596.9501066	0	596.28422	0	106172	3762
ENCSR500WXT.RARA.Hep-G2	ENCSR500WXT	RARA	Hep-G2	1707	282	0.015816832	2.597695991	718.6969144	0	716.6327089	0	716.2300468	0	107923	3762
ENCSR560SEP.RXRB.Hep-G2	ENCSR560SEP	RXRB	Hep-G2	1698	267.8	0.016450141	2.664608593	743.6258968	0	741.3625177	0	741.1590292	0	103221	3762
ENCSR092OVN.FOXA3.Hep-G2	ENCSR092OVN	FOXA3	Hep-G2	1694	278.7	0.015006157	2.603648967	715.7799511	0	713.7470209	0	713.3130835	0	112887	3762
ENCSR715UCI.SOX13.Hep-G2	ENCSR715UCI	SOX13	Hep-G2	1653	280.4	0.014218621	2.55952847	680.2137667	0	678.2928103	0	677.7468991	0	116256	3762
ENCSR961WLZ.SOX5.Hep-G2	ENCSR961WLZ	SOX5	Hep-G2	1610	239.9	0.016197835	2.746555626	738.8737111	0	736.6517247	0	736.4068435	0	99396	3762
ENCSR201GGK.NFIL3.Hep-G2	ENCSR201GGK	NFIL3	Hep-G2	1601	241.5	0.014696568	2.728878214	727.5089872	0	725.3917362	0	725.0421196	0	108937	3762
ENCSR826YMT.SMAD4.Hep-G2	ENCSR826YMT	SMAD4	Hep-G2	1590	318.4	0.01288806	2.320114525	560.847016	0	559.0887869	0	558.3801483	0	123370	3762
ENCSR759BDG.BCL6.Hep-G2	ENCSR759BDG	BCL6	Hep-G2	1581	274.8	0.01499303	2.524383458	636.8263604	0	634.9609213	0	634.3594927	0	105449	3762
ENCSR639IIZ.CEBPG.Hep-G2	ENCSR639IIZ	CEBPG	Hep-G2	1562	218.5	0.013969003	2.837689269	753.6170958	0	751.3079592	0	751.1502282	0	111819	3762
ENCSR988LZG.ARID4B.Hep-G2	ENCSR988LZG	ARID4B	Hep-G2	1550	340	0.016392922	2.188661564	498.2715326	0	496.6416219	0	495.8046649	0	94553	3762
ENCSR455DOO.RCOR2.Hep-G2	ENCSR455DOO	RCOR2	Hep-G2	1505	195.4	0.018712389	2.945261115	768.4133942	0	765.9281664	0	765.9465266	0	80428	3762
ENCSR497JLX.TEAD1.Hep-G2	ENCSR497JLX	TEAD1	Hep-G2	1485	225.5	0.014839612	2.719263592	671.329698	0	669.4280467	0	668.8628304	0	100070	3762
ENCSR226QQM.NFIA.Hep-G2	ENCSR226QQM	NFIA	Hep-G2	1466	258.8	0.014946525	2.501975581	582.5179122	0	580.7458948	0	580.0510446	0	98083	3762
ENCSR562POI.THAP11.Hep-G2	ENCSR562POI	THAP11	Hep-G2	1443	281.5	0.015988388	2.357864472	522.3856981	0	520.6905207	0	519.9188305	0	90253	3762
ENCSR072GJV.HMG20A.Hep-G2	ENCSR072GJV	HMG20A	Hep-G2	1420	199.2	0.016090469	2.833601377	683.8349194	0	681.8937596	0	681.3680518	0	88251	3762
ENCSR966PJY.MIXL1.Hep-G2	ENCSR966PJY	MIXL1	Hep-G2	1414	203.1	0.015635366	2.799519975	668.4966022	0	666.6134344	0	666.0297346	0	90436	3762
ENCSR954KIC.KAT8.Hep-G2	ENCSR954KIC	KAT8	Hep-G2	1407	264.8	0.016671011	2.409647301	527.1615937	0	525.4545172	0	524.6947261	0	84398	3762
ENCSR770AOR.ELF3.Hep-G2	ENCSR770AOR	ELF3	Hep-G2	1407	273.8	0.013459349	2.361427977	510.629044	0	508.9784488	0	508.1621764	0	104537	3762
ENCSR011CIR.ZNF614.Hep-G2	ENCSR011CIR	ZNF614	Hep-G2	1389	284.7	0.013989042	2.286532201	479.037492	0	477.4273254	0	476.5706243	0	99292	3762
ENCSR173CTF.ZNF580.Hep-G2	ENCSR173CTF	ZNF580	Hep-G2	1385	303.9	0.013925196	2.188217396	445.3316423	0	443.7584594	0	442.8647747	0	99460	3762
ENCSR508LMH.ASH2L.Hep-G2	ENCSR508LMH	ASH2L	Hep-G2	1346	292.4	0.024497224	2.202663194	437.4373105	0	435.8815016	0	434.9704429	0	54945	3762
ENCSR184SVO.ZBTB26.Hep-G2	ENCSR184SVO	ZBTB26	Hep-G2	1314	422.8	0.008282539	1.635917994	262.3326782	4.65E-263	260.9883772	1.03E-261	259.8658106	1.36E-260	158647	3762
ENCSR210HBN.IKZF5.Hep-G2	ENCSR210HBN	IKZF5	Hep-G2	1311	278.6	0.015606957	2.234400523	435.9685871	0	434.4212114	0	433.5017195	0	84001	3762
ENCSR596FEL.RBPJ.Hep-G2	ENCSR596FEL	RBPJ	Hep-G2	1310	291	0.015432644	2.170475754	415.8820863	0	414.3590699	0	413.4152187	0	84885	3762
ENCSR000BLE.FOXA1.Hep-G2	ENCSR000BLE	FOXA1	Hep-G2	1307	130.4	0.012799295	3.325243366	800.22651	0	797.5651909	0	797.7596424	0	102115	3762
ENCSR415AEB.ZNF48.Hep-G2	ENCSR415AEB	ZNF48	Hep-G2	1291	397.3	0.010633391	1.700188302	274.9220878	1.20E-275	273.5617987	2.74E-274	272.4552202	3.51E-273	121410	3762
ENCSR117CHD.HOMEZ.Hep-G2	ENCSR117CHD	HOMEZ	Hep-G2	1288	225.1	0.013185778	2.516494632	516.7290767	0	515.0567623	0	514.2622091	0	97681	3762
ENCSR531VIJ.MIER3.Hep-G2	ENCSR531VIJ	MIER3	Hep-G2	1257	213.5	0.015653798	2.557676675	517.2633996	0	515.5798041	0	514.796532	0	80300	3762
ENCSR000BNI.FOXA2.Hep-G2	ENCSR000BNI	FOXA2	Hep-G2	1245	119.3	0.012571948	3.383479794	782.1051042	0	779.5406951	0	779.6382366	0	99030	3762
ENCSR130VQL.PPARG.Hep-G2	ENCSR130VQL	PPARG	Hep-G2	1242	196.4	0.015694302	2.660798339	543.3918862	0	541.647021	0	540.9250186	0	79137	3762
ENCSR784FYS.RBFOX2.Hep-G2	ENCSR784FYS	RBFOX2	Hep-G2	1237	577.3	0.012765211	1.09945237	124.9080005	1.24E-125	123.7309813	1.86E-124	122.4411329	3.62E-123	96904	3762
ENCSR108TYQ.GATAD1.Hep-G2	ENCSR108TYQ	GATAD1	Hep-G2	1215	261.6	0.014574112	2.215521868	398.77759	0	397.3066026	0	396.3107224	0	83367	3762
ENCSR096IIB.ETV5.Hep-G2	ENCSR096IIB	ETV5	Hep-G2	1176	311	0.010717606	1.918901575	306.0273276	9.39E-307	304.6447621	2.27E-305	303.56046	2.75E-304	109726	3762
ENCSR369YUK.FOXP1.Hep-G2	ENCSR369YUK	FOXP1	Hep-G2	1148	111.6	0.019099273	3.36271371	714.8894105	0	712.8813039	0	712.4225429	0	60107	3762
ENCSR031URL.XRCC5.Hep-G2	ENCSR031URL	XRCC5	Hep-G2	1142	434.2	0.006605356	1.39513102	174.3604455	4.36E-175	173.1140998	7.69E-174	171.8935779	1.28E-172	172890	3762
ENCSR000BLF.HNF4A.Hep-G2	ENCSR000BLF	HNF4A	Hep-G2	1127	102.1	0.017993997	3.464432744	733.1650329	0	730.9808351	0	730.6981653	0	62632	3762
ENCSR578CXC.ZNF644.Hep-G2	ENCSR578CXC	ZNF644	Hep-G2	1119	133.2	0.013786901	3.070544049	608.9864605	0	607.1544452	0	606.5195929	0	81164	3762
ENCSR115PIK.MIER2.Hep-G2	ENCSR115PIK	MIER2	Hep-G2	1118	231	0.013136559	2.274955431	382.9288086	0	381.4783429	0	380.461941	0	85106	3762
ENCSR765MKZ.DRAP1.Hep-G2	ENCSR765MKZ	DRAP1	Hep-G2	1115	214.3	0.01597261	2.379339955	409.9996306	0	408.4844395	0	407.5327629	0	69807	3762
ENCSR000BLW.EP300.Hep-G2	ENCSR000BLW	EP300	Hep-G2	1049	92.6	0.019036385	3.501858674	693.383358	0	691.4210089	0	690.9164904	0	55105	3762
ENCSR174GOO.HMGXB4.Hep-G2	ENCSR174GOO	HMGXB4	Hep-G2	1045	254.2	0.013967974	2.039467007	300.5302998	2.95E-301	299.1534114	7.02E-300	298.0634322	8.64E-299	74814	3762
ENCSR000BMC.HDAC2.Hep-G2	ENCSR000BMC	HDAC2	Hep-G2	1042	178.7	0.015110209	2.543743738	425.5706554	0	424.0396701	0	423.1037878	0	68960	3762
ENCSR589SNT.TFE3.Hep-G2	ENCSR589SNT	TFE3	Hep-G2	1042	207.5	0.014647586	2.328172036	370.3796724	0	368.9358373	0	367.9128048	0	71138	3762
ENCSR412ZDC.AHR.Hep-G2	ENCSR412ZDC	AHR	Hep-G2	1037	507	0.004905601	1.032358242	94.0211179	9.53E-95	92.87501012	1.33E-93	91.55425028	2.79E-92	211391	3762
ENCSR441KFW.MXD4.Hep-G2	ENCSR441KFW	MXD4	Hep-G2	1028	233.9	0.015179033	2.135876498	318.5292793	2.9561e-319	317.135132	7.32602e-318	316.0624117	8.661404e-317	67725	3762
ENCSR518WPL.NR2F6.Hep-G2	ENCSR518WPL	NR2F6	Hep-G2	1016	77.3	0.02430971	3.716288178	731.9288314	0	729.7793957	0	729.4619638	0	41794	3762
ENCSR356ECR.RBM22.Hep-G2	ENCSR356ECR	RBM22	Hep-G2	1016	538.8	0.003811139	0.915078646	74.48002169	3.31E-75	73.37197865	4.25E-74	72.01315407	9.70E-73	266587	3762
ENCSR462KYU.GABPB1.Hep-G2	ENCSR462KYU	GABPB1	Hep-G2	993	340.8	0.011408548	1.542868382	180.1321469	7.38E-181	178.864403	1.37E-179	177.6652793	2.16E-178	87040	3762
ENCSR757EKM.KLF6.Hep-G2	ENCSR757EKM	KLF6	Hep-G2	981	206.6	0.015683955	2.247412882	329.836314	0	328.418033	0	327.3694464	0	62548	3762
ENCSR235OVI.NFKBIZ.Hep-G2	ENCSR235OVI	NFKBIZ	Hep-G2	950	196.9	0.014914126	2.270464402	324.7081435	0	323.3020969	5e-324	322.2412759	6e-323	63698	3762
ENCSR191TLD.PHF5A.Hep-G2	ENCSR191TLD	PHF5A	Hep-G2	940	152.6	0.016782118	2.622905795	402.8344366	0	401.3563874	0	400.367569	0	56012	3762
ENCSR754MUD.SKI.Hep-G2	ENCSR754MUD	SKI	Hep-G2	914	133.2	0.023550024	2.778600083	428.0591185	0	426.5200153	0	425.5922509	0	38811	3762
ENCSR670YPQ.DMAP1.Hep-G2	ENCSR670YPQ	DMAP1	Hep-G2	886	214.4	0.018465643	2.047001793	256.6585326	2.20E-257	255.3245724	4.74E-256	254.1916649	6.43E-255	47981	3762
ENCSR000BNJ.HNF4G.Hep-G2	ENCSR000BNJ	HNF4G	Hep-G2	866	67.1	0.022220512	3.689982353	617.9351798	0	616.086774	0	615.4683121	0	38973	3762
ENCSR502GAX.ZNF652.Hep-G2	ENCSR502GAX	ZNF652	Hep-G2	863	129.9	0.01435534	2.731959129	393.9707225	0	392.5066839	0	391.5038548	0	60117	3762
ENCSR387JKT.KDM3A.Hep-G2	ENCSR387JKT	KDM3A	Hep-G2	840	185	0.014739945	2.182864057	269.9186538	1.21E-270	268.5690886	2.70E-269	267.4517862	3.53E-268	56988	3762
GSE108514.SMARCC1.Hep-G2	GSE108514	SMARCC1	Hep-G2	833	99.1	0.032201948	3.071359533	454.1689017	0	452.5867639	0	451.7020341	0	25868	3762
ENCSR430JGJ.THRB.Hep-G2	ENCSR430JGJ	THRB	Hep-G2	819	111.3	0.018754723	2.879409859	405.2096105	0	403.7170834	0	402.7427429	0	43669	3762
ENCSR014RHK.ZNF175.Hep-G2	ENCSR014RHK	ZNF175	Hep-G2	815	142.6	0.01494974	2.514826078	327.4954312	0	326.0833105	0	325.0285636	0	54516	3762
GSE72082.CREB1.Hep-G2	GSE72082	CREB1	Hep-G2	803	169	0.009801169	2.248376741	270.5774189	2.65E-271	269.2225248	5.99E-270	268.1105513	7.75E-269	81929	3762
ENCSR000EDP.ARID3A.Hep-G2	ENCSR000EDP	ARID3A	Hep-G2	767	69.8	0.017921817	3.457927636	498.4525435	0	496.8124137	0	495.9856759	0	42797	3762
ENCSR000BJX.SP1.Hep-G2	ENCSR000BJX	SP1	Hep-G2	762	62.1	0.025088898	3.617125824	528.6439151	0	526.9246041	0	526.1770475	0	30372	3762
ENCSR019NPF.SP5.Hep-G2	ENCSR019NPF	SP5	Hep-G2	756	156.9	0.013874869	2.268540882	258.506896	3.11E-259	257.1677962	6.80E-258	256.0400284	9.12E-257	54487	3762
ENCSR125DAD.MLX.Hep-G2	ENCSR125DAD	MLX	Hep-G2	708	111	0.017077936	2.673189684	313.0167421	9.6218342502e-314	311.6284243	2.35274948727e-312	310.5498745	2.8191974353736e-311	41457	3762
ENCSR903ELW.CREM.Hep-G2	ENCSR903ELW	CREM	Hep-G2	700	75.2	0.02558573	3.218550355	409.6109389	0	408.1034347	0	407.1440713	0	27359	3762
ENCSR909GJR.MXD3.Hep-G2	ENCSR909GJR	MXD3	Hep-G2	681	327.5	0.007072459	1.056159892	64.84242857	1.44E-65	63.75802644	1.75E-64	62.37556095	4.21E-63	96289	3762
ENCSR000BHU.RXRA.Hep-G2	ENCSR000BHU	RXRA	Hep-G2	651	48.2	0.022253367	3.755552492	477.0887274	0	475.4881061	0	474.6218597	0	29254	3762
ENCSR000BTM.MAX.Hep-G2	ENCSR000BTM	MAX	Hep-G2	637	177.1	0.010839417	1.84672916	156.6065278	2.47E-157	155.3884717	4.09E-156	154.1396602	7.25E-155	58767	3762
GSE72082.RAD21.Hep-G2	GSE72082	RAD21	Hep-G2	636	158.1	0.005508878	2.008189398	179.21121	6.15E-180	177.9521523	1.12E-178	176.7443424	1.80E-177	115450	3762
ENCSR000BQI.CEBPB.Hep-G2	ENCSR000BQI	CEBPB	Hep-G2	633	46.6	0.016939627	3.76380364	465.4304345	0	463.8391533	0	462.9635669	0	37368	3762
ENCSR101FJU.ZNF384.Hep-G2	ENCSR101FJU	ZNF384	Hep-G2	624	94.3	0.013542254	2.726216353	284.6013233	2.50E-285	283.2300388	5.89E-284	282.1344556	7.34E-283	46078	3762
GSE69566.SMARCB1.Hep-G2	GSE69566	SMARCB1	Hep-G2	620	134.4	0.024623694	2.205735077	203.1362631	7.31E-204	201.8596558	1.38E-202	200.6693955	2.14E-201	25179	3762
ENCSR182QWU.ZNF3.Hep-G2	ENCSR182QWU	ZNF3	Hep-G2	602	103.3	0.016136382	2.542923233	246.7197725	1.91E-247	245.3908919	4.07E-246	244.2529049	5.59E-245	37307	3762
ENCSR000BVM.NR2F2.Hep-G2	ENCSR000BVM	NR2F2	Hep-G2	582	34.4	0.025546484	4.080538683	480.0728657	0	478.4529393	0	477.6059981	0	22782	3762
ENCSR103SZL.TFAP4.Hep-G2	ENCSR103SZL	TFAP4	Hep-G2	570	106.6	0.012705631	2.418754481	216.1914379	6.44E-217	214.8871003	1.30E-215	213.7245703	1.89E-214	44862	3762
ENCSR000BGK.JUND.Hep-G2	ENCSR000BGK	JUND	Hep-G2	527	111.7	0.010093852	2.238173776	177.0393696	9.13E-178	175.7845907	1.64E-176	174.572502	2.68E-175	52210	3762
GSE76893.MED1.Hep-G2	GSE76893	MED1	Hep-G2	512	41.3	0.028067098	3.631930123	358.1689728	0	356.7381026	0	355.7021051	0	18242	3762
ENCSR569ARC.NFYC.Hep-G2	ENCSR569ARC	NFYC	Hep-G2	502	141.8	0.012237933	1.823829832	121.3349806	4.62E-122	120.1615066	6.89E-121	118.868113	1.35E-119	41020	3762
ENCSR101FJS.TBL1XR1.Hep-G2	ENCSR101FJS	TBL1XR1	Hep-G2	472	90.9	0.014202323	2.37643466	174.5088635	3.10E-175	173.2583216	5.52E-174	172.0419958	9.08E-173	33234	3762
ENCSR487CPI.ZFP64.Hep-G2	ENCSR487CPI	ZFP64	Hep-G2	464	169.4	0.00841647	1.453690931	77.0804213	8.31E-78	75.96626133	1.08E-76	74.61355368	2.43E-75	55130	3762
ENCSR800QIT.HNF1A.Hep-G2	ENCSR800QIT	HNF1A	Hep-G2	460	23.5	0.030253206	4.290901199	407.6083555	0	406.1084044	0	405.1414879	0	15205	3762
ENCSR151NQL.AGO2.Hep-G2	ENCSR151NQL	AGO2	Hep-G2	460	408.9	0.00456993	0.169885798	2.217757384	0.006056791	1.345313411	0.045152998	-0.249110237	1.774639879	100658	3762
ENCSR444LIN.TCF7.Hep-G2	ENCSR444LIN	TCF7	Hep-G2	458	25.1	0.020019232	4.189588329	392.5871186	0	391.1299195	0	390.120251	0	22878	3762
GSE76893.SMC1A.Hep-G2	GSE76893	SMC1A	Hep-G2	437	92.9	0.006632367	2.233882778	146.7164696	1.92E-147	145.5061689	3.12E-146	144.249602	5.63E-145	65889	3762
ENCSR571PDN.SSRP1.Hep-G2	ENCSR571PDN	SSRP1	Hep-G2	436	58.5	0.018478491	2.897819605	218.9199877	1.20E-219	217.6059986	2.48E-218	216.4531201	3.52E-217	23595	3762
GSE107730.MCRS1.Hep-G2	GSE107730	MCRS1	Hep-G2	414	151.3	0.020067862	1.45221878	68.8455497	1.43E-69	67.75243234	1.77E-68	66.37868208	4.18E-67	20630	3762
ENCSR000BQJ.CEBPD.Hep-G2	ENCSR000BQJ	CEBPD	Hep-G2	395	114.2	0.011051733	1.790290003	93.01822634	9.59E-94	91.8786989	1.32E-92	90.55135872	2.81E-91	35741	3762
ENCSR000EEL.TBP.Hep-G2	ENCSR000EEL	TBP	Hep-G2	392	104.9	0.014218869	1.901838976	101.8733395	1.34E-102	100.7171704	1.92E-101	99.40647186	3.92E-100	27569	3762
ENCSR681WHQ.ETS1.Hep-G2	ENCSR681WHQ	ETS1	Hep-G2	384	52	0.017454545	2.884522783	191.7501317	1.78E-192	190.4779787	3.33E-191	189.2832641	5.21E-190	22000	3762
ENCSR247XFV.CCAR2.Hep-G2	ENCSR247XFV	CCAR2	Hep-G2	379	57.8	0.013522192	2.713056451	172.4731657	3.36E-173	171.2309759	5.88E-172	170.0062981	9.86E-171	28028	3762
ENCSR000BQX.NFIC.Hep-G2	ENCSR000BQX	NFIC	Hep-G2	367	16.4	0.025023865	4.484012343	346.133892	0	344.709362	0	343.6670244	0	14666	3762
ENCSR848YWD.ZMYM3.Hep-G2	ENCSR848YWD	ZMYM3	Hep-G2	361	37.7	0.017407657	3.259362409	216.4061709	3.92E-217	215.0970343	8.00E-216	213.9393033	1.15E-214	20738	3762
GSE69566.ARID1B.Hep-G2	GSE69566	ARID1B	Hep-G2	358	59	0.025269994	2.601172728	152.8537384	1.40E-153	151.6395773	2.29E-152	150.3868707	4.10E-151	14167	3762
ENCSR362NWP.ZNF24.Hep-G2	ENCSR362NWP	ZNF24	Hep-G2	356	37.6	0.019919427	3.243072674	211.8741865	1.34E-212	210.5885311	2.58E-211	209.4073189	3.91E-210	17872	3762
ENCSR528PSI.HLF.Hep-G2	ENCSR528PSI	HLF	Hep-G2	353	36.4	0.009327274	3.277657828	213.4120646	3.87E-214	212.1124734	7.72E-213	210.945197	1.13E-211	37846	3762
GSE69566.ARID2.Hep-G2	GSE69566	ARID2	Hep-G2	353	135.7	0.016393443	1.379247463	54.07237006	8.47E-55	53.01581685	9.64E-54	51.60550244	2.48E-52	21533	3762
ENCSR000BMZ.ELF1.Hep-G2	ENCSR000BMZ	ELF1	Hep-G2	343	116.9	0.00850083	1.552933647	64.10774326	7.80E-65	63.02905561	9.35E-64	61.64087564	2.29E-62	40349	3762
ENCSR714YZG.ETV4.Hep-G2	ENCSR714YZG	ETV4	Hep-G2	338	77.2	0.012235737	2.130350494	105.68969	2.04E-106	104.5301146	2.95E-105	103.2228223	5.99E-104	27624	3762
ENCSR000BRO.MYBL2.Hep-G2	ENCSR000BRO	MYBL2	Hep-G2	337	19.4	0.024206292	4.118620034	282.7687052	1.70E-283	281.4029532	3.95E-282	280.3018376	4.99E-281	13922	3762
ENCSR049KIZ.CUX1.Hep-G2	ENCSR049KIZ	CUX1	Hep-G2	334	85.1	0.010481391	1.972617066	92.368446	4.28E-93	91.23217172	5.86E-92	89.90157838	1.25E-90	31866	3762
ENCSR000BHP.FOSL2.Hep-G2	ENCSR000BHP	FOSL2	Hep-G2	328	75.7	0.007708216	2.11533061	101.4728599	3.37E-102	100.3200705	4.79E-101	99.00599227	9.86E-100	42552	3762
ENCSR238QRG.TBX3.Hep-G2	ENCSR238QRG	TBX3	Hep-G2	327	30.8	0.026381605	3.40828838	209.5041287	3.13E-210	208.2230208	5.98E-209	207.037261	9.18E-208	12395	3762
ENCSR000BRP.TEAD4.Hep-G2	ENCSR000BRP	TEAD4	Hep-G2	319	22	0.017117407	3.857980995	244.2739311	5.32E-245	242.9500712	1.12E-243	241.8070634	1.56E-242	18636	3762
ENCSR000BOT.REST.Hep-G2	ENCSR000BOT	REST	Hep-G2	298	75.2	0.010788502	1.986507764	83.55332814	2.80E-84	82.42666963	3.74E-83	81.08646052	8.19E-82	27622	3762
ENCSR000BNT.YY1.Hep-G2	ENCSR000BNT	YY1	Hep-G2	297	151.8	0.007359136	0.96829114	25.13366782	7.35E-26	24.14213035	7.21E-25	22.6668002	2.15E-23	40358	3762
ENCSR000EDT.BHLHE40.Hep-G2	ENCSR000EDT	BHLHE40	Hep-G2	284	85.1	0.008366475	1.738659893	64.25891633	5.51E-65	63.17738083	6.65E-64	61.79204871	1.61E-62	33945	3762
ENCSR157CAU.ZKSCAN1.Hep-G2	ENCSR157CAU	ZKSCAN1	Hep-G2	281	69.7	0.009518325	2.011339569	80.47959625	3.31E-81	79.35923197	4.37E-80	78.01272863	9.71E-79	29522	3762
ENCSR000EEC.MAFF.Hep-G2	ENCSR000EEC	MAFF	Hep-G2	276	66.1	0.003333696	2.06194609	82.28108282	5.24E-83	81.15758283	6.96E-82	79.8142152	1.53E-80	82791	3762
ENCSR616WEG.HBP1.Hep-G2	ENCSR616WEG	HBP1	Hep-G2	276	99	0.008730862	1.479167837	47.90126924	1.26E-48	46.85007776	1.41E-47	45.43440162	3.68E-46	31612	3762
ENCSR315JJE.HNRNPL.Hep-G2	ENCSR315JJE	HNRNPL	Hep-G2	276	146.8	0.007117805	0.910816299	21.13488487	7.33E-22	20.1570631	6.97E-21	18.66801725	2.15E-19	38776	3762
ENCSR313VZG.FIP1L1.Hep-G2	ENCSR313VZG	FIP1L1	Hep-G2	271	145.2	0.007168554	0.900251398	20.36814851	4.28E-21	19.39257116	4.05E-20	17.90128089	1.26E-18	37804	3762
ENCSR171FUX.FOXK2.Hep-G2	ENCSR171FUX	FOXK2	Hep-G2	254	28.7	0.0198453	3.145705855	145.1779094	6.64E-146	143.9752282	1.06E-144	142.7110418	1.95E-143	12799	3762
ENCSR000EDW.SMC3.Hep-G2	ENCSR000EDW	SMC3	Hep-G2	254	43.3	0.006712119	2.552389567	105.9452899	1.13E-106	104.7822813	1.65E-105	103.4784223	3.32E-104	37842	3762
ENCSR590CNM.GATA4.Hep-G2	ENCSR590CNM	GATA4	Hep-G2	251	48.6	0.014336303	2.368659145	93.29248925	5.10E-94	92.1496841	7.08E-93	90.82562163	1.49E-91	17508	3762
ENCSR000BVN.ZEB1.Hep-G2	ENCSR000BVN	ZEB1	Hep-G2	240	29.2	0.018214936	3.038994132	130.4597072	3.47E-131	129.2791135	5.26E-130	127.9928396	1.02E-128	13176	3762
ENCSR000BGL.SIN3A.Hep-G2	ENCSR000BGL	SIN3A	Hep-G2	235	140	0.006547238	0.74723393	13.03010826	9.33E-14	12.09714295	8.00E-13	10.56324064	2.73E-11	35893	3762
ENCSR950NAZ.LCORL.Hep-G2	ENCSR950NAZ	LCORL	Hep-G2	231	15.6	0.024328594	3.888274917	179.5588829	2.76E-180	178.2955038	5.06E-179	177.0920153	8.09E-178	9495	3762
ENCSR382PVA.GTF2F1.Hep-G2	ENCSR382PVA	GTF2F1	Hep-G2	230	50	0.013006843	2.201633861	76.40077104	3.97E-77	75.2896803	5.13E-76	73.93390342	1.16E-74	17683	3762
ENCSR407BEZ.ZHX2.Hep-G2	ENCSR407BEZ	ZHX2	Hep-G2	229	85.9	0.008634016	1.414617562	37.17595355	6.67E-38	36.14557058	7.15E-37	34.70908593	1.95E-35	26523	3762
GSE97661.TSC22D4.Hep-G2	GSE97661	TSC22D4	Hep-G2	226	10.3	0.035191529	4.45560653	212.3493955	4.47E-213	211.0591442	8.73E-212	209.8825278	1.31E-210	6422	3762
GSE97661.FOXO3.Hep-G2	GSE97661	FOXO3	Hep-G2	225	64	0.010197145	1.813781191	54.90888428	1.23E-55	53.84962518	1.41E-54	52.44201666	3.61E-53	22065	3762
GSE97661.KLF10.Hep-G2	GSE97661	KLF10	Hep-G2	221	50.3	0.013285242	2.135416064	70.0354855	9.22E-71	68.93942375	1.15E-69	67.56861788	2.70E-68	16635	3762
ENCSR633OVO.RFX3.Hep-G2	ENCSR633OVO	RFX3	Hep-G2	221	52	0.011816918	2.087462841	67.56485496	2.72E-68	66.47466215	3.35E-67	65.09798734	7.98E-66	18702	3762
ENCSR177HDZ.FOS.Hep-G2	ENCSR177HDZ	FOS	Hep-G2	221	65.1	0.008511786	1.763316921	51.55740994	2.77E-52	50.50354587	3.14E-51	49.09054232	8.12E-50	25964	3762
GSE69566.ARID1A.Hep-G2	GSE69566	ARID1A	Hep-G2	217	116.3	0.012473415	0.899843946	16.56144753	2.75E-17	15.60556449	2.48E-16	14.09457991	8.04E-15	17397	3762
ENCSR066FXN.HNRNPH1.Hep-G2	ENCSR066FXN	HNRNPH1	Hep-G2	217	144.4	0.003836023	0.5876243	8.141464175	7.22E-09	7.226389959	5.94E-08	5.674596555	2.12E-06	56569	3762
ENCSR868JLS.U2AF1.Hep-G2	ENCSR868JLS	U2AF1	Hep-G2	212	98.3	0.007770406	1.108800943	23.01517279	9.66E-24	22.03282707	9.27E-23	20.54830517	2.83E-21	27283	3762
ENCSR261EDU.MNT.Hep-G2	ENCSR261EDU	MNT	Hep-G2	205	63.6	0.005369163	1.688525239	44.69813173	2.00E-45	43.64959649	2.24E-44	42.23126411	5.87E-43	38181	3762
ENCSR545FXC.ATF7.Hep-G2	ENCSR545FXC	ATF7	Hep-G2	204	38	0.00446947	2.424497829	78.99341801	1.02E-79	77.87616697	1.33E-78	76.52655039	2.97E-77	45643	3762
GSE107730.INO80.Hep-G2	GSE107730	INO80	Hep-G2	203	151.5	0.009238191	0.422161934	4.545466629	2.85E-05	3.651303407	2.23E-04	2.078599009	0.008344513	21974	3762
ERP000209.STAG1.Hep-G2	ERP000209	STAG1	Hep-G2	202	84.5	0.003604825	1.257332046	27.12768065	7.45E-28	26.1171546	7.64E-27	24.66081303	2.18E-25	56036	3762
GSE97661.L3MBTL4.Hep-G2	GSE97661	L3MBTL4	Hep-G2	200	31.2	0.016367952	2.680382066	90.35220674	4.44E-91	89.21916143	6.04E-90	87.88533912	1.30E-88	12219	3762
GSE97661.USF2.Hep-G2	GSE97661	USF2	Hep-G2	198	46.2	0.009077988	2.099535674	61.28263052	5.22E-62	60.21237604	6.13E-61	58.8157629	1.53E-59	21811	3762
ENCSR000BQA.ZBTB7A.Hep-G2	ENCSR000BQA	ZBTB7A	Hep-G2	188	96.2	0.005605247	0.966623863	16.36193863	4.35E-17	15.41031341	3.89E-16	13.89507101	1.27E-14	33540	3762
GSE76893.NIPBL.Hep-G2	GSE76893	NIPBL	Hep-G2	184	9.2	0.024374089	4.321928095	166.2878988	5.15E-167	165.0579435	8.75E-166	163.8210312	1.51E-164	7549	3762
ENCSR101FJT.ZNF143.Hep-G2	ENCSR101FJT	ZNF143	Hep-G2	182	96.8	0.004095502	0.910859498	14.3861702	4.11E-15	13.44707358	3.57E-14	11.91930258	1.20E-12	44439	3762
ENCSR339JTP.RBM39.Hep-G2	ENCSR339JTP	RBM39	Hep-G2	174	215.6	0.003572895	-0.309269872	2.707271348	0.001962134	1.827707635	0.014869363	0.240403728	0.574905247	48700	3762
ENCSR000BGM.USF1.Hep-G2	ENCSR000BGM	USF1	Hep-G2	173	48.9	0.006107679	1.822865668	42.96320473	1.09E-43	41.91730959	1.21E-42	40.49633711	3.19E-41	28325	3762
ENCSR243LNQ.PRPF4.Hep-G2	ENCSR243LNQ	PRPF4	Hep-G2	172	53.1	0.007575758	1.695624799	38.02938731	9.35E-39	36.99389494	1.01E-37	35.56251969	2.74E-36	22704	3762
ENCSR000EEK.JUN.Hep-G2	ENCSR000EEK	JUN	Hep-G2	167	21	0.006811322	2.99138687	89.33221523	4.65E-90	88.20237506	6.28E-89	86.86534761	1.36E-87	24518	3762
ENCSR000EDZ.MAFK.Hep-G2	ENCSR000EDZ	MAFK	Hep-G2	152	46.2	0.002317462	1.718106567	34.52219385	3.00E-35	33.49434322	3.20E-34	32.05532623	8.80E-33	65589	3762
ENCSR000BJG.TCF12.Hep-G2	ENCSR000BJG	TCF12	Hep-G2	151	22.8	0.008234717	2.72744282	70.54353699	2.86E-71	69.44451077	3.59E-70	68.07666937	8.38E-69	18337	3762
ENCSR156APP.PTBP1.Hep-G2	ENCSR156APP	PTBP1	Hep-G2	148	169.2	0.002723041	-0.193132393	1.272233819	0.053427663	0.41539492	0.384242217	-1.194633801	15.65430536	54351	3762
ENCSR000EDU.MXI1.Hep-G2	ENCSR000EDU	MXI1	Hep-G2	143	66.9	0.007658936	1.095937031	15.67064798	2.13E-16	14.72533223	1.88E-15	13.20378035	6.25E-14	18671	3762
ENCSR260UJI.MBD1.Hep-G2	ENCSR260UJI	MBD1	Hep-G2	138	56.2	0.006600344	1.296026231	19.95544978	1.11E-20	18.98210531	1.04E-19	17.48858216	3.25E-18	20908	3762
ENCSR656JZL.HHEX.Hep-G2	ENCSR656JZL	HHEX	Hep-G2	137	5.6	0.026210063	4.612605256	136.004215	9.90E-137	134.8163829	1.53E-135	133.5373474	2.90E-134	5227	3762
ENCSR993LMB.TGIF2.Hep-G2	ENCSR993LMB	TGIF2	Hep-G2	134	44.5	0.00870469	1.590355759	27.05595017	8.79E-28	26.0478436	8.96E-27	24.58908255	2.58E-25	15394	3762
ENCSR819WZE.CBX1.Hep-G2	ENCSR819WZE	CBX1	Hep-G2	134	131.2	0.001933455	0.030465281	0.41844759	0.381550837	0	1	-2.048420031	111.7943952	69306	3762
ENCSR000AMA.CTCF.Hep-G2	ENCSR000AMA	CTCF	Hep-G2	133	79.7	0.002457139	0.738774616	7.735907829	1.84E-08	6.824711268	1.50E-07	5.269040209	5.38E-06	54128	3762
ENCSR923UTX.NONO.Hep-G2	ENCSR923UTX	NONO	Hep-G2	129	116.7	0.006369741	0.144566505	0.923963998	0.119134076	0.08709618	0.818283549	-1.542903622	34.90628437	20252	3762
ENCSR000EDQ.RCOR1.Hep-G2	ENCSR000EDQ	RCOR1	Hep-G2	125	46.2	0.007355104	1.435963338	21.49935382	3.17E-22	20.51927597	3.02E-21	19.0324862	9.28E-20	16995	3762
ENCSR283OLA.DNMT3B.Hep-G2	ENCSR283OLA	DNMT3B	Hep-G2	125	50.9	0.006610259	1.296190533	18.2133513	6.12E-19	17.2488253	5.64E-18	15.74648368	1.79E-16	18910	3762
ENCSR047BUZ.ATF2.Hep-G2	ENCSR047BUZ	ATF2	Hep-G2	124	50.4	0.00176686	1.298844482	18.1390291	7.26E-19	17.17668002	6.66E-18	15.67216148	2.13E-16	70181	3762
ENCSR269TNX.GABPA.Hep-G2	ENCSR269TNX	GABPA	Hep-G2	114	52.7	0.007040514	1.113158957	13.08465399	8.23E-14	12.14965451	7.09E-13	10.61778637	2.41E-11	16192	3762
ENCSR555ZMV.AGO1.Hep-G2	ENCSR555ZMV	AGO1	Hep-G2	111	257.4	0.001828726	-1.213452377	24.21321654	6.12E-25	23.22399531	5.97E-24	21.74634892	1.79E-22	60698	3762
GSE97661.ZBTB2.Hep-G2	GSE97661	ZBTB2	Hep-G2	111	55.8	0.002390232	0.992222649	10.6138224	2.43E-11	9.682881783	2.08E-10	8.146954782	7.13E-09	46439	3762
ENCSR000EDN.MAZ.Hep-G2	ENCSR000EDN	MAZ	Hep-G2	111	92.6	0.004510912	0.261475578	1.560954682	0.027481809	0.698976144	0.199997173	-0.905912938	8.05217005	24607	3762
ENCSR396QWK.MBD1_ISOF1.Hep-G2	ENCSR396QWK	MBD1_ISOF1	Hep-G2	109	33.2	0.00744383	1.715072988	25.1406549	7.23E-26	24.14678877	7.13E-25	22.67378728	2.12E-23	14643	3762
ENCSR000BLV.SRF.Hep-G2	ENCSR000BLV	SRF	Hep-G2	107	28.3	0.007797697	1.918736838	29.48962254	3.24E-30	28.47421673	3.36E-29	27.02275492	9.49E-28	13722	3762
ENCSR488EES.NFE2L2.Hep-G2	ENCSR488EES	NFE2L2	Hep-G2	101	22.3	0.005600843	2.179239678	34.03494744	9.23E-35	33.01211761	9.72E-34	31.56807982	2.70E-32	18033	3762
ENCSR514EOE.BRD4.Hep-G2	ENCSR514EOE	BRD4	Hep-G2	99	38	0.013576522	1.381429107	16.29135521	5.11E-17	15.34184335	4.55E-16	13.82448758	1.50E-14	7292	3762
ENCSR887LYD.SMARCC2.Hep-G2	ENCSR887LYD	SMARCC2	Hep-G2	96	3	0.031403337	5	106.991766	1.02E-107	105.825297	1.50E-106	104.5248984	2.99E-105	3057	3762
ENCSR452YHM.SIN3B.Hep-G2	ENCSR452YHM	SIN3B	Hep-G2	96	84.5	0.004160707	0.184083064	1.00949649	0.097837086	0.169363285	0.677074902	-1.45737113	28.66626625	23073	3762
ENCSR183AXJ.HNRNPUL1.Hep-G2	ENCSR183AXJ	HNRNPUL1	Hep-G2	91	16	0.013085994	2.50779464	38.18264364	6.57E-39	37.14457384	7.17E-38	35.71577602	1.92E-36	6954	3762
ENCSR804HMZ.HNRNPLL.Hep-G2	ENCSR804HMZ	HNRNPLL	Hep-G2	88	231.2	0.001689092	-1.393565969	26.44003322	3.63E-27	25.43672553	3.66E-26	23.9731656	1.06E-24	52099	3762
ENCSR523XCR.RNF2.Hep-G2	ENCSR523XCR	RNF2	Hep-G2	84	72.2	0.005867971	0.218390491	1.115714721	0.076609968	0.26730899	0.540369727	-1.351152899	22.44672052	14315	3762
ENCSR000BQW.MBD4.Hep-G2	ENCSR000BQW	MBD4	Hep-G2	82	5.8	0.018439397	3.821499104	63.71944469	1.91E-64	62.64358633	2.27E-63	61.25257707	5.59E-62	4447	3762
ENCSR382XLA.ZFP36.Hep-G2	ENCSR382XLA	ZFP36	Hep-G2	80	18.4	0.007393032	2.120294234	26.19406183	6.40E-27	25.19550057	6.38E-26	23.72719421	1.87E-24	10821	3762
GSE97661.NFATC3.Hep-G2	GSE97661	NFATC3	Hep-G2	74	89.3	0.002719189	-0.271134905	1.256414962	0.055409603	0.401275848	0.396939348	-1.210452658	16.23501364	27214	3762
ENCSR945NSF.PCBP2.Hep-G2	ENCSR945NSF	PCBP2	Hep-G2	72	38.6	0.003434295	0.899396059	6.279297121	5.26E-07	5.375753524	4.21E-06	3.8124295	1.54E-04	20965	3762
ENCSR620YNB.KAT2B.Hep-G2	ENCSR620YNB	KAT2B	Hep-G2	70	3.7	0.025170802	4.241757746	63.17133617	6.74E-64	62.09828879	7.97E-63	60.70446855	1.97E-61	2781	3762
ENCSR000EEA.RFX5.Hep-G2	ENCSR000EEA	RFX5	Hep-G2	70	43.2	0.004939666	0.69632361	4.185614863	6.52E-05	3.29698413	5.05E-04	1.718747243	0.019109651	14171	3762
ENCSR699TNT.BACH1.Hep-G2	ENCSR699TNT	BACH1	Hep-G2	63	11.1	0.006975972	2.504792152	26.9423657	1.14E-27	25.93666519	1.16E-26	24.47549808	3.35E-25	9031	3762
ENCSR745VSQ.GMEB2.Hep-G2	ENCSR745VSQ	GMEB2	Hep-G2	63	40	0.006278027	0.655351829	3.542774922	2.87E-04	2.657793743	0.002198904	1.075907302	0.083963918	10035	3762
ENCSR000DLR.MYC.Hep-G2	ENCSR000DLR	MYC	Hep-G2	62	28.2	0.006320726	1.136573053	7.930232562	1.17E-08	7.017101501	9.61E-08	5.463364942	3.44E-06	9809	3762
ENCSR000EED.CHD2.Hep-G2	ENCSR000EED	CHD2	Hep-G2	60	66	0.003393473	-0.137503524	0.597328266	0.252738692	0	1	-1.869539355	74.0524369	17681	3762
ENCSR000EVQ.TCF7L2.Hep-G2	ENCSR000EVQ	TCF7L2	Hep-G2	59	1.5	0.027803959	5.297680549	71.9953326	1.01E-72	70.89031602	1.29E-71	69.52846498	2.96E-70	2122	3762
ENCSR849DFF.PBX2.Hep-G2	ENCSR849DFF	PBX2	Hep-G2	57	13.1	0.012852311	2.121395108	19.15023188	7.08E-20	18.18351799	6.55E-19	16.68336426	2.07E-17	4435	3762
ENCSR519QAA.HNRNPK.Hep-G2	ENCSR519QAA	HNRNPK	Hep-G2	54	104.8	0.001053186	-0.956607404	7.471739699	3.37E-08	6.562469058	2.74E-07	5.004872078	9.89E-06	51273	3762
ENCSR110QXM.TCF25.Hep-G2	ENCSR110QXM	TCF25	Hep-G2	52	22.6	0.006475716	1.202188851	7.446587605	3.58E-08	6.539234383	2.89E-07	4.979719985	1.05E-05	8030	3762
GSE107730.RUVBL2.Hep-G2	GSE107730	RUVBL2	Hep-G2	48	38.8	0.008108108	0.306977753	1.195590124	0.06373968	0.343830751	0.453074113	-1.271277496	18.6757261	5920	3762
ENCSR696MBC.SRSF4.Hep-G2	ENCSR696MBC	SRSF4	Hep-G2	47	22.2	0.006527778	1.08210108	5.853697149	1.40E-06	4.952045905	1.12E-05	3.386829528	4.10E-04	7200	3762
ENCSR000BJN.TAF1.Hep-G2	ENCSR000BJN	TAF1	Hep-G2	43	74.2	0.002414374	-0.787082527	4.218767968	6.04E-05	3.328300891	4.70E-04	1.751900347	0.017705152	17810	3762
ENCSR928API.RFX1.Hep-G2	ENCSR928API	RFX1	Hep-G2	42	14.9	0.011921658	1.495076997	8.627960017	2.36E-09	7.708973211	1.95E-08	6.161092397	6.90E-07	3523	3762
ENCSR000EEW.ESRRA.Hep-G2	ENCSR000EEW	ESRRA	Hep-G2	41	3.7	0.026231606	3.470026734	28.85110621	1.41E-29	27.83814713	1.45E-28	26.38423859	4.13E-27	1563	3762
GSE97661.ZSCAN2.Hep-G2	GSE97661	ZSCAN2	Hep-G2	39	3.8	0.03046875	3.3594028	26.32848614	4.69E-27	25.32755815	4.70E-26	23.86161852	1.38E-24	1280	3762
ENCSR529JYA.HCFC1.Hep-G2	ENCSR529JYA	HCFC1	Hep-G2	39	71	0.002224504	-0.864344901	4.613782676	2.43E-05	3.717759517	1.92E-04	2.146915055	0.007129925	17532	3762
ENCSR525YFS.ZBTB40.Hep-G2	ENCSR525YFS	ZBTB40	Hep-G2	37	12.1	0.005437978	1.612518223	8.668411156	2.15E-09	7.747454757	1.79E-08	6.201543535	6.29E-07	6804	3762
GSE97661.HES1.Hep-G2	GSE97661	HES1	Hep-G2	34	2.8	0.020359281	3.602036014	25.5446444	2.85E-26	24.54843705	2.83E-25	23.07777678	8.36E-24	1670	3762
ENCSR081WLS.RAD51.Hep-G2	ENCSR081WLS	RAD51	Hep-G2	30	9.8	0.00477251	1.614108846	7.286713713	5.17E-08	6.381269481	4.16E-07	4.819846093	1.51E-05	6286	3762
ENCSR872EVQ.PCBP1.Hep-G2	ENCSR872EVQ	PCBP1	Hep-G2	28	107.6	8.86E-04	-1.942179346	19.19443791	6.39E-20	18.22552505	5.95E-19	16.72757029	1.87E-17	31610	3762
ENCSR825MZS.TAF15.Hep-G2	ENCSR825MZS	TAF15	Hep-G2	27	166.4	6.39E-04	-2.623624121	40.25614731	5.54E-41	39.2154847	6.09E-40	37.78927969	1.62E-38	42257	3762
ENCSR669LCD.ATF4.Hep-G2	ENCSR669LCD	ATF4	Hep-G2	26	1.6	0.018452803	4.022367813	23.19511488	6.38E-24	22.2104894	6.16E-23	20.72824726	1.87E-21	1409	3762
ENCSR000EET.HSF1.Hep-G2	ENCSR000EET	HSF1	Hep-G2	22	4.9	0.011	2.166649869	8.567944295	2.70E-09	7.65091819	2.23E-08	6.101076674	7.92E-07	2000	3762
ENCSR000EVS.NR2C2.Hep-G2	ENCSR000EVS	NR2C2	Hep-G2	17	13.2	0.005640345	0.364996817	0.917692026	0.120867064	0.082447741	0.827089027	-1.549175594	35.41404982	3014	3762
ENCSR000BHR.ZBTB33.Hep-G2	ENCSR000BHR	ZBTB33	Hep-G2	15	7	0.007545272	1.099535674	2.618599634	0.00240658	1.740826828	0.018162397	0.151732014	0.705128042	1988	3762
ENCSR000BKE.ATF3.Hep-G2	ENCSR000BKE	ATF3	Hep-G2	15	10.9	0.003935975	0.460634366	1.058659456	0.087365616	0.214975403	0.60957142	-1.408208164	25.59812553	3811	3762
ENCSR991ADX.U2AF2.Hep-G2	ENCSR991ADX	U2AF2	Hep-G2	15	14.9	0.0025325	0.00965017	0.375029377	0.42166798	0	1	-2.091838243	123.548718	5923	3762
ENCSR859JGF.ATM.Hep-G2	ENCSR859JGF	ATM	Hep-G2	14	1.9	0.006523765	2.881355504	8.705903811	1.97E-09	7.782968847	1.65E-08	6.239036191	5.77E-07	2146	3762
ENCSR968QDP.SMARCE1.Hep-G2	ENCSR968QDP	SMARCE1	Hep-G2	12	0.4	0.019736842	4.906890596	15.12865396	7.44E-16	14.18542116	6.52E-15	12.66178633	2.18E-13	608	3762
ENCSR590QQP.FUS.Hep-G2	ENCSR590QQP	FUS	Hep-G2	12	50.4	0.001043751	-2.070389328	10.02481788	9.44E-11	9.095892552	8.02E-10	7.55795026	2.77E-08	11497	3762
GSE108514.SATB1.Hep-G2	GSE108514	SATB1	Hep-G2	9	11.6	0.003720546	-0.366127899	0.554269474	0.279081164	0	1	-1.912598146	81.77078111	2419	3762
ENCSR000ARI.EZH2.Hep-G2	ENCSR000ARI	EZH2	Hep-G2	7	58.1	7.14E-04	-3.053111336	16.53106617	2.94E-17	15.57731726	2.65E-16	14.06419855	8.63E-15	9810	3762
ENCSR000EZP.SREBF1.Hep-G2	ENCSR000EZP	SREBF1	Hep-G2	7	1.1	0.025641026	2.669851398	4.696286873	2.01E-05	3.798395778	1.59E-04	2.229419252	0.005896316	273	3762
GSE107730.RUVBL1.Hep-G2	GSE107730	RUVBL1	Hep-G2	7	4.3	0.006679389	0.703018262	1.148547763	0.071031705	0.298468448	0.502957805	-1.318319857	20.81228943	1048	3762
ENCSR253OON.ATF1.Hep-G2	ENCSR253OON	ATF1	Hep-G2	7	9.2	0.003072871	-0.394278939	0.521434179	0.300999533	0	1	-1.945433442	88.19286307	2278	3762
ENCSR000EDY.BRCA1.Hep-G2	ENCSR000EDY	BRCA1	Hep-G2	5	14.9	0.001246572	-1.575312331	2.52395147	0.002992599	1.647962217	0.022492503	0.05708385	0.876831514	4011	3762
ENCSR145BHD.NFRKB.Hep-G2	ENCSR145BHD	NFRKB	Hep-G2	5	5.3	0.002392344	-0.084064265	0.359989279	0.436526608	0	1	-2.106878341	127.9022961	2090	3762
ENCSR145CXH.TARDBP.Hep-G2	ENCSR145CXH	TARDBP	Hep-G2	4	93.8	1.67E-04	-4.551516018	34.20950632	6.17E-35	33.18417334	6.54E-34	31.7426387	1.81E-32	23983	3762
ENCSR771GTF.SUZ12.Hep-G2	ENCSR771GTF	SUZ12	Hep-G2	3	11.6	8.62E-04	-1.9510904	2.506299606	0.003116739	1.632086611	0.023329927	0.039431986	0.91320444	3480	3762
ENCSR000EZO.SREBF2.Hep-G2	ENCSR000EZO	SREBF2	Hep-G2	3	1.3	0.010909091	1.206450877	1.365568553	0.043095453	0.505309995	0.31238488	-1.101299067	12.62696764	275	3762
ENCSR000EEH.NRF1.Hep-G2	ENCSR000EEH	NRF1	Hep-G2	2	7.8	9.02E-04	-1.963474124	1.79398937	0.016069806	0.928550299	0.117882599	-0.672878251	4.708453122	2217	3762
ENCSR000BOU.SP2.Hep-G2	ENCSR000BOU	SP2	Hep-G2	2	5	0.001934236	-1.321928095	0.904300681	0.124652019	0.072285366	0.846670902	-1.562566939	36.52304171	1034	3762
ENCSR000EEQ.PPARGC1A.Hep-G2	ENCSR000EEQ	PPARGC1A	Hep-G2	1	0.4	0.005882353	1.321928095	1.210758286	0.061551936	0.35731233	0.439225626	-1.256109335	18.03471712	170	3762
ENCSR029IBC.ARNT.Hep-G2	ENCSR029IBC	ARNT	Hep-G2	1	0.6	8.70E-04	0.736965594	0.91399137	0.121901382	0.08036457	0.831065837	-1.552876251	35.717105	1150	3762
ENCSR000EEJ.IRF3.Hep-G2	ENCSR000EEJ	IRF3	Hep-G2	1	3	0.001718213	-1.584962501	0.700823454	0.199148273	0	1	-1.766044166	58.35044413	582	3762
ENCSR543BVU.SOX6.Hep-G2	ENCSR543BVU	SOX6	Hep-G2	1	1.2	4.99E-04	-0.263034406	0.47189002	0.337372734	0	1	-1.994977601	98.850211	2005	3762
ENCSR752NDX.ZNF282.Hep-G2	ENCSR752NDX	ZNF282	Hep-G2	1	1.5	5.74E-04	-0.584962501	0.354406209	0.4421746	0	1	-2.112461412	129.5571577	1742	3762
ENCSR799GOY.YBX1.Hep-G2	ENCSR799GOY	YBX1	Hep-G2	0	4.3	0	#NAME?	1.867466272	0.013568559	0.998538873	0.100337003	-0.599401348	3.975587791	4914	3762
ENCSR278JQG.IKZF1.Hep-G2	ENCSR278JQG	IKZF1	Hep-G2	0	4.2	0	#NAME?	1.824036824	0.014995577	0.956857092	0.110444199	-0.642830796	4.393704008	3536	3762
ENCSR210ZYL.NBN.Hep-G2	ENCSR210ZYL	NBN	Hep-G2	0	2.4	0	#NAME?	1.042306757	0.090717953	0.200531604	0.630185485	-1.424560864	26.58036031	2124	3762
ENCSR506HXN.TRIM22.Hep-G2	ENCSR506HXN	TRIM22	Hep-G2	0	2	0	#NAME?	0.868588964	0.135335283	0.038179175	0.915842567	-1.598278657	39.65323799	2486	3762
ENCSR019KPC.PLRG1.Hep-G2	ENCSR019KPC	PLRG1	Hep-G2	0	1.9	0	#NAME?	0.825159516	0.149568619	0	1	-1.641708105	43.82360543	2828	3762
ENCSR624GNZ.SRSF9.Hep-G2	ENCSR624GNZ	SRSF9	Hep-G2	0	1.7	0	#NAME?	0.738300619	0.182683524	0	1	-1.728567001	53.52627255	7756	3762
ENCSR000EDO.CEBPZ.Hep-G2	ENCSR000EDO	CEBPZ	Hep-G2	0	1.7	0	#NAME?	0.738300619	0.182683524	0	1	-1.728567001	53.52627255	288	3762
ENCSR000EEV.NR3C1.Hep-G2	ENCSR000EEV	NR3C1	Hep-G2	0	1.4	0	#NAME?	0.608012275	0.246596964	0	1	-1.858855346	72.25291043	351	3762
ENCSR170DNV.PHB2.Hep-G2	ENCSR170DNV	PHB2	Hep-G2	0	1	0	#NAME?	0.434294482	0.367879441	0	1	-2.032573138	107.7886763	1531	3762
GSE64877.TP53.Hep-G2	GSE64877	TP53	Hep-G2	0	0.5	0	#NAME?	0.405089103	0.39346934	0	1	-2.061778517	115.2865167	245	3762
ENCSR683CSF.ZNF207.Hep-G2	ENCSR683CSF	ZNF207	Hep-G2	0	0.6	0	#NAME?	0.345642109	0.451188364	0	1	-2.121225511	132.1981906	150	3762
GSE59694.KDM1B.Hep-G2	GSE59694	KDM1B	Hep-G2	0	0	0								2	3762
Note:
Enrichment analysis was conducted using Remapenrich software (version 0.99.0) [https://github.com/remap-cisreg/ReMapEnrich].
The analysis employed a two-sided binomial test, with p-values adjusted for multiple comparisons using the Benjamini-Yekutieli (BY) method.
