# Supplementary material for: Transposable elements-mediated recruitment of KDM1A epigenetically silences HNF4A expression to promote hepatocellular carcinoma
Source: Nat Commun. 2024 Jul 4;15:5631. doi: 10.1038/s41467-024-49926-2 (PMC11224304; doi:10.1038/s41467-024-49926-2)
Supplement: Supplementary file 8 — Supplementary Data 5 [file 41467_2024_49926_MOESM8_ESM.xls]

gene	cell_line	dependency	entrez_id	gene_name	depmap_id
KMT2D (8085)	HEP3B217_LIVER	-1.07054945208	8085	KMT2D	ACH-000625
KMT5A (387893)	HEPG2_LIVER	-0.80067796056	387893	KMT5A	ACH-000739
PRDM6 (93166)	JHH6_LIVER	-0.687875317065	93166	PRDM6	ACH-000217
PRDM6 (93166)	HUH1_LIVER	-0.683380267884	93166	PRDM6	ACH-000475
EHMT2 (10919)	PLCPRF5_LIVER	-0.637855803216	10919	EHMT2	ACH-001318
KDM1A (23028)	HUH1_LIVER	-0.634613144129	23028	KDM1A	ACH-000475
KDM6A (7403)	HEP3B217_LIVER	-0.630018590833	7403	KDM6A	ACH-000625
KDM1A (23028)	JHH5_LIVER	-0.616883329611	23028	KDM1A	ACH-000734
SETDB1 (9869)	SNU761_LIVER	-0.616416867215	9869	SETDB1	ACH-000537
KDM1A (23028)	HLE_LIVER	-0.611734361249	23028	KDM1A	ACH-001089
KDM5B (10765)	SNU761_LIVER	-0.584819721918	10765	KDM5B	ACH-000537
KDM1A (23028)	JHH1_LIVER	-0.582322450828	23028	KDM1A	ACH-000620
EHMT2 (10919)	HUH7_LIVER	-0.53580130839	10919	EHMT2	ACH-000480
KDM2B (84678)	HEPG2_LIVER	-0.523075445492	84678	KDM2B	ACH-000739
PRDM16 (63976)	SNU423_LIVER	-0.513251515569	63976	PRDM16	ACH-000493
SETDB1 (9869)	JHH1_LIVER	-0.509777497442	9869	SETDB1	ACH-000620
SETD5 (55209)	HLE_LIVER	-0.502640481099	55209	SETD5	ACH-001089
KDM3B (51780)	SNU423_LIVER	-0.496818240052	51780	KDM3B	ACH-000493
KMT2D (8085)	HEPG2_LIVER	-0.485410990529	8085	KMT2D	ACH-000739
EHMT1 (79813)	PLCPRF5_LIVER	-0.48459871678	79813	EHMT1	ACH-001318
EHMT2 (10919)	HEPG2_LIVER	-0.472069955512	10919	EHMT2	ACH-000739
KDM6B (23135)	HEPG2_LIVER	-0.470599782946	23135	KDM6B	ACH-000739
JMJD6 (23210)	SNU761_LIVER	-0.469852049887	23210	JMJD6	ACH-000537
KDM2B (84678)	HUH7_LIVER	-0.45798591847	84678	KDM2B	ACH-000480
SETD5 (55209)	HUH7_LIVER	-0.454103902268	55209	SETD5	ACH-000480
SETD2 (29072)	SNU761_LIVER	-0.446799740205	29072	SETD2	ACH-000537
NSD2 (7468)	HUH6_LIVER	-0.445935521287	7468	NSD2	ACH-000671
SETD7 (80854)	SNU886_LIVER	-0.445109298009	80854	SETD7	ACH-000316
KDM6B (23135)	HLF_LIVER	-0.440782321627	23135	KDM6B	ACH-000393
PRDM2 (7799)	SNU449_LIVER	-0.434847415527	7799	PRDM2	ACH-000420
KDM2A (22992)	HEP3B217_LIVER	-0.430029250367	22992	KDM2A	ACH-000625
JMJD6 (23210)	HLE_LIVER	-0.427899192748	23210	JMJD6	ACH-001089
KDM1A (23028)	HUH6_LIVER	-0.423635993793	23028	KDM1A	ACH-000671
NSD1 (64324)	HUH1_LIVER	-0.421132928898	64324	NSD1	ACH-000475
KMT5B (51111)	SNU761_LIVER	-0.41989037284	51111	KMT5B	ACH-000537
KMT5C (84787)	HUH7_LIVER	-0.414191157359	84787	KMT5C	ACH-000480
KMT5A (387893)	SNU423_LIVER	-0.414167612989	387893	KMT5A	ACH-000493
KMT5C (84787)	PLCPRF5_LIVER	-0.412795301561	84787	KMT5C	ACH-001318
SETD2 (29072)	SNU423_LIVER	-0.412417354489	29072	SETD2	ACH-000493
SMYD3 (64754)	HEP3B217_LIVER	-0.409752273572	64754	SMYD3	ACH-000625
SETDB1 (9869)	HLE_LIVER	-0.407696820289	9869	SETDB1	ACH-001089
PRDM2 (7799)	PLCPRF5_LIVER	-0.402210817105	7799	PRDM2	ACH-001318
SETDB1 (9869)	LI7_LIVER	-0.391602433453	9869	SETDB1	ACH-000471
MECOM (2122)	JHH1_LIVER	-0.390002121973	2122	MECOM	ACH-000620
NSD1 (64324)	HUH7_LIVER	-0.387910429495	64324	NSD1	ACH-000480
KDM5D (8284)	JHH7_LIVER	-0.387666457547	8284	KDM5D	ACH-000848
SETD1A (9739)	LI7_LIVER	-0.374002813471	9739	SETD1A	ACH-000471
KDM3B (51780)	SNU449_LIVER	-0.371864112466	51780	KDM3B	ACH-000420
SETD2 (29072)	PLCPRF5_LIVER	-0.370239594207	29072	SETD2	ACH-001318
KMT2D (8085)	PLCPRF5_LIVER	-0.370145359458	8085	KMT2D	ACH-001318
KMT5C (84787)	SNU423_LIVER	-0.369709136049	84787	KMT5C	ACH-000493
EHMT2 (10919)	JHH1_LIVER	-0.368462961935	10919	EHMT2	ACH-000620
KDM1A (23028)	JHH6_LIVER	-0.368084480491	23028	KDM1A	ACH-000217
HR (55806)	HEPG2_LIVER	-0.367379362946	55806	HR	ACH-000739
PRDM6 (93166)	SNU423_LIVER	-0.364706167971	93166	PRDM6	ACH-000493
KDM2A (22992)	HEPG2_LIVER	-0.363857713529	22992	KDM2A	ACH-000739
KDM2B (84678)	HEP3B217_LIVER	-0.359012053612	84678	KDM2B	ACH-000625
KDM6B (23135)	HUH7_LIVER	-0.357091050605	23135	KDM6B	ACH-000480
KDM1A (23028)	PLCPRF5_LIVER	-0.355743929731	23028	KDM1A	ACH-001318
HR (55806)	HUH7_LIVER	-0.355107061339	55806	HR	ACH-000480
RIOX2 (84864)	SNU761_LIVER	-0.35447781553	84864	RIOX2	ACH-000537
SETD1A (9739)	HUH1_LIVER	-0.353339337431	9739	SETD1A	ACH-000475
KDM3A (55818)	SNU886_LIVER	-0.351230197705	55818	KDM3A	ACH-000316
KDM5D (8284)	HEPG2_LIVER	-0.350188888055	8284	KDM5D	ACH-000739
KDM3A (55818)	SNU761_LIVER	-0.346679000136	55818	KDM3A	ACH-000537
KDM2B (84678)	JHH7_LIVER	-0.340279518846	84678	KDM2B	ACH-000848
KDM6A (7403)	PLCPRF5_LIVER	-0.340222657127	7403	KDM6A	ACH-001318
SETD5 (55209)	HUH1_LIVER	-0.339353061417	55209	SETD5	ACH-000475
SUV39H1 (6839)	PLCPRF5_LIVER	-0.339213879168	6839	SUV39H1	ACH-001318
KMT5A (387893)	LI7_LIVER	-0.339195755371	387893	KMT5A	ACH-000471
SUV39H1 (6839)	JHH7_LIVER	-0.338997306294	6839	SUV39H1	ACH-000848
KMT2D (8085)	SNU886_LIVER	-0.338973626393	8085	KMT2D	ACH-000316
SUV39H1 (6839)	HUH1_LIVER	-0.338569170907	6839	SUV39H1	ACH-000475
EHMT2 (10919)	HLE_LIVER	-0.338514002639	10919	EHMT2	ACH-001089
KDM1A (23028)	JHH7_LIVER	-0.332332060564	23028	KDM1A	ACH-000848
EHMT1 (79813)	JHH1_LIVER	-0.329624290037	79813	EHMT1	ACH-000620
PHF8 (23133)	HLF_LIVER	-0.32935221276	23133	PHF8	ACH-000393
KDM5C (8242)	SNU761_LIVER	-0.327360737435	8242	KDM5C	ACH-000537
KDM6A (7403)	HEPG2_LIVER	-0.324510790576	7403	KDM6A	ACH-000739
SETD5 (55209)	HUH6_LIVER	-0.323277598678	55209	SETD5	ACH-000671
PHF8 (23133)	JHH5_LIVER	-0.320199427637	23133	PHF8	ACH-000734
SETD2 (29072)	JHH6_LIVER	-0.315396953331	29072	SETD2	ACH-000217
KDM8 (79831)	SNU761_LIVER	-0.315314397313	79831	KDM8	ACH-000537
KDM6B (23135)	JHH7_LIVER	-0.313340268518	23135	KDM6B	ACH-000848
EHMT1 (79813)	SNU886_LIVER	-0.31156017586	79813	EHMT1	ACH-000316
KDM5C (8242)	HLE_LIVER	-0.31003549365	8242	KDM5C	ACH-001089
KMT5C (84787)	HUH1_LIVER	-0.308790410877	84787	KMT5C	ACH-000475
PRDM6 (93166)	SNU449_LIVER	-0.307247310114	93166	PRDM6	ACH-000420
SMYD1 (150572)	JHH7_LIVER	-0.304657004967	150572	SMYD1	ACH-000848
EHMT2 (10919)	HUH1_LIVER	-0.304261112251	10919	EHMT2	ACH-000475
KMT5A (387893)	SNU449_LIVER	-0.303058766405	387893	KMT5A	ACH-000420
KDM5C (8242)	HUH1_LIVER	-0.300633680052	8242	KDM5C	ACH-000475
KDM4A (9682)	HEPG2_LIVER	-0.300318296254	9682	KDM4A	ACH-000739
SETD1A (9739)	JHH6_LIVER	-0.298730588403	9739	SETD1A	ACH-000217
KMT5A (387893)	HLF_LIVER	-0.298445179821	387893	KMT5A	ACH-000393
SUV39H1 (6839)	HUH7_LIVER	-0.297921473854	6839	SUV39H1	ACH-000480
KDM5D (8284)	JHH5_LIVER	-0.294090023635	8284	KDM5D	ACH-000734
NSD1 (64324)	JHH7_LIVER	-0.29152488879	64324	NSD1	ACH-000848
KMT5C (84787)	SNU449_LIVER	-0.290381158907	84787	KMT5C	ACH-000420
KDM2B (84678)	PLCPRF5_LIVER	-0.288895054859	84678	KDM2B	ACH-001318
EHMT2 (10919)	JHH5_LIVER	-0.287335518948	10919	EHMT2	ACH-000734
RIOX2 (84864)	HLF_LIVER	-0.282910729905	84864	RIOX2	ACH-000393
KMT5C (84787)	SNU886_LIVER	-0.281441910831	84787	KMT5C	ACH-000316
RIOX2 (84864)	LI7_LIVER	-0.281248706619	84864	RIOX2	ACH-000471
SUV39H1 (6839)	HLF_LIVER	-0.27993167118	6839	SUV39H1	ACH-000393
KDM3A (55818)	SNU423_LIVER	-0.279880339702	55818	KDM3A	ACH-000493
KMT2A (4297)	SNU449_LIVER	-0.276816959266	4297	KMT2A	ACH-000420
KDM8 (79831)	HEPG2_LIVER	-0.275411573562	79831	KDM8	ACH-000739
KDM2A (22992)	JHH5_LIVER	-0.275256273993	22992	KDM2A	ACH-000734
SMYD3 (64754)	SNU423_LIVER	-0.274968785599	64754	SMYD3	ACH-000493
KDM8 (79831)	LI7_LIVER	-0.273821242442	79831	KDM8	ACH-000471
SETD1A (9739)	JHH5_LIVER	-0.273404345549	9739	SETD1A	ACH-000734
JMJD6 (23210)	HUH1_LIVER	-0.271097936906	23210	JMJD6	ACH-000475
KDM4E (390245)	LI7_LIVER	-0.270577123194	390245	KDM4E	ACH-000471
KMT5A (387893)	HLE_LIVER	-0.269262339351	387893	KMT5A	ACH-001089
NSD2 (7468)	SNU449_LIVER	-0.269018059801	7468	NSD2	ACH-000420
NSD1 (64324)	SNU449_LIVER	-0.268617176421	64324	NSD1	ACH-000420
KDM2A (22992)	SNU886_LIVER	-0.26672987423	22992	KDM2A	ACH-000316
SETD1A (9739)	HLE_LIVER	-0.266557983978	9739	SETD1A	ACH-001089
KDM4A (9682)	JHH7_LIVER	-0.266136237397	9682	KDM4A	ACH-000848
SETD1A (9739)	HUH7_LIVER	-0.265240841762	9739	SETD1A	ACH-000480
KMT5A (387893)	SNU886_LIVER	-0.264266583687	387893	KMT5A	ACH-000316
NSD1 (64324)	PLCPRF5_LIVER	-0.261884212533	64324	NSD1	ACH-001318
KDM8 (79831)	PLCPRF5_LIVER	-0.261354548891	79831	KDM8	ACH-001318
SMYD3 (64754)	HEPG2_LIVER	-0.261204179402	64754	SMYD3	ACH-000739
NSD1 (64324)	HLE_LIVER	-0.259780557279	64324	NSD1	ACH-001089
KDM1A (23028)	HEPG2_LIVER	-0.258807379905	23028	KDM1A	ACH-000739
PHF8 (23133)	HLE_LIVER	-0.258130049543	23133	PHF8	ACH-001089
SETD1A (9739)	HEP3B217_LIVER	-0.256732105612	9739	SETD1A	ACH-000625
KDM7A (80853)	SNU761_LIVER	-0.256401237341	80853	KDM7A	ACH-000537
EHMT1 (79813)	HEP3B217_LIVER	-0.255438484805	79813	EHMT1	ACH-000625
KMT2D (8085)	HUH7_LIVER	-0.254249857559	8085	KMT2D	ACH-000480
KDM5B (10765)	LI7_LIVER	-0.253823492561	10765	KDM5B	ACH-000471
JARID2 (3720)	JHH1_LIVER	-0.253208379525	3720	JARID2	ACH-000620
KMT5A (387893)	HUH7_LIVER	-0.253083259576	387893	KMT5A	ACH-000480
KMT5A (387893)	JHH6_LIVER	-0.252949406432	387893	KMT5A	ACH-000217
KDM1A (23028)	LI7_LIVER	-0.252221389073	23028	KDM1A	ACH-000471
SUV39H2 (79723)	LI7_LIVER	-0.251512019032	79723	SUV39H2	ACH-000471
SETDB1 (9869)	HLF_LIVER	-0.251102598518	9869	SETDB1	ACH-000393
PHF8 (23133)	HUH1_LIVER	-0.248455632045	23133	PHF8	ACH-000475
EZH1 (2145)	PLCPRF5_LIVER	-0.248432718434	2145	EZH1	ACH-001318
PRDM16 (63976)	HEP3B217_LIVER	-0.248288742343	63976	PRDM16	ACH-000625
JARID2 (3720)	SNU886_LIVER	-0.248127482835	3720	JARID2	ACH-000316
SETDB1 (9869)	HUH7_LIVER	-0.247512628038	9869	SETDB1	ACH-000480
KDM3B (51780)	HUH1_LIVER	-0.247208870533	51780	KDM3B	ACH-000475
SUV39H2 (79723)	HEP3B217_LIVER	-0.247090792299	79723	SUV39H2	ACH-000625
KDM2B (84678)	JHH6_LIVER	-0.247020325687	84678	KDM2B	ACH-000217
KDM8 (79831)	JHH7_LIVER	-0.24682255965	79831	KDM8	ACH-000848
JMJD6 (23210)	HUH7_LIVER	-0.245762232673	23210	JMJD6	ACH-000480
SETD2 (29072)	HLF_LIVER	-0.245268311214	29072	SETD2	ACH-000393
KDM4A (9682)	LI7_LIVER	-0.244968022337	9682	KDM4A	ACH-000471
PRDM9 (56979)	SNU423_LIVER	-0.244638086749	56979	PRDM9	ACH-000493
KDM2B (84678)	HUH1_LIVER	-0.244493887551	84678	KDM2B	ACH-000475
KDM6B (23135)	SNU423_LIVER	-0.244255817796	23135	KDM6B	ACH-000493
KDM7A (80853)	SNU449_LIVER	-0.243505737298	80853	KDM7A	ACH-000420
KDM5D (8284)	LI7_LIVER	-0.24296517615	8284	KDM5D	ACH-000471
KMT2C (58508)	SNU449_LIVER	-0.24268132254	58508	KMT2C	ACH-000420
PHF8 (23133)	HEPG2_LIVER	-0.240272117265	23133	PHF8	ACH-000739
JMJD6 (23210)	PLCPRF5_LIVER	-0.240216775155	23210	JMJD6	ACH-001318
KDM4A (9682)	SNU761_LIVER	-0.238157405524	9682	KDM4A	ACH-000537
RIOX2 (84864)	SNU449_LIVER	-0.238138668086	84864	RIOX2	ACH-000420
PRDM2 (7799)	HUH7_LIVER	-0.23767381894	7799	PRDM2	ACH-000480
KDM5C (8242)	SNU449_LIVER	-0.237247987751	8242	KDM5C	ACH-000420
KDM4A (9682)	JHH6_LIVER	-0.23704534627	9682	KDM4A	ACH-000217
PHF2 (5253)	PLCPRF5_LIVER	-0.236642987974	5253	PHF2	ACH-001318
KMT5C (84787)	JHH7_LIVER	-0.236604854937	84787	KMT5C	ACH-000848
KDM1A (23028)	SNU761_LIVER	-0.235747363278	23028	KDM1A	ACH-000537
HR (55806)	SNU761_LIVER	-0.23504082415	55806	HR	ACH-000537
EHMT1 (79813)	HEPG2_LIVER	-0.234459309905	79813	EHMT1	ACH-000739
SETD5 (55209)	JHH6_LIVER	-0.234402706433	55209	SETD5	ACH-000217
JMJD6 (23210)	HLF_LIVER	-0.23366465426	23210	JMJD6	ACH-000393
SETD1A (9739)	HLF_LIVER	-0.233628329248	9739	SETD1A	ACH-000393
KDM2B (84678)	SNU449_LIVER	-0.233486691532	84678	KDM2B	ACH-000420
SUV39H2 (79723)	PLCPRF5_LIVER	-0.232785321813	79723	SUV39H2	ACH-001318
EZH2 (2146)	HEPG2_LIVER	-0.23256327623	2146	EZH2	ACH-000739
KDM4C (23081)	LI7_LIVER	-0.232086690334	23081	KDM4C	ACH-000471
SMYD3 (64754)	HLF_LIVER	-0.232014593156	64754	SMYD3	ACH-000393
KMT2C (58508)	JHH5_LIVER	-0.228912897977	58508	KMT2C	ACH-000734
SETD1B (23067)	HUH6_LIVER	-0.228899928616	23067	SETD1B	ACH-000671
SETD7 (80854)	SNU761_LIVER	-0.228751867577	80854	SETD7	ACH-000537
KMT2D (8085)	SNU423_LIVER	-0.228730000104	8085	KMT2D	ACH-000493
HR (55806)	SNU449_LIVER	-0.22638065964	55806	HR	ACH-000420
EHMT1 (79813)	HUH6_LIVER	-0.226121588593	79813	EHMT1	ACH-000671
SMYD3 (64754)	JHH5_LIVER	-0.225890696048	64754	SMYD3	ACH-000734
KDM4C (23081)	HEPG2_LIVER	-0.225679655181	23081	KDM4C	ACH-000739
KDM4B (23030)	HLF_LIVER	-0.225394110863	23030	KDM4B	ACH-000393
JMJD6 (23210)	HEPG2_LIVER	-0.224873313038	23210	JMJD6	ACH-000739
KDM2A (22992)	JHH7_LIVER	-0.224729267403	22992	KDM2A	ACH-000848
SETD5 (55209)	SNU886_LIVER	-0.223872408464	55209	SETD5	ACH-000316
KDM4A (9682)	HEP3B217_LIVER	-0.223340894388	9682	KDM4A	ACH-000625
KMT5A (387893)	JHH7_LIVER	-0.221827514527	387893	KMT5A	ACH-000848
KDM4C (23081)	HUH1_LIVER	-0.220657848811	23081	KDM4C	ACH-000475
PRDM2 (7799)	JHH1_LIVER	-0.219615601703	7799	PRDM2	ACH-000620
SUV39H2 (79723)	JHH6_LIVER	-0.219395959908	79723	SUV39H2	ACH-000217
KDM1A (23028)	HUH7_LIVER	-0.219360420476	23028	KDM1A	ACH-000480
JMJD6 (23210)	JHH5_LIVER	-0.217307961837	23210	JMJD6	ACH-000734
KDM3B (51780)	HUH6_LIVER	-0.217194229446	51780	KDM3B	ACH-000671
SETDB2 (83852)	SNU449_LIVER	-0.216625655801	83852	SETDB2	ACH-000420
SUV39H1 (6839)	LI7_LIVER	-0.216596398551	6839	SUV39H1	ACH-000471
PRDM2 (7799)	LI7_LIVER	-0.214508266781	7799	PRDM2	ACH-000471
KDM3B (51780)	JHH1_LIVER	-0.213038955928	51780	KDM3B	ACH-000620
KDM8 (79831)	JHH1_LIVER	-0.212883142498	79831	KDM8	ACH-000620
JARID2 (3720)	JHH5_LIVER	-0.210756697997	3720	JARID2	ACH-000734
KDM2B (84678)	JHH1_LIVER	-0.210209478899	84678	KDM2B	ACH-000620
PRDM6 (93166)	HEP3B217_LIVER	-0.208399676293	93166	PRDM6	ACH-000625
NSD3 (54904)	HLF_LIVER	-0.206654246346	54904	NSD3	ACH-000393
KDM1A (23028)	HLF_LIVER	-0.206320742938	23028	KDM1A	ACH-000393
KMT5B (51111)	HEPG2_LIVER	-0.205858614081	51111	KMT5B	ACH-000739
KDM1A (23028)	SNU423_LIVER	-0.205170844204	23028	KDM1A	ACH-000493
RIOX2 (84864)	JHH6_LIVER	-0.204865912246	84864	RIOX2	ACH-000217
SETD5 (55209)	SNU449_LIVER	-0.204094700165	55209	SETD5	ACH-000420
KMT2B (9757)	HEP3B217_LIVER	-0.203368271154	9757	KMT2B	ACH-000625
JARID2 (3720)	HUH1_LIVER	-0.20071526048	3720	JARID2	ACH-000475
KDM2B (84678)	HLF_LIVER	-0.200583360777	84678	KDM2B	ACH-000393
PRDM2 (7799)	HUH1_LIVER	-0.199841735194	7799	PRDM2	ACH-000475
KDM5D (8284)	SNU449_LIVER	-0.198186153269	8284	KDM5D	ACH-000420
KMT5A (387893)	HEP3B217_LIVER	-0.197980879955	387893	KMT5A	ACH-000625
NSD3 (54904)	LI7_LIVER	-0.197972329785	54904	NSD3	ACH-000471
PRDM16 (63976)	LI7_LIVER	-0.19787032108	63976	PRDM16	ACH-000471
KDM2B (84678)	HUH6_LIVER	-0.197349581929	84678	KDM2B	ACH-000671
KMT5C (84787)	HUH6_LIVER	-0.197216405378	84787	KMT5C	ACH-000671
PRDM2 (7799)	HUH6_LIVER	-0.196607829072	7799	PRDM2	ACH-000671
JARID2 (3720)	SNU761_LIVER	-0.194646532185	3720	JARID2	ACH-000537
KMT5C (84787)	JHH6_LIVER	-0.193383918315	84787	KMT5C	ACH-000217
KMT5B (51111)	HUH6_LIVER	-0.192579794842	51111	KMT5B	ACH-000671
SUV39H1 (6839)	JHH6_LIVER	-0.192212525881	6839	SUV39H1	ACH-000217
SUV39H2 (79723)	HUH7_LIVER	-0.191984474042	79723	SUV39H2	ACH-000480
EZH2 (2146)	HEP3B217_LIVER	-0.191133135452	2146	EZH2	ACH-000625
KDM6B (23135)	HUH6_LIVER	-0.190962684137	23135	KDM6B	ACH-000671
SETD2 (29072)	SNU449_LIVER	-0.189318998348	29072	SETD2	ACH-000420
JMJD6 (23210)	HEP3B217_LIVER	-0.18919774508	23210	JMJD6	ACH-000625
KDM5A (5927)	HUH1_LIVER	-0.188810724961	5927	KDM5A	ACH-000475
KDM6A (7403)	SNU449_LIVER	-0.188292360585	7403	KDM6A	ACH-000420
KDM3A (55818)	LI7_LIVER	-0.187096187508	55818	KDM3A	ACH-000471
KDM4A (9682)	HLE_LIVER	-0.186729126138	9682	KDM4A	ACH-001089
EZH1 (2145)	SNU761_LIVER	-0.186633182249	2145	EZH1	ACH-000537
NSD1 (64324)	HLF_LIVER	-0.186619015617	64324	NSD1	ACH-000393
KMT5A (387893)	SNU761_LIVER	-0.186556159835	387893	KMT5A	ACH-000537
KDM5A (5927)	HLF_LIVER	-0.182736236826	5927	KDM5A	ACH-000393
SETD3 (84193)	SNU449_LIVER	-0.182528160453	84193	SETD3	ACH-000420
KDM3B (51780)	LI7_LIVER	-0.182519800568	51780	KDM3B	ACH-000471
SETD5 (55209)	HLF_LIVER	-0.182129613658	55209	SETD5	ACH-000393
KDM5D (8284)	HUH1_LIVER	-0.181381078149	8284	KDM5D	ACH-000475
PRDM7 (11105)	SNU449_LIVER	-0.180478166767	11105	PRDM7	ACH-000420
SETD1A (9739)	HEPG2_LIVER	-0.178750393757	9739	SETD1A	ACH-000739
SUV39H1 (6839)	HEPG2_LIVER	-0.178388562571	6839	SUV39H1	ACH-000739
NSD1 (64324)	SNU886_LIVER	-0.177931160212	64324	NSD1	ACH-000316
SETD2 (29072)	SNU886_LIVER	-0.177762849002	29072	SETD2	ACH-000316
KMT5C (84787)	JHH1_LIVER	-0.175831835442	84787	KMT5C	ACH-000620
JMJD6 (23210)	SNU449_LIVER	-0.173538603594	23210	JMJD6	ACH-000420
KMT2D (8085)	SNU761_LIVER	-0.173522296503	8085	KMT2D	ACH-000537
KDM2A (22992)	HLF_LIVER	-0.171913882083	22992	KDM2A	ACH-000393
KDM8 (79831)	HLE_LIVER	-0.17171243771	79831	KDM8	ACH-001089
SMYD3 (64754)	JHH7_LIVER	-0.171605873058	64754	SMYD3	ACH-000848
EZH1 (2145)	HUH1_LIVER	-0.171479347498	2145	EZH1	ACH-000475
KDM5B (10765)	SNU423_LIVER	-0.171440991723	10765	KDM5B	ACH-000493
PHF8 (23133)	HUH6_LIVER	-0.171257401675	23133	PHF8	ACH-000671
PRDM2 (7799)	HEP3B217_LIVER	-0.170849809979	7799	PRDM2	ACH-000625
SETD3 (84193)	SNU423_LIVER	-0.170355755407	84193	SETD3	ACH-000493
EZH1 (2145)	JHH6_LIVER	-0.169786961001	2145	EZH1	ACH-000217
KMT2D (8085)	LI7_LIVER	-0.168422042749	8085	KMT2D	ACH-000471
SUV39H1 (6839)	JHH1_LIVER	-0.167677166982	6839	SUV39H1	ACH-000620
KDM2B (84678)	JHH5_LIVER	-0.167615473761	84678	KDM2B	ACH-000734
PRDM7 (11105)	PLCPRF5_LIVER	-0.167236403765	11105	PRDM7	ACH-001318
KDM4A (9682)	HUH1_LIVER	-0.167118848643	9682	KDM4A	ACH-000475
SETDB1 (9869)	PLCPRF5_LIVER	-0.166224308532	9869	SETDB1	ACH-001318
KMT5B (51111)	JHH6_LIVER	-0.165443858625	51111	KMT5B	ACH-000217
KMT5C (84787)	HEPG2_LIVER	-0.165199525758	84787	KMT5C	ACH-000739
KMT5C (84787)	LI7_LIVER	-0.165177352377	84787	KMT5C	ACH-000471
EZH1 (2145)	HUH7_LIVER	-0.165015264674	2145	EZH1	ACH-000480
NSD2 (7468)	HLF_LIVER	-0.164256994089	7468	NSD2	ACH-000393
JMJD6 (23210)	SNU423_LIVER	-0.163931182565	23210	JMJD6	ACH-000493
SETD5 (55209)	JHH7_LIVER	-0.163642693985	55209	SETD5	ACH-000848
EHMT2 (10919)	HUH6_LIVER	-0.16330970893	10919	EHMT2	ACH-000671
EZH1 (2145)	HLF_LIVER	-0.163288391221	2145	EZH1	ACH-000393
KDM5D (8284)	HUH6_LIVER	-0.163013261468	8284	KDM5D	ACH-000671
SETD2 (29072)	LI7_LIVER	-0.1628091594	29072	SETD2	ACH-000471
SUV39H1 (6839)	SNU449_LIVER	-0.162631182379	6839	SUV39H1	ACH-000420
JARID2 (3720)	HUH7_LIVER	-0.16257693156	3720	JARID2	ACH-000480
SUV39H2 (79723)	HUH1_LIVER	-0.161297470161	79723	SUV39H2	ACH-000475
KDM4E (390245)	HEPG2_LIVER	-0.161236501889	390245	KDM4E	ACH-000739
KDM4C (23081)	JHH7_LIVER	-0.160621093582	23081	KDM4C	ACH-000848
JMJD6 (23210)	JHH7_LIVER	-0.159959458243	23210	JMJD6	ACH-000848
SETD5 (55209)	SNU423_LIVER	-0.159878120502	55209	SETD5	ACH-000493
NSD3 (54904)	PLCPRF5_LIVER	-0.15945016485	54904	NSD3	ACH-001318
KDM4C (23081)	HEP3B217_LIVER	-0.157863280032	23081	KDM4C	ACH-000625
KDM5D (8284)	PLCPRF5_LIVER	-0.157569074562	8284	KDM5D	ACH-001318
KDM3A (55818)	JHH5_LIVER	-0.157368738851	55818	KDM3A	ACH-000734
KDM8 (79831)	HLF_LIVER	-0.157358673723	79831	KDM8	ACH-000393
KMT5C (84787)	HEP3B217_LIVER	-0.15717317533	84787	KMT5C	ACH-000625
EZH1 (2145)	HLE_LIVER	-0.156825036386	2145	EZH1	ACH-001089
JMJD6 (23210)	LI7_LIVER	-0.156772111101	23210	JMJD6	ACH-000471
MECOM (2122)	SNU761_LIVER	-0.156442930791	2122	MECOM	ACH-000537
SETMAR (6419)	JHH1_LIVER	-0.155750596145	6419	SETMAR	ACH-000620
KDM4C (23081)	HLE_LIVER	-0.155386522003	23081	KDM4C	ACH-001089
KDM4B (23030)	HUH1_LIVER	-0.155196254114	23030	KDM4B	ACH-000475
KDM2A (22992)	JHH6_LIVER	-0.154239788263	22992	KDM2A	ACH-000217
SETD2 (29072)	HUH1_LIVER	-0.154053209166	29072	SETD2	ACH-000475
NSD3 (54904)	HLE_LIVER	-0.153710030542	54904	NSD3	ACH-001089
PRDM16 (63976)	SNU761_LIVER	-0.153698776184	63976	PRDM16	ACH-000537
KDM3A (55818)	HLE_LIVER	-0.153537021479	55818	KDM3A	ACH-001089
SETD1A (9739)	PLCPRF5_LIVER	-0.152590505228	9739	SETD1A	ACH-001318
DOT1L (84444)	HEPG2_LIVER	-0.152378314774	84444	DOT1L	ACH-000739
KDM4C (23081)	JHH6_LIVER	-0.151414717805	23081	KDM4C	ACH-000217
SMYD1 (150572)	SNU886_LIVER	-0.151351054679	150572	SMYD1	ACH-000316
KMT2A (4297)	SNU423_LIVER	-0.151222879783	4297	KMT2A	ACH-000493
KDM4A (9682)	SNU449_LIVER	-0.150472811123	9682	KDM4A	ACH-000420
PRDM16 (63976)	SNU886_LIVER	-0.150232174776	63976	PRDM16	ACH-000316
KMT5C (84787)	HLE_LIVER	-0.150180771256	84787	KMT5C	ACH-001089
PRDM9 (56979)	LI7_LIVER	-0.150178284712	56979	PRDM9	ACH-000471
SETD7 (80854)	HLF_LIVER	-0.150070288416	80854	SETD7	ACH-000393
RIOX2 (84864)	SNU423_LIVER	-0.150022166377	84864	RIOX2	ACH-000493
NSD2 (7468)	HUH7_LIVER	-0.149938709079	7468	NSD2	ACH-000480
PRDM6 (93166)	LI7_LIVER	-0.149876715189	93166	PRDM6	ACH-000471
KDM5B (10765)	HUH1_LIVER	-0.149675672861	10765	KDM5B	ACH-000475
KMT2A (4297)	LI7_LIVER	-0.149182271682	4297	KMT2A	ACH-000471
JARID2 (3720)	SNU423_LIVER	-0.148871266625	3720	JARID2	ACH-000493
PRDM16 (63976)	JHH6_LIVER	-0.148598097393	63976	PRDM16	ACH-000217
KMT2A (4297)	HEPG2_LIVER	-0.147745853202	4297	KMT2A	ACH-000739
KMT2D (8085)	JHH7_LIVER	-0.146784971168	8085	KMT2D	ACH-000848
PRDM16 (63976)	HUH1_LIVER	-0.146732192128	63976	PRDM16	ACH-000475
EHMT2 (10919)	HEP3B217_LIVER	-0.14635467765	10919	EHMT2	ACH-000625
KMT5B (51111)	HEP3B217_LIVER	-0.146143798211	51111	KMT5B	ACH-000625
JARID2 (3720)	HEP3B217_LIVER	-0.146018755615	3720	JARID2	ACH-000625
KDM2A (22992)	HUH6_LIVER	-0.145995049502	22992	KDM2A	ACH-000671
KDM5B (10765)	HUH6_LIVER	-0.145938622587	10765	KDM5B	ACH-000671
SMYD3 (64754)	HLE_LIVER	-0.145791087352	64754	SMYD3	ACH-001089
KDM4E (390245)	SNU449_LIVER	-0.145624788717	390245	KDM4E	ACH-000420
SETDB1 (9869)	JHH7_LIVER	-0.144718425395	9869	SETDB1	ACH-000848
KMT2C (58508)	JHH1_LIVER	-0.144655532842	58508	KMT2C	ACH-000620
KMT2C (58508)	HUH6_LIVER	-0.144486858536	58508	KMT2C	ACH-000671
KMT2B (9757)	HUH1_LIVER	-0.144423292063	9757	KMT2B	ACH-000475
SUV39H2 (79723)	JHH7_LIVER	-0.143856024157	79723	SUV39H2	ACH-000848
KMT2D (8085)	JHH1_LIVER	-0.142319428864	8085	KMT2D	ACH-000620
RIOX2 (84864)	PLCPRF5_LIVER	-0.142077973898	84864	RIOX2	ACH-001318
KDM4E (390245)	HUH6_LIVER	-0.141591696836	390245	KDM4E	ACH-000671
KDM6B (23135)	HLE_LIVER	-0.140828051336	23135	KDM6B	ACH-001089
SETDB1 (9869)	HUH1_LIVER	-0.140559046331	9869	SETDB1	ACH-000475
KDM4B (23030)	HUH7_LIVER	-0.140010659528	23030	KDM4B	ACH-000480
KDM5B (10765)	PLCPRF5_LIVER	-0.139474712465	10765	KDM5B	ACH-001318
PRDM7 (11105)	LI7_LIVER	-0.139383549361	11105	PRDM7	ACH-000471
KDM2A (22992)	JHH1_LIVER	-0.138011401373	22992	KDM2A	ACH-000620
KMT2B (9757)	SNU761_LIVER	-0.137665774101	9757	KMT2B	ACH-000537
DOT1L (84444)	SNU886_LIVER	-0.137183631385	84444	DOT1L	ACH-000316
KDM6A (7403)	JHH1_LIVER	-0.137046757394	7403	KDM6A	ACH-000620
SETD3 (84193)	JHH6_LIVER	-0.135845120077	84193	SETD3	ACH-000217
KDM5B (10765)	HLF_LIVER	-0.135433188881	10765	KDM5B	ACH-000393
PHF8 (23133)	SNU449_LIVER	-0.1346679041	23133	PHF8	ACH-000420
KDM5B (10765)	JHH5_LIVER	-0.134363698155	10765	KDM5B	ACH-000734
PRDM2 (7799)	HLE_LIVER	-0.134236475335	7799	PRDM2	ACH-001089
NSD2 (7468)	HEP3B217_LIVER	-0.134135841356	7468	NSD2	ACH-000625
JARID2 (3720)	SNU449_LIVER	-0.13408063867	3720	JARID2	ACH-000420
KMT2B (9757)	JHH6_LIVER	-0.134032429458	9757	KMT2B	ACH-000217
MECOM (2122)	LI7_LIVER	-0.133874641904	2122	MECOM	ACH-000471
DOT1L (84444)	JHH1_LIVER	-0.133527385167	84444	DOT1L	ACH-000620
PRDM7 (11105)	HLF_LIVER	-0.133052967147	11105	PRDM7	ACH-000393
KDM4E (390245)	JHH1_LIVER	-0.13275796125	390245	KDM4E	ACH-000620
KMT2B (9757)	SNU423_LIVER	-0.132753538952	9757	KMT2B	ACH-000493
RIOX2 (84864)	JHH1_LIVER	-0.132461126465	84864	RIOX2	ACH-000620
SETD1A (9739)	SNU761_LIVER	-0.131359406781	9739	SETD1A	ACH-000537
PHF8 (23133)	SNU423_LIVER	-0.131233212849	23133	PHF8	ACH-000493
RIOX2 (84864)	HUH1_LIVER	-0.131196879942	84864	RIOX2	ACH-000475
KMT5A (387893)	HUH1_LIVER	-0.131017887231	387893	KMT5A	ACH-000475
KDM3B (51780)	JHH7_LIVER	-0.130844484459	51780	KDM3B	ACH-000848
KDM5B (10765)	SNU449_LIVER	-0.130842822406	10765	KDM5B	ACH-000420
SUV39H1 (6839)	HEP3B217_LIVER	-0.130409118735	6839	SUV39H1	ACH-000625
KDM5C (8242)	HUH7_LIVER	-0.130329401574	8242	KDM5C	ACH-000480
KDM7A (80853)	SNU886_LIVER	-0.129193117224	80853	KDM7A	ACH-000316
SETD1A (9739)	SNU886_LIVER	-0.128614607418	9739	SETD1A	ACH-000316
PRDM6 (93166)	HUH6_LIVER	-0.128592743292	93166	PRDM6	ACH-000671
KDM5A (5927)	SNU761_LIVER	-0.128562376458	5927	KDM5A	ACH-000537
EHMT1 (79813)	JHH7_LIVER	-0.127887907749	79813	EHMT1	ACH-000848
SUV39H2 (79723)	SNU886_LIVER	-0.127353298768	79723	SUV39H2	ACH-000316
NSD2 (7468)	JHH5_LIVER	-0.126746339796	7468	NSD2	ACH-000734
NSD2 (7468)	HEPG2_LIVER	-0.126142677453	7468	NSD2	ACH-000739
SMYD3 (64754)	PLCPRF5_LIVER	-0.124751540364	64754	SMYD3	ACH-001318
NSD2 (7468)	SNU886_LIVER	-0.124483386332	7468	NSD2	ACH-000316
KDM6A (7403)	SNU423_LIVER	-0.124393168368	7403	KDM6A	ACH-000493
SETD7 (80854)	HLE_LIVER	-0.123967648476	80854	SETD7	ACH-001089
RIOX2 (84864)	HUH6_LIVER	-0.123864772245	84864	RIOX2	ACH-000671
KDM4A (9682)	HUH7_LIVER	-0.12349558004	9682	KDM4A	ACH-000480
KDM3A (55818)	HUH1_LIVER	-0.123072238851	55818	KDM3A	ACH-000475
KDM4B (23030)	SNU449_LIVER	-0.122661490215	23030	KDM4B	ACH-000420
SUV39H2 (79723)	HUH6_LIVER	-0.121266851899	79723	SUV39H2	ACH-000671
NSD2 (7468)	LI7_LIVER	-0.1210889698	7468	NSD2	ACH-000471
KDM4A (9682)	SNU886_LIVER	-0.12091539879	9682	KDM4A	ACH-000316
SETDB2 (83852)	HEPG2_LIVER	-0.120840814227	83852	SETDB2	ACH-000739
EHMT2 (10919)	SNU886_LIVER	-0.120801062389	10919	EHMT2	ACH-000316
KDM4B (23030)	HUH6_LIVER	-0.120350326249	23030	KDM4B	ACH-000671
SETD1A (9739)	JHH1_LIVER	-0.120132461724	9739	SETD1A	ACH-000620
JARID2 (3720)	JHH7_LIVER	-0.12008562765	3720	JARID2	ACH-000848
NSD3 (54904)	SNU761_LIVER	-0.119891322638	54904	NSD3	ACH-000537
SETD1A (9739)	HUH6_LIVER	-0.119435747953	9739	SETD1A	ACH-000671
KDM4C (23081)	HUH6_LIVER	-0.119311574652	23081	KDM4C	ACH-000671
PRDM6 (93166)	HLF_LIVER	-0.118692785753	93166	PRDM6	ACH-000393
SUV39H1 (6839)	HLE_LIVER	-0.118370056616	6839	SUV39H1	ACH-001089
SETD7 (80854)	HUH1_LIVER	-0.118301552053	80854	SETD7	ACH-000475
KDM7A (80853)	SNU423_LIVER	-0.117661257636	80853	KDM7A	ACH-000493
EZH2 (2146)	JHH1_LIVER	-0.117424829875	2146	EZH2	ACH-000620
KMT2C (58508)	HEPG2_LIVER	-0.117065629878	58508	KMT2C	ACH-000739
KMT2D (8085)	HUH1_LIVER	-0.116721095331	8085	KMT2D	ACH-000475
EZH1 (2145)	SNU886_LIVER	-0.115955855621	2145	EZH1	ACH-000316
SETD1B (23067)	HLE_LIVER	-0.11577636919	23067	SETD1B	ACH-001089
KDM4B (23030)	HEPG2_LIVER	-0.115609714484	23030	KDM4B	ACH-000739
NSD2 (7468)	HUH1_LIVER	-0.115222061932	7468	NSD2	ACH-000475
KDM5C (8242)	PLCPRF5_LIVER	-0.114743107793	8242	KDM5C	ACH-001318
KDM6B (23135)	HEP3B217_LIVER	-0.113153616634	23135	KDM6B	ACH-000625
MECOM (2122)	PLCPRF5_LIVER	-0.112778475879	2122	MECOM	ACH-001318
KDM2A (22992)	SNU423_LIVER	-0.112132626383	22992	KDM2A	ACH-000493
KMT5B (51111)	SNU423_LIVER	-0.111262081465	51111	KMT5B	ACH-000493
RIOX1 (79697)	LI7_LIVER	-0.11119179957	79697	RIOX1	ACH-000471
PHF8 (23133)	JHH6_LIVER	-0.111066587086	23133	PHF8	ACH-000217
EZH1 (2145)	SNU449_LIVER	-0.11064262356	2145	EZH1	ACH-000420
JMJD6 (23210)	JHH1_LIVER	-0.109759646576	23210	JMJD6	ACH-000620
RIOX2 (84864)	HLE_LIVER	-0.109562463442	84864	RIOX2	ACH-001089
NSD2 (7468)	SNU761_LIVER	-0.109374576605	7468	NSD2	ACH-000537
KDM4A (9682)	SNU423_LIVER	-0.109264278222	9682	KDM4A	ACH-000493
SETMAR (6419)	SNU449_LIVER	-0.108962182678	6419	SETMAR	ACH-000420
EZH1 (2145)	HEP3B217_LIVER	-0.108942523007	2145	EZH1	ACH-000625
KDM3A (55818)	JHH7_LIVER	-0.108454568664	55818	KDM3A	ACH-000848
KDM3B (51780)	HUH7_LIVER	-0.108442757045	51780	KDM3B	ACH-000480
KDM5C (8242)	HEPG2_LIVER	-0.108432718549	8242	KDM5C	ACH-000739
SETD7 (80854)	SNU423_LIVER	-0.108332604738	80854	SETD7	ACH-000493
PRDM6 (93166)	HEPG2_LIVER	-0.108072480011	93166	PRDM6	ACH-000739
SETD2 (29072)	HEP3B217_LIVER	-0.107956847789	29072	SETD2	ACH-000625
SETD2 (29072)	HLE_LIVER	-0.106855523203	29072	SETD2	ACH-001089
KDM3B (51780)	HLF_LIVER	-0.10657430288	51780	KDM3B	ACH-000393
KDM4C (23081)	SNU449_LIVER	-0.106181712172	23081	KDM4C	ACH-000420
JMJD1C (221037)	JHH6_LIVER	-0.105511633782	221037	JMJD1C	ACH-000217
SETD7 (80854)	LI7_LIVER	-0.105355090821	80854	SETD7	ACH-000471
RIOX1 (79697)	HEPG2_LIVER	-0.104355026226	79697	RIOX1	ACH-000739
SETD2 (29072)	HUH7_LIVER	-0.102814435436	29072	SETD2	ACH-000480
SETD1B (23067)	HUH7_LIVER	-0.102771330797	23067	SETD1B	ACH-000480
SMYD3 (64754)	JHH1_LIVER	-0.102704824439	64754	SMYD3	ACH-000620
SMYD3 (64754)	HUH6_LIVER	-0.102698314334	64754	SMYD3	ACH-000671
SETDB1 (9869)	SNU423_LIVER	-0.102026015129	9869	SETDB1	ACH-000493
KDM5A (5927)	SNU449_LIVER	-0.101937897195	5927	KDM5A	ACH-000420
SETMAR (6419)	HEP3B217_LIVER	-0.101602271731	6419	SETMAR	ACH-000625
KDM4B (23030)	SNU886_LIVER	-0.100988043939	23030	KDM4B	ACH-000316
SETD1B (23067)	HLF_LIVER	-0.10043636114	23067	SETD1B	ACH-000393
NSD3 (54904)	JHH6_LIVER	-0.100262823585	54904	NSD3	ACH-000217
NSD3 (54904)	HUH7_LIVER	-0.0998017250814	54904	NSD3	ACH-000480
KDM5C (8242)	HLF_LIVER	-0.0997661757426	8242	KDM5C	ACH-000393
PHF8 (23133)	JHH1_LIVER	-0.0996553753394	23133	PHF8	ACH-000620
PHF8 (23133)	JHH7_LIVER	-0.0995861043638	23133	PHF8	ACH-000848
KDM6B (23135)	HUH1_LIVER	-0.0995558495057	23135	KDM6B	ACH-000475
KDM3A (55818)	HEP3B217_LIVER	-0.0993462895026	55818	KDM3A	ACH-000625
KDM5D (8284)	HLF_LIVER	-0.0992678038856	8284	KDM5D	ACH-000393
EHMT2 (10919)	JHH7_LIVER	-0.0984535163755	10919	EHMT2	ACH-000848
SETDB1 (9869)	HUH6_LIVER	-0.0983916657216	9869	SETDB1	ACH-000671
KDM2A (22992)	PLCPRF5_LIVER	-0.098265220649	22992	KDM2A	ACH-001318
PRDM7 (11105)	HUH6_LIVER	-0.0982187512777	11105	PRDM7	ACH-000671
KDM4C (23081)	HUH7_LIVER	-0.0978995594059	23081	KDM4C	ACH-000480
KDM1B (221656)	HEP3B217_LIVER	-0.0974038098405	221656	KDM1B	ACH-000625
JMJD6 (23210)	JHH6_LIVER	-0.0969765116303	23210	JMJD6	ACH-000217
SETD5 (55209)	LI7_LIVER	-0.0954162560106	55209	SETD5	ACH-000471
KDM8 (79831)	HUH7_LIVER	-0.095188351881	79831	KDM8	ACH-000480
KMT2A (4297)	HUH6_LIVER	-0.0949874132031	4297	KMT2A	ACH-000671
HR (55806)	SNU886_LIVER	-0.094963028135	55806	HR	ACH-000316
KDM5D (8284)	HUH7_LIVER	-0.0947894553964	8284	KDM5D	ACH-000480
KDM4B (23030)	JHH1_LIVER	-0.0941581383091	23030	KDM4B	ACH-000620
KDM4B (23030)	JHH6_LIVER	-0.0939107691116	23030	KDM4B	ACH-000217
KMT5B (51111)	SNU449_LIVER	-0.0933579219886	51111	KMT5B	ACH-000420
PRDM16 (63976)	JHH1_LIVER	-0.0932692268227	63976	PRDM16	ACH-000620
HR (55806)	PLCPRF5_LIVER	-0.0928303857092	55806	HR	ACH-001318
KDM1B (221656)	SNU449_LIVER	-0.0911704414806	221656	KDM1B	ACH-000420
KDM4D (55693)	JHH7_LIVER	-0.0907399459909	55693	KDM4D	ACH-000848
KDM4B (23030)	LI7_LIVER	-0.0901236211363	23030	KDM4B	ACH-000471
JMJD1C (221037)	HUH1_LIVER	-0.0891524471237	221037	JMJD1C	ACH-000475
SETD3 (84193)	JHH5_LIVER	-0.0874205668271	84193	SETD3	ACH-000734
NSD2 (7468)	SNU423_LIVER	-0.087367859373	7468	NSD2	ACH-000493
JARID2 (3720)	JHH6_LIVER	-0.0869531584418	3720	JARID2	ACH-000217
JMJD1C (221037)	SNU449_LIVER	-0.0867447566502	221037	JMJD1C	ACH-000420
PRDM16 (63976)	SNU449_LIVER	-0.0857832769969	63976	PRDM16	ACH-000420
PRDM2 (7799)	JHH7_LIVER	-0.085752214431	7799	PRDM2	ACH-000848
NSD1 (64324)	JHH1_LIVER	-0.0857434167318	64324	NSD1	ACH-000620
KDM5B (10765)	HEP3B217_LIVER	-0.0855013493663	10765	KDM5B	ACH-000625
KDM5C (8242)	JHH6_LIVER	-0.0844235029936	8242	KDM5C	ACH-000217
PHF2 (5253)	HLE_LIVER	-0.0836903775465	5253	PHF2	ACH-001089
DOT1L (84444)	JHH7_LIVER	-0.0836756636528	84444	DOT1L	ACH-000848
JMJD1C (221037)	SNU423_LIVER	-0.0829195482742	221037	JMJD1C	ACH-000493
SETD2 (29072)	JHH1_LIVER	-0.0828389406346	29072	SETD2	ACH-000620
KDM5A (5927)	JHH6_LIVER	-0.082830938989	5927	KDM5A	ACH-000217
KMT5B (51111)	SNU886_LIVER	-0.0826970929974	51111	KMT5B	ACH-000316
SETD1A (9739)	SNU449_LIVER	-0.0824510002011	9739	SETD1A	ACH-000420
SUV39H2 (79723)	HLF_LIVER	-0.0822873938528	79723	SUV39H2	ACH-000393
EZH2 (2146)	JHH5_LIVER	-0.0818574440222	2146	EZH2	ACH-000734
JMJD6 (23210)	SNU886_LIVER	-0.0816950569301	23210	JMJD6	ACH-000316
SETD1A (9739)	JHH7_LIVER	-0.0810331442872	9739	SETD1A	ACH-000848
KMT5C (84787)	JHH5_LIVER	-0.0805847883802	84787	KMT5C	ACH-000734
SETD7 (80854)	JHH1_LIVER	-0.0801232731647	80854	SETD7	ACH-000620
HR (55806)	JHH7_LIVER	-0.0801131594249	55806	HR	ACH-000848
KDM5A (5927)	HUH7_LIVER	-0.0800905616051	5927	KDM5A	ACH-000480
PRDM6 (93166)	SNU761_LIVER	-0.0800643746947	93166	PRDM6	ACH-000537
KDM5A (5927)	JHH7_LIVER	-0.0799852866137	5927	KDM5A	ACH-000848
KDM5C (8242)	SNU423_LIVER	-0.0798095720453	8242	KDM5C	ACH-000493
PRDM16 (63976)	HLE_LIVER	-0.0797938002127	63976	PRDM16	ACH-001089
KDM4C (23081)	HLF_LIVER	-0.0794384278406	23081	KDM4C	ACH-000393
NSD3 (54904)	SNU886_LIVER	-0.0786620743019	54904	NSD3	ACH-000316
PRDM2 (7799)	JHH6_LIVER	-0.0785436138856	7799	PRDM2	ACH-000217
SETD3 (84193)	HLF_LIVER	-0.0778009021613	84193	SETD3	ACH-000393
SETDB1 (9869)	HEPG2_LIVER	-0.0777003596647	9869	SETDB1	ACH-000739
MECOM (2122)	HEP3B217_LIVER	-0.077145270124	2122	MECOM	ACH-000625
KDM5D (8284)	HLE_LIVER	-0.0753699842385	8284	KDM5D	ACH-001089
SETD1B (23067)	HEPG2_LIVER	-0.0750812786426	23067	SETD1B	ACH-000739
KMT5A (387893)	HUH6_LIVER	-0.0746486750694	387893	KMT5A	ACH-000671
SETD7 (80854)	JHH5_LIVER	-0.0740992659183	80854	SETD7	ACH-000734
SETD1B (23067)	HEP3B217_LIVER	-0.0739674150642	23067	SETD1B	ACH-000625
KDM3B (51780)	SNU886_LIVER	-0.0738346315241	51780	KDM3B	ACH-000316
KDM4A (9682)	HLF_LIVER	-0.0733417171768	9682	KDM4A	ACH-000393
PRDM2 (7799)	JHH5_LIVER	-0.0727233010612	7799	PRDM2	ACH-000734
KDM8 (79831)	HEP3B217_LIVER	-0.0726474977072	79831	KDM8	ACH-000625
KDM5D (8284)	SNU423_LIVER	-0.0726052063278	8284	KDM5D	ACH-000493
KDM5B (10765)	HUH7_LIVER	-0.0717362974736	10765	KDM5B	ACH-000480
PRDM7 (11105)	JHH1_LIVER	-0.071529536713	11105	PRDM7	ACH-000620
SMYD2 (56950)	HLF_LIVER	-0.0714894695953	56950	SMYD2	ACH-000393
RIOX2 (84864)	JHH7_LIVER	-0.0701198987845	84864	RIOX2	ACH-000848
SETD3 (84193)	HEP3B217_LIVER	-0.0701107489349	84193	SETD3	ACH-000625
PRDM9 (56979)	SNU449_LIVER	-0.0698873118401	56979	PRDM9	ACH-000420
KDM3B (51780)	PLCPRF5_LIVER	-0.0696866226053	51780	KDM3B	ACH-001318
KDM5C (8242)	JHH7_LIVER	-0.0694511205683	8242	KDM5C	ACH-000848
KDM4B (23030)	JHH5_LIVER	-0.0692605367626	23030	KDM4B	ACH-000734
EHMT1 (79813)	LI7_LIVER	-0.0686089856531	79813	EHMT1	ACH-000471
KMT2B (9757)	SNU449_LIVER	-0.0678698708167	9757	KMT2B	ACH-000420
KDM5B (10765)	HLE_LIVER	-0.0677608554817	10765	KDM5B	ACH-001089
EHMT1 (79813)	SNU761_LIVER	-0.0675291387744	79813	EHMT1	ACH-000537
SETD7 (80854)	SNU449_LIVER	-0.0675041541457	80854	SETD7	ACH-000420
NSD2 (7468)	HLE_LIVER	-0.0669000786983	7468	NSD2	ACH-001089
SETDB2 (83852)	JHH6_LIVER	-0.0665536028788	83852	SETDB2	ACH-000217
KDM4B (23030)	JHH7_LIVER	-0.065805298743000007	23030	KDM4B	ACH-000848
MECOM (2122)	HUH7_LIVER	-0.0654689545949	2122	MECOM	ACH-000480
KDM3B (51780)	JHH5_LIVER	-0.0653322882822	51780	KDM3B	ACH-000734
KDM5B (10765)	JHH7_LIVER	-0.0645421291331	10765	KDM5B	ACH-000848
KDM4D (55693)	SNU449_LIVER	-0.0643387574319	55693	KDM4D	ACH-000420
KDM3A (55818)	HUH6_LIVER	-0.0633053186804	55818	KDM3A	ACH-000671
KDM7A (80853)	HLF_LIVER	-0.0632945965513	80853	KDM7A	ACH-000393
EZH1 (2145)	JHH7_LIVER	-0.0631254774724	2145	EZH1	ACH-000848
SETD7 (80854)	HUH6_LIVER	-0.0628649484371	80854	SETD7	ACH-000671
PRDM7 (11105)	SNU886_LIVER	-0.0627720341329	11105	PRDM7	ACH-000316
KDM4C (23081)	SNU761_LIVER	-0.0623123037564	23081	KDM4C	ACH-000537
KDM3B (51780)	HEP3B217_LIVER	-0.0619401850997	51780	KDM3B	ACH-000625
RIOX2 (84864)	HUH7_LIVER	-0.0617213284279	84864	RIOX2	ACH-000480
KDM4D (55693)	HLF_LIVER	-0.0602544195433	55693	KDM4D	ACH-000393
SETMAR (6419)	JHH7_LIVER	-0.0599843658767	6419	SETMAR	ACH-000848
NSD3 (54904)	HUH1_LIVER	-0.0594828518737	54904	NSD3	ACH-000475
KMT2C (58508)	HUH1_LIVER	-0.0590676125841	58508	KMT2C	ACH-000475
PRDM9 (56979)	SNU761_LIVER	-0.0589587259771	56979	PRDM9	ACH-000537
KDM2A (22992)	LI7_LIVER	-0.0585378221505	22992	KDM2A	ACH-000471
KDM5C (8242)	JHH5_LIVER	-0.0584664441592	8242	KDM5C	ACH-000734
RIOX1 (79697)	SNU761_LIVER	-0.0580893399904	79697	RIOX1	ACH-000537
NSD1 (64324)	SNU761_LIVER	-0.0579995234623	64324	NSD1	ACH-000537
PRDM7 (11105)	HUH1_LIVER	-0.0578649714647	11105	PRDM7	ACH-000475
SMYD1 (150572)	JHH6_LIVER	-0.0578262597356	150572	SMYD1	ACH-000217
PRDM9 (56979)	HLF_LIVER	-0.0575014018466	56979	PRDM9	ACH-000393
KDM5A (5927)	HLE_LIVER	-0.0574672988461	5927	KDM5A	ACH-001089
KDM4A (9682)	JHH5_LIVER	-0.0569883717444	9682	KDM4A	ACH-000734
KDM3A (55818)	SNU449_LIVER	-0.0569743754498	55818	KDM3A	ACH-000420
SMYD2 (56950)	JHH1_LIVER	-0.0569517340778	56950	SMYD2	ACH-000620
KDM8 (79831)	JHH6_LIVER	-0.0568552632887	79831	KDM8	ACH-000217
JMJD1C (221037)	SNU886_LIVER	-0.0567393962282	221037	JMJD1C	ACH-000316
PRDM2 (7799)	SNU423_LIVER	-0.0564927710267	7799	PRDM2	ACH-000493
KDM5C (8242)	LI7_LIVER	-0.0561636302205	8242	KDM5C	ACH-000471
NSD2 (7468)	JHH6_LIVER	-0.0560437464767	7468	NSD2	ACH-000217
KMT5C (84787)	HLF_LIVER	-0.0557698060559	84787	KMT5C	ACH-000393
KDM5D (8284)	HEP3B217_LIVER	-0.0557590064151	8284	KDM5D	ACH-000625
RIOX1 (79697)	HEP3B217_LIVER	-0.0554211338752	79697	RIOX1	ACH-000625
SETD7 (80854)	PLCPRF5_LIVER	-0.0553679830381	80854	SETD7	ACH-001318
JARID2 (3720)	HLF_LIVER	-0.0542443589339	3720	JARID2	ACH-000393
JARID2 (3720)	HUH6_LIVER	-0.05218117245	3720	JARID2	ACH-000671
NSD1 (64324)	JHH6_LIVER	-0.052178598857	64324	NSD1	ACH-000217
KDM6A (7403)	LI7_LIVER	-0.0516043087941	7403	KDM6A	ACH-000471
KDM7A (80853)	LI7_LIVER	-0.0513782058008	80853	KDM7A	ACH-000471
KDM1B (221656)	SNU886_LIVER	-0.0513290095591	221656	KDM1B	ACH-000316
SETD3 (84193)	HUH6_LIVER	-0.0510807198751	84193	SETD3	ACH-000671
SUV39H2 (79723)	JHH1_LIVER	-0.0509288295379	79723	SUV39H2	ACH-000620
EZH1 (2145)	JHH5_LIVER	-0.0507861840625	2145	EZH1	ACH-000734
KMT2C (58508)	LI7_LIVER	-0.0505229770758	58508	KMT2C	ACH-000471
SMYD1 (150572)	HLF_LIVER	-0.050053965484	150572	SMYD1	ACH-000393
KDM5D (8284)	JHH1_LIVER	-0.0495117677141	8284	KDM5D	ACH-000620
NSD1 (64324)	HEP3B217_LIVER	-0.0492326288755	64324	NSD1	ACH-000625
KDM3A (55818)	HLF_LIVER	-0.0489292032054	55818	KDM3A	ACH-000393
DOT1L (84444)	PLCPRF5_LIVER	-0.0487604091788	84444	DOT1L	ACH-001318
RIOX2 (84864)	HEP3B217_LIVER	-0.0486551957138	84864	RIOX2	ACH-000625
PHF2 (5253)	JHH1_LIVER	-0.0485765375875	5253	PHF2	ACH-000620
EHMT2 (10919)	HLF_LIVER	-0.0480030443412	10919	EHMT2	ACH-000393
EHMT1 (79813)	JHH5_LIVER	-0.0478504320454	79813	EHMT1	ACH-000734
KDM1A (23028)	SNU886_LIVER	-0.0475382794397	23028	KDM1A	ACH-000316
NSD2 (7468)	PLCPRF5_LIVER	-0.0464469010804	7468	NSD2	ACH-001318
SETDB1 (9869)	JHH6_LIVER	-0.0460003247844	9869	SETDB1	ACH-000217
SMYD3 (64754)	HUH7_LIVER	-0.0458455602442	64754	SMYD3	ACH-000480
SMYD3 (64754)	JHH6_LIVER	-0.045276536655	64754	SMYD3	ACH-000217
SETDB2 (83852)	HLE_LIVER	-0.0444864960058	83852	SETDB2	ACH-001089
EZH2 (2146)	JHH7_LIVER	-0.0439129445566	2146	EZH2	ACH-000848
PRDM7 (11105)	HLE_LIVER	-0.0431211450565	11105	PRDM7	ACH-001089
KMT2C (58508)	JHH7_LIVER	-0.0424016380125	58508	KMT2C	ACH-000848
KMT2C (58508)	PLCPRF5_LIVER	-0.0420282463241	58508	KMT2C	ACH-001318
KMT5B (51111)	PLCPRF5_LIVER	-0.0415226049343	51111	KMT5B	ACH-001318
SETDB2 (83852)	SNU761_LIVER	-0.0414820002148	83852	SETDB2	ACH-000537
KMT2B (9757)	PLCPRF5_LIVER	-0.0413351862614	9757	KMT2B	ACH-001318
SUV39H1 (6839)	JHH5_LIVER	-0.0411272112417	6839	SUV39H1	ACH-000734
PHF2 (5253)	JHH6_LIVER	-0.0407263524056	5253	PHF2	ACH-000217
NSD1 (64324)	LI7_LIVER	-0.040617923214	64324	NSD1	ACH-000471
SETMAR (6419)	SNU423_LIVER	-0.03979251855	6419	SETMAR	ACH-000493
DOT1L (84444)	SNU761_LIVER	-0.039604103384	84444	DOT1L	ACH-000537
KMT2A (4297)	HLF_LIVER	-0.0383449325327	4297	KMT2A	ACH-000393
KDM1B (221656)	PLCPRF5_LIVER	-0.0372613097788	221656	KDM1B	ACH-001318
JARID2 (3720)	LI7_LIVER	-0.0371804429878	3720	JARID2	ACH-000471
KDM4B (23030)	HEP3B217_LIVER	-0.0366585848657	23030	KDM4B	ACH-000625
KDM4E (390245)	HEP3B217_LIVER	-0.0365456353046	390245	KDM4E	ACH-000625
EZH2 (2146)	SNU449_LIVER	-0.0363380866106	2146	EZH2	ACH-000420
KDM4B (23030)	PLCPRF5_LIVER	-0.0359581481956	23030	KDM4B	ACH-001318
PRDM6 (93166)	SNU886_LIVER	-0.0358615968128	93166	PRDM6	ACH-000316
HR (55806)	HEP3B217_LIVER	-0.0357608528557	55806	HR	ACH-000625
SETD3 (84193)	HUH1_LIVER	-0.0357415078023	84193	SETD3	ACH-000475
KMT2A (4297)	JHH7_LIVER	-0.0356865963347	4297	KMT2A	ACH-000848
KMT2A (4297)	PLCPRF5_LIVER	-0.0345672144804	4297	KMT2A	ACH-001318
KMT5A (387893)	JHH1_LIVER	-0.0344185398302	387893	KMT5A	ACH-000620
HR (55806)	HUH1_LIVER	-0.0342337680408	55806	HR	ACH-000475
KMT5B (51111)	HUH1_LIVER	-0.0340632531094	51111	KMT5B	ACH-000475
KDM5D (8284)	JHH6_LIVER	-0.0338471798773	8284	KDM5D	ACH-000217
SETD3 (84193)	HLE_LIVER	-0.033791121036	84193	SETD3	ACH-001089
KDM4E (390245)	SNU886_LIVER	-0.0337837379898	390245	KDM4E	ACH-000316
KDM5C (8242)	HEP3B217_LIVER	-0.033722489896	8242	KDM5C	ACH-000625
HR (55806)	JHH5_LIVER	-0.0336505730503	55806	HR	ACH-000734
PHF2 (5253)	JHH7_LIVER	-0.0334582015284	5253	PHF2	ACH-000848
KMT2B (9757)	HLF_LIVER	-0.0332905309465	9757	KMT2B	ACH-000393
SUV39H1 (6839)	HUH6_LIVER	-0.0331701846041	6839	SUV39H1	ACH-000671
KMT2C (58508)	JHH6_LIVER	-0.0325220706456	58508	KMT2C	ACH-000217
JMJD1C (221037)	LI7_LIVER	-0.0324017349879	221037	JMJD1C	ACH-000471
EZH1 (2145)	HUH6_LIVER	-0.0322536336064	2145	EZH1	ACH-000671
SUV39H2 (79723)	JHH5_LIVER	-0.0313693768337	79723	SUV39H2	ACH-000734
KMT2C (58508)	HLF_LIVER	-0.0313652127977	58508	KMT2C	ACH-000393
PRDM16 (63976)	PLCPRF5_LIVER	-0.0309015835369	63976	PRDM16	ACH-001318
SMYD1 (150572)	HEP3B217_LIVER	-0.0307659822319	150572	SMYD1	ACH-000625
SUV39H2 (79723)	SNU449_LIVER	-0.030289793673	79723	SUV39H2	ACH-000420
SUV39H1 (6839)	SNU886_LIVER	-0.0298031699752	6839	SUV39H1	ACH-000316
KDM6B (23135)	JHH6_LIVER	-0.0296154868412	23135	KDM6B	ACH-000217
EHMT2 (10919)	JHH6_LIVER	-0.0294406090106	10919	EHMT2	ACH-000217
PHF8 (23133)	PLCPRF5_LIVER	-0.0292909764998	23133	PHF8	ACH-001318
PRDM2 (7799)	SNU761_LIVER	-0.0290198411862	7799	PRDM2	ACH-000537
PHF2 (5253)	LI7_LIVER	-0.0288407298941	5253	PHF2	ACH-000471
SETD2 (29072)	JHH5_LIVER	-0.0286850836631	29072	SETD2	ACH-000734
EZH1 (2145)	SNU423_LIVER	-0.0276408501145	2145	EZH1	ACH-000493
KDM3A (55818)	JHH6_LIVER	-0.0274327545122	55818	KDM3A	ACH-000217
KDM3A (55818)	JHH1_LIVER	-0.0269660853907	55818	KDM3A	ACH-000620
PRDM9 (56979)	JHH5_LIVER	-0.0266597322244	56979	PRDM9	ACH-000734
KMT2B (9757)	HUH7_LIVER	-0.0263119783	9757	KMT2B	ACH-000480
PRDM9 (56979)	HUH7_LIVER	-0.0256487263882	56979	PRDM9	ACH-000480
KDM5A (5927)	HEPG2_LIVER	-0.0254555802421	5927	KDM5A	ACH-000739
JMJD1C (221037)	HUH7_LIVER	-0.0251432070831	221037	JMJD1C	ACH-000480
KMT2D (8085)	SNU449_LIVER	-0.0243586973077	8085	KMT2D	ACH-000420
SETD7 (80854)	JHH6_LIVER	-0.0238097710065	80854	SETD7	ACH-000217
KMT5B (51111)	HLF_LIVER	-0.0235481265329	51111	KMT5B	ACH-000393
KDM3A (55818)	HUH7_LIVER	-0.0230814698146	55818	KDM3A	ACH-000480
KDM7A (80853)	JHH7_LIVER	-0.0224933276222	80853	KDM7A	ACH-000848
SETDB2 (83852)	SNU423_LIVER	-0.0219103419361	83852	SETDB2	ACH-000493
SETMAR (6419)	PLCPRF5_LIVER	-0.0218465958152	6419	SETMAR	ACH-001318
KMT2A (4297)	HUH7_LIVER	-0.0217956229689	4297	KMT2A	ACH-000480
EZH1 (2145)	JHH1_LIVER	-0.0206389541443	2145	EZH1	ACH-000620
PRDM6 (93166)	HLE_LIVER	-0.0206084445325	93166	PRDM6	ACH-001089
SETDB1 (9869)	SNU449_LIVER	-0.0204553833465	9869	SETDB1	ACH-000420
EZH2 (2146)	PLCPRF5_LIVER	-0.0197222703218	2146	EZH2	ACH-001318
DOT1L (84444)	HLE_LIVER	-0.0197148428682	84444	DOT1L	ACH-001089
SMYD2 (56950)	JHH5_LIVER	-0.019229703562	56950	SMYD2	ACH-000734
JMJD1C (221037)	JHH5_LIVER	-0.017901181161	221037	JMJD1C	ACH-000734
KDM5B (10765)	JHH6_LIVER	-0.0174113282401	10765	KDM5B	ACH-000217
KDM6A (7403)	JHH7_LIVER	-0.0172373597201	7403	KDM6A	ACH-000848
SETD7 (80854)	HEP3B217_LIVER	-0.0167724529968	80854	SETD7	ACH-000625
KDM7A (80853)	HEPG2_LIVER	-0.0166229270043	80853	KDM7A	ACH-000739
PHF8 (23133)	HEP3B217_LIVER	-0.0154102473235	23133	PHF8	ACH-000625
KDM8 (79831)	SNU449_LIVER	-0.0153352730137	79831	KDM8	ACH-000420
KMT2A (4297)	HEP3B217_LIVER	-0.0151228730737	4297	KMT2A	ACH-000625
RIOX2 (84864)	SNU886_LIVER	-0.0150026848232	84864	RIOX2	ACH-000316
PRDM2 (7799)	HLF_LIVER	-0.0146317024066	7799	PRDM2	ACH-000393
KDM6A (7403)	HUH7_LIVER	-0.0143918878244	7403	KDM6A	ACH-000480
PRDM9 (56979)	JHH6_LIVER	-0.0142912993813	56979	PRDM9	ACH-000217
SUV39H2 (79723)	HEPG2_LIVER	-0.0141506301325	79723	SUV39H2	ACH-000739
DOT1L (84444)	HUH1_LIVER	-0.0138894617851	84444	DOT1L	ACH-000475
SETD3 (84193)	SNU761_LIVER	-0.012897091987	84193	SETD3	ACH-000537
KDM1B (221656)	HUH6_LIVER	-0.012144707376	221656	KDM1B	ACH-000671
KDM4E (390245)	JHH6_LIVER	-0.012089536124	390245	KDM4E	ACH-000217
SETD1B (23067)	JHH7_LIVER	-0.0117498650256	23067	SETD1B	ACH-000848
SETD7 (80854)	JHH7_LIVER	-0.0114913390736	80854	SETD7	ACH-000848
KDM8 (79831)	JHH5_LIVER	-0.00946248650047	79831	KDM8	ACH-000734
RIOX1 (79697)	SNU886_LIVER	-0.00898418108903	79697	RIOX1	ACH-000316
SETDB2 (83852)	JHH1_LIVER	-0.00898297739983	83852	SETDB2	ACH-000620
KDM4E (390245)	HUH7_LIVER	-0.00881122303482	390245	KDM4E	ACH-000480
SETDB1 (9869)	HEP3B217_LIVER	-0.00867844016297	9869	SETDB1	ACH-000625
HR (55806)	LI7_LIVER	-0.00813184658837	55806	HR	ACH-000471
KDM7A (80853)	JHH6_LIVER	-0.00730265438107	80853	KDM7A	ACH-000217
SMYD3 (64754)	SNU761_LIVER	-0.00727492160146	64754	SMYD3	ACH-000537
DOT1L (84444)	HEP3B217_LIVER	-0.00693469421694	84444	DOT1L	ACH-000625
KDM4C (23081)	JHH5_LIVER	-0.00663325016732	23081	KDM4C	ACH-000734
SETDB2 (83852)	JHH5_LIVER	-0.00616003712482	83852	SETDB2	ACH-000734
KDM6A (7403)	HLF_LIVER	-0.00573072804227	7403	KDM6A	ACH-000393
SETD7 (80854)	HUH7_LIVER	-0.00459656745763	80854	SETD7	ACH-000480
KMT5B (51111)	JHH7_LIVER	-0.00437117118338	51111	KMT5B	ACH-000848
KDM4C (23081)	JHH1_LIVER	-0.00335224610467	23081	KDM4C	ACH-000620
KDM5A (5927)	SNU423_LIVER	-0.00208879845351	5927	KDM5A	ACH-000493
KDM7A (80853)	HEP3B217_LIVER	-0.00201032014058	80853	KDM7A	ACH-000625
JMJD1C (221037)	JHH7_LIVER	-0.00179945260585	221037	JMJD1C	ACH-000848
PRDM7 (11105)	JHH7_LIVER	-0.00141507101744	11105	PRDM7	ACH-000848
RIOX1 (79697)	HUH7_LIVER	-9.44887001983e-4	79697	RIOX1	ACH-000480
PRDM9 (56979)	HUH6_LIVER	-7.07335765254e-4	56979	PRDM9	ACH-000671
RIOX1 (79697)	HLE_LIVER	-6.48910078628e-4	79697	RIOX1	ACH-001089
MECOM (2122)	SNU886_LIVER	8.38448441398e-4	2122	MECOM	ACH-000316
PRDM6 (93166)	JHH7_LIVER	0.00157846985137	93166	PRDM6	ACH-000848
SMYD1 (150572)	HLE_LIVER	0.00206168514685	150572	SMYD1	ACH-001089
NSD3 (54904)	SNU449_LIVER	0.00253459642865	54904	NSD3	ACH-000420
SETD5 (55209)	HEPG2_LIVER	0.00267407892306	55209	SETD5	ACH-000739
KDM1A (23028)	SNU449_LIVER	0.00270042877796	23028	KDM1A	ACH-000420
PRDM16 (63976)	HLF_LIVER	0.00307483733043	63976	PRDM16	ACH-000393
KDM6B (23135)	LI7_LIVER	0.00354777313284	23135	KDM6B	ACH-000471
SETD5 (55209)	HEP3B217_LIVER	0.00459136474762	55209	SETD5	ACH-000625
SMYD2 (56950)	HUH7_LIVER	0.00493259893653	56950	SMYD2	ACH-000480
JMJD1C (221037)	SNU761_LIVER	0.00506906103991	221037	JMJD1C	ACH-000537
DOT1L (84444)	HUH7_LIVER	0.00593382625106	84444	DOT1L	ACH-000480
SUV39H2 (79723)	SNU423_LIVER	0.00628002171965	79723	SUV39H2	ACH-000493
SETD3 (84193)	HUH7_LIVER	0.00665633110072	84193	SETD3	ACH-000480
NSD1 (64324)	SNU423_LIVER	0.00719888522761	64324	NSD1	ACH-000493
NSD3 (54904)	HUH6_LIVER	0.00766376127147	54904	NSD3	ACH-000671
SUV39H2 (79723)	SNU761_LIVER	0.00785724447527	79723	SUV39H2	ACH-000537
MECOM (2122)	HUH6_LIVER	0.00827588441283	2122	MECOM	ACH-000671
JMJD1C (221037)	HEPG2_LIVER	0.00923813499538	221037	JMJD1C	ACH-000739
SETD1B (23067)	HUH1_LIVER	0.00959242869593	23067	SETD1B	ACH-000475
KDM5B (10765)	JHH1_LIVER	0.0102029014826	10765	KDM5B	ACH-000620
PHF2 (5253)	HEP3B217_LIVER	0.0103441604934	5253	PHF2	ACH-000625
HR (55806)	SNU423_LIVER	0.0106961283968	55806	HR	ACH-000493
EZH2 (2146)	HUH7_LIVER	0.0107329527621	2146	EZH2	ACH-000480
KDM5A (5927)	PLCPRF5_LIVER	0.0121160774461	5927	KDM5A	ACH-001318
NSD1 (64324)	HUH6_LIVER	0.0121301425726	64324	NSD1	ACH-000671
SETMAR (6419)	JHH6_LIVER	0.0122609118817	6419	SETMAR	ACH-000217
SMYD2 (56950)	LI7_LIVER	0.0131636785489	56950	SMYD2	ACH-000471
PRDM7 (11105)	JHH5_LIVER	0.0132107905665	11105	PRDM7	ACH-000734
MECOM (2122)	JHH6_LIVER	0.0132682787627	2122	MECOM	ACH-000217
EHMT1 (79813)	HUH7_LIVER	0.0133402898088	79813	EHMT1	ACH-000480
EZH1 (2145)	LI7_LIVER	0.0134833928191	2145	EZH1	ACH-000471
SMYD2 (56950)	SNU449_LIVER	0.0137936732571	56950	SMYD2	ACH-000420
SMYD2 (56950)	HUH1_LIVER	0.0161210749319	56950	SMYD2	ACH-000475
KDM4C (23081)	SNU423_LIVER	0.0164905352667	23081	KDM4C	ACH-000493
KDM6B (23135)	SNU886_LIVER	0.0165348391162	23135	KDM6B	ACH-000316
KDM5A (5927)	JHH5_LIVER	0.0166174400245	5927	KDM5A	ACH-000734
KMT5B (51111)	HLE_LIVER	0.0166873099085	51111	KMT5B	ACH-001089
SMYD2 (56950)	HLE_LIVER	0.0169604118369	56950	SMYD2	ACH-001089
NSD3 (54904)	JHH7_LIVER	0.0175865631136	54904	NSD3	ACH-000848
DOT1L (84444)	SNU449_LIVER	0.0175968547314	84444	DOT1L	ACH-000420
SETMAR (6419)	HEPG2_LIVER	0.0182740666251	6419	SETMAR	ACH-000739
SETMAR (6419)	LI7_LIVER	0.0184957955851	6419	SETMAR	ACH-000471
JARID2 (3720)	HLE_LIVER	0.0187897318814	3720	JARID2	ACH-001089
KDM8 (79831)	HUH1_LIVER	0.0187906246791	79831	KDM8	ACH-000475
EZH2 (2146)	SNU886_LIVER	0.018842796696	2146	EZH2	ACH-000316
EZH2 (2146)	JHH6_LIVER	0.0192266782754	2146	EZH2	ACH-000217
MECOM (2122)	HEPG2_LIVER	0.0201034088504	2122	MECOM	ACH-000739
DOT1L (84444)	SNU423_LIVER	0.0204263639336	84444	DOT1L	ACH-000493
KMT2D (8085)	HLF_LIVER	0.0204613855811	8085	KMT2D	ACH-000393
RIOX1 (79697)	SNU449_LIVER	0.0209525925734	79697	RIOX1	ACH-000420
SMYD1 (150572)	HUH7_LIVER	0.0227354784979	150572	SMYD1	ACH-000480
PHF2 (5253)	HUH6_LIVER	0.0231146641762	5253	PHF2	ACH-000671
KDM6A (7403)	HUH6_LIVER	0.0243503396241	7403	KDM6A	ACH-000671
JARID2 (3720)	PLCPRF5_LIVER	0.0245780319733	3720	JARID2	ACH-001318
KMT2A (4297)	SNU886_LIVER	0.0246330847314	4297	KMT2A	ACH-000316
SMYD3 (64754)	LI7_LIVER	0.0247125111304	64754	SMYD3	ACH-000471
RIOX1 (79697)	HUH6_LIVER	0.0268495879978	79697	RIOX1	ACH-000671
SETD2 (29072)	HEPG2_LIVER	0.027336916549	29072	SETD2	ACH-000739
NSD1 (64324)	JHH5_LIVER	0.0279946779137	64324	NSD1	ACH-000734
KDM4E (390245)	JHH7_LIVER	0.0281356123097	390245	KDM4E	ACH-000848
KDM4E (390245)	JHH5_LIVER	0.0289774190376	390245	KDM4E	ACH-000734
SETDB2 (83852)	PLCPRF5_LIVER	0.0291309947351	83852	SETDB2	ACH-001318
KDM6B (23135)	SNU449_LIVER	0.0293086113641	23135	KDM6B	ACH-000420
KMT2A (4297)	JHH6_LIVER	0.0309755298366	4297	KMT2A	ACH-000217
KDM3B (51780)	HEPG2_LIVER	0.0317528201432	51780	KDM3B	ACH-000739
JMJD1C (221037)	HEP3B217_LIVER	0.0318213957952	221037	JMJD1C	ACH-000625
MECOM (2122)	HLE_LIVER	0.0319119207973	2122	MECOM	ACH-001089
SETD1B (23067)	SNU886_LIVER	0.0319226661753	23067	SETD1B	ACH-000316
KDM8 (79831)	SNU423_LIVER	0.0324371901216	79831	KDM8	ACH-000493
SETDB2 (83852)	HUH6_LIVER	0.0332925942586	83852	SETDB2	ACH-000671
RIOX1 (79697)	JHH6_LIVER	0.034253201844	79697	RIOX1	ACH-000217
MECOM (2122)	SNU449_LIVER	0.0343003682847	2122	MECOM	ACH-000420
KMT2A (4297)	JHH5_LIVER	0.034359221882	4297	KMT2A	ACH-000734
NSD1 (64324)	HEPG2_LIVER	0.0349529082282	64324	NSD1	ACH-000739
KMT2C (58508)	HEP3B217_LIVER	0.0354914811517	58508	KMT2C	ACH-000625
SMYD1 (150572)	JHH5_LIVER	0.0356096025891	150572	SMYD1	ACH-000734
KMT2D (8085)	JHH6_LIVER	0.0357326672462	8085	KMT2D	ACH-000217
PRDM6 (93166)	HUH7_LIVER	0.0366436037974	93166	PRDM6	ACH-000480
KDM1B (221656)	HLF_LIVER	0.0370920002263	221656	KDM1B	ACH-000393
KDM4C (23081)	SNU886_LIVER	0.0380300941386	23081	KDM4C	ACH-000316
KDM8 (79831)	HUH6_LIVER	0.0381127881469	79831	KDM8	ACH-000671
KDM4A (9682)	HUH6_LIVER	0.0381667513401	9682	KDM4A	ACH-000671
KMT5B (51111)	JHH5_LIVER	0.0382122659602	51111	KMT5B	ACH-000734
PRDM7 (11105)	SNU761_LIVER	0.0384427936999	11105	PRDM7	ACH-000537
KDM5A (5927)	HEP3B217_LIVER	0.0387857715045	5927	KDM5A	ACH-000625
SMYD1 (150572)	SNU761_LIVER	0.0388511480939	150572	SMYD1	ACH-000537
SETD3 (84193)	LI7_LIVER	0.0400064372617	84193	SETD3	ACH-000471
KMT2B (9757)	JHH7_LIVER	0.0401766336956	9757	KMT2B	ACH-000848
NSD2 (7468)	JHH7_LIVER	0.0402888235444	7468	NSD2	ACH-000848
KMT2B (9757)	HUH6_LIVER	0.0403385012423	9757	KMT2B	ACH-000671
KMT2C (58508)	SNU886_LIVER	0.0404286632459	58508	KMT2C	ACH-000316
PRDM9 (56979)	SNU886_LIVER	0.0406763571947	56979	PRDM9	ACH-000316
PRDM16 (63976)	HEPG2_LIVER	0.0410565236153	63976	PRDM16	ACH-000739
SMYD1 (150572)	HUH6_LIVER	0.0415334866663	150572	SMYD1	ACH-000671
JMJD1C (221037)	PLCPRF5_LIVER	0.0416845662717	221037	JMJD1C	ACH-001318
NSD3 (54904)	JHH1_LIVER	0.0418550203864	54904	NSD3	ACH-000620
PRDM9 (56979)	JHH1_LIVER	0.0419931909937	56979	PRDM9	ACH-000620
PRDM16 (63976)	HUH6_LIVER	0.0421287501912	63976	PRDM16	ACH-000671
SETD2 (29072)	JHH7_LIVER	0.0432602517636	29072	SETD2	ACH-000848
PRDM9 (56979)	JHH7_LIVER	0.0433521123121	56979	PRDM9	ACH-000848
KMT2B (9757)	JHH5_LIVER	0.043614880977	9757	KMT2B	ACH-000734
SMYD2 (56950)	HUH6_LIVER	0.0438541809496	56950	SMYD2	ACH-000671
KMT5B (51111)	JHH1_LIVER	0.0446432334087	51111	KMT5B	ACH-000620
KDM3A (55818)	PLCPRF5_LIVER	0.0446758915353	55818	KDM3A	ACH-001318
PHF8 (23133)	SNU761_LIVER	0.0449544444914	23133	PHF8	ACH-000537
KDM4B (23030)	HLE_LIVER	0.0452156805285	23030	KDM4B	ACH-001089
KDM5B (10765)	SNU886_LIVER	0.0453410796486	10765	KDM5B	ACH-000316
KDM5A (5927)	LI7_LIVER	0.0456944577354	5927	KDM5A	ACH-000471
KDM5D (8284)	SNU761_LIVER	0.0461511851815	8284	KDM5D	ACH-000537
HR (55806)	HUH6_LIVER	0.0463133023635	55806	HR	ACH-000671
SETDB1 (9869)	JHH5_LIVER	0.046671419642	9869	SETDB1	ACH-000734
KDM2A (22992)	SNU449_LIVER	0.0477822660472	22992	KDM2A	ACH-000420
KDM5D (8284)	SNU886_LIVER	0.0484430777286	8284	KDM5D	ACH-000316
SMYD1 (150572)	SNU449_LIVER	0.0484731133532	150572	SMYD1	ACH-000420
SMYD1 (150572)	JHH1_LIVER	0.0492937225966	150572	SMYD1	ACH-000620
JMJD1C (221037)	HLF_LIVER	0.0497966969208	221037	JMJD1C	ACH-000393
KDM1B (221656)	JHH1_LIVER	0.0499819720653	221656	KDM1B	ACH-000620
RIOX1 (79697)	JHH7_LIVER	0.0506821799151	79697	RIOX1	ACH-000848
SETDB2 (83852)	JHH7_LIVER	0.051336075978	83852	SETDB2	ACH-000848
PRDM9 (56979)	PLCPRF5_LIVER	0.0514074132897	56979	PRDM9	ACH-001318
KMT5A (387893)	JHH5_LIVER	0.0515353906701	387893	KMT5A	ACH-000734
EHMT2 (10919)	SNU449_LIVER	0.0520955146683	10919	EHMT2	ACH-000420
SETD1B (23067)	SNU449_LIVER	0.0522855887226	23067	SETD1B	ACH-000420
PRDM9 (56979)	HEP3B217_LIVER	0.0537895998799	56979	PRDM9	ACH-000625
EZH2 (2146)	HLF_LIVER	0.0539422341457	2146	EZH2	ACH-000393
KDM3B (51780)	SNU761_LIVER	0.054175286928	51780	KDM3B	ACH-000537
KDM1B (221656)	JHH7_LIVER	0.0556507412774	221656	KDM1B	ACH-000848
SETD3 (84193)	JHH1_LIVER	0.0561259004711	84193	SETD3	ACH-000620
KMT2C (58508)	HUH7_LIVER	0.0564963883959	58508	KMT2C	ACH-000480
KDM5A (5927)	JHH1_LIVER	0.0565828324618	5927	KDM5A	ACH-000620
SMYD3 (64754)	HUH1_LIVER	0.0571838064651	64754	SMYD3	ACH-000475
PRDM7 (11105)	JHH6_LIVER	0.0598791966454	11105	PRDM7	ACH-000217
KDM3B (51780)	JHH6_LIVER	0.060248761693	51780	KDM3B	ACH-000217
KDM5A (5927)	HUH6_LIVER	0.0623681434135	5927	KDM5A	ACH-000671
KDM5C (8242)	SNU886_LIVER	0.0624558396312	8242	KDM5C	ACH-000316
KDM1B (221656)	SNU761_LIVER	0.0645885300974	221656	KDM1B	ACH-000537
KDM6A (7403)	HUH1_LIVER	0.0650864092855	7403	KDM6A	ACH-000475
JARID2 (3720)	HEPG2_LIVER	0.0653569279209	3720	JARID2	ACH-000739
SMYD2 (56950)	HEP3B217_LIVER	0.0653704506613	56950	SMYD2	ACH-000625
PHF2 (5253)	HUH1_LIVER	0.065655087842	5253	PHF2	ACH-000475
SETD3 (84193)	HEPG2_LIVER	0.0657571461236	84193	SETD3	ACH-000739
SMYD3 (64754)	SNU886_LIVER	0.0663209383902	64754	SMYD3	ACH-000316
KMT5B (51111)	HUH7_LIVER	0.0669214441526	51111	KMT5B	ACH-000480
PRDM9 (56979)	HEPG2_LIVER	0.0674136409613	56979	PRDM9	ACH-000739
SETMAR (6419)	JHH5_LIVER	0.0676426112773	6419	SETMAR	ACH-000734
SETD3 (84193)	SNU886_LIVER	0.0682242043263	84193	SETD3	ACH-000316
KDM6A (7403)	SNU761_LIVER	0.0699971141468	7403	KDM6A	ACH-000537
SETDB2 (83852)	HUH7_LIVER	0.0703043390052	83852	SETDB2	ACH-000480
KDM5C (8242)	HUH6_LIVER	0.0718339989663	8242	KDM5C	ACH-000671
SUV39H1 (6839)	SNU761_LIVER	0.0723034503158	6839	SUV39H1	ACH-000537
PRDM2 (7799)	HEPG2_LIVER	0.0723065386736	7799	PRDM2	ACH-000739
PRDM9 (56979)	HUH1_LIVER	0.0723524769705	56979	PRDM9	ACH-000475
SMYD2 (56950)	JHH6_LIVER	0.0745881035417	56950	SMYD2	ACH-000217
SETDB2 (83852)	HUH1_LIVER	0.0746051520779	83852	SETDB2	ACH-000475
MECOM (2122)	JHH7_LIVER	0.0771913776534	2122	MECOM	ACH-000848
SETD2 (29072)	HUH6_LIVER	0.0773873794391	29072	SETD2	ACH-000671
SMYD3 (64754)	SNU449_LIVER	0.0775078466733	64754	SMYD3	ACH-000420
PHF8 (23133)	LI7_LIVER	0.0777650765935	23133	PHF8	ACH-000471
NSD3 (54904)	HEPG2_LIVER	0.0778032557101	54904	NSD3	ACH-000739
PRDM16 (63976)	JHH5_LIVER	0.0778730644626	63976	PRDM16	ACH-000734
SETDB2 (83852)	HEP3B217_LIVER	0.0783347047931	83852	SETDB2	ACH-000625
PRDM7 (11105)	HEP3B217_LIVER	0.0786553571644	11105	PRDM7	ACH-000625
HR (55806)	JHH6_LIVER	0.0795249276287	55806	HR	ACH-000217
SETD3 (84193)	JHH7_LIVER	0.0798599785222	84193	SETD3	ACH-000848
SUV39H1 (6839)	SNU423_LIVER	0.0802030643944	6839	SUV39H1	ACH-000493
KMT2C (58508)	SNU423_LIVER	0.0814346186774	58508	KMT2C	ACH-000493
EZH2 (2146)	HUH1_LIVER	0.0820073380316	2146	EZH2	ACH-000475
EHMT1 (79813)	JHH6_LIVER	0.0827988314864	79813	EHMT1	ACH-000217
KMT2A (4297)	HUH1_LIVER	0.0845752716512	4297	KMT2A	ACH-000475
KDM4E (390245)	HLF_LIVER	0.0858171610104	390245	KDM4E	ACH-000393
MECOM (2122)	SNU423_LIVER	0.0861509469559	2122	MECOM	ACH-000493
PHF2 (5253)	HLF_LIVER	0.0879846271356	5253	PHF2	ACH-000393
KMT5B (51111)	LI7_LIVER	0.0880073079067	51111	KMT5B	ACH-000471
KDM6A (7403)	JHH6_LIVER	0.0883461849368	7403	KDM6A	ACH-000217
SETD1B (23067)	JHH6_LIVER	0.0892041044239	23067	SETD1B	ACH-000217
KDM2B (84678)	HLE_LIVER	0.0901670995682	84678	KDM2B	ACH-001089
SETMAR (6419)	HUH6_LIVER	0.0905312181792	6419	SETMAR	ACH-000671
RIOX2 (84864)	JHH5_LIVER	0.090589501841	84864	RIOX2	ACH-000734
KDM7A (80853)	HUH7_LIVER	0.0909581718463	80853	KDM7A	ACH-000480
SMYD1 (150572)	LI7_LIVER	0.0915148133074	150572	SMYD1	ACH-000471
KDM4B (23030)	SNU761_LIVER	0.0926430742565	23030	KDM4B	ACH-000537
KDM1B (221656)	JHH5_LIVER	0.0957802361904	221656	KDM1B	ACH-000734
KDM4D (55693)	HUH6_LIVER	0.09643056478	55693	KDM4D	ACH-000671
KDM1B (221656)	JHH6_LIVER	0.096859984527	221656	KDM1B	ACH-000217
SETMAR (6419)	HLE_LIVER	0.0969147095966	6419	SETMAR	ACH-001089
KDM6B (23135)	SNU761_LIVER	0.09692671061	23135	KDM6B	ACH-000537
KDM7A (80853)	HLE_LIVER	0.0969407838312	80853	KDM7A	ACH-001089
PHF8 (23133)	HUH7_LIVER	0.0973875200885	23133	PHF8	ACH-000480
PRDM16 (63976)	HUH7_LIVER	0.0974380796181	63976	PRDM16	ACH-000480
KMT2A (4297)	HLE_LIVER	0.0974545547493	4297	KMT2A	ACH-001089
KDM4D (55693)	HEPG2_LIVER	0.0989580709438	55693	KDM4D	ACH-000739
NSD3 (54904)	JHH5_LIVER	0.0993172819864	54904	NSD3	ACH-000734
SETD1B (23067)	LI7_LIVER	0.0995260291155	23067	SETD1B	ACH-000471
SETMAR (6419)	HLF_LIVER	0.099869618787	6419	SETMAR	ACH-000393
SETMAR (6419)	HUH1_LIVER	0.100150648785	6419	SETMAR	ACH-000475
PHF8 (23133)	SNU886_LIVER	0.100904773881	23133	PHF8	ACH-000316
EHMT1 (79813)	HLF_LIVER	0.100926261019	79813	EHMT1	ACH-000393
SETD1A (9739)	SNU423_LIVER	0.10162497356	9739	SETD1A	ACH-000493
KDM6A (7403)	SNU886_LIVER	0.102235578454	7403	KDM6A	ACH-000316
KDM4D (55693)	HEP3B217_LIVER	0.102576787339	55693	KDM4D	ACH-000625
KDM7A (80853)	HUH1_LIVER	0.102754631306	80853	KDM7A	ACH-000475
SETMAR (6419)	HUH7_LIVER	0.102997519549	6419	SETMAR	ACH-000480
KMT2B (9757)	LI7_LIVER	0.10348809347	9757	KMT2B	ACH-000471
KDM8 (79831)	SNU886_LIVER	0.104220742253	79831	KDM8	ACH-000316
KMT2D (8085)	JHH5_LIVER	0.104505457487	8085	KMT2D	ACH-000734
PHF2 (5253)	JHH5_LIVER	0.107193033205	5253	PHF2	ACH-000734
SETDB2 (83852)	HLF_LIVER	0.107936139328	83852	SETDB2	ACH-000393
EZH1 (2145)	HEPG2_LIVER	0.108027937505	2145	EZH1	ACH-000739
KMT2B (9757)	SNU886_LIVER	0.108221304398	9757	KMT2B	ACH-000316
PRDM7 (11105)	HUH7_LIVER	0.108513869352	11105	PRDM7	ACH-000480
KDM4E (390245)	HLE_LIVER	0.110909790129	390245	KDM4E	ACH-001089
EHMT1 (79813)	HLE_LIVER	0.111446430361	79813	EHMT1	ACH-001089
KDM4A (9682)	JHH1_LIVER	0.111492833362	9682	KDM4A	ACH-000620
SMYD2 (56950)	JHH7_LIVER	0.111561728621	56950	SMYD2	ACH-000848
HR (55806)	JHH1_LIVER	0.11218809845	55806	HR	ACH-000620
KMT2C (58508)	HLE_LIVER	0.112412526511	58508	KMT2C	ACH-001089
KMT2C (58508)	SNU761_LIVER	0.11253877578	58508	KMT2C	ACH-000537
KDM4B (23030)	SNU423_LIVER	0.113181321953	23030	KDM4B	ACH-000493
RIOX2 (84864)	HEPG2_LIVER	0.114177203753	84864	RIOX2	ACH-000739
MECOM (2122)	HLF_LIVER	0.115746739301	2122	MECOM	ACH-000393
KDM3B (51780)	HLE_LIVER	0.116660043008	51780	KDM3B	ACH-001089
KDM2B (84678)	LI7_LIVER	0.118487589354	84678	KDM2B	ACH-000471
EZH2 (2146)	HUH6_LIVER	0.119049137443	2146	EZH2	ACH-000671
PHF2 (5253)	HEPG2_LIVER	0.119486958517	5253	PHF2	ACH-000739
KDM4C (23081)	PLCPRF5_LIVER	0.119658366157	23081	KDM4C	ACH-001318
KDM2B (84678)	SNU886_LIVER	0.120177068472	84678	KDM2B	ACH-000316
SMYD1 (150572)	SNU423_LIVER	0.120414323969	150572	SMYD1	ACH-000493
PHF2 (5253)	SNU449_LIVER	0.12070512734	5253	PHF2	ACH-000420
KDM2A (22992)	HLE_LIVER	0.121397461566	22992	KDM2A	ACH-001089
NSD3 (54904)	SNU423_LIVER	0.121466013593	54904	NSD3	ACH-000493
KDM4D (55693)	JHH6_LIVER	0.123374115514	55693	KDM4D	ACH-000217
KDM7A (80853)	HUH6_LIVER	0.123434128571	80853	KDM7A	ACH-000671
KDM3A (55818)	HEPG2_LIVER	0.126805615583	55818	KDM3A	ACH-000739
KDM2B (84678)	SNU761_LIVER	0.128058346093	84678	KDM2B	ACH-000537
JMJD6 (23210)	HUH6_LIVER	0.128670440322	23210	JMJD6	ACH-000671
PRDM16 (63976)	JHH7_LIVER	0.130355857585	63976	PRDM16	ACH-000848
KDM2B (84678)	SNU423_LIVER	0.13186691092	84678	KDM2B	ACH-000493
KDM1B (221656)	SNU423_LIVER	0.132765952165	221656	KDM1B	ACH-000493
KDM5A (5927)	SNU886_LIVER	0.132980162747	5927	KDM5A	ACH-000316
KMT5A (387893)	PLCPRF5_LIVER	0.135759860009	387893	KMT5A	ACH-001318
HR (55806)	HLF_LIVER	0.137129989239	55806	HR	ACH-000393
EZH2 (2146)	HLE_LIVER	0.142708097145	2146	EZH2	ACH-001089
KDM5C (8242)	JHH1_LIVER	0.142986055908	8242	KDM5C	ACH-000620
DOT1L (84444)	HLF_LIVER	0.143545717892	84444	DOT1L	ACH-000393
KDM2A (22992)	HUH1_LIVER	0.144216028442	22992	KDM2A	ACH-000475
KDM4D (55693)	HLE_LIVER	0.146873402648	55693	KDM4D	ACH-001089
JMJD1C (221037)	HUH6_LIVER	0.147599192085	221037	JMJD1C	ACH-000671
SETDB2 (83852)	SNU886_LIVER	0.148079435057	83852	SETDB2	ACH-000316
KDM2A (22992)	SNU761_LIVER	0.149072681664	22992	KDM2A	ACH-000537
SETD3 (84193)	PLCPRF5_LIVER	0.149167710246	84193	SETD3	ACH-001318
NSD3 (54904)	HEP3B217_LIVER	0.153649109501	54904	NSD3	ACH-000625
EZH2 (2146)	LI7_LIVER	0.155278070114	2146	EZH2	ACH-000471
PHF2 (5253)	SNU761_LIVER	0.159920712712	5253	PHF2	ACH-000537
EHMT2 (10919)	SNU761_LIVER	0.159937593505	10919	EHMT2	ACH-000537
DOT1L (84444)	JHH6_LIVER	0.161953804628	84444	DOT1L	ACH-000217
PHF2 (5253)	HUH7_LIVER	0.162406326528	5253	PHF2	ACH-000480
KDM4A (9682)	PLCPRF5_LIVER	0.163980620641	9682	KDM4A	ACH-001318
KDM6A (7403)	JHH5_LIVER	0.165222492533	7403	KDM6A	ACH-000734
RIOX1 (79697)	HUH1_LIVER	0.16542445913	79697	RIOX1	ACH-000475
SETD1B (23067)	SNU423_LIVER	0.166792088404	23067	SETD1B	ACH-000493
KMT2B (9757)	JHH1_LIVER	0.167548470219	9757	KMT2B	ACH-000620
KDM4D (55693)	SNU886_LIVER	0.168168927214	55693	KDM4D	ACH-000316
KDM4E (390245)	PLCPRF5_LIVER	0.168275711	390245	KDM4E	ACH-001318
RIOX1 (79697)	SNU423_LIVER	0.168515292182	79697	RIOX1	ACH-000493
PHF2 (5253)	SNU886_LIVER	0.170304339318	5253	PHF2	ACH-000316
KDM1B (221656)	HUH1_LIVER	0.170331934534	221656	KDM1B	ACH-000475
KMT2A (4297)	SNU761_LIVER	0.17390242656	4297	KMT2A	ACH-000537
SMYD2 (56950)	SNU423_LIVER	0.174676136401	56950	SMYD2	ACH-000493
KDM4D (55693)	JHH5_LIVER	0.176860865251	55693	KDM4D	ACH-000734
MECOM (2122)	HUH1_LIVER	0.179390364015	2122	MECOM	ACH-000475
SETDB2 (83852)	LI7_LIVER	0.180042571466	83852	SETDB2	ACH-000471
SMYD1 (150572)	HUH1_LIVER	0.183273938067	150572	SMYD1	ACH-000475
KDM1A (23028)	HEP3B217_LIVER	0.183538237868	23028	KDM1A	ACH-000625
KDM4D (55693)	JHH1_LIVER	0.184108574032	55693	KDM4D	ACH-000620
SUV39H2 (79723)	HLE_LIVER	0.186826371945	79723	SUV39H2	ACH-001089
SETD5 (55209)	SNU761_LIVER	0.190537531499	55209	SETD5	ACH-000537
SETMAR (6419)	SNU886_LIVER	0.19174971422	6419	SETMAR	ACH-000316
KDM4E (390245)	SNU761_LIVER	0.192364301841	390245	KDM4E	ACH-000537
NSD2 (7468)	JHH1_LIVER	0.194117091592	7468	NSD2	ACH-000620
JMJD1C (221037)	HLE_LIVER	0.195221831624	221037	JMJD1C	ACH-001089
DOT1L (84444)	LI7_LIVER	0.202516742947	84444	DOT1L	ACH-000471
KMT2B (9757)	HEPG2_LIVER	0.202686543685	9757	KMT2B	ACH-000739
KDM4E (390245)	HUH1_LIVER	0.203017076504	390245	KDM4E	ACH-000475
SMYD1 (150572)	PLCPRF5_LIVER	0.204071832685	150572	SMYD1	ACH-001318
EHMT1 (79813)	HUH1_LIVER	0.20475542257	79813	EHMT1	ACH-000475
RIOX1 (79697)	HLF_LIVER	0.204817407223	79697	RIOX1	ACH-000393
KMT2A (4297)	JHH1_LIVER	0.205991145726	4297	KMT2A	ACH-000620
EZH2 (2146)	SNU423_LIVER	0.208213733147	2146	EZH2	ACH-000493
KDM1B (221656)	HUH7_LIVER	0.208726295415	221656	KDM1B	ACH-000480
SETDB1 (9869)	SNU886_LIVER	0.209179880519	9869	SETDB1	ACH-000316
EHMT2 (10919)	LI7_LIVER	0.210989983741	10919	EHMT2	ACH-000471
SMYD1 (150572)	HEPG2_LIVER	0.21126200308	150572	SMYD1	ACH-000739
KDM1B (221656)	LI7_LIVER	0.212235557326	221656	KDM1B	ACH-000471
DOT1L (84444)	JHH5_LIVER	0.214240343009	84444	DOT1L	ACH-000734
PHF2 (5253)	SNU423_LIVER	0.219127022326	5253	PHF2	ACH-000493
KDM5B (10765)	HEPG2_LIVER	0.221559908124	10765	KDM5B	ACH-000739
KDM4D (55693)	SNU761_LIVER	0.224794924359	55693	KDM4D	ACH-000537
PRDM2 (7799)	SNU886_LIVER	0.224984632402	7799	PRDM2	ACH-000316
MECOM (2122)	JHH5_LIVER	0.228056336684	2122	MECOM	ACH-000734
SETD7 (80854)	HEPG2_LIVER	0.229519088207	80854	SETD7	ACH-000739
SMYD2 (56950)	SNU886_LIVER	0.232583977546	56950	SMYD2	ACH-000316
KDM1B (221656)	HLE_LIVER	0.236425793735	221656	KDM1B	ACH-001089
SETMAR (6419)	SNU761_LIVER	0.244072017603	6419	SETMAR	ACH-000537
JMJD1C (221037)	JHH1_LIVER	0.268649937144	221037	JMJD1C	ACH-000620
KDM2A (22992)	HUH7_LIVER	0.272800174208	22992	KDM2A	ACH-000480
SMYD2 (56950)	HEPG2_LIVER	0.279909184027	56950	SMYD2	ACH-000739
EZH2 (2146)	SNU761_LIVER	0.286087406183	2146	EZH2	ACH-000537
EHMT1 (79813)	SNU449_LIVER	0.291237444887	79813	EHMT1	ACH-000420
KDM1B (221656)	HEPG2_LIVER	0.299044708098	221656	KDM1B	ACH-000739
KDM4D (55693)	SNU423_LIVER	0.304972665244	55693	KDM4D	ACH-000493
EHMT1 (79813)	SNU423_LIVER	0.313459826995	79813	EHMT1	ACH-000493
HR (55806)	HLE_LIVER	0.315353653685	55806	HR	ACH-001089
KDM6A (7403)	HLE_LIVER	0.324024390242	7403	KDM6A	ACH-001089
SETD1B (23067)	SNU761_LIVER	0.324615947354	23067	SETD1B	ACH-000537
EHMT2 (10919)	SNU423_LIVER	0.334339343881	10919	EHMT2	ACH-000493
KMT2D (8085)	HLE_LIVER	0.342480616606	8085	KMT2D	ACH-001089
KMT2B (9757)	HLE_LIVER	0.362227043468	9757	KMT2B	ACH-001089
KDM4D (55693)	HUH7_LIVER	0.36239659783	55693	KDM4D	ACH-000480
PRDM9 (56979)	HLE_LIVER	0.376759436486	56979	PRDM9	ACH-001089
KMT2D (8085)	HUH6_LIVER	0.380652809287	8085	KMT2D	ACH-000671
KDM4E (390245)	SNU423_LIVER	0.387392389309	390245	KDM4E	ACH-000493
PRDM7 (11105)	SNU423_LIVER	0.406796911988	11105	PRDM7	ACH-000493
SMYD2 (56950)	SNU761_LIVER	0.412407663444	56950	SMYD2	ACH-000537
DOT1L (84444)	HUH6_LIVER	0.415499603719	84444	DOT1L	ACH-000671
KDM4D (55693)	LI7_LIVER	0.416178155065	55693	KDM4D	ACH-000471
KDM4D (55693)	HUH1_LIVER	0.425111670826	55693	KDM4D	ACH-000475
PRDM7 (11105)	HEPG2_LIVER	0.437276290098	11105	PRDM7	ACH-000739
SMYD2 (56950)	PLCPRF5_LIVER	0.464741286662	56950	SMYD2	ACH-001318
KDM4D (55693)	PLCPRF5_LIVER	0.507832598337	55693	KDM4D	ACH-001318
KMT5C (84787)	SNU761_LIVER	0.602776237149	84787	KMT5C	ACH-000537
SETD1B (23067)	JHH1_LIVER		23067	SETD1B	ACH-000620
KDM6B (23135)	JHH1_LIVER		23135	KDM6B	ACH-000620
SETD5 (55209)	JHH1_LIVER		55209	SETD5	ACH-000620
RIOX1 (79697)	JHH1_LIVER		79697	RIOX1	ACH-000620
KDM7A (80853)	JHH1_LIVER		80853	KDM7A	ACH-000620
PRDM6 (93166)	JHH1_LIVER		93166	PRDM6	ACH-000620
SETD1B (23067)	JHH5_LIVER		23067	SETD1B	ACH-000734
KDM6B (23135)	JHH5_LIVER		23135	KDM6B	ACH-000734
SETD5 (55209)	JHH5_LIVER		55209	SETD5	ACH-000734
RIOX1 (79697)	JHH5_LIVER		79697	RIOX1	ACH-000734
KDM7A (80853)	JHH5_LIVER		80853	KDM7A	ACH-000734
PRDM6 (93166)	JHH5_LIVER		93166	PRDM6	ACH-000734
SETD1B (23067)	PLCPRF5_LIVER		23067	SETD1B	ACH-001318
KDM6B (23135)	PLCPRF5_LIVER		23135	KDM6B	ACH-001318
SETD5 (55209)	PLCPRF5_LIVER		55209	SETD5	ACH-001318
RIOX1 (79697)	PLCPRF5_LIVER		79697	RIOX1	ACH-001318
KDM7A (80853)	PLCPRF5_LIVER		80853	KDM7A	ACH-001318
PRDM6 (93166)	PLCPRF5_LIVER		93166	PRDM6	ACH-001318
