# Supplementary material for: Transposable elements-mediated recruitment of KDM1A epigenetically silences HNF4A expression to promote hepatocellular carcinoma
Source: Nat Commun. 2024 Jul 4;15:5631. doi: 10.1038/s41467-024-49926-2 (PMC11224304; doi:10.1038/s41467-024-49926-2)
Supplement: Supplementary file 9 — Supplementary Data 6 [file 41467_2024_49926_MOESM9_ESM.xlsx]

## Sheet: Sheet1
gene_name	shKDM1A_1_vs_shctr_logFC	shKDM1A_1_vs_shctr_PValue	shKDM1A_1_vs_shctr_FDR	shKDM1A_2_vs_shctr_logFC	shKDM1A_2_vs_shctr_PValue	shKDM1A_2_vs_shctr_FDR	sh_control_counts	sh_KDM1A_1_counts	sh_KDM1A_2_counts	counts_sum	sh_control_tpm	sh_KDM1A_1_tpm	sh_KDM1A_2_tpm	entrez	ensembl	description	regulation	Changes_after_KDM1A_KD	Liver_TE_genes	KDM1A_target
HTR1D	11.1071	1.91214e-43	1.40376e-40	11.773	7.04426e-59	2.55337e-55	0	306	473	779	0	12.7476	22.2399	3352	ENSG00000179546	5-hydroxytryptamine receptor 1D	Negative	UP_regulated	No	KDM1A_target
PGLYRP2	10.1357	2.02521e-28	4.16504e-26	10.1919	3.70793e-29	1.34403e-26	0	156	158	314	0	5.77916	6.60639	114770	ENSG00000161031	peptidoglycan recognition protein 2	Negative	UP_regulated	No	KDM1A_target
UGT1A2P	10.0303	6.60386e-27	1.16413e-24	9.56125	8.44747e-21	1.52623e-18	0	145	102	247	0	19.7746	15.7003	54580		UDP glucuronosyltransferase family 1 member A2, pseudogene	Negative	UP_regulated	No	Non
PRR15L	9.94854	8.1542e-26	1.27814e-23	8.91228	1.04021e-15	1.05838e-13	0	137	65	202	0	10.6518	5.70402	79170	ENSG00000167183	proline rich 15 like	Negative	UP_regulated	No	KDM1A_target
RP11-790I12.2	9.68369	2.29441e-22	2.5639e-20	9.51824	1.9164e-20	3.33765e-18	0	114	99	213	0	10.7623	10.5488				Negative	UP_regulated	No	Non
MYL7	9.49491	4.37684e-20	3.63485e-18	7.75161	7.04324e-08	1.97238e-06	0	100	29	129	0	8.1003	2.65134	58498	ENSG00000106631	myosin light chain 7	Negative	UP_regulated	Liver_TE_genes	KDM1A_target
BMS1P8	9.19137	6.51922e-17	3.75088e-15	9.80739	7.0607e-24	1.72056e-21	0	81	121	202	0	5.29109	8.92098	653557		BMS1 pseudogene 8	Negative	UP_regulated	No	Non
GRIK4	9.04161	1.54878e-15	7.44802e-14	9.2643	1.11374e-17	1.42904e-15	0	73	83	156	0	1.15585	1.48328	2900	ENSG00000149403	glutamate ionotropic receptor kainate type subunit 4	Negative	UP_regulated	No	KDM1A_target
CYP17A1	8.98744	4.97242e-140	2.8838e-135	9.00622	2.78652e-140	1.61607e-135	9	5771	5519	11299	0.378952	201.29	217.27	1586	ENSG00000148795	cytochrome P450 family 17 subfamily A member 1	Negative	UP_regulated	No	Non
DMRTA2	8.75927	4.48437e-13	1.538e-11	8.47593	3.33429e-12	1.99562e-10	0	60	48	108	0	2.19725	1.98398	63950	ENSG00000142700	DMRT like family A2	Negative	UP_regulated	No	Non
FTLP14	8.5254	2.34568e-11	6.44128e-10	8.10163	7.42892e-10	2.98992e-08	0	51	37	88	0	12.4447	10.1902	100462794		ferritin light chain pseudogene 14	Negative	UP_regulated	No	Non
CHRNA2	8.4969	3.88735e-11	1.03228e-09	7.59484	4.1078e-07	9.98056e-06	0	50	26	76	0	1.22819	0.720833	1135	ENSG00000120903	cholinergic receptor nicotinic alpha 2 subunit	Negative	UP_regulated	No	KDM1A_target
RP11-356M20.1	8.4969	3.88735e-11	1.03228e-09	8.24922	1.42164e-10	6.48362e-09	0	50	41	91	0	7.36299	6.81452				Negative	UP_regulated	No	Non
ZG16	8.46784	6.45764e-11	1.65131e-09	8.53467	1.17118e-12	7.62331e-11	0	49	50	99	0	1.84771	2.12801	653808	ENSG00000174992	zymogen granule protein 16	Negative	UP_regulated	No	Non
RP11-442O1.3	8.43818	1.07531e-10	2.66968e-09	7.47998	7.44748e-07	1.73116e-05	0	48	24	72	0	1.71474	0.967685				Negative	UP_regulated	No	Non
CTD-2377D24.8	8.37696	3.00325e-10	6.98382e-09	8.88996	1.69034e-15	1.66157e-13	0	46	64	110	0	8.79079	13.8044				Negative	UP_regulated	No	Non
LINC01225	8.34535	2.79657e-11	7.57544e-10	6.9858	5.32834e-05	0.000808536	0	45	17	62	0	1.41346	0.60268				Negative	UP_regulated	No	Non
SLC22A10	8.31302	4.79413e-11	1.25243e-09	8.28387	8.24314e-11	3.86787e-09	0	44	42	86	0	1.62391	1.74954	387775	ENSG00000184999	solute carrier family 22 member 10	Negative	UP_regulated	Liver_TE_genes	Non
RP11-44F14.2	8.31302	4.79413e-11	1.25243e-09	8.56316	6.97018e-13	4.68959e-11	0	44	51	95	0	4.69847	6.14668				Negative	UP_regulated	No	Non
NDUFA6-AS1	8.31302	4.79413e-11	1.25243e-09	8.06225	1.29729e-09	4.99917e-08	0	44	36	80	0	0.998176	0.921773				Negative	UP_regulated	No	Non
CST5	8.29958	1.48257e-71	9.55366e-68	8.55425	3.82477e-78	4.43642e-74	2	830	936	1768	0.37717	129.663	165.036	1473	ENSG00000170367	cystatin D	Negative	UP_regulated	No	Non
HMGCS2	8.27996	8.24314e-11	2.08037e-09	8.06225	1.29729e-09	4.99917e-08	0	43	36	79	0	1.97526	1.86649	3158	ENSG00000134240	3-hydroxy-3-methylglutaryl-CoA synthase 2	Negative	UP_regulated	Liver_TE_genes	KDM1A_target
COL5A3	8.27996	8.24314e-11	2.08037e-09	7.21856	8.35118e-06	0.000153757	0	43	20	63	0	0.752356	0.394959	50509	ENSG00000080573	collagen type V alpha 3 chain	Negative	UP_regulated	No	Non
BARX1	8.17597	2.45934e-10	5.81696e-09	7.06763	2.86152e-05	0.000462532	0	40	18	58	0	2.65847	1.35024	56033	ENSG00000131668	BARX homeobox 1	Negative	UP_regulated	No	Non
CLDN14	8.17597	2.45934e-10	5.81696e-09	7.70122	1.26331e-07	3.3686e-06	0	40	28	68	0	1.65583	1.30822	23562	ENSG00000159261	claudin 14	Negative	UP_regulated	No	KDM1A_target
RP11-458J1.1	8.13958	4.26767e-10	9.73292e-09	7.70122	1.26331e-07	3.3686e-06	0	39	28	67	0	3.24594	2.63028				Negative	UP_regulated	No	Non
CNN2P10	8.02453	2.27269e-09	4.63783e-08	7.893	1.24618e-08	4.03311e-07	0	36	32	68	0	4.63147	4.64657	646693		calponin 2 pseudogene 10	Negative	UP_regulated	No	Non
LA16c-83F12.6	8.02453	2.27269e-09	4.63783e-08	6.60228	0.000667207	0.00751804	0	36	13	49	0	4.97273	2.02676				Negative	UP_regulated	No	Non
RP4-640H8.2	7.98404	3.99443e-09	7.90382e-08	7.41893	1.3552e-06	2.97262e-05	0	35	23	58	0	1.95719	1.45164				Negative	UP_regulated	No	Non
PTGIR	7.94239	7.04361e-09	1.3442e-07	7.06763	2.86152e-05	0.000462532	0	34	18	52	0	1.1324	0.676643	5739	ENSG00000160013	prostaglandin I2 receptor	Negative	UP_regulated	No	Non
LACTBL1	7.8995	1.24618e-08	2.30176e-07	8.41471	9.60067e-12	5.28273e-10	0	33	46	79	0	2.375	3.73658	646262	ENSG00000215906	lactamase beta like 1	Negative	UP_regulated	No	KDM1A_target
PLA2G1B	7.85529	2.21221e-08	3.93073e-07	7.75161	7.04324e-08	1.97238e-06	0	32	29	61	0	5.92363	6.05903	5319	ENSG00000170890	phospholipase A2 group IB	Negative	UP_regulated	No	KDM1A_target
CTD-2342J14.6	7.85529	2.21221e-08	3.93073e-07	6.9858	5.32834e-05	0.000808536	0	32	17	49	0	5.54146	3.32269				Negative	UP_regulated	No	Non
AC074212.3	7.85529	2.21221e-08	3.93073e-07	8.64541	1.49345e-13	1.11905e-11	0	32	54	86	0	1.37478	2.61845				Negative	UP_regulated	No	Non
RP11-1101H11.1	7.80969	3.94049e-08	6.71563e-07	8.31771	4.79413e-11	2.35428e-09	0	31	43	74	0	8.4946	13.2989				Negative	UP_regulated	No	Non
GPR115	7.80969	3.94049e-08	6.71563e-07	7.80029	3.94049e-08	1.15654e-06	0	31	30	61	0	1.07967	1.17929				Negative	UP_regulated	No	Non
ARL14	7.7626	3.94049e-08	6.71563e-07	8.21371	1.42164e-10	6.48362e-09	0	30	40	70	0	2.73808	4.12051	80117	ENSG00000179674	ADP ribosylation factor like GTPase 14	Negative	UP_regulated	No	Non
ACVRL1	7.7626	3.94049e-08	6.71563e-07	5.50402	0.0336166	0.205224	0	30	6	36	0	0.70299	0.158689	94	ENSG00000139567	activin A receptor like type 1	Negative	UP_regulated	No	Non
CTD-3149D2.2	7.7626	3.94049e-08	6.71563e-07	7.35518	2.47519e-06	5.11952e-05	0	30	22	52	0	3.97205	3.28763				Negative	UP_regulated	No	Non
KIAA1211L	7.71392	7.04324e-08	1.15325e-06	7.59484	4.1078e-07	9.98056e-06	0	29	26	55	0	0.727942	0.736613	343990	ENSG00000196872	KIAA1211 like	Negative	UP_regulated	No	Non
AADACP1	7.71392	7.04324e-08	1.15325e-06	8.28387	8.24314e-11	3.86787e-09	0	29	42	71	0	1.70227	2.78258	201651	ENSG00000240602	arylacetamide deacetylase pseudogene 1	Negative	UP_regulated	No	KDM1A_target
HIST1H3G	7.66354	1.26331e-07	1.99692e-06	6.70813	0.000352487	0.00429762	0	28	14	42	0	1.37157	0.774028				Negative	UP_regulated	No	Non
MEP1AP4	7.66354	1.26331e-07	1.99692e-06	7.64901	2.27396e-07	5.76906e-06	0	28	27	55	0	3.0422	3.311	643157		meprin A subunit alpha pseudogene 4	Negative	UP_regulated	No	Non
RP11-141J13.5	7.66354	1.26331e-07	1.99692e-06	7.893	1.24618e-08	4.03311e-07	0	28	32	60	0	2.5977	3.35079				Negative	UP_regulated	No	Non
TOB2P1	7.61133	2.27396e-07	3.44696e-06	6.80675	0.000187	0.00245592	0	27	15	42	0	3.21448	2.0156	222699		transducer of ERBB2, 2 pseudogene 1	Negative	UP_regulated	No	KDM1A_target
HMCN2	7.61133	2.27396e-07	3.44696e-06	6.70813	0.000352487	0.00429762	0	27	14	41	0	0.156596	0.0916456	256158	ENSG00000148357	hemicentin 2	Negative	UP_regulated	No	Non
DDX25	7.61133	2.27396e-07	3.44696e-06	8.17731	2.45934e-10	1.07647e-08	0	27	39	66	0	0.869821	1.41807	29118	ENSG00000109832	DEAD-box helicase 25	Negative	UP_regulated	No	Non
BEST3	7.55717	4.1078e-07	5.98433e-06	7.70122	1.26331e-07	3.3686e-06	0	26	28	54	0	0.447423	0.543838	144453	ENSG00000127325	bestrophin 3	Negative	UP_regulated	No	Non
CECR7	7.55717	4.1078e-07	5.98433e-06	7.41893	1.3552e-06	2.97262e-05	0	26	23	49	0	0.705251	0.70415	100130418		cat eye syndrome chromosome region, candidate 7	Negative	UP_regulated	No	Non
SPINK4	7.50089	7.44748e-07	1.0443e-05	7.06763	2.86152e-05	0.000462532	0	25	18	43	0	4.51462	3.66877	27290	ENSG00000122711	serine peptidase inhibitor, Kazal type 4	Negative	UP_regulated	No	Non
RP11-707G14.7	7.50089	7.44748e-07	1.0443e-05	7.75161	7.04324e-08	1.97238e-06	0	25	29	54	0	7.70903	10.0931				Negative	UP_regulated	No	Non
RP11-283I3.4	7.50089	7.44748e-07	1.0443e-05	7.21856	8.35118e-06	0.000153757	0	25	20	45	0	5.8699	5.30014				Negative	UP_regulated	No	Non
RAB25	7.44233	1.3552e-06	1.81431e-05	6.22822	0.00464266	0.0399252	0	24	10	34	0	1.66831	0.784571	57111	ENSG00000132698	RAB25, member RAS oncogene family	Negative	UP_regulated	No	KDM1A_target
C2CD4A	7.44233	1.3552e-06	1.81431e-05	7.35518	2.47519e-06	5.11952e-05	0	24	22	46	0	0.822774	0.851254	145741	ENSG00000198535	C2 calcium dependent domain containing 4A	Negative	UP_regulated	No	Non
SRY	7.44233	1.3552e-06	1.81431e-05	7.35518	2.47519e-06	5.11952e-05	0	24	22	46	0	3.35439	3.4705	6736	ENSG00000184895	sex determining region Y	Negative	UP_regulated	No	Non
RASSF6	7.38129	2.47519e-06	3.17451e-05	7.35518	2.47519e-06	5.11952e-05	0	23	22	45	0	0.409583	0.442185	166824	ENSG00000169435	Ras association domain family member 6	Negative	UP_regulated	No	Non
GSTA7P	7.38129	2.47519e-06	3.17451e-05	7.80029	3.94049e-08	1.15654e-06	0	23	30	53	0	6.06329	8.92625	730152		glutathione S-transferase alpha 7, pseudogene	Negative	UP_regulated	Liver_TE_genes	KDM1A_target
PPP1R1A	7.38129	2.47519e-06	3.17451e-05	5.91109	0.00894141	0.0690317	0	23	8	31	0	0.682158	0.267802	5502	ENSG00000135447	protein phosphatase 1 regulatory inhibitor subunit 1A	Negative	UP_regulated	No	Non
AC103564.7	7.31755	4.53786e-06	5.56048e-05	5.91109	0.00894141	0.0690317	0	22	8	30	0	4.62323	1.89749				Negative	UP_regulated	No	Non
RP11-803B1.8	7.31755	4.53786e-06	5.56048e-05	6.80675	0.000187	0.00245592	0	22	15	37	0	1.39541	1.07383				Negative	UP_regulated	No	Non
RP11-2L8.1	7.31755	4.53786e-06	5.56048e-05	8.02176	2.27269e-09	8.39001e-08	0	22	35	57	0	4.63974	8.33116				Negative	UP_regulated	No	Non
HLA-DRB1	7.31755	4.53786e-06	5.56048e-05	6.60228	0.000667207	0.00751804	0	22	13	35	0	1.99252	1.3289	3123	ENSG00000196126	major histocompatibility complex, class II, DR beta 1	Negative	UP_regulated	No	Non
C11orf97	7.31755	4.53786e-06	5.56048e-05	5.72187	0.0172979	0.1199	0	22	7	29	0	4.70698	1.69038	643037	ENSG00000257057	chromosome 11 open reading frame 97	Negative	UP_regulated	No	Non
LINC01518	7.25087	8.35118e-06	9.82026e-05	7.14507	1.54285e-05	0.000266862	0	21	19	40	0	4.77871	4.87991	101929397	ENSG00000233515	long intergenic non-protein coding RNA 1518	Negative	UP_regulated	No	Non
RP4-545L17.11	7.25087	8.35118e-06	9.82026e-05	7.14507	1.54285e-05	0.000266862	0	21	19	40	0	11.8667	12.1181				Negative	UP_regulated	No	Non
BAAT	7.18648	6.12096e-115	1.77496e-110	7.15312	4.7346e-114	1.37294e-109	23	4201	3874	8098	0.967577	146.4	152.375	570	ENSG00000136881	bile acid-CoA:amino acid N-acyltransferase	Negative	UP_regulated	Liver_TE_genes	Non
TRIM63	7.18095	1.54285e-05	0.000172473	5.50402	0.0336166	0.205224	0	20	6	26	0	0.918013	0.31084	84676	ENSG00000158022	tripartite motif containing 63	Negative	UP_regulated	Liver_TE_genes	Non
LYG2	7.18095	1.54285e-05	0.000172473	7.35518	2.47519e-06	5.11952e-05	0	20	22	42	0	1.95858	2.43165	254773	ENSG00000185674	lysozyme g2	Negative	UP_regulated	No	Non
TCP10	7.18095	1.54285e-05	0.000172473	7.06763	2.86152e-05	0.000462532	0	20	18	38	0	0.306879	0.311729	6953		t-complex 10	Negative	UP_regulated	No	Non
HIGD1AP1	7.18095	1.54285e-05	0.000172473	5.91109	0.00894141	0.0690317	0	20	8	28	0	8.58926	3.87778	100129086		HIG1 hypoxia inducible domain family member 1A pseudogene 1	Negative	UP_regulated	No	Non
SSTR1	7.18095	1.54285e-05	0.000172473	7.35518	2.47519e-06	5.11952e-05	0	20	22	42	0	0.549953	0.682787	6751	ENSG00000139874	somatostatin receptor 1	Negative	UP_regulated	No	Non
NYX	7.18095	1.54285e-05	0.000172473	5.91109	0.00894141	0.0690317	0	20	8	28	0	0.790511	0.35689	60506	ENSG00000188937	nyctalopin	Negative	UP_regulated	No	Non
TEX41	7.10748	2.86152e-05	0.000303672	6.60228	0.000667207	0.00751804	0	19	13	32	0	0.209813	0.162027	401014	ENSG00000226674	testis expressed 41	Negative	UP_regulated	No	Non
RP11-20B7.1	7.10748	2.86152e-05	0.000303672	7.84739	2.21221e-08	6.79191e-07	0	19	31	50	0	2.8695	5.28422				Negative	UP_regulated	No	Non
RP3-428L16.2	7.10748	2.86152e-05	0.000303672	6.48804	0.00126829	0.0130604	0	19	12	31	0	1.10812	0.789918				Negative	UP_regulated	No	Non
CTA-398F10.2	7.10748	2.86152e-05	0.000303672	6.48804	0.00126829	0.0130604	0	19	12	31	0	4.39989	3.13644				Negative	UP_regulated	No	Non
HTRA4	7.10748	2.86152e-05	0.000303672	6.60228	0.000667207	0.00751804	0	19	13	32	0	1.0711	0.827151	203100	ENSG00000169495	HtrA serine peptidase 4	Negative	UP_regulated	No	Non
RPL9P29	7.10748	2.86152e-05	0.000303672	6.22822	0.00464266	0.0399252	0	19	10	29	0	3.78406	2.24787	100129357		ribosomal protein L9 pseudogene 29	Negative	UP_regulated	No	Non
SRGAP3-AS2	7.03006	2.86152e-05	0.000303672	7.47998	7.44748e-07	1.73116e-05	0	18	24	42	0	1.47731	2.22319	101927416	ENSG00000228723	SRGAP3 antisense RNA 2	Negative	UP_regulated	No	Non
GLYATL3	7.03006	2.86152e-05	0.000303672	7.14507	1.54285e-05	0.000266862	0	18	19	37	0	1.89132	2.25327	389396	ENSG00000203972	glycine-N-acyltransferase like 3	Negative	UP_regulated	No	KDM1A_target
RN7SKP106	7.03006	2.86152e-05	0.000303672	7.28849	4.53786e-06	8.86678e-05	0	18	21	39	0	7.8156	10.2914	106479142		RN7SK pseudogene 106	Negative	UP_regulated	No	Non
GPR132	7.03006	2.86152e-05	0.000303672	6.70813	0.000352487	0.00429762	0	18	14	32	0	0.506153	0.444329	29933	ENSG00000183484	G protein-coupled receptor 132	Negative	UP_regulated	No	Non
ZNF785	7.03006	2.86152e-05	0.000303672	6.36397	0.00242129	0.02294	0	18	11	29	0	0.42929	0.296099	146540	ENSG00000197162	zinc finger protein 785	Negative	UP_regulated	No	KDM1A_target
OXT	7.03006	2.86152e-05	0.000303672	6.22822	0.00464266	0.0399252	0	18	10	28	0	4.14394	2.59841	5020	ENSG00000101405	oxytocin/neurophysin I prepropeptide	Negative	UP_regulated	No	Non
RP11-329A14.1	6.94824	5.32834e-05	0.000535196	6.48804	0.00126829	0.0130604	0	17	12	29	0	1.59725	1.27254				Negative	UP_regulated	No	Non
NME5	6.94824	5.32834e-05	0.000535196	6.70813	0.000352487	0.00429762	0	17	14	31	0	0.839356	0.780176	8382	ENSG00000112981	NME/NM23 family member 5	Negative	UP_regulated	No	Non
AC004988.1	6.94824	5.32834e-05	0.000535196	7.06763	2.86152e-05	0.000462532	0	17	18	35	0	1.13368	1.35481				Negative	UP_regulated	No	Non
CASC4P1	6.94824	5.32834e-05	0.000535196	6.70813	0.000352487	0.00429762	0	17	14	31	0	1.53029	1.42239	100420689		cancer susceptibility 4 pseudogene 1	Negative	UP_regulated	No	Non
LINC00520	6.94824	5.32834e-05	0.000535196	5.91109	0.00894141	0.0690317	0	17	8	25	0	0.815492	0.433139	645687	ENSG00000258791	long intergenic non-protein coding RNA 520	Negative	UP_regulated	No	Non
RP11-817O13.8	6.94824	5.32834e-05	0.000535196	6.89905	9.96168e-05	0.0014074	0	17	16	33	0	1.40401	1.49145				Negative	UP_regulated	No	Non
ARSF	6.94824	5.32834e-05	0.000535196	6.89905	9.96168e-05	0.0014074	0	17	16	33	0	0.910953	0.967685	416	ENSG00000062096	arylsulfatase F	Negative	UP_regulated	No	Non
F13B	6.86151	9.96168e-05	0.000955896	8.47593	3.33429e-12	1.99562e-10	0	16	48	64	0	0.771281	2.61156	2165	ENSG00000143278	coagulation factor XIII B chain	Negative	UP_regulated	Liver_TE_genes	Non
DRC1	6.86151	9.96168e-05	0.000955896	6.48804	0.00126829	0.0130604	0	16	12	28	0	0.61996	0.524798	92749	ENSG00000157856	dynein regulatory complex subunit 1	Negative	UP_regulated	No	KDM1A_target
EOMES	6.86151	9.96168e-05	0.000955896	5.50402	0.0336166	0.205224	0	16	6	22	0	0.516859	0.218761	8320	ENSG00000163508	eomesodermin	Negative	UP_regulated	No	Non
DUX4L26	6.86151	9.96168e-05	0.000955896	7.47998	7.44748e-07	1.73116e-05	0	16	24	40	0	1.50569	2.54914	100996350		double homeobox 4 like 26 (pseudogene)	Negative	UP_regulated	No	Non
LEKR1	6.86151	9.96168e-05	0.000955896	7.35518	2.47519e-06	5.11952e-05	0	16	22	38	0	0.338584	0.525456	389170	ENSG00000197980	leucine, glutamate and lysine rich 1	Negative	UP_regulated	No	Non
UGT2B28	6.86151	9.96168e-05	0.000955896	6.36397	0.00242129	0.02294	0	16	11	27	0	0.728184	0.565042	54490	ENSG00000135226	UDP glucuronosyltransferase family 2 member B28	Negative	UP_regulated	No	Non
ADH1C	6.86151	9.96168e-05	0.000955896	7.84739	2.21221e-08	6.79191e-07	0	16	31	47	0	1.01593	2.22164	126	ENSG00000248144	alcohol dehydrogenase 1C (class I), gamma polypeptide	Negative	UP_regulated	No	Non
SLC17A3	6.86151	9.96168e-05	0.000955896	6.60228	0.000667207	0.00751804	0	16	13	29	0	0.525776	0.48216	10786	ENSG00000124564	solute carrier family 17 member 3	Negative	UP_regulated	No	Non
HLA-DRB5	6.86151	9.96168e-05	0.000955896	7.14507	1.54285e-05	0.000266862	0	16	19	35	0	1.49971	2.01006	3127	ENSG00000198502	major histocompatibility complex, class II, DR beta 5	Negative	UP_regulated	No	Non
PLG	6.86151	9.96168e-05	0.000955896	6.48804	0.00126829	0.0130604	0	16	12	28	0	0.296182	0.250718	5340	ENSG00000122194	plasminogen	Negative	UP_regulated	Liver_TE_genes	KDM1A_target
SRI	6.86151	9.96168e-05	0.000955896	6.60228	0.000667207	0.00751804	0	16	13	29	0	0.445985	0.408988	6717	ENSG00000075142	sorcin	Negative	UP_regulated	No	KDM1A_target
LRRC6	6.86151	9.96168e-05	0.000955896	5.72187	0.0172979	0.1199	0	16	7	23	0	0.680215	0.335886	23639	ENSG00000129295	leucine rich repeat containing 6	Negative	UP_regulated	No	Non
C10orf111	6.86151	9.96168e-05	0.000955896	6.07835	0.00894141	0.0690317	0	16	9	25	0	1.10247	0.699934				Negative	UP_regulated	No	Non
RASSF8-AS1	6.86151	9.96168e-05	0.000955896	5.91109	0.00894141	0.0690317	0	16	8	24	0	0.474664	0.26787	100506451		RASSF8 antisense RNA 1	Negative	UP_regulated	No	Non
RP11-295G12.1	6.86151	9.96168e-05	0.000955896	7.28849	4.53786e-06	8.86678e-05	0	16	21	37	0	4.11686	6.09863				Negative	UP_regulated	No	Non
LINC00664	6.86151	9.96168e-05	0.000955896	6.9858	5.32834e-05	0.000808536	0	16	17	33	0	0.320876	0.384798	400680	ENSG00000268658	long intergenic non-protein coding RNA 664	Negative	UP_regulated	No	Non
CTC-523E23.4	6.86151	9.96168e-05	0.000955896	6.48804	0.00126829	0.0130604	0	16	12	28	0	0.833909	0.705906				Negative	UP_regulated	No	Non
OTC	6.86151	9.96168e-05	0.000955896	6.07835	0.00894141	0.0690317	0	16	9	25	0	1.1922	0.756901	5009	ENSG00000036473	ornithine carbamoyltransferase	Negative	UP_regulated	Liver_TE_genes	KDM1A_target
CDH16	6.83739	4.42806e-69	2.33464e-65	6.28923	5.03118e-56	1.38947e-52	6	872	563	1441	0.233978	28.1688	20.5271	1014	ENSG00000166589	cadherin 16	Negative	UP_regulated	No	Non
HAVCR2	6.76923	0.000187	0.00169722	6.89905	9.96168e-05	0.0014074	0	15	16	31	0	0.465703	0.560667	84868	ENSG00000135077	hepatitis A virus cellular receptor 2	Negative	UP_regulated	No	Non
LRRC17	6.76923	0.000187	0.00169722	6.07835	0.00894141	0.0690317	0	15	9	24	0	0.662504	0.448649	10234	ENSG00000128606	leucine rich repeat containing 17	Negative	UP_regulated	No	Non
LINC00961	6.76923	0.000187	0.00169722	6.22822	0.00464266	0.0399252	0	15	10	25	0	1.09897	0.826914				Negative	UP_regulated	No	Non
DCDC1	6.76923	0.000187	0.00169722	7.14507	1.54285e-05	0.000266862	0	15	19	34	0	0.134615	0.192452	341019	ENSG00000170959	doublecortin domain containing 1	Negative	UP_regulated	No	Non
HS6ST3	6.76923	0.000187	0.00169722	6.60228	0.000667207	0.00751804	0	15	13	28	0	0.226945	0.221994	266722	ENSG00000185352	heparan sulfate 6-O-sulfotransferase 3	Negative	UP_regulated	No	Non
RP11-480G7.2	6.76923	0.000187	0.00169722	5.91109	0.00894141	0.0690317	0	15	8	23	0	0.964889	0.580822				Negative	UP_regulated	No	Non
SLC38A8	6.76923	0.000187	0.00169722	6.9858	5.32834e-05	0.000808536	0	15	17	32	0	0.973906	1.24578	146167	ENSG00000166558	solute carrier family 38 member 8	Negative	UP_regulated	No	Non
RP13-580F15.2	6.76923	0.000187	0.00169722	5.50402	0.0336166	0.205224	0	15	6	21	0	1.67284	0.755233				Negative	UP_regulated	No	Non
STARD6	6.76923	0.000187	0.00169722	6.70813	0.000352487	0.00429762	0	15	14	29	0	0.951416	1.00225	147323	ENSG00000174448	StAR related lipid transfer domain containing 6	Negative	UP_regulated	No	Non
RP11-255H23.4	6.76923	0.000187	0.00169722	7.41893	1.3552e-06	2.97262e-05	0	15	23	38	0	0.773259	1.33822				Negative	UP_regulated	No	Non
RP11-434I12.3	6.74882	3.39675e-26	5.54923e-24	6.78866	4.80099e-26	1.36489e-23	1	149	145	295	0.182548	22.5317	24.7481				Negative	UP_regulated	No	Non
RP11-467D18.2	6.67064	0.000352487	0.00301917	5.91109	0.00894141	0.0690317	0	14	8	22	0	2.88557	1.86106				Negative	UP_regulated	No	Non
PTPN22	6.67064	0.000352487	0.00301917	7.53855	7.44748e-07	1.73116e-05	0	14	25	39	0	0.367185	0.740054	26191	ENSG00000134242	protein tyrosine phosphatase non-receptor type 22	Negative	UP_regulated	No	Non
AFM	6.67064	0.000352487	0.00301917	5.50402	0.0336166	0.205224	0	14	6	20	0	0.736824	0.356413	173	ENSG00000079557	afamin	Negative	UP_regulated	Liver_TE_genes	KDM1A_target
ARHGAP10	6.67064	0.000352487	0.00301917	5.91109	0.00894141	0.0690317	0	14	8	22	0	0.153679	0.099116	79658	ENSG00000071205	Rho GTPase activating protein 10	Negative	UP_regulated	No	Non
TPI1P2	6.67064	0.000352487	0.00301917	7.41893	1.3552e-06	2.97262e-05	0	14	23	37	0	2.19871	4.07695	286016	ENSG00000230359	triosephosphate isomerase 1 pseudogene 2	Negative	UP_regulated	No	KDM1A_target
TMEM74	6.67064	0.000352487	0.00301917	5.50402	0.0336166	0.205224	0	14	6	20	0	0.574707	0.277995	157753	ENSG00000164841	transmembrane protein 74	Negative	UP_regulated	No	Non
RP11-18A15.1	6.67064	0.000352487	0.00301917	6.89905	9.96168e-05	0.0014074	0	14	16	30	0	3.73236	4.8144				Negative	UP_regulated	No	Non
RP13-726E6.1	6.67064	0.000352487	0.00301917	6.07835	0.00894141	0.0690317	0	14	9	23	0	3.6743	2.66597				Negative	UP_regulated	No	Non
CALCB	6.67064	0.000352487	0.00301917	6.60228	0.000667207	0.00751804	0	14	13	27	0	0.419973	0.440153	797	ENSG00000175868	calcitonin related polypeptide beta	Negative	UP_regulated	No	Non
RP11-158L12.6	6.67064	0.000352487	0.00301917	5.50402	0.0336166	0.205224	0	14	6	20	0	0.376293	0.182019				Negative	UP_regulated	No	Non
PAX9	6.67064	0.000352487	0.00301917	6.70813	0.000352487	0.00429762	0	14	14	28	0	0.273974	0.309226	5083	ENSG00000198807	paired box 9	Negative	UP_regulated	No	Non
RDM1	6.67064	0.000352487	0.00301917	5.50402	0.0336166	0.205224	0	14	6	20	0	0.837181	0.404958	201299	ENSG00000278023	RAD52 motif containing 1	Negative	UP_regulated	No	Non
PRAM1	6.67064	0.000352487	0.00301917	6.70813	0.000352487	0.00429762	0	14	14	28	0	0.439392	0.495929	84106	ENSG00000133246	PML-RARA regulated adaptor molecule 1	Negative	UP_regulated	No	Non
AP001626.1	6.67064	0.000352487	0.00301917	6.07835	0.00894141	0.0690317	0	14	9	23	0	0.931512	0.67588				Negative	UP_regulated	No	Non
MB	6.67064	0.000352487	0.00301917	5.50402	0.0336166	0.205224	0	14	6	20	0	0.762654	0.368908	4151	ENSG00000198125	myoglobin	Negative	UP_regulated	No	Non
MIR143HG	6.56481	0.000667207	0.00537734	5.91109	0.00894141	0.0690317	0	13	8	21	0	0.096501	0.0670263				Negative	UP_regulated	No	Non
RP11-314C16.1	6.56481	0.000667207	0.00537734	5.91109	0.00894141	0.0690317	0	13	8	21	0	3.13974	2.18075				Negative	UP_regulated	No	Non
TDH	6.56481	0.000667207	0.00537734	6.22822	0.00464266	0.0399252	0	13	10	23	0	0.810629	0.703794	157739	ENSG00000154316	L-threonine dehydrogenase (pseudogene)	Negative	UP_regulated	No	Non
XRCC6P1	6.56481	0.000667207	0.00537734	5.91109	0.00894141	0.0690317	0	13	8	21	0	0.850599	0.590797	387703		X-ray repair cross complementing 6 pseudogene 1	Negative	UP_regulated	No	Non
ASCL2	6.56481	0.000667207	0.00537734	5.72187	0.0172979	0.1199	0	13	7	20	0	0.829012	0.503828	430	ENSG00000183734	achaete-scute family bHLH transcription factor 2	Negative	UP_regulated	No	Non
RP11-266L9.5	6.56481	0.000667207	0.00537734	6.22822	0.00464266	0.0399252	0	13	10	23	0	0.818843	0.710926				Negative	UP_regulated	No	Non
CCBE1	6.56481	0.000667207	0.00537734	7.21856	8.35118e-06	0.000153757	0	13	20	33	0	0.233439	0.405348	147372	ENSG00000183287	collagen and calcium binding EGF domains 1	Negative	UP_regulated	No	Non
CTD-2623N2.11	6.56481	0.000667207	0.00537734	6.70813	0.000352487	0.00429762	0	13	14	27	0	2.04711	2.48824				Negative	UP_regulated	No	Non
RP11-270C12.3	6.4506	0.00126829	0.00959134	6.70813	0.000352487	0.00429762	0	12	14	26	0	5.76109	7.5861				Negative	UP_regulated	No	Non
CCDC173	6.4506	0.00126829	0.00959134	6.36397	0.00242129	0.02294	0	12	11	23	0	0.633823	0.655762	129881	ENSG00000154479	coiled-coil domain containing 173	Negative	UP_regulated	No	KDM1A_target
AC053503.4	6.4506	0.00126829	0.00959134	5.91109	0.00894141	0.0690317	0	12	8	20	0	0.886876	0.667327				Negative	UP_regulated	No	Non
CCDC36	6.4506	0.00126829	0.00959134	6.48804	0.00126829	0.0130604	0	12	12	24	0	0.327305	0.369419	339834	ENSG00000173421	coiled-coil domain containing 36	Negative	UP_regulated	No	Non
RP11-269F21.3	6.4506	0.00126829	0.00959134	6.9858	5.32834e-05	0.000808536	0	12	17	29	0	2.43092	3.88692				Negative	UP_regulated	No	Non
ZNF736	6.4506	0.00126829	0.00959134	5.72187	0.0172979	0.1199	0	12	7	19	0	0.150625	0.09917	728927	ENSG00000234444	zinc finger protein 736	Negative	UP_regulated	No	Non
GTF2IRD2P1	6.4506	0.00126829	0.00959134	6.22822	0.00464266	0.0399252	0	12	10	22	0	0.401709	0.37783	401375		GTF2I repeat domain containing 2 pseudogene 1	Negative	UP_regulated	No	Non
RP11-973F15.2	6.4506	0.00126829	0.00959134	8.02176	2.27269e-09	8.39001e-08	0	12	35	47	0	2.8288	9.31228				Negative	UP_regulated	No	Non
RP13-16H11.8	6.4506	0.00126829	0.00959134	5.50402	0.0336166	0.205224	0	12	6	18	0	0.559065	0.3155				Negative	UP_regulated	No	Non
CARD16	6.4506	0.00126829	0.00959134	7.21856	8.35118e-06	0.000153757	0	12	20	32	0	0.83959	1.57937	114769	ENSG00000204397	caspase recruitment domain family member 16	Negative	UP_regulated	No	KDM1A_target
FAM90A1	6.4506	0.00126829	0.00959134	5.50402	0.0336166	0.205224	0	12	6	18	0	0.558404	0.315127	55138	ENSG00000171847	family with sequence similarity 90 member A1	Negative	UP_regulated	No	Non
GUCY2C	6.4506	0.00126829	0.00959134	7.75161	7.04324e-08	1.97238e-06	0	12	29	41	0	0.339293	0.925463	2984	ENSG00000070019	guanylate cyclase 2C	Negative	UP_regulated	No	Non
LINC01297	6.4506	0.00126829	0.00959134	5.72187	0.0172979	0.1199	0	12	7	19	0	0.321076	0.211393	115694671		long intergenic non-protein coding RNA 1297	Negative	UP_regulated	No	Non
CTD-2506P8.6	6.4506	0.00126829	0.00959134	7.41893	1.3552e-06	2.97262e-05	0	12	23	35	0	1.25418	2.71316				Negative	UP_regulated	No	Non
RP11-6O2.4	6.4506	0.00126829	0.00959134	5.72187	0.0172979	0.1199	0	12	7	19	0	0.553173	0.364204				Negative	UP_regulated	No	Non
RP11-51F16.9	6.4506	0.00126829	0.00959134	6.07835	0.00894141	0.0690317	0	12	9	21	0	3.43155	2.90481				Negative	UP_regulated	No	Non
RP11-855A2.5	6.4506	0.00126829	0.00959134	6.60228	0.000667207	0.00751804	0	12	13	25	0	3.42326	4.1857				Negative	UP_regulated	No	Non
CTD-2162K18.4	6.4506	0.00126829	0.00959134	5.72187	0.0172979	0.1199	0	12	7	19	0	0.691331	0.455166				Negative	UP_regulated	No	Non
AC019109.1	6.36295	4.10504e-21	3.90288e-19	5.67641	1.26252e-13	9.65978e-12	1	114	67	182	0.0760781	7.18446	4.76574				Negative	UP_regulated	No	Non
AC093609.1	6.32657	0.00242129	0.0172848	5.50402	0.0336166	0.205224	0	11	6	17	0	1.36463	0.840117				Negative	UP_regulated	No	Non
EFCC1	6.32657	0.00242129	0.0172848	6.07835	0.00894141	0.0690317	0	11	9	20	0	0.441129	0.407364	79825	ENSG00000114654	EF-hand and coiled-coil domain containing 1	Negative	UP_regulated	No	Non
SLC2A2	6.32657	0.00242129	0.0172848	7.53855	7.44748e-07	1.73116e-05	0	11	25	36	0	0.380195	0.97526	6514	ENSG00000163581	solute carrier family 2 member 2	Negative	UP_regulated	Liver_TE_genes	Non
RP5-1185I7.1	6.32657	0.00242129	0.0172848	6.48804	0.00126829	0.0130604	0	11	12	23	0	0.565329	0.696076				Negative	UP_regulated	No	Non
RP11-337A23.6	6.32657	0.00242129	0.0172848	6.60228	0.000667207	0.00751804	0	11	13	24	0	3.50169	4.67084				Negative	UP_regulated	No	Non
RP11-554F20.1	6.32657	0.00242129	0.0172848	6.48804	0.00126829	0.0130604	0	11	12	23	0	0.841403	1.036				Negative	UP_regulated	No	Non
RP11-359E10.1	6.32657	0.00242129	0.0172848	5.50402	0.0336166	0.205224	0	11	6	17	0	0.770538	0.474372				Negative	UP_regulated	No	Non
FLT3LG	6.32657	0.00242129	0.0172848	6.70813	0.000352487	0.00429762	0	11	14	25	0	0.456474	0.65572	2323	ENSG00000090554	fms related tyrosine kinase 3 ligand	Negative	UP_regulated	No	Non
RP11-533E19.5	6.19086	0.00464266	0.0307896	5.72187	0.0172979	0.1199	0	10	7	17	0	0.939558	0.742315				Negative	UP_regulated	No	Non
PFN4	6.19086	0.00464266	0.0307896	6.48804	0.00126829	0.0130604	0	10	12	22	0	1.11839	1.51476	375189	ENSG00000176732	profilin family member 4	Negative	UP_regulated	No	Non
RPS4XP5	6.19086	0.00464266	0.0307896	5.50402	0.0336166	0.205224	0	10	6	16	0	0.745596	0.504919	100271132		ribosomal protein S4X pseudogene 5	Negative	UP_regulated	No	Non
AC008074.3	6.19086	0.00464266	0.0307896	7.28849	4.53786e-06	8.86678e-05	0	10	21	31	0	1.6335	3.87174				Negative	UP_regulated	No	Non
AC068057.1	6.19086	0.00464266	0.0307896	5.50402	0.0336166	0.205224	0	10	6	16	0	1.66576	1.12806				Negative	UP_regulated	No	Non
RP11-366L5.1	6.19086	0.00464266	0.0307896	7.59484	4.1078e-07	9.98056e-06	0	10	26	36	0	0.309736	0.908933				Negative	UP_regulated	No	Non
LINC00471	6.19086	0.00464266	0.0307896	6.70813	0.000352487	0.00429762	0	10	14	24	0	0.921235	1.45568	151477	ENSG00000181798	long intergenic non-protein coding RNA 471	Negative	UP_regulated	No	Non
AC114812.5	6.19086	0.00464266	0.0307896	5.50402	0.0336166	0.205224	0	10	6	16	0	1.13451	0.768292				Negative	UP_regulated	No	Non
LINC01096	6.19086	0.00464266	0.0307896	5.91109	0.00894141	0.0690317	0	10	8	18	0	0.934354	0.843662	285548		long intergenic non-protein coding RNA 1096	Negative	UP_regulated	No	KDM1A_target
RP11-53O19.1	6.19086	0.00464266	0.0307896	5.50402	0.0336166	0.205224	0	10	6	16	0	0.534158	0.361733				Negative	UP_regulated	No	Non
FBLL1	6.19086	0.00464266	0.0307896	5.91109	0.00894141	0.0690317	0	10	8	18	0	0.777501	0.702033	345630	ENSG00000188573	fibrillarin like 1	Negative	UP_regulated	No	KDM1A_target
NAT2	6.19086	0.00464266	0.0307896	6.22822	0.00464266	0.0399252	0	10	10	20	0	0.893361	1.00831	10	ENSG00000156006	N-acetyltransferase 2	Negative	UP_regulated	No	Non
FOXD4	6.19086	0.00464266	0.0307896	6.80675	0.000187	0.00245592	0	10	15	25	0	0.59829	1.01291	2298	ENSG00000170122	forkhead box D4	Negative	UP_regulated	No	Non
B4GALT1-AS1	6.19086	0.00464266	0.0307896	6.07835	0.00894141	0.0690317	0	10	9	19	0	1.40098	1.42312	101929639		B4GALT1 antisense RNA 1	Negative	UP_regulated	Liver_TE_genes	KDM1A_target
SUGT1P	6.19086	0.00464266	0.0307896	7.64901	2.27396e-07	5.76906e-06	0	10	27	37	0	2.48114	7.56105				Negative	UP_regulated	No	Non
RP11-119D9.1	6.19086	0.00464266	0.0307896	6.48804	0.00126829	0.0130604	0	10	12	22	0	0.298088	0.403731				Negative	UP_regulated	No	Non
RP11-807H22.6	6.19086	0.00464266	0.0307896	6.70813	0.000352487	0.00429762	0	10	14	24	0	1.42464	2.25112				Negative	UP_regulated	No	Non
VSTM5	6.19086	0.00464266	0.0307896	6.22822	0.00464266	0.0399252	0	10	10	20	0	0.306839	0.34632	387804	ENSG00000214376	V-set and transmembrane domain containing 5	Negative	UP_regulated	No	Non
TRPC6	6.19086	0.00464266	0.0307896	5.91109	0.00894141	0.0690317	0	10	8	18	0	0.213297	0.192593	7225	ENSG00000137672	transient receptor potential cation channel subfamily C member 6	Negative	UP_regulated	No	Non
SYT1	6.19086	0.00464266	0.0307896	7.06763	2.86152e-05	0.000462532	0	10	18	28	0	0.181864	0.369476	6857	ENSG00000067715	synaptotagmin 1	Negative	UP_regulated	No	Non
RP11-167N24.3	6.19086	0.00464266	0.0307896	6.70813	0.000352487	0.00429762	0	10	14	24	0	1.87464	2.96219				Negative	UP_regulated	No	Non
SLC30A4	6.19086	0.00464266	0.0307896	5.91109	0.00894141	0.0690317	0	10	8	18	0	0.146293	0.132093	7782	ENSG00000104154	solute carrier family 30 member 4	Negative	UP_regulated	No	Non
LA16c-380H5.6	6.19086	0.00464266	0.0307896	6.07835	0.00894141	0.0690317	0	10	9	19	0	2.83219	2.87695				Negative	UP_regulated	No	Non
C17orf97	6.19086	0.00464266	0.0307896	5.50402	0.0336166	0.205224	0	10	6	16	0	0.471467	0.319278	400566	ENSG00000187624	chromosome 17 open reading frame 97	Negative	UP_regulated	No	KDM1A_target
CTB-50L17.16	6.19086	0.00464266	0.0307896	5.72187	0.0172979	0.1199	0	10	7	17	0	1.41102	1.1148				Negative	UP_regulated	No	Non
RP13-88F20.1	6.19086	0.00464266	0.0307896	5.91109	0.00894141	0.0690317	0	10	8	18	0	0.422398	0.381398				Negative	UP_regulated	No	Non
NAP1L3	6.19086	0.00464266	0.0307896	5.91109	0.00894141	0.0690317	0	10	8	18	0	0.447527	0.404088	4675	ENSG00000186310	nucleosome assembly protein 1 like 3	Negative	UP_regulated	No	Non
RP11-115H13.1	6.19086	0.00464266	0.0307896	6.89905	9.96168e-05	0.0014074	0	10	16	26	0	0.559727	1.0108				Negative	UP_regulated	No	Non
UGT1A4	6.16567	5.43989e-29	1.15565e-26	6.15238	3.82094e-29	1.37639e-26	2	189	177	368	0.113061	8.85065	9.35521	54657	ENSG00000244474	UDP glucuronosyltransferase family 1 member A4	Negative	UP_regulated	Liver_TE_genes	Non
CCL22	6.13451	3.68944e-60	9.30315e-57	5.60205	5.27437e-48	8.73978e-45	8	711	464	1183	0.389403	28.6688	21.1166	6367	ENSG00000102962	C-C motif chemokine ligand 22	Negative	UP_regulated	No	Non
SPNS3	6.07923	1.16067e-27	2.20703e-25	5.75122	2.21167e-23	5.13072e-21	2	178	134	314	0.106237	7.83242	6.655	201305	ENSG00000182557	sphingolipid transporter 3 (putative)	Negative	UP_regulated	No	Non
CYP4A22-AS1	6.04105	0.00894141	0.0550203	6.60228	0.000667207	0.00751804	0	9	13	22	0	1.15409	1.88152	104355148		CYP4A22 antisense RNA 1	Negative	UP_regulated	No	Non
RP5-1103B4.3	6.04105	0.00894141	0.0550203	6.07835	0.00894141	0.0690317	0	9	9	18	0	1.74249	1.9667				Negative	UP_regulated	No	Non
RP4-665J23.4	6.04105	0.00894141	0.0550203	5.50402	0.0336166	0.205224	0	9	6	15	0	1.20924	0.909888				Negative	UP_regulated	No	Non
FAM107A	6.04105	0.00894141	0.0550203	5.91109	0.00894141	0.0690317	0	9	8	17	0	0.19976	0.200411	11170	ENSG00000168309	family with sequence similarity 107 member A	Negative	UP_regulated	Liver_TE_genes	Non
RP11-475O23.2	6.04105	0.00894141	0.0550203	5.50402	0.0336166	0.205224	0	9	6	15	0	3.03692	2.28512				Negative	UP_regulated	No	Non
VTRNA1-2	6.04105	0.00894141	0.0550203	6.22822	0.00464266	0.0399252	0	9	10	19	0	11.9429	14.9774	56663	ENSG00000202111	vault RNA 1-2	Negative	UP_regulated	No	KDM1A_target
RP1-261G23.5	6.04105	0.00894141	0.0550203	5.72187	0.0172979	0.1199	0	9	7	16	0	3.05437	2.68129				Negative	UP_regulated	No	Non
RP5-1159O4.2	6.04105	0.00894141	0.0550203	6.36397	0.00242129	0.02294	0	9	11	20	0	0.642249	0.885973				Negative	UP_regulated	No	Non
HOXA10	6.04105	0.00894141	0.0550203	5.91109	0.00894141	0.0690317	0	9	8	17	0	0.286734	0.287669	3206	ENSG00000253293	homeobox A10	Negative	UP_regulated	No	Non
RAB19	6.04105	0.00894141	0.0550203	5.50402	0.0336166	0.205224	0	9	6	15	0	1.06612	0.802198	401409	ENSG00000146955	RAB19, member RAS oncogene family	Negative	UP_regulated	No	Non
BLK	6.04105	0.00894141	0.0550203	6.89905	9.96168e-05	0.0014074	0	9	16	25	0	0.221304	0.444051	640	ENSG00000136573	BLK proto-oncogene, Src family tyrosine kinase	Negative	UP_regulated	No	Non
GNG10	6.04105	0.00894141	0.0550203	5.72187	0.0172979	0.1199	0	9	7	16	0	0.712892	0.625815	2790	ENSG00000242616	G protein subunit gamma 10	Negative	UP_regulated	No	Non
RP11-451M19.3	6.04105	0.00894141	0.0550203	6.22822	0.00464266	0.0399252	0	9	10	19	0	0.647333	0.811806				Negative	UP_regulated	No	Non
LINC00445	6.04105	0.00894141	0.0550203	5.91109	0.00894141	0.0690317	0	9	8	17	0	1.40598	1.41057	100507114	ENSG00000236036	long intergenic non-protein coding RNA 445	Negative	UP_regulated	No	Non
CTD-2026K11.4	6.04105	0.00894141	0.0550203	6.22822	0.00464266	0.0399252	0	9	10	19	0	0.873395	1.0953				Negative	UP_regulated	No	Non
SEPT12	6.04105	0.00894141	0.0550203	5.50402	0.0336166	0.205224	0	9	6	15	0	0.506153	0.380853				Negative	UP_regulated	No	Non
LRRC36	6.04105	0.00894141	0.0550203	5.50402	0.0336166	0.205224	0	9	6	15	0	0.264606	0.199102	55282	ENSG00000159708	leucine rich repeat containing 36	Negative	UP_regulated	No	Non
RP11-353N14.1	6.04105	0.00894141	0.0550203	6.22822	0.00464266	0.0399252	0	9	10	19	0	1.75111	2.19602				Negative	UP_regulated	No	Non
LGALS4	6.04105	0.00894141	0.0550203	5.91109	0.00894141	0.0690317	0	9	8	17	0	0.401861	0.403172	3960	ENSG00000171747	galectin 4	Negative	UP_regulated	No	Non
NAPSB	6.04105	0.00894141	0.0550203	5.72187	0.0172979	0.1199	0	9	7	16	0	0.55505	0.487253	256236	ENSG00000131401	napsin B aspartic peptidase, pseudogene	Negative	UP_regulated	No	KDM1A_target
ITGAM	6.02949	2.45673e-41	1.5487e-38	5.81685	1.60031e-36	1.13185e-33	4	335	273	612	0.100667	6.98399	6.42375	3684	ENSG00000169896	integrin subunit alpha M	Negative	UP_regulated	No	Non
TMEM56-RWDD3	5.87386	0.0172979	0.0984212	6.48804	0.00126829	0.0130604	0	8	12	20	0	0.481805	0.815698				Negative	UP_regulated	No	Non
HRH1	5.87386	0.0172979	0.0984212	6.89905	9.96168e-05	0.0014074	0	8	16	24	0	0.17036	0.384561	3269	ENSG00000196639	histamine receptor H1	Negative	UP_regulated	No	Non
CCR1	5.87386	0.0172979	0.0984212	5.91109	0.00894141	0.0690317	0	8	8	16	0	0.345961	0.390476	1230	ENSG00000163823	C-C motif chemokine receptor 1	Negative	UP_regulated	No	Non
SLCO2A1	5.87386	0.0172979	0.0984212	6.22822	0.00464266	0.0399252	0	8	10	18	0	0.178841	0.252316	6578	ENSG00000174640	solute carrier organic anion transporter family member 2A1	Negative	UP_regulated	No	Non
GLRB	5.87386	0.0172979	0.0984212	6.22822	0.00464266	0.0399252	0	8	10	18	0	0.273148	0.385367	2743	ENSG00000109738	glycine receptor beta	Negative	UP_regulated	No	Non
MOXD1	5.87386	0.0172979	0.0984212	5.91109	0.00894141	0.0690317	0	8	8	16	0	0.178504	0.201472	26002	ENSG00000079931	monooxygenase DBH like 1	Negative	UP_regulated	No	Non
OR2F1	5.87386	0.0172979	0.0984212	5.72187	0.0172979	0.1199	0	8	7	15	0	0.867602	0.856832	26211	ENSG00000213215	olfactory receptor family 2 subfamily F member 1 (gene/pseudogene)	Negative	UP_regulated	No	KDM1A_target
FAM150A	5.87386	0.0172979	0.0984212	5.91109	0.00894141	0.0690317	0	8	8	16	0	0.776351	0.876244				Negative	UP_regulated	No	Non
PFN1P11	5.87386	0.0172979	0.0984212	5.50402	0.0336166	0.205224	0	8	6	14	0	2.42884	2.05602	100873784		profilin 1 pseudogene 11	Negative	UP_regulated	No	Non
RP11-498J9.2	5.87386	0.0172979	0.0984212	5.91109	0.00894141	0.0690317	0	8	8	16	0	4.12585	4.65672				Negative	UP_regulated	No	Non
FRMD6-AS1	5.87386	0.0172979	0.0984212	5.91109	0.00894141	0.0690317	0	8	8	16	0	0.423876	0.478416	145438	ENSG00000273888	FRMD6 antisense RNA 1	Negative	UP_regulated	No	Non
NT5CP1	5.87386	0.0172979	0.0984212	6.07835	0.00894141	0.0690317	0	8	9	17	0	1.85623	2.35695	326609		5',3'-nucleotidase, cytosolic pseudogene 1	Negative	UP_regulated	No	Non
RP11-775C24.5	5.87386	0.0172979	0.0984212	6.60228	0.000667207	0.00751804	0	8	13	21	0	2.42884	4.45471				Negative	UP_regulated	No	Non
RP4-536B24.4	5.87386	0.0172979	0.0984212	6.22822	0.00464266	0.0399252	0	8	10	18	0	1.17808	1.66208				Negative	UP_regulated	No	Non
KCNH6	5.87386	0.0172979	0.0984212	5.91109	0.00894141	0.0690317	0	8	8	16	0	0.224369	0.253239	81033	ENSG00000173826	potassium voltage-gated channel subfamily H member 6	Negative	UP_regulated	No	KDM1A_target
RP1-193H18.2	5.87386	0.0172979	0.0984212	6.70813	0.000352487	0.00429762	0	8	14	22	0	0.377324	0.74528				Negative	UP_regulated	No	Non
PBX4	5.87386	0.0172979	0.0984212	6.70813	0.000352487	0.00429762	0	8	14	22	0	0.369937	0.730689	80714	ENSG00000105717	PBX homeobox 4	Negative	UP_regulated	No	Non
SPIB	5.87386	0.0172979	0.0984212	6.22822	0.00464266	0.0399252	0	8	10	18	0	0.220701	0.311373	6689	ENSG00000269404	Spi-B transcription factor	Negative	UP_regulated	No	Non
DUXA	5.87386	0.0172979	0.0984212	6.89905	9.96168e-05	0.0014074	0	8	16	24	0	0.939184	2.12006	503835	ENSG00000258873	double homeobox A	Negative	UP_regulated	No	Non
RP11-128M1.1	5.87386	0.0172979	0.0984212	6.48804	0.00126829	0.0130604	0	8	12	20	0	1.73044	2.92964				Negative	UP_regulated	No	Non
RP5-1068H6.6	5.87386	0.0172979	0.0984212	6.48804	0.00126829	0.0130604	0	8	12	20	0	2.3799	4.02918				Negative	UP_regulated	No	Non
MMP9	5.87386	0.0172979	0.0984212	5.50402	0.0336166	0.205224	0	8	6	14	0	0.40446	0.342377	4318	ENSG00000100985	matrix metallopeptidase 9	Negative	UP_regulated	No	KDM1A_target
CECR1	5.87386	0.0172979	0.0984212	6.80675	0.000187	0.00245592	0	8	15	23	0	0.1629	0.344738				Negative	UP_regulated	No	Non
RP5-1091N2.9	5.87386	0.0172979	0.0984212	5.50402	0.0336166	0.205224	0	8	6	14	0	1.3014	1.10164				Negative	UP_regulated	No	Non
HDX	5.87386	0.0172979	0.0984212	6.22822	0.00464266	0.0399252	0	8	10	18	0	0.130176	0.183657	139324	ENSG00000165259	highly divergent homeobox	Negative	UP_regulated	No	Non
ACTA1	5.79437	4.23461e-75	4.09317e-71	5.69285	5.43137e-72	5.24996e-68	21	1462	1286	2769	2.00266	115.495	114.664	58	ENSG00000143632	actin alpha 1, skeletal muscle	Negative	UP_regulated	No	Non
MAGEA9	5.74046	1.31809e-14	5.59618e-13	5.00436	1.27489e-08	4.11685e-07	1	74	42	117	0.0742167	4.54949	2.91439	4108	ENSG00000123584	MAGE family member A9	Negative	UP_regulated	No	Non
TSGA10IP	5.6913	3.23523e-22	3.53353e-20	5.11221	7.17577e-16	7.39193e-14	2	136	86	224	0.138284	7.78949	5.5595	254187	ENSG00000175513	testis specific 10 interacting protein	Negative	UP_regulated	No	Non
RP4-811H24.9	5.68473	0.0336166	0.172839	6.70813	0.000352487	0.00429762	0	7	14	21	0	1.20337	2.71642				Negative	UP_regulated	No	Non
RP11-458I7.1	5.68473	0.0336166	0.172839	6.60228	0.000667207	0.00751804	0	7	13	20	0	0.950249	1.99182				Negative	UP_regulated	No	Non
OLFML2B	5.68473	0.0336166	0.172839	5.50402	0.0336166	0.205224	0	7	6	13	0	0.242084	0.2342	25903	ENSG00000162745	olfactomedin like 2B	Negative	UP_regulated	No	Non
RP11-546J1.1	5.68473	0.0336166	0.172839	5.50402	0.0336166	0.205224	0	7	6	13	0	0.936259	0.905766				Negative	UP_regulated	No	Non
AC104820.2	5.68473	0.0336166	0.172839	6.22822	0.00464266	0.0399252	0	7	10	17	0	0.278919	0.449725				Negative	UP_regulated	No	Non
RP11-272D20.2	5.68473	0.0336166	0.172839	5.91109	0.00894141	0.0690317	0	7	8	15	0	1.45293	1.87415				Negative	UP_regulated	No	Non
RPL34-AS1	5.68473	0.0336166	0.172839	6.07835	0.00894141	0.0690317	0	7	9	16	0	0.180901	0.262514	285456	ENSG00000234492	RPL34 antisense RNA 1 (head to head)	Negative	UP_regulated	No	Non
RP11-480D4.2	5.68473	0.0336166	0.172839	5.72187	0.0172979	0.1199	0	7	7	14	0	1.18952	1.34258				Negative	UP_regulated	No	Non
RP11-365H8.2	5.68473	0.0336166	0.172839	7.35518	2.47519e-06	5.11952e-05	0	7	22	29	0	0.748838	2.65631				Negative	UP_regulated	No	Non
RP11-278J6.4	5.68473	0.0336166	0.172839	5.50402	0.0336166	0.205224	0	7	6	13	0	1.78943	1.73115				Negative	UP_regulated	No	Non
IYD	5.68473	0.0336166	0.172839	7.59484	4.1078e-07	9.98056e-06	0	7	26	33	0	0.0797835	0.334469	389434	ENSG00000009765	iodotyrosine deiodinase	Negative	UP_regulated	No	Non
RP11-336A10.4	5.68473	0.0336166	0.172839	6.70813	0.000352487	0.00429762	0	7	14	21	0	1.25832	2.84046				Negative	UP_regulated	No	Non
TTC18	5.68473	0.0336166	0.172839	5.72187	0.0172979	0.1199	0	7	7	14	0	0.111297	0.125618				Negative	UP_regulated	No	Non
AP006216.5	5.68473	0.0336166	0.172839	5.72187	0.0172979	0.1199	0	7	7	14	0	2.48263	2.80207				Negative	UP_regulated	No	Non
CD163	5.68473	0.0336166	0.172839	6.70813	0.000352487	0.00429762	0	7	14	21	0	0.142219	0.321036	9332	ENSG00000177575	CD163 molecule	Negative	UP_regulated	No	Non
RP11-510M2.1	5.68473	0.0336166	0.172839	6.07835	0.00894141	0.0690317	0	7	9	16	0	1.55984	2.26356				Negative	UP_regulated	No	Non
CTD-3193K9.4	5.68473	0.0336166	0.172839	6.36397	0.00242129	0.02294	0	7	11	18	0	1.52531	2.70532				Negative	UP_regulated	No	Non
NLRP13	5.68473	0.0336166	0.172839	5.50402	0.0336166	0.205224	0	7	6	13	0	0.230926	0.223405	126204	ENSG00000173572	NLR family pyrin domain containing 13	Negative	UP_regulated	No	Non
BCRP1	5.68473	0.0336166	0.172839	5.72187	0.0172979	0.1199	0	7	7	14	0	1.19641	1.35035	644079		BCR pseudogene 1	Negative	UP_regulated	No	Non
GLRA4	5.68473	0.0336166	0.172839	5.50402	0.0336166	0.205224	0	7	6	13	0	0.303717	0.293825	441509	ENSG00000188828	glycine receptor alpha 4	Negative	UP_regulated	No	Non
NRK	5.68473	0.0336166	0.172839	6.36397	0.00242129	0.02294	0	7	11	18	0	0.0863592	0.153169	203447	ENSG00000123572	Nik related kinase	Negative	UP_regulated	No	Non
G6PC	5.54913	1.23968e-67	5.99137e-64	5.38112	5.08633e-63	2.48024e-59	20	1175	987	2182	0.865111	42.1026	39.9168	2538	ENSG00000131482	glucose-6-phosphatase catalytic subunit	Negative	UP_regulated	No	KDM1A_target
SLC22A9	5.51283	8.96576e-51	1.57569e-47	5.65495	9.97722e-54	2.411e-50	10	576	600	1186	0.6036	28.8006	33.8608	114571	ENSG00000149742	solute carrier family 22 member 9	Negative	UP_regulated	Liver_TE_genes	KDM1A_target
SULT6B1	5.467	0.0336166	0.172839	5.91109	0.00894141	0.0690317	0	6	8	14	0	0.534803	0.804822	391365	ENSG00000138068	sulfotransferase family 6B member 1	Negative	UP_regulated	No	Non
STAT4	5.467	0.0336166	0.172839	5.50402	0.0336166	0.205224	0	6	6	12	0	0.166733	0.188186	6775	ENSG00000138378	signal transducer and activator of transcription 4	Negative	UP_regulated	No	Non
RP11-778D9.13	5.467	0.0336166	0.172839	5.72187	0.0172979	0.1199	0	6	7	13	0	1.14293	1.50498				Negative	UP_regulated	No	Non
TPRG1	5.467	0.0336166	0.172839	5.72187	0.0172979	0.1199	0	6	7	13	0	0.0743172	0.0978595	285386	ENSG00000188001	tumor protein p63 regulated 1	Negative	UP_regulated	No	Non
FABP6	5.467	0.0336166	0.172839	5.91109	0.00894141	0.0690317	0	6	8	14	0	0.608775	0.916142	2172	ENSG00000170231	fatty acid binding protein 6	Negative	UP_regulated	No	Non
RP11-69L16.6	5.467	0.0336166	0.172839	5.91109	0.00894141	0.0690317	0	6	8	14	0	0.589039	0.886441				Negative	UP_regulated	No	Non
KLHL32	5.467	0.0336166	0.172839	5.50402	0.0336166	0.205224	0	6	6	12	0	0.171827	0.193936	114792	ENSG00000186231	kelch like family member 32	Negative	UP_regulated	No	Non
BVES-AS1	5.467	0.0336166	0.172839	5.50402	0.0336166	0.205224	0	6	6	12	0	0.301923	0.340772	154442	ENSG00000203808	BVES antisense RNA 1	Negative	UP_regulated	No	Non
ISPD-AS1	5.467	0.0336166	0.172839	5.50402	0.0336166	0.205224	0	6	6	12	0	0.255633	0.288525				Negative	UP_regulated	No	Non
CTD-2547L16.1	5.467	0.0336166	0.172839	6.22822	0.00464266	0.0399252	0	6	10	16	0	0.386376	0.726819				Negative	UP_regulated	No	Non
LINC00535	5.467	0.0336166	0.172839	5.72187	0.0172979	0.1199	0	6	7	13	0	0.273069	0.359572	642924	ENSG00000246662	long intergenic non-protein coding RNA 535	Negative	UP_regulated	No	Non
C9orf173	5.467	0.0336166	0.172839	5.91109	0.00894141	0.0690317	0	6	8	14	0	0.43986	0.661942				Negative	UP_regulated	No	Non
NHP2P1	5.467	0.0336166	0.172839	5.91109	0.00894141	0.0690317	0	6	8	14	0	1.5338	2.3082	414200		NHP2 ribonucleoprotein pseudogene 1	Negative	UP_regulated	No	Non
RP11-483F11.7	5.467	0.0336166	0.172839	5.50402	0.0336166	0.205224	0	6	6	12	0	2.33866	2.63958				Negative	UP_regulated	No	Non
MYBPC3	5.467	0.0336166	0.172839	5.72187	0.0172979	0.1199	0	6	7	13	0	0.165564	0.218012	4607	ENSG00000134571	myosin binding protein C, cardiac	Negative	UP_regulated	No	Non
OR5B12	5.467	0.0336166	0.172839	6.60228	0.000667207	0.00751804	0	6	13	19	0	0.67231	1.6441	390191	ENSG00000172362	olfactory receptor family 5 subfamily B member 12	Negative	UP_regulated	No	Non
AP003774.4	5.467	0.0336166	0.172839	5.50402	0.0336166	0.205224	0	6	6	12	0	0.302827	0.341791				Negative	UP_regulated	No	Non
ADAMTS8	5.467	0.0336166	0.172839	5.50402	0.0336166	0.205224	0	6	6	12	0	0.156669	0.176828	11095	ENSG00000134917	ADAM metallopeptidase with thrombospondin type 1 motif 8	Negative	UP_regulated	No	Non
LINC00939	5.467	0.0336166	0.172839	5.50402	0.0336166	0.205224	0	6	6	12	0	0.109506	0.123596	400084	ENSG00000249267	long intergenic non-protein coding RNA 939	Negative	UP_regulated	No	Non
LINC00548	5.467	0.0336166	0.172839	6.22822	0.00464266	0.0399252	0	6	10	16	0	0.277779	0.522535	400123	ENSG00000215483	long intergenic non-protein coding RNA 548	Negative	UP_regulated	No	Non
CTD-2311B13.9	5.467	0.0336166	0.172839	5.72187	0.0172979	0.1199	0	6	7	13	0	0.424574	0.559071				Negative	UP_regulated	No	Non
DNAJC19P9	5.467	0.0336166	0.172839	5.91109	0.00894141	0.0690317	0	6	8	14	0	2.01884	3.03814	644589		DnaJ heat shock protein family (Hsp40) member C19 pseudogene 9	Negative	UP_regulated	No	Non
GOLGA8N	5.467	0.0336166	0.172839	5.50402	0.0336166	0.205224	0	6	6	12	0	0.0932142	0.105208	643699	ENSG00000232653	golgin A8 family member N	Negative	UP_regulated	No	Non
RP11-265N7.1	5.467	0.0336166	0.172839	6.48804	0.00126829	0.0130604	0	6	12	18	0	0.361354	0.815698				Negative	UP_regulated	No	Non
FAM154B	5.467	0.0336166	0.172839	5.50402	0.0336166	0.205224	0	6	6	12	0	0.17034	0.192258				Negative	UP_regulated	No	Non
GP2	5.467	0.0336166	0.172839	6.22822	0.00464266	0.0399252	0	6	10	16	0	0.175053	0.329295	2813	ENSG00000169347	glycoprotein 2	Negative	UP_regulated	No	Non
CTD-2555A7.3	5.467	0.0336166	0.172839	6.60228	0.000667207	0.00751804	0	6	13	19	0	0.336634	0.823222				Negative	UP_regulated	No	Non
RP11-333E1.1	5.467	0.0336166	0.172839	5.50402	0.0336166	0.205224	0	6	6	12	0	0.323568	0.365202				Negative	UP_regulated	No	Non
WDR45BP1	5.467	0.0336166	0.172839	6.22822	0.00464266	0.0399252	0	6	10	16	0	0.688644	1.29542	646086		WD repeat domain 45B pseudogene 1	Negative	UP_regulated	No	Non
ADIG	5.467	0.0336166	0.172839	6.22822	0.00464266	0.0399252	0	6	10	16	0	0.685977	1.2904	149685	ENSG00000182035	adipogenin	Negative	UP_regulated	No	KDM1A_target
DNAJC28	5.467	0.0336166	0.172839	5.50402	0.0336166	0.205224	0	6	6	12	0	0.285271	0.321977	54943	ENSG00000177692	DnaJ heat shock protein family (Hsp40) member C28	Negative	UP_regulated	No	Non
CXorf58	5.467	0.0336166	0.172839	5.50402	0.0336166	0.205224	0	6	6	12	0	0.368111	0.415476	254158	ENSG00000165182	chromosome X open reading frame 58	Negative	UP_regulated	No	KDM1A_target
FAM133A	5.467	0.0336166	0.172839	6.9858	5.32834e-05	0.000808536	0	6	17	23	0	0.209587	0.670238	286499	ENSG00000179083	family with sequence similarity 133 member A	Negative	UP_regulated	No	Non
AKAP14	5.467	0.0336166	0.172839	6.36397	0.00242129	0.02294	0	6	11	17	0	0.605653	1.25323	158798	ENSG00000186471	A-kinase anchoring protein 14	Negative	UP_regulated	No	KDM1A_target
CH17-38B12.2	5.467	0.0336166	0.172839	6.07835	0.00894141	0.0690317	0	6	9	15	0	0.898117	1.52052				Negative	UP_regulated	No	Non
RP11-372E1.4	5.42432	7.29112e-20	5.93066e-18	6.66173	1.34996e-37	1.05801e-34	2	113	252	367	0.138418	6.47843	16.3064				Negative	UP_regulated	No	Non
LGALS2	5.40443	7.28416e-63	2.22343e-59	5.16782	9.82093e-57	2.99776e-53	19	1010	809	1838	3.27154	144.062	130.24	3957	ENSG00000100079	galectin 2	Negative	UP_regulated	No	KDM1A_target
CCDC87	5.38555	2.31436e-19	1.75685e-17	5.41344	3.41095e-19	5.11166e-17	2	110	106	218	0.0980538	4.46742	4.85889	55231	ENSG00000182791	coiled-coil domain containing 87	Negative	UP_regulated	No	KDM1A_target
SVOP	5.35911	5.03433e-19	3.67721e-17	5.30038	5.36562e-18	7.10467e-16	2	108	98	208	0.0392215	1.75448	1.79687	55530	ENSG00000166111	SV2 related protein	Negative	UP_regulated	No	Non
C1orf210	5.21026	5.32892e-45	4.75471e-42	4.64078	1.05188e-33	6.10051e-31	10	467	297	774	0.940437	36.3811	26.1146	149466	ENSG00000253313	chromosome 1 open reading frame 210	Negative	UP_regulated	Liver_TE_genes	KDM1A_target
PNLIPRP2	5.16386	2.30112e-36	9.74131e-34	5.53751	1.38107e-43	1.66867e-40	7	318	389	714	0.634048	23.8606	32.9436	5408	ENSG00000266200	pancreatic lipase related protein 2 (gene/pseudogene)	Negative	UP_regulated	No	Non
EBI3	5.13267	4.3486e-74	3.60288e-70	4.6108	8.65737e-61	3.86225e-57	49	2150	1413	3612	5.44077	197.757	146.691	10148	ENSG00000105246	Epstein-Barr virus induced 3	Negative	UP_regulated	No	KDM1A_target
CNDP1	4.99707	2.52803e-15	1.17392e-13	4.56962	4.08836e-11	2.03877e-09	2	84	59	145	0.0397298	1.38228	1.09581	84735	ENSG00000150656	carnosine dipeptidase 1	Negative	UP_regulated	No	KDM1A_target
RIBC2	4.94469	9.03706e-15	3.91129e-13	4.66405	6.60497e-12	3.71905e-10	2	81	63	146	0.157102	5.27068	4.62689	26150	ENSG00000128408	RIB43A domain with coiled-coils 2	Negative	UP_regulated	No	Non
GBP1	4.9268	1.38632e-14	5.84735e-13	6.26213	7.24925e-31	3.11428e-28	2	80	191	273	0.0571195	1.89267	5.10017	2633	ENSG00000117228	guanylate binding protein 1	Negative	UP_regulated	No	Non
SCGN	4.91558	1.16463e-55	2.32909e-52	4.58203	4.50638e-48	7.68683e-45	24	908	680	1612	2.30883	72.3596	61.1626	10590	ENSG00000079689	secretagogin, EF-hand calcium binding protein	Negative	UP_regulated	No	KDM1A_target
ENPP7P13	4.89033	3.27859e-14	1.31497e-12	5.58013	3.56074e-21	6.77077e-19	2	78	119	199	1.10093	35.5675	61.2453	104644205		ectonucleotide pyrophosphatase/phosphodiesterase 7 pseudogene 13	Negative	UP_regulated	No	Non
ERICH4	4.89008	3.30398e-26	5.41292e-24	4.75058	1.86095e-23	4.33445e-21	5	189	162	356	0.753543	23.5955	22.827	100170765	ENSG00000204978	glutamate rich 4	Negative	UP_regulated	No	KDM1A_target
RBP2	4.85523	3.50432e-08	6.02182e-07	5.3116	9.12761e-11	4.2622e-09	1	40	52	93	0.168722	5.59065	8.20299	5948	ENSG00000114113	retinol binding protein 2	Negative	UP_regulated	No	Non
DCLK2	4.85293	7.80544e-14	2.98211e-12	5.6739	1.89348e-22	4.06719e-20	2	76	127	205	0.0620816	1.95423	3.68581	166614	ENSG00000170390	doublecortin like kinase 2	Negative	UP_regulated	No	Non
MESP1	4.85293	7.80544e-14	2.98211e-12	3.15195	0.000143701	0.00194995	2	76	22	100	0.120363	3.78885	1.23789	55897	ENSG00000166823	mesoderm posterior bHLH transcription factor 1	Negative	UP_regulated	No	Non
PIGR	4.83385	1.20737e-13	4.4944e-12	3.93673	3.36881e-07	8.33167e-06	2	75	38	115	0.0651601	2.02415	1.15753	5284	ENSG00000162896	polymeric immunoglobulin receptor	Negative	UP_regulated	Liver_TE_genes	KDM1A_target
CDKN2B-AS1	4.82614	1.52823e-17	9.62337e-16	4.48499	1.92619e-14	1.68493e-12	3	110	82	195	0.101233	3.07486	2.5871	100048912	ENSG00000240498	CDKN2B antisense RNA 1	Negative	UP_regulated	No	Non
CYP7A1	4.75493	4.51395e-13	1.5454e-11	6.39197	5.07968e-33	2.72779e-30	2	71	209	282	0.0966578	2.84246	9.44387	1581	ENSG00000167910	cytochrome P450 family 7 subfamily A member 1	Negative	UP_regulated	No	KDM1A_target
CIB3	4.75493	4.51395e-13	1.5454e-11	3.68976	6.44259e-06	0.000121788	2	71	32	105	0.401042	11.7936	5.99937	117286	ENSG00000141977	calcium and integrin binding family member 3	Negative	UP_regulated	Liver_TE_genes	KDM1A_target
SPEF1	4.75493	4.51395e-13	1.5454e-11	4.04598	1.27111e-07	3.38473e-06	2	71	41	114	0.148125	4.35598	2.83909	25876	ENSG00000101222	sperm flagellar 1	Negative	UP_regulated	No	KDM1A_target
RDH12	4.68548	1.42824e-40	8.62834e-38	4.3076	4.48491e-33	2.43091e-30	14	453	329	796	0.847192	22.7081	18.6143	145226	ENSG00000139988	retinol dehydrogenase 12	Negative	UP_regulated	Liver_TE_genes	KDM1A_target
TMPRSS7	4.67144	2.6821e-12	8.30936e-11	4.14754	2.97612e-08	8.90624e-07	2	67	44	113	0.0934887	2.59438	1.923	344805	ENSG00000176040	transmembrane serine protease 7	Negative	UP_regulated	No	KDM1A_target
RP11-77P16.4	4.6633	4.53154e-07	6.54736e-06	4.3695	2.75402e-06	5.6419e-05	1	35	27	63	0.0722241	2.09401	1.82323				Negative	UP_regulated	No	Non
RP5-1182A14.5	4.60549	1.03915e-11	2.97027e-10	4.46858	2.60031e-10	1.13219e-08	2	64	55	121	0.841123	22.2966	21.6266				Negative	UP_regulated	No	Non
ARHGDIB	4.58282	1.03915e-11	2.97027e-10	4.77401	7.02959e-13	4.71861e-11	2	63	68	133	0.135652	3.5397	4.31223	397	ENSG00000111348	Rho GDP dissociation inhibitor beta	Negative	UP_regulated	No	Non
RP11-168L7.1	4.55979	1.63768e-11	4.58615e-10	4.24241	7.06058e-09	2.38906e-07	2	62	47	111	0.637898	16.3811	14.0157				Negative	UP_regulated	No	Non
RP11-297D21.4	4.53455	2.1476e-06	2.78018e-05	4.7006	5.909e-08	1.68402e-06	1	32	34	67	0.0869331	2.30444	2.76351				Negative	UP_regulated	No	Non
RP11-1008C21.2	4.51259	4.08836e-11	1.07728e-09	4.46858	2.60031e-10	1.13219e-08	2	60	55	117	0.15903	3.95212	4.08891				Negative	UP_regulated	No	Non
TMSB4Y	4.51259	4.08836e-11	1.07728e-09	4.56962	4.08836e-11	2.03877e-09	2	60	59	121	0.170845	4.24574	4.71217	9087	ENSG00000154620	thymosin beta 4 Y-linked	Negative	UP_regulated	No	Non
CCDC135	4.50467	5.60708e-15	2.48425e-13	4.97225	1.49757e-19	2.34738e-17	3	88	115	206	0.0830345	2.01767	2.97599				Negative	UP_regulated	No	Non
GPR87	4.48895	3.61809e-06	4.51452e-05	5.10359	2.83788e-09	1.02866e-07	1	31	45	77	0.0886631	2.27685	3.73037	53836	ENSG00000138271	G protein-coupled receptor 87	Negative	UP_regulated	No	Non
SHBG	4.4783	1.79705e-63	6.13068e-60	4.28982	1.6398e-58	5.59423e-55	76	2117	1753	3946	5.4946	126.786	118.495	6462	ENSG00000129214	sex hormone binding globulin	Negative	UP_regulated	Liver_TE_genes	Non
TUBA4B	4.4649	4.18621e-58	8.67085e-55	4.07758	1.54321e-48	2.79688e-45	52	1436	1036	2524	3.86531	88.4229	72.0007	80086	ENSG00000243910	tubulin alpha 4b	Negative	UP_regulated	No	KDM1A_target
FAM179A	4.4638	1.02759e-10	2.55887e-09	3.97407	2.068e-07	5.29519e-06	2	58	39	99	0.0143894	0.345677	0.262346				Negative	UP_regulated	No	Non
GLUD1P8	4.44185	6.10365e-06	7.33804e-05	4.31533	4.812e-06	9.3587e-05	1	30	26	57	0.702317	17.4536	17.0727				Negative	UP_regulated	No	Non
PRDM7	4.44185	6.10365e-06	7.33804e-05	3.20853	0.00788025	0.0630203	1	30	12	43	0.0347394	0.863322	0.389762	11105	ENSG00000126856	PR/SET domain 7	Negative	UP_regulated	No	Non
CIDEC	4.43177	1.02271e-58	2.28126e-55	3.99101	3.90436e-48	6.86174e-45	58	1565	1088	2711	4.29339	95.9659	75.3006	63924	ENSG00000187288	cell death inducing DFFA like effector c	Negative	UP_regulated	No	KDM1A_target
RP4-794H19.1	4.41329	2.60031e-10	6.11546e-09	3.33531	4.99871e-05	0.000764316	2	56	25	83	0.228295	5.29522	2.66811				Negative	UP_regulated	No	Non
ELMO1	4.41329	2.60031e-10	6.11546e-09	4.64102	1.03915e-11	5.68555e-10	2	56	62	120	0.0297953	0.69109	0.863585	9844	ENSG00000155849	engulfment and cell motility 1	Negative	UP_regulated	Liver_TE_genes	Non
PDZK1IP1	4.40507	1.62519e-19	1.25339e-17	3.75178	9.37638e-13	6.20767e-11	5	135	81	221	0.495724	11.0875	7.50847	10158	ENSG00000162366	PDZK1 interacting protein 1	Negative	UP_regulated	No	KDM1A_target
SLC10A1	4.39762	1.98639e-16	1.07465e-14	3.72642	1.42268e-10	6.48362e-09	4	108	64	176	0.278322	6.22502	4.16355	6554	ENSG00000100652	solute carrier family 10 member 1	Negative	UP_regulated	Liver_TE_genes	KDM1A_target
OVOL2	4.39216	7.21649e-22	7.55465e-20	3.45814	9.34318e-12	5.15187e-10	6	160	79	245	0.393297	8.68799	4.84165	58495	ENSG00000125850	ovo like zinc finger 2	Negative	UP_regulated	No	Non
RIIAD1	4.38736	4.14685e-10	9.47226e-09	3.97407	2.068e-07	5.29519e-06	2	55	39	96	0.126113	2.8729	2.29927	284485	ENSG00000178796	regulatory subunit of type II PKA R-subunit domain containing 1	Negative	UP_regulated	No	Non
AC003088.1	4.38736	4.14685e-10	9.47226e-09	3.64415	1.05674e-05	0.000190154	2	55	31	88	0.576042	13.1225	8.34799				Negative	UP_regulated	No	Non
COL15A1	4.38736	4.14685e-10	9.47226e-09	5.24034	2.67711e-17	3.26867e-15	2	55	94	151	0.0428589	0.976346	1.88337	1306	ENSG00000204291	collagen type XV alpha 1 chain	Negative	UP_regulated	No	Non
TACR2	4.38736	4.14685e-10	9.47226e-09	3.64415	1.05674e-05	0.000190154	2	55	31	88	0.0993175	2.2625	1.43931	6865	ENSG00000075073	tachykinin receptor 2	Negative	UP_regulated	No	KDM1A_target
ENHO	4.36096	6.62422e-10	1.46577e-08	3.89839	5.49458e-07	1.30922e-05	2	54	37	93	0.263531	5.8942	4.55827	375704	ENSG00000168913	energy homeostasis associated	Negative	UP_regulated	No	Non
CTD-2314B22.1	4.35703	4.18283e-16	2.16983e-14	3.68072	3.35548e-10	1.43302e-08	4	105	62	171	0.716434	15.5788	10.3826				Negative	UP_regulated	No	Non
COL3A1	4.3464	2.53907e-21	2.52151e-19	4.45691	3.86816e-22	8.12818e-20	6	155	158	319	0.125594	2.68769	3.09223	1281	ENSG00000168542	collagen type III alpha 1 chain	Negative	UP_regulated	No	Non
RP11-162J8.3	4.34279	1.03095e-05	0.000119106	2.94871	0.0246349	0.162508	1	28	10	39	1.09669	25.4374	10.2537				Negative	UP_regulated	No	Non
TBX10	4.33788	2.51019e-47	3.03293e-44	3.51938	2.00884e-30	8.20455e-28	31	785	420	1236	2.85509	59.8904	36.1663	347853	ENSG00000167800	T-box transcription factor 10	Negative	UP_regulated	No	KDM1A_target
HFE2	4.33406	1.05991e-09	2.27332e-08	4.08063	7.82344e-08	2.1668e-06	2	53	42	97	0.12243	2.6876	2.40384				Negative	UP_regulated	No	Non
TNNC2	4.2787	1.51963e-38	7.34437e-36	3.87337	5.29465e-31	2.30879e-28	20	487	347	854	3.25503	65.6574	52.8021	7125	ENSG00000101470	troponin C2, fast skeletal type	Negative	UP_regulated	No	KDM1A_target
MEP1A	4.26863	3.40689e-64	1.31724e-60	4.22156	5.13189e-63	2.48024e-59	139	3346	3056	6541	6.65009	132.608	136.698	4224	ENSG00000112818	meprin A subunit alpha	Negative	UP_regulated	No	Non
LAMC2	4.25022	2.72686e-09	5.50627e-08	4.59382	2.58535e-11	1.32831e-09	2	50	60	112	0.0435795	0.902509	1.22236	3918	ENSG00000058085	laminin subunit gamma 2	Negative	UP_regulated	No	Non
RP5-1159O4.1	4.25022	2.72686e-09	5.50627e-08	5.04361	2.52803e-15	2.43548e-13	2	50	82	134	0.164821	3.41336	6.3182				Negative	UP_regulated	No	Non
AIF1	4.239	2.39992e-23	2.96771e-21	3.71099	1.35385e-16	1.52759e-14	8	191	125	324	0.893858	17.6783	13.0582	199	ENSG00000204472	allograft inflammatory factor 1	Negative	UP_regulated	No	Non
DNAH2	4.23643	2.95077e-05	0.000311774	3.52724	0.00141036	0.0143576	1	26	15	42	0.00827406	0.178206	0.11604	146754	ENSG00000183914	dynein axonemal heavy chain 2	Negative	UP_regulated	No	Non
SMIM6	4.23025	8.71547e-20	7.01057e-18	3.84029	2.20399e-15	2.14467e-13	6	143	103	252	0.787681	15.5512	12.6425	100130933	ENSG00000259120	small integral membrane protein 6	Negative	UP_regulated	No	Non
FAM65B	4.1915	7.06058e-09	1.34611e-07	5.42697	2.31436e-19	3.55089e-17	2	48	107	157	0.0336132	0.668268	1.68136				Negative	UP_regulated	No	Non
GSTP1	4.1915	7.06058e-09	1.34611e-07	3.3916	2.95077e-05	0.000474973	2	48	26	76	0.148898	2.96027	1.8098	2950	ENSG00000084207	glutathione S-transferase pi 1	Negative	UP_regulated	No	KDM1A_target
RP11-169K16.6	4.18133	3.9466e-32	1.12752e-29	3.71134	4.52095e-24	1.10632e-21	15	342	233	590	4.3644	82.4306	63.3848				Negative	UP_regulated	No	Non
MYO1G	4.16121	1.13881e-08	2.11551e-07	4.83617	2.90348e-13	2.06108e-11	2	47	71	120	0.0329528	0.64149	1.09375	64005	ENSG00000136286	myosin IG	Negative	UP_regulated	No	Non
LYRM9	4.16121	1.13881e-08	2.11551e-07	3.33531	4.99871e-05	0.000764316	2	47	25	74	0.0530001	1.03175	0.619417	201229	ENSG00000232859	LYR motif containing 9	Negative	UP_regulated	No	Non
RP11-5O17.1	4.12159	1.47851e-05	0.000166306	3.42863	0.00250381	0.0235694	1	24	14	39	0.0728515	1.44837	0.953592				Negative	UP_regulated	No	Non
IGSF23	4.12014	2.97858e-36	1.2339e-33	3.62675	2.16851e-27	7.06544e-25	21	458	307	786	2.2227	40.1566	30.3806	147710	ENSG00000216588	immunoglobulin superfamily member 23	Negative	UP_regulated	Liver_TE_genes	KDM1A_target
LINC00337	4.09039	2.70542e-11	7.34566e-10	3.62124	9.19797e-08	2.50915e-06	3	66	45	114	0.253834	4.62597	3.5599	148645		long intergenic non-protein coding RNA 337	Negative	UP_regulated	No	KDM1A_target
DUOXA1	4.0805	6.42451e-20	5.25699e-18	3.69007	7.49086e-15	6.85236e-13	7	150	108	265	0.268205	4.76091	3.86892	90527	ENSG00000140254	dual oxidase maturation factor 1	Negative	UP_regulated	No	Non
UPB1	4.06731	3.98184e-30	9.74391e-28	3.93978	9.5603e-28	3.16502e-25	15	316	273	604	0.314817	5.49394	5.35706	51733	ENSG00000100024	beta-ureidopropionase 1	Negative	UP_regulated	Liver_TE_genes	KDM1A_target
RP3-473B4.3	4.06634	4.82185e-08	8.13403e-07	3.54837	2.84737e-05	0.000462532	2	44	29	75	0.296712	5.40739	4.02254				Negative	UP_regulated	No	Non
ALG1L3P	4.06055	2.59951e-05	0.000279136	2.79884	0.0433314	0.255703	1	23	9	33	0.186366	3.55079	1.56822	100132066		ALG1 like 3, pseudogene	Negative	UP_regulated	No	Non
PRODH	4.03738	1.29499e-30	3.30854e-28	3.97371	2.56222e-29	9.40496e-27	16	330	298	644	0.259928	4.44095	4.52632	5625	ENSG00000100033	proline dehydrogenase 1	Negative	UP_regulated	Liver_TE_genes	Non
RP11-428K3.1	4.03328	7.82344e-08	1.27202e-06	2.8644	0.00118753	0.0124543	2	43	18	63	0.14401	2.56485	1.21181				Negative	UP_regulated	No	Non
CTC-351M12.1	4.01833	1.7945e-13	6.46021e-12	4.24906	3.29559e-15	3.13844e-13	4	83	92	179	0.184318	3.16823	3.96363				Negative	UP_regulated	No	Non
RP11-295M3.4	3.99944	1.27111e-07	2.00804e-06	3.64415	1.05674e-05	0.000190154	2	42	31	75	0.247733	4.30956	3.59014				Negative	UP_regulated	No	Non
RP1-317E23.3	3.99681	4.57911e-05	0.000467059	2.79884	0.0433314	0.255703	1	22	9	32	0.0510456	0.930273	0.429534				Negative	UP_regulated	No	Non
AC011899.9	3.99681	4.57911e-05	0.000467059	2.94871	0.0246349	0.162508	1	22	10	33	0.0305814	0.557326	0.285926				Negative	UP_regulated	No	Non
LINC01285	3.99681	4.57911e-05	0.000467059	4.78274	2.01468e-08	6.2617e-07	1	22	36	59	0.0564188	1.0282	1.89899	101928287	ENSG00000203650	long intergenic non-protein coding RNA 1285	Negative	UP_regulated	No	Non
BEX1	3.99601	1.79478e-41	1.15968e-38	3.47611	7.24723e-31	3.11428e-28	35	699	460	1194	5.77542	95.5481	70.9692	55859	ENSG00000133169	brain expressed X-linked 1	Negative	UP_regulated	No	KDM1A_target
AOC4P	3.97292	6.79697e-23	8.0944e-21	3.61697	5.22221e-18	6.9465e-16	10	198	146	354	0.44989	7.37907	6.14124	90586	ENSG00000260105	amine oxidase copper containing 4, pseudogene	Negative	UP_regulated	Liver_TE_genes	KDM1A_target
RP11-813N20.1	3.9653	6.11198e-13	2.06241e-11	4.43948	3.24218e-17	3.91736e-15	4	80	105	189	0.352025	5.83222	8.63972				Negative	UP_regulated	No	Non
APOM	3.94087	5.3483e-60	1.29242e-56	3.44256	1.45683e-47	2.34695e-44	260	4985	3330	8575	22.3303	354.663	267.4	55937	ENSG00000204444	apolipoprotein M	Negative	UP_regulated	Liver_TE_genes	Non
SHD	3.92929	2.068e-07	3.15621e-06	2.60351	0.00572059	0.0477231	2	40	15	57	0.101437	1.68057	0.711305	56961	ENSG00000105251	Src homology 2 domain containing transforming protein D	Negative	UP_regulated	No	Non
CCDC153	3.91118	4.74169e-33	1.47849e-30	2.56532	6.09083e-13	4.12668e-11	22	415	154	591	1.22713	19.1755	8.03129	283152	ENSG00000248712	coiled-coil domain containing 153	Negative	UP_regulated	No	Non
LINC00639	3.90977	1.6137e-19	1.24618e-17	4.22855	2.73147e-23	6.28629e-21	8	152	179	339	0.234684	3.69374	4.90956	283547	ENSG00000259070	long intergenic non-protein coding RNA 639	Negative	UP_regulated	No	Non
MYOZ1	3.90363	5.94109e-16	2.99878e-14	2.67969	2.72407e-06	5.58449e-05	6	114	46	166	0.555108	8.73697	3.97906	58529	ENSG00000177791	myozenin 1	Negative	UP_regulated	No	Non
PLA2G4F	3.90363	5.94109e-16	2.99878e-14	3.32453	1.48981e-10	6.77139e-09	6	114	72	192	0.140164	2.20607	1.57259	255189	ENSG00000168907	phospholipase A2 group IVF	Negative	UP_regulated	No	Non
RSG1	3.90025	2.20422e-19	1.67763e-17	3.78952	1.90076e-17	2.36559e-15	8	151	132	291	0.738228	11.5427	11.3886				Negative	UP_regulated	No	Non
PRDM12	3.89289	3.36881e-07	4.97524e-06	3.08525	0.000243751	0.00311928	2	39	21	62	0.115162	1.86026	1.13056	59335	ENSG00000130711	PR/SET domain 12	Negative	UP_regulated	No	Non
DHRS4L1	3.89289	3.36881e-07	4.97524e-06	2.78257	0.00200946	0.0195831	2	39	17	58	0.207677	3.35469	1.65046	728635	ENSG00000225766	dehydrogenase/reductase 4 like 1	Negative	UP_regulated	No	KDM1A_target
PDILT	3.89289	3.36881e-07	4.97524e-06	2.69582	0.00339444	0.0305909	2	39	16	57	0.125281	2.02372	0.937073	204474	ENSG00000169340	protein disulfide isomerase like, testis expressed	Negative	UP_regulated	Liver_TE_genes	KDM1A_target
ACY3	3.87924	1.76387e-34	6.3936e-32	3.83871	2.6708e-33	1.48938e-30	25	461	423	909	2.74174	41.8809	43.3733	91703	ENSG00000132744	aminoacylase 3	Negative	UP_regulated	No	Non
C1orf105	3.86156	5.64664e-19	4.10379e-17	3.72247	1.35385e-16	1.52759e-14	8	147	126	281	0.661196	10.0644	9.73659	92346	ENSG00000180999	chromosome 1 open reading frame 105	Negative	UP_regulated	Liver_TE_genes	KDM1A_target
KLHL2P1	3.86021	0.000142819	0.001326	3.86557	0.000142819	0.00194572	1	20	19	40	0.273647	4.53368	4.86118	729249		kelch like family member 2 pseudogene 1	Negative	UP_regulated	No	Non
TTLL6	3.85555	5.49458e-07	7.83538e-06	3.85901	8.97212e-07	2.05023e-05	2	38	36	76	0.0559428	0.880497	0.941485	284076	ENSG00000170703	tubulin tyrosine ligase like 6	Negative	UP_regulated	No	KDM1A_target
LINC01272	3.85555	5.49458e-07	7.83538e-06	2.69582	0.00339444	0.0305909	2	38	16	56	0.116336	1.83104	0.870166				Negative	UP_regulated	No	Non
RP11-29H23.5	3.85389	1.49301e-09	3.12593e-08	2.93937	0.000165623	0.00220765	3	56	28	87	0.170743	2.64021	1.48996				Negative	UP_regulated	No	Non
KIAA1257	3.839	3.51097e-15	1.60206e-13	3.01324	2.89012e-08	8.69375e-07	6	109	58	173	0.109515	1.64808	0.989799	57501	ENSG00000114656	KIAA1257	Negative	UP_regulated	No	Non
IGSF1	3.8308	1.35467e-60	3.74122e-57	3.74073	2.9382e-58	9.46688e-55	688	12219	10832	23739	14.3867	211.659	211.776	3547	ENSG00000147255	immunoglobulin superfamily member 1	Negative	UP_regulated	No	Non
PLA1A	3.82921	6.12668e-17	3.5426e-15	3.50529	1.32604e-13	1.00529e-11	7	126	95	228	0.453221	6.7579	5.75085	51365	ENSG00000144837	phospholipase A1 member A	Negative	UP_regulated	No	Non
PAQR9-AS1	3.82796	2.34787e-09	4.7845e-08	3.52202	3.7089e-07	9.11446e-06	3	55	42	100	0.134121	2.03689	1.75558	101927832	ENSG00000241570	PAQR9 antisense RNA 1	Negative	UP_regulated	No	Non
GLP2R	3.81358	1.11834e-11	3.18425e-10	3.68072	3.35548e-10	1.43302e-08	4	72	62	138	0.0942302	1.40505	1.36558	9340	ENSG00000065325	glucagon like peptide 2 receptor	Negative	UP_regulated	No	Non
TMEM40	3.80149	3.79352e-18	2.52304e-16	3.45975	8.41187e-14	6.69211e-12	8	141	105	254	0.320203	4.67502	3.92935	55287	ENSG00000088726	transmembrane protein 40	Negative	UP_regulated	No	Non
C1orf54	3.78673	0.000252789	0.00224034	2.94871	0.0246349	0.162508	1	19	10	30	0.105529	1.66095	0.986666	79630	ENSG00000118292	chromosome 1 open reading frame 54	Negative	UP_regulated	Liver_TE_genes	Non
RGAG1	3.77784	1.46665e-06	1.94779e-05	4.51999	1.02759e-10	4.75248e-09	2	36	57	95	0.0515718	0.768979	1.37421				Negative	UP_regulated	No	Non
FLJ37453	3.76438	8.72864e-28	1.67625e-25	3.47467	7.97e-23	1.7778e-20	18	307	237	562	1.03982	14.691	12.8006	729614	ENSG00000179743	uncharacterized LOC729614	Negative	UP_regulated	No	KDM1A_target
GGT6	3.75557	2.80561e-22	3.10523e-20	3.84594	1.5005e-23	3.509e-21	12	204	205	421	0.541235	7.62192	8.6448	124975	ENSG00000167741	gamma-glutamyltransferase 6	Negative	UP_regulated	No	KDM1A_target
TUSC8	3.7523	3.96543e-11	1.05013e-09	3.79238	3.96543e-11	1.98772e-09	4	69	67	140	0.427497	6.10874	6.69491	400128	ENSG00000237361	tumor suppressor candidate 8	Negative	UP_regulated	No	KDM1A_target
CTD-2377D24.6	3.74337	3.06381e-14	1.23309e-12	4.17576	1.71429e-18	2.37852e-16	6	102	130	238	0.433344	6.10255	8.77853				Negative	UP_regulated	No	Non
SLC25A21-AS1	3.73852	2.89761e-12	8.9151e-11	3.58216	3.54029e-11	1.79321e-09	5	85	72	162	0.370505	5.21762	4.9883	100129794	ENSG00000258708	SLC25A21 antisense RNA 1	Negative	UP_regulated	No	Non
TAGLN	3.7382	2.76823e-58	5.94616e-55	3.42606	1.99097e-50	3.85276e-47	718	11959	9089	21766	26.1336	360.579	309.306	6876	ENSG00000149591	transgelin	Negative	UP_regulated	No	Non
RP11-799D4.4	3.73736	2.39989e-06	3.08544e-05	2.2848	0.0267805	0.173112	2	35	12	49	0.101329	1.46894	0.568437				Negative	UP_regulated	No	Non
LIPT2	3.73468	9.32993e-16	4.58947e-14	3.27564	1.7372e-11	9.12596e-10	7	118	81	206	0.840768	11.7406	9.0962	387787	ENSG00000175536	lipoyl(octanoyl) transferase 2	Negative	UP_regulated	No	Non
PAGE4	3.73128	6.06272e-11	1.5565e-09	3.93547	3.1919e-12	1.91633e-10	4	68	74	146	0.292452	4.11844	5.05851	9506	ENSG00000101951	PAGE family member 4	Negative	UP_regulated	No	Non
RP11-93K22.13	3.73114	9.44114e-21	8.50231e-19	3.28001	5.0521e-15	4.72583e-13	11	184	127	322	2.19954	30.478	23.7432				Negative	UP_regulated	No	Non
AIM1L	3.73047	4.7054e-46	4.62533e-43	3.2951	1.99202e-36	1.39192e-33	82	1360	949	2391	1.99127	27.3581	21.5466				Negative	UP_regulated	No	Non
DDC	3.72101	1.38305e-44	1.12974e-41	3.72584	8.14491e-45	1.07357e-41	73	1203	1139	2415	3.31876	45.3052	48.4143	1644	ENSG00000132437	dopa decarboxylase	Negative	UP_regulated	No	KDM1A_target
POPDC2	3.70931	0.000447975	0.00374837	3.86557	0.000142819	0.00194572	1	18	19	38	0.058311	0.869465	1.03586	64091	ENSG00000121577	popeye domain containing 2	Negative	UP_regulated	No	Non
RP11-655M14.13	3.70931	0.000447975	0.00374837	2.94871	0.0246349	0.162508	1	18	10	29	0.171565	2.55817	1.60407				Negative	UP_regulated	No	Non
TREH	3.70524	1.36779e-21	1.38926e-19	3.51543	6.43508e-19	9.27618e-17	12	197	163	372	0.537663	7.31181	6.82831	11181	ENSG00000118094	trehalase	Negative	UP_regulated	No	KDM1A_target
SULT2B1	3.70175	1.43011e-23	1.82287e-21	3.16554	3.05706e-16	3.33265e-14	14	229	149	392	0.707294	9.58379	7.03809	6820	ENSG00000088002	sulfotransferase family 2B member 1	Negative	UP_regulated	No	KDM1A_target
RAB9B	3.69571	3.93054e-06	4.87188e-05	4.08063	7.82344e-08	2.1668e-06	2	34	42	78	0.0760781	1.07137	1.49374	51209	ENSG00000123570	RAB9B, member RAS oncogene family	Negative	UP_regulated	No	Non
CHRDL2	3.69082	1.45508e-08	2.65291e-07	4.10543	4.19993e-11	2.08722e-09	3	50	63	116	0.136431	1.88361	2.67873	25884	ENSG00000054938	chordin like 2	Negative	UP_regulated	No	KDM1A_target
CD8B	3.68573	1.32604e-13	4.88285e-12	3.38331	4.51843e-11	2.23022e-09	6	98	75	179	0.458917	6.20925	5.36341	926	ENSG00000172116	CD8b molecule	Negative	UP_regulated	No	KDM1A_target
PHEX	3.66411	2.4291e-17	1.47517e-15	4.33178	1.22039e-26	3.64834e-24	9	144	216	369	0.200992	2.66396	4.5101	5251	ENSG00000102174	phosphate regulating endopeptidase homolog X-linked	Negative	UP_regulated	No	Non
TRIM73	3.66316	7.82049e-27	1.36614e-24	3.47991	1.29343e-23	3.04934e-21	19	302	251	572	0.488607	6.43343	6.03498	375593	ENSG00000178809	tripartite motif containing 73	Negative	UP_regulated	No	KDM1A_target
UGT1A3	3.65596	1.2706e-44	1.05271e-41	3.51856	1.49757e-41	1.52374e-38	84	1323	1135	2542	2.69182	35.1201	34.0063	54659	ENSG00000243135	UDP glucuronosyltransferase family 1 member A3	Negative	UP_regulated	No	KDM1A_target
IL23R	3.65282	6.44259e-06	7.70878e-05	3.49798	1.03095e-05	0.000186331	2	33	28	63	0.0946682	1.29395	1.23916	149233	ENSG00000162594	interleukin 23 receptor	Negative	UP_regulated	Liver_TE_genes	Non
SLC8A2	3.65282	6.44259e-06	7.70878e-05	3.49798	1.03095e-05	0.000186331	2	33	28	63	0.0514137	0.702737	0.672982	6543	ENSG00000118160	solute carrier family 8 member A2	Negative	UP_regulated	No	Non
SORCS2	3.65122	3.78709e-47	4.30659e-44	3.41552	1.44753e-41	1.49912e-38	111	1742	1396	3249	2.50519	32.5684	29.4578	57537	ENSG00000184985	sortilin related VPS10 domain containing receptor 2	Negative	UP_regulated	No	Non
AP001372.2	3.64656	7.49086e-15	3.27385e-13	3.85385	1.20331e-16	1.36838e-14	7	111	121	239	0.400318	5.25847	6.46977				Negative	UP_regulated	No	Non
CHRND	3.64094	2.77596e-13	9.72777e-12	2.54885	1.43018e-05	0.000249983	6	95	42	143	0.273123	3.58229	1.78753	1144	ENSG00000135902	cholinergic receptor nicotinic delta subunit	Negative	UP_regulated	No	Non
AC074391.1	3.63209	3.64988e-08	6.25712e-07	3.08554	4.04722e-05	0.000635932	3	48	31	82	0.116352	1.54214	1.12412				Negative	UP_regulated	No	Non
MYO1A	3.62728	5.89554e-27	1.04243e-24	3.49544	1.48457e-24	3.75979e-22	20	310	267	597	0.642498	8.2496	8.01954	4640	ENSG00000166866	myosin IA	Negative	UP_regulated	No	Non
SLC6A13	3.62133	5.1629e-10	1.16102e-08	3.9548	2.10719e-12	1.30425e-10	4	63	75	142	0.134405	1.75358	2.35621	6540	ENSG00000010379	solute carrier family 6 member 13	Negative	UP_regulated	No	Non
SOAT2	3.60912	2.15504e-47	2.65923e-44	3.39567	2.20314e-42	2.41082e-39	129	1966	1600	3695	8.99783	113.596	104.343	8435	ENSG00000167780	sterol O-acyltransferase 2	Negative	UP_regulated	No	KDM1A_target
AC019117.2	3.60861	1.05674e-05	0.000121649	4.66405	6.60497e-12	3.71905e-10	2	32	63	97	0.318237	4.21794	9.37256				Negative	UP_regulated	No	Non
SLC26A3	3.60861	1.05674e-05	0.000121649	4.49451	1.63327e-10	7.3657e-09	2	32	56	90	0.0843112	1.11747	2.20719	1811	ENSG00000091138	solute carrier family 26 member 3	Negative	UP_regulated	No	Non
SDS	3.60861	1.05674e-05	0.000121649	3.27674	8.47349e-05	0.0012252	2	32	24	58	0.0948571	1.25724	1.06426	10993	ENSG00000135094	serine dehydratase	Negative	UP_regulated	Liver_TE_genes	Non
FOXN4	3.5983	5.1629e-10	1.16102e-08	3.18724	5.91305e-07	1.39916e-05	4	62	44	110	0.164299	2.10958	1.68975	121643	ENSG00000139445	forkhead box N4	Negative	UP_regulated	No	Non
BSPRY	3.57489	7.95362e-10	1.73609e-08	3.18724	5.91305e-07	1.39916e-05	4	61	44	109	0.243814	3.08005	2.50754	54836	ENSG00000119411	B-box and SPRY domain containing	Negative	UP_regulated	No	Non
SLCO2B1	3.57481	2.80839e-48	3.97257e-45	3.37482	1.22166e-43	1.50747e-40	166	2470	2029	4665	2.28641	28.1821	26.1292	11309	ENSG00000137491	solute carrier organic anion transporter family member 2B1	Negative	UP_regulated	Liver_TE_genes	KDM1A_target
DNASE1L3	3.56301	1.73427e-05	0.000192095	3.27674	8.47349e-05	0.0012252	2	31	24	57	0.0905783	1.16302	1.01625	1776	ENSG00000163687	deoxyribonuclease 1 like 3	Negative	UP_regulated	Liver_TE_genes	KDM1A_target
RP11-579D7.4	3.56301	1.73427e-05	0.000192095	3.01533	0.00041343	0.0049499	2	31	20	53	0.514694	6.60862	4.81222				Negative	UP_regulated	No	Non
RP11-199F11.2	3.56301	1.73427e-05	0.000192095	2.39904	0.0160841	0.11398	2	31	13	46	0.256421	3.29242	1.55835				Negative	UP_regulated	No	Non
BDH1	3.5509	9.79028e-47	1.07131e-43	3.30113	5.29547e-41	5.20535e-38	143	2093	1661	3897	2.23695	27.1218	24.2933	622	ENSG00000161267	3-hydroxybutyrate dehydrogenase 1	Negative	UP_regulated	Liver_TE_genes	KDM1A_target
CAPN8	3.54077	0.000794618	0.00631729	3.78813	0.000252789	0.00322073	1	16	18	35	0.0274596	0.363952	0.462129	388743	ENSG00000203697	calpain 8	Negative	UP_regulated	No	Non
RP11-48F14.2	3.54077	0.000794618	0.00631729	3.7063	0.000447975	0.00529679	1	16	17	34	0.206624	2.73861	3.28417				Negative	UP_regulated	No	Non
PCED1B	3.53069	3.80607e-12	1.15147e-10	3.47626	6.31736e-12	3.58846e-10	6	88	80	174	0.326746	3.96983	4.0733	91523	ENSG00000179715	PC-esterase domain containing 1B	Negative	UP_regulated	No	Non
PALM3	3.52213	2.31371e-37	1.0402e-34	3.61852	4.34521e-39	3.76126e-36	55	790	797	1642	3.09568	36.8341	41.942	342979	ENSG00000187867	paralemmin 3	Negative	UP_regulated	No	KDM1A_target
IRF6	3.51934	1.48981e-10	3.63343e-09	2.87338	2.04767e-06	4.34687e-05	5	73	44	122	0.145036	1.75411	1.19331	3664	ENSG00000117595	interferon regulatory factor 6	Negative	UP_regulated	No	Non
RP1-86C11.7	3.51592	2.84737e-05	0.000303672	3.44577	1.7433e-05	0.000297629	2	30	27	59	0.504674	6.27092	6.37002				Negative	UP_regulated	No	Non
MAGEB1	3.51592	2.84737e-05	0.000303672	3.01533	0.00041343	0.0049499	2	30	20	52	0.144815	1.79943	1.35397	4112	ENSG00000214107	MAGE family member B1	Negative	UP_regulated	No	Non
C21orf67	3.51422	5.55489e-12	1.64284e-10	3.38331	4.51843e-11	2.23022e-09	6	87	75	168	0.322071	3.86856	3.76408				Negative	UP_regulated	No	Non
TSNAXIP1	3.5023	2.92884e-09	5.88773e-08	3.25118	2.42031e-07	6.09238e-06	4	58	46	108	0.148048	1.77828	1.59183	55815	ENSG00000102904	translin associated factor X interacting protein 1	Negative	UP_regulated	No	KDM1A_target
GRID1	3.4962	2.60619e-13	9.17163e-12	3.23963	3.73319e-11	1.87617e-09	7	100	79	186	0.168324	1.99194	1.77612	2894	ENSG00000182771	glutamate ionotropic receptor delta type subunit 1	Negative	UP_regulated	No	Non
IL2RG	3.48247	1.49977e-14	6.30296e-13	3.26933	5.77531e-12	3.30973e-10	8	113	92	213	0.413247	4.83535	4.44329	3561	ENSG00000147168	interleukin 2 receptor subunit gamma	Negative	UP_regulated	No	Non
GLT1D1	3.47727	4.53328e-09	8.87965e-08	2.97643	5.56613e-06	0.000106892	4	57	38	99	0.163968	1.93555	1.4564	144423	ENSG00000151948	glycosyltransferase 1 domain containing 1	Negative	UP_regulated	Liver_TE_genes	KDM1A_target
RP11-62C3.10	3.47388	3.7089e-07	5.43854e-06	2.7767	0.000672116	0.00756747	3	43	25	71	0.846952	10.0562	6.59894				Negative	UP_regulated	No	Non
RPLP0P2	3.4737	5.0972e-27	9.15224e-25	3.44077	3.63694e-26	1.04939e-23	25	348	321	694	0.911808	10.5141	10.9462	113157	ENSG00000243742	ribosomal protein lateral stalk subunit P0 pseudogene 2	Negative	UP_regulated	No	KDM1A_target
LINC00652	3.47166	1.03584e-15	5.0653e-14	3.8252	2.06556e-19	3.20305e-17	9	126	152	287	0.332504	3.85615	5.25042	29075	ENSG00000179935	long intergenic non-protein coding RNA 652	Negative	UP_regulated	No	Non
RP5-828H9.1	3.46724	2.84737e-05	0.000303672	3.81852	1.46665e-06	3.19774e-05	2	29	35	66	0.145184	1.74387	2.37548				Negative	UP_regulated	No	Non
SAMD14	3.4671	5.3619e-13	1.82484e-11	2.79472	9.45399e-08	2.57294e-06	7	98	58	163	0.142245	1.64966	1.10196	201191	ENSG00000167100	sterile alpha motif domain containing 14	Negative	UP_regulated	No	KDM1A_target
EPHA10	3.46068	3.60962e-19	2.68734e-17	2.97155	2.39423e-13	1.72492e-11	13	180	121	314	0.227357	2.60776	1.97855	284656	ENSG00000183317	EPH receptor A10	Negative	UP_regulated	No	Non
C2orf50	3.4518	7.02447e-09	1.34187e-07	3.15417	9.25093e-07	2.10399e-05	4	56	43	103	0.194105	2.2511	1.95093	130813	ENSG00000150873	chromosome 2 open reading frame 50	Negative	UP_regulated	No	Non
PTAFR	3.45087	2.67837e-45	2.4271e-42	3.07119	8.60892e-37	6.40106e-34	165	2253	1634	4052	4.99875	56.5416	46.2834	5724	ENSG00000169403	platelet activating factor receptor	Negative	UP_regulated	No	Non
RP11-638I8.1	3.44848	0.00141036	0.0105693	4.7006	5.909e-08	1.68402e-06	1	15	34	50	0.215363	2.67604	6.84615				Negative	UP_regulated	No	Non
LINC00521	3.44848	0.00141036	0.0105693	2.79884	0.0433314	0.255703	1	15	9	25	0.0577675	0.717802	0.486097				Negative	UP_regulated	No	Non
DYNLL1-AS1	3.44602	5.05354e-36	2.03531e-33	3.40744	6.13296e-35	4.0419e-32	56	763	701	1520	4.19986	47.4025	49.1543				Negative	UP_regulated	No	Non
SDSL	3.44302	3.03642e-39	1.60091e-36	3.07498	2.02634e-31	9.71237e-29	78	1060	775	1913	5.01827	56.493	46.6184	113675	ENSG00000139410	serine dehydratase like	Negative	UP_regulated	Liver_TE_genes	KDM1A_target
PPP1R14D	3.43739	1.10734e-12	3.60389e-11	1.89385	0.00188854	0.0185609	7	96	31	134	1.14318	12.9872	4.7334	54866	ENSG00000166143	protein phosphatase 1 regulatory inhibitor subunit 14D	Negative	UP_regulated	No	Non
AQP6	3.43133	3.46595e-25	5.14095e-23	3.18262	2.12771e-21	4.16888e-19	23	311	247	581	0.639329	7.16121	6.41933	363	ENSG00000086159	aquaporin 6	Negative	UP_regulated	No	Non
HSPA2	3.42897	2.5454e-11	6.93718e-10	3.06203	1.27337e-08	4.11423e-07	6	82	60	148	0.148074	1.67637	1.38444	3306	ENSG00000126803	heat shock protein family A (Hsp70) member 2	Negative	UP_regulated	No	Non
CDH17	3.4113	3.73319e-11	9.9545e-10	4.16464	2.39868e-18	3.30437e-16	6	81	129	216	0.219283	2.45227	4.40798	1015	ENSG00000079112	cadherin 17	Negative	UP_regulated	No	Non
TIGD3	3.41036	4.10322e-30	9.99876e-28	3.2268	1.01707e-26	3.05628e-24	36	479	398	913	2.55096	28.1168	26.3682	220359	ENSG00000173825	tigger transposable element derived 3	Negative	UP_regulated	No	KDM1A_target
MAP4K1	3.40539	9.43926e-07	1.29786e-05	1.94628	0.0264707	0.172281	3	41	14	58	0.108199	1.22494	0.472092	11184	ENSG00000104814	mitogen-activated protein kinase kinase kinase kinase 1	Negative	UP_regulated	No	KDM1A_target
CTD-2517O10.6	3.39947	1.69207e-08	3.05711e-07	3.12033	1.44805e-06	3.16314e-05	4	54	42	100	0.364397	4.0751	3.57734				Negative	UP_regulated	No	Non
RASAL1	3.39931	2.04888e-20	1.74489e-18	2.70966	2.75525e-12	1.67674e-10	16	212	124	352	0.473951	5.2021	3.43425	8437	ENSG00000111344	RAS protein activator like 1	Negative	UP_regulated	No	Non
COL2A1	3.39122	7.6949e-22	8.01209e-20	3.76071	2.07958e-27	6.81398e-25	18	237	289	544	0.389064	4.24352	5.8404	1280	ENSG00000139219	collagen type II alpha 1 chain	Negative	UP_regulated	Liver_TE_genes	Non
TMC4	3.38847	2.69319e-15	1.24458e-13	3.1825	3.7402e-13	2.61661e-11	10	132	108	250	0.465612	5.09129	4.70158	147798	ENSG00000167608	transmembrane channel like 4	Negative	UP_regulated	No	Non
PSTPIP2	3.38831	4.35796e-31	1.16472e-28	3.74451	4.63584e-38	3.78677e-35	40	524	633	1197	1.38418	15.0208	20.4801	9050	ENSG00000152229	proline-serine-threonine phosphatase interacting protein 2	Negative	UP_regulated	No	Non
GLIPR1	3.38434	2.30871e-45	2.12533e-42	3.74568	6.17413e-54	1.55685e-50	214	2790	3382	6386	4.86371	52.5276	71.8661	11010	ENSG00000139278	GLI pathogenesis related 1	Negative	UP_regulated	No	Non
DIO1	3.38342	1.19321e-43	8.98721e-41	3.35048	8.14394e-43	9.2611e-40	161	2098	1935	4194	10.0586	108.58	113.029	1733	ENSG00000211452	iodothyronine deiodinase 1	Negative	UP_regulated	No	KDM1A_target
GGNBP1	3.37667	1.68724e-13	6.10817e-12	2.855	5.97434e-09	2.04901e-07	8	105	69	182	0.656628	7.13918	5.29511	449520	ENSG00000204188	gametogenetin binding protein 1 (pseudogene)	Negative	UP_regulated	No	KDM1A_target
ELOVL2-AS1	3.37608	3.30965e-12	1.01024e-10	3.00238	2.67664e-09	9.75702e-08	7	92	67	166	0.628854	6.84652	5.6276	100506409	ENSG00000230314	ELOVL2 antisense RNA 1	Negative	UP_regulated	Liver_TE_genes	KDM1A_target
RP13-895J2.6	3.37529	8.0531e-11	2.03507e-09	2.54885	1.43018e-05	0.000249983	6	79	42	127	0.47709	5.20362	3.12244				Negative	UP_regulated	No	Non
NAALADL1	3.36649	4.89831e-40	2.8988e-37	2.91551	1.82293e-30	7.55161e-28	103	1327	916	2346	3.63124	38.7542	30.1933	10004	ENSG00000168060	N-acetylated alpha-linked acidic dipeptidase like 1	Negative	UP_regulated	No	Non
PRR26	3.36646	5.0521e-15	2.25559e-13	3.59709	9.63522e-18	1.24455e-15	10	130	144	284	0.294871	3.17545	3.97001	414235	ENSG00000180525	proline rich 26	Negative	UP_regulated	No	Non
RP11-539I5.1	3.36465	7.67958e-05	0.000753102	3.59706	1.73427e-05	0.000296355	2	27	30	59	0.0568916	0.636226	0.797877				Negative	UP_regulated	No	Non
LINC00671	3.36465	7.67958e-05	0.000753102	3.33531	4.99871e-05	0.000764316	2	27	25	54	0.131583	1.47151	1.53782	388387	ENSG00000213373	long intergenic non-protein coding RNA 671	Negative	UP_regulated	Liver_TE_genes	KDM1A_target
LAT2	3.35691	1.14369e-22	1.31868e-20	2.68323	1.88106e-13	1.3862e-11	20	257	152	429	0.62682	6.6723	4.45403	7462	ENSG00000086730	linker for activation of T cells family member 2	Negative	UP_regulated	No	Non
OVOL1-AS1	3.34989	0.00250381	0.0177824	3.20853	0.00788025	0.0630203	1	14	12	27	0.208132	2.41377	2.33516	101927828	ENSG00000255120	OVOL1 antisense RNA 1	Negative	UP_regulated	No	Non
C6orf222	3.3466	1.55676e-18	1.07085e-16	3.04452	7.6062e-15	6.93599e-13	14	179	137	330	0.534257	5.65855	4.88809				Negative	UP_regulated	No	Non
NHLRC1	3.34516	4.09254e-08	6.94821e-07	3.58472	1.89442e-09	7.12969e-08	4	52	58	114	0.480035	5.16946	6.50784	378884	ENSG00000187566	NHL repeat containing E3 ubiquitin protein ligase 1	Negative	UP_regulated	No	Non
C5AR2	3.34516	4.09254e-08	6.94821e-07	2.68385	0.000128569	0.00177367	4	52	31	87	0.0838402	0.90287	0.607506	27202	ENSG00000134830	complement component 5a receptor 2	Negative	UP_regulated	No	Non
AC106869.2	3.3299	1.46845e-09	3.07896e-08	2.11745	0.00285251	0.0263878	5	64	26	95	1.05296	11.1648	5.1193				Negative	UP_regulated	No	Non
PKD2L1	3.32688	1.40905e-15	6.81561e-14	3.03308	1.66172e-12	1.04855e-10	11	139	107	257	0.511672	5.35603	4.65349	9033	ENSG00000107593	polycystin 2 like 1, transient receptor potential cation channel	Negative	UP_regulated	No	Non
CIDECP	3.32602	3.70295e-32	1.06315e-29	3.2233	3.12106e-30	1.2658e-27	50	627	551	1228	2.36278	24.5443	24.3446				Negative	UP_regulated	No	Non
C11orf86	3.31954	2.56916e-10	6.05695e-09	2.67969	2.72407e-06	5.58449e-05	6	76	46	128	0.720659	7.56174	5.16574	254439	ENSG00000173237	chromosome 11 open reading frame 86	Negative	UP_regulated	No	KDM1A_target
NPPB	3.31049	0.000126105	0.00118439	3.15195	0.000143701	0.00194995	2	26	22	50	0.410865	4.42459	4.2256	4879	ENSG00000120937	natriuretic peptide B	Negative	UP_regulated	No	Non
RTP4	3.31049	0.000126105	0.00118439	3.89839	5.49458e-07	1.30922e-05	2	26	37	65	0.183488	1.97597	3.17378	64108	ENSG00000136514	receptor transporter protein 4	Negative	UP_regulated	No	Non
LIFR-AS1	3.31049	0.000126105	0.00118439	4.44217	2.60031e-10	1.13219e-08	2	26	54	82	0.0559319	0.602327	1.41195	100506495	ENSG00000244968	LIFR antisense RNA 1	Negative	UP_regulated	No	KDM1A_target
RP11-770J1.3	3.31049	0.000126105	0.00118439	2.69582	0.00339444	0.0305909	2	26	16	44	0.270532	2.91334	2.02351				Negative	UP_regulated	No	Non
CCDC60	3.31049	0.000126105	0.00118439	3.15195	0.000143701	0.00194995	2	26	22	50	0.0828897	0.892634	0.852491	160777	ENSG00000183273	coiled-coil domain containing 60	Negative	UP_regulated	No	Non
RP11-368I7.4	3.31049	0.000126105	0.00118439	3.2157	8.47349e-05	0.0012252	2	26	23	51	0.395479	4.25889	4.25224				Negative	UP_regulated	No	Non
CPNE5	3.30723	2.23333e-09	4.56715e-08	2.87338	2.04767e-06	4.34687e-05	5	63	44	112	0.175277	1.82947	1.44213	57699	ENSG00000124772	copine 5	Negative	UP_regulated	No	KDM1A_target
SLC1A7	3.29083	4.17586e-37	1.82093e-34	3.00703	5.06732e-31	2.22639e-28	88	1076	834	1998	2.32036	23.5025	20.5606	6512	ENSG00000162383	solute carrier family 1 member 7	Negative	UP_regulated	No	Non
CYP2D6	3.28914	5.65463e-21	5.22207e-19	3.4332	6.22652e-23	1.39966e-20	19	233	243	495	1.10882	11.264	13.2589	1565	ENSG00000100197	cytochrome P450 family 2 subfamily D member 6	Negative	UP_regulated	No	Non
MMP19	3.28114	5.5925e-10	1.25036e-08	2.9368	9.9317e-08	2.69519e-06	6	74	55	135	0.183095	1.87063	1.56923	4327	ENSG00000123342	matrix metallopeptidase 19	Negative	UP_regulated	No	Non
TTBK1	3.27493	1.38818e-14	5.85093e-13	3.39315	1.99861e-15	1.95137e-13	10	122	125	257	0.190018	1.92036	2.22075	84630	ENSG00000146216	tau tubulin kinase 1	Negative	UP_regulated	No	KDM1A_target
ATP6V0E2-AS1	3.27224	1.38722e-17	8.80231e-16	2.84152	1.27038e-12	8.20458e-11	14	170	119	303	0.606498	6.1007	4.81997	401431	ENSG00000204934	ATP6V0E2 antisense RNA 1	Negative	UP_regulated	No	KDM1A_target
ACSM2B	3.25836	5.75967e-38	2.69385e-35	2.77473	6.02594e-28	2.03186e-25	106	1267	855	2228	1.85247	18.3422	13.9704	348158	ENSG00000066813	acyl-CoA synthetase medium chain family member 2B	Negative	UP_regulated	Liver_TE_genes	KDM1A_target
PTPRO	3.25421	0.000206996	0.00186615	3.15195	0.000143701	0.00194995	2	25	22	49	0.0379227	0.39268	0.390021	5800	ENSG00000151490	protein tyrosine phosphatase receptor type O	Negative	UP_regulated	No	Non
ADAMTS7P4	3.25421	0.000206996	0.00186615	3.3916	2.95077e-05	0.000474973	2	25	26	53	0.0516934	0.535272	0.628311	642935		ADAMTS7 pseudogene 4	Negative	UP_regulated	No	Non
CCDC74A	3.25142	2.87159e-36	1.19814e-33	2.57233	3.7937e-23	8.66219e-21	88	1047	617	1752	4.07741	40.1863	26.729	90557	ENSG00000163040	coiled-coil domain containing 74A	Negative	UP_regulated	No	Non
RP11-70C1.1	3.24989	4.40209e-19	3.24814e-17	2.8778	2.68243e-14	2.2878e-12	17	203	148	368	2.702	26.7277	21.9935				Negative	UP_regulated	No	Non
DAO	3.2456	6.98285e-31	1.82422e-28	3.08897	9.60487e-28	3.16502e-25	50	593	502	1145	1.83583	18.0362	17.233	1610	ENSG00000110887	D-amino acid oxidase	Negative	UP_regulated	No	Non
GDPD4	3.24406	0.00444385	0.0299333	3.20853	0.00788025	0.0630203	1	13	12	26	0.0447209	0.481597	0.501751	220032	ENSG00000178795	glycerophosphodiester phosphodiesterase domain containing 4	Negative	UP_regulated	No	Non
CTC-360J11.4	3.24406	0.00444385	0.0299333	3.93906	8.08043e-05	0.00117481	1	13	20	34	0.0688081	0.74099	1.28667				Negative	UP_regulated	No	Non
OSCP1	3.24344	1.36262e-15	6.60203e-14	3.02517	3.83755e-13	2.68148e-11	12	143	116	271	0.613645	6.05762	5.54614	127700	ENSG00000116885	organic solute carrier partner 1	Negative	UP_regulated	No	Non
LINC00483	3.24168	8.26172e-10	1.79968e-08	3.17726	1.66343e-09	6.30951e-08	6	72	65	143	0.23353	2.32142	2.36539				Negative	UP_regulated	No	Non
GSTO2	3.23855	1.35589e-31	3.76249e-29	2.89612	2.84162e-25	7.52524e-23	55	649	483	1187	0.790381	7.72588	6.48959	119391	ENSG00000065621	glutathione S-transferase omega 2	Negative	UP_regulated	No	Non
TMEM150B	3.23094	1.27366e-30	3.26845e-28	2.94719	3.06638e-25	8.04695e-23	50	587	455	1092	4.16142	40.4706	35.4062	284417	ENSG00000180061	transmembrane protein 150B	Negative	UP_regulated	No	KDM1A_target
ASPDH	3.2304	1.65556e-14	6.90282e-13	3.12439	2.34453e-13	1.69332e-11	11	130	114	255	0.948744	9.28815	9.19301	554235	ENSG00000204653	aspartate dehydrogenase domain containing	Negative	UP_regulated	No	Non
TRIM10	3.22689	5.13475e-14	2.01622e-12	3.1691	5.22162e-13	3.57536e-11	10	118	107	235	0.402059	3.93009	4.02226	10107	ENSG00000204613	tripartite motif containing 10	Negative	UP_regulated	No	Non
ZC3H12D	3.21446	2.88398e-29	6.43306e-27	3.22895	2.13456e-29	7.98684e-27	46	534	509	1089	0.974043	9.3668	10.0771	340152	ENSG00000178199	zinc finger CCCH-type containing 12D	Negative	UP_regulated	No	KDM1A_target
C19orf57	3.21068	6.82463e-18	4.44721e-16	2.46999	4.44608e-10	1.85374e-08	16	186	105	307	0.594043	5.72058	3.64488	79173	ENSG00000132016	chromosome 19 open reading frame 57	Negative	UP_regulated	No	KDM1A_target
VTN	3.20987	7.69243e-45	6.65866e-42	3.00394	5.05118e-40	4.64997e-37	594	6860	5612	13066	34.8936	333.821	308.229	7448	ENSG00000109072	vitronectin	Negative	UP_regulated	Liver_TE_genes	KDM1A_target
CSTA	3.2023	1.0192e-34	3.74111e-32	2.76467	3.31934e-26	9.72264e-24	84	966	673	1723	8.72244	83.0932	65.3386	1475	ENSG00000121552	cystatin A	Negative	UP_regulated	No	Non
WFDC21P	3.20112	1.80747e-09	3.74112e-08	3.81204	4.60448e-15	4.31408e-13	6	70	101	177	0.778364	7.52244	12.2504	645638	ENSG00000261040	WAP four-disulfide core domain 21, pseudogene	Negative	UP_regulated	No	Non
RP4-584D14.7	3.19565	0.000339552	0.00293176	3.77687	2.39989e-06	5.00663e-05	2	24	34	60	0.34067	3.38645	5.41476				Negative	UP_regulated	No	Non
ROM1	3.19562	4.10714e-25	5.99994e-23	2.63638	1.19646e-16	1.36325e-14	32	367	235	634	1.82856	17.3722	12.5552	6094	ENSG00000149489	retinal outer segment membrane protein 1	Negative	UP_regulated	No	KDM1A_target
USH1G	3.18607	8.725e-21	7.89415e-19	2.4382	1.35876e-11	7.28304e-10	22	251	141	414	0.881548	8.33156	5.28249	124590	ENSG00000182040	USH1 protein network component sans	Negative	UP_regulated	No	Non
SULT1E1	3.17795	9.86585e-06	0.000114573	4.27755	1.99436e-12	1.23706e-10	3	35	71	109	0.185638	1.79409	4.10773	6783	ENSG00000109193	sulfotransferase family 1E member 1	Negative	UP_regulated	No	Non
TP53I3	3.17765	1.55912e-45	1.48234e-42	2.77812	3.39662e-36	2.34512e-33	983	11101	7941	20025	60.617	567.065	457.839	9540	ENSG00000115129	tumor protein p53 inducible protein 3	Negative	UP_regulated	No	KDM1A_target
MAST4-AS1	3.16878	3.78178e-07	5.53993e-06	3.21956	3.78178e-07	9.26608e-06	4	46	45	95	0.733953	6.9919	7.72	101928794		MAST4 antisense RNA 1	Negative	UP_regulated	No	KDM1A_target
CATIP	3.16451	1.92345e-13	6.88594e-12	2.76806	1.94338e-09	7.28562e-08	10	113	81	204	0.373123	3.49269	2.82575	375307	ENSG00000158428	ciliogenesis associated TTC17 interacting protein	Negative	UP_regulated	No	KDM1A_target
SSR4P1	3.15538	4.22798e-17	2.50979e-15	2.70966	2.75525e-12	1.67674e-10	16	179	124	319	0.865374	8.01985	6.2705	728039	ENSG00000235374	signal sequence receptor subunit 4 pseudogene 1	Negative	UP_regulated	No	Non
SRL	3.14847	3.66088e-23	4.46043e-21	2.66297	3.51518e-16	3.79639e-14	29	322	217	568	0.725103	6.66941	5.07292	6345	ENSG00000185739	sarcalumenin	Negative	UP_regulated	No	Non
CD83	3.13941	3.63642e-21	3.50912e-19	2.4955	6.69203e-13	4.51817e-11	24	265	160	449	1.36051	12.4442	8.48023	9308	ENSG00000112149	CD83 molecule	Negative	UP_regulated	No	Non
SEPT4	3.13937	1.53702e-20	1.34047e-18	2.6993	1.74685e-14	1.53967e-12	22	243	169	434	0.391481	3.58199	2.81172				Negative	UP_regulated	No	Non
ROR1	3.13461	0.000556462	0.00456602	3.15195	0.000143701	0.00194995	2	23	22	47	0.0424632	0.40452	0.436719	4919	ENSG00000185483	receptor tyrosine kinase like orphan receptor 1	Negative	UP_regulated	No	Non
LEPREL1	3.13461	0.000556462	0.00456602	3.3916	2.95077e-05	0.000474973	2	23	26	51	0.0508725	0.484631	0.618334				Negative	UP_regulated	No	Non
RP11-522I20.3	3.13461	0.000556462	0.00456602	4.11447	4.82185e-08	1.40034e-06	2	23	43	68	0.251447	2.39537	5.05453				Negative	UP_regulated	No	Non
RP13-401N8.1	3.13461	0.000556462	0.00456602	2.8644	0.00118753	0.0124543	2	23	18	43	0.891064	8.48861	7.49805				Negative	UP_regulated	No	Non
CROCCP4	3.12986	0.00788025	0.0494614	3.52724	0.00141036	0.0143576	1	12	15	28	0.286286	2.84584	4.01502	100421113		CROCC pseudogene 4	Negative	UP_regulated	No	Non
MIR4263	3.12986	0.00788025	0.0494614	3.32277	0.00444385	0.0385643	1	12	13	26	1.71771	17.075	20.8781	100422965	ENSG00000265321	microRNA 4263	Negative	UP_regulated	No	Non
PXT1	3.12986	0.00788025	0.0494614	3.52724	0.00141036	0.0143576	1	12	15	28	0.067633	0.67231	0.948519	222659	ENSG00000179165	peroxisomal testis enriched protein 1	Negative	UP_regulated	No	KDM1A_target
FUT6	3.12947	1.81642e-39	9.93823e-37	2.90801	1.40472e-34	9.05203e-32	216	2360	1910	4486	7.08098	64.0887	58.5423	2528	ENSG00000156413	fucosyltransferase 6	Negative	UP_regulated	No	KDM1A_target
CYP8B1	3.12808	2.78413e-14	1.12994e-12	3.42417	1.17109e-17	1.48944e-15	12	132	153	297	0.385238	3.51036	4.59236	1582	ENSG00000180432	cytochrome P450 family 8 subfamily B member 1	Negative	UP_regulated	Liver_TE_genes	KDM1A_target
RP11-153M7.3	3.11641	8.73138e-09	1.64251e-07	3.81204	4.60448e-15	4.31408e-13	6	66	101	173	0.261038	2.37863	4.10838				Negative	UP_regulated	No	Non
APOBEC3H	3.10485	9.25093e-07	1.27439e-05	3.25118	2.42031e-07	6.09238e-06	4	44	46	94	0.45586	4.15388	4.90147	164668	ENSG00000100298	apolipoprotein B mRNA editing enzyme catalytic subunit 3H	Negative	UP_regulated	No	Non
EPO	3.08763	1.49781e-17	9.45234e-16	3.30713	2.31957e-20	3.99186e-18	18	192	211	421	1.92952	17.0494	21.1474	2056	ENSG00000130427	erythropoietin	Negative	UP_regulated	No	KDM1A_target
ZNF423	3.08067	6.00949e-24	7.95722e-22	2.76006	6.42799e-19	9.27618e-17	34	360	272	666	0.538778	4.72567	4.02992	23090	ENSG00000102935	zinc finger protein 423	Negative	UP_regulated	No	Non
TRIM74	3.07878	1.14802e-19	8.98525e-18	3.10549	8.58804e-20	1.41097e-17	22	233	224	479	2.13225	18.7069	20.2984	378108	ENSG00000155428	tripartite motif containing 74	Negative	UP_regulated	No	KDM1A_target
TMIGD2	3.07251	1.63147e-16	8.9095e-15	2.37059	3.7305e-09	1.32733e-07	16	169	98	283	1.80755	15.8156	10.3512	126259	ENSG00000167664	transmembrane and immunoglobulin domain containing 2	Negative	UP_regulated	No	KDM1A_target
AC010894.3	3.07087	0.000910749	0.00713492	2.60351	0.00572059	0.0477231	2	22	15	39	0.360481	3.28477	2.52779				Negative	UP_regulated	No	Non
OSBPL6	3.07087	0.000910749	0.00713492	3.54837	2.84737e-05	0.000462532	2	22	29	53	0.0355183	0.323649	0.481522	114880	ENSG00000079156	oxysterol binding protein like 6	Negative	UP_regulated	No	KDM1A_target
RP11-368I7.6	3.07087	0.000910749	0.00713492	2.16073	0.0443061	0.259564	2	22	11	35	0.430076	3.91893	2.21159				Negative	UP_regulated	No	Non
CYP2A6	3.07087	0.000910749	0.00713492	2.69582	0.00339444	0.0305909	2	22	16	40	0.123118	1.12187	0.920888	1548	ENSG00000255974	cytochrome P450 family 2 subfamily A member 6	Negative	UP_regulated	No	Non
LL22NC03-N27C7.1	3.07087	0.000910749	0.00713492	2.69582	0.00339444	0.0305909	2	22	16	40	0.465916	4.24551	3.48493				Negative	UP_regulated	No	Non
AQP3	3.06868	5.58989e-40	3.27466e-37	2.58631	1.45814e-29	5.56359e-27	338	3540	2391	6269	16.4579	142.788	108.851	360	ENSG00000165272	aquaporin 3 (Gill blood group)	Negative	UP_regulated	No	Non
COL5A2	3.05664	3.36353e-14	1.34811e-12	3.44456	7.33494e-19	1.04778e-16	13	136	168	317	0.259001	2.24454	3.12942	1290	ENSG00000204262	collagen type V alpha 2 chain	Negative	UP_regulated	No	Non
SLC6A12	3.05648	2.49789e-33	8.04819e-31	2.88317	9.8127e-30	3.81945e-27	102	1060	887	2049	2.7542	23.7099	22.3932	6539	ENSG00000111181	solute carrier family 6 member 12	Negative	UP_regulated	Liver_TE_genes	KDM1A_target
RP11-33B1.2	3.04921	4.04722e-05	0.000417433	3.33978	2.4095e-06	5.02487e-05	3	32	37	72	1.20144	10.6159	13.8541				Negative	UP_regulated	No	Non
OIT3	3.04364	5.87329e-29	1.24317e-26	3.3292	1.51757e-34	9.67176e-32	62	639	735	1436	3.73757	31.9101	41.4268	170392	ENSG00000138315	oncoprotein induced transcript 3	Negative	UP_regulated	No	Non
ACOT1	3.03891	8.08434e-38	3.72111e-35	2.8015	1.24346e-32	6.55595e-30	230	2360	1889	4479	19.1425	162.71	146.994	641371	ENSG00000184227	acyl-CoA thioesterase 1	Negative	UP_regulated	No	Non
NEURL3	3.03799	3.62924e-27	6.6398e-25	2.74756	3.08392e-22	6.52756e-20	52	534	412	998	2.96902	25.257	21.994	93082	ENSG00000163121	neuralized E3 ubiquitin protein ligase 3	Negative	UP_regulated	No	Non
IHH	3.03795	2.26763e-06	2.92904e-05	2.68385	0.000128569	0.00177367	4	42	31	77	0.281899	2.45195	2.04264	3549	ENSG00000163501	Indian hedgehog signaling molecule	Negative	UP_regulated	No	Non
CNN1	3.0177	4.83628e-30	1.15903e-27	2.35698	1.44446e-18	2.00895e-16	75	759	453	1287	3.70377	31.0494	20.9159	1264	ENSG00000130176	calponin 1	Negative	UP_regulated	No	KDM1A_target
AC063976.3	3.00583	0.0139512	0.0818397	3.08446	0.0139512	0.101228	1	11	11	23	0.3742	3.40978	3.84852				Negative	UP_regulated	No	Non
AC091729.7	3.00583	0.0139512	0.0818397	3.08446	0.0139512	0.101228	1	11	11	23	0.164062	1.49497	1.68732				Negative	UP_regulated	No	Non
RP11-715J22.4	3.00583	0.0139512	0.0818397	2.79884	0.0433314	0.255703	1	11	9	21	0.162196	1.47796	1.36483				Negative	UP_regulated	No	Non
TLR1	3.00419	0.00148807	0.0110999	2.78257	0.00200946	0.0195831	2	21	17	40	0.0628755	0.546891	0.499686	7096	ENSG00000174125	toll like receptor 1	Negative	UP_regulated	No	Non
ECM2	3.00419	0.00148807	0.0110999	4.41527	4.14685e-10	1.7415e-08	2	21	53	76	0.0580026	0.504506	1.43711	1842	ENSG00000106823	extracellular matrix protein 2	Negative	UP_regulated	Liver_TE_genes	Non
RP11-881M11.4	3.00419	0.00148807	0.0110999	2.2848	0.0267805	0.173112	2	21	12	35	0.330024	2.87054	1.85137				Negative	UP_regulated	No	Non
RP1-56J10.8	3.00419	0.00148807	0.0110999	2.5049	0.00961124	0.073209	2	21	14	37	1.14514	9.96044	7.4947				Negative	UP_regulated	No	Non
CLDN5	3.0033	3.55231e-06	4.44008e-05	2.05503	0.0101133	0.0764208	4	41	20	65	0.166311	1.41213	0.777478	7122	ENSG00000184113	claudin 5	Negative	UP_regulated	No	Non
TMEM44-AS1	3.00275	7.74274e-12	2.24636e-10	3.24771	9.92243e-14	7.77651e-12	10	101	113	224	1.27409	10.6598	13.4609	100507297		TMEM44 antisense RNA 1	Negative	UP_regulated	No	Non
APOF	2.99868	1.53271e-23	1.9451e-21	2.88755	1.12711e-21	2.28559e-19	38	380	332	750	3.15899	26.1685	25.8047	319	ENSG00000175336	apolipoprotein F	Negative	UP_regulated	Liver_TE_genes	KDM1A_target
SIGLEC14	2.99288	4.28003e-21	4.04935e-19	3.22743	6.82904e-25	1.75246e-22	30	299	332	661	2.05433	16.9609	21.2561	100049587	ENSG00000254415	sialic acid binding Ig like lectin 14	Negative	UP_regulated	No	Non
CYTH4	2.99238	2.98043e-14	1.20204e-12	2.74124	1.49956e-11	7.97193e-10	14	140	111	265	0.323971	2.68371	2.40158	27128	ENSG00000100055	cytohesin 4	Negative	UP_regulated	No	Non
TMEM229B	2.98895	9.3583e-22	9.69185e-20	2.59909	3.34502e-16	3.61936e-14	32	318	229	579	0.715423	5.88938	4.78679	161145	ENSG00000198133	transmembrane protein 229B	Negative	UP_regulated	No	Non
HS6ST2	2.98841	1.08822e-11	3.10746e-10	3.82784	1.01394e-20	1.82623e-18	10	100	169	279	0.288137	2.38687	4.55284	90161	ENSG00000171004	heparan sulfate 6-O-sulfotransferase 2	Negative	UP_regulated	No	Non
ACE2	2.9678	3.55231e-06	4.44008e-05	4.02963	4.05678e-13	2.82445e-11	4	40	79	123	0.145258	1.20328	2.68227	59272	ENSG00000130234	angiotensin I converting enzyme 2	Negative	UP_regulated	No	KDM1A_target
TGM4	2.96116	7.18505e-14	2.76696e-12	3.29499	7.57613e-18	9.87382e-16	14	137	163	314	0.366707	2.97263	3.99186	7047	ENSG00000163810	transglutaminase 4	Negative	UP_regulated	No	Non
IZUMO1	2.95887	4.98319e-17	2.92812e-15	2.98196	4.01e-17	4.79513e-15	20	195	187	402	0.834965	6.74377	7.29922	284359	ENSG00000182264	izumo sperm-egg fusion 1	Negative	UP_regulated	No	Non
TRAM1L1	2.95501	9.45399e-08	1.52177e-06	3.24223	4.95679e-10	2.05192e-08	6	59	68	133	0.422848	3.44441	4.48062	133022	ENSG00000174599	translocation associated membrane protein 1 like 1	Negative	UP_regulated	No	Non
GALNT8	2.95501	9.45399e-08	1.52177e-06	2.36661	7.45732e-05	0.00109354	6	59	37	102	0.0928998	0.756738	0.535626	26290	ENSG00000130035	polypeptide N-acetylgalactosaminyltransferase 8	Negative	UP_regulated	No	Non
GPNMB	2.94786	4.35392e-15	1.962e-13	3.33234	2.25864e-19	3.47459e-17	16	155	191	362	0.382996	3.07352	4.27469	10457	ENSG00000136235	glycoprotein nmb	Negative	UP_regulated	No	Non
FUT2	2.94658	5.08248e-13	1.7339e-11	2.24357	4.60189e-07	1.11066e-05	13	126	73	212	0.548347	4.40263	2.87893	2524	ENSG00000176920	fucosyltransferase 2	Negative	UP_regulated	No	KDM1A_target
STRA8	2.94556	3.66497e-07	5.38247e-06	1.8111	0.0143062	0.103235	5	49	21	75	0.717877	5.82781	2.819	346673	ENSG00000146857	stimulated by retinoic acid 8	Negative	UP_regulated	No	Non
AQP8	2.94548	2.56796e-29	5.77253e-27	2.40926	1.0558e-19	1.70089e-17	80	770	501	1351	8.02648	63.9964	46.9969	343	ENSG00000103375	aquaporin 8	Negative	UP_regulated	No	KDM1A_target
RP11-93B14.9	2.94187	2.91033e-12	8.9495e-11	2.56014	6.97918e-09	2.36843e-07	12	116	84	212	0.946787	7.58156	6.1965				Negative	UP_regulated	No	Non
SPTSSB	2.93427	0.0024261	0.0172961	3.01533	0.00041343	0.0049499	2	20	20	42	0.076139	0.63072	0.711875	165679	ENSG00000196542	serine palmitoyltransferase small subunit B	Negative	UP_regulated	No	Non
CCL28	2.93427	0.0024261	0.0172961	2.69582	0.00339444	0.0305909	2	20	16	38	0.0630284	0.522115	0.471436	56477	ENSG00000151882	C-C motif chemokine ligand 28	Negative	UP_regulated	No	Non
IFIT2	2.93427	0.0024261	0.0172961	3.27674	8.47349e-05	0.0012252	2	20	24	46	0.0817256	0.676998	0.916929	3433	ENSG00000119922	interferon induced protein with tetratricopeptide repeats 2	Negative	UP_regulated	No	Non
SACS-AS1	2.93427	0.0024261	0.0172961	2.78257	0.00200946	0.0195831	2	20	17	39	0.127637	1.05732	1.01436	100506680	ENSG00000229558	SACS antisense RNA 1	Negative	UP_regulated	No	Non
C14orf105	2.93427	0.0024261	0.0172961	4.08063	7.82344e-08	2.1668e-06	2	20	42	64	0.0694279	0.575127	1.36317				Negative	UP_regulated	No	Non
SAMD15	2.93427	0.0024261	0.0172961	3.89839	5.49458e-07	1.30922e-05	2	20	37	59	0.108999	0.902923	1.88534	161394	ENSG00000100583	sterile alpha motif domain containing 15	Negative	UP_regulated	No	Non
RP11-1348G14.4	2.93427	0.0024261	0.0172961	3.2157	8.47349e-05	0.0012252	2	20	23	45	0.145258	1.20328	1.56183				Negative	UP_regulated	No	Non
DNAAF3	2.9296	4.27624e-11	1.12321e-09	1.88966	0.000212314	0.00275406	10	96	44	150	0.43177	3.43362	1.77624	352909	ENSG00000167646	dynein axonemal assembly factor 3	Negative	UP_regulated	No	KDM1A_target
SMLR1	2.91636	1.48871e-37	6.79835e-35	2.9172	1.53238e-37	1.16937e-34	475	4476	4226	9177	26.959	210.44	224.252	100507203	ENSG00000256162	small leucine rich protein 1	Negative	UP_regulated	No	KDM1A_target
CTD-2529O21.1	2.9159	5.63142e-07	8.00686e-06	2.58486	4.17025e-05	0.000653669	5	48	36	89	1.60915	12.7966	10.8324				Negative	UP_regulated	No	Non
ACSM2A	2.91272	1.86742e-23	2.35442e-21	2.51964	2.54726e-17	3.11668e-15	43	405	291	739	0.748263	5.83809	4.73452	123876	ENSG00000183747	acyl-CoA synthetase medium chain family member 2A	Negative	UP_regulated	No	KDM1A_target
UFSP1	2.90454	4.68161e-10	1.06351e-08	3.20732	2.38879e-12	1.46603e-10	9	85	99	193	1.28829	10.079	13.2496	402682	ENSG00000176125	UFM1 specific peptidase 1 (inactive)	Negative	UP_regulated	No	Non
KB-1732A1.1	2.90312	3.55505e-25	5.25966e-23	2.72439	3.42894e-22	7.23144e-20	54	505	421	980	2.72138	21.0823	19.8369				Negative	UP_regulated	No	Non
SCARA3	2.90127	1.60964e-25	2.46313e-23	3.00139	4.31867e-27	1.35715e-24	56	523	529	1108	1.98063	15.3231	17.4932	51435	ENSG00000168077	scavenger receptor class A member 3	Negative	UP_regulated	Liver_TE_genes	KDM1A_target
ACSM1	2.8965	3.12921e-28	6.34551e-26	2.82276	1.01358e-26	3.05628e-24	79	735	659	1473	3.92304	30.2352	30.5969	116285	ENSG00000166743	acyl-CoA synthetase medium chain family member 1	Negative	UP_regulated	Liver_TE_genes	KDM1A_target
SKAP1	2.89406	8.72276e-06	0.000102344	2.58807	0.000313333	0.00390293	4	38	29	71	0.215363	1.69482	1.45984	8631	ENSG00000141293	src kinase associated phosphoprotein 1	Negative	UP_regulated	No	Non
MYL9	2.89374	5.21079e-39	2.65092e-36	2.53964	3.71046e-31	1.66815e-28	1238	11483	8477	21198	62.5672	480.741	400.557	10398	ENSG00000101335	myosin light chain 9	Negative	UP_regulated	No	KDM1A_target
RP11-18B16.2	2.89201	4.09275e-09	8.07083e-08	2.27144	1.98164e-05	0.00033409	8	75	46	129	0.932594	7.24258	5.01368				Negative	UP_regulated	No	Non
CKM	2.89166	4.17899e-32	1.18806e-29	2.25739	2.99709e-20	5.09735e-18	142	1316	800	2258	12.2179	93.7977	64.3566	1158	ENSG00000104879	creatine kinase, M-type	Negative	UP_regulated	No	KDM1A_target
CTD-2270L9.4	2.88562	8.65672e-07	1.20109e-05	3.56202	5.33141e-11	2.59614e-09	5	47	71	123	0.707896	5.51223	9.39841				Negative	UP_regulated	No	Non
KLHDC9	2.88179	2.31134e-23	2.87657e-21	2.01272	2.33366e-11	1.20626e-09	46	424	219	689	3.81293	29.1136	16.9723	126823	ENSG00000162755	kelch domain containing 9	Negative	UP_regulated	No	KDM1A_target
HIST1H2BJ	2.88009	8.7708e-25	1.23464e-22	2.76493	7.39705e-23	1.65637e-20	54	497	433	984	8.104	61.7862	60.7561				Negative	UP_regulated	No	Non
RP11-367G18.1	2.87991	9.9317e-08	1.5938e-06	2.47869	3.27027e-05	0.000522055	6	56	40	102	1.34289	10.3826	8.3704				Negative	UP_regulated	No	Non
GSTA6P	2.87012	0.0246349	0.135185	2.94871	0.0246349	0.162508	1	10	10	21	0.247089	2.04684	2.3102	2942		glutathione S-transferase alpha 6, pseudogene	Negative	UP_regulated	No	Non
CAPN3	2.87012	0.0246349	0.135185	4.74225	3.4461e-08	1.02283e-06	1	10	35	46	0.0305224	0.252842	0.998812	825	ENSG00000092529	calpain 3	Negative	UP_regulated	No	KDM1A_target
GSTA2	2.86535	1.41447e-11	3.9958e-10	3.62604	2.16971e-20	3.75626e-18	12	110	176	298	1.303	9.89434	17.8679	2939	ENSG00000244067	glutathione S-transferase alpha 2	Negative	UP_regulated	No	KDM1A_target
SLC28A1	2.86395	1.29091e-17	8.21815e-16	2.54949	7.8431e-14	6.26541e-12	25	228	173	426	1.03462	7.81636	6.69395	9154	ENSG00000156222	solute carrier family 28 member 1	Negative	UP_regulated	No	KDM1A_target
SLA2	2.86123	4.80377e-23	5.79209e-21	2.69703	3.06161e-20	5.19185e-18	46	418	352	816	2.37876	17.906	17.0189	84174	ENSG00000101082	Src like adaptor 2	Negative	UP_regulated	No	KDM1A_target
RP11-537H15.3	2.8608	0.00394482	0.0269506	2.5049	0.00961124	0.073209	2	19	14	35	0.44904	3.53377	2.93887				Negative	UP_regulated	No	Non
OR52N4	2.8608	0.00394482	0.0269506	2.39904	0.0160841	0.11398	2	19	13	34	0.274967	2.16388	1.67105	390072	ENSG00000181074	olfactory receptor family 52 subfamily N member 4 (gene/pseudogene)	Negative	UP_regulated	No	Non
CCDC150P1	2.8608	0.00394482	0.0269506	4.79503	4.51395e-13	3.11286e-11	2	19	69	90	0.128732	1.01307	4.15242	100420678		coiled-coil domain containing 150 pseudogene 1	Negative	UP_regulated	No	Non
RP11-30K9.6	2.8608	0.00394482	0.0269506	2.5049	0.00961124	0.073209	2	19	14	35	0.204255	1.60741	1.33681				Negative	UP_regulated	No	Non
RHD	2.85745	0.000165623	0.00152323	3.30039	3.85312e-06	7.65293e-05	3	28	36	67	0.129101	0.998149	1.44846	6007	ENSG00000187010	Rh blood group D antigen	Negative	UP_regulated	No	Non
CH17-360D5.2	2.85745	0.000165623	0.00152323	2.93937	0.000165623	0.00220765	3	28	28	59	0.173373	1.34044	1.51291				Negative	UP_regulated	No	Non
FAM19A2	2.85573	1.36697e-05	0.000154721	2.19165	0.00432709	0.0377317	4	37	22	63	0.0615854	0.471899	0.316692				Negative	UP_regulated	No	Non
MAP3K7CL	2.85573	1.36697e-05	0.000154721	2.63676	0.000200837	0.00261864	4	37	30	71	0.126814	0.971712	0.88925	56911	ENSG00000156265	MAP3K7 C-terminal like	Negative	UP_regulated	No	Non
FRMPD2	2.85514	2.95105e-21	2.90083e-19	3.14177	7.15211e-26	2.01356e-23	38	344	396	778	0.68822	5.16098	6.70557	143162	ENSG00000170324	FERM and PDZ domain containing 2	Negative	UP_regulated	No	Non
AADAC	2.85398	1.50047e-07	2.33677e-06	3.56358	1.33492e-12	8.57364e-11	6	55	85	146	0.512843	3.89426	6.79279	13	ENSG00000114771	arylacetamide deacetylase	Negative	UP_regulated	No	KDM1A_target
RP11-66N11.8	2.85398	1.50047e-07	2.33677e-06	1.85982	0.00616054	0.0509318	6	55	26	87	1.08694	8.25366	4.40377				Negative	UP_regulated	No	Non
RP5-864K19.4	2.85347	5.98948e-08	9.93894e-07	2.81932	6.34742e-08	1.79924e-06	7	64	59	130	1.02253	7.74442	8.05801				Negative	UP_regulated	No	Non
RP11-480I12.7	2.85347	5.98948e-08	9.93894e-07	2.98073	3.96678e-09	1.4045e-07	7	64	66	137	0.429984	3.25659	3.79048				Negative	UP_regulated	No	Non
RP1-40E16.12	2.85347	5.98948e-08	9.93894e-07	1.69547	0.00841274	0.0668546	7	64	27	98	1.17411	8.89241	4.23419				Negative	UP_regulated	No	Non
ELAC1	2.85136	1.51819e-16	8.34586e-15	2.94929	1.14696e-17	1.46196e-15	22	199	201	422	0.790062	5.91999	6.74887	55520	ENSG00000141642	elaC ribonuclease Z 1	Negative	UP_regulated	No	KDM1A_target
RAB36	2.85101	2.76768e-20	2.3467e-18	2.66133	1.43198e-17	1.80935e-15	34	307	254	595	1.18028	8.8282	8.24394	9609	ENSG00000100228	RAB36, member RAS oncogene family	Negative	UP_regulated	No	KDM1A_target
STAR	2.85055	3.62326e-30	8.9801e-28	2.60547	2.55964e-25	6.84096e-23	116	1045	832	1993	4.39027	32.7627	29.441	6770	ENSG00000147465	steroidogenic acute regulatory protein	Negative	UP_regulated	No	KDM1A_target
UGT2B11	2.84598	4.93738e-26	7.97628e-24	3.28189	2.21339e-34	1.35124e-31	68	611	780	1459	3.9155	29.144	41.9923	10720	ENSG00000213759	UDP glucuronosyltransferase family 2 member B11	Negative	UP_regulated	No	Non
UGT2B10	2.84348	8.51888e-32	2.38677e-29	2.84971	7.17126e-32	3.58538e-29	160	1434	1359	2953	11.8132	87.7052	93.8129	7365	ENSG00000109181	UDP glucuronosyltransferase family 2 member B10	Negative	UP_regulated	No	KDM1A_target
GPSM3	2.83407	4.84581e-23	5.83066e-21	2.13078	5.20003e-13	3.56479e-11	48	428	248	724	3.69114	27.2642	17.8307	63940	ENSG00000213654	G protein signaling modulator 3	Negative	UP_regulated	No	Non
GOLGA8I	2.83323	8.6025e-09	1.61931e-07	2.97506	6.09298e-10	2.48326e-08	8	72	75	155	0.439016	3.27305	3.84811				Negative	UP_regulated	No	Non
MBOAT4	2.82905	1.8931e-12	6.0068e-11	2.60521	2.51025e-10	1.09709e-08	14	125	101	240	1.3201	9.76376	8.9042	619373	ENSG00000177669	membrane bound O-acyltransferase domain containing 4	Negative	UP_regulated	No	Non
WNK3	2.82905	1.8931e-12	6.0068e-11	4.14049	5.01752e-30	2.00687e-27	14	125	293	432	0.173987	1.28685	3.40451	65267	ENSG00000196632	WNK lysine deficient protein kinase 3	Negative	UP_regulated	No	Non
PAIP2B	2.82737	2.64253e-15	1.22214e-13	2.2812	1.8464e-09	6.95801e-08	20	178	115	313	0.454118	3.34802	2.44137	400961	ENSG00000124374	poly(A) binding protein interacting protein 2B	Negative	UP_regulated	No	Non
EPHA1	2.82711	4.21797e-30	1.02354e-27	2.57543	4.22935e-25	1.09502e-22	124	1099	871	2094	3.7352	27.4233	24.5305	2041	ENSG00000146904	EPH receptor A1	Negative	UP_regulated	No	Non
RP11-297L17.2	2.82682	1.07589e-22	1.25296e-20	2.18415	1.50487e-13	1.12615e-11	47	417	252	716	5.89341	43.3146	29.5438				Negative	UP_regulated	No	Non
NAP1L5	2.82674	2.75594e-21	2.72289e-19	3.06799	3.44716e-25	9.00548e-23	40	355	396	791	2.45705	18.0639	22.7429	266812	ENSG00000177432	nucleosome assembly protein 1 like 5	Negative	UP_regulated	No	Non
WDR66	2.82646	1.55376e-17	9.76295e-16	2.44228	7.21837e-13	4.83973e-11	26	231	167	424	0.230023	1.69294	1.38138	144406	ENSG00000158023	WD repeat domain 66	Negative	UP_regulated	No	Non
LINC00304	2.81635	2.14197e-05	0.000233858	3.12033	1.44805e-06	3.16314e-05	4	36	42	82	0.143974	1.07339	1.41342	283860	ENSG00000180422	long intergenic non-protein coding RNA 304	Negative	UP_regulated	No	Non
AC074138.3	2.81635	2.14197e-05	0.000233858	3.42756	1.69207e-08	5.33913e-07	4	36	52	92	0.501126	3.7361	6.09097				Negative	UP_regulated	No	Non
HNF1A-AS1	2.81494	1.09928e-11	3.1375e-10	3.59902	5.20965e-21	9.77796e-19	13	115	187	315	0.480283	3.51951	6.4594	283460	ENSG00000241388	HNF1A antisense RNA 1	Negative	UP_regulated	No	KDM1A_target
UGT2B4	2.8133	3.60832e-31	9.73341e-29	3.05737	4.27982e-36	2.92014e-33	157	1378	1540	3075	8.99298	65.3857	82.4748	7363	ENSG00000156096	UDP glucuronosyltransferase family 2 member B4	Negative	UP_regulated	Liver_TE_genes	KDM1A_target
TP53INP2	2.8122	2.44805e-37	1.09213e-34	2.47065	6.93791e-30	2.75596e-27	1693	14840	11051	27584	57.0888	414.532	348.411	58476	ENSG00000078804	tumor protein p53 inducible nuclear protein 2	Negative	UP_regulated	No	KDM1A_target
RP11-523H20.3	2.80899	1.37628e-14	5.81345e-13	2.46335	9.26702e-11	4.32034e-09	19	167	124	310	4.17386	30.39	25.4685				Negative	UP_regulated	No	Non
KCP	2.80789	9.61597e-19	6.80107e-17	2.66003	2.11222e-16	2.35126e-14	30	263	224	517	0.517872	3.76086	3.61531	375616	ENSG00000135253	kielin cysteine rich BMP regulator	Negative	UP_regulated	No	Non
ALDH8A1	2.80777	1.29632e-07	2.04352e-06	2.76969	1.40873e-07	3.72722e-06	7	62	57	126	0.347975	2.55312	2.64924	64577	ENSG00000118514	aldehyde dehydrogenase 8 family member A1	Negative	UP_regulated	Liver_TE_genes	Non
F8	2.80543	5.30769e-19	3.87201e-17	2.89416	2.37371e-20	4.07295e-18	32	280	281	593	0.474789	3.44143	3.89811	2157	ENSG00000185010	coagulation factor VIII	Negative	UP_regulated	No	Non
AC007292.7	2.80525	0.000264517	0.00233393	2.45671	0.00148807	0.0150326	3	27	20	50	1.53301	11.4293	9.55545				Negative	UP_regulated	No	Non
FSD1	2.79672	4.2003e-20	3.49498e-18	1.86707	8.94889e-09	2.97933e-07	36	313	155	504	1.6498	11.8824	6.64136	79187	ENSG00000105255	fibronectin type III and SPRY domain containing 1	Negative	UP_regulated	Liver_TE_genes	KDM1A_target
HEYL	2.79266	1.81193e-08	3.2587e-07	2.2075	4.27605e-05	0.000667188	8	70	44	122	0.311544	2.25817	1.60206	26508	ENSG00000163909	hes related family bHLH transcription factor with YRPW motif like	Negative	UP_regulated	No	Non
USP46-AS1	2.79266	1.81193e-08	3.2587e-07	3.34557	9.76429e-13	6.44243e-11	8	70	97	175	1.08832	7.88852	12.3378	643783	ENSG00000248866	USP46 antisense RNA 1	Negative	UP_regulated	No	Non
AP000892.6	2.79075	3.15035e-06	3.97582e-05	2.80648	4.8473e-06	9.42105e-05	5	44	42	91	0.133844	0.975686	1.05117				Negative	UP_regulated	No	Non
KNG1	2.787	1.14403e-29	2.61217e-27	3.20183	3.19044e-38	2.68164e-35	134	1155	1453	2742	5.10813	36.4728	51.7869	3827	ENSG00000113889	kininogen 1	Negative	UP_regulated	Liver_TE_genes	Non
POLR3H	2.78639	2.98866e-33	9.52363e-31	2.78231	4.1314e-33	2.26042e-30	289	2489	2342	5120	6.24853	44.5794	47.3438	171568	ENSG00000100413	RNA polymerase III subunit H	Negative	UP_regulated	No	KDM1A_target
FGD5	2.78337	0.00639309	0.0409243	2.2848	0.0267805	0.173112	2	18	12	32	0.0354388	0.264211	0.198805	152273	ENSG00000154783	FYVE, RhoGEF and PH domain containing 5	Negative	UP_regulated	No	Non
RP11-385J1.2	2.78337	0.00639309	0.0409243	3.27674	8.47349e-05	0.0012252	2	18	24	44	0.168622	1.25715	1.89188				Negative	UP_regulated	No	Non
BANK1	2.78337	0.00639309	0.0409243	3.64415	1.05674e-05	0.000190154	2	18	31	51	0.0464096	0.346003	0.672568	55024	ENSG00000153064	B cell scaffold protein with ankyrin repeats 1	Negative	UP_regulated	No	Non
RP11-48B3.5	2.78337	0.00639309	0.0409243	2.2848	0.0267805	0.173112	2	18	12	32	0.269255	2.00741	1.51047				Negative	UP_regulated	No	Non
MEFV	2.78337	0.00639309	0.0409243	3.27674	8.47349e-05	0.0012252	2	18	24	44	0.0591701	0.441138	0.663865	4210	ENSG00000103313	MEFV innate immuity regulator, pyrin	Negative	UP_regulated	No	KDM1A_target
PEX11G	2.78337	0.00639309	0.0409243	3.01533	0.00041343	0.0049499	2	18	20	40	0.194502	1.4501	1.81853	92960	ENSG00000104883	peroxisomal biogenesis factor 11 gamma	Negative	UP_regulated	No	Non
BMP2	2.78337	0.00639309	0.0409243	3.49798	1.03095e-05	0.000186331	2	18	28	48	0.0791837	0.590348	1.03648	650	ENSG00000125845	bone morphogenetic protein 2	Negative	UP_regulated	No	KDM1A_target
HYPM	2.78337	0.00639309	0.0409243	2.5049	0.00961124	0.073209	2	18	14	34	0.569143	4.2432	3.72491				Negative	UP_regulated	No	Non
RTCA-AS1	2.77587	3.35545e-05	0.000351184	3.3124	9.93572e-08	2.69519e-06	4	35	48	87	1.34818	9.77207	15.1261	100506007		RTCA antisense RNA 1	Negative	UP_regulated	No	Non
OXCT2P1	2.77195	2.63153e-08	4.61409e-07	2.44783	1.94817e-06	4.14932e-05	8	69	52	129	0.743037	5.30884	4.51565	192217	ENSG00000237624	3-oxoacid CoA-transferase 2 pseudogene 1	Negative	UP_regulated	No	KDM1A_target
AC005330.2	2.77061	9.6108e-11	2.40668e-09	2.43482	5.22052e-08	1.50464e-06	12	103	77	192	1.38194	9.82597	8.29078				Negative	UP_regulated	No	Non
HSF2BP	2.76971	1.00897e-13	3.79238e-12	2.49362	4.06195e-11	2.03259e-09	18	154	120	292	1.345	9.53237	8.38356	11077	ENSG00000160207	heat shock transcription factor 2 binding protein	Negative	UP_regulated	Liver_TE_genes	KDM1A_target
SLC51B	2.7645	8.74169e-27	1.52247e-24	2.24531	5.65351e-18	7.46881e-16	90	764	503	1357	13.6503	95.9896	71.3289	123264	ENSG00000186198	solute carrier family 51 beta subunit	Negative	UP_regulated	Liver_TE_genes	KDM1A_target
MTHFR	2.76439	7.02248e-31	1.82635e-28	2.32606	1.76573e-22	3.80689e-20	184	1561	1087	2832	2.56833	18.0495	14.186	4524	ENSG00000177000	methylenetetrahydrofolate reductase	Negative	UP_regulated	No	KDM1A_target
AP001258.4	2.75939	1.47101e-19	1.13902e-17	2.73503	7.59202e-19	1.07654e-16	36	305	283	624	1.94047	13.6186	14.2622				Negative	UP_regulated	No	Non
KCNJ4	2.75315	2.75525e-12	8.51323e-11	2.07773	1.13046e-06	2.53038e-05	15	127	75	217	1.03562	7.26344	4.84135	3761	ENSG00000168135	potassium inwardly rectifying channel subfamily J member 4	Negative	UP_regulated	Liver_TE_genes	KDM1A_target
PRSS30P	2.75248	1.09721e-20	9.77478e-19	2.21429	4.23432e-13	2.93748e-11	42	354	230	626	2.02227	14.1196	10.3542	124221	ENSG00000172460	serine protease 30, pseudogene	Negative	UP_regulated	No	Non
RP13-143G15.3	2.75108	0.000421961	0.00355699	3.82925	3.6972e-09	1.31871e-07	3	26	52	81	0.213429	1.53227	3.45885				Negative	UP_regulated	No	Non
AMHR2	2.74874	6.96371e-13	2.33449e-11	1.66403	0.000156954	0.00210418	16	135	60	211	0.648415	4.53207	2.27343	269	ENSG00000135409	anti-Mullerian hormone receptor type 2	Negative	UP_regulated	No	Non
RP11-867G23.8	2.74742	4.63231e-20	3.83246e-18	2.45012	9.86441e-16	1.00544e-13	40	336	258	634	3.70312	25.7678	22.3318				Negative	UP_regulated	No	Non
CTD-2545H1.2	2.74566	2.00072e-18	1.3651e-16	2.51009	2.92532e-15	2.79962e-13	33	277	222	532	5.40784	37.6027	34.0141				Negative	UP_regulated	No	Non
ALPK3	2.74556	2.25238e-22	2.5218e-20	2.11117	4.3824e-13	3.03296e-11	52	436	265	753	0.677665	4.70682	3.2289	57538	ENSG00000136383	alpha kinase 3	Negative	UP_regulated	No	Non
CH17-340M24.3	2.74402	2.59492e-14	1.05908e-12	2.50156	1.35014e-11	7.24354e-10	20	168	134	322	4.76824	33.1793	29.8696	158960	ENSG00000197180	uncharacterized protein BC009467	Negative	UP_regulated	No	Non
C16orf62	2.73895	1.41732e-22	1.62449e-20	2.62778	7.98837e-21	1.44779e-18	55	459	401	915	0.802843	5.55022	5.47279				Negative	UP_regulated	No	Non
IL17B	2.73877	1.77134e-19	1.35708e-17	2.1512	8.39208e-12	4.67217e-10	37	309	194	540	4.35599	30.1351	21.3542	27190	ENSG00000127743	interleukin 17B	Negative	UP_regulated	No	KDM1A_target
PHOSPHO1	2.73838	3.49123e-15	1.59431e-13	1.2074	0.00291919	0.0269288	22	184	60	266	1.32065	9.14983	3.36754	162466	ENSG00000173868	phosphoethanolamine/phosphocholine phosphatase 1	Negative	UP_regulated	No	Non
ANXA13	2.73803	9.27818e-13	3.05217e-11	2.18242	1.08084e-07	2.91285e-06	16	134	86	236	0.59935	4.1581	3.012	312	ENSG00000104537	annexin A13	Negative	UP_regulated	Liver_TE_genes	Non
GPR39	2.73773	5.22014e-11	1.35397e-09	2.51273	4.67846e-09	1.6365e-07	13	109	88	210	0.547214	3.80076	3.46332	2863	ENSG00000183840	G protein-coupled receptor 39	Negative	UP_regulated	No	Non
HTN3	2.73638	2.80934e-07	4.20248e-06	2.76969	1.40873e-07	3.72722e-06	7	59	57	123	0.480497	3.35486	3.65817	3347	ENSG00000205649	histatin 3	Negative	UP_regulated	No	Non
CTB-113I20.2	2.73638	2.80934e-07	4.20248e-06	1.74768	0.00582377	0.0484723	7	59	28	94	2.39902	16.7501	8.97202				Negative	UP_regulated	No	Non
CIART	2.73422	5.25415e-05	0.000529487	2.19165	0.00432709	0.0377317	4	34	22	60	0.211529	1.48942	1.08775	148523	ENSG00000159208	circadian associated repressor of transcription	Negative	UP_regulated	Liver_TE_genes	Non
RAB11B-AS1	2.72454	4.31478e-13	1.48334e-11	2.35542	1.89229e-09	7.12632e-08	17	141	103	261	2.09662	14.4052	11.877	100507567	ENSG00000269386	RAB11B antisense RNA 1	Negative	UP_regulated	Liver_TE_genes	KDM1A_target
IGFALS	2.72186	1.82818e-17	1.12915e-15	2.44228	6.07409e-14	4.89948e-12	31	256	199	486	1.87037	12.7948	11.2257	3483	ENSG00000099769	insulin like growth factor binding protein acid labile subunit	Negative	UP_regulated	No	Non
RP11-132N15.1	2.72031	0.0433314	0.21575	2.94871	0.0246349	0.162508	1	9	10	20	0.333888	2.48928	3.12175				Negative	UP_regulated	No	Non
RNA5SP311	2.72031	0.0433314	0.21575	2.94871	0.0246349	0.162508	1	9	10	20	1.22905	9.16312	11.4913	106480358		RNA, 5S ribosomal pseudogene 311	Negative	UP_regulated	No	Non
RP11-535A19.1	2.72031	0.0433314	0.21575	3.52724	0.00141036	0.0143576	1	9	15	25	0.188087	1.40227	2.63783				Negative	UP_regulated	No	Non
RP11-476H16.1	2.72031	0.0433314	0.21575	2.79884	0.0433314	0.255703	1	9	9	19	0.181157	1.3506	1.52438				Negative	UP_regulated	No	Non
GOLGA6L7P	2.72031	0.0433314	0.21575	2.94871	0.0246349	0.162508	1	9	10	20	0.0539018	0.401861	0.503964				Negative	UP_regulated	No	Non
RP11-473M20.9	2.72031	0.0433314	0.21575	3.08446	0.0139512	0.101228	1	9	11	21	0.107519	0.8016	1.1058				Negative	UP_regulated	No	Non
GRHL3	2.71355	3.4841e-10	8.03436e-09	2.67544	6.77802e-10	2.74318e-08	12	99	91	202	0.434224	2.96755	3.07872	57822	ENSG00000158055	grainyhead like transcription factor 3	Negative	UP_regulated	No	Non
PDE6G	2.71118	1.46673e-26	2.51669e-24	2.41133	3.641e-21	6.90077e-19	100	818	627	1545	9.00634	61.0283	52.7974	5148	ENSG00000185527	phosphodiesterase 6G	Negative	UP_regulated	No	KDM1A_target
ENTPD8	2.7089	2.89169e-11	7.8112e-10	2.60521	2.51025e-10	1.09709e-08	14	115	101	230	0.703803	4.78906	4.74723	377841	ENSG00000188833	ectonucleoside triphosphate diphosphohydrolase 8	Negative	UP_regulated	No	Non
CFAP46	2.7089	2.89169e-11	7.8112e-10	2.6194	1.83189e-10	8.1662e-09	14	115	102	231	0.188996	1.28603	1.28742	54777	ENSG00000171811	cilia and flagella associated protein 46	Negative	UP_regulated	No	Non
RP1-191J18.66	2.70795	8.08101e-08	1.31059e-06	2.2075	4.27605e-05	0.000667188	8	66	44	118	0.443109	3.02827	2.27861				Negative	UP_regulated	No	Non
ITIH1	2.70437	1.14695e-23	1.4684e-21	2.05046	7.63464e-14	6.10729e-12	69	562	337	968	2.24392	15.14	10.2467	3697	ENSG00000055957	inter-alpha-trypsin inhibitor heavy chain 1	Negative	UP_regulated	Liver_TE_genes	KDM1A_target
DNAJC12	2.70255	2.75878e-09	5.56516e-08	1.98454	7.28479e-05	0.00107149	10	82	47	139	0.672184	4.56596	2.95381	56521	ENSG00000108176	DnaJ heat shock protein family (Hsp40) member C12	Negative	UP_regulated	No	Non
RP11-160H22.5	2.70156	0.00639309	0.0409243	2.78257	0.00200946	0.0195831	2	17	17	36	0.246235	1.7338	1.95689				Negative	UP_regulated	No	Non
RP11-560J1.2	2.70156	0.00639309	0.0409243	2.5049	0.00961124	0.073209	2	17	14	33	0.264509	1.86247	1.73115				Negative	UP_regulated	No	Non
RP11-94H18.1	2.70156	0.00639309	0.0409243	3.01533	0.00041343	0.0049499	2	17	20	39	0.137483	0.968052	1.28543				Negative	UP_regulated	No	Non
CLMP	2.70156	0.00639309	0.0409243	3.2157	8.47349e-05	0.0012252	2	17	23	42	0.0559428	0.393906	0.601504	79827	ENSG00000166250	CXADR like membrane protein	Negative	UP_regulated	No	Non
SLC26A8	2.69481	0.000672116	0.00541314	2.52664	0.00268218	0.025013	3	25	21	49	0.07086	0.489158	0.463763	116369	ENSG00000112053	solute carrier family 26 member 8	Negative	UP_regulated	No	KDM1A_target
RP11-758H9.2	2.69435	2.93854e-12	9.03144e-11	2.27957	1.71886e-08	5.41189e-07	16	130	92	238	1.9631	13.2128	10.5538				Negative	UP_regulated	No	Non
AKR1D1	2.69369	9.24695e-24	1.19175e-21	3.4373	4.07406e-38	3.37542e-35	71	574	907	1552	3.27271	21.9175	39.0889	6718	ENSG00000122787	aldo-keto reductase family 1 member D1	Negative	UP_regulated	Liver_TE_genes	KDM1A_target
DOK2	2.69354	1.00257e-12	3.27764e-11	2.51422	7.27598e-11	3.45035e-09	17	138	115	270	1.0962	7.37138	6.93321	9046	ENSG00000147443	docking protein 2	Negative	UP_regulated	No	KDM1A_target
CTSS	2.69272	1.13062e-22	1.3062e-20	2.7561	9.96604e-24	2.40829e-21	62	501	494	1057	2.09067	13.9946	15.5746	1520	ENSG00000163131	cathepsin S	Negative	UP_regulated	No	Non
GPR98	2.69195	2.7824e-18	1.8742e-16	2.20108	5.76549e-12	3.30737e-10	35	283	190	508	0.212348	1.42231	1.07778				Negative	UP_regulated	No	Non
SP8	2.69132	8.2223e-05	0.000803065	2.19165	0.00432709	0.0377317	4	33	22	59	0.153384	1.04825	0.788749	221833	ENSG00000164651	Sp8 transcription factor	Negative	UP_regulated	No	Non
LINC00649	2.69132	8.2223e-05	0.000803065	3.50828	7.02447e-09	2.38101e-07	4	33	55	92	0.0403596	0.275823	0.518855	100506334	ENSG00000237945	long intergenic non-protein coding RNA 649	Negative	UP_regulated	No	Non
RP11-930P14.2	2.69059	1.51973e-14	6.37299e-13	1.74245	7.87455e-06	0.000146142	22	178	87	287	1.77206	11.877	6.55196				Negative	UP_regulated	No	Non
PRPH2	2.68777	1.18844e-06	1.61153e-05	1.74496	0.0131976	0.0966666	6	49	24	79	0.28744	1.94456	1.07499	5961	ENSG00000112619	peripherin 2	Negative	UP_regulated	No	Non
RP11-61K9.3	2.68777	1.18844e-06	1.61153e-05	1.85982	0.00616054	0.0509318	6	49	26	81	0.718238	4.85896	2.90996				Negative	UP_regulated	No	Non
ASB9	2.68414	6.65276e-10	1.47096e-08	2.61069	2.56281e-09	9.35973e-08	12	97	87	196	0.724013	4.84805	4.90773	140462	ENSG00000102048	ankyrin repeat and SOCS box containing 9	Negative	UP_regulated	Liver_TE_genes	KDM1A_target
GGACT	2.68325	1.8573e-24	2.5345e-22	2.02568	3.00346e-14	2.5429e-12	80	642	384	1106	3.28031	21.8067	14.7215	87769	ENSG00000134864	gamma-glutamylamine cyclotransferase	Negative	UP_regulated	No	Non
ARHGEF9	2.68292	8.70063e-13	2.87358e-11	3.0041	2.56618e-16	2.82943e-14	18	145	171	334	0.346278	2.31073	3.07571	23229	ENSG00000131089	Cdc42 guanine nucleotide exchange factor 9	Negative	UP_regulated	No	Non
LCMT2	2.68172	4.04228e-18	2.68233e-16	2.65331	1.12742e-17	1.44339e-15	35	281	260	576	0.717257	4.77027	4.98169	9836	ENSG00000168806	leucine carboxyl methyltransferase 2	Negative	UP_regulated	No	KDM1A_target
SCN2B	2.67213	1.74302e-18	1.19349e-16	2.40149	1.00069e-14	8.97003e-13	38	303	237	578	0.929913	6.1423	5.42255	6327	ENSG00000149575	sodium voltage-gated channel beta subunit 2	Negative	UP_regulated	Liver_TE_genes	Non
COL11A2	2.67081	5.32945e-11	1.37924e-09	2.3736	2.15153e-08	6.64079e-07	14	112	86	212	0.29614	1.96253	1.70084	1302	ENSG00000204248	collagen type XI alpha 2 chain	Negative	UP_regulated	No	Non
CDH1	2.66992	1.10208e-26	1.91367e-24	2.89225	7.87018e-31	3.33167e-28	116	922	1015	2053	2.67738	17.6284	21.9035	999	ENSG00000039068	cadherin 1	Negative	UP_regulated	No	KDM1A_target
NPR1	2.6655	2.46256e-08	4.34363e-07	2.22374	1.06029e-05	0.000190557	9	72	50	131	0.256473	1.69965	1.33219	4881	ENSG00000169418	natriuretic peptide receptor 1	Negative	UP_regulated	No	KDM1A_target
IPO5P1	2.66055	5.56215e-15	2.46811e-13	2.23408	2.08223e-10	9.22544e-09	25	198	139	362	1.23459	8.09985	6.41791	100132815		importin 5 pseudogene 1	Negative	UP_regulated	No	KDM1A_target
PRODH2	2.65988	4.36193e-29	9.40425e-27	2.14868	1.17225e-19	1.87288e-17	192	1515	1003	2710	10.0233	65.5163	48.9559	58510	ENSG00000250799	proline dehydrogenase 2	Negative	UP_regulated	No	KDM1A_target
LINC00910	2.65413	1.27256e-09	2.69355e-08	1.86969	0.000158433	0.00212107	12	95	52	159	0.248128	1.62723	1.0053	100130581	ENSG00000188825	long intergenic non-protein coding RNA 910	Negative	UP_regulated	Liver_TE_genes	KDM1A_target
MPPED1	2.6537	1.76491e-05	0.000195041	2.00259	0.00644454	0.0528802	5	40	24	69	0.122462	0.811561	0.54959	758	ENSG00000186732	metallophosphoesterase domain containing 1	Negative	UP_regulated	Liver_TE_genes	Non
SYNPO	2.65169	7.35475e-23	8.72282e-21	2.11781	1.22951e-14	1.09703e-12	68	534	348	950	0.945095	6.14805	4.52212	11346	ENSG00000171992	synaptopodin	Negative	UP_regulated	No	KDM1A_target
ACTN2	2.64712	0.000128569	0.00120539	2.48547	0.000758987	0.0084407	4	32	27	63	0.103125	0.683413	0.650825	88	ENSG00000077522	actinin alpha 2	Negative	UP_regulated	No	Non
EFHB	2.64712	0.000128569	0.00120539	2.19165	0.00432709	0.0377317	4	32	22	58	0.136988	0.907825	0.704436	151651	ENSG00000163576	EF-hand domain family member B	Negative	UP_regulated	No	Non
FAM87A	2.64712	0.000128569	0.00120539	2.05503	0.0101133	0.0764208	4	32	20	56	0.125862	0.834093	0.588385	157693	ENSG00000182366	family with sequence similarity 87 member A	Negative	UP_regulated	No	KDM1A_target
ACPT	2.64712	0.000128569	0.00120539	2.31645	0.00281319	0.0260838	4	32	24	60	0.423371	2.8057	2.37503				Negative	UP_regulated	No	Non
APOC3	2.64534	4.45109e-33	1.39538e-30	2.46448	7.22257e-29	2.56982e-26	810	6325	5265	12400	133.351	862.584	810.412	345	ENSG00000110245	apolipoprotein C3	Negative	UP_regulated	Liver_TE_genes	KDM1A_target
MT1G	2.64503	1.09255e-19	8.59747e-18	3.65913	1.41079e-37	1.09093e-34	45	352	671	1068	8.55422	55.4294	119.258	4495	ENSG00000125144	metallothionein 1G	Negative	UP_regulated	No	Non
APOA4	2.64399	5.41182e-28	1.06035e-25	2.30822	9.98637e-22	2.04653e-19	164	1280	957	2401	15.8734	102.628	86.6034	337	ENSG00000110244	apolipoprotein A4	Negative	UP_regulated	Liver_TE_genes	KDM1A_target
EMX1	2.64319	5.34425e-17	3.11816e-15	2.64041	4.97074e-17	5.85941e-15	33	258	243	534	0.85294	5.52401	5.87229	2016	ENSG00000135638	empty spiracles homeobox 1	Negative	UP_regulated	No	Non
CCL26	2.64098	2.4886e-07	3.74685e-06	1.87849	0.000883481	0.00963127	8	63	35	106	1.61553	10.5389	6.60829	10344	ENSG00000006606	C-C motif chemokine ligand 26	Negative	UP_regulated	No	Non
SULT1C2	2.63919	1.20605e-20	1.06788e-18	3.51619	1.46747e-36	1.05071e-33	52	405	702	1159	0.882683	5.6949	11.1413	6819	ENSG00000198203	sulfotransferase family 1C member 2	Negative	UP_regulated	No	Non
FER1L5	2.6372	4.44115e-13	1.52408e-11	2.43554	6.878e-11	3.2858e-09	20	156	128	304	0.272211	1.75885	1.62885	90342	ENSG00000249715	fer-1 like family member 5	Negative	UP_regulated	No	Non
RP11-442O1.4	2.63624	0.00106861	0.00826226	2.65708	0.00106861	0.0113958	3	24	23	50	0.213322	1.41369	1.52911				Negative	UP_regulated	No	Non
ZFR2	2.63052	1.12556e-08	2.09426e-07	2.35974	6.52268e-07	1.53464e-05	10	78	61	149	0.239856	1.5498	1.36797	23217	ENSG00000105278	zinc finger RNA binding protein 2	Negative	UP_regulated	No	Non
RP11-872J21.3	2.62348	1.76111e-09	3.65167e-08	1.78419	0.000156542	0.00210012	12	93	49	154	1.13151	7.26423	4.31986				Negative	UP_regulated	No	Non
TMEM139	2.62083	3.65233e-16	1.91174e-14	1.9407	1.8623e-08	5.8287e-07	30	231	136	397	1.66814	10.6403	7.07044	135932	ENSG00000178826	transmembrane protein 139	Negative	UP_regulated	No	KDM1A_target
PLAC1	2.62066	9.62343e-17	5.42391e-15	2.3811	1.02277e-13	7.97263e-12	33	254	203	490	2.45554	15.6566	14.123	10761	ENSG00000170965	placenta enriched 1	Negative	UP_regulated	No	Non
ANGPTL3	2.6173	1.76491e-05	0.000195041	2.80648	4.8473e-06	9.42105e-05	5	39	42	86	0.219339	1.41723	1.72263	27329	ENSG00000132855	angiopoietin like 3	Negative	UP_regulated	Liver_TE_genes	Non
RP5-1074L1.1	2.6173	1.76491e-05	0.000195041	2.66258	1.76491e-05	0.000300875	5	39	38	82	0.273019	1.76407	1.94				Negative	UP_regulated	No	Non
MYOC	2.61483	0.0103193	0.062057	2.69582	0.00339444	0.0305909	2	16	16	34	0.136105	0.901975	1.01803	4653	ENSG00000034971	myocilin	Negative	UP_regulated	No	KDM1A_target
USH2A	2.61483	0.0103193	0.062057	2.69582	0.00339444	0.0305909	2	16	16	34	0.0139012	0.0921235	0.103977	7399	ENSG00000042781	usherin	Negative	UP_regulated	No	Non
ERICH6-AS1	2.61483	0.0103193	0.062057	2.69582	0.00339444	0.0305909	2	16	16	34	0.344789	2.28493	2.57893	101928085	ENSG00000240137	ERICH6 antisense RNA 1	Negative	UP_regulated	No	Non
SOX2	2.61483	0.0103193	0.062057	2.78257	0.00200946	0.0195831	2	16	17	35	0.113466	0.751945	0.901741	6657	ENSG00000181449	SRY-box transcription factor 2	Negative	UP_regulated	No	Non
KIAA0825	2.61483	0.0103193	0.062057	3.15195	0.000143701	0.00194995	2	16	22	40	0.0273779	0.181434	0.281572	285600	ENSG00000185261	KIAA0825	Negative	UP_regulated	No	Non
RP13-582O9.7	2.61483	0.0103193	0.062057	2.8644	0.00118753	0.0124543	2	16	18	36	1.27866	8.47371	10.7595				Negative	UP_regulated	No	Non
OTUD7A	2.61483	0.0103193	0.062057	3.68976	6.44259e-06	0.000121788	2	16	32	50	0.0198968	0.131857	0.297645	161725	ENSG00000169918	OTU deubiquitinase 7A	Negative	UP_regulated	No	Non
RP11-643A5.3	2.61483	0.0103193	0.062057	3.08525	0.000243751	0.00311928	2	16	21	39	0.0722973	0.479117	0.709754				Negative	UP_regulated	No	Non
RP11-307C19.2	2.61483	0.0103193	0.062057	2.2848	0.0267805	0.173112	2	16	12	30	0.232958	1.54382	1.30685				Negative	UP_regulated	No	Non
ABCG1	2.61483	0.0103193	0.062057	2.16073	0.0443061	0.259564	2	16	11	29	0.046584	0.308714	0.23955	9619	ENSG00000160179	ATP binding cassette subfamily G member 1	Negative	UP_regulated	No	Non
RND1	2.61203	1.14922e-21	1.17964e-19	2.06602	1.30433e-13	9.94035e-12	64	489	316	869	2.94434	18.6357	13.5922	27289	ENSG00000172602	Rho family GTPase 1	Negative	UP_regulated	No	KDM1A_target
AP000569.9	2.61194	1.60135e-08	2.90406e-07	2.47315	1.05419e-07	2.84897e-06	10	77	66	153	2.41236	15.3873	14.8861				Negative	UP_regulated	No	Non
RP11-77K12.9	2.60893	1.94817e-06	2.5373e-05	2.14809	0.000184687	0.00243712	7	54	37	98	0.390298	2.49415	1.92884				Negative	UP_regulated	No	Non
IL15	2.6079	9.44526e-10	2.04018e-08	2.50776	1.36341e-08	4.37457e-07	12	92	81	185	0.217665	1.38237	1.37369	3600	ENSG00000164136	interleukin 15	Negative	UP_regulated	No	Non
C17orf99	2.60422	7.32561e-08	1.19577e-06	2.48613	3.62217e-07	8.92023e-06	9	69	60	138	0.464398	2.94935	2.89465	100141515	ENSG00000187997	chromosome 17 open reading frame 99	Negative	UP_regulated	No	KDM1A_target
CCDC74B	2.60353	1.73728e-16	9.46947e-15	1.84548	3.86454e-08	1.13713e-06	33	251	140	424	1.04854	6.60657	4.15908	91409	ENSG00000152076	coiled-coil domain containing 74B	Negative	UP_regulated	No	Non
BTBD9	2.60154	9.02847e-25	1.26783e-22	2.86078	1.51949e-29	5.75976e-27	105	796	899	1800	1.56966	9.85735	12.5653	114781	ENSG00000183826	BTB domain containing 9	Negative	UP_regulated	No	Non
PSMA6P1	2.60152	0.000200837	0.00181598	2.53768	0.000488104	0.00572458	4	31	28	63	0.76961	4.94086	5.03692	64596		proteasome subunit alpha 6 pseudogene 1	Negative	UP_regulated	No	Non
CCDC159	2.59892	1.08433e-17	6.91064e-16	2.62637	9.45636e-18	1.22418e-15	38	288	277	603	1.33309	8.36946	9.08556	126075	ENSG00000183401	coiled-coil domain containing 159	Negative	UP_regulated	No	KDM1A_target
CMPK2	2.59454	3.62217e-07	5.32096e-06	2.23983	2.91206e-05	0.000470308	8	61	45	114	0.265124	1.67463	1.39434	129607	ENSG00000134326	cytidine/uridine monophosphate kinase 2	Negative	UP_regulated	No	Non
TTC30A	2.5832	1.05419e-07	1.6852e-06	3.46029	5.36863e-15	5.00577e-13	9	68	118	195	0.21475	1.34409	2.63251	92104	ENSG00000197557	tetratricopeptide repeat domain 30A	Negative	UP_regulated	No	KDM1A_target
UNC93A	2.58163	1.02941e-28	2.13985e-26	2.54302	6.74612e-28	2.26155e-25	260	1943	1785	3988	13.7341	85.0215	88.1578	54346	ENSG00000112494	unc-93 homolog A	Negative	UP_regulated	No	KDM1A_target
CEL	2.57882	1.03174e-23	1.32675e-21	2.11782	3.15391e-16	3.43178e-14	95	709	486	1290	5.05191	31.2326	24.1638	1056	ENSG00000170835	carboxyl ester lipase	Negative	UP_regulated	Liver_TE_genes	Non
PRAP1	2.57847	5.85986e-31	1.55894e-28	2.19477	2.41528e-23	5.58074e-21	679	5062	3661	9402	65.2326	402.853	328.845	118471	ENSG00000165828	proline rich acidic protein 1	Negative	UP_regulated	Liver_TE_genes	Non
TRANK1	2.56919	3.10831e-19	2.32606e-17	2.88236	4.3158e-24	1.0651e-21	50	371	435	856	0.637784	3.92019	5.18788	9881	ENSG00000168016	tetratricopeptide repeat and ankyrin repeat containing 1	Negative	UP_regulated	No	Non
KLHDC7A	2.56671	2.88093e-18	1.93831e-16	2.94536	3.68366e-24	9.1298e-22	44	326	400	770	1.21926	7.48326	10.3634	127707	ENSG00000179023	kelch domain containing 7A	Negative	UP_regulated	No	KDM1A_target
KANK3	2.56534	3.77866e-25	5.57626e-23	2.08512	4.93367e-17	5.82756e-15	125	924	625	1674	4.95862	30.3636	23.1808	256949	ENSG00000186994	KN motif and ankyrin repeat domains 3	Negative	UP_regulated	No	Non
MB21D2	2.56528	6.24409e-06	7.48826e-05	2.47869	3.27027e-05	0.000522055	6	45	40	91	0.253985	1.57797	1.58312	151963	ENSG00000180611	Mab-21 domain containing 2	Negative	UP_regulated	No	Non
RP11-21L23.3	2.55911	1.79624e-10	4.32798e-09	1.57791	0.000704966	0.00789576	15	111	53	179	6.04111	37.0321	19.9571				Negative	UP_regulated	No	Non
RGAG4	2.55471	4.62091e-08	7.80642e-07	2.07356	2.47454e-05	0.000408521	10	74	50	134	0.298327	1.82875	1.39463				Negative	UP_regulated	No	Non
RP11-401F2.3	2.55442	0.000313333	0.00272404	2.31645	0.00281319	0.0260838	4	30	24	58	0.827694	5.14234	4.6432				Negative	UP_regulated	No	Non
DNALI1	2.55086	9.23182e-19	6.55335e-17	1.86129	4.23945e-10	1.77652e-08	49	359	210	618	1.56776	9.51498	6.28203	7802	ENSG00000163879	dynein axonemal light intermediate chain 1	Negative	UP_regulated	No	KDM1A_target
RP11-298I3.4	2.54655	7.67613e-07	1.07403e-05	2.62959	1.90808e-07	4.92045e-06	8	59	59	126	0.780138	4.7661	5.37935				Negative	UP_regulated	No	Non
UPK1A	2.54655	7.67613e-07	1.07403e-05	1.87849	0.000883481	0.00963127	8	59	35	102	0.834965	5.10105	3.41541	11045	ENSG00000105668	uroplakin 1A	Negative	UP_regulated	Liver_TE_genes	KDM1A_target
AC093673.5	2.54606	5.41644e-21	5.04503e-19	2.21188	7.43854e-16	7.64903e-14	67	489	366	922	14.7411	89.1236	75.289				Negative	UP_regulated	No	Non
KLKB1	2.54387	3.57751e-09	7.12259e-08	2.65952	9.44526e-10	3.73661e-08	12	88	90	190	0.579358	3.51948	4.06261	3818	ENSG00000164344	kallikrein B1	Negative	UP_regulated	Liver_TE_genes	Non
LINC00864	2.54387	3.57751e-09	7.12259e-08	2.318	3.9303e-07	9.59754e-06	12	88	71	171	0.858857	5.21737	4.7511				Negative	UP_regulated	No	Non
CYP4F23P	2.54387	3.57751e-09	7.12259e-08	2.16855	2.95456e-06	6.00815e-05	12	88	64	164	1.0835	6.58202	5.40286	100422238		cytochrome P450 family 4 subfamily F member 23, pseudogene	Negative	UP_regulated	No	Non
SNX21	2.54115	5.09289e-27	9.15224e-25	2.05007	2.94338e-18	3.99775e-16	206	1497	1005	2708	7.22319	43.4824	32.9476	90203	ENSG00000124104	sorting nexin family member 21	Negative	UP_regulated	No	KDM1A_target
SOCS1	2.54107	4.40086e-22	4.72652e-20	2.02273	3.04015e-14	2.57021e-12	81	589	388	1058	9.4271	56.7856	42.2203	8651	ENSG00000185338	suppressor of cytokine signaling 1	Negative	UP_regulated	No	KDM1A_target
PRSS8	2.54033	3.18092e-27	5.85654e-25	1.83024	5.30493e-15	4.95435e-13	217	1576	909	2702	10.2783	61.837	40.2553	5652	ENSG00000052344	serine protease 8	Negative	UP_regulated	No	KDM1A_target
RP11-91K9.1	2.53691	8.23857e-13	2.735e-11	3.84853	1.58354e-31	7.71754e-29	22	160	375	557	1.04378	6.28831	16.6346				Negative	UP_regulated	No	Non
ABHD1	2.53015	1.31145e-10	3.2201e-09	1.96598	3.13688e-06	6.34996e-05	16	116	74	206	0.492684	2.95894	2.13047	84696	ENSG00000143994	abhydrolase domain containing 1	Negative	UP_regulated	No	Non
MAPRE3	2.5281	1.21636e-25	1.8862e-23	1.73115	9.92846e-13	6.5433e-11	158	1138	618	1914	6.51232	38.8553	23.8157	22924	ENSG00000084764	microtubule associated protein RP/EB family member 3	Negative	UP_regulated	No	Non
LINC01101	2.52741	4.99589e-09	9.72757e-08	2.358	2.00478e-07	5.14922e-06	12	87	73	172	0.908091	5.45377	5.16497	84931	ENSG00000280409	long intergenic non-protein coding RNA 1101	Negative	UP_regulated	No	KDM1A_target
CTD-3203P2.3	2.52669	6.22296e-06	7.466e-05	2.14809	0.000184687	0.00243712	7	51	37	95	1.39579	8.42409	6.89797				Negative	UP_regulated	No	Non
RP5-1092A3.5	2.52255	0.00572059	0.0371275	2.16073	0.0443061	0.259564	2	15	11	28	0.670919	4.16832	3.45008				Negative	UP_regulated	No	Non
FAM47E	2.52255	0.00572059	0.0371275	3.08525	0.000243751	0.00311928	2	15	21	38	0.0299895	0.186321	0.294412	100129583	ENSG00000189157	family with sequence similarity 47 member E	Negative	UP_regulated	No	KDM1A_target
RP11-299H22.3	2.52255	0.00572059	0.0371275	4.35992	1.05991e-09	4.15622e-08	2	15	51	68	0.073188	0.454706	1.74493				Negative	UP_regulated	No	Non
GOLGA2P8	2.52255	0.00572059	0.0371275	3.08525	0.000243751	0.00311928	2	15	21	38	0.366034	2.27412	3.59342	728477		GOLGA2 pseudogene 8	Negative	UP_regulated	No	Non
FAM57B	2.52255	0.00572059	0.0371275	2.2848	0.0267805	0.173112	2	15	12	29	0.0579554	0.360068	0.325119				Negative	UP_regulated	No	Non
AC004156.3	2.52255	0.00572059	0.0371275	2.60351	0.00572059	0.0477231	2	15	15	32	0.151509	0.941305	1.06242				Negative	UP_regulated	No	Non
RP4-738P15.4	2.52255	0.00572059	0.0371275	3.08525	0.000243751	0.00311928	2	15	21	38	0.318593	1.97937	3.12768				Negative	UP_regulated	No	Non
LAMA1	2.51775	1.93446e-18	1.323e-16	3.00619	3.0283e-26	8.91518e-24	50	358	474	882	0.449125	2.66385	3.98082	284217	ENSG00000101680	laminin subunit alpha 1	Negative	UP_regulated	No	Non
EXOC3L4	2.51619	9.64048e-28	1.84525e-25	2.34622	2.05809e-24	5.1896e-22	290	2071	1737	4098	11.8809	70.2845	66.5344	91828	ENSG00000205436	exocyst complex component 3 like 4	Negative	UP_regulated	No	KDM1A_target
CGN	2.5151	5.22683e-26	8.3971e-24	2.2344	6.37609e-21	1.17393e-18	182	1299	1009	2490	3.92198	23.1885	20.3292	57530	ENSG00000143375	cingulin	Negative	UP_regulated	No	KDM1A_target
LMCD1-AS1	2.51147	0.00268218	0.0189287	2.59333	0.00169524	0.0169046	3	22	22	47	0.0662296	0.402331	0.454099	100288428	ENSG00000227110	LMCD1 antisense RNA 1	Negative	UP_regulated	No	KDM1A_target
RP11-480I12.5	2.51028	5.42125e-22	5.77961e-20	2.10486	1.63176e-15	1.60945e-13	85	605	431	1121	4.09685	24.1555	19.4225				Negative	UP_regulated	No	Non
COL17A1	2.50574	0.000488104	0.00405744	1.82227	0.0347041	0.210754	4	29	17	50	0.0887459	0.532986	0.352642	1308	ENSG00000065618	collagen type XVII alpha 1 chain	Negative	UP_regulated	No	Non
CTD-2341M24.1	2.50225	6.40444e-05	0.000636667	2.00259	0.00644454	0.0528802	5	36	24	65	0.454625	2.71153	2.04028				Negative	UP_regulated	No	Non
RP11-38M8.1	2.50084	3.91084e-16	2.03603e-14	2.18789	3.01438e-12	1.82487e-10	37	262	199	498	4.37768	25.6787	22.0136				Negative	UP_regulated	No	Non
HLA-DQB1	2.49989	1.43018e-05	0.000161433	1.48354	0.0397031	0.236628	6	43	20	69	0.174433	1.03556	0.543632	3119	ENSG00000179344	major histocompatibility complex, class II, DQ beta 1	Negative	UP_regulated	No	Non
SEMA4A	2.49849	1.9034e-13	6.8268e-12	1.91707	7.72533e-08	2.1499e-06	26	184	116	326	0.555247	3.25507	2.31615	64218	ENSG00000196189	semaphorin 4A	Negative	UP_regulated	No	Non
PTGDR2	2.49844	1.09879e-21	1.13391e-19	2.27721	5.82307e-18	7.67534e-16	84	593	480	1157	4.13675	24.1916	22.1013	11251	ENSG00000183134	prostaglandin D2 receptor 2	Negative	UP_regulated	Liver_TE_genes	KDM1A_target
C15orf37	2.494	2.01771e-17	1.23961e-15	2.34621	2.88841e-15	2.76887e-13	45	317	270	632	1.51922	8.86537	8.52252				Negative	UP_regulated	No	Non
FUT4	2.49305	2.16667e-09	4.4465e-08	2.40671	1.13494e-08	3.74201e-07	14	99	88	201	0.329425	1.92971	1.93601	2526	ENSG00000196371	fucosyltransferase 4	Negative	UP_regulated	No	Non
LGALS8-AS1	2.4927	8.15079e-10	1.77645e-08	1.84936	2.53424e-05	0.000417664	15	106	64	185	1.46778	8.59221	5.85526	100287902	ENSG00000223776	LGALS8 antisense RNA 1	Negative	UP_regulated	No	KDM1A_target
NTN1	2.49087	5.45649e-13	1.85061e-11	1.34499	0.000715667	0.00800189	24	169	72	265	0.536063	3.12695	1.5036	9423	ENSG00000065320	netrin 1	Negative	UP_regulated	No	Non
LINC00239	2.49034	2.98036e-14	1.20204e-12	1.58892	7.13852e-06	0.000133507	29	204	103	336	6.47033	37.704	21.4863	145200	ENSG00000258512	long intergenic non-protein coding RNA 239	Negative	UP_regulated	No	KDM1A_target
SCAMP1-AS1	2.48892	6.5337e-20	5.3251e-18	1.97533	1.1472e-12	7.50092e-11	66	463	306	835	5.25091	30.5142	22.7619	728769	ENSG00000245556	SCAMP1 antisense RNA 1	Negative	UP_regulated	No	Non
LCE1E	2.48088	3.99172e-11	1.05565e-09	2.31668	2.00558e-09	7.48975e-08	19	133	112	264	2.08532	12.0921	11.493	353135	ENSG00000186226	late cornified envelope 1E	Negative	UP_regulated	No	Non
SLC25A45	2.48075	5.77488e-24	7.66408e-22	2.40197	1.76083e-22	3.80689e-20	136	948	847	1931	2.46844	14.2535	14.3735	283130	ENSG00000162241	solute carrier family 25 member 45	Negative	UP_regulated	No	KDM1A_target
IFIT1	2.47959	3.18276e-10	7.3835e-09	2.23181	4.30821e-08	1.25747e-06	16	112	89	217	0.494499	2.86743	2.57177	3434	ENSG00000185745	interferon induced protein with tetratricopeptide repeats 1	Negative	UP_regulated	No	Non
RP11-266L9.4	2.47842	2.95763e-09	5.93737e-08	1.80641	8.549e-05	0.00123458	14	98	58	170	1.77263	10.2789	6.86618				Negative	UP_regulated	No	Non
ANXA9	2.47483	8.40781e-29	1.75403e-26	1.99737	9.51814e-20	1.5506e-17	665	4614	3127	8406	51.9218	298.425	228.272	8416	ENSG00000143412	annexin A9	Negative	UP_regulated	No	KDM1A_target
SPINT2	2.47326	1.08482e-19	8.54824e-18	1.75696	4.07597e-10	1.71795e-08	66	458	263	787	1.80989	10.4041	6.74313	10653	ENSG00000167642	serine peptidase inhibitor, Kunitz type 2	Negative	UP_regulated	No	Non
AC018816.3	2.47325	6.52268e-07	9.1974e-06	2.36089	2.36802e-06	4.95976e-05	9	63	55	127	1.02569	5.9476	5.86045				Negative	UP_regulated	No	Non
ANKRD33	2.47145	2.36802e-06	3.04852e-05	1.9967	0.00041851	0.00499833	8	56	38	102	0.307844	1.78508	1.36717	341405	ENSG00000167612	ankyrin repeat domain 33	Negative	UP_regulated	No	Non
SPTBN4	2.47145	2.36802e-06	3.04852e-05	2.57996	4.13724e-07	1.00437e-05	8	56	57	121	0.0987585	0.572667	0.657894	57731	ENSG00000160460	spectrin beta, non-erythrocytic 4	Negative	UP_regulated	No	KDM1A_target
MAFB	2.47145	2.36802e-06	3.04852e-05	1.9967	0.00041851	0.00499833	8	56	38	102	0.336152	1.94923	1.49288	9935	ENSG00000204103	MAF bZIP transcription factor B	Negative	UP_regulated	No	KDM1A_target
C9orf9	2.47	5.23887e-11	1.35761e-09	1.61893	8.61305e-05	0.00124321	19	132	69	220	0.959559	5.52232	3.2581				Negative	UP_regulated	No	Non
FTCDNL1	2.46901	7.13794e-11	1.81745e-09	2.58663	1.31722e-11	7.11954e-10	18	125	128	271	0.947661	5.45155	6.30067	348751	ENSG00000226124	formiminotransferase cyclodeaminase N-terminal like	Negative	UP_regulated	No	Non
PAGE1	2.46791	1.71903e-10	4.15749e-09	1.6924	8.68484e-05	0.00125202	17	118	65	200	3.64465	20.9565	13.0292	8712	ENSG00000068985	PAGE family member 1	Negative	UP_regulated	No	Non
CHRNE	2.46606	2.16324e-05	0.000236048	2.20219	0.000382556	0.00462224	6	42	33	81	0.323901	1.87819	1.6656	1145	ENSG00000108556	cholinergic receptor nicotinic epsilon subunit	Negative	UP_regulated	No	Non
RP11-876N24.4	2.46364	4.03857e-09	7.97973e-08	2.79225	4.34492e-12	2.55826e-10	14	97	115	226	0.929662	5.33579	7.13989				Negative	UP_regulated	No	Non
SIGIRR	2.46298	4.87212e-12	1.45426e-10	1.82294	2.098e-06	4.44072e-05	22	152	92	266	0.897181	5.13489	3.50786	59307	ENSG00000185187	single Ig and TIR domain containing	Negative	UP_regulated	No	Non
IGSF9B	2.45536	0.000488104	0.00405744	3.28211	1.55011e-07	4.07158e-06	4	28	47	79	0.0991276	0.574807	1.089	22997	ENSG00000080854	immunoglobulin superfamily member 9B	Negative	UP_regulated	No	Non
CHRM5	2.45536	0.000488104	0.00405744	3.08568	2.26763e-06	4.76845e-05	4	28	41	73	0.098037	0.568483	0.939529	1133	ENSG00000184984	cholinergic receptor muscarinic 5	Negative	UP_regulated	No	Non
KRT39	2.45536	0.000488104	0.00405744	2.31645	0.00281319	0.0260838	4	28	24	56	0.294567	1.70809	1.65246	390792	ENSG00000196859	keratin 39	Negative	UP_regulated	No	KDM1A_target
LINC01431	2.45536	0.000488104	0.00405744	2.05503	0.0101133	0.0764208	4	28	20	52	0.678099	3.93207	3.17	100505683	ENSG00000232645	long intergenic non-protein coding RNA 1431	Negative	UP_regulated	No	KDM1A_target
HHAT	2.45481	1.89833e-26	3.22861e-24	2.41697	1.08773e-25	3.00401e-23	282	1930	1774	3986	6.05403	34.3228	35.6078	55733	ENSG00000054392	hedgehog acyltransferase	Negative	UP_regulated	No	Non
AC019117.1	2.44872	5.51616e-09	1.06888e-07	2.23297	2.02823e-07	5.20484e-06	14	96	78	188	2.38469	13.5458	12.4221				Negative	UP_regulated	No	Non
GC	2.44552	3.44626e-06	4.31777e-05	2.91628	1.90195e-09	7.14414e-08	8	55	72	135	0.479027	2.72811	4.03087	2638	ENSG00000145321	GC vitamin D binding protein	Negative	UP_regulated	No	Non
RFESD	2.44478	0.00423033	0.0286782	2.38322	0.0024261	0.0229571	3	21	19	43	0.0844944	0.489955	0.500331	317671	ENSG00000175449	Rieske Fe-S domain containing	Negative	UP_regulated	No	KDM1A_target
RP11-166B2.1	2.44478	0.00423033	0.0286782	2.71813	0.00106861	0.0113958	3	21	24	48	0.157304	0.912155	1.1766				Negative	UP_regulated	No	Non
NPM2	2.44415	6.12182e-29	1.29106e-26	1.94717	2.07593e-19	3.21055e-17	933	6337	4237	11507	64.478	362.78	273.769	10361	ENSG00000158806	nucleophosmin/nucleoplasmin 2	Negative	UP_regulated	No	KDM1A_target
CPA5	2.43687	1.1867e-10	2.93241e-09	1.7769	9.03861e-06	0.000165207	19	129	77	225	0.913604	5.13835	3.46172	93979	ENSG00000158525	carboxypeptidase A5	Negative	UP_regulated	No	Non
RP11-212P7.2	2.43628	4.1706e-14	1.6533e-12	2.32144	1.61674e-12	1.02363e-10	31	210	183	424	0.626549	3.51595	3.45813				Negative	UP_regulated	No	Non
TMPRSS6	2.43424	1.69594e-22	1.92131e-20	2.09943	5.2782e-17	6.20349e-15	120	810	606	1536	4.19119	23.4353	19.7891	164656	ENSG00000187045	transmembrane serine protease 6	Negative	UP_regulated	Liver_TE_genes	Non
RP11-51F16.1	2.43141	3.27027e-05	0.000343156	2.5142	2.16324e-05	0.000361138	6	41	41	88	0.468981	2.65471	2.9963				Negative	UP_regulated	No	Non
BCRP3	2.42942	2.15153e-08	3.83114e-07	1.69883	0.000410333	0.00493012	13	88	50	151	0.673724	3.7779	2.42273	644165		BCR pseudogene 3	Negative	UP_regulated	No	Non
UNC13A	2.42747	1.89483e-24	2.57963e-22	2.64911	1.20512e-28	4.23589e-26	187	1256	1382	2825	2.37829	13.2325	16.4334	23025	ENSG00000130477	unc-13 homolog A	Negative	UP_regulated	No	Non
PRRG2	2.42575	6.38654e-15	2.81668e-13	1.90379	3.82963e-09	1.35926e-07	36	242	159	437	3.01736	16.8023	12.46	5639	ENSG00000126460	proline rich and Gla domain 2	Negative	UP_regulated	No	KDM1A_target
PDZK1	2.42399	6.07848e-26	9.57956e-24	2.69064	3.91231e-31	1.74537e-28	286	1916	2175	4377	16.4416	91.2436	116.905	5174	ENSG00000174827	PDZ domain containing 1	Negative	UP_regulated	Liver_TE_genes	KDM1A_target
ERVMER61-1	2.42395	0.00961124	0.0584474	3.54837	2.84737e-05	0.000462532	2	14	29	45	0.119057	0.690369	1.61405	339476		endogenous retrovirus group MER61 member 1	Negative	UP_regulated	No	Non
RP11-191L17.1	2.42395	0.00961124	0.0584474	2.16073	0.0443061	0.259564	2	14	11	27	0.513767	2.97916	2.64195				Negative	UP_regulated	No	Non
PLCL2	2.42395	0.00961124	0.0584474	2.60351	0.00572059	0.0477231	2	14	15	31	0.0554101	0.321305	0.38855	23228	ENSG00000154822	phospholipase C like 2	Negative	UP_regulated	No	Non
LINC01088	2.42395	0.00961124	0.0584474	2.2848	0.0267805	0.173112	2	14	12	28	0.0713744	0.413876	0.400396	100505875	ENSG00000249307	long intergenic non-protein coding RNA 1088	Negative	UP_regulated	No	Non
CYP17A1-AS1	2.42395	0.00961124	0.0584474	3.01533	0.00041343	0.0049499	2	14	20	36	0.580734	3.36748	5.42968	102724307	ENSG00000166272	CYP17A1 antisense RNA 1	Negative	UP_regulated	No	Non
AC013275.2	2.42011	0.000150641	0.00139384	2.22383	0.00124544	0.0129633	5	34	28	67	0.341241	1.9222	1.78667				Negative	UP_regulated	No	Non
MIR940	2.42011	0.000150641	0.00139384	1.94154	0.00962572	0.073252	5	34	23	62	0.727399	4.09743	3.12844	100126328	ENSG00000284346	microRNA 940	Negative	UP_regulated	No	Non
KLRG1	2.41911	5.01418e-06	6.09777e-05	2.95573	8.89818e-10	3.53465e-08	8	54	74	136	0.439016	2.45478	3.7968	10219	ENSG00000139187	killer cell lectin like receptor G1	Negative	UP_regulated	No	KDM1A_target
SLC11A1	2.41768	5.90553e-17	3.42291e-15	1.77622	2.76061e-09	1.00255e-07	50	334	202	586	0.821636	4.54659	3.10354	6556	ENSG00000018280	solute carrier family 11 member 1	Negative	UP_regulated	No	KDM1A_target
NRL	2.41508	1.89331e-12	6.0068e-11	2.21319	3.44165e-10	1.46551e-08	25	167	137	329	1.14496	6.33572	5.86634	4901	ENSG00000129535	neural retina leucine zipper	Negative	UP_regulated	No	KDM1A_target
CHKB-AS1	2.41163	3.87196e-07	5.66637e-06	2.42885	2.18451e-07	5.56893e-06	10	67	64	141	2.46661	13.6901	14.7597				Negative	UP_regulated	No	Non
TMEM8B	2.41073	5.46523e-26	8.73173e-24	2.01995	6.04016e-19	8.80164e-17	323	2144	1543	4010	8.45889	46.512	37.781	51754	ENSG00000137103	transmembrane protein 8B	Negative	UP_regulated	No	KDM1A_target
HNF4A-AS1	2.40919	7.6953e-06	9.09881e-05	3.39503	1.79222e-12	1.12127e-10	7	47	88	142	1.09429	6.08642	12.8621	101927219	ENSG00000229005	HNF4A antisense RNA 1	Negative	UP_regulated	Liver_TE_genes	KDM1A_target
MAGIX	2.4066	3.7307e-08	6.38811e-07	2.33814	2.80702e-07	7.02614e-06	12	80	72	164	0.335	1.85005	1.87928	79917	ENSG00000269313	MAGI family member, X-linked	Negative	UP_regulated	No	Non
TCAM1P	2.40316	0.000758987	0.00605978	1.98154	0.0153481	0.109865	4	27	19	50	0.160824	0.899257	0.714234	146771	ENSG00000240280	testicular cell adhesion molecule 1, pseudogene	Negative	UP_regulated	No	Non
C2orf81	2.40298	1.40778e-08	2.5707e-07	1.07991	0.0259426	0.169529	14	93	35	142	0.666439	3.66729	1.55775	388963	ENSG00000284308	chromosome 2 open reading frame 81	Negative	UP_regulated	No	KDM1A_target
RP11-736N17.8	2.40298	1.40778e-08	2.5707e-07	2.6194	1.83189e-10	8.1662e-09	14	93	102	209	5.17094	28.4547	35.224				Negative	UP_regulated	No	Non
TSSK6	2.39847	1.40567e-16	7.75672e-15	2.22366	4.75922e-14	3.90404e-12	49	323	270	642	4.19324	22.8974	21.603	83983	ENSG00000178093	testis specific serine kinase 6	Negative	UP_regulated	No	Non
PRR22	2.39591	4.94043e-05	0.000499959	3.01324	2.89012e-08	8.69375e-07	6	40	58	104	0.473655	2.61578	4.28091	163154	ENSG00000212123	proline rich 22	Negative	UP_regulated	No	KDM1A_target
PMVK	2.39586	2.73477e-26	4.54458e-24	2.046	7.60915e-20	1.26086e-17	404	2654	1965	5023	44.9987	244.878	204.634	10654	ENSG00000163344	phosphomevalonate kinase	Negative	UP_regulated	Liver_TE_genes	KDM1A_target
RP11-644F5.11	2.39541	4.20516e-13	1.44651e-11	2.09168	5.41747e-10	2.22989e-08	29	191	146	366	2.86524	15.6324	13.4869				Negative	UP_regulated	No	Non
CSRP1	2.39513	5.09976e-28	1.00601e-25	2.29951	4.36392e-26	1.25292e-23	1037	6808	6012	13857	14.3289	77.9261	77.6692	1465	ENSG00000159176	cysteine and glycine rich protein 1	Negative	UP_regulated	No	Non
MGAT3	2.39448	1.2151e-13	4.51738e-12	1.33036	0.000207922	0.00270374	31	204	92	327	0.80991	4.41504	2.24729	4248	ENSG00000128268	beta-1,4-mannosyl-glycoprotein 4-beta-N-acetylglucosaminyltransferase	Negative	UP_regulated	No	Non
EGFR-AS1	2.38951	7.61692e-24	9.90473e-22	2.22433	7.17612e-21	1.31704e-18	190	1243	1046	2479	9.65373	52.3169	49.6901	100507500	ENSG00000224057	EGFR antisense RNA 1	Negative	UP_regulated	No	KDM1A_target
CTD-2377O17.1	2.38848	5.22052e-08	8.75056e-07	2.00181	3.0572e-05	0.000491015	12	79	57	148	0.87199	4.7554	3.87259				Negative	UP_regulated	No	Non
TMEM27	2.38836	1.97587e-12	6.24824e-11	2.84325	6.54896e-18	8.57367e-16	27	177	229	433	2.43942	13.2472	19.3443				Negative	UP_regulated	No	Non
EFCAB12	2.38573	3.02107e-22	3.32467e-20	1.81917	2.27618e-13	1.646e-11	133	868	553	1554	2.43444	13.1612	9.46387	90288	ENSG00000172771	EF-hand calcium binding domain 12	Negative	UP_regulated	Liver_TE_genes	KDM1A_target
C2orf54	2.38544	2.10158e-20	1.78714e-18	2.30311	6.44579e-19	9.27618e-17	93	607	541	1241	4.7832	25.8615	26.0153				Negative	UP_regulated	No	Non
LINC00884	2.3792	2.33622e-07	3.53655e-06	1.72059	0.000602715	0.00690948	11	72	43	126	0.536712	2.91012	1.96162	401106		long intergenic non-protein coding RNA 884	Negative	UP_regulated	Liver_TE_genes	KDM1A_target
CCDC89	2.37825	1.14762e-05	0.000131303	2.26018	8.39027e-05	0.0012165	7	46	40	93	0.706793	3.84753	3.77616	220388	ENSG00000179071	coiled-coil domain containing 89	Negative	UP_regulated	No	Non
LURAP1	2.37722	0.00023063	0.00205716	2.11745	0.00285251	0.0263878	5	33	26	64	0.384494	2.10215	1.86934	541468	ENSG00000171357	leucine rich adaptor protein 1	Negative	UP_regulated	No	Non
MORN2	2.37718	8.33716e-22	8.66526e-20	2.06186	1.09098e-16	1.24798e-14	125	811	615	1551	13.0655	70.2207	60.1016	729967	ENSG00000188010	MORN repeat containing 2	Negative	UP_regulated	No	Non
CD14	2.37586	1.24166e-18	8.61381e-17	1.97745	5.38175e-13	3.67633e-11	70	454	325	849	5.29158	28.4297	22.9703	929	ENSG00000170458	CD14 molecule	Negative	UP_regulated	Liver_TE_genes	KDM1A_target
MT1F	2.37536	9.71837e-21	8.7384e-19	3.07499	8.78808e-34	5.20075e-31	104	674	1033	1811	7.84929	42.1392	72.8944	4494	ENSG00000198417	metallothionein 1F	Negative	UP_regulated	No	Non
SIRPA	2.37281	1.0673e-19	8.4446e-18	1.88867	1.22979e-12	7.98687e-11	85	550	371	1006	2.39118	12.817	9.75805	140885	ENSG00000198053	signal regulatory protein alpha	Negative	UP_regulated	No	KDM1A_target
MYO15B	2.37128	1.36258e-25	2.10678e-23	2.27135	1.1025e-23	2.64218e-21	373	2409	2121	4903	4.0775	21.8148	21.6781	80022	ENSG00000266714	myosin XVB	Negative	UP_regulated	No	Non
ENPP7	2.36782	1.81928e-15	8.63427e-14	2.44126	1.92641e-16	2.14854e-14	44	284	282	610	1.76757	9.45085	10.5918	339221	ENSG00000182156	ectonucleotide pyrophosphatase/phosphodiesterase 7	Negative	UP_regulated	Liver_TE_genes	Non
ZG16B	2.36719	3.87912e-15	1.76174e-13	1.75282	2.91392e-08	8.75626e-07	42	271	167	480	2.24689	12.0097	8.35305	124220	ENSG00000162078	zymogen granule protein 16B	Negative	UP_regulated	No	Non
RP11-20J15.2	2.36481	1.06029e-05	0.000121985	1.39528	0.0306351	0.194687	8	52	25	85	1.3562	7.30241	3.9625				Negative	UP_regulated	No	Non
STK4-AS1	2.36481	1.06029e-05	0.000121985	1.39528	0.0306351	0.194687	8	52	25	85	0.55233	2.97401	1.61378	100505826	ENSG00000227477	STK4 antisense RNA 1 (head to head)	Negative	UP_regulated	No	KDM1A_target
PDXP	2.36434	9.63383e-17	5.4245e-15	1.32089	1.44856e-05	0.000252588	55	354	162	571	3.5594	18.9779	9.80226	57026	ENSG00000241360	pyridoxal phosphatase	Negative	UP_regulated	Liver_TE_genes	KDM1A_target
SAMD12	2.35951	4.94043e-05	0.000499959	2.54885	1.43018e-05	0.000249983	6	39	42	87	0.0795002	0.428066	0.52031	401474	ENSG00000177570	sterile alpha motif domain containing 12	Negative	UP_regulated	No	Non
LOH12CR2	2.35359	1.76048e-09	3.65167e-08	1.52837	0.000486586	0.00571371	17	109	58	184	1.57383	8.35919	5.02034	503693	ENSG00000205791	loss of heterozygosity, 12, chromosomal region 2	Negative	UP_regulated	No	KDM1A_target
ELFN1	2.35122	1.02167e-24	1.43123e-22	2.22882	2.19383e-22	4.66057e-20	303	1930	1673	3906	11.2351	59.2816	57.9996	392617	ENSG00000225968	extracellular leucine rich repeat and fibronectin type III domain containing 1	Negative	UP_regulated	No	Non
RP11-98G7.1	2.349	0.00117769	0.00903577	2.19165	0.00432709	0.0377317	4	26	22	52	0.576042	3.10168	2.96219				Negative	UP_regulated	No	Non
PCDHA1	2.349	0.00117769	0.00903577	1.98154	0.0153481	0.109865	4	26	19	49	0.101927	0.548823	0.452667	56147	ENSG00000204970	protocadherin alpha 1	Negative	UP_regulated	No	Non
SELV	2.349	0.00117769	0.00903577	2.31645	0.00281319	0.0260838	4	26	24	54	0.329452	1.77392	1.84816				Negative	UP_regulated	No	Non
AFAP1L1	2.3475	1.71332e-11	4.79101e-10	2.12813	3.69059e-09	1.31716e-07	24	153	124	301	0.72478	3.82751	3.50117	134265	ENSG00000157510	actin filament associated protein 1 like 1	Negative	UP_regulated	No	Non
TNNI1	2.34705	4.98665e-12	1.48539e-10	2.61153	7.71418e-15	7.01241e-13	27	172	195	394	0.511616	2.69984	3.45471	7135	ENSG00000159173	troponin I1, slow skeletal type	Negative	UP_regulated	No	Non
PTK2B	2.34692	1.40251e-21	1.42203e-19	2.29048	1.05605e-20	1.89033e-18	136	864	784	1784	2.44416	12.8628	13.1736	2185	ENSG00000120899	protein tyrosine kinase 2 beta	Negative	UP_regulated	No	KDM1A_target
ATP4A	2.34568	1.12187e-06	1.52554e-05	1.7162	0.00122165	0.0127728	10	64	39	113	0.366599	1.94357	1.33676	495	ENSG00000105675	ATPase H+/K+ transporting subunit alpha	Negative	UP_regulated	No	KDM1A_target
AKR1C4	2.34138	1.28543e-11	3.63835e-10	1.8141	5.67815e-07	1.34963e-05	26	165	108	299	1.93669	10.1812	7.52155	1109	ENSG00000198610	aldo-keto reductase family 1 member C4	Negative	UP_regulated	Liver_TE_genes	KDM1A_target
RPS2P32	2.34077	4.40063e-10	1.00165e-08	1.72192	1.23973e-05	0.000219202	20	127	78	225	3.19664	16.815	11.6562	256355	ENSG00000232818	ribosomal protein S2 pseudogene 32	Negative	UP_regulated	No	Non
WIPF3	2.34034	9.48986e-15	4.10115e-13	2.346	8.57278e-15	7.72029e-13	42	266	252	560	0.987296	5.17976	5.53854	644150	ENSG00000122574	WAS/WASL interacting protein family member 3	Negative	UP_regulated	No	Non
TSPAN10	2.34031	2.35777e-09	4.80282e-08	1.52837	0.000486586	0.00571371	17	108	58	183	0.510789	2.6881	1.62936	83882	ENSG00000182612	tetraspanin 10	Negative	UP_regulated	No	Non
NKX2-5	2.33864	3.29969e-07	4.88435e-06	1.75365	0.000429203	0.00510293	11	70	44	125	0.748937	3.94803	2.80093	1482	ENSG00000183072	NK2 homeobox 5	Negative	UP_regulated	No	Non
TMEM220-AS1	2.33687	1.54072e-05	0.000172473	2.27144	1.98164e-05	0.00033409	8	51	46	105	0.542608	2.86547	2.9171	101101775	ENSG00000263400	TMEM220 antisense RNA 1	Negative	UP_regulated	Liver_TE_genes	KDM1A_target
TULP2	2.33687	1.54072e-05	0.000172473	1.83684	0.00127928	0.0131494	8	51	34	93	0.50918	2.68894	2.02328	7288	ENSG00000104804	TUB like protein 2	Negative	UP_regulated	Liver_TE_genes	KDM1A_target
CTD-2256P15.2	2.33627	1.2276e-09	2.60504e-08	2.3418	9.82287e-10	3.87542e-08	18	114	108	240	2.84824	14.943	15.9781				Negative	UP_regulated	No	Non
HIST1H2AG	2.3361	3.94986e-12	1.19124e-10	2.58855	6.76535e-15	6.21812e-13	28	177	199	404	1.77421	9.29072	11.7895				Negative	UP_regulated	No	Non
MED15P9	2.33302	0.000352577	0.0030195	2.3229	0.000538084	0.00624884	5	32	30	67	0.316542	1.67819	1.77574	285103	ENSG00000223760	mediator complex subunit 15 pseudogene 9	Negative	UP_regulated	No	Non
FAM84A	2.33273	1.43189e-07	2.242e-06	2.64343	1.31681e-09	5.07105e-08	12	76	89	177	0.204061	1.07058	1.41503				Negative	UP_regulated	No	Non
SAA4	2.33261	1.28543e-11	3.63835e-10	2.28753	3.51858e-11	1.78377e-09	26	164	150	340	4.2804	22.3658	23.0887	6291	ENSG00000148965	serum amyloid A4, constitutive	Negative	UP_regulated	Liver_TE_genes	KDM1A_target
LRRC29	2.33261	1.28543e-11	3.63835e-10	1.87931	1.63338e-07	4.26325e-06	26	164	113	303	1.32057	6.90018	5.36614	26231	ENSG00000125122	leucine rich repeat containing 29	Negative	UP_regulated	No	KDM1A_target
SEMA6C	2.32852	4.17751e-20	3.48102e-18	1.58599	7.36762e-10	2.97144e-08	106	665	375	1146	2.60156	13.5201	8.60509	10500	ENSG00000143434	semaphorin 6C	Negative	UP_regulated	No	Non
RP11-517P14.2	2.3277	1.06788e-07	1.70521e-06	1.98501	1.67879e-05	0.000287886	13	82	61	156	2.4387	12.7426	10.699				Negative	UP_regulated	No	Non
RAPGEF3	2.32521	1.57962e-15	7.5775e-14	1.52233	6.53456e-07	1.53681e-05	49	307	166	522	0.593387	3.07971	1.87952	10411	ENSG00000079337	Rap guanine nucleotide exchange factor 3	Negative	UP_regulated	No	Non
C7	2.32301	1.59907e-06	2.11108e-05	2.12999	1.19985e-05	0.000212803	10	63	52	125	0.272966	1.42455	1.32712	730	ENSG00000112936	complement C7	Negative	UP_regulated	No	Non
AC005076.5	2.32217	7.45732e-05	0.000733539	2.5142	2.16324e-05	0.000361138	6	38	41	85	0.963313	5.05393	6.15455				Negative	UP_regulated	No	Non
NCF2	2.31878	4.3825e-22	4.71553e-20	2.16784	1.48496e-19	2.33392e-17	170	1059	900	2129	8.27765	42.7153	40.9729	4688	ENSG00000116701	neutrophil cytosolic factor 2	Negative	UP_regulated	No	Non
RP11-57H12.3	2.31813	0.0160841	0.0927709	2.2848	0.0267805	0.173112	2	13	12	27	0.113829	0.612907	0.638556				Negative	UP_regulated	No	Non
AC073257.2	2.31813	0.0160841	0.0927709	2.39904	0.0160841	0.11398	2	13	13	28	0.540039	2.90782	3.28197				Negative	UP_regulated	No	Non
RP11-10C24.3	2.31813	0.0160841	0.0927709	3.93673	3.36881e-07	8.33167e-06	2	13	38	53	0.225765	1.21562	4.01057				Negative	UP_regulated	No	Non
AC080008.1	2.31813	0.0160841	0.0927709	2.39904	0.0160841	0.11398	2	13	13	28	2.88021	15.5084	17.5039				Negative	UP_regulated	No	Non
ISPD	2.31813	0.0160841	0.0927709	3.59706	1.73427e-05	0.000296355	2	13	30	45	0.107844	0.580685	1.51247				Negative	UP_regulated	No	Non
RP11-382J12.1	2.31813	0.0160841	0.0927709	2.16073	0.0443061	0.259564	2	13	11	26	0.0523194	0.281712	0.269043				Negative	UP_regulated	No	Non
RP11-619A14.3	2.31813	0.0160841	0.0927709	2.78257	0.00200946	0.0195831	2	13	17	32	0.734898	3.95704	5.8404				Negative	UP_regulated	No	Non
RP11-154J22.1	2.31813	0.0160841	0.0927709	2.60351	0.00572059	0.0477231	2	13	15	30	0.0605394	0.325973	0.424518				Negative	UP_regulated	No	Non
CES4A	2.31813	0.0160841	0.0927709	2.39904	0.0160841	0.11398	2	13	13	28	0.0657006	0.353763	0.399282	283848	ENSG00000172824	carboxylesterase 4A	Negative	UP_regulated	No	KDM1A_target
MIR22HG	2.31813	0.0160841	0.0927709	2.16073	0.0443061	0.259564	2	13	11	26	0.0954925	0.514176	0.491053	84981	ENSG00000186594	MIR22 host gene	Negative	UP_regulated	No	KDM1A_target
CCDC178	2.31813	0.0160841	0.0927709	3.08525	0.000243751	0.00311928	2	13	21	36	0.0637186	0.343091	0.625535	374864	ENSG00000166960	coiled-coil domain containing 178	Negative	UP_regulated	No	Non
FLJ16779	2.31813	0.0160841	0.0927709	2.69582	0.00339444	0.0305909	2	13	16	31	0.0373318	0.201012	0.279232	100192386	ENSG00000275620	uncharacterized LOC100192386	Negative	UP_regulated	No	Non
EGFL7	2.3179	7.54809e-10	1.65504e-08	1.34416	0.00123242	0.0128576	20	125	60	205	1.11688	5.78253	3.13275	51162	ENSG00000172889	EGF like domain multiple 7	Negative	UP_regulated	No	Non
REN	2.30838	1.54072e-05	0.000172473	1.70412	0.00381958	0.0339964	8	50	31	89	0.788226	4.08094	2.85574	5972	ENSG00000143839	renin	Negative	UP_regulated	No	Non
CHAC1	2.30838	1.54072e-05	0.000172473	1.9967	0.00041851	0.00499833	8	50	38	96	0.554209	2.86935	2.4613	79094	ENSG00000128965	ChaC glutathione specific gamma-glutamylcyclotransferase 1	Negative	UP_regulated	No	Non
CNFN	2.30838	1.54072e-05	0.000172473	2.65379	1.29632e-07	3.44868e-06	8	50	60	118	1.89148	9.7929	13.2635	84518	ENSG00000105427	cornifelin	Negative	UP_regulated	No	Non
SLC22A7	2.30755	1.36799e-17	8.69936e-16	2.21427	5.2568e-16	5.53309e-14	70	433	383	886	2.82958	14.4991	14.475	10864	ENSG00000137204	solute carrier family 22 member 7	Negative	UP_regulated	Liver_TE_genes	KDM1A_target
FAM96AP2	2.30691	6.73552e-08	1.10692e-06	2.59087	3.44136e-10	1.46551e-08	14	87	100	201	4.18445	21.5407	27.9452	391174		family with sequence similarity 96 member A pseudogene 2	Negative	UP_regulated	No	Non
AC011747.6	2.30691	6.73552e-08	1.10692e-06	2.35675	2.96328e-08	8.88158e-07	14	87	85	186	3.53272	18.1857	20.0538				Negative	UP_regulated	No	Non
CCR6	2.3057	5.36764e-21	5.0129e-19	2.78007	1.18262e-29	4.5422e-27	138	852	1117	2107	3.01389	15.4141	22.8086	1235	ENSG00000112486	C-C motif chemokine receptor 6	Negative	UP_regulated	No	KDM1A_target
SLC28A2	2.30139	0.0103994	0.0624608	3.03844	6.47698e-05	0.000963177	3	19	30	52	0.0823788	0.432193	0.770215	9153	ENSG00000137860	solute carrier family 28 member 2	Negative	UP_regulated	No	Non
PELI3	2.30097	2.94444e-22	3.25268e-20	1.94692	2.39807e-16	2.66434e-14	190	1169	863	2222	6.89973	35.166	29.3012	246330	ENSG00000174516	pellino E3 ubiquitin protein ligase family member 3	Negative	UP_regulated	No	Non
WASIR2	2.29998	2.27883e-06	2.94153e-05	1.88966	0.000212314	0.00275406	10	62	44	116	1.35266	6.9472	5.56465	100132169	ENSG00000231439	WASH and IL9R antisense RNA 2	Negative	UP_regulated	No	Non
MIXL1	2.29985	5.03351e-18	3.31731e-16	2.37759	2.74978e-19	4.17477e-17	79	486	484	1049	5.55104	28.2887	31.7972	83881	ENSG00000185155	Mix paired-like homeobox	Negative	UP_regulated	No	Non
WDR31	2.29876	5.72585e-15	2.53493e-13	2.08338	3.77693e-12	2.24434e-10	46	283	230	559	1.32946	6.77539	6.21502	114987	ENSG00000148225	WD repeat domain 31	Negative	UP_regulated	No	Non
LINC00265	2.29587	2.01542e-11	5.5692e-10	2.16443	3.03115e-10	1.30412e-08	27	166	143	336	1.23576	6.29374	6.11933	349114		long intergenic non-protein coding RNA 265	Negative	UP_regulated	No	Non
NUDT14	2.29281	5.41943e-21	5.04503e-19	1.95662	1.414e-15	1.40663e-13	143	875	654	1672	10.6407	53.9351	45.4996	256281	ENSG00000183828	nudix hydrolase 14	Negative	UP_regulated	No	Non
PRICKLE2	2.29272	0.00182283	0.0134022	3.21956	3.78178e-07	9.26608e-06	4	25	45	74	0.0653542	0.338363	0.687421	166336	ENSG00000163637	prickle planar cell polarity protein 2	Negative	UP_regulated	No	Non
C9orf57	2.29272	0.00182283	0.0134022	2.19165	0.00432709	0.0377317	4	25	22	51	0.364863	1.88903	1.87624	138240	ENSG00000204669	chromosome 9 open reading frame 57	Negative	UP_regulated	No	Non
RP13-298C8.3	2.29272	0.00182283	0.0134022	2.05503	0.0101133	0.0764208	4	25	20	49	1.68722	8.73538	7.88749				Negative	UP_regulated	No	Non
RP11-1069G10.2	2.29272	0.00182283	0.0134022	2.89871	1.36697e-05	0.000239586	4	25	36	65	0.465536	2.41025	3.91735				Negative	UP_regulated	No	Non
ASB9P1	2.29272	0.00182283	0.0134022	2.77367	5.25415e-05	0.000799999	4	25	33	62	0.719144	3.72328	5.5471	728619		ankyrin repeat and SOCS box containing 9 pseudogene 1	Negative	UP_regulated	No	KDM1A_target
HPX	2.28999	2.62705e-23	3.23479e-21	1.79991	4.23239e-15	3.97831e-13	276	1685	1132	3093	10.8371	54.8065	41.5571	3263	ENSG00000110169	hemopexin	Negative	UP_regulated	Liver_TE_genes	Non
SERTAD1	2.28825	3.63107e-21	3.50912e-19	2.06412	2.28343e-17	2.82969e-15	151	921	744	1816	10.1836	51.4533	46.913	29950	ENSG00000197019	SERTA domain containing 1	Negative	UP_regulated	No	KDM1A_target
RP11-312B8.1	2.28741	0.000538084	0.00443592	1.74117	0.0211438	0.142854	5	31	20	56	1.71771	8.82211	6.42403				Negative	UP_regulated	No	Non
C8G	2.27979	8.08578e-14	3.07907e-12	1.91148	1.17056e-09	4.55929e-08	41	249	182	472	5.70838	28.7183	23.6917	733	ENSG00000176919	complement C8 gamma chain	Negative	UP_regulated	Liver_TE_genes	KDM1A_target
LMNTD2	2.27657	3.24674e-06	4.08544e-05	1.60114	0.00242152	0.02294	10	61	36	107	0.485925	2.45543	1.63557	256329	ENSG00000185522	lamin tail domain containing 2	Negative	UP_regulated	No	Non
AC002467.7	2.27557	9.2963e-07	1.28003e-05	1.42464	0.00607118	0.0503222	11	67	35	113	1.59377	8.04152	4.74131				Negative	UP_regulated	No	Non
RP11-1275H24.1	2.27442	1.3166e-13	4.85734e-12	2.11217	1.72241e-11	9.06471e-10	39	236	199	474	2.09741	10.5138	10.0062				Negative	UP_regulated	No	Non
RP11-12A20.7	2.27201	1.01947e-08	1.90359e-07	2.48894	1.31145e-10	6.01255e-09	17	103	113	233	3.7003	18.5718	22.9966				Negative	UP_regulated	No	Non
CEBPA-AS1	2.26993	3.66879e-20	3.07924e-18	1.86685	5.56337e-14	4.50005e-12	131	789	563	1483	8.49714	42.3944	34.1434				Negative	UP_regulated	No	Non
TSPAN15	2.26426	2.19698e-19	1.67432e-17	1.53106	2.51817e-09	9.23158e-08	111	666	378	1155	5.98084	29.7265	19.0427	23555	ENSG00000099282	tetraspanin 15	Negative	UP_regulated	No	Non
MAT1A	2.26386	1.77417e-25	2.70065e-23	2.10481	2.01262e-22	4.30715e-20	1175	7043	5952	14170	45.3984	225.419	215.012	4143	ENSG00000151224	methionine adenosyltransferase 1A	Negative	UP_regulated	Liver_TE_genes	KDM1A_target
BHLHA15	2.25697	5.85357e-08	9.74408e-07	2.57607	1.33815e-10	6.13014e-09	15	90	106	211	2.67989	13.3198	17.7063	168620	ENSG00000180535	basic helix-loop-helix family member a15	Negative	UP_regulated	No	Non
RP11-887P2.3	2.25392	1.31272e-06	1.76624e-05	1.50451	0.00440277	0.0382708	11	66	37	114	2.05003	10.1892	6.44712				Negative	UP_regulated	No	Non
STX1B	2.2519	3.3483e-16	1.76374e-14	2.25652	4.5656e-16	4.84963e-14	63	375	355	793	1.66086	8.18942	8.75019	112755	ENSG00000099365	syntaxin 1B	Negative	UP_regulated	No	Non
ST3GAL3	2.25061	1.53036e-22	1.74714e-20	1.80719	3.87056e-15	3.67392e-13	270	1604	1113	2987	8.66396	42.637	33.3922	6487	ENSG00000126091	ST3 beta-galactoside alpha-2,3-sialyltransferase 3	Negative	UP_regulated	No	Non
MAP1A	2.24965	3.24692e-05	0.000340768	1.91898	0.000608709	0.00696168	8	48	36	92	0.107307	0.533344	0.451477	4130	ENSG00000166963	microtubule associated protein 1A	Negative	UP_regulated	No	KDM1A_target
AC012146.7	2.24965	3.24692e-05	0.000340768	2.50214	1.32245e-06	2.91291e-05	8	48	54	110	0.568575	2.82598	3.5883				Negative	UP_regulated	No	Non
RANGRF	2.24965	3.24692e-05	0.000340768	1.95836	0.00041851	0.00499833	8	48	37	93	0.723248	3.59475	3.12749	29098	ENSG00000108961	RAN guanine nucleotide release factor	Negative	UP_regulated	No	Non
AL132772.1	2.24965	3.24692e-05	0.000340768	2.74669	2.77199e-08	8.37315e-07	8	48	64	120	12.6729	62.9879	94.7901				Negative	UP_regulated	No	Non
NFATC4	2.24747	2.47509e-12	7.7107e-11	1.78182	1.00364e-07	2.72124e-06	34	202	138	374	0.57454	2.82763	2.1803	4776	ENSG00000100968	nuclear factor of activated T cells 4	Negative	UP_regulated	No	KDM1A_target
CNBD2	2.24742	5.64529e-05	0.000565075	1.79807	0.00401524	0.0354927	7	42	29	78	0.199399	0.991069	0.772359	140894	ENSG00000149646	cyclic nucleotide binding domain containing 2	Negative	UP_regulated	No	Non
ZBED5-AS1	2.24634	3.8621e-12	1.1666e-10	1.96004	4.71177e-09	1.64617e-07	32	190	147	369	2.28684	11.2478	9.822	729013	ENSG00000247271	ZBED5 antisense RNA 1	Negative	UP_regulated	No	KDM1A_target
MMP20	2.24446	0.00016937	0.00155326	1.62017	0.0191693	0.131287	6	36	22	64	0.335328	1.66667	1.14958	9313	ENSG00000137674	matrix metallopeptidase 20	Negative	UP_regulated	No	KDM1A_target
ADCK1	2.24435	2.28616e-18	1.54712e-16	1.96522	3.2484e-14	2.73035e-12	98	580	451	1129	2.62778	12.8831	11.3067	57143	ENSG00000063761	aarF domain containing kinase 1	Negative	UP_regulated	No	Non
ACOT2	2.24391	5.96986e-25	8.56999e-23	2.01814	1.05343e-20	1.89033e-18	975	5764	4651	11390	58.0886	284.472	259.077	10965	ENSG00000119673	acyl-CoA thioesterase 2	Negative	UP_regulated	No	KDM1A_target
TRMT12	2.24171	1.09081e-12	3.55609e-11	2.04201	1.60801e-10	7.26311e-09	36	213	175	424	2.20186	10.7919	10.0074	55039	ENSG00000183665	tRNA methyltransferase 12 homolog	Negative	UP_regulated	No	Non
THAP7-AS1	2.24099	1.20304e-10	2.96957e-09	1.28637	0.00108016	0.0115072	25	148	72	245	1.19807	5.87535	3.22605	439931	ENSG00000230513	THAP7 antisense RNA 1	Negative	UP_regulated	No	Non
RP3-407E4.4	2.24032	0.000819566	0.00649871	2.06116	0.00429585	0.0376348	5	30	25	60	0.736417	3.6602	3.44263				Negative	UP_regulated	No	Non
HSD17B6	2.23931	1.71864e-13	6.21024e-12	2.06933	1.87813e-11	9.83956e-10	42	248	208	498	2.63554	12.8915	12.2034	8630	ENSG00000025423	hydroxysteroid 17-beta dehydrogenase 6	Negative	UP_regulated	Liver_TE_genes	KDM1A_target
CATSPERD	2.23912	2.36033e-07	3.57042e-06	1.80641	8.549e-05	0.00123458	14	83	58	155	0.728196	3.57625	2.82062	257062	ENSG00000174898	cation channel sperm associated auxiliary subunit delta	Negative	UP_regulated	No	KDM1A_target
GDPGP1	2.23764	8.51841e-10	1.8517e-08	2.29879	3.18117e-10	1.36259e-08	22	130	128	280	0.542843	2.6572	2.95296	390637	ENSG00000183208	GDP-D-glucose phosphorylase 1	Negative	UP_regulated	No	Non
FAM129C	2.23691	2.7771e-14	1.12788e-12	1.76172	7.66626e-09	2.58345e-07	47	277	188	512	1.01098	4.93578	3.78095				Negative	UP_regulated	No	Non
ITGAL	2.23423	1.21712e-13	4.52198e-12	1.77816	1.4456e-08	4.6116e-07	43	253	174	470	0.947238	4.6168	3.58374	3683	ENSG00000005844	integrin subunit alpha L	Negative	UP_regulated	No	Non
RP11-420A23.1	2.23416	0.00281319	0.0197619	2.89871	1.36697e-05	0.000239586	4	24	36	64	0.173707	0.863374	1.4617				Negative	UP_regulated	No	Non
HLA-DOA	2.23416	0.00281319	0.0197619	2.05503	0.0101133	0.0764208	4	24	20	48	0.142144	0.706495	0.664499	3111	ENSG00000204252	major histocompatibility complex, class II, DO alpha	Negative	UP_regulated	No	Non
RP11-254B13.1	2.23416	0.00281319	0.0197619	1.9041	0.0231566	0.154598	4	24	18	46	0.642209	3.19196	2.702				Negative	UP_regulated	No	Non
COL4A1	2.23416	0.00281319	0.0197619	2.19165	0.00432709	0.0377317	4	24	22	50	0.0696484	0.346172	0.358155	1282	ENSG00000187498	collagen type IV alpha 1 chain	Negative	UP_regulated	No	Non
BATF	2.2324	3.48581e-14	1.39423e-12	1.93159	1.08004e-10	4.98709e-09	48	282	216	546	6.98303	33.9846	29.3801	10538	ENSG00000156127	basic leucine zipper ATF-like transcription factor	Negative	UP_regulated	No	Non
EFCAB10	2.23144	9.14061e-09	1.71559e-07	2.25944	5.6722e-09	1.95463e-07	18	106	102	226	0.995448	4.85603	5.27403	100130771	ENSG00000185055	EF-hand calcium binding domain 10	Negative	UP_regulated	No	Non
LINC00992	2.22859	4.62432e-06	5.66164e-05	1.7526	0.000864433	0.00944848	10	59	40	109	1.24624	6.09094	4.66079	728342		long intergenic non-protein coding RNA 992	Negative	UP_regulated	No	Non
MLF1	2.22728	4.12195e-14	1.63514e-12	2.04699	5.17032e-12	2.98961e-10	48	281	234	563	1.91745	9.29862	8.73967	4291	ENSG00000178053	myeloid leukemia factor 1	Negative	UP_regulated	No	Non
C9orf116	2.22698	1.52102e-16	8.35349e-15	1.81116	4.68736e-11	2.30967e-09	73	427	302	802	5.58349	27.0546	21.5967	138162	ENSG00000160345	chromosome 9 open reading frame 116	Negative	UP_regulated	No	Non
RP11-678G15.2	2.22397	0.0161862	0.0932189	2.52664	0.00268218	0.025013	3	18	21	42	0.246235	1.22386	1.61155				Negative	UP_regulated	No	Non
SLC52A3	2.22259	5.02309e-09	9.7758e-08	1.75838	9.38434e-06	0.000171042	20	117	80	217	0.827694	4.01102	3.09547	113278	ENSG00000101276	solute carrier family 52 member 3	Negative	UP_regulated	No	Non
GREB1L	2.22166	3.22939e-07	4.7864e-06	2.15715	7.3143e-07	1.70911e-05	14	82	74	170	0.188799	0.916042	0.93304	80000	ENSG00000141449	GREB1 like retinoic acid receptor coactivator	Negative	UP_regulated	No	Non
RP11-626G11.4	2.21936	4.70792e-05	0.000478766	2.17444	6.27333e-05	0.000937288	8	47	43	98	1.3562	6.60025	6.8155				Negative	UP_regulated	No	Non
RP11-677M14.3	2.21836	6.11297e-13	2.06241e-11	1.86804	3.45958e-09	1.24006e-07	39	227	168	434	3.61524	17.4312	14.5606				Negative	UP_regulated	No	Non
LINC01003	2.21679	7.5122e-17	4.29168e-15	1.71095	3.12522e-10	1.3416e-08	78	453	301	832	6.30413	30.329	22.7454	100128822	ENSG00000261455	long intergenic non-protein coding RNA 1003	Negative	UP_regulated	No	Non
FAM222A	2.21603	2.81592e-20	2.37717e-18	2.03407	2.9601e-17	3.59151e-15	166	963	801	1930	6.35859	30.5569	28.6868	84915	ENSG00000139438	family with sequence similarity 222 member A	Negative	UP_regulated	No	KDM1A_target
RP11-486A14.1	2.21452	2.02989e-17	1.24314e-15	1.7989	9.9318e-12	5.44943e-10	89	516	365	970	11.1993	53.7871	42.9426				Negative	UP_regulated	No	Non
CCL15	2.21431	7.70411e-07	1.07742e-05	1.97634	4.25715e-05	0.000665312	12	70	56	138	1.09669	5.29947	4.78508	6359	ENSG00000275718	C-C motif chemokine ligand 15	Negative	UP_regulated	Liver_TE_genes	KDM1A_target
RP13-392I16.1	2.21277	8.39027e-05	0.000818231	2.18643	0.000184687	0.00243712	7	41	38	86	1.40959	6.83926	7.15444				Negative	UP_regulated	No	Non
CACFD1	2.20505	5.78718e-22	6.15677e-20	1.75413	1.38183e-14	1.22915e-12	299	1721	1188	3208	12.1104	57.7427	44.9883	11094	ENSG00000160325	calcium channel flower domain containing 1	Negative	UP_regulated	No	Non
C5AR1	2.20398	6.58386e-06	7.85835e-05	1.24011	0.0324684	0.2047	10	58	28	96	0.483125	2.32123	1.26478	728	ENSG00000197405	complement C5a receptor 1	Negative	UP_regulated	Liver_TE_genes	KDM1A_target
PAX3	2.20392	0.0267805	0.144655	2.69582	0.00339444	0.0305909	2	12	16	30	0.0615456	0.305899	0.460345	5077	ENSG00000135903	paired box 3	Negative	UP_regulated	No	Non
AGXT2	2.20392	0.0267805	0.144655	2.8644	0.00118753	0.0124543	2	12	18	32	0.072151	0.35861	0.607129	64902	ENSG00000113492	alanine--glyoxylate aminotransferase 2	Negative	UP_regulated	No	Non
PCLO	2.20392	0.0267805	0.144655	4.04598	1.27111e-07	3.38473e-06	2	12	41	55	0.0124663	0.0619608	0.238939	27445	ENSG00000186472	piccolo presynaptic cytomatrix protein	Negative	UP_regulated	No	Non
C11orf44	2.20392	0.0267805	0.144655	3.01533	0.00041343	0.0049499	2	12	20	34	0.0803892	0.399557	0.751613	283171		chromosome 11 open reading frame 44	Negative	UP_regulated	No	Non
NAP1L2	2.20392	0.0267805	0.144655	3.15195	0.000143701	0.00194995	2	12	22	36	0.11182	0.555776	1.15003	4674	ENSG00000186462	nucleosome assembly protein 1 like 2	Negative	UP_regulated	No	Non
GRK4	2.20272	5.89029e-14	2.29425e-12	2.12988	3.6756e-13	2.58075e-11	49	282	253	584	1.49081	7.10731	7.19687	2868	ENSG00000125388	G protein-coupled receptor kinase 4	Negative	UP_regulated	No	Non
CD19	2.20233	1.13178e-19	8.87011e-18	1.66391	9.34507e-12	5.15187e-10	150	862	560	1572	7.88843	37.5523	27.5349	930	ENSG00000177455	CD19 molecule	Negative	UP_regulated	No	KDM1A_target
ABHD15	2.19938	3.04245e-19	2.27972e-17	1.91664	7.79369e-15	7.07359e-13	136	780	605	1521	5.39798	25.6458	22.4515	116236	ENSG00000168792	abhydrolase domain containing 15	Negative	UP_regulated	No	KDM1A_target
PCSK1N	2.19917	2.97007e-22	3.27475e-20	1.36523	1.27955e-09	4.94725e-08	351	2012	1065	3428	36.7147	174.337	104.155	27344	ENSG00000102109	proprotein convertase subtilisin/kexin type 1 inhibitor	Negative	UP_regulated	No	Non
RP11-418J17.3	2.19164	0.00124544	0.00949156	2.45982	0.000150641	0.00203042	5	29	33	67	0.793821	3.814	4.8985				Negative	UP_regulated	No	Non
RP11-286N22.10	2.19164	0.00124544	0.00949156	1.66768	0.0310526	0.196887	5	29	19	53	1.28674	6.18225	4.57161				Negative	UP_regulated	No	Non
NRIP3	2.18843	6.81982e-05	0.000674377	1.45157	0.0219259	0.147606	8	46	26	80	0.276634	1.31766	0.840593	56675	ENSG00000175352	nuclear receptor interacting protein 3	Negative	UP_regulated	No	Non
RP11-181C3.1	2.18843	6.81982e-05	0.000674377	1.65702	0.00546398	0.0460326	8	46	30	84	0.594662	2.83249	2.08496				Negative	UP_regulated	No	Non
RP11-49I11.1	2.18843	6.81982e-05	0.000674377	1.33671	0.0425388	0.251795	8	46	24	78	1.87284	8.92071	5.25315				Negative	UP_regulated	No	Non
LPHN1	2.18761	1.16553e-21	1.19427e-19	1.49648	5.13089e-11	2.50481e-09	300	1706	997	3003	5.0396	23.7402	15.6591				Negative	UP_regulated	No	Non
IFIT3	2.1861	4.41813e-07	6.39785e-06	2.93529	1.51101e-13	1.12928e-11	14	80	127	221	0.756055	3.57886	6.41247	3437	ENSG00000119917	interferon induced protein with tetratricopeptide repeats 3	Negative	UP_regulated	Liver_TE_genes	Non
RP11-540A21.2	2.1861	4.41813e-07	6.39785e-06	2.19556	3.8522e-07	9.43066e-06	14	80	76	170	0.758353	3.58974	3.84905				Negative	UP_regulated	No	Non
MARVELD3	2.18591	1.07502e-18	7.53707e-17	2.02347	3.98553e-16	4.25681e-14	129	733	618	1480	2.85318	13.4299	12.7798	91862	ENSG00000140832	MARVEL domain containing 3	Negative	UP_regulated	Liver_TE_genes	Non
PSTPIP1	2.18554	4.42692e-08	7.49617e-07	1.06398	0.0266086	0.173003	17	97	42	156	0.542456	2.564	1.25303	9051	ENSG00000140368	proline-serine-threonine phosphatase interacting protein 1	Negative	UP_regulated	No	Non
SPINT1	2.18428	1.30266e-22	1.49899e-20	1.48268	1.86484e-11	9.77878e-10	477	2706	1570	4753	19.1999	90.2273	59.0849	6692	ENSG00000166145	serine peptidase inhibitor, Kunitz type 1	Negative	UP_regulated	No	Non
CPAMD8	2.18411	2.39249e-12	7.47603e-11	1.97246	4.8766e-10	2.02306e-08	38	216	176	430	0.531196	2.50124	2.30028	27151	ENSG00000160111	C3 and PZP like alpha-2-macroglobulin domain containing 8	Negative	UP_regulated	No	Non
KRT12	2.18389	1.30212e-13	4.81311e-12	1.79956	3.06573e-09	1.10572e-07	47	267	193	507	3.58908	16.8898	13.7797	3859	ENSG00000187242	keratin 12	Negative	UP_regulated	No	Non
ERP27	2.18151	1.5723e-10	3.81857e-09	3.4191	2.96122e-27	9.54106e-25	28	159	354	541	1.64549	7.74043	19.4508	121506	ENSG00000139055	endoplasmic reticulum protein 27	Negative	UP_regulated	No	Non
RINL	2.18119	3.19351e-21	3.11278e-19	1.70708	1.09891e-13	8.48633e-12	266	1506	1023	2795	9.0273	42.3381	32.46	126432	ENSG00000187994	Ras and Rab interactor like	Negative	UP_regulated	No	Non
LCP1	2.18034	9.39299e-14	3.54428e-12	2.7575	1.26881e-21	2.54623e-19	48	272	383	703	1.35218	6.34733	10.0876	3936	ENSG00000136167	lymphocyte cytosolic protein 1	Negative	UP_regulated	No	Non
CCNO	2.17987	6.39033e-07	9.01955e-06	2.14141	2.37222e-06	4.96675e-05	13	74	68	155	1.02455	4.83116	5.01067	10309	ENSG00000152669	cyclin O	Negative	UP_regulated	No	Non
CTD-2630F21.1	2.17987	6.39033e-07	9.01955e-06	2.39334	3.32973e-08	9.91328e-07	13	74	81	168	1.33148	6.27843	7.7566				Negative	UP_regulated	No	Non
DENND2D	2.17727	0.000124562	0.00117288	1.40165	0.048953	0.282777	7	40	22	69	0.18096	0.85659	0.531744	79961	ENSG00000162777	DENN domain containing 2D	Negative	UP_regulated	No	KDM1A_target
RP11-278A23.1	2.17312	0.00432709	0.0292419	2.31645	0.00281319	0.0260838	4	23	24	51	0.218415	1.04035	1.22526				Negative	UP_regulated	No	Non
GFAP	2.17312	0.00432709	0.0292419	1.9041	0.0231566	0.154598	4	23	18	45	0.0937038	0.446328	0.394245	2670	ENSG00000131095	glial fibrillary acidic protein	Negative	UP_regulated	No	KDM1A_target
ROCK1P1	2.17312	0.00432709	0.0292419	2.48547	0.000758987	0.0084407	4	23	27	54	0.215607	1.02698	1.3607	727758	ENSG00000263006	Rho associated coiled-coil containing protein kinase 1 pseudogene 1	Negative	UP_regulated	No	Non
ETV2	2.17312	0.00432709	0.0292419	2.19165	0.00432709	0.0377317	4	23	22	49	0.265001	1.26225	1.36272	2116	ENSG00000105672	ETS variant transcription factor 2	Negative	UP_regulated	No	KDM1A_target
BCL2A1	2.17294	2.19905e-14	9.01953e-13	2.21889	8.06047e-15	7.28154e-13	55	310	302	667	7.20052	33.6196	36.9662	597	ENSG00000140379	BCL2 related protein A1	Negative	UP_regulated	Liver_TE_genes	KDM1A_target
CATSPERG	2.17178	3.66342e-18	2.44492e-16	1.74166	6.20639e-12	3.52888e-10	118	664	465	1247	1.83061	8.53319	6.74471	57828	ENSG00000099338	cation channel sperm associated auxiliary subunit gamma	Negative	UP_regulated	No	Non
SPA17	2.17027	7.14182e-11	1.81745e-09	1.91935	1.32693e-08	4.26352e-07	30	169	134	333	0.821731	3.83464	3.4317	53340	ENSG00000064199	sperm autoantigenic protein 17	Negative	UP_regulated	No	Non
RP11-411G2.1	2.16914	3.54976e-05	0.000369674	1.3903	0.0195301	0.133475	9	51	28	88	7.16834	33.6493	20.8512				Negative	UP_regulated	No	Non
PIFO	2.16887	3.37711e-10	7.81559e-09	1.59019	1.42081e-05	0.00024872	27	152	96	275	0.903402	4.21299	3.00321	128344	ENSG00000173947	primary cilia formation	Negative	UP_regulated	No	Non
TTC25	2.16504	3.867e-10	8.86093e-09	1.56734	2.29452e-05	0.000381407	26	146	91	263	1.48273	6.89718	4.85207	83538	ENSG00000204815	tetratricopeptide repeat domain 25	Negative	UP_regulated	No	KDM1A_target
STOML1	2.1644	1.60827e-16	8.79104e-15	1.75005	6.42869e-11	3.10181e-09	85	476	337	898	1.15844	5.37394	4.2942	9399	ENSG00000067221	stomatin like 1	Negative	UP_regulated	No	Non
IL31RA	2.16232	0.000382556	0.00325366	2.06527	0.00128011	0.0131494	6	34	30	70	0.186937	0.877509	0.873898	133396	ENSG00000164509	interleukin 31 receptor A	Negative	UP_regulated	No	Non
RIN3	2.16102	1.78672e-20	1.53743e-18	1.96969	2.87351e-17	3.5011e-15	228	1273	1052	2553	3.74364	17.3148	16.15	79890	ENSG00000100599	Ras and Rab interactor 3	Negative	UP_regulated	No	KDM1A_target
C14orf79	2.16088	4.26537e-14	1.68856e-12	2.02608	1.84677e-12	1.15415e-10	56	313	269	638	1.52803	7.07484	6.86265				Negative	UP_regulated	No	Non
KCNJ11	2.15912	5.2962e-17	3.09948e-15	1.75536	1.65153e-11	8.72331e-10	95	530	378	1003	4.22727	19.5363	15.7262	3767	ENSG00000187486	potassium inwardly rectifying channel subfamily J member 11	Negative	UP_regulated	No	Non
PAK1	2.15701	2.092e-21	2.0991e-19	2.04026	2.58998e-19	3.94565e-17	335	1865	1623	3823	7.58232	34.9676	34.3457	5058	ENSG00000149269	p21 (RAC1) activated kinase 1	Negative	UP_regulated	No	Non
AC090587.5	2.15682	9.86843e-05	0.00095293	2.03404	0.000287197	0.00360838	8	45	39	92	2.30883	10.7583	10.5236				Negative	UP_regulated	No	Non
TRPM2	2.15682	9.86843e-05	0.00095293	1.91898	0.000608709	0.00696168	8	45	36	89	0.170106	0.792633	0.715697	7226	ENSG00000142185	transient receptor potential cation channel subfamily M member 2	Negative	UP_regulated	No	Non
DBP	2.15425	1.68234e-15	8.04362e-14	1.55017	2.29719e-08	7.03049e-07	73	406	252	731	1.59041	7.32726	5.13314	1628	ENSG00000105516	D-box binding PAR bZIP transcription factor	Negative	UP_regulated	No	KDM1A_target
TTC24	2.15348	1.33265e-05	0.000151249	2.26212	2.8034e-06	5.72485e-05	10	56	57	123	0.50396	2.33783	2.68576	164118	ENSG00000187862	tetratricopeptide repeat domain 24	Negative	UP_regulated	No	Non
TEX9	2.1534	3.49128e-12	1.06178e-10	2.94272	8.31213e-23	1.84701e-20	39	217	354	610	0.670717	3.09146	5.69212	374618	ENSG00000151575	testis expressed 9	Negative	UP_regulated	No	Non
APOA5	2.15331	1.1255e-22	1.30289e-20	1.94749	5.35632e-19	7.84457e-17	719	3992	3266	7977	52.8937	243.274	224.64	116519	ENSG00000110243	apolipoprotein A5	Negative	UP_regulated	Liver_TE_genes	KDM1A_target
SPINK1	2.15229	4.19711e-11	1.10443e-09	1.81579	8.70447e-08	2.3835e-06	32	178	133	343	3.0826	14.2042	11.9789	6690	ENSG00000164266	serine peptidase inhibitor, Kazal type 1	Negative	UP_regulated	No	KDM1A_target
RP11-876N24.5	2.14798	2.61939e-11	7.13546e-10	2.27807	1.63288e-12	1.03272e-10	33	183	189	405	4.05938	18.6477	21.7372				Negative	UP_regulated	No	Non
VWF	2.14699	5.79776e-14	2.26124e-12	1.93195	2.09572e-11	1.09008e-09	56	310	252	618	0.768351	3.52341	3.23272	7450	ENSG00000110799	von Willebrand factor	Negative	UP_regulated	No	Non
SLC25A18	2.14611	5.31144e-09	1.03128e-07	2.37552	5.02854e-11	2.46106e-09	22	122	135	279	0.661579	3.03912	3.79568	83733	ENSG00000182902	solute carrier family 25 member 18	Negative	UP_regulated	Liver_TE_genes	Non
CELP	2.14559	2.01086e-09	4.1419e-08	1.54974	6.21505e-05	0.000929229	24	133	83	240	0.95232	4.37173	3.07926	1057	ENSG00000170827	carboxyl ester lipase pseudogene	Negative	UP_regulated	No	Non
RP11-545E17.3	2.14417	5.22009e-11	1.35397e-09	1.50233	1.449e-05	0.000252589	32	177	107	316	8.38649	38.4267	26.2187				Negative	UP_regulated	No	Non
DUOX2	2.14349	6.405e-12	1.87798e-10	2.04436	7.6958e-11	3.63458e-09	38	210	185	433	0.550912	2.52202	2.50765	50506	ENSG00000140279	dual oxidase 2	Negative	UP_regulated	No	Non
AKR1C7P	2.14216	0.0161862	0.0932189	1.94628	0.0264707	0.172281	3	17	14	34	0.477889	2.24329	2.08512	648947		aldo-keto reductase family 1 member C7, pseudogene	Negative	UP_regulated	No	Non
FAM174B	2.14216	0.0161862	0.0932189	2.65708	0.00106861	0.0113958	3	17	23	43	0.0918426	0.431123	0.658335	400451	ENSG00000185442	family with sequence similarity 174 member B	Negative	UP_regulated	No	Non
RP11-1151B14.1	2.14216	0.0161862	0.0932189	2.65708	0.00106861	0.0113958	3	17	23	43	0.330534	1.55158	2.36929				Negative	UP_regulated	No	Non
AC002116.7	2.14216	0.0161862	0.0932189	1.94628	0.0264707	0.172281	3	17	14	34	0.66518	3.12246	2.9023				Negative	UP_regulated	No	Non
KCNH3	2.13992	3.02531e-18	2.03074e-16	1.13793	6.60929e-06	0.000124533	135	743	350	1228	4.51278	20.5745	10.9389	23416	ENSG00000135519	potassium voltage-gated channel subfamily H member 3	Negative	UP_regulated	No	Non
TMEM127	2.13915	2.97252e-23	3.64469e-21	1.84814	5.12708e-18	6.85139e-16	1626	8939	6894	17459	36.4095	165.811	144.332	55654	ENSG00000135956	transmembrane protein 127	Negative	UP_regulated	Liver_TE_genes	KDM1A_target
POU2AF1	2.13858	1.33757e-16	7.4162e-15	1.44025	4.69374e-08	1.3645e-06	96	528	307	931	1.84557	8.40858	5.51816	5450	ENSG00000110777	POU class 2 homeobox associating factor 1	Negative	UP_regulated	No	Non
CA11	2.1382	2.24562e-15	1.05285e-13	1.67216	1.38061e-09	5.30614e-08	74	407	278	759	5.08443	23.1651	17.8588	770	ENSG00000063180	carbonic anhydrase 11	Negative	UP_regulated	No	KDM1A_target
PLTP	2.13332	2.26132e-23	2.82038e-21	1.61646	1.84867e-14	1.62447e-12	3129	17132	11298	31559	175.562	796.273	592.683	5360	ENSG00000100979	phospholipid transfer protein	Negative	UP_regulated	No	KDM1A_target
ADH4	2.13323	2.86543e-20	2.41546e-18	2.41024	3.0258e-25	7.97657e-23	256	1402	1603	3261	14.8789	67.5008	87.1087	127	ENSG00000198099	alcohol dehydrogenase 4 (class II), pi polypeptide	Negative	UP_regulated	No	KDM1A_target
RP11-59D5__B.2	2.13105	1.13046e-06	1.53649e-05	2.70176	2.79492e-11	1.43025e-09	14	77	108	199	1.37275	6.25439	9.90113				Negative	UP_regulated	No	Non
ELN	2.13043	8.69641e-10	1.88898e-08	1.39783	0.000192398	0.00252222	27	148	84	259	0.588413	2.67184	1.71157	2006	ENSG00000049540	elastin	Negative	UP_regulated	No	Non
TNN	2.12755	1.8943e-05	0.000208704	1.519	0.00474403	0.0406283	10	55	34	99	0.284685	1.29705	0.904982	63923	ENSG00000120332	tenascin N	Negative	UP_regulated	No	Non
CAPN11	2.12755	1.8943e-05	0.000208704	2.1574	1.19985e-05	0.000212803	10	55	53	118	0.40172	1.83027	1.99065	11131	ENSG00000137225	calpain 11	Negative	UP_regulated	No	KDM1A_target
PROCA1	2.12488	1.43514e-07	2.24649e-06	1.87912	6.1327e-06	0.000116576	17	93	74	184	0.501904	2.27449	2.04268	147011	ENSG00000167525	protein interacting with cyclin A1	Negative	UP_regulated	No	KDM1A_target
MUC13	2.12465	2.95349e-17	1.77872e-15	2.32635	2.39403e-20	4.0957e-18	112	610	662	1384	4.56355	20.5894	25.2197	56667	ENSG00000173702	mucin 13, cell surface associated	Negative	UP_regulated	No	Non
RADIL	2.1245	0.000142624	0.001326	1.95836	0.00041851	0.00499833	8	44	37	89	0.17504	0.797499	0.756913	55698	ENSG00000157927	Rap associating with DIL domain	Negative	UP_regulated	No	Non
CCDC71L	2.1245	0.000142624	0.001326	1.65702	0.00546398	0.0460326	8	44	30	82	0.269509	1.22791	0.944933	168455	ENSG00000253276	coiled-coil domain containing 71 like	Negative	UP_regulated	No	Non
C9orf156	2.12151	9.29869e-14	3.5113e-12	2.28656	5.47193e-16	5.7387e-14	57	310	328	695	1.9335	8.71086	10.4026				Negative	UP_regulated	No	Non
VIL1	2.121	3.01759e-23	3.69215e-21	1.90546	2.59206e-19	3.94565e-17	5504	29879	24281	59664	113.397	509.939	467.72	7429	ENSG00000127831	villin 1	Negative	UP_regulated	No	KDM1A_target
PLA2G12B	2.1197	3.48286e-21	3.38345e-19	2.07458	2.30069e-20	3.97116e-18	412	2235	2044	4691	52.0735	234.006	241.545	84647	ENSG00000138308	phospholipase A2 group XIIB	Negative	UP_regulated	Liver_TE_genes	KDM1A_target
ARMC7	2.11366	5.72207e-18	3.7498e-16	1.74277	1.64395e-12	1.03859e-10	141	762	556	1459	7.12094	31.8789	26.2536	79637	ENSG00000125449	armadillo repeat containing 7	Negative	UP_regulated	No	Non
RRAGD	2.11271	3.33491e-09	6.66018e-08	2.59976	4.46311e-14	3.68197e-12	24	130	172	326	0.674623	3.02707	4.52038	58528	ENSG00000025039	Ras related GTP binding D	Negative	UP_regulated	No	Non
RP13-143G15.4	2.11223	1.54558e-06	2.04745e-05	2.40671	1.13494e-08	3.74201e-07	14	76	88	178	1.13796	5.11732	6.68773				Negative	UP_regulated	No	Non
OVAAL	2.11098	6.88231e-15	3.01926e-13	2.30728	1.14519e-17	1.46196e-15	73	394	426	893	6.98968	31.2507	38.1365	148756	ENSG00000236719	ovarian adenocarcinoma amplified long non-coding RNA	Negative	UP_regulated	No	Non
SERPINC1	2.11036	1.69617e-22	1.92131e-20	2.20895	2.3026e-24	5.78101e-22	1113	5998	6060	13171	89.7515	400.666	456.894	462	ENSG00000117601	serpin family C member 1	Negative	UP_regulated	Liver_TE_genes	KDM1A_target
RP5-968P14.2	2.10938	0.00662995	0.0422354	2.4313	0.00117769	0.0124004	4	22	26	52	0.285141	1.29913	1.73288				Negative	UP_regulated	No	Non
HESX1	2.10938	0.00662995	0.0422354	1.9041	0.0231566	0.154598	4	22	18	44	0.456956	2.08193	1.92258	8820	ENSG00000163666	HESX homeobox 1	Negative	UP_regulated	No	Non
JAKMIP2	2.10938	0.00662995	0.0422354	3.85545	1.7031e-11	8.97121e-10	4	22	70	96	0.0614858	0.280135	1.00603	9832	ENSG00000176049	janus kinase and microtubule interacting protein 2	Negative	UP_regulated	No	Non
RP11-456H18.2	2.10938	0.00662995	0.0422354	1.98154	0.0153481	0.109865	4	22	19	45	0.666996	3.03889	2.96219				Negative	UP_regulated	No	Non
RP3-414A15.12	2.10938	0.00662995	0.0422354	2.19165	0.00432709	0.0377317	4	22	22	48	0.256306	1.16775	1.31801				Negative	UP_regulated	No	Non
LINC00638	2.10938	0.00662995	0.0422354	2.19165	0.00432709	0.0377317	4	22	22	48	0.226482	1.03187	1.16464	196872	ENSG00000258701	long intergenic non-protein coding RNA 638	Negative	UP_regulated	No	Non
CTD-2369P2.2	2.1093	2.75913e-10	6.44976e-09	1.28033	0.000417566	0.00499529	30	162	86	278	2.43018	10.8708	6.51345				Negative	UP_regulated	No	Non
LINC01137	2.10929	3.85383e-12	1.1647e-10	1.61147	3.76791e-07	9.24382e-06	43	232	155	430	4.39464	19.6414	14.811	728431	ENSG00000233621	long intergenic non-protein coding RNA 1137	Negative	UP_regulated	No	Non
AMN	2.10761	3.64478e-21	3.51134e-19	1.9768	7.55635e-19	1.07411e-16	456	2453	2114	5023	13.9931	62.3558	60.6529	81693	ENSG00000166126	amnion associated transmembrane protein	Negative	UP_regulated	No	Non
ASTN2	2.10378	1.15406e-20	1.02498e-18	1.6855	6.68644e-14	5.37846e-12	364	1953	1379	3696	6.26002	27.8232	22.1736	23245	ENSG00000148219	astrotactin 2	Negative	UP_regulated	No	KDM1A_target
MMP11	2.1015	7.01299e-17	4.023e-15	1.42226	2.98675e-08	8.93345e-07	114	611	360	1085	3.14007	13.9414	9.27115	4320	ENSG00000099953	matrix metallopeptidase 11	Negative	UP_regulated	No	KDM1A_target
DET1	2.09744	7.22683e-15	3.16323e-13	2.12614	3.51388e-15	3.34084e-13	75	401	386	862	4.02286	17.8176	19.3579	55070	ENSG00000140543	DET1 partner of COP1 E3 ubiquitin ligase	Negative	UP_regulated	No	Non
RP11-326I11.4	2.09356	1.92572e-07	2.9546e-06	1.95493	1.86021e-06	3.98687e-05	17	91	78	186	1.93586	8.58412	8.30454				Negative	UP_regulated	No	Non
RP11-345P4.9	2.09059	6.29481e-14	2.43545e-12	1.48777	2.48649e-07	6.25355e-06	62	330	205	597	4.33727	19.1235	13.4083				Negative	UP_regulated	No	Non
RP4-601P9.2	2.08906	0.00188767	0.0138369	2.11745	0.00285251	0.0263878	5	27	26	58	0.535979	2.39757	2.60584				Negative	UP_regulated	No	Non
PRR35	2.08906	0.00188767	0.0138369	1.74117	0.0211438	0.142854	5	27	20	52	0.321684	1.43897	1.20306	146325	ENSG00000161992	proline rich 35	Negative	UP_regulated	No	Non
RP11-434E6.4	2.08906	0.00188767	0.0138369	2.22383	0.00124544	0.0129633	5	27	28	60	0.488924	2.18708	2.55992				Negative	UP_regulated	No	Non
AMICA1	2.08854	4.19422e-18	2.7768e-16	1.94625	6.92844e-16	7.14986e-14	161	855	731	1747	2.67309	11.7594	11.3475				Negative	UP_regulated	No	Non
HINT2	2.08485	3.26724e-19	2.4387e-17	1.70688	2.38658e-13	1.72154e-11	233	1234	896	2363	13.8701	60.8511	49.8687	84681	ENSG00000137133	histidine triad nucleotide binding protein 2	Negative	UP_regulated	No	KDM1A_target
ZNF786	2.08407	6.17223e-16	3.10464e-14	2.1816	2.2966e-17	2.83994e-15	98	519	524	1141	4.27144	18.739	21.3539	136051	ENSG00000197362	zinc finger protein 786	Negative	UP_regulated	No	Non
GPR176	2.08219	5.61516e-07	7.98962e-06	1.25007	0.00826295	0.0657995	16	85	45	146	0.444837	1.95763	1.16974	11245	ENSG00000166073	G protein-coupled receptor 176	Negative	UP_regulated	No	Non
RP11-150O12.3	2.08155	1.18179e-19	9.18753e-18	1.84219	9.09215e-16	9.2836e-14	282	1490	1191	2963	16.8999	73.9691	66.7333				Negative	UP_regulated	No	Non
HAAO	2.08094	3.12792e-21	3.05399e-19	1.82631	6.7802e-17	7.84677e-15	663	3501	2769	6933	34.675	151.679	135.401	23498	ENSG00000162882	3-hydroxyanthranilate 3,4-dioxygenase	Negative	UP_regulated	Liver_TE_genes	KDM1A_target
C4orf19	2.07989	0.0443061	0.219322	2.39904	0.0160841	0.11398	2	11	13	26	0.102939	0.468999	0.625589	55286	ENSG00000154274	chromosome 4 open reading frame 19	Negative	UP_regulated	No	Non
FAM153A	2.07989	0.0443061	0.219322	2.16073	0.0443061	0.259564	2	11	11	24	0.0334358	0.152337	0.171938	285596	ENSG00000170074	family with sequence similarity 153 member A	Negative	UP_regulated	No	Non
LINC00856	2.07989	0.0443061	0.219322	2.94183	0.000700954	0.00785708	2	11	19	32	0.0632381	0.288118	0.561693	100132987	ENSG00000230417	long intergenic non-protein coding RNA 856	Negative	UP_regulated	No	Non
RP11-88E10.4	2.07989	0.0443061	0.219322	2.69582	0.00339444	0.0305909	2	11	16	29	0.0794263	0.361874	0.594088				Negative	UP_regulated	No	Non
NPTXR	2.07792	2.62606e-21	2.599e-19	1.84014	3.3343e-17	4.01195e-15	720	3794	3036	7550	17.7473	77.469	69.9679	23467	ENSG00000221890	neuronal pentraxin receptor	Negative	UP_regulated	No	KDM1A_target
KCTD18	2.07691	9.28855e-17	5.26073e-15	2.3701	2.5232e-21	4.89416e-19	119	627	725	1471	3.45185	15.0662	19.6626	130535	ENSG00000155729	potassium channel tetramerization domain containing 18	Negative	UP_regulated	No	Non
FOXJ1	2.0757	1.36309e-14	5.76192e-13	1.28228	4.50312e-06	8.8201e-05	75	395	215	685	4.04876	17.6639	10.8516	2302	ENSG00000129654	forkhead box J1	Negative	UP_regulated	No	KDM1A_target
RP4-561L24.3	2.07522	0.000857787	0.00677215	2.5142	2.16324e-05	0.000361138	6	32	41	79	0.484384	2.14002	3.0947				Negative	UP_regulated	No	Non
GPR113	2.07425	3.81899e-05	0.000395511	1.88966	0.000212314	0.00275406	10	53	44	107	0.247475	1.08652	1.01808				Negative	UP_regulated	No	Non
RP11-299H21.1	2.07383	2.88668e-06	3.66257e-05	1.44125	0.00323827	0.0294969	14	74	45	133	0.805482	3.52687	2.42068				Negative	UP_regulated	No	Non
RABEP2	2.07066	3.43752e-20	2.8935e-18	1.64719	1.99958e-13	1.46055e-11	386	2024	1424	3834	12.0526	52.352	41.5719	79874	ENSG00000177548	rabaptin, RAB GTPase binding effector protein 2	Negative	UP_regulated	No	KDM1A_target
NFKBID	2.06828	3.68117e-13	1.27231e-11	1.76219	1.07162e-09	4.19931e-08	58	304	232	594	2.5857	11.2267	9.67019	84807	ENSG00000167604	NFKB inhibitor delta	Negative	UP_regulated	No	Non
ITGB3	2.06666	5.10865e-08	8.58041e-07	2.25592	3.20626e-09	1.15211e-07	20	105	113	238	0.58038	2.52407	3.06589	3690	ENSG00000259207	integrin subunit beta 3	Negative	UP_regulated	No	Non
APOBR	2.06558	1.0028e-13	3.77164e-12	1.67672	3.55442e-09	1.27248e-07	65	340	245	650	2.44385	10.5893	8.61238	55911	ENSG00000184730	apolipoprotein B receptor	Negative	UP_regulated	No	KDM1A_target
ZNF747	2.06551	8.35124e-19	5.9501e-17	1.87127	1.05563e-15	1.07032e-13	226	1181	974	2381	7.92642	34.3122	31.9392	65988	ENSG00000169955	zinc finger protein 747	Negative	UP_regulated	No	Non
SLC25A23	2.06426	1.46719e-21	1.48501e-19	1.64584	1.71025e-14	1.51201e-12	988	5157	3641	9786	28.9894	125.346	99.8848	79085	ENSG00000125648	solute carrier family 25 member 23	Negative	UP_regulated	No	Non
CELSR1	2.06403	4.52815e-15	2.03577e-13	2.20816	4.9134e-17	5.81546e-15	85	444	463	992	0.946312	4.09476	4.8194	9620	ENSG00000075275	cadherin EGF LAG seven-pass G-type receptor 1	Negative	UP_regulated	No	KDM1A_target
MR1	2.06252	1.81085e-21	1.8233e-19	1.97855	6.01842e-20	1.003e-17	914	4765	4242	9921	13.9398	60.2009	60.4892	3140	ENSG00000153029	major histocompatibility complex, class I-related	Negative	UP_regulated	No	Non
AC099344.2	2.06209	7.15446e-18	4.64647e-16	2.08373	3.83732e-18	5.1516e-16	173	902	864	1939	23.2466	100.404	108.549				Negative	UP_regulated	No	Non
LINC00888	2.0617	1.94741e-16	1.05553e-14	1.88433	8.75664e-14	6.91894e-12	117	610	509	1236	7.82765	33.8069	31.839	100505687	ENSG00000240024	long intergenic non-protein coding RNA 888	Negative	UP_regulated	No	Non
PMEL	2.05856	2.57592e-09	5.21747e-08	1.82298	1.9158e-07	4.93377e-06	28	146	117	291	1.02332	4.42014	3.99793	6490	ENSG00000185664	premelanosome protein	Negative	UP_regulated	No	KDM1A_target
MDH1B	2.05811	3.29063e-06	4.13618e-05	1.30413	0.00931543	0.0715433	13	68	38	119	0.595953	2.5823	1.62873	130752	ENSG00000138400	malate dehydrogenase 1B	Negative	UP_regulated	No	KDM1A_target
SNX25P1	2.0576	0.000296643	0.00259098	2.74669	2.77199e-08	8.37315e-07	8	42	64	114	1.36758	5.9476	10.2291	100419028		sorting nexin 25 pseudogene 1	Negative	UP_regulated	No	Non
YTHDF3-AS1	2.0576	0.000296643	0.00259098	1.9967	0.00041851	0.00499833	8	42	38	88	1.58853	6.9085	7.0548	101410533	ENSG00000270673	YTHDF3 antisense RNA 1 (head to head)	Negative	UP_regulated	No	KDM1A_target
ARTN	2.05667	1.47267e-09	3.08558e-08	1.37845	0.000143081	0.00194837	29	151	89	269	1.55551	6.70935	4.46335	9048	ENSG00000117407	artemin	Negative	UP_regulated	No	Non
RP5-1065J22.8	2.05542	0.0250426	0.137068	1.94628	0.0264707	0.172281	3	16	14	33	0.148099	0.654307	0.646184				Negative	UP_regulated	No	Non
FA2H	2.05542	0.0250426	0.137068	1.94628	0.0264707	0.172281	3	16	14	33	0.130439	0.576285	0.569131	79152	ENSG00000103089	fatty acid 2-hydroxylase	Negative	UP_regulated	No	Non
FAM161B	2.05168	4.66793e-10	1.06082e-08	2.15252	6.81067e-11	3.25762e-09	32	166	168	366	0.902344	3.87757	4.42923	145483	ENSG00000156050	FAM161 centrosomal protein B	Negative	UP_regulated	No	KDM1A_target
ZBTB11-AS1	2.05164	0.000104191	0.000996316	2.07217	6.81982e-05	0.00100854	9	47	45	101	0.467784	2.02363	2.18682	100009676	ENSG00000256628	ZBTB11 antisense RNA 1	Negative	UP_regulated	No	KDM1A_target
KLRC2	2.05164	0.000104191	0.000996316	2.13472	3.24692e-05	0.000518755	9	47	47	103	0.855992	3.70301	4.17948	3822	ENSG00000205809	killer cell lectin like receptor C2	Negative	UP_regulated	No	Non
CABLES2	2.05006	6.42665e-20	5.25699e-18	2.03618	1.14643e-19	1.8367e-17	408	2109	1971	4488	15.3682	65.8066	69.4139	81928	ENSG00000149679	Cdk5 and Abl enzyme substrate 2	Negative	UP_regulated	No	Non
FAM27E3	2.0479	1.02248e-06	1.39958e-05	1.61523	0.000282516	0.00355882	16	83	58	157	1.43197	6.15348	4.85331	100131997	ENSG00000274026	family with sequence similarity 27 member E3	Negative	UP_regulated	No	Non
APOL3	2.04621	2.34116e-13	8.29939e-12	1.45217	5.39179e-07	1.28684e-05	62	320	200	582	1.49794	6.40447	4.51783	80833	ENSG00000128284	apolipoprotein L3	Negative	UP_regulated	No	Non
LAPTM5	2.0437	5.34473e-16	2.72864e-14	1.99632	2.36414e-15	2.29666e-13	114	587	536	1237	4.96427	21.1747	21.8229	7805	ENSG00000162511	lysosomal protein transmembrane 5	Negative	UP_regulated	No	Non
MPV17L	2.04299	1.8776e-12	5.9674e-11	2.19372	3.19682e-14	2.69481e-12	53	273	286	612	1.25748	5.36561	6.34438	255027	ENSG00000156968	MPV17 mitochondrial inner membrane protein like	Negative	UP_regulated	No	KDM1A_target
NR3C2	2.0427	0.0101133	0.0611989	2.81657	3.35545e-05	0.000534328	4	21	34	59	0.0863147	0.375382	0.685962	4306	ENSG00000151623	nuclear receptor subfamily 3 group C member 2	Negative	UP_regulated	No	Non
TVP23A	2.0427	0.0101133	0.0611989	2.12495	0.00662995	0.0542711	4	21	21	46	0.107987	0.469636	0.530064	780776	ENSG00000166676	trans-golgi network vesicle protein 23 homolog A	Negative	UP_regulated	No	Non
SERPINA6	2.04142	2.12652e-21	2.13004e-19	1.76556	1.31074e-16	1.48472e-14	1513	7773	6058	15344	116.473	495.686	436.027	866	ENSG00000170099	serpin family A member 6	Negative	UP_regulated	Liver_TE_genes	KDM1A_target
E2F2	2.03962	1.25096e-18	8.66797e-17	1.84812	1.4166e-15	1.4068e-13	249	1278	1056	2583	6.50541	27.6589	25.795	1870	ENSG00000007968	E2F transcription factor 2	Negative	UP_regulated	No	Non
SMUG1	2.03885	7.6119e-20	6.16564e-18	1.48017	2.74208e-11	1.40486e-09	434	2226	1426	4086	12.4223	52.7797	38.1618	23583	ENSG00000123415	single-strand-selective monofunctional uracil-DNA glycosylase 1	Negative	UP_regulated	No	Non
TAS1R1	2.03868	4.11297e-09	8.10738e-08	2.07129	1.5283e-09	5.82361e-08	28	144	139	311	1.38035	5.88062	6.40681	80835	ENSG00000173662	taste 1 receptor member 1	Negative	UP_regulated	No	Non
U91328.19	2.03843	1.94389e-11	5.39673e-10	2.20872	2.0631e-13	1.50168e-11	44	226	240	510	1.51891	6.46275	7.74617				Negative	UP_regulated	No	Non
CHRNA3	2.03568	5.63602e-08	9.39002e-07	2.01337	8.55154e-08	2.34827e-06	22	113	105	240	0.658247	2.80075	2.93732	1136	ENSG00000080644	cholinergic receptor nicotinic alpha 3 subunit	Negative	UP_regulated	No	Non
USHBP1	2.0354	5.50637e-14	2.1558e-12	1.41134	3.82685e-07	9.37256e-06	74	379	232	685	2.03869	8.64943	5.9759	83878	ENSG00000130307	USH1 protein network component harmonin binding protein 1	Negative	UP_regulated	No	KDM1A_target
RP11-580I16.2	2.03489	0.00285251	0.0200114	1.87779	0.00962572	0.073252	5	26	22	53	0.573954	2.47235	2.36117				Negative	UP_regulated	No	Non
SFXN5	2.03468	6.75359e-21	6.17794e-19	1.90599	1.28713e-18	1.79875e-16	844	4316	3725	8885	10.8532	45.9755	44.7855	94097	ENSG00000144040	sideroflexin 5	Negative	UP_regulated	No	Non
KISS1R	2.0341	1.62579e-17	1.01714e-15	1.66607	4.04404e-12	2.39081e-10	176	900	658	1734	14.9359	63.2691	52.2086	84634	ENSG00000116014	KISS1 receptor	Negative	UP_regulated	No	Non
KLLN	2.03044	1.37932e-06	1.84278e-05	2.67436	4.97545e-12	2.88268e-10	16	82	121	219	0.533347	2.2643	3.77113	100144748	ENSG00000227268	killin, p53 regulated DNA replication inhibitor	Negative	UP_regulated	No	KDM1A_target
AC009506.1	2.02962	0.00128011	0.00966809	2.36661	7.45732e-05	0.00109354	6	31	37	74	0.572571	2.45058	3.30124				Negative	UP_regulated	No	Non
RP11-88E10.5	2.02924	1.26075e-10	3.10614e-09	1.12862	0.00104733	0.0112027	38	194	98	330	1.77803	7.51948	4.28725				Negative	UP_regulated	No	Non
WDR54	2.0271	5.30828e-17	3.10342e-15	1.56164	1.45668e-10	6.63121e-09	157	799	546	1502	7.82641	32.9943	25.4479	84058	ENSG00000005448	WD repeat domain 54	Negative	UP_regulated	No	KDM1A_target
CD3D	2.02524	1.23857e-18	8.60263e-17	1.41152	7.93655e-10	3.17221e-08	270	1372	846	2488	41.4359	174.42	121.389	915	ENSG00000167286	CD3d molecule	Negative	UP_regulated	No	Non
GLTPD2	2.02408	2.22235e-18	1.50922e-16	1.63124	1.76772e-12	1.10714e-10	245	1244	894	2383	34.1444	143.616	116.49	388323	ENSG00000182327	glycolipid transfer protein domain containing 2	Negative	UP_regulated	Liver_TE_genes	KDM1A_target
TNK1	2.02311	4.97094e-14	1.95587e-12	1.74857	1.30121e-10	5.97033e-09	77	391	305	773	2.84402	11.9632	10.5327	8711	ENSG00000174292	tyrosine kinase non receptor 1	Negative	UP_regulated	No	Non
TRERF1	2.02295	0.000426762	0.00359051	1.74973	0.00266073	0.0248609	8	41	32	81	0.147512	0.626254	0.551676	55809	ENSG00000124496	transcriptional regulating factor 1	Negative	UP_regulated	No	Non
FBXL22	2.0207	0.000148835	0.00137822	1.58207	0.00510013	0.0433514	9	46	32	87	0.355045	1.50324	1.18029	283807	ENSG00000197361	F-box and leucine rich repeat protein 22	Negative	UP_regulated	No	Non
TMEM221	2.01996	6.46861e-11	1.65339e-09	1.23998	0.000134476	0.00184593	42	213	117	372	2.58436	10.8571	6.73109	100130519	ENSG00000188051	transmembrane protein 221	Negative	UP_regulated	No	Non
ZNF70	2.01941	5.6395e-14	2.20397e-12	2.08823	8.01535e-15	7.26341e-13	77	390	386	853	2.73082	11.4577	12.7993	7621	ENSG00000187792	zinc finger protein 70	Negative	UP_regulated	No	Non
RP11-339B21.14	2.01742	2.88502e-05	0.000305719	1.50451	0.00440277	0.0382708	11	56	37	104	4.34425	18.3206	13.6622				Negative	UP_regulated	No	Non
LINC00907	2.01742	2.88502e-05	0.000305719	1.58019	0.0022933	0.0219984	11	56	39	106	0.159816	0.673977	0.529771	284260	ENSG00000267586	long intergenic non-protein coding RNA 907	Negative	UP_regulated	No	KDM1A_target
CCDC116	2.01742	2.88502e-05	0.000305719	1.87881	0.000108551	0.00152081	11	56	48	115	0.531798	2.2427	2.16966	164592	ENSG00000161180	coiled-coil domain containing 116	Negative	UP_regulated	No	KDM1A_target
NICN1	2.01541	8.36706e-18	5.38575e-16	1.50612	1.47508e-10	6.70971e-09	211	1065	706	1982	10.2705	42.9427	32.13	84276	ENSG00000145029	nicolin 1	Negative	UP_regulated	No	KDM1A_target
HPS6	2.01363	7.01848e-18	4.56327e-16	1.72867	1.44326e-13	1.08565e-11	219	1104	855	2178	11.7867	49.2205	43.0239	79803	ENSG00000166189	HPS6 biogenesis of lysosomal organelles complex 2 subunit 3	Negative	UP_regulated	No	KDM1A_target
FLVCR2	2.01061	6.15499e-16	3.09866e-14	1.85003	1.26049e-13	9.65701e-12	125	629	531	1285	3.62737	15.1204	14.407	55640	ENSG00000119686	feline leukemia virus subgroup C cellular receptor family member 2	Negative	UP_regulated	No	KDM1A_target
IL1R2	2.00916	3.5417e-13	1.22776e-11	1.56067	3.67473e-08	1.08568e-06	67	337	233	637	3.10843	12.9517	10.1069	7850	ENSG00000115590	interleukin 1 receptor type 2	Negative	UP_regulated	No	KDM1A_target
MX1	2.00906	3.06959e-13	1.06857e-11	1.67507	2.37984e-09	8.76327e-08	68	342	256	666	1.12521	4.68791	3.96059	4599	ENSG00000157601	MX dynamin like GTPase 1	Negative	UP_regulated	No	Non
TRPV3	2.00609	3.21673e-11	8.63292e-10	2.3301	4.1092e-15	3.87507e-13	45	226	267	538	0.655998	2.72916	3.63913	162514	ENSG00000167723	transient receptor potential cation channel subfamily V member 3	Negative	UP_regulated	No	Non
RITA1	2.00461	9.67437e-20	7.70707e-18	1.62956	1.01725e-13	7.95099e-12	590	2955	2150	5695	36.4298	151.144	124.12	84934	ENSG00000139405	RBPJ interacting and tubulin associated 1	Negative	UP_regulated	No	KDM1A_target
GALNT11	2.00398	7.60025e-20	6.16482e-18	1.96848	3.32841e-19	5.00089e-17	642	3214	2959	6815	11.0344	45.7602	47.5504	63917	ENSG00000178234	polypeptide N-acetylgalactosaminyltransferase 11	Negative	UP_regulated	No	KDM1A_target
AC106875.1	2.00373	9.92253e-16	4.86036e-14	1.74852	3.41459e-12	2.04157e-10	123	616	487	1226	14.9754	62.1273	55.4367				Negative	UP_regulated	No	Non
FLVCR1-AS1	2.00003	5.85395e-17	3.39846e-15	1.35954	1.63905e-08	5.18877e-07	175	874	529	1578	8.06393	33.3618	22.7909				Negative	UP_regulated	No	Non
ADCY1	1.99849	2.40634e-09	4.89334e-08	1.72515	4.71338e-07	1.13615e-05	31	155	121	307	0.326658	1.35298	1.1921	107	ENSG00000164742	adenylate cyclase 1	Negative	UP_regulated	No	Non
LINC01124	1.99811	1.09425e-16	6.11978e-15	1.5734	7.74175e-11	3.6533e-09	164	818	575	1557	11.0447	45.6343	36.2053	440925	ENSG00000222033	long intergenic non-protein coding RNA 1124	Negative	UP_regulated	No	KDM1A_target
TMEM203	1.99787	4.53858e-19	3.33612e-17	1.64444	1.70437e-13	1.26402e-11	412	2054	1517	3983	37.7257	155.801	129.874	94107	ENSG00000187713	transmembrane protein 203	Negative	UP_regulated	No	Non
RP11-42I10.1	1.99775	1.1894e-08	2.20104e-07	1.7458	1.53376e-06	3.33028e-05	26	130	103	259	1.92963	7.99235	7.14719				Negative	UP_regulated	No	Non
DYNC2H1	1.99487	1.86021e-06	2.43367e-05	2.4562	6.01881e-10	2.45664e-08	16	80	104	200	0.159698	0.661453	0.97053	79659	ENSG00000187240	dynein cytoplasmic 2 heavy chain 1	Negative	UP_regulated	No	Non
PLEKHA8P1	1.99487	1.86021e-06	2.43367e-05	2.18242	1.08084e-07	2.91285e-06	16	80	86	182	0.983243	4.0725	4.94124	51054	ENSG00000134297	pleckstrin homology domain containing A8 pseudogene 1	Negative	UP_regulated	No	KDM1A_target
FAM46B	1.99307	5.83055e-11	1.50022e-09	1.41095	1.13558e-05	0.000202768	44	219	138	401	2.64911	10.9225	7.76825				Negative	UP_regulated	No	Non
PIWIL2	1.9928	2.62247e-13	9.21774e-12	1.97783	4.54281e-13	3.12904e-11	73	363	339	775	1.80971	7.45456	7.85745	55124	ENSG00000197181	piwi like RNA-mediated gene silencing 2	Negative	UP_regulated	No	Non
CLEC2L	1.99239	1.57282e-05	0.000175621	1.4923	0.00297647	0.0273788	12	60	40	112	0.677026	2.80417	2.10999	154790	ENSG00000236279	C-type lectin domain family 2 member L	Negative	UP_regulated	No	Non
AQP11	1.99142	2.48218e-18	1.67586e-16	1.74216	1.90428e-14	1.66829e-12	302	1499	1190	2991	17.97	73.8879	66.2042	282679	ENSG00000178301	aquaporin 11	Negative	UP_regulated	No	KDM1A_target
CCDC120	1.99115	3.15661e-15	1.44949e-13	1.861	1.93351e-13	1.41585e-11	114	566	488	1168	3.05623	12.5698	12.232	90060	ENSG00000147144	coiled-coil domain containing 120	Negative	UP_regulated	No	Non
CYGB	1.99061	3.72766e-20	3.12412e-18	1.51641	1.60512e-12	1.01738e-10	897	4449	3022	8368	43.3657	178.175	136.598	114757	ENSG00000161544	cytoglobin	Negative	UP_regulated	No	KDM1A_target
B3GNT5	1.99041	0.000108551	0.00103374	2.45117	1.51739e-07	3.98923e-06	10	50	65	125	0.175148	0.725445	1.06442	84002	ENSG00000176597	UDP-GlcNAc:betaGal beta-1,3-N-acetylglucosaminyltransferase 5	Negative	UP_regulated	No	Non
RP11-800A3.7	1.99041	0.000108551	0.00103374	1.1879	0.0439575	0.258766	10	50	27	87	0.841123	3.48385	2.12334				Negative	UP_regulated	No	Non
XXbac-B135H6.15	1.99041	0.000108551	0.00103374	1.60114	0.00242152	0.02294	10	50	36	96	2.08436	8.63322	7.01572				Negative	UP_regulated	No	Non
RP3-509I19.11	1.98909	0.000212314	0.00190964	1.75132	0.00125538	0.0130526	9	45	36	90	0.428711	1.77568	1.60332				Negative	UP_regulated	No	Non
AC068282.3	1.98892	9.93309e-12	2.84484e-10	2.1854	5.09871e-14	4.16485e-12	52	258	279	589	2.75601	11.3273	13.8254				Negative	UP_regulated	No	Non
RP11-326C3.13	1.98745	0.000287197	0.00251605	2.1406	9.19403e-05	0.00131724	8	40	42	90	1.92663	7.97989	9.45699				Negative	UP_regulated	No	Non
SNX15	1.98745	0.000287197	0.00251605	2.2075	4.27605e-05	0.000667188	8	40	44	92	0.232057	0.961159	1.19331	29907	ENSG00000110025	sorting nexin 15	Negative	UP_regulated	No	KDM1A_target
SLC38A7	1.98667	5.1662e-20	4.262e-18	1.93885	5.60957e-19	8.19478e-17	821	4061	3707	8589	16.743	68.6045	70.682	55238	ENSG00000103042	solute carrier family 38 member 7	Negative	UP_regulated	No	Non
WWC2-AS2	1.98599	2.84567e-08	4.96503e-07	1.4381	0.000206368	0.00268653	25	124	80	229	1.63273	6.70852	4.88497	152641	ENSG00000251359	WWC2 antisense RNA 2	Negative	UP_regulated	No	KDM1A_target
ZNF213	1.98585	2.02866e-17	1.24314e-15	1.68549	6.06621e-13	4.1148e-11	218	1078	826	2122	4.82389	19.7601	17.089	7760	ENSG00000085644	zinc finger protein 213	Negative	UP_regulated	No	Non
HTN1	1.98534	0.00059626	0.00486778	2.06822	0.00040416	0.00486098	7	35	35	77	0.26146	1.08294	1.22228	3346	ENSG00000126550	histatin 1	Negative	UP_regulated	No	Non
MED19	1.98386	7.92418e-17	4.5056e-15	1.93792	4.72307e-16	4.99852e-14	179	884	808	1871	14.3775	58.8183	60.679	219541	ENSG00000156603	mediator complex subunit 19	Negative	UP_regulated	No	KDM1A_target
PARD6A	1.98277	1.88394e-14	7.80993e-13	1.56388	2.76067e-09	1.00255e-07	95	469	331	895	9.10227	37.2245	29.6518	50855	ENSG00000102981	par-6 family cell polarity regulator alpha	Negative	UP_regulated	No	KDM1A_target
CTD-2287O16.5	1.98253	0.00190528	0.0139413	1.9662	0.00282728	0.0261892	6	30	28	64	0.531318	2.20067	2.31824				Negative	UP_regulated	No	Non
CTD-2017D11.1	1.98253	0.00190528	0.0139413	2.20219	0.000382556	0.00462224	6	30	33	69	0.390425	1.6171	2.00769				Negative	UP_regulated	No	Non
SMIM17	1.98253	0.00190528	0.0139413	2.61575	6.24409e-06	0.000118419	6	30	44	80	0.795002	3.29282	5.45087	147670	ENSG00000268182	small integral membrane protein 17	Negative	UP_regulated	No	KDM1A_target
MTFP1	1.98215	1.908e-11	5.30982e-10	1.25606	6.21471e-05	0.000929229	49	242	138	429	4.11907	16.8519	10.8462	51537	ENSG00000242114	mitochondrial fission process 1	Negative	UP_regulated	No	KDM1A_target
PAQR9	1.98034	3.52606e-18	2.3614e-16	1.74621	1.62623e-14	1.43992e-12	309	1522	1221	3052	10.5671	43.1163	39.04	344838	ENSG00000188582	progestin and adipoQ receptor family member 9	Negative	UP_regulated	No	Non
TSC22D3	1.97862	7.90745e-12	2.29186e-10	1.43365	2.39345e-06	5.00038e-05	54	266	172	492	1.61536	6.59153	4.81061	1831	ENSG00000157514	TSC22 domain family member 3	Negative	UP_regulated	No	Non
RP11-27I1.4	1.97827	1.50364e-06	1.99646e-05	2.22369	2.06923e-08	6.41405e-07	17	84	94	195	1.74492	7.14226	9.02093				Negative	UP_regulated	No	Non
PLCG2	1.97821	9.31432e-09	1.74425e-07	1.74771	5.33104e-07	1.27339e-05	29	143	115	287	0.30818	1.25884	1.14262	5336	ENSG00000197943	phospholipase C gamma 2	Negative	UP_regulated	No	Non
AP5S1	1.97615	2.59643e-16	1.38786e-14	2.09612	3.60881e-18	4.85607e-16	160	786	806	1752	4.15505	16.9086	19.5699	55317	ENSG00000125843	adaptor related protein complex 5 subunit sigma 1	Negative	UP_regulated	No	KDM1A_target
C5orf55	1.97613	3.0008e-12	9.21303e-11	1.79199	3.54648e-10	1.50462e-08	60	295	245	600	5.14385	20.9502	19.6381				Negative	UP_regulated	No	Non
DYDC2	1.97541	1.9437e-08	3.4846e-07	1.16876	0.00312085	0.0285619	26	128	69	223	1.50378	6.1327	3.73128	84332	ENSG00000133665	DPY30 domain containing 2	Negative	UP_regulated	Liver_TE_genes	Non
RP11-347C12.10	1.97474	3.84466e-12	1.16254e-10	1.46085	7.89775e-07	1.82558e-05	57	280	185	522	8.19204	33.3354	24.8591				Negative	UP_regulated	No	Non
ZNF688	1.97388	6.74915e-14	2.60602e-12	1.56548	6.09803e-09	2.0902e-07	86	422	300	808	4.05592	16.4867	13.2284	146542	ENSG00000229809	zinc finger protein 688	Negative	UP_regulated	No	KDM1A_target
PIPSL	1.97278	0.0153481	0.0891913	2.05503	0.0101133	0.0764208	4	20	20	44	0.170233	0.705089	0.795812	266971	ENSG00000180764	PIP5K1A and PSMD4 like (pseudogene)	Negative	UP_regulated	No	Non
UCP3	1.97278	0.0153481	0.0891913	2.53768	0.000488104	0.00572458	4	20	28	52	0.154799	0.641164	1.01313	7352	ENSG00000175564	uncoupling protein 3	Negative	UP_regulated	No	KDM1A_target
HOXC9	1.97084	1.21319e-05	0.000138314	1.86191	8.41695e-05	0.00122007	13	64	56	133	1.10388	4.50182	4.44593	3225	ENSG00000180806	homeobox C9	Negative	UP_regulated	No	Non
KIAA0513	1.96974	1.50171e-14	6.30652e-13	1.79106	3.81774e-12	2.26394e-10	102	499	416	1017	1.6456	6.6689	6.275	9764	ENSG00000135709	KIAA0513	Negative	UP_regulated	No	Non
POMZP3	1.96924	6.59649e-09	1.26595e-07	1.84202	6.84996e-08	1.9285e-06	30	147	127	304	2.29829	9.32888	9.09668	22932	ENSG00000146707	POM121 and ZP3 fusion	Negative	UP_regulated	No	Non
ARIH2OS	1.96894	3.25249e-07	4.81941e-06	1.22536	0.00316175	0.0288861	21	103	58	182	1.87358	7.61236	4.83812	646450	ENSG00000221883	ariadne RBR E3 ubiquitin protein ligase 2 opposite strand	Negative	UP_regulated	No	KDM1A_target
RP11-266O8.1	1.9682	2.19364e-05	0.00023914	1.95041	5.92257e-05	0.000888708	12	59	55	126	0.465282	1.89503	1.99386				Negative	UP_regulated	No	Non
C3orf18	1.96435	1.75511e-13	6.33019e-12	1.16905	2.98646e-05	0.000480584	80	390	212	682	3.51158	14.181	8.70052	51161	ENSG00000088543	chromosome 3 open reading frame 18	Negative	UP_regulated	No	KDM1A_target
NIFK-AS1	1.96432	1.51884e-14	6.37299e-13	1.95609	2.2085e-14	1.9117e-12	103	502	471	1076	6.44633	26.0261	27.5609	254128	ENSG00000236859	NIFK antisense RNA 1	Negative	UP_regulated	No	KDM1A_target
ATP6V0D1	1.96361	9.13217e-20	7.28514e-18	1.69935	2.43433e-15	2.35695e-13	1014	4936	3878	9828	17.6043	70.988	62.9484	9114	ENSG00000159720	ATPase H+ transporting V0 subunit d1	Negative	UP_regulated	No	KDM1A_target
AGXT	1.95826	7.54474e-19	5.42212e-17	1.62109	1.59667e-13	1.18871e-11	554	2687	2007	5248	17.7134	71.1687	59.9978	189	ENSG00000172482	alanine--glyoxylate and serine--pyruvate aminotransferase	Negative	UP_regulated	Liver_TE_genes	KDM1A_target
LINC00087	1.9558	1.80169e-09	3.73049e-08	1.40164	6.33663e-05	0.000945945	34	165	106	305	1.79799	7.22808	5.24097				Negative	UP_regulated	No	Non
RRAD	1.95563	2.86577e-15	1.32117e-13	1.11224	1.31883e-05	0.00023199	128	620	326	1074	10.6782	42.8458	25.4274	6236	ENSG00000166592	RRAD, Ras related glycolysis inhibitor and calcium channel regulator	Negative	UP_regulated	No	KDM1A_target
PCDHB7	1.95546	7.81629e-06	9.22682e-05	1.70765	0.000158383	0.00212107	15	73	58	146	0.568009	2.2899	2.05347	56129	ENSG00000113212	protocadherin beta 7	Negative	UP_regulated	No	Non
USH1C	1.95489	4.2474e-07	6.1722e-06	1.47537	0.000244433	0.00312525	21	102	69	192	0.610517	2.45645	1.87553	10083	ENSG00000006611	USH1 protein network component harmonin	Negative	UP_regulated	No	Non
ZNF324B	1.95295	7.65008e-10	1.67614e-08	1.32102	8.58512e-05	0.00123949	38	184	112	334	1.34034	5.37626	3.69358	388569	ENSG00000249471	zinc finger protein 324B	Negative	UP_regulated	No	Non
TJP3	1.95264	1.53988e-13	5.62032e-12	1.58713	2.95589e-09	1.0681e-07	85	411	301	797	2.87372	11.5106	9.51455	27134	ENSG00000105289	tight junction protein 3	Negative	UP_regulated	No	KDM1A_target
SLCO4C1	1.95207	6.84948e-06	8.16364e-05	3.32128	3.2778e-18	4.43121e-16	14	68	166	248	0.3742	1.50562	4.1484	353189	ENSG00000173930	solute carrier organic anion transporter family member 4C1	Negative	UP_regulated	No	Non
CITF22-92A6.1	1.95207	6.84948e-06	8.16364e-05	2.07713	2.63117e-06	5.40933e-05	14	68	70	152	1.65367	6.65366	7.73066				Negative	UP_regulated	No	Non
SNAI3-AS1	1.95127	3.39115e-14	1.35824e-12	1.73757	2.10759e-11	1.09429e-09	100	483	393	976	2.83046	11.3249	10.4003	197187	ENSG00000260630	SNAI3 antisense RNA 1	Negative	UP_regulated	Liver_TE_genes	Non
DNAL4	1.95119	1.86727e-15	8.8548e-14	1.16565	3.22763e-06	6.51547e-05	140	676	370	1186	8.21393	32.8548	20.2965	10126	ENSG00000100246	dynein axonemal light chain 4	Negative	UP_regulated	No	Non
SAT2	1.94994	2.26794e-19	1.72387e-17	1.53709	1.11591e-12	7.32109e-11	826	3983	2823	7632	71.6756	286.307	229.033	112483	ENSG00000141504	spermidine/spermine N1-acetyltransferase family member 2	Negative	UP_regulated	No	Non
CYB561D1	1.94793	1.87442e-17	1.15648e-15	1.58494	4.62229e-12	2.71056e-10	283	1363	1000	2646	7.09093	28.2906	23.4268	284613	ENSG00000174151	cytochrome b561 family member D1	Negative	UP_regulated	No	Non
LINC00870	1.94368	0.000877812	0.00691561	1.52645	0.0246357	0.162508	7	34	24	65	0.340263	1.36907	1.09075	201617	ENSG00000243083	long intergenic non-protein coding RNA 870	Negative	UP_regulated	Liver_TE_genes	KDM1A_target
RP11-417L14.1	1.94368	0.000877812	0.00691561	2.22377	0.000124562	0.00172494	7	34	39	80	0.631641	2.54144	3.29028				Negative	UP_regulated	No	Non
RP4-754E20__A.5	1.94368	0.000877812	0.00691561	1.6413	0.0120982	0.0895039	7	34	26	67	1.04941	4.22238	3.64434				Negative	UP_regulated	No	Non
OXCT2	1.94354	2.72334e-07	4.08121e-06	1.46989	0.000182622	0.00241426	22	106	72	200	1.71771	6.85589	5.25602	64064	ENSG00000198754	3-oxoacid CoA-transferase 2	Negative	UP_regulated	No	Non
SOWAHD	1.94159	7.37735e-09	1.40143e-07	1.91461	2.05813e-08	6.38307e-07	31	149	138	318	2.84773	11.3384	11.8526	347454	ENSG00000187808	sosondowah ankyrin repeat domain family member D	Negative	UP_regulated	No	Non
GBAP1	1.94069	4.2474e-07	6.1722e-06	1.8092	2.46026e-06	5.11952e-05	21	101	87	209	0.818921	3.26268	3.17204	2630	ENSG00000160766	glucosylceramidase beta pseudogene 1	Negative	UP_regulated	Liver_TE_genes	Non
AC006273.5	1.94069	4.2474e-07	6.1722e-06	1.67027	2.19602e-05	0.000366189	21	101	79	201	3.44135	13.7107	12.1041				Negative	UP_regulated	No	Non
SLC25A47	1.93838	4.46319e-16	2.30291e-14	1.31006	5.0833e-08	1.47038e-06	177	847	517	1541	14.0272	55.6046	38.3076	283600	ENSG00000140107	solute carrier family 25 member 47	Negative	UP_regulated	Liver_TE_genes	Non
RPL39P40	1.93819	7.9848e-05	0.000781185	1.84853	0.000153408	0.0020638	11	53	47	111	10.7416	42.8728	42.9112	100271531		ribosomal protein L39 pseudogene 40	Negative	UP_regulated	No	Non
HARBI1	1.93553	2.46079e-12	7.67702e-11	1.91336	4.6586e-12	2.72634e-10	68	325	302	695	3.64192	14.419	15.1225	283254	ENSG00000180423	harbinger transposase derived 1	Negative	UP_regulated	No	KDM1A_target
NAT8	1.93459	2.46629e-11	6.73422e-10	1.85259	2.77922e-10	1.20286e-08	54	258	230	542	8.12967	32.1757	32.3745	9027	ENSG00000144035	N-acetyltransferase 8 (putative)	Negative	UP_regulated	No	KDM1A_target
SLC10A5	1.93385	0.00282728	0.0198464	3.13227	3.7454e-09	1.331e-07	6	29	63	98	0.333108	1.33371	3.27018	347051	ENSG00000253598	solute carrier family 10 member 5	Negative	UP_regulated	Liver_TE_genes	KDM1A_target
RP11-156K23.3	1.93385	0.00282728	0.0198464	1.48354	0.0397031	0.236628	6	29	20	55	0.77695	3.11078	2.42141				Negative	UP_regulated	No	Non
SLC25A42	1.93348	7.00176e-18	4.55751e-16	1.56917	2.26991e-12	1.399e-10	392	1869	1370	3631	12.3672	48.8456	40.4114	284439	ENSG00000181035	solute carrier family 25 member 42	Negative	UP_regulated	No	Non
COLEC11	1.93152	6.57272e-15	2.89659e-13	1.65473	3.59627e-11	1.81365e-09	131	624	486	1241	6.72308	26.5284	23.3201	78989	ENSG00000118004	collectin subfamily member 11	Negative	UP_regulated	No	KDM1A_target
KRT15	1.93074	6.81324e-18	4.44478e-16	1.35614	1.20516e-09	4.68149e-08	398	1894	1200	3492	8.02702	31.6432	22.6281	3866	ENSG00000171346	keratin 15	Negative	UP_regulated	No	KDM1A_target
GTF2IRD2B	1.93022	1.62689e-06	2.14487e-05	1.7776	1.54697e-05	0.000267336	18	86	73	177	0.452445	1.79069	1.71558	389524	ENSG00000174428	GTF2I repeat domain containing 2B	Negative	UP_regulated	No	Non
RNF144B	1.92965	5.19275e-08	8.70995e-07	2.49316	1.71629e-13	1.27123e-11	26	124	173	323	0.716295	2.82989	4.45617	255488	ENSG00000137393	ring finger protein 144B	Negative	UP_regulated	No	Non
ROGDI	1.92768	1.12101e-18	7.8236e-17	1.52327	2.21284e-12	1.36673e-10	727	3452	2461	6640	28.1424	110.695	89.0708	79641	ENSG00000067836	rogdi atypical leucine zipper	Negative	UP_regulated	No	Non
TCTA	1.92541	3.81903e-16	1.9918e-14	1.80934	2.1409e-14	1.85596e-12	194	920	801	1915	10.0687	39.5538	38.8686	6988	ENSG00000145022	T cell leukemia translocation altered	Negative	UP_regulated	No	KDM1A_target
CTA-941F9.9	1.92513	2.32146e-05	0.000251561	1.34147	0.00691861	0.0563081	13	62	39	114	3.38214	13.3619	9.48658				Negative	UP_regulated	No	Non
LINC00680	1.92509	2.53679e-09	5.14059e-08	2.42343	6.80033e-15	6.24038e-13	36	171	228	435	1.72871	6.80212	10.2365	106660612	ENSG00000215190	long intergenic non-protein coding RNA 680	Negative	UP_regulated	No	Non
DPY19L2P2	1.92371	0.000430003	0.00361374	2.19468	1.54072e-05	0.000266862	9	43	49	101	0.229952	0.910108	1.17054	349152	ENSG00000170629	DPY19L2 pseudogene 2	Negative	UP_regulated	No	Non
JUP	1.92359	2.1736e-19	1.66087e-17	1.63376	1.32974e-14	1.18464e-12	1921	9095	7020	18036	55.4184	217.349	189.348	3728	ENSG00000173801	junction plakoglobin	Negative	UP_regulated	No	KDM1A_target
FTH1P2	1.92247	6.18719e-07	8.74988e-06	1.39136	0.000730758	0.00815648	20	95	62	177	6.92089	27.2323	20.0595	2497		ferritin heavy chain 1 pseudogene 2	Negative	UP_regulated	No	Non
PMS2P5	1.92247	6.18719e-07	8.74988e-06	1.43706	0.000430601	0.0051164	20	95	64	179	5.52598	21.7437	16.5332	5383		PMS1 homolog 2, mismatch repair system component pseudogene 5	Negative	UP_regulated	No	Non
TUBAL3	1.92247	6.18719e-07	8.74988e-06	1.66544	2.84783e-05	0.000462532	20	95	75	190	1.58588	6.24011	5.56029	79861	ENSG00000178462	tubulin alpha like 3	Negative	UP_regulated	No	Non
FBXO10	1.92198	2.40354e-13	8.49455e-12	1.74679	3.58817e-11	1.81114e-09	90	426	356	872	2.13962	8.38946	7.91301	26267	ENSG00000147912	F-box protein 10	Negative	UP_regulated	No	Non
RTDR1	1.92101	6.1327e-06	7.36839e-05	2.04179	9.23913e-07	2.10213e-05	16	76	78	170	0.936422	3.68464	4.26818				Negative	UP_regulated	No	Non
MPRIPP1	1.92006	0.00644454	0.0412263	1.87779	0.00962572	0.073252	5	24	22	51	0.654593	2.60281	2.6929	100421374		myosin phosphatase Rho interacting protein pseudogene 1	Negative	UP_regulated	No	Non
TLDC2	1.91801	5.86961e-14	2.28773e-12	1.44802	2.1607e-08	6.66197e-07	107	505	344	956	5.97533	23.3614	17.9611	140711	ENSG00000101342	TBC/LysM-associated domain containing 2	Negative	UP_regulated	No	KDM1A_target
MTHFS	1.91798	6.63881e-08	1.09227e-06	1.65933	6.75098e-06	0.000126955	26	123	97	246	1.19306	4.67544	4.16156	10588	ENSG00000136371	methenyltetrahydrofolate synthetase	Negative	UP_regulated	Liver_TE_genes	Non
RP11-320M2.1	1.91781	7.90854e-10	1.72755e-08	1.2978	8.11858e-05	0.00117977	40	189	116	345	3.25317	12.7332	8.82067				Negative	UP_regulated	No	Non
RP11-525K10.3	1.91765	1.60326e-12	5.12866e-11	1.45285	1.49159e-07	3.92676e-06	75	354	242	671	3.57618	13.9827	10.7887				Negative	UP_regulated	No	Non
ALG1L2	1.91546	1.43295e-05	0.000161653	1.99881	3.94303e-06	7.81277e-05	15	71	71	157	1.42665	5.59391	6.31368	644974	ENSG00000251287	ALG1 chitobiosyldiphosphodolichol beta-mannosyltransferase like 2	Negative	UP_regulated	No	Non
RP11-278L15.2	1.91546	1.43295e-05	0.000161653	1.24327	0.0119749	0.0887537	15	71	42	128	2.13642	8.37689	5.59295				Negative	UP_regulated	No	Non
RP11-424C20.2	1.91371	0.00041851	0.00352994	1.91898	0.000608709	0.00696168	8	38	36	82	0.80152	3.15382	3.37228				Negative	UP_regulated	No	Non
AOC3	1.91312	3.14796e-17	1.88995e-15	1.68127	1.15636e-13	8.90628e-12	328	1542	1239	3109	10.3367	40.2551	36.5068	8639	ENSG00000131471	amine oxidase copper containing 3	Negative	UP_regulated	No	KDM1A_target
MAP3K14	1.91062	5.71409e-16	2.8968e-14	1.75808	1.01457e-13	7.94078e-12	196	920	781	1897	4.77508	18.567	17.7898	9020	ENSG00000006062	mitogen-activated protein kinase kinase kinase 14	Negative	UP_regulated	No	Non
BATF2	1.91049	2.66209e-13	9.34566e-12	1.47789	2.60288e-08	7.89522e-07	92	432	302	826	4.61198	17.9396	14.1548	116071	ENSG00000168062	basic leucine zipper ATF-like transcription factor 2	Negative	UP_regulated	No	KDM1A_target
FAM83H	1.91027	4.11447e-15	1.85988e-13	1.78016	2.82694e-13	2.01662e-11	150	704	607	1461	3.78237	14.7054	14.3106	286077	ENSG00000180921	family with sequence similarity 83 member H	Negative	UP_regulated	No	Non
C6orf226	1.90983	1.0755e-14	4.59989e-13	1.6776	1.96027e-11	1.02237e-09	130	610	490	1230	33.5763	130.512	118.327	441150	ENSG00000221821	chromosome 6 open reading frame 226	Negative	UP_regulated	No	KDM1A_target
C10orf32	1.90832	2.16119e-15	1.0149e-13	1.96962	2.85438e-16	3.12345e-14	166	778	766	1710	8.73954	33.9304	37.7056				Negative	UP_regulated	No	Non
RP11-12G12.7	1.90769	2.06574e-14	8.50886e-13	1.63882	6.95128e-11	3.31535e-09	124	581	455	1160	19.3633	75.1561	66.4303				Negative	UP_regulated	No	Non
LINC01234	1.90616	1.30493e-15	6.33313e-14	1.70044	1.12419e-12	7.36708e-11	181	847	693	1721	5.75496	22.3088	20.6012	100506465	ENSG00000249550	long intergenic non-protein coding RNA 1234	Negative	UP_regulated	No	KDM1A_target
HGSNAT	1.90368	1.05124e-17	6.70714e-16	2.09504	5.76561e-21	1.07865e-18	470	2195	2365	5030	7.49279	28.9874	35.2512	138050	ENSG00000165102	heparan-alpha-glucosaminide N-acetyltransferase	Negative	UP_regulated	No	Non
TMEM45A	1.90241	5.27508e-09	1.02456e-07	1.6734	7.11202e-07	1.66251e-05	34	159	128	321	0.807226	3.12711	2.84134	55076	ENSG00000181458	transmembrane protein 45A	Negative	UP_regulated	No	Non
HABP2	1.90207	1.31972e-06	1.77418e-05	1.41772	0.000770035	0.00853573	19	89	60	168	0.740726	2.87424	2.18702	3026	ENSG00000148702	hyaluronan binding protein 2	Negative	UP_regulated	Liver_TE_genes	Non
RP11-672L10.6	1.90173	3.20772e-05	0.000337081	1.60981	0.00104138	0.0111473	13	61	47	121	3.8373	14.9156	12.9711				Negative	UP_regulated	No	Non
DPF3	1.9014	0.000216503	0.00194461	2.23664	4.03453e-06	7.96686e-05	10	47	56	113	0.206954	0.80575	1.08357	8110	ENSG00000205683	double PHD fingers 3	Negative	UP_regulated	No	Non
CCR10	1.90004	6.72037e-10	1.48365e-08	1.02809	0.00201	0.0195831	42	196	101	339	2.28635	8.83851	5.14057	2826	ENSG00000184451	C-C motif chemokine receptor 10	Negative	UP_regulated	No	KDM1A_target
TM4SF19-AS1	1.8993	0.0231566	0.127916	2.53768	0.000488104	0.00572458	4	19	28	51	0.266986	1.05054	1.74736	100874214	ENSG00000235897	TM4SF19 antisense RNA 1	Negative	UP_regulated	No	Non
RP11-350N15.5	1.8993	0.0231566	0.127916	2.2554	0.00432709	0.0377317	4	19	23	46	0.519382	2.04367	2.79223				Negative	UP_regulated	No	Non
CENPB	1.89682	9.12788e-19	6.48751e-17	1.60937	4.27981e-14	3.53578e-12	1342	6237	4822	12401	67.3695	259.368	226.326	1059	ENSG00000125817	centromere protein B	Negative	UP_regulated	No	KDM1A_target
NMI	1.89436	8.48734e-08	1.37418e-06	2.38954	2.41138e-12	1.47833e-10	26	121	161	308	1.06518	4.10643	6.16698	9111	ENSG00000123609	N-myc and STAT interactor	Negative	UP_regulated	No	Non
SLC26A1	1.8934	7.94606e-14	3.02786e-12	1.93735	2.38687e-14	2.05384e-12	111	515	501	1127	3.6863	14.1679	15.5562	10861	ENSG00000145217	solute carrier family 26 member 1	Negative	UP_regulated	Liver_TE_genes	KDM1A_target
FAM195B	1.89339	1.09406e-18	7.65393e-17	1.44929	9.33058e-12	5.15187e-10	1293	5995	4158	11446	49.4749	190.022	148.754				Negative	UP_regulated	No	Non
RP11-347C12.3	1.89309	5.92257e-05	0.000591604	1.34084	0.0103064	0.0776425	12	56	36	104	0.632007	2.4432	1.77272				Negative	UP_regulated	No	Non
CA5A	1.89226	8.70935e-15	3.7751e-13	1.58191	1.09255e-10	5.04088e-09	148	686	522	1356	2.64383	10.1514	8.71844	763	ENSG00000174990	carbonic anhydrase 5A	Negative	UP_regulated	No	KDM1A_target
RHPN1-AS1	1.89127	6.84996e-08	1.12446e-06	1.37948	0.000185746	0.00244997	28	130	86	244	2.08132	8.00485	5.97689	78998	ENSG00000254389	RHPN1 antisense RNA 1 (head to head)	Negative	UP_regulated	No	Non
RP11-1275H24.3	1.88988	4.84003e-06	5.89959e-05	2.20829	2.79271e-08	8.42696e-07	17	79	93	189	2.57292	9.90455	13.1601				Negative	UP_regulated	No	Non
HCAR3	1.88917	7.73026e-11	1.96117e-09	1.76204	2.46443e-09	9.05176e-08	54	250	216	520	3.60262	13.8164	13.4733	8843	ENSG00000255398	hydroxycarboxylic acid receptor 3	Negative	UP_regulated	No	KDM1A_target
SLC7A9	1.88836	1.79097e-10	4.31889e-09	1.89676	1.71278e-10	7.70035e-09	51	236	224	511	2.7998	10.7324	11.4975	11136	ENSG00000021488	solute carrier family 7 member 9	Negative	UP_regulated	No	Non
PIK3R3	1.88813	2.52816e-15	1.17392e-13	2.10806	1.13113e-18	1.5884e-16	177	818	899	1894	3.40553	13.0375	16.1721	8503	ENSG00000117461	phosphoinositide-3-kinase regulatory subunit 3	Negative	UP_regulated	No	Non
CYP3A7	1.88394	1.46288e-13	5.35952e-12	2.41718	2.00118e-21	3.94763e-19	105	484	661	1250	3.57362	13.6456	21.0337	1551	ENSG00000160870	cytochrome P450 family 3 subfamily A member 7	Negative	UP_regulated	Liver_TE_genes	KDM1A_target
ANKRD55	1.88347	0.00418133	0.0283759	3.15494	2.49496e-09	9.15807e-08	6	28	64	98	0.287151	1.11006	2.86375	79722	ENSG00000164512	ankyrin repeat domain 55	Negative	UP_regulated	No	Non
RP1-168L15.5	1.88347	0.00418133	0.0283759	1.80353	0.00903825	0.0697236	6	28	25	59	0.522874	2.02131	2.03696				Negative	UP_regulated	No	Non
SLC35A4	1.88332	1.60359e-13	5.81989e-12	1.74957	1.05559e-11	5.75914e-10	107	493	424	1024	3.79195	14.4729	14.0489	113829	ENSG00000176087	solute carrier family 35 member A4	Negative	UP_regulated	Liver_TE_genes	Non
CEBPA	1.88242	4.80017e-17	2.82917e-15	1.5803	1.70538e-12	1.07156e-10	387	1781	1363	3531	20.971	79.9469	69.0559	1050	ENSG00000245848	CCAAT enhancer binding protein alpha	Negative	UP_regulated	Liver_TE_genes	KDM1A_target
LOXL1	1.88235	2.83478e-08	4.949e-07	1.67671	9.39446e-07	2.13245e-05	31	143	117	291	1.2152	4.64356	4.28813	4016	ENSG00000129038	lysyl oxidase like 1	Negative	UP_regulated	No	Non
WSCD1	1.88219	5.99332e-12	1.7671e-10	1.3273	2.60178e-06	5.35271e-05	71	327	210	608	1.11457	4.25231	3.08222	23302	ENSG00000179314	WSC domain containing 1	Negative	UP_regulated	No	Non
FAM3B	1.88124	1.95194e-14	8.08028e-13	1.94466	2.80253e-15	2.69098e-13	140	644	635	1419	5.54594	21.1331	23.5189	54097	ENSG00000183844	family with sequence similarity 3 member B	Negative	UP_regulated	No	KDM1A_target
ZBED3	1.8809	3.1171e-13	1.08446e-11	2.39978	5.89438e-21	1.09568e-18	100	460	622	1182	2.18868	8.34005	12.7282	84327	ENSG00000132846	zinc finger BED-type containing 3	Negative	UP_regulated	Liver_TE_genes	KDM1A_target
TSPAN1	1.88043	2.34465e-15	1.09573e-13	1.52367	1.64507e-10	7.41317e-09	186	855	630	1671	11.208	42.6786	35.4937	10103	ENSG00000117472	tetraspanin 1	Negative	UP_regulated	No	Non
VAMP5	1.87962	2.33842e-16	1.25573e-14	1.4935	7.23096e-11	3.43181e-09	278	1277	922	2477	48.3938	184.147	150.063	10791	ENSG00000168899	vesicle associated membrane protein 5	Negative	UP_regulated	Liver_TE_genes	KDM1A_target
LINC00654	1.87958	5.82293e-12	1.71773e-10	1.94572	1.36336e-12	8.73695e-11	72	331	327	730	1.63093	6.21098	6.92543	149837	ENSG00000205181	long intergenic non-protein coding RNA 654	Negative	UP_regulated	No	KDM1A_target
PDCD6IPP2	1.87939	1.36829e-11	3.87099e-10	1.54198	5.7177e-08	1.63432e-06	67	308	230	605	1.82155	6.9366	5.84643	646278		PDCD6IP pseudogene 2	Negative	UP_regulated	No	Non
SNTA1	1.8792	7.64258e-18	4.94687e-16	1.35104	4.43695e-10	1.85126e-08	717	3292	2154	6163	43.6477	166.009	122.598	6640	ENSG00000101400	syntrophin alpha 1	Negative	UP_regulated	No	Non
COA3	1.87575	8.19296e-18	5.28542e-16	1.60087	1.63861e-13	1.21837e-11	734	3362	2622	6718	54.4467	206.587	181.846	28958	ENSG00000183978	cytochrome c oxidase assembly factor 3	Negative	UP_regulated	No	KDM1A_target
SCOC-AS1	1.87538	0.000608709	0.00496242	1.65702	0.00546398	0.0460326	8	37	30	75	0.473262	1.81319	1.65932	100129858	ENSG00000196951	SCOC antisense RNA 1	Negative	UP_regulated	No	KDM1A_target
ZNF853	1.87391	2.32213e-17	1.41316e-15	1.37305	4.14387e-10	1.7415e-08	515	2356	1571	4442	19.0365	72.1414	54.294	54753	ENSG00000236609	zinc finger protein 853	Negative	UP_regulated	No	Non
ANKS4B	1.87234	2.38374e-17	1.44914e-15	1.84379	6.79199e-17	7.84677e-15	523	2390	2211	5124	17.1333	64.8586	67.7213	257629	ENSG00000175311	ankyrin repeat and sterile alpha motif domain containing 4B	Negative	UP_regulated	No	KDM1A_target
UBE2Q2L	1.87046	0.000305088	0.00265953	1.60114	0.00242152	0.02294	10	46	36	92	2.85712	10.8872	9.61673	100505679	ENSG00000259511	ubiquitin conjugating enzyme E2 Q2 like	Negative	UP_regulated	No	Non
TMEM180	1.86983	3.98914e-14	1.5857e-12	1.37349	4.77615e-08	1.38776e-06	133	607	406	1146	5.37772	20.3313	15.3486				Negative	UP_regulated	No	Non
RP13-1032I1.7	1.86934	2.31574e-06	2.98453e-05	1.55493	0.000197693	0.00258463	19	87	66	172	1.37017	5.19722	4.45003				Negative	UP_regulated	No	Non
CTD-2555C10.3	1.86859	6.55137e-10	1.45131e-08	1.92449	2.1116e-10	9.3413e-09	46	210	206	462	4.09122	15.4719	17.1301				Negative	UP_regulated	No	Non
LMLN	1.86736	1.55103e-13	5.6502e-12	3.03769	1.04408e-33	6.10051e-31	115	524	1113	1752	1.88628	7.11984	17.0687	89782	ENSG00000185621	leishmanolysin like peptidase	Negative	UP_regulated	No	KDM1A_target
ACSL6	1.86716	8.23111e-05	0.000803716	1.41856	0.00557603	0.0467864	12	55	38	105	0.116757	0.443297	0.345687	23305	ENSG00000164398	acyl-CoA synthetase long chain family member 6	Negative	UP_regulated	No	KDM1A_target
ST3GAL5	1.86079	3.20705e-14	1.28717e-12	1.87805	2.08229e-14	1.80786e-12	142	644	615	1401	3.6484	13.7066	14.7736	8869	ENSG00000115525	ST3 beta-galactoside alpha-2,3-sialyltransferase 5	Negative	UP_regulated	No	Non
HIST2H2BE	1.86038	1.69927e-13	6.14792e-12	1.84183	2.83393e-13	2.01912e-11	116	526	490	1132	7.31777	27.4875	28.901				Negative	UP_regulated	No	Non
SPTY2D1-AS1	1.85902	0.00962572	0.0585048	2.22383	0.00124544	0.0129633	5	23	28	56	0.367449	1.40018	1.9239				Negative	UP_regulated	No	Non
SLC39A5	1.85901	2.0271e-17	1.24314e-15	1.55422	9.69447e-13	6.41095e-11	652	2952	2255	5859	32.0206	120.096	103.544	283375	ENSG00000139540	solute carrier family 39 member 5	Negative	UP_regulated	No	KDM1A_target
PSEN2	1.8573	1.20734e-15	5.88904e-14	1.58924	8.39437e-12	4.67217e-10	237	1072	840	2149	9.01285	33.7705	29.8668	5664	ENSG00000143801	presenilin 2	Negative	UP_regulated	No	Non
C19orf40	1.85685	6.09339e-14	2.36383e-12	1.70674	8.62311e-12	4.7857e-10	130	588	500	1218	7.82031	29.3014	28.1221				Negative	UP_regulated	No	Non
HSD11B1L	1.85675	3.59709e-13	1.24547e-11	1.34823	2.04978e-07	5.25548e-06	107	484	321	912	5.10031	19.1112	14.3059	374875	ENSG00000167733	hydroxysteroid 11-beta dehydrogenase 1 like	Negative	UP_regulated	No	Non
RP11-656D10.3	1.85659	0.00188854	0.0138398	1.4654	0.0348449	0.211299	7	32	23	62	1.64957	6.24674	5.06755				Negative	UP_regulated	No	Non
TRAF1	1.85535	9.69084e-12	2.7782e-10	1.56723	1.50887e-08	4.79763e-07	73	330	255	658	1.61384	6.04338	5.27076	7185	ENSG00000056558	TNF receptor associated factor 1	Negative	UP_regulated	No	Non
RP11-89K11.1	1.85435	0.000218753	0.00196178	1.75365	0.000429203	0.00510293	11	50	44	105	2.20573	8.30537	8.24914				Negative	UP_regulated	No	Non
FAM86C2P	1.85376	8.51901e-11	2.14719e-09	1.50658	2.35379e-07	5.94298e-06	60	271	201	532	2.51447	9.40792	7.87567	645332	ENSG00000160172	family with sequence similarity 86, member A pseudogene	Negative	UP_regulated	No	Non
RP11-18H7.1	1.85374	4.42859e-05	0.000453942	1.60981	0.00104138	0.0111473	13	59	47	119	0.844765	3.17595	2.85553				Negative	UP_regulated	No	Non
BAALC-AS1	1.8533	2.62032e-05	0.000281266	1.70765	0.000158383	0.00212107	15	68	58	141	0.5516	2.07144	1.99415	100499183		BAALC antisense RNA 1	Negative	UP_regulated	No	Non
LBX2-AS1	1.8528	5.49073e-16	2.79825e-14	1.71019	8.68831e-14	6.87431e-12	281	1267	1083	2631	19.2237	71.8022	69.2718	151534	ENSG00000257702	LBX2 antisense RNA 1	Negative	UP_regulated	No	KDM1A_target
TGFBR3L	1.85213	3.45088e-07	5.08997e-06	1.11678	0.00655998	0.053759	25	113	64	202	2.35109	8.80315	5.62738	100507588	ENSG00000260001	transforming growth factor beta receptor 3 like	Negative	UP_regulated	No	KDM1A_target
ZSWIM3	1.85087	2.30841e-12	7.23667e-11	1.86291	2.17959e-12	1.34763e-10	87	392	373	852	4.473	16.6953	17.9302	140831	ENSG00000132801	zinc finger SWIM-type containing 3	Negative	UP_regulated	No	KDM1A_target
CNTD2	1.85071	1.03466e-13	3.88388e-12	1.19685	2.5477e-06	5.25421e-05	127	572	343	1042	8.88005	33.1312	22.4235	79935	ENSG00000105219	cyclin N-terminal domain containing 2	Negative	UP_regulated	No	Non
IRF1	1.85059	4.52402e-15	2.03549e-13	1.5987	1.30072e-11	7.04354e-10	199	896	710	1805	3.63784	13.5684	12.1351	3659	ENSG00000125347	interferon regulatory factor 1	Negative	UP_regulated	No	Non
VAX2	1.84866	2.66659e-11	7.25383e-10	1.15921	6.69055e-05	0.000990871	68	306	179	553	8.45229	31.5077	20.8025	25806	ENSG00000116035	ventral anterior homeobox 2	Negative	UP_regulated	No	KDM1A_target
TOR2A	1.84818	4.85043e-15	2.17392e-13	1.46855	5.35702e-10	2.20657e-08	200	899	652	1751	7.51557	27.9847	22.9074	27433	ENSG00000160404	torsin family 2 member A	Negative	UP_regulated	No	Non
E2F1	1.84791	6.5685e-18	4.28994e-16	1.55264	3.1288e-13	2.21021e-11	1289	5791	4453	11533	68.0641	253.308	219.844	1869	ENSG00000101412	E2F transcription factor 1	Negative	UP_regulated	No	Non
DTNBP1	1.84655	3.84822e-16	2.00523e-14	1.62658	6.64375e-13	4.4908e-11	325	1459	1182	2966	15.182	56.4585	51.6248	84062	ENSG00000047579	dystrobrevin binding protein 1	Negative	UP_regulated	No	Non
DHDH	1.84651	8.0661e-08	1.30854e-06	1.06389	0.00427738	0.0374956	30	135	74	239	3.95662	14.7491	9.12497	27294	ENSG00000104808	dihydrodiol dehydrogenase	Negative	UP_regulated	No	Non
RP11-1017G21.5	1.84623	1.00999e-07	1.61855e-06	1.66705	2.70314e-06	5.54551e-05	28	126	105	259	3.69969	13.7914	12.9716				Negative	UP_regulated	No	Non
RHOBTB2	1.84489	7.27611e-16	3.61289e-14	1.55883	9.72771e-12	5.34756e-10	285	1278	989	2552	6.17516	22.9384	20.0353	23221	ENSG00000008853	Rho related BTB domain containing 2	Negative	UP_regulated	No	KDM1A_target
SV2A	1.84379	7.67081e-17	4.3701e-15	1.12533	3.02491e-07	7.53577e-06	506	2267	1300	4073	14.9545	55.5013	35.9221	9900	ENSG00000159164	synaptic vesicle glycoprotein 2A	Negative	UP_regulated	No	Non
GNMT	1.84227	2.86739e-10	6.68667e-09	1.47496	1.04221e-06	2.34916e-05	54	242	177	473	7.18171	26.6612	22.0092	27232	ENSG00000124713	glycine N-methyltransferase	Negative	UP_regulated	No	Non
IBA57	1.84192	4.72355e-15	2.12033e-13	1.56697	3.20179e-11	1.62744e-09	204	913	712	1829	2.8461	10.5517	9.28746	200205	ENSG00000181873	iron-sulfur cluster assembly factor IBA57	Negative	UP_regulated	No	Non
TSPAN12	1.84076	0.000114266	0.00108355	2.21285	1.50939e-06	3.28476e-05	12	54	66	132	0.50797	1.89357	2.61215	23554	ENSG00000106025	tetraspanin 12	Negative	UP_regulated	No	Non
LINC01426	1.8396	4.76349e-15	2.13661e-13	1.48508	3.15081e-10	1.35059e-08	205	916	676	1797	9.0795	33.6073	27.9931	100506385	ENSG00000234380	long intergenic non-protein coding RNA 1426	Negative	UP_regulated	No	Non
RP11-650L12.2	1.83885	0.000429203	0.00360859	2.42885	2.18451e-07	5.56893e-06	10	45	64	119	0.661886	2.46732	3.96059				Negative	UP_regulated	No	Non
AC083900.1	1.83836	1.07248e-06	1.46317e-05	1.53971	0.000104315	0.00146984	23	103	79	205	6.99172	25.9372	22.4533				Negative	UP_regulated	No	Non
GPD1	1.83793	6.11725e-16	3.08233e-14	2.07345	1.02351e-19	1.65346e-17	307	1370	1522	3199	10.9669	40.5413	50.8345	2819	ENSG00000167588	glycerol-3-phosphate dehydrogenase 1	Negative	UP_regulated	No	KDM1A_target
NUBP1	1.83722	5.70229e-16	2.89335e-14	1.55873	6.2044e-12	3.52888e-10	315	1405	1093	2813	22.9717	84.8767	74.5245	4682	ENSG00000103274	nucleotide binding protein 1	Negative	UP_regulated	No	KDM1A_target
MCAT	1.83671	1.36484e-15	6.60729e-14	1.35058	4.38111e-09	1.53899e-07	268	1195	805	2268	16.0004	59.1006	44.9352	27349	ENSG00000100294	malonyl-CoA-acyl carrier protein transacylase	Negative	UP_regulated	No	Non
RASIP1	1.83645	2.14448e-13	7.62545e-12	1.33668	1.48214e-07	3.90365e-06	124	553	369	1046	4.26096	15.7413	11.8552	54922	ENSG00000105538	Ras interacting protein 1	Negative	UP_regulated	No	Non
AC099850.1	1.836	0.000883481	0.00694871	1.91898	0.000608709	0.00696168	8	36	36	80	0.852438	3.17764	3.58651				Negative	UP_regulated	No	Non
RP11-683L23.1	1.836	0.000883481	0.00694871	1.50574	0.0156043	0.111413	8	36	27	71	0.389803	1.45307	1.23003				Negative	UP_regulated	No	Non
LAMB3	1.83534	1.97629e-11	5.4759e-10	1.33436	2.2694e-06	4.77043e-05	72	321	214	607	2.18965	8.08679	6.08488	3914	ENSG00000196878	laminin subunit beta 3	Negative	UP_regulated	No	Non
ACOX2	1.83489	1.85838e-16	1.00916e-14	1.82146	3.257e-16	3.53732e-14	424	1888	1765	4077	15.6646	57.7811	60.9671	8309	ENSG00000168306	acyl-CoA oxidase 2	Negative	UP_regulated	No	KDM1A_target
C4orf48	1.83407	6.11104e-13	2.06241e-11	1.14395	1.41298e-05	0.0002475	106	472	276	854	27.986	103.23	68.1304	401115	ENSG00000243449	chromosome 4 open reading frame 48	Negative	UP_regulated	No	Non
PPP1R37	1.83343	1.78239e-17	1.10618e-15	1.3511	2.67868e-10	1.16195e-08	940	4181	2824	7945	17.131	63.1198	48.119	284352	ENSG00000104866	protein phosphatase 1 regulatory subunit 37	Negative	UP_regulated	No	KDM1A_target
AC019181.2	1.83326	1.69203e-08	3.05711e-07	1.77113	8.65196e-08	2.37024e-06	35	156	141	332	8.80064	32.4938	33.1483				Negative	UP_regulated	No	Non
RP11-686O6.2	1.83197	3.53941e-05	0.000368796	1.17311	0.020365	0.138357	15	67	40	122	3.17764	11.7576	7.92265				Negative	UP_regulated	No	Non
FOLR4	1.83197	3.53941e-05	0.000368796	1.52256	0.001266	0.0130604	15	67	51	133	2.58905	9.57973	8.2303				Negative	UP_regulated	No	Non
FZD1	1.83187	1.43626e-11	4.05143e-10	1.6181	4.04034e-09	1.42636e-07	76	338	275	689	1.55613	5.73296	5.26456	8321	ENSG00000157240	frizzled class receptor 1	Negative	UP_regulated	No	Non
RP11-968O1.5	1.83127	0.00418133	0.0283759	1.85982	0.00616054	0.0509318	6	27	26	59	0.940024	3.50414	3.80853				Negative	UP_regulated	No	Non
RP11-15E18.1	1.83127	0.00418133	0.0283759	1.80353	0.00903825	0.0697236	6	27	25	58	1.1914	4.44118	4.64132				Negative	UP_regulated	No	Non
PDF	1.82996	1.27316e-10	3.13271e-09	1.51119	1.76947e-07	4.58749e-06	61	271	205	537	7.51018	27.6388	23.5978	64146	ENSG00000258429	peptide deformylase, mitochondrial	Negative	UP_regulated	No	KDM1A_target
SGMS1-AS1	1.82914	6.10845e-05	0.000609227	2.91074	1.13528e-12	7.43135e-11	13	58	116	187	0.149228	0.551525	1.24498	104355295		SGMS1 antisense RNA 1	Negative	UP_regulated	No	KDM1A_target
SLC9A7P1	1.82914	6.10845e-05	0.000609227	1.30413	0.00931543	0.0715433	13	58	38	109	0.559775	2.06884	1.52985	121456	ENSG00000227825	solute carrier family 9 member 7 pseudogene 1	Negative	UP_regulated	No	Non
RP11-620J15.3	1.825	1.27138e-07	2.00804e-06	1.24644	0.000644633	0.00733206	30	133	84	247	3.25999	11.9723	8.53436				Negative	UP_regulated	No	Non
COMMD9	1.82495	2.17508e-16	1.17127e-14	1.64974	1.07656e-13	8.3248e-12	450	1990	1663	4103	9.7325	35.6529	33.628	29099	ENSG00000110442	COMM domain containing 9	Negative	UP_regulated	No	KDM1A_target
SUOX	1.82443	7.17077e-16	3.56669e-14	1.59865	1.47461e-12	9.39795e-11	335	1481	1195	3011	9.53695	34.926	31.8075	6821	ENSG00000139531	sulfite oxidase	Negative	UP_regulated	No	KDM1A_target
EVI5L	1.82421	2.13538e-16	1.15096e-14	1.27419	8.40992e-09	2.81606e-07	462	2042	1316	3820	10.5354	38.5741	28.0584	115704	ENSG00000142459	ecotropic viral integration site 5 like	Negative	UP_regulated	No	KDM1A_target
CCDC148	1.82188	0.0347041	0.177643	2.63676	0.000200837	0.00261864	4	18	30	52	0.15047	0.560908	1.05513	130940	ENSG00000153237	coiled-coil domain containing 148	Negative	UP_regulated	No	KDM1A_target
SLC17A1	1.82188	0.0347041	0.177643	1.98154	0.0153481	0.109865	4	18	19	41	0.279003	1.04004	1.23908	6568	ENSG00000124568	solute carrier family 17 member 1	Negative	UP_regulated	No	KDM1A_target
RP11-79N23.1	1.82188	0.0347041	0.177643	2.48547	0.000758987	0.0084407	4	18	27	49	0.670919	2.50099	4.23419				Negative	UP_regulated	No	Non
PAX2	1.82188	0.0347041	0.177643	2.05503	0.0101133	0.0764208	4	18	20	42	0.0912888	0.340298	0.42676	5076	ENSG00000075891	paired box 2	Negative	UP_regulated	No	Non
ZNF214	1.82188	0.0347041	0.177643	2.4313	0.00117769	0.0124004	4	18	26	48	0.193381	0.720869	1.17523	7761	ENSG00000149050	zinc finger protein 214	Negative	UP_regulated	No	KDM1A_target
PTP4A2P1	1.82188	0.0347041	0.177643	2.05503	0.0101133	0.0764208	4	18	20	42	1.19306	4.44737	5.57735	5767		PTP4A2 pseudogene 1	Negative	UP_regulated	No	Non
CTXN1	1.82163	6.95221e-13	2.33198e-11	1.01343	0.000108562	0.00152081	111	490	264	865	12.4217	45.424	27.6223	404217	ENSG00000178531	cortexin 1	Negative	UP_regulated	No	KDM1A_target
SLC2A4RG	1.82042	1.69203e-17	1.05631e-15	1.53209	5.6557e-13	3.84986e-11	1432	6312	4877	12621	90.9807	332.202	289.705	56731	ENSG00000125520	SLC2A4 regulator	Negative	UP_regulated	No	KDM1A_target
AMACR	1.81961	5.1633e-12	1.53564e-10	2.19509	4.62247e-17	5.4823e-15	88	388	475	951	2.59326	9.47163	13.0874	23600	ENSG00000242110	alpha-methylacyl-CoA racemase	Negative	UP_regulated	No	KDM1A_target
GINS3	1.81936	8.38581e-14	3.18705e-12	2.13445	1.98801e-18	2.75171e-16	150	661	776	1587	4.18914	15.292	20.2624	64785	ENSG00000181938	GINS complex subunit 3	Negative	UP_regulated	No	Non
MOGAT2	1.81827	2.87349e-16	1.52751e-14	1.82309	2.51043e-16	2.77323e-14	448	1972	1867	4287	15.4316	56.2691	60.1277	80168	ENSG00000166391	monoacylglycerol O-acyltransferase 2	Negative	UP_regulated	Liver_TE_genes	KDM1A_target
IFT22	1.81598	1.7994e-14	7.48084e-13	1.75228	1.52237e-13	1.13485e-11	192	844	762	1798	6.62476	24.1235	24.5822	64792	ENSG00000128581	intraflagellar transport 22	Negative	UP_regulated	No	Non
TLCD1	1.81547	2.8517e-11	7.72117e-10	1.62813	3.71624e-09	1.32388e-07	73	321	266	660	7.9387	28.9175	27.0461	116238	ENSG00000160606	TLC domain containing 1	Negative	UP_regulated	No	KDM1A_target
PIK3AP1	1.81483	2.20831e-10	5.25752e-09	2.96982	7.33952e-27	2.25218e-24	58	255	536	849	1.45301	5.29188	12.5546	118788	ENSG00000155629	phosphoinositide-3-kinase adaptor protein 1	Negative	UP_regulated	No	Non
LINC00668	1.81412	5.53537e-15	2.45811e-13	1.66898	7.58794e-13	5.07578e-11	236	1036	884	2156	6.91463	25.1447	24.2162	400643	ENSG00000265933	long intergenic non-protein coding RNA 668	Negative	UP_regulated	No	Non
AC097721.2	1.81386	0.000158433	0.00146081	1.34084	0.0103064	0.0776425	12	53	36	101	1.303	4.76727	3.6548				Negative	UP_regulated	No	Non
LRRC43	1.81386	0.000158433	0.00146081	1.2158	0.0187538	0.128853	12	53	33	98	0.61652	2.25565	1.58517	254050	ENSG00000158113	leucine rich repeat containing 43	Negative	UP_regulated	Liver_TE_genes	Non
NAGPA	1.81215	3.11789e-17	1.87384e-15	1.62151	3.41685e-14	2.85951e-12	1121	4913	4062	10096	29.1432	105.805	98.7343	51172	ENSG00000103174	N-acetylglucosamine-1-phosphodiester alpha-N-acetylglucosaminidase	Negative	UP_regulated	No	KDM1A_target
AC002310.14	1.81111	3.03232e-08	5.27007e-07	1.63556	7.68229e-07	1.78003e-05	36	158	132	326	3.72733	13.5513	12.7781				Negative	UP_regulated	No	Non
LYL1	1.80989	5.1415e-10	1.15755e-08	1.40723	3.34738e-06	6.73145e-05	55	241	172	468	2.51406	9.12558	7.35087	4066	ENSG00000104903	LYL1 basic helix-loop-helix family member	Negative	UP_regulated	No	Non
PKIG	1.80922	3.45547e-17	2.06601e-15	1.44226	1.33304e-11	7.17839e-10	1129	4938	3613	9680	64.4879	233.65	192.952	11142	ENSG00000168734	cAMP-dependent protein kinase inhibitor gamma	Negative	UP_regulated	No	KDM1A_target
UROS	1.80901	5.33505e-17	3.11593e-15	1.34113	4.04115e-10	1.70451e-08	852	3726	2542	7120	18.2854	66.2426	51.0078	7390	ENSG00000188690	uroporphyrinogen III synthase	Negative	UP_regulated	No	Non
FAM229B	1.80829	1.60983e-11	4.51686e-10	1.34791	1.06769e-06	2.40473e-05	80	350	240	670	4.48511	16.2548	12.5803	619208	ENSG00000203778	family with sequence similarity 229 member B	Negative	UP_regulated	No	Non
RP11-1029J19.4	1.80653	0.000602715	0.00491845	1.38628	0.0126641	0.0931122	10	44	31	85	2.64509	9.64101	7.66652				Negative	UP_regulated	No	Non
ABCC6P2	1.80607	6.52106e-10	1.44515e-08	1.70068	9.473e-09	3.143e-07	54	236	207	497	7.14837	25.8794	25.6201	730013	ENSG00000255277	ATP binding cassette subfamily C member 6 pseudogene 2	Negative	UP_regulated	No	KDM1A_target
CARD6	1.80259	2.69385e-05	0.000288465	2.51058	1.79624e-10	8.03816e-09	16	70	108	194	0.518555	1.87933	3.27262	84674	ENSG00000132357	caspase recruitment domain family member 6	Negative	UP_regulated	No	KDM1A_target
KB-1507C5.2	1.80154	7.09985e-06	8.4395e-05	1.21177	0.00619366	0.0511692	19	83	52	154	0.733108	2.65291	1.87592				Negative	UP_regulated	No	Non
AC009303.2	1.80075	9.49773e-11	2.38043e-09	1.55778	3.30655e-08	9.84936e-07	68	296	236	600	6.46319	23.3055	20.9723				Negative	UP_regulated	No	Non
CNIH2	1.8002	7.28172e-07	1.02279e-05	1.34515	0.000535268	0.00622486	25	109	75	209	1.7227	6.22192	4.83199	254263	ENSG00000174871	cornichon family AMPA receptor auxiliary protein 2	Negative	UP_regulated	No	KDM1A_target
MMAB	1.80003	6.44117e-16	3.22036e-14	1.53441	4.9369e-12	2.86894e-10	430	1869	1467	3766	9.74646	35.0927	31.0889	326625	ENSG00000139428	metabolism of cobalamin associated B	Negative	UP_regulated	No	Non
MCOLN1	1.79824	8.98379e-15	3.89114e-13	1.5737	1.31843e-11	7.11954e-10	237	1029	831	2097	8.54124	30.7198	28.0008	57192	ENSG00000090674	mucolipin 1	Negative	UP_regulated	No	Non
IQCD	1.79777	3.54648e-10	8.16197e-09	1.17142	0.000105004	0.00147739	58	252	154	464	3.36141	12.0983	8.34471	115811	ENSG00000166578	IQ motif containing D	Negative	UP_regulated	No	KDM1A_target
GLB1L	1.79743	2.05917e-13	7.34436e-12	1.31127	1.15996e-07	3.1116e-06	144	625	421	1190	6.0188	21.64	16.4523	79411	ENSG00000163521	galactosidase beta 1 like	Negative	UP_regulated	No	KDM1A_target
DPCD	1.79704	2.82653e-14	1.14554e-12	1.34371	1.62187e-08	5.13718e-07	195	846	583	1624	16.1823	58.1575	45.2346	25911	ENSG00000166171	deleted in primary ciliary dyskinesia homolog (mouse)	Negative	UP_regulated	No	Non
MPP2	1.79586	2.19652e-10	5.23589e-09	1.6969	2.33646e-09	8.61447e-08	62	269	237	568	1.45648	5.23472	5.20543	4355	ENSG00000108852	membrane palmitoylated protein 2	Negative	UP_regulated	No	Non
HSD3BP5	1.79579	6.03904e-07	8.56123e-06	2.09232	2.35168e-09	8.66504e-08	26	113	131	270	3.27458	11.7894	15.4259	391081		hydroxy-delta-5-steroid dehydrogenase, 3 beta, pseudogene 5	Negative	UP_regulated	No	Non
RP11-46C24.7	1.79573	2.06541e-05	0.000226181	1.81952	1.49312e-05	0.000259421	17	74	71	162	0.992098	3.5774	3.87401				Negative	UP_regulated	No	Non
RHCE	1.79569	6.25423e-05	0.00062291	1.72997	0.000216832	0.00280638	14	61	55	130	0.82038	2.96105	3.01333	6006	ENSG00000188672	Rh blood group CcEe antigens	Negative	UP_regulated	No	KDM1A_target
DUOXA2	1.79551	0.00127928	0.00966563	1.45157	0.0219259	0.147606	8	35	26	69	0.446579	1.61847	1.35699	405753	ENSG00000140274	dual oxidase maturation factor 2	Negative	UP_regulated	No	Non
CPNE6	1.79528	0.0143062	0.0836814	1.74117	0.0211438	0.142854	5	22	20	47	0.118888	0.433331	0.444625	9362	ENSG00000100884	copine 6	Negative	UP_regulated	Liver_TE_genes	Non
KRT18P4	1.79528	0.0143062	0.0836814	2.3229	0.000538084	0.00624884	5	22	30	57	0.553456	2.01728	3.10478	391256		keratin 18 pseudogene 4	Negative	UP_regulated	No	Non
CDC42EP2	1.79388	2.28491e-15	1.06868e-13	1.44223	1.91422e-10	8.52013e-09	329	1424	1053	2806	21.0907	75.6195	63.113	10435	ENSG00000149798	CDC42 effector protein 2	Negative	UP_regulated	No	KDM1A_target
SPHK2	1.79338	1.59435e-14	6.66663e-13	1.59889	8.2778e-12	4.61614e-10	220	952	785	1957	5.21975	18.7108	17.4138	56848	ENSG00000063176	sphingosine kinase 2	Negative	UP_regulated	No	KDM1A_target
FAM85A	1.79212	2.00336e-07	3.06774e-06	1.08322	0.00348621	0.031337	30	130	75	235	3.14262	11.2809	7.34562	619423		family with sequence similarity 85 member A	Negative	UP_regulated	No	Non
AC003665.1	1.79212	2.00336e-07	3.06774e-06	2.20173	5.96119e-11	2.8931e-09	30	130	163	323	1.68989	6.0661	8.58462				Negative	UP_regulated	No	Non
SLC44A4	1.7902	3.63599e-14	1.45129e-12	1.3731	7.73687e-09	2.60574e-07	195	842	595	1632	8.25207	29.5168	23.5419	80736	ENSG00000204385	solute carrier family 44 member 4	Negative	UP_regulated	No	Non
ETNK2	1.78969	4.50597e-16	2.3188e-14	1.38267	2.85876e-10	1.23545e-08	536	2313	1646	4495	17.088	61.0847	49.0629	55224	ENSG00000143845	ethanolamine kinase 2	Negative	UP_regulated	Liver_TE_genes	KDM1A_target
TEX264	1.78834	6.25908e-16	3.14287e-14	1.53563	3.54979e-12	2.11153e-10	485	2091	1656	4232	12.1566	43.4163	38.8085	51368	ENSG00000164081	testis expressed 264, ER-phagy receptor	Negative	UP_regulated	No	Non
OAS2	1.78834	6.4413e-05	0.000639674	2.24095	9.21502e-08	2.51262e-06	15	65	84	164	0.341404	1.22552	1.78753	4939	ENSG00000111335	2'-5'-oligoadenylate synthetase 2	Negative	UP_regulated	No	Non
HLA-B	1.78745	1.62444e-13	5.89186e-12	1.41977	6.3851e-09	2.17829e-07	158	681	498	1337	7.47879	26.7024	22.0394	3106	ENSG00000234745	major histocompatibility complex, class I, B	Negative	UP_regulated	No	Non
SLC17A2	1.78744	8.6867e-14	3.29493e-12	1.72505	6.71716e-13	4.52987e-11	171	737	666	1574	9.49358	33.8946	34.5704	10246	ENSG00000112337	solute carrier family 17 member 2	Negative	UP_regulated	No	KDM1A_target
HRG	1.78645	0.000219377	0.00196585	2.37759	1.43189e-07	3.77966e-06	12	52	74	138	0.338045	1.21346	1.94904	3273	ENSG00000113905	histidine rich glycoprotein	Negative	UP_regulated	No	KDM1A_target
CRB2	1.78645	0.000219377	0.00196585	1.07888	0.0444493	0.259919	12	52	30	94	0.269467	0.96729	0.629856	286204	ENSG00000148204	crumbs cell polarity complex component 2	Negative	UP_regulated	No	Non
RP3-439F8.1	1.78645	0.000219377	0.00196585	1.5963	0.0011366	0.012042	12	52	43	107	0.580144	2.08251	1.94366				Negative	UP_regulated	No	Non
TUBBP5	1.78325	4.04578e-13	1.39417e-11	1.31744	1.11222e-07	2.99324e-06	141	606	414	1161	7.41239	26.3901	20.3487	643224		tubulin beta pseudogene 5	Negative	UP_regulated	No	Non
APOBEC3B	1.78234	7.24861e-16	3.60232e-14	1.53257	3.498e-12	2.08499e-10	501	2151	1707	4359	37.6728	133.986	120.011	9582	ENSG00000179750	apolipoprotein B mRNA editing enzyme catalytic subunit 3B	Negative	UP_regulated	No	Non
ACSM5	1.78211	4.98323e-14	1.95937e-12	1.80754	2.28417e-14	1.97132e-12	194	833	800	1827	6.97922	24.8244	26.9086	54988	ENSG00000183549	acyl-CoA synthetase medium chain family member 5	Negative	UP_regulated	Liver_TE_genes	Non
RHBG	1.78127	1.02918e-16	5.76697e-15	1.73473	5.94597e-16	6.19107e-14	1104	4736	4327	10167	46.526	165.336	170.495	57127	ENSG00000132677	Rh family B glycoprotein (gene/pseudogene)	Negative	UP_regulated	No	KDM1A_target
HSPB8	1.78061	1.20733e-12	3.91521e-11	1.4202	1.98237e-08	6.16791e-07	124	532	391	1047	6.18137	21.9687	18.2237	26353	ENSG00000152137	heat shock protein family B (small) member 8	Negative	UP_regulated	No	Non
PLIN4	1.77993	1.26079e-15	6.12915e-14	1.63326	2.14369e-13	1.55601e-11	433	1856	1582	3871	9.73552	34.5684	33.2563	729359	ENSG00000167676	perilipin 4	Negative	UP_regulated	No	KDM1A_target
NHLRC4	1.7791	5.6108e-06	6.77925e-05	1.29536	0.00206394	0.0200503	20	86	58	164	1.35459	4.82509	3.67284	283948	ENSG00000257108	NHL repeat containing 4	Negative	UP_regulated	No	Non
CLDN16	1.77864	0.00011585	0.00109785	2.59233	9.19915e-10	3.64173e-08	13	56	93	162	0.51728	1.84586	3.45989	10686	ENSG00000113946	claudin 16	Negative	UP_regulated	No	KDM1A_target
EPN3	1.77751	2.39598e-11	6.56079e-10	1.35363	5.9267e-07	1.40181e-05	85	364	256	705	2.61062	9.26094	7.35124	55040	ENSG00000049283	epsin 3	Negative	UP_regulated	No	KDM1A_target
OTOF	1.77725	1.87973e-06	2.45699e-05	1.40377	0.00034774	0.0042755	24	103	75	202	0.433949	1.54275	1.2679	9381	ENSG00000115155	otoferlin	Negative	UP_regulated	No	Non
RP11-427J23.1	1.77725	1.87973e-06	2.45699e-05	2.39283	8.14487e-12	4.54639e-10	24	103	149	276	0.966305	3.43534	5.60901				Negative	UP_regulated	No	Non
MNS1	1.7771	0.00616054	0.0397161	2.5142	2.16324e-05	0.000361138	6	26	41	73	0.341622	1.2263	2.1826	55329	ENSG00000138587	meiosis specific nuclear structural 1	Negative	UP_regulated	No	Non
APOL4	1.7771	0.00616054	0.0397161	1.85982	0.00616054	0.0509318	6	26	26	58	0.195436	0.701545	0.791813	80832	ENSG00000100336	apolipoprotein L4	Negative	UP_regulated	No	Non
PALM	1.77614	9.60283e-17	5.41757e-15	1.32792	3.72523e-10	1.57815e-08	1373	5869	4059	11301	41.193	145.863	113.859	5064	ENSG00000099864	paralemmin	Negative	UP_regulated	No	KDM1A_target
CD36	1.77571	3.31203e-11	8.88047e-10	2.11555	1.52936e-15	1.51618e-13	83	355	424	862	1.16988	4.14497	5.5876	948	ENSG00000135218	CD36 molecule	Negative	UP_regulated	No	KDM1A_target
SLC41A3	1.77367	1.82992e-16	9.94641e-15	1.47613	5.86482e-12	3.35109e-10	905	3862	2965	7732	19.5731	69.1917	59.9561	54946	ENSG00000114544	solute carrier family 41 member 3	Negative	UP_regulated	No	KDM1A_target
NUGGC	1.77347	0.000844689	0.00667784	2.42885	2.18451e-07	5.56893e-06	10	43	64	117	0.360117	1.28275	2.15486	389643	ENSG00000189233	nuclear GTPase, germinal center associated	Negative	UP_regulated	Liver_TE_genes	KDM1A_target
HTR7P1	1.77347	0.000844689	0.00667784	2.33594	9.39308e-07	2.13245e-05	10	43	60	113	0.323215	1.1513	1.81318	93164	ENSG00000183935	5-hydroxytryptamine receptor 7 pseudogene 1	Negative	UP_regulated	No	Non
PLEK2	1.77302	1.02776e-08	1.91782e-07	1.5784	5.69519e-07	1.35202e-05	44	188	155	387	3.91335	13.8511	12.8891	26499	ENSG00000100558	pleckstrin 2	Negative	UP_regulated	No	Non
RNF157	1.77052	2.25454e-15	1.05532e-13	1.2112	5.20847e-08	1.50209e-06	410	1746	1118	3274	7.49216	26.43	19.1012	114804	ENSG00000141576	ring finger protein 157	Negative	UP_regulated	No	KDM1A_target
CYB5RL	1.77021	5.00487e-10	1.13163e-08	1.82587	1.2977e-10	5.95896e-09	61	260	255	576	1.39349	4.92014	5.44643	606495	ENSG00000215883	cytochrome b5 reductase like	Negative	UP_regulated	No	KDM1A_target
SAYSD1	1.77007	2.45489e-10	5.81591e-09	1.65299	6.47962e-09	2.20794e-07	65	277	241	583	3.16823	11.1844	10.9829	55776	ENSG00000112167	SAYSVFN motif domain containing 1	Negative	UP_regulated	No	Non
SNX11	1.76759	4.11444e-15	1.85988e-13	1.3151	4.76152e-09	1.66155e-07	360	1530	1055	2945	14.2333	50.11	38.9989	29916	ENSG00000002919	sorting nexin 11	Negative	UP_regulated	No	Non
COX17	1.76664	9.34676e-16	4.59385e-14	1.43092	6.45449e-11	3.10925e-09	559	2374	1775	4708	36.6928	129.086	108.934	10063	ENSG00000138495	cytochrome c oxidase copper chaperone COX17	Negative	UP_regulated	No	Non
KRT8P12	1.76641	1.23973e-05	0.00014109	1.66008	4.92515e-05	0.00075506	19	81	71	171	1.32332	4.67332	4.62345	90133		keratin 8 pseudogene 12	Negative	UP_regulated	No	Non
SYP	1.76624	2.22127e-10	5.28458e-09	1.14301	8.82399e-05	0.00127018	68	289	177	534	1.85902	6.54489	4.52423	6855	ENSG00000102003	synaptophysin	Negative	UP_regulated	No	KDM1A_target
RP11-266L9.8	1.76476	8.52734e-08	1.37989e-06	1.48614	1.16913e-05	0.000207799	36	153	119	308	9.61148	33.8383	29.7051				Negative	UP_regulated	No	Non
ISOC2	1.76412	2.51397e-16	1.34502e-14	1.48259	4.61114e-12	2.70676e-10	928	3934	3054	7916	30.0148	105.403	92.3534	79763	ENSG00000063241	isochorismatase domain containing 2	Negative	UP_regulated	No	KDM1A_target
PIPOX	1.76393	6.49446e-16	3.24421e-14	1.76349	6.87265e-16	7.10493e-14	670	2840	2679	6189	23.5334	82.6338	87.979	51268	ENSG00000179761	pipecolic acid and sarcosine oxidase	Negative	UP_regulated	Liver_TE_genes	KDM1A_target
AC073343.13	1.76389	0.00401524	0.027364	1.52645	0.0246357	0.162508	7	30	24	61	0.726341	2.57865	2.32836				Negative	UP_regulated	No	Non
FAM225A	1.76389	0.00401524	0.027364	1.74768	0.00582377	0.0484723	7	30	28	65	0.163605	0.580831	0.611862	286333	ENSG00000231528	family with sequence similarity 225 member A	Negative	UP_regulated	No	Non
C11orf71	1.76206	4.36041e-10	9.93659e-09	1.20329	4.35332e-05	0.000677603	63	267	171	501	5.27418	18.5163	13.3847	54494	ENSG00000180425	chromosome 11 open reading frame 71	Negative	UP_regulated	No	Non
STAT5A	1.7613	1.24092e-12	4.01387e-11	1.21996	1.12425e-06	2.51744e-05	133	563	365	1061	3.29542	11.5557	8.45568	6776	ENSG00000126561	signal transducer and activator of transcription 5A	Negative	UP_regulated	No	KDM1A_target
CRIP3	1.76126	4.82964e-11	1.26001e-09	1.62265	2.09761e-09	7.80662e-08	81	343	294	718	4.70778	16.5141	15.9763	401262	ENSG00000146215	cysteine rich protein 3	Negative	UP_regulated	Liver_TE_genes	KDM1A_target
RP11-54C4.3	1.76085	4.8455e-05	0.000491465	1.43013	0.00210254	0.0203775	16	68	51	135	1.94138	6.83486	5.78573				Negative	UP_regulated	No	Non
SPRYD7	1.76073	2.54798e-15	1.18218e-13	1.80192	6.60709e-16	6.86711e-14	431	1823	1770	4024	18.3975	64.4613	70.6403	57213	ENSG00000123178	SPRY domain containing 7	Negative	UP_regulated	No	Non
RP6-65G23.3	1.75893	6.82739e-11	1.74125e-09	1.5518	1.36375e-08	4.37457e-07	79	334	273	686	15.7305	55.0925	50.8247				Negative	UP_regulated	No	Non
PIK3R2	1.75888	1.11698e-16	6.23489e-15	1.50016	1.11036e-12	7.29293e-11	2531	10690	8431	21652	63.0959	220.758	196.51	5296	ENSG00000105647	phosphoinositide-3-kinase regulatory subunit 2	Negative	UP_regulated	No	KDM1A_target
COQ10A	1.7587	5.4401e-13	1.84721e-11	1.49664	9.8559e-10	3.88581e-08	151	638	502	1291	6.63833	23.2345	20.6339	93058	ENSG00000135469	coenzyme Q10A	Negative	UP_regulated	No	Non
LINC00476	1.75851	0.000303319	0.00264571	1.6933	0.000425204	0.00506785	12	51	46	109	0.33546	1.18102	1.2023	100128782	ENSG00000175611	long intergenic non-protein coding RNA 476	Negative	UP_regulated	No	Non
FAAH2	1.75847	3.95947e-07	5.78568e-06	1.00429	0.00782065	0.0627687	30	127	71	228	2.11843	7.42893	4.68757	158584	ENSG00000165591	fatty acid amide hydrolase 2	Negative	UP_regulated	No	Non
NCOA5	1.75735	1.74886e-14	7.27596e-13	2.08463	1.29772e-19	2.05636e-17	277	1169	1384	2830	12.2646	42.8763	57.2936	57727	ENSG00000124160	nuclear receptor coactivator 5	Negative	UP_regulated	No	Non
SOWAHB	1.75657	2.71796e-08	4.75651e-07	1.34666	4.55125e-05	0.000705384	40	169	120	329	1.77106	6.19854	4.96765	345079	ENSG00000186212	sosondowah ankyrin repeat domain family member B	Negative	UP_regulated	No	Non
LINC01521	1.75593	1.10631e-08	2.05911e-07	1.2702	8.2458e-05	0.00119646	45	190	128	363	3.30194	11.5489	8.78138	54944		long intergenic non-protein coding RNA 1521	Negative	UP_regulated	Liver_TE_genes	KDM1A_target
SLC16A9	1.75386	0.0018476	0.0135635	2.47524	1.94817e-06	4.14932e-05	8	34	53	95	0.257521	0.906634	1.59513	220963	ENSG00000165449	solute carrier family 16 member 9	Negative	UP_regulated	No	Non
ASF1B	1.75302	2.04502e-15	9.6425e-14	1.42311	9.67953e-11	4.49819e-09	512	2154	1617	4283	31.6823	110.413	93.552	55723	ENSG00000105011	anti-silencing function 1B histone chaperone	Negative	UP_regulated	No	Non
RHBDL1	1.75267	2.46241e-12	7.67794e-11	1.09234	2.15494e-05	0.000360686	125	526	314	965	9.45928	32.9734	22.2164	9028	ENSG00000103269	rhomboid like 1	Negative	UP_regulated	No	Non
CCDC23	1.75207	1.74534e-13	6.29885e-12	1.44658	1.39374e-09	5.34954e-08	185	778	594	1557	21.834	76.0626	65.5458				Negative	UP_regulated	No	Non
C19orf25	1.75021	1.22226e-15	5.9568e-14	1.34824	5.80426e-10	2.37729e-08	629	2641	1886	5156	17.5458	61.0269	49.1883	148223	ENSG00000119559	chromosome 19 open reading frame 25	Negative	UP_regulated	No	KDM1A_target
PRKCQ-AS1	1.75008	1.2542e-09	2.65759e-08	1.6998	3.56236e-09	1.27454e-07	59	248	226	533	2.16127	7.52554	7.74036	439949	ENSG00000237943	PRKCQ antisense RNA 1	Negative	UP_regulated	No	Non
C1QTNF5	1.74933	1.6086e-10	3.90256e-09	1.41053	3.39663e-07	8.39688e-06	75	315	235	625	2.72427	9.47828	7.98093	114902	ENSG00000223953	C1q and TNF related 5	Negative	UP_regulated	No	KDM1A_target
ARHGAP5-AS1	1.749	3.10915e-06	3.9285e-05	1.4786	0.000167219	0.00222432	24	101	79	204	1.85156	6.45473	5.69837	84837		ARHGAP5 antisense RNA 1 (head to head)	Negative	UP_regulated	No	KDM1A_target
FTH1P8	1.7477	8.549e-05	0.000832591	1.72997	0.000216832	0.00280638	14	59	55	128	3.88324	13.5565	14.2635	2501		ferritin heavy chain 1 pseudogene 8	Negative	UP_regulated	No	Non
DDX28	1.74668	7.061e-12	2.06198e-10	1.63288	1.96463e-10	8.72915e-09	110	461	402	973	7.2304	25.1015	24.7054	55794	ENSG00000182810	DEAD-box helicase 28	Negative	UP_regulated	No	KDM1A_target
FLJ33534	1.74598	0.00172226	0.0127079	1.3903	0.0195301	0.133475	9	38	28	75	0.474356	1.65911	1.3798	285150	ENSG00000145063	uncharacterized LOC285150	Negative	UP_regulated	No	Non
ARHGAP22	1.74598	0.00172226	0.0127079	1.33809	0.026994	0.174221	9	38	27	74	0.189169	0.661638	0.5306	58504	ENSG00000128805	Rho GTPase activating protein 22	Negative	UP_regulated	Liver_TE_genes	Non
UTS2R	1.74598	0.00172226	0.0127079	1.71084	0.00179023	0.0177087	9	38	35	82	0.945566	3.30721	3.43806	2837	ENSG00000181408	urotensin 2 receptor	Negative	UP_regulated	No	KDM1A_target
NREP	1.74544	1.03913e-14	4.45418e-13	1.71422	3.33726e-14	2.79694e-12	340	1423	1314	3077	5.19159	17.9993	18.7592	9315	ENSG00000134986	neuronal regeneration related protein	Negative	UP_regulated	No	Non
SEMA3F	1.74478	2.21503e-16	1.19168e-14	1.2085	8.98141e-09	2.98844e-07	2010	8407	5470	15887	59.3797	205.737	151.086	6405	ENSG00000001617	semaphorin 3F	Negative	UP_regulated	No	Non
RP11-187E13.1	1.74344	2.59502e-12	8.05677e-11	1.47165	4.72277e-09	1.64902e-07	127	531	415	1073	32.9208	114.022	100.58				Negative	UP_regulated	No	Non
FTH1P16	1.74335	0.000116767	0.00110527	1.63122	0.000389741	0.00470415	15	63	55	133	3.87419	13.4791	13.2816	2508		ferritin heavy chain 1 pseudogene 16	Negative	UP_regulated	No	Non
TMCO4	1.74265	6.8757e-13	2.30899e-11	1.61862	2.97356e-11	1.51675e-09	157	656	568	1381	5.52135	19.1108	18.6763	255104	ENSG00000162542	transmembrane and coiled-coil domains 4	Negative	UP_regulated	No	Non
DTX4	1.74237	4.89326e-15	2.19142e-13	1.56989	1.60083e-12	1.01578e-10	437	1825	1528	3790	10.2607	35.4968	33.5442	23220	ENSG00000110042	deltex E3 ubiquitin ligase 4	Negative	UP_regulated	No	KDM1A_target
SNAPIN	1.74047	9.84185e-15	4.24062e-13	1.22374	5.49363e-08	1.57649e-06	357	1489	982	2828	32.9648	113.895	84.7793	23557	ENSG00000143553	SNAP associated protein	Negative	UP_regulated	No	Non
NCF1	1.73963	0.00118125	0.00906185	2.28715	1.94744e-06	4.14932e-05	10	42	58	110	0.411815	1.43278	2.23319	653361	ENSG00000158517	neutrophil cytosolic factor 1	Negative	UP_regulated	No	Non
ZBTB22	1.73947	8.0918e-06	9.52878e-05	1.05576	0.0120505	0.0892	22	92	54	168	1.14976	3.98293	2.63861	9278	ENSG00000236104	zinc finger and BTB domain containing 22	Negative	UP_regulated	No	Non
IMMP1L	1.73939	1.47342e-09	3.08605e-08	1.48182	4.96562e-07	1.19346e-05	58	242	191	491	2.89736	10.0143	8.92082	196294	ENSG00000148950	inner mitochondrial membrane peptidase subunit 1	Negative	UP_regulated	No	Non
AC091729.9	1.7389	3.5464e-12	1.07628e-10	1.36746	7.02482e-08	1.97198e-06	125	521	380	1026	8.90174	30.7349	25.3014				Negative	UP_regulated	No	Non
TCN2	1.73416	2.59832e-08	4.56367e-07	1.55022	1.00223e-06	2.26433e-05	44	183	152	379	2.00932	6.92272	6.48987	6948	ENSG00000185339	transcobalamin 2	Negative	UP_regulated	No	Non
RP11-102K13.5	1.73334	7.86786e-08	1.27816e-06	1.06859	0.00219389	0.0211603	38	158	94	290	0.908548	3.12933	2.1013				Negative	UP_regulated	No	Non
RRN3P3	1.73316	6.86653e-10	1.51361e-08	1.95911	2.42244e-12	1.48354e-10	65	270	298	633	2.75314	9.47345	11.8012	100131998		RRN3 homolog, RNA polymerase I transcription factor pseudogene 3	Negative	UP_regulated	No	KDM1A_target
EPS8L1	1.7317	2.35247e-12	7.35891e-11	1.25723	5.60042e-07	1.33334e-05	136	564	383	1083	3.63032	12.4714	9.55876	54869	ENSG00000131037	EPS8 like 1	Negative	UP_regulated	No	Non
DNAJC30	1.73146	3.1729e-11	8.52318e-10	1.48785	1.59522e-08	5.05832e-07	95	394	314	803	5.45037	18.7253	16.8434	84277	ENSG00000176410	DnaJ heat shock protein family (Hsp40) member C30	Negative	UP_regulated	No	Non
IRF9	1.73021	3.88666e-15	1.76378e-13	1.32015	1.69349e-09	6.41931e-08	539	2232	1585	4356	11.3778	39.0294	31.2819	10379	ENSG00000213928	interferon regulatory factor 9	Negative	UP_regulated	No	KDM1A_target
AC016700.5	1.73002	0.000418716	0.00353066	1.4923	0.00297647	0.0273788	12	50	40	102	2.58436	8.92012	8.0543				Negative	UP_regulated	No	Non
RP11-486I11.2	1.73002	0.000418716	0.00353066	1.34084	0.0103064	0.0776425	12	50	36	98	2.11738	7.30832	5.93905				Negative	UP_regulated	No	Non
C2orf68	1.72839	1.93585e-15	9.15755e-14	1.45198	2.08707e-11	1.08752e-09	730	3019	2352	6101	23.584	80.7956	71.0443	388969	ENSG00000168887	chromosome 2 open reading frame 68	Negative	UP_regulated	No	KDM1A_target
CC2D1B	1.72749	4.31453e-15	1.94674e-13	1.50933	6.35856e-12	3.60833e-10	533	2203	1787	4523	10.1388	34.7138	31.7818	200014	ENSG00000154222	coiled-coil and C2 domain containing 1B	Negative	UP_regulated	No	KDM1A_target
TGM5	1.72731	2.27562e-08	4.03765e-07	1.8028	8.12504e-09	2.72697e-07	43	178	177	398	1.69962	5.82817	6.54113	9333	ENSG00000104055	transglutaminase 5	Negative	UP_regulated	No	Non
APBB1	1.72664	1.20902e-13	4.49764e-12	1.14524	1.07934e-06	2.42813e-05	228	942	594	1764	6.19871	21.2152	15.099	322	ENSG00000166313	amyloid beta precursor protein binding family B member 1	Negative	UP_regulated	No	Non
UGT1A8	1.72604	2.62906e-15	1.21688e-13	1.56985	5.79454e-13	3.93974e-11	667	2754	2332	5753	21.2882	72.8126	69.5886	54576	ENSG00000242366	UDP glucuronosyltransferase family 1 member A8	Negative	UP_regulated	No	Non
RAB17	1.72579	4.52499e-16	2.32652e-14	1.38461	5.17854e-11	2.52382e-09	1994	8231	6131	16356	59.4366	203.241	170.866	64284	ENSG00000124839	RAB17, member RAS oncogene family	Negative	UP_regulated	No	KDM1A_target
CNGB1	1.72309	9.92826e-10	2.13893e-08	1.68129	3.87993e-09	1.37627e-07	64	264	242	570	1.25027	4.27227	4.42015	1258	ENSG00000070729	cyclic nucleotide gated channel subunit beta 1	Negative	UP_regulated	No	Non
MGMT	1.72161	4.94696e-15	2.21206e-13	1.18038	6.86623e-08	1.9312e-06	550	2264	1468	4282	22.0449	75.1712	55.0133	4255	ENSG00000170430	O-6-methylguanine-DNA methyltransferase	Negative	UP_regulated	No	KDM1A_target
AC156455.1	1.72134	4.39128e-07	6.36532e-06	1.55521	5.93593e-06	0.000113169	32	132	111	275	2.49167	8.51421	8.08091				Negative	UP_regulated	No	Non
C8A	1.72119	9.32955e-13	3.06733e-11	1.70018	1.85004e-12	1.15495e-10	163	671	624	1458	9.86373	33.6361	35.3049	731	ENSG00000157131	complement C8 alpha chain	Negative	UP_regulated	Liver_TE_genes	KDM1A_target
WDR63	1.72082	0.00903825	0.0555278	3.03784	1.9177e-08	5.98593e-07	6	25	59	90	0.218053	0.752628	2.00475	126820	ENSG00000162643	WD repeat domain 63	Negative	UP_regulated	No	Non
AC005077.7	1.72082	0.00903825	0.0555278	1.80353	0.00903825	0.0697236	6	25	25	56	1.35566	4.67918	5.28124				Negative	UP_regulated	No	Non
CTSLP7	1.72082	0.00903825	0.0555278	1.85982	0.00616054	0.0509318	6	25	26	57	2.17112	7.49381	8.79635				Negative	UP_regulated	No	Non
GPR137	1.71754	1.028e-14	4.41627e-13	1.36389	7.64815e-10	3.06751e-08	448	1839	1358	3645	15.8451	53.88	44.9068	56834	ENSG00000173264	G protein-coupled receptor 137	Negative	UP_regulated	No	KDM1A_target
KDM8	1.71751	6.07269e-11	1.55837e-09	1.67915	1.65262e-10	7.4414e-09	93	382	351	826	3.28275	11.1699	11.584	79831	ENSG00000155666	lysine demethylase 8	Negative	UP_regulated	No	KDM1A_target
CCDC126	1.71674	4.9815e-11	1.29671e-09	2.02908	6.01866e-15	5.57601e-13	95	390	457	942	3.81526	12.9746	17.1598	90693	ENSG00000169193	coiled-coil domain containing 126	Negative	UP_regulated	No	Non
EXOC3L1	1.71521	0.00582377	0.0377127	1.4654	0.0348449	0.211299	7	29	23	59	0.324339	1.11309	0.996382	283849	ENSG00000179044	exocyst complex component 3 like 1	Negative	UP_regulated	No	KDM1A_target
HYLS1	1.71521	7.58106e-11	1.925e-09	1.98405	4.22327e-14	3.49405e-12	89	365	415	869	4.231	14.3739	18.4458	219844	ENSG00000198331	HYLS1 centriolar and ciliogenesis associated	Negative	UP_regulated	No	Non
C20orf196	1.71277	8.19893e-13	2.7234e-11	1.15242	2.03848e-06	4.33371e-05	173	708	453	1334	14.4916	49.1284	35.4784				Negative	UP_regulated	No	Non
AC034220.3	1.71097	0.00266073	0.0187956	2.03404	0.000287197	0.00360838	8	33	39	80	0.399217	1.36415	1.81962				Negative	UP_regulated	No	Non
RP11-291L22.6	1.71097	0.00266073	0.0187956	1.95836	0.00041851	0.00499833	8	33	37	78	1.50868	5.15526	6.52387				Negative	UP_regulated	No	Non
TMED6	1.7105	1.67344e-05	0.000186139	1.92804	5.66686e-07	1.3475e-05	20	82	90	192	2.02084	6.8635	8.50239	146456	ENSG00000157315	transmembrane p24 trafficking protein 6	Negative	UP_regulated	No	Non
RP11-327E2.5	1.70909	9.98688e-06	0.000115876	1.82567	1.86776e-06	3.99861e-05	21	86	88	195	1.4043	4.76398	5.50201				Negative	UP_regulated	No	Non
TAF6L	1.70769	7.67681e-12	2.22947e-10	1.42575	1.46658e-08	4.67082e-07	127	518	402	1047	5.7499	19.4274	17.0168	10629	ENSG00000162227	TATA-box binding protein associated factor 6 like	Negative	UP_regulated	No	KDM1A_target
NBEAP1	1.70498	0.00164801	0.0121941	2.26212	2.8034e-06	5.72485e-05	10	41	57	108	0.386474	1.3126	2.05964	606		neurobeachin pseudogene 1	Negative	UP_regulated	No	Non
CYP4F3	1.70449	2.66842e-14	1.08754e-12	2.30277	2.60647e-24	6.51572e-22	382	1554	2220	4156	9.29383	31.3193	50.4988	4051	ENSG00000186529	cytochrome P450 family 4 subfamily F member 3	Negative	UP_regulated	Liver_TE_genes	KDM1A_target
ZNF503-AS2	1.70448	2.08684e-12	6.57047e-11	1.09101	9.69614e-06	0.000176399	159	647	399	1205	6.77081	22.8233	15.8859	100131213	ENSG00000237149	ZNF503 antisense RNA 2	Negative	UP_regulated	No	KDM1A_target
ADH6	1.70386	2.00219e-14	8.26469e-13	1.9753	1.03102e-18	1.45487e-16	423	1720	1959	4102	13.7031	46.1568	59.3347	130	ENSG00000172955	alcohol dehydrogenase 6 (class V)	Negative	UP_regulated	No	KDM1A_target
SLC30A10	1.70358	4.18118e-09	8.22564e-08	2.37605	3.13147e-17	3.7915e-15	57	232	349	638	1.40841	4.74866	8.0626	55532	ENSG00000196660	solute carrier family 30 member 10	Negative	UP_regulated	Liver_TE_genes	KDM1A_target
BAD	1.70091	7.88973e-13	2.6237e-11	1.28557	7.82863e-08	2.1672e-06	187	759	537	1483	15.6093	52.4823	41.9095	572	ENSG00000002330	BCL2 associated agonist of cell death	Negative	UP_regulated	No	KDM1A_target
SPOCD1	1.69796	6.99432e-09	1.33699e-07	1.55072	2.02234e-07	5.19202e-06	55	223	190	468	1.10676	3.71727	3.5747	90853	ENSG00000134668	SPOC domain containing 1	Negative	UP_regulated	No	KDM1A_target
TADA2A	1.69726	1.84722e-07	2.84319e-06	1.99172	5.69782e-10	2.33699e-08	36	146	169	351	0.90777	3.04969	3.98434	6871	ENSG00000276234	transcriptional adaptor 2A	Negative	UP_regulated	Liver_TE_genes	Non
LINC00324	1.69589	0.000116096	0.00109965	1.08069	0.030067	0.191664	16	65	40	121	1.09564	3.68715	2.56097	284029	ENSG00000178977	long intergenic non-protein coding RNA 324	Negative	UP_regulated	No	KDM1A_target
C1orf115	1.69312	1.62783e-15	7.7894e-14	1.39373	4.14902e-11	2.06546e-09	1804	7280	5582	14666	75.358	251.915	218.011	79762	ENSG00000162817	chromosome 1 open reading frame 115	Negative	UP_regulated	No	Non
CALM3	1.6931	8.90219e-16	4.3865e-14	1.3623	6.78071e-11	3.24735e-09	7027	28356	21274	56657	273.205	913.256	773.328	808	ENSG00000160014	calmodulin 3	Negative	UP_regulated	No	KDM1A_target
SNN	1.69226	1.69489e-15	8.09028e-14	1.22564	5.94072e-09	2.03989e-07	1784	7195	4913	13892	76.7951	256.566	197.734	8303	ENSG00000184602	stannin	Negative	UP_regulated	No	KDM1A_target
CX3CL1	1.69124	1.73131e-15	8.25053e-14	1.61983	2.26695e-14	1.95937e-12	1820	7335	6587	15742	43.3692	144.79	146.755	6376	ENSG00000006210	C-X3-C motif chemokine ligand 1	Negative	UP_regulated	No	KDM1A_target
GYG2	1.68927	9.91044e-14	3.72982e-12	1.74177	1.7147e-14	1.51364e-12	313	1260	1233	2806	12.2393	40.8143	45.0788	8908	ENSG00000056998	glycogenin 2	Negative	UP_regulated	No	Non
BTD	1.68859	2.68306e-13	9.41361e-12	1.59474	5.29588e-12	3.05308e-10	251	1010	893	2154	9.66122	32.2039	32.1371	686	ENSG00000169814	biotinidase	Negative	UP_regulated	Liver_TE_genes	KDM1A_target
NOS3	1.68838	1.15739e-13	4.32223e-12	1.42004	4.24305e-10	1.77675e-08	303	1219	955	2477	7.25664	24.1839	21.3842	4846	ENSG00000164867	nitric oxide synthase 3	Negative	UP_regulated	No	Non
ZC3H10	1.68824	5.01048e-10	1.13245e-08	1.56486	1.1431e-08	3.76358e-07	78	314	272	664	1.31386	4.3814	4.2837	84872	ENSG00000135482	zinc finger CCCH-type containing 10	Negative	UP_regulated	No	KDM1A_target
PAFAH2	1.68812	1.78603e-12	5.69136e-11	1.69305	1.68866e-12	1.06336e-10	173	696	659	1528	6.43146	21.434	22.9058	5051	ENSG00000158006	platelet activating factor acetylhydrolase 2	Negative	UP_regulated	No	KDM1A_target
PHYH	1.68714	4.44244e-15	2.00034e-13	1.72035	1.3618e-15	1.35703e-13	896	3601	3477	7974	37.7826	125.787	137.083	5264	ENSG00000107537	phytanoyl-CoA 2-hydroxylase	Negative	UP_regulated	No	KDM1A_target
AAR2	1.6853	7.51361e-15	3.28132e-13	1.44135	2.49032e-11	1.28267e-09	792	3179	2533	6504	36.4127	121.073	108.883	25980	ENSG00000131043	AAR2 splicing factor	Negative	UP_regulated	No	KDM1A_target
ATAD3C	1.6844	3.05909e-09	6.12832e-08	1.23662	2.40803e-05	0.00039879	63	253	175	491	2.25904	7.51507	5.86702	219293	ENSG00000215915	ATPase family AAA domain containing 3C	Negative	UP_regulated	No	Non
POC1A	1.68403	2.8509e-14	1.15387e-12	1.34179	1.28675e-09	4.96846e-08	471	1889	1406	3766	29.8846	99.2859	83.408	25886	ENSG00000164087	POC1 centriolar protein A	Negative	UP_regulated	No	Non
C1orf122	1.68157	2.16432e-14	8.88335e-13	1.10141	4.95656e-07	1.19179e-05	539	2158	1362	4059	34.4444	114.238	81.3773	127687	ENSG00000197982	chromosome 1 open reading frame 122	Negative	UP_regulated	No	Non
TMEM199	1.67946	3.52985e-11	9.44267e-10	1.72108	1.33292e-11	7.17839e-10	113	452	439	1004	3.48711	11.5546	12.6663	147007	ENSG00000244045	transmembrane protein 199	Negative	UP_regulated	No	Non
AGMAT	1.67859	2.74526e-15	1.26763e-13	1.41149	2.36885e-11	1.22337e-09	1818	7263	5695	14776	103.677	343.111	303.654	79814	ENSG00000116771	agmatinase	Negative	UP_regulated	No	KDM1A_target
AGPAT4	1.67823	1.84459e-08	3.31409e-07	1.74008	5.61122e-09	1.93707e-07	50	200	197	447	0.812922	2.69363	2.99462	56895	ENSG00000026652	1-acylglycerol-3-phosphate O-acyltransferase 4	Negative	UP_regulated	No	Non
PLEKHG3	1.67815	7.94088e-14	3.02786e-12	1.56899	2.9873e-12	1.81036e-10	364	1454	1272	3090	4.35731	14.4182	14.2364	26030	ENSG00000126822	pleckstrin homology and RhoGEF domain containing G3	Negative	UP_regulated	No	KDM1A_target
ZNF497	1.67689	1.27431e-06	1.72152e-05	1.05517	0.00394756	0.0349478	31	124	76	231	1.13412	3.75794	2.59961	162968	ENSG00000174586	zinc finger protein 497	Negative	UP_regulated	No	Non
BLOC1S1	1.67658	3.14305e-14	1.26411e-12	1.4262	9.76305e-11	4.53272e-09	497	1983	1573	4053	15.1664	50.1278	44.8799	2647	ENSG00000135441	biogenesis of lysosomal organelles complex 1 subunit 1	Negative	UP_regulated	No	KDM1A_target
FAM122A	1.67288	5.70836e-12	1.68565e-10	2.05022	2.18203e-17	2.70983e-15	158	629	771	1558	4.94644	16.3123	22.5677	116224	ENSG00000187866	family with sequence similarity 122A	Negative	UP_regulated	No	KDM1A_target
ZNF784	1.6728	6.1424e-11	1.57487e-09	1.07204	4.18068e-05	0.000654598	109	434	270	813	7.5511	24.9059	17.4882	147808	ENSG00000179922	zinc finger protein 784	Negative	UP_regulated	No	Non
CHMP6	1.6719	7.83695e-14	2.99218e-12	1.41102	2.6201e-10	1.13995e-08	394	1567	1234	3195	26.5216	87.3779	77.6631	79643	ENSG00000176108	charged multivesicular body protein 6	Negative	UP_regulated	No	Non
LRFN3	1.67156	1.03529e-12	3.37888e-11	1.27799	5.94981e-08	1.69482e-06	216	859	617	1692	7.61503	25.0865	20.3376	79414	ENSG00000126243	leucine rich repeat and fibronectin type III domain containing 3	Negative	UP_regulated	No	Non
RBKS	1.67152	1.64766e-11	4.60963e-10	1.58603	1.9657e-10	8.72915e-09	134	533	474	1141	5.27018	17.3651	17.4299	64080	ENSG00000171174	ribokinase	Negative	UP_regulated	No	KDM1A_target
PAOX	1.67137	2.1985e-08	3.91357e-07	1.39271	4.62034e-06	9.0162e-05	52	207	161	420	3.25589	10.7366	9.42515	196743	ENSG00000148832	polyamine oxidase	Negative	UP_regulated	No	Non
INHBC	1.67097	2.95768e-10	6.88614e-09	1.87326	1.32048e-12	8.50916e-11	88	350	380	818	6.29829	20.7509	25.4284	3626	ENSG00000175189	inhibin subunit beta C	Negative	UP_regulated	Liver_TE_genes	Non
IFI27	1.67019	6.07737e-08	1.00761e-06	1.07165	0.00105701	0.0112916	46	183	114	343	1.58144	5.21166	3.66435	3429	ENSG00000165949	interferon alpha inducible protein 27	Negative	UP_regulated	No	Non
ZNF512B	1.66961	3.56033e-15	1.62331e-13	1.47246	3.17719e-12	1.91146e-10	1983	7873	6480	16336	46.9473	154.404	143.437	57473	ENSG00000196700	zinc finger protein 512B	Negative	UP_regulated	No	Non
MORN4	1.66909	7.6625e-13	2.55633e-11	1.19424	3.24762e-07	8.04565e-06	233	925	628	1786	13.2241	43.4891	33.3246	118812	ENSG00000171160	MORN repeat containing 4	Negative	UP_regulated	No	KDM1A_target
FAM104B	1.66798	1.64437e-10	3.9869e-09	1.20617	5.8611e-06	0.000111853	96	381	261	738	5.47689	18.006	13.9219	90736	ENSG00000182518	family with sequence similarity 104 member B	Negative	UP_regulated	No	Non
GALK1	1.66718	6.10091e-15	2.69686e-13	1.23295	6.28161e-09	2.14678e-07	1211	4800	3352	9363	59.7207	196.088	154.554	2584	ENSG00000108479	galactokinase 1	Negative	UP_regulated	No	Non
CCDC96	1.66677	0.00381958	0.0261597	1.39528	0.0306351	0.194687	8	32	25	65	0.545463	1.8074	1.59372	257236	ENSG00000173013	coiled-coil domain containing 96	Negative	UP_regulated	No	KDM1A_target
ZNF658	1.66677	0.00381958	0.0261597	2.1406	9.19403e-05	0.00131724	8	32	42	82	0.235507	0.780359	1.15601	26149	ENSG00000274349	zinc finger protein 658	Negative	UP_regulated	No	Non
CDC42BPG	1.66601	1.63497e-14	6.83154e-13	1.34714	4.3849e-10	1.83086e-08	761	3014	2280	6055	17.7513	58.2396	49.7253	55561	ENSG00000171219	CDC42 binding protein kinase gamma	Negative	UP_regulated	No	KDM1A_target
DNAH17	1.66595	1.71459e-14	7.14363e-13	1.68777	8.21358e-15	7.40831e-13	733	2903	2781	6417	6.48771	21.2845	23.0136	8632	ENSG00000187775	dynein axonemal heavy chain 17	Negative	UP_regulated	No	Non
GSN-AS1	1.66483	0.00841274	0.052456	1.93946	0.00128926	0.0132292	7	28	32	67	0.20953	0.694282	0.895561	57000	ENSG00000235865	GSN antisense RNA 1	Negative	UP_regulated	No	KDM1A_target
EI24	1.66398	2.82907e-15	1.30529e-13	1.43893	6.46788e-12	3.65169e-10	4921	19461	15711	40093	197.186	645.978	588.604	9538	ENSG00000149547	EI24 autophagy associated transmembrane protein	Negative	UP_regulated	Liver_TE_genes	Non
CTD-2006C1.6	1.66226	0.0131976	0.0777931	2.06527	0.00128011	0.0131494	6	24	30	60	0.607976	2.01454	2.84219				Negative	UP_regulated	No	Non
OGFRP1	1.66226	0.0131976	0.0777931	2.54885	1.43018e-05	0.000249983	6	24	42	72	0.589539	1.95345	3.8584	388906		opioid growth factor receptor pseudogene 1	Negative	UP_regulated	No	Non
LA16c-380H5.5	1.65977	8.43477e-09	1.59032e-07	1.639	1.96855e-08	6.1282e-07	58	229	213	500	6.51622	21.3124	22.374				Negative	UP_regulated	No	Non
FAM151A	1.65868	0.0310526	0.165207	1.87779	0.00962572	0.073252	5	20	22	47	0.355537	1.17808	1.46263	338094	ENSG00000162391	family with sequence similarity 151 member A	Negative	UP_regulated	No	Non
AC092614.2	1.65868	0.0310526	0.165207	1.94154	0.00962572	0.073252	5	20	23	48	0.784215	2.59851	3.37279				Negative	UP_regulated	No	Non
SCG5	1.65868	0.0310526	0.165207	2.22383	0.00124544	0.0129633	5	20	28	53	0.324614	1.07561	1.69962	6447	ENSG00000166922	secretogranin V	Negative	UP_regulated	No	Non
RP4-633O19__A.1	1.65868	0.0310526	0.165207	1.66768	0.0310526	0.196887	5	20	19	44	1.39775	4.63147	4.96603				Negative	UP_regulated	No	Non
MARCH2	1.65786	2.61547e-14	1.06671e-12	1.0081	3.14992e-06	6.37192e-05	681	2682	1613	4976	43.8133	142.938	97.0265				Negative	UP_regulated	No	Non
NUDT6	1.65655	5.03567e-07	7.22893e-06	1.35996	9.34555e-05	0.0013363	35	138	106	279	0.757087	2.47279	2.14378	11162	ENSG00000170917	nudix hydrolase 6	Negative	UP_regulated	No	KDM1A_target
ARHGEF18	1.65347	1.85201e-11	5.15895e-10	1.09584	1.27574e-05	0.000225092	139	546	350	1035	3.17839	10.3422	7.48268	23370	ENSG00000104880	Rho/Rac guanine nucleotide exchange factor 18	Negative	UP_regulated	No	KDM1A_target
RP11-112L6.3	1.65184	1.44682e-07	2.26232e-06	1.09771	0.000995102	0.0106933	42	165	106	313	5.62777	18.3147	13.2797				Negative	UP_regulated	No	Non
MMP24	1.65114	2.0309e-07	3.10613e-06	1.04842	0.00179949	0.0177942	41	161	100	302	1.32428	4.30777	3.0199	10893	ENSG00000125966	matrix metallopeptidase 24	Negative	UP_regulated	No	Non
PRKAG2	1.65074	4.66107e-09	9.11408e-08	1.97834	1.34729e-12	8.64352e-11	65	255	302	622	1.37494	4.46827	5.97273	51422	ENSG00000106617	protein kinase AMP-activated non-catalytic subunit gamma 2	Negative	UP_regulated	No	KDM1A_target
AQP7	1.65061	2.26056e-11	6.21933e-10	1.13076	7.06509e-06	0.000132305	138	541	356	1035	3.74542	12.1632	9.03375	364	ENSG00000165269	aquaporin 7	Negative	UP_regulated	Liver_TE_genes	Non
DPF1	1.64878	9.1084e-09	1.7101e-07	1.34752	3.97567e-06	7.86669e-05	61	239	183	483	1.81183	5.88051	5.08201	8193	ENSG00000011332	double PHD fingers 1	Negative	UP_regulated	No	KDM1A_target
TBCC	1.64816	2.95276e-13	1.02975e-11	1.23558	5.00426e-08	1.45114e-06	331	1295	918	2544	29.2022	94.6427	75.7228	6903	ENSG00000124659	tubulin folding cofactor C	Negative	UP_regulated	No	KDM1A_target
RBP5	1.64707	2.27365e-12	7.13155e-11	1.34413	1.14492e-08	3.7642e-07	211	825	631	1667	21.9739	71.172	61.44	83758	ENSG00000139194	retinol binding protein 5	Negative	UP_regulated	No	KDM1A_target
ZNF488	1.64697	9.49289e-13	3.11749e-11	1.18667	3.08013e-07	7.66016e-06	254	993	681	1928	10.3584	33.5457	25.9658	118738	ENSG00000265763	zinc finger protein 488	Negative	UP_regulated	No	Non
AMOTL1	1.6463	1.41905e-09	2.98619e-08	1.72998	2.0978e-10	9.28731e-09	78	305	305	688	1.10817	3.58956	4.05143	154810	ENSG00000166025	angiomotin like 1	Negative	UP_regulated	No	Non
RP4-740C4.5	1.64406	0.000560744	0.00459919	1.60981	0.00104138	0.0111473	13	51	47	111	0.77001	2.50238	2.60284				Negative	UP_regulated	No	Non
ORAI2	1.64397	3.72154e-14	1.4834e-12	1.26246	5.07608e-09	1.76494e-07	744	2902	2102	5748	9.55348	30.8685	25.2359	80228	ENSG00000160991	ORAI calcium release-activated calcium modulator 2	Negative	UP_regulated	No	Non
RBPMS2	1.64234	3.8079e-13	1.31454e-11	1.24746	3.45877e-08	1.02554e-06	329	1282	920	2531	22.3254	72.0644	58.3697	348093	ENSG00000166831	RNA binding protein, mRNA processing factor 2	Negative	UP_regulated	No	Non
LINC00094	1.64159	1.48407e-12	4.75789e-11	1.18415	3.7291e-07	9.16023e-06	238	927	637	1802	5.66095	18.2651	14.166				Negative	UP_regulated	No	Non
MRPS18A	1.64059	1.48705e-13	5.44463e-12	1.22764	3.02502e-08	9.04324e-07	434	1689	1197	3320	48.1896	155.354	124.267	55168	ENSG00000096080	mitochondrial ribosomal protein S18A	Negative	UP_regulated	No	Non
NT5C3B	1.63981	1.25522e-14	5.34101e-13	1.21785	7.97825e-09	2.67925e-07	1560	6067	4273	11900	81.4687	262.464	208.639	115024	ENSG00000141698	5'-nucleotidase, cytosolic IIIB	Negative	UP_regulated	No	Non
CYFIP2	1.6391	1.02367e-14	4.40096e-13	1.71843	5.77663e-16	6.03642e-14	2100	8163	8138	18401	28.2851	91.0789	102.483	26999	ENSG00000055163	cytoplasmic FMR1 interacting protein 2	Negative	UP_regulated	No	Non
B3GNTL1	1.63824	7.85806e-12	2.27868e-10	1.19299	7.95946e-07	1.83911e-05	176	684	474	1334	3.64133	11.7228	9.16899	146712	ENSG00000175711	UDP-GlcNAc:betaGal beta-1,3-N-acetylglucosaminyltransferase like 1	Negative	UP_regulated	No	KDM1A_target
BAIAP2-AS1	1.63717	2.77151e-12	8.55893e-11	1.01103	1.96389e-05	0.00033129	214	831	508	1553	6.39624	20.5751	14.1962				Negative	UP_regulated	No	Non
ZNF71	1.63561	8.36353e-12	2.41319e-10	1.37324	1.19596e-08	3.89888e-07	174	675	531	1380	4.02062	12.9204	11.4719	58491	ENSG00000197951	zinc finger protein 71	Negative	UP_regulated	No	Non
ERN2	1.6356	3.16098e-13	1.09907e-11	1.57015	2.61224e-12	1.59641e-10	370	1435	1294	3099	10.5544	33.9089	34.5115	10595	ENSG00000134398	endoplasmic reticulum to nucleus signaling 2	Negative	UP_regulated	No	KDM1A_target
CROT	1.63442	7.87548e-13	2.62046e-11	2.57961	6.25971e-29	2.24098e-26	289	1120	2035	3444	8.27532	26.5665	54.4813	54677	ENSG00000005469	carnitine O-octanoyltransferase	Negative	UP_regulated	No	Non
RP3-467N11.1	1.63308	0.00318237	0.02217	1.60114	0.00242152	0.02294	10	39	36	85	0.939817	3.03625	3.16332				Negative	UP_regulated	No	Non
GOLT1A	1.6328	1.10088e-13	4.11649e-12	1.24392	1.41406e-08	4.52093e-07	541	2094	1509	4144	67.8966	217.699	177.067	127845	ENSG00000174567	golgi transport 1A	Negative	UP_regulated	No	KDM1A_target
CFAP57	1.63216	1.10293e-05	0.000126614	1.28637	0.00108016	0.0115072	25	97	72	194	0.618365	1.9875	1.66508	149465	ENSG00000243710	cilia and flagella associated protein 57	Negative	UP_regulated	No	KDM1A_target
BRE	1.63069	8.99303e-14	3.40221e-12	1.52199	3.13752e-12	1.89246e-10	607	2346	2053	5006	25.513	81.6828	80.6787				Negative	UP_regulated	No	Non
DIP2C	1.62954	5.23399e-09	1.01692e-07	1.70203	1.43344e-09	5.48377e-08	67	259	257	583	1.10969	3.5535	3.97976	22982	ENSG00000151240	disco interacting protein 2 homolog C	Negative	UP_regulated	No	Non
CCDC97	1.6284	1.63724e-13	5.9346e-12	1.39382	2.55839e-10	1.11645e-08	496	1914	1535	3945	18.5069	59.1594	53.5497	90324	ENSG00000142039	coiled-coil domain containing 97	Negative	UP_regulated	No	Non
CTD-2366F13.1	1.62792	3.79053e-06	4.71042e-05	1.6085	4.56556e-06	8.91229e-05	30	116	108	254	1.33911	4.28925	4.50728				Negative	UP_regulated	No	Non
XKR9	1.6279	2.28106e-05	0.000247646	2.50151	1.36649e-12	8.74733e-11	23	89	154	266	0.839723	2.69171	5.25685	389668	ENSG00000221947	XK related 9	Negative	UP_regulated	No	KDM1A_target
RP11-452L6.6	1.62779	0.00474403	0.0313866	1.79071	0.00125538	0.0130526	9	35	37	81	0.67356	2.16986	2.589				Negative	UP_regulated	No	Non
GAREML	1.62611	3.58735e-11	9.59208e-10	1.4453	5.42747e-09	1.87699e-07	144	555	462	1161	3.45683	11.0367	10.3694				Negative	UP_regulated	No	Non
RP11-15H20.6	1.62608	3.62249e-06	4.51807e-05	1.54633	1.43798e-05	0.000251045	29	112	100	241	0.812127	2.59821	2.61832				Negative	UP_regulated	No	Non
AC090587.4	1.62548	2.2495e-05	0.000244449	1.18321	0.00371809	0.0332103	22	85	59	166	5.9517	19.0488	14.9234				Negative	UP_regulated	No	Non
ITGAE	1.623	7.41779e-12	2.15819e-10	1.25655	1.47332e-07	3.88394e-06	194	746	546	1486	4.15482	13.2348	10.933	3682	ENSG00000083457	integrin subunit alpha E	Negative	UP_regulated	Liver_TE_genes	KDM1A_target
DENND1C	1.62222	2.84665e-13	9.95143e-12	1.29981	4.68248e-09	1.63692e-07	438	1683	1270	3391	13.409	42.6812	36.3516	79958	ENSG00000205744	DENN domain containing 1C	Negative	UP_regulated	No	Non
KIF17	1.62216	1.92991e-11	5.36048e-10	1.30146	8.40847e-08	2.31227e-06	166	638	482	1286	5.29456	16.8567	14.3736	57576	ENSG00000117245	kinesin family member 17	Negative	UP_regulated	No	Non
NOS2	1.62177	6.03499e-08	1.00087e-06	1.22182	6.79901e-05	0.00100591	52	200	143	395	1.7753	5.65624	4.56458	4843	ENSG00000007171	nitric oxide synthase 2	Negative	UP_regulated	No	KDM1A_target
SPATA33	1.62145	8.33323e-12	2.40564e-10	1.4868	4.6466e-10	1.93317e-08	189	726	624	1539	4.68949	14.9221	14.4759	124045	ENSG00000167523	spermatogenesis associated 33	Negative	UP_regulated	No	Non
NKIRAS2	1.62109	4.59155e-14	1.81028e-12	1.32194	6.68935e-10	2.71108e-08	895	3436	2635	6966	22.925	72.9069	63.1049	28511	ENSG00000168256	NFKB inhibitor interacting Ras like 2	Negative	UP_regulated	No	KDM1A_target
KIAA1324	1.62026	0.000400542	0.00339419	1.44125	0.00323827	0.0294969	14	54	45	113	0.214622	0.685756	0.644993	57535	ENSG00000116299	KIAA1324	Negative	UP_regulated	No	Non
B3GALT6	1.61907	2.08509e-13	7.41883e-12	1.41016	1.50249e-10	6.81301e-09	500	1917	1565	3982	25.6698	81.5276	75.1215	126792	ENSG00000176022	beta-1,3-galactosyltransferase 6	Negative	UP_regulated	No	Non
MVB12B	1.61808	9.81289e-14	3.69551e-12	1.53679	1.50555e-12	9.58465e-11	705	2701	2409	5815	12.7489	40.461	40.7301	89853	ENSG00000196814	multivesicular body subunit 12B	Negative	UP_regulated	No	KDM1A_target
ELOVL3	1.61679	1.14439e-07	1.82135e-06	1.15462	0.000296295	0.00371063	48	184	126	358	4.99152	15.8504	12.2506	83401	ENSG00000119915	ELOVL fatty acid elongase 3	Negative	UP_regulated	No	Non
TM4SF4	1.61666	8.54218e-05	0.000832066	2.03327	1.62854e-07	4.25254e-06	19	73	92	184	1.26581	4.02873	5.73059	7104	ENSG00000169903	transmembrane 4 L six family member 4	Negative	UP_regulated	Liver_TE_genes	Non
B9D2	1.61647	3.1121e-07	4.62319e-06	1.35817	2.47317e-05	0.000408411	42	161	127	330	4.55012	14.4487	12.8639	80776	ENSG00000123810	B9 domain containing 2	Negative	UP_regulated	No	KDM1A_target
ACOT11	1.61597	4.14085e-09	8.15183e-08	1.50922	5.31124e-08	1.52869e-06	76	291	255	622	1.10927	3.51841	3.47985	26027	ENSG00000162390	acyl-CoA thioesterase 11	Negative	UP_regulated	No	Non
PRELID2	1.61466	1.27631e-10	3.13914e-09	1.4233	1.84888e-08	5.79924e-07	125	478	395	998	3.31559	10.5029	9.7959	153768	ENSG00000186314	PRELI domain containing 2	Negative	UP_regulated	No	KDM1A_target
DLGAP4-AS1	1.61454	2.28983e-05	0.000248505	1.24135	0.00231748	0.0221937	24	92	67	183	1.40406	4.45852	3.66475	101926987	ENSG00000232907	DLGAP4 antisense RNA 1	Negative	UP_regulated	No	Non
FXYD2	1.61407	6.68014e-13	2.24853e-11	1.18196	1.42067e-07	3.75538e-06	363	1387	970	2720	9.24987	29.2776	23.1099	486	ENSG00000137731	FXYD domain containing ion transport regulator 2	Negative	UP_regulated	No	KDM1A_target
PKLR	1.61397	2.43338e-12	7.5997e-11	1.54769	1.91281e-11	1.00122e-09	257	982	885	2124	13.9956	44.2997	45.0608	5313	ENSG00000143627	pyruvate kinase L/R	Negative	UP_regulated	Liver_TE_genes	KDM1A_target
PRCD	1.6137	2.87204e-09	5.77756e-08	1.93461	5.60466e-13	3.8196e-11	79	302	356	737	2.1231	6.72326	8.9452	768206	ENSG00000214140	photoreceptor disc component	Negative	UP_regulated	Liver_TE_genes	KDM1A_target
POMT2	1.61191	3.25432e-13	1.13017e-11	1.39475	2.75721e-10	1.19423e-08	465	1774	1440	3679	6.62157	20.9263	19.172	29954	ENSG00000009830	protein O-mannosyltransferase 2	Negative	UP_regulated	No	KDM1A_target
CLN3	1.61177	4.0008e-14	1.58925e-12	1.38841	6.25122e-11	3.02121e-09	1303	4970	4017	10290	39.1505	123.703	112.847	1201	ENSG00000188603	CLN3 lysosomal/endosomal transmembrane protein, battenin	Negative	UP_regulated	No	KDM1A_target
PIP5K1C	1.61048	7.34135e-14	2.81966e-12	1.36222	2.21382e-10	9.74887e-09	836	3186	2531	6553	17.8053	56.2107	50.4002	23396	ENSG00000186111	phosphatidylinositol-4-phosphate 5-kinase type 1 gamma	Negative	UP_regulated	No	KDM1A_target
NPIPA5	1.61008	0.00108952	0.00841046	1.12598	0.0335099	0.205224	12	46	31	89	1.12555	3.57415	2.71859	100288332	ENSG00000183793	nuclear pore complex interacting protein family member A5	Negative	UP_regulated	No	Non
GCHFR	1.60843	2.92013e-05	0.000309213	1.58516	3.78553e-05	0.000597241	22	84	78	184	2.04869	6.47982	6.79118	2644	ENSG00000137880	GTP cyclohydrolase I feedback regulator	Negative	UP_regulated	No	Non
TBX15	1.60788	3.79372e-12	1.14833e-10	2.15456	2.11497e-20	3.67245e-18	241	917	1264	2422	9.0277	28.455	44.2694	6913	ENSG00000092607	T-box transcription factor 15	Negative	UP_regulated	No	Non
USP27X-AS1	1.60781	3.16642e-06	3.99304e-05	1.84793	5.55763e-08	1.59328e-06	32	122	136	290	2.09759	6.62459	8.33499	158572	ENSG00000234390	USP27X antisense RNA 1 (head to head)	Negative	UP_regulated	No	KDM1A_target
ZNF774	1.60566	4.40579e-07	6.38316e-06	1.48088	4.35989e-06	8.54822e-05	41	156	135	332	0.686803	2.16472	2.11436	342132	ENSG00000196391	zinc finger protein 774	Negative	UP_regulated	No	Non
GJB1	1.60437	5.50881e-14	2.1558e-12	1.32778	4.10221e-10	1.72776e-08	1228	4660	3630	9518	78.3339	246.245	216.498	2705	ENSG00000169562	gap junction protein beta 1	Negative	UP_regulated	Liver_TE_genes	KDM1A_target
OTX1	1.60433	1.76164e-12	5.61671e-11	1.53609	1.40152e-11	7.49149e-10	303	1150	1035	2488	8.9383	28.1022	28.5463	5013	ENSG00000115507	orthodenticle homeobox 1	Negative	UP_regulated	No	Non
PNPLA4	1.60367	8.40182e-13	2.7876e-11	1.37094	9.96544e-10	3.91834e-08	368	1396	1121	2885	15.2473	47.9137	43.4257	8228	ENSG00000006757	patatin like phospholipase domain containing 4	Negative	UP_regulated	No	KDM1A_target
C9orf69	1.60318	1.92286e-13	6.88594e-12	1.33007	9.71229e-10	3.83702e-08	639	2423	1892	4954	26.8264	84.2645	74.2641				Negative	UP_regulated	No	Non
GBA2	1.60161	5.01919e-14	1.97218e-12	1.31672	4.88717e-10	2.02599e-08	1487	5632	4362	11481	44.1395	138.487	121.059	57704	ENSG00000070610	glucosylceramidase beta 2	Negative	UP_regulated	No	Non
MIR4783	1.60122	0.0191693	0.107915	2.11237	0.000857787	0.00939	6	23	31	60	10.432	33.1263	50.3934	100616187	ENSG00000264075	microRNA 4783	Negative	UP_regulated	Liver_TE_genes	KDM1A_target
AC062029.1	1.60107	6.46612e-05	0.0006417	1.52435	0.000192791	0.0025251	20	76	68	164	0.66575	2.09568	2.11634				Negative	UP_regulated	No	Non
ARL4D	1.60001	2.14574e-12	6.73763e-11	1.046	4.72372e-06	9.19935e-05	301	1139	732	2172	26.6214	83.4483	60.5301	379	ENSG00000175906	ADP ribosylation factor like GTPase 4D	Negative	UP_regulated	No	KDM1A_target
SKA1	1.5993	2.66463e-11	7.25383e-10	1.58149	4.29284e-11	2.12975e-09	175	662	617	1454	8.45756	26.503	27.8797	220134	ENSG00000154839	spindle and kinetochore associated complex subunit 1	Negative	UP_regulated	No	Non
SMIM24	1.59635	2.99244e-12	9.19224e-11	1.39016	1.42196e-09	5.44702e-08	275	1038	849	2162	26.1728	81.836	75.5477	284422	ENSG00000095932	small integral membrane protein 24	Negative	UP_regulated	No	Non
NTPCR	1.59627	2.17749e-13	7.73809e-12	1.22139	1.73973e-08	5.46868e-07	685	2585	1881	5151	6.16	19.2566	15.8152	84284	ENSG00000135778	nucleoside-triphosphatase, cancer-related	Negative	UP_regulated	No	Non
RP11-888D10.3	1.59574	0.00318237	0.02217	1.519	0.00474403	0.0406283	10	38	34	82	3.05945	9.63067	9.72565				Negative	UP_regulated	No	Non
APBA2	1.59488	2.78064e-08	4.86473e-07	1.25966	1.81283e-05	0.000307789	62	234	175	471	1.28685	4.02329	3.39602	321	ENSG00000034053	amyloid beta precursor protein binding family A member 2	Negative	UP_regulated	No	Non
ZNF764	1.5946	3.3559e-11	8.99392e-10	1.38212	1.18313e-08	3.87011e-07	170	641	522	1333	7.78572	24.3185	22.352	92595	ENSG00000169951	zinc finger protein 764	Negative	UP_regulated	No	KDM1A_target
HECTD2	1.59336	0.000543102	0.00447094	2.64738	9.76946e-11	4.53272e-09	14	53	104	171	0.174964	0.548687	1.2152	143279	ENSG00000165338	HECT domain E3 ubiquitin protein ligase 2	Negative	UP_regulated	No	Non
MOCS3	1.59086	2.8631e-12	8.8183e-11	1.39518	9.80108e-10	3.86946e-08	296	1113	917	2326	8.26494	25.7438	23.9394	27304	ENSG00000124217	molybdenum cofactor synthesis 3	Negative	UP_regulated	No	KDM1A_target
PPP1R3G	1.59059	1.42081e-05	0.000160501	1.59866	1.79837e-05	0.000305771	26	98	93	217	0.755416	2.35868	2.52634	648791	ENSG00000219607	protein phosphatase 1 regulatory subunit 3G	Negative	UP_regulated	No	KDM1A_target
TAT	1.58918	3.09704e-07	4.60435e-06	1.20439	0.000192299	0.00252149	46	173	125	344	1.21292	3.77875	3.08162	6898	ENSG00000198650	tyrosine aminotransferase	Negative	UP_regulated	Liver_TE_genes	KDM1A_target
KCTD7	1.58667	2.74407e-12	8.48321e-11	1.45159	1.80951e-10	8.09133e-09	307	1151	989	2447	5.14567	15.9812	15.4987	154881	ENSG00000243335	potassium channel tetramerization domain containing 7	Negative	UP_regulated	No	Non
CELF3	1.58614	0.00660661	0.042186	1.75132	0.00125538	0.0130526	9	34	36	79	0.289059	0.904591	1.08104	11189	ENSG00000159409	CUGBP Elav-like family member 3	Negative	UP_regulated	No	Non
FAAH	1.58599	5.05946e-09	9.83999e-08	1.28026	3.88943e-06	7.71976e-05	80	300	229	609	4.10865	12.7632	10.9962	2166	ENSG00000117480	fatty acid amide hydrolase	Negative	UP_regulated	No	Non
DLEC1	1.5852	0.0452806	0.223688	1.74117	0.0211438	0.142854	5	19	20	44	0.0854943	0.269123	0.319738	9940	ENSG00000008226	DLEC1 cilia and flagella associated protein	Negative	UP_regulated	No	Non
ESR1	1.5852	0.0452806	0.223688	2.11745	0.00285251	0.0263878	5	19	26	50	0.052304	0.164645	0.254293	2099	ENSG00000091831	estrogen receptor 1	Negative	UP_regulated	No	KDM1A_target
ISX	1.5851	1.94613e-07	2.98355e-06	1.26469	6.37646e-05	0.000950667	48	180	136	364	2.02227	6.28204	5.35715	91464	ENSG00000175329	intestine specific homeobox	Negative	UP_regulated	No	KDM1A_target
FAM212B	1.58225	1.1231e-12	3.65315e-11	1.46783	4.07554e-11	2.03763e-09	419	1566	1365	3350	5.5621	17.2205	16.9416				Negative	UP_regulated	No	Non
RP11-521B24.3	1.58082	3.70971e-07	5.43854e-06	1.59579	2.88628e-07	7.21209e-06	46	172	164	382	2.87768	8.91339	9.59235				Negative	UP_regulated	No	Non
RP11-449J21.3	1.58067	0.000486586	0.00405402	2.27957	1.71886e-08	5.41189e-07	16	60	92	168	1.67483	5.20275	9.00402				Negative	UP_regulated	No	Non
LYRM5	1.57945	1.59763e-06	2.10965e-05	1.83507	8.76549e-09	2.92331e-07	38	142	160	340	2.19695	6.80071	8.64873				Negative	UP_regulated	No	Non
KCTD11	1.57904	1.37337e-08	2.51578e-07	1.2713	7.93803e-06	0.000147084	71	265	202	538	3.31233	10.2412	8.81097	147040	ENSG00000213859	potassium channel tetramerization domain containing 11	Negative	UP_regulated	No	Non
TRIM46	1.57846	0.00149235	0.0111262	1.25869	0.013932	0.101228	12	45	34	91	0.37742	1.17243	0.999813	80128	ENSG00000163462	tripartite motif containing 46	Negative	UP_regulated	No	KDM1A_target
CTD-2015H6.3	1.57578	1.29544e-07	2.04269e-06	1.58946	1.19422e-07	3.19613e-06	51	190	181	422	5.76613	17.795	19.1333				Negative	UP_regulated	No	Non
CCDC101	1.57575	4.04965e-12	1.2188e-10	1.22201	8.61484e-08	2.36302e-06	301	1120	827	2248	20.2042	62.2762	51.9011				Negative	UP_regulated	No	Non
AP4S1	1.57557	6.20859e-11	1.59043e-09	1.76786	2.51726e-13	1.80906e-11	165	614	662	1441	3.25683	10.0394	12.217	11154	ENSG00000100478	adaptor related protein complex 4 subunit sigma 1	Negative	UP_regulated	No	KDM1A_target
TNFRSF14	1.57475	3.99857e-11	1.05698e-09	1.51995	1.82329e-10	8.14666e-09	185	688	625	1498	4.24112	13.0655	13.3963	8764	ENSG00000157873	TNF receptor superfamily member 14	Negative	UP_regulated	No	Non
OAS3	1.57451	1.2542e-13	4.65379e-12	1.60109	5.06432e-14	4.1426e-12	1523	5661	5441	12625	26.3162	81.0299	87.9018	4940	ENSG00000111331	2'-5'-oligoadenylate synthetase 3	Negative	UP_regulated	No	KDM1A_target
XXyac-YX65C7_A.2	1.57407	0.00778622	0.0489878	1.45157	0.0219259	0.147606	8	30	26	64	1.16384	3.61538	3.53649				Negative	UP_regulated	No	Non
WDPCP	1.57361	1.75993e-07	2.7146e-06	2.14569	3.12051e-13	2.20704e-11	50	186	261	497	0.605343	1.86541	2.95439	51057	ENSG00000143951	WD repeat containing planar cell polarity effector	Negative	UP_regulated	No	KDM1A_target
STRADB	1.57358	1.84569e-13	6.63623e-12	1.72846	7.74972e-16	7.94086e-14	1076	3997	4199	9272	47.3182	145.606	172.647	55437	ENSG00000082146	STE20 related adaptor beta	Negative	UP_regulated	No	Non
RASGRF1	1.57222	1.34051e-06	1.79964e-05	1.4069	2.11135e-05	0.000354208	39	145	122	306	0.56	1.72473	1.63787	5923	ENSG00000058335	Ras protein specific guanine nucleotide releasing factor 1	Negative	UP_regulated	No	Non
SCMH1	1.572	1.78469e-13	6.42888e-12	1.66776	6.37577e-15	5.87868e-13	1161	4308	4344	9813	37.2215	114.411	130.211	22955	ENSG00000010803	Scm polycomb group protein homolog 1	Negative	UP_regulated	Liver_TE_genes	KDM1A_target
MVK	1.57199	2.60191e-13	9.16769e-12	1.25178	5.1207e-09	1.77726e-07	864	3206	2423	6493	19.0299	58.4947	49.8969	4598	ENSG00000110921	mevalonate kinase	Negative	UP_regulated	No	Non
CASC10	1.57126	1.53639e-10	3.73605e-09	1.41963	9.30888e-09	3.09386e-07	145	538	457	1140	5.43875	16.7164	16.0267				Negative	UP_regulated	No	Non
WDR72	1.57107	2.46845e-08	4.35138e-07	2.8314	1.14788e-25	3.12545e-23	66	245	554	865	1.09772	3.37553	8.61496	256764	ENSG00000166415	WD repeat domain 72	Negative	UP_regulated	No	Non
NUDT18	1.5709	5.46641e-12	1.61998e-10	1.06713	3.04063e-06	6.16588e-05	295	1094	728	2117	23.9512	73.5786	55.2627	79873	ENSG00000275074	nudix hydrolase 18	Negative	UP_regulated	No	KDM1A_target
TRIM50	1.56971	4.47811e-12	1.34149e-10	1.57057	4.48092e-12	2.63298e-10	319	1182	1116	2617	18.265	56.0631	59.7435	135892	ENSG00000146755	tripartite motif containing 50	Negative	UP_regulated	No	KDM1A_target
P2RX4	1.56932	2.69483e-13	9.44917e-12	1.02634	1.55916e-06	3.38164e-05	898	3326	2154	6378	15.6916	48.1442	35.1912	5025	ENSG00000135124	purinergic receptor P2X 4	Negative	UP_regulated	No	Non
PDE4C	1.56836	9.88052e-13	3.23563e-11	1.50972	6.42879e-12	3.63778e-10	526	1947	1764	4237	8.7895	26.9509	27.5596	5143	ENSG00000105650	phosphodiesterase 4C	Negative	UP_regulated	No	KDM1A_target
LAMTOR1	1.5673	1.43491e-13	5.26368e-12	1.32362	3.57043e-10	1.51367e-08	1751	6476	5161	13388	89.8634	275.317	247.644	55004	ENSG00000149357	late endosomal/lysosomal adaptor, MAPK and MTOR activator 1	Negative	UP_regulated	No	KDM1A_target
DHRS13	1.56707	8.92608e-11	2.24784e-09	1.32476	5.06639e-08	1.46622e-06	163	603	481	1247	7.89367	24.1901	21.7787	147015	ENSG00000167536	dehydrogenase/reductase 13	Negative	UP_regulated	No	KDM1A_target
LRP3	1.56694	2.36843e-13	8.39093e-12	1.27615	2.10532e-09	7.82691e-08	1055	3901	3009	7965	29.5214	90.4254	78.7233	4037	ENSG00000130881	LDL receptor related protein 3	Negative	UP_regulated	No	Non
RP11-344P13.6	1.56679	3.75212e-05	0.000389211	1.36485	0.000563342	0.00651347	24	89	73	186	7.37433	22.6533	20.9715				Negative	UP_regulated	No	Non
TMEM184A	1.56666	6.1118e-12	1.79929e-10	1.5008	4.69428e-11	2.31112e-09	291	1076	970	2337	5.31556	16.2816	16.5663	202915	ENSG00000164855	transmembrane protein 184A	Negative	UP_regulated	No	KDM1A_target
RP11-95P2.1	1.56595	0.000735123	0.00588315	1.30737	0.0101184	0.0764398	14	52	41	107	0.879288	2.70543	2.4076				Negative	UP_regulated	No	Non
FBF1	1.56481	9.87091e-10	2.12736e-08	1.17337	6.69273e-06	0.000125982	108	399	287	794	2.28756	7.00087	5.68366	85302	ENSG00000188878	Fas binding factor 1	Negative	UP_regulated	No	Non
PPP6R2	1.56452	1.32168e-13	4.86988e-12	1.14141	5.1791e-08	1.49436e-06	2287	8442	5941	16670	60.9569	186.394	148.051	9701	ENSG00000100239	protein phosphatase 6 regulatory subunit 2	Negative	UP_regulated	No	Non
ARHGEF19	1.56151	5.82694e-09	1.12609e-07	1.17596	1.95616e-05	0.00033018	83	306	221	610	3.15977	9.65002	7.86622	128272	ENSG00000142632	Rho guanine nucleotide exchange factor 19	Negative	UP_regulated	No	Non
RMND5B	1.55956	3.58904e-12	1.08808e-10	1.20309	8.32971e-08	2.2917e-06	371	1365	1006	2742	6.8684	20.9336	17.4131	64777	ENSG00000145916	required for meiotic nuclear division 5 homolog B	Negative	UP_regulated	No	Non
RP11-110I1.12	1.55901	1.95028e-06	2.53863e-05	1.39622	2.60615e-05	0.000427571	38	140	118	296	3.59739	10.979	10.4444				Negative	UP_regulated	No	Non
RP11-649A18.12	1.55901	1.95028e-06	2.53863e-05	1.25521	0.000228126	0.00293943	38	140	107	285	2.14391	6.54307	5.64422				Negative	UP_regulated	No	Non
CHST10	1.55797	2.49845e-11	6.81882e-10	1.61674	4.39842e-12	2.58713e-10	222	816	802	1840	7.05385	21.4779	23.8256	9486	ENSG00000115526	carbohydrate sulfotransferase 10	Negative	UP_regulated	No	Non
PGBD1	1.55749	1.18467e-09	2.52318e-08	1.86655	2.17017e-13	1.57327e-11	111	408	477	996	5.10494	15.5438	20.5108	84547	ENSG00000137338	piggyBac transposable element derived 1	Negative	UP_regulated	Liver_TE_genes	Non
MYO7A	1.55724	3.96998e-13	1.36886e-11	1.28041	2.16476e-09	8.04275e-08	911	3346	2606	6863	12.8025	38.9523	34.2411	4647	ENSG00000137474	myosin VIIA	Negative	UP_regulated	Liver_TE_genes	Non
RP4-612B15.3	1.55684	0.00104138	0.00807324	1.78268	0.000218654	0.00282681	13	48	53	114	1.92863	5.89897	7.35154				Negative	UP_regulated	No	Non
FAM160A2	1.55666	6.7842e-12	1.98716e-10	1.30532	8.8302e-09	2.9432e-07	314	1153	914	2381	9.45251	28.7525	25.7253	84067	ENSG00000051009	family with sequence similarity 160 member A2	Negative	UP_regulated	No	Non
CYP4F2	1.55636	9.09815e-12	2.61605e-10	1.679	1.98594e-13	1.45241e-11	289	1061	1090	2440	13.1136	39.8812	46.243	8529	ENSG00000186115	cytochrome P450 family 4 subfamily F member 2	Negative	UP_regulated	No	Non
ITFG2	1.55622	7.99381e-10	1.74355e-08	1.74493	4.98363e-12	2.88454e-10	119	437	470	1026	2.71454	8.25772	10.0241	55846	ENSG00000111203	integrin alpha FG-GAP repeat containing 2	Negative	UP_regulated	No	KDM1A_target
EPHX2	1.55574	5.04889e-12	1.50316e-10	1.16796	2.28097e-07	5.78431e-06	345	1266	913	2524	10.9964	33.4267	27.2081	2053	ENSG00000120915	epoxide hydrolase 2	Negative	UP_regulated	No	KDM1A_target
RABIF	1.55314	3.81369e-11	1.01598e-09	1.51033	1.41997e-10	6.48362e-09	208	762	698	1668	12.2035	37.0346	38.2891	5877	ENSG00000183155	RAB interacting factor	Negative	UP_regulated	No	Non
SPATA2L	1.55288	2.56297e-12	7.96153e-11	1.37166	6.18303e-10	2.51819e-08	441	1615	1344	3400	25.3318	76.8474	72.181	124044	ENSG00000158792	spermatogenesis associated 2 like	Negative	UP_regulated	No	Non
IQCG	1.55256	7.44443e-07	1.0443e-05	1.75358	1.3864e-08	4.4374e-07	45	165	179	389	0.858398	2.60729	3.19246	84223	ENSG00000114473	IQ motif containing G	Negative	UP_regulated	No	KDM1A_target
SARM1	1.55197	2.76591e-06	3.52089e-05	1.82938	2.09237e-08	6.47886e-07	36	132	151	319	0.460854	1.39979	1.80732	23098	ENSG00000004139	sterile alpha and TIR motif containing 1	Negative	UP_regulated	Liver_TE_genes	KDM1A_target
NRBP1	1.55085	1.50876e-13	5.51369e-12	1.21062	6.21684e-09	2.12589e-07	5370	19635	14635	39640	143.667	435.155	366.077	29959	ENSG00000115216	nuclear receptor binding protein 1	Negative	UP_regulated	No	KDM1A_target
PIN1	1.54907	4.85015e-13	1.65952e-11	1.14791	7.42534e-08	2.07038e-06	963	3517	2513	6993	30.0427	90.8897	73.2996	5300	ENSG00000127445	peptidylprolyl cis/trans isomerase, NIMA-interacting 1	Negative	UP_regulated	No	KDM1A_target
ABHD8	1.54878	3.16347e-12	9.68682e-11	1.00997	5.44154e-06	0.000104742	425	1552	1008	2985	27.4174	82.9389	60.7986	79575	ENSG00000127220	abhydrolase domain containing 8	Negative	UP_regulated	No	KDM1A_target
LINC01268	1.54614	0.00203931	0.0148192	1.924	8.23111e-05	0.00119462	12	44	54	110	0.620996	1.88621	2.61275				Negative	UP_regulated	No	Non
WBP1L	1.54571	5.95757e-13	2.01467e-11	1.24929	5.2625e-09	1.8232e-07	898	3272	2514	6684	29.9061	90.2665	78.2791	54838	ENSG00000166272	WW domain binding protein 1 like	Negative	UP_regulated	No	KDM1A_target
FAM185A	1.54445	2.263e-08	4.01729e-07	1.60077	6.50879e-09	2.21658e-07	73	266	261	600	3.81372	11.5116	12.7486	222234	ENSG00000222011	family with sequence similarity 185 member A	Negative	UP_regulated	No	KDM1A_target
ALDH9A1	1.54249	1.51087e-12	4.83844e-11	1.42509	6.22503e-11	3.01358e-09	634	2305	2005	4944	27.3245	82.2932	80.7931	223	ENSG00000143149	aldehyde dehydrogenase 9 family member A1	Negative	UP_regulated	No	Non
OLFML3	1.54242	5.23087e-10	1.17358e-08	1.39743	2.41864e-08	7.37882e-07	135	491	419	1045	7.8752	23.7268	22.8527	56944	ENSG00000116774	olfactomedin like 3	Negative	UP_regulated	No	Non
RP11-66N24.6	1.54226	2.9988e-09	6.01585e-08	1.55014	2.52283e-09	9.24284e-08	102	371	352	825	17.9091	53.9606	57.7846				Negative	UP_regulated	No	Non
FBLN5	1.54099	0.000467602	0.0039054	1.34328	0.00337687	0.0305909	17	62	51	130	0.487371	1.47242	1.36703	10516	ENSG00000140092	fibulin 5	Negative	UP_regulated	No	KDM1A_target
CCDC115	1.5399	2.79104e-12	8.61006e-11	1.2819	5.82006e-09	2.00202e-07	499	1811	1429	3739	18.8108	56.553	50.3659	84317	ENSG00000136710	coiled-coil domain containing 115	Negative	UP_regulated	No	KDM1A_target
GAL3ST1	1.53869	8.14601e-12	2.35277e-10	1.07757	1.82655e-06	3.92052e-05	348	1262	865	2475	16.445	49.4018	38.2179	9514	ENSG00000128242	galactose-3-O-sulfotransferase 1	Negative	UP_regulated	No	KDM1A_target
KIAA1683	1.53823	1.449e-05	0.0001634	1.84202	6.84996e-08	1.9285e-06	30	109	127	266	0.467239	1.40629	1.84935				Negative	UP_regulated	No	Non
GRASP	1.53822	1.79623e-11	5.00837e-10	1.28809	2.15929e-08	6.66118e-07	275	997	791	2063	13.8589	41.6218	37.2708	160622	ENSG00000161835	general receptor for phosphoinositides 1 associated scaffold protein	Negative	UP_regulated	No	Non
OXCT1	1.53816	8.23172e-05	0.000803716	2.01337	8.55154e-08	2.34827e-06	22	80	105	207	0.747865	2.25279	3.33723	5019	ENSG00000083720	3-oxoacid CoA-transferase 1	Negative	UP_regulated	No	Non
RP11-126K1.2	1.53749	0.0276789	0.148953	1.48354	0.0397031	0.236628	6	22	20	48	1.37528	4.17725	4.28613				Negative	UP_regulated	No	Non
CLIC2	1.53749	0.0276789	0.148953	2.28674	0.00016937	0.00225036	6	22	35	63	0.301205	0.914878	1.64276	1193	ENSG00000155962	chloride intracellular channel 2	Negative	UP_regulated	No	Non
ARL2BP	1.53637	2.29327e-05	0.000248832	1.5751	1.80646e-05	0.000307056	27	98	95	220	1.78626	5.37078	5.87627	23568	ENSG00000102931	ADP ribosylation factor like GTPase 2 binding protein	Negative	UP_regulated	No	Non
TLN2	1.534	1.37816e-12	4.43549e-11	1.52578	1.86438e-12	1.16265e-10	757	2736	2567	6060	6.66126	19.9437	21.1195	83660	ENSG00000171914	talin 2	Negative	UP_regulated	No	Non
FAM120AOS	1.5338	2.4817e-12	7.72564e-11	1.34984	6.77181e-10	2.74258e-08	562	2031	1687	4280	21.5562	64.5321	60.499	158293	ENSG00000188938	family with sequence similarity 120A opposite strand	Negative	UP_regulated	No	KDM1A_target
FKRP	1.53347	5.22738e-12	1.55391e-10	1.39249	3.83743e-10	1.62331e-08	424	1532	1311	3267	11.8972	35.6097	34.3937	79147	ENSG00000181027	fukutin related protein	Negative	UP_regulated	No	Non
TECPR2	1.53336	2.11835e-12	6.66246e-11	1.34112	7.8019e-10	3.1227e-08	612	2211	1826	4649	9.29806	27.8266	25.9381	9895	ENSG00000196663	tectonin beta-propeller repeat containing 2	Negative	UP_regulated	No	Non
DNPH1	1.53248	7.3158e-13	2.44405e-11	1.11062	1.74476e-07	4.53357e-06	1083	3910	2754	7747	123.523	369.424	293.683	10591	ENSG00000112667	2'-deoxynucleoside 5'-phosphate N-hydrolase 1	Negative	UP_regulated	No	KDM1A_target
SGK2	1.53222	4.32433e-12	1.29878e-10	1.44519	6.81338e-11	3.25762e-09	459	1657	1472	3588	14.9611	44.7407	44.8595	10110	ENSG00000101049	serum/glucocorticoid regulated kinase 2	Negative	UP_regulated	Liver_TE_genes	KDM1A_target
AC002310.12	1.53188	0.000645307	0.00523283	1.00694	0.0490435	0.283131	16	58	38	112	1.24856	3.74928	2.77249				Negative	UP_regulated	No	Non
N6AMT1	1.53078	6.25898e-09	1.20637e-07	1.68235	1.73959e-10	7.80876e-09	92	332	348	772	2.41156	7.20904	8.52876	29104	ENSG00000156239	N-6 adenine-specific DNA methyltransferase 1	Negative	UP_regulated	No	Non
MOCS2	1.52891	4.92899e-12	1.46897e-10	1.639	1.46866e-13	1.1019e-11	452	1628	1658	3738	10.7224	31.9918	36.7736	4338	ENSG00000164172	molybdenum cofactor synthesis 2	Negative	UP_regulated	Liver_TE_genes	KDM1A_target
RAMP2-AS1	1.52737	0.000102124	0.000978329	1.71138	8.0918e-06	0.000149647	23	83	89	195	0.786736	2.35185	2.84635	100190938	ENSG00000197291	RAMP2 antisense RNA 1	Negative	UP_regulated	No	Non
THAP7	1.52727	2.01561e-11	5.5692e-10	1.28064	2.11278e-08	6.53856e-07	296	1065	847	2208	14.6581	43.6884	39.2164	80764	ENSG00000184436	THAP domain containing 7	Negative	UP_regulated	No	Non
RP11-195M16.3	1.52707	0.000341983	0.002951	1.3436	0.0023906	0.022826	18	65	54	137	1.35853	4.06387	3.81055				Negative	UP_regulated	No	Non
AC005481.5	1.52707	0.000341983	0.002951	1.26135	0.00525818	0.0445838	18	65	51	134	0.742554	2.22125	1.96708				Negative	UP_regulated	No	Non
SRD5A3	1.52663	1.20789e-10	2.97969e-09	1.51264	2.18647e-10	9.63575e-09	191	687	642	1520	6.16084	18.3566	19.3615	79644	ENSG00000128039	steroid 5 alpha-reductase 3	Negative	UP_regulated	No	Non
RP11-447D11.3	1.52539	0.0110484	0.0661263	2.17444	6.27333e-05	0.000937288	8	29	43	80	0.536988	1.61251	2.69861				Negative	UP_regulated	No	Non
ZNF18	1.52508	2.27656e-08	4.03765e-07	1.32953	1.56753e-06	3.39726e-05	79	284	234	597	3.73939	11.1358	10.3559	7566	ENSG00000154957	zinc finger protein 18	Negative	UP_regulated	No	Non
AK1	1.52459	5.91681e-08	9.83523e-07	1.13011	9.84328e-05	0.00140057	69	248	178	495	3.68855	10.9821	8.89657	203	ENSG00000106992	adenylate kinase 1	Negative	UP_regulated	No	Non
CHMP3	1.52369	8.99127e-13	2.9662e-11	1.71205	1.26998e-15	1.27208e-13	1171	4202	4518	9891	23.2424	69.089	83.8428	51652	ENSG00000115561	charged multivesicular body protein 3	Negative	UP_regulated	No	KDM1A_target
EPM2A	1.52169	3.20577e-08	5.54494e-07	2.14839	1.62235e-15	1.6029e-13	75	269	392	736	1.88852	5.61101	9.22873	7957	ENSG00000112425	EPM2A glucan phosphatase, laforin	Negative	UP_regulated	No	Non
RP5-1061H20.4	1.52148	0.000704966	0.00565807	1.5505	0.000945626	0.0102242	15	54	52	121	1.85156	5.52167	6.00132				Negative	UP_regulated	No	Non
SLC5A9	1.52066	3.48752e-10	8.03583e-09	1.46538	1.93375e-09	7.25887e-08	158	566	514	1238	4.96717	14.74	15.1082	200010	ENSG00000117834	solute carrier family 5 member 9	Negative	UP_regulated	Liver_TE_genes	KDM1A_target
RP11-849F2.8	1.51803	0.00607118	0.0391924	1.64052	0.00242152	0.02294	10	36	37	83	2.16016	6.44195	7.4728				Negative	UP_regulated	No	Non
CCDC11	1.51803	0.00607118	0.0391924	1.24011	0.0324684	0.2047	10	36	28	74	0.770234	2.29697	2.0164				Negative	UP_regulated	No	Non
SAMD10	1.51699	8.97391e-11	2.25792e-09	1.30883	2.50024e-08	7.60378e-07	220	786	642	1648	12.7866	37.8428	34.887	140700	ENSG00000130590	sterile alpha motif domain containing 10	Negative	UP_regulated	No	Non
AJUBA	1.51634	5.55413e-13	1.88153e-11	1.30667	4.30961e-10	1.80332e-08	3528	12595	10277	26400	84.1258	248.787	229.12	84962	ENSG00000129474	ajuba LIM protein	Negative	UP_regulated	No	KDM1A_target
C17orf70	1.51571	3.87395e-12	1.16956e-10	1.3743	3.0165e-10	1.29877e-08	603	2152	1841	4596	16.0571	47.4704	45.8354				Negative	UP_regulated	No	Non
IFT46	1.51506	1.47992e-11	4.16849e-10	1.35286	1.63469e-09	6.20863e-08	363	1295	1092	2750	13.5692	40.1003	38.1652	56912	ENSG00000118096	intraflagellar transport 46	Negative	UP_regulated	No	KDM1A_target
DGCR6L	1.51463	5.36768e-12	1.59316e-10	1.17872	8.08552e-08	2.22874e-06	521	1858	1389	3768	64.3667	190.151	160.443	85359	ENSG00000128185	DiGeorge syndrome critical region gene 6 like	Negative	UP_regulated	No	Non
KAAG1	1.51308	0.00277966	0.0195595	1.07888	0.0444493	0.259919	12	43	30	85	1.23795	3.67468	2.8936	353219	ENSG00000146049	kidney associated antigen 1	Negative	UP_regulated	No	Non
HMOX1	1.51294	1.12643e-11	3.20553e-10	1.70252	2.5967e-14	2.22121e-12	402	1432	1541	3375	23.8309	70.3213	85.4109	3162	ENSG00000100292	heme oxygenase 1	Negative	UP_regulated	No	KDM1A_target
DOLK	1.51261	1.60275e-11	4.50137e-10	1.43238	1.89685e-10	8.44927e-09	358	1275	1138	2771	24.4211	72.0481	72.5808	22845	ENSG00000175283	dolichol kinase	Negative	UP_regulated	No	Non
ZBTB45	1.51256	3.58432e-10	8.24577e-09	1.49455	6.5832e-10	2.67179e-08	169	602	561	1332	7.04926	20.8009	21.8784	84878	ENSG00000119574	zinc finger and BTB domain containing 45	Negative	UP_regulated	Liver_TE_genes	KDM1A_target
GAMT	1.5122	8.44654e-13	2.79923e-11	1.15974	3.37877e-08	1.0049e-06	1997	7109	5254	14360	163.346	481.692	401.808	2593	ENSG00000130005	guanidinoacetate N-methyltransferase	Negative	UP_regulated	No	KDM1A_target
CCDC176	1.51217	1.30772e-06	1.76091e-05	1.91043	3.05288e-10	1.31249e-08	46	164	204	414	1.41953	4.19238	5.88591				Negative	UP_regulated	No	Non
SRRM2-AS1	1.51199	0.000140823	0.00131073	1.47537	0.000244433	0.00312525	21	75	69	165	0.511092	1.51207	1.57009	100128788	ENSG00000205913	SRRM2 antisense RNA 1	Negative	UP_regulated	No	Non
ZC2HC1C	1.5119	3.5096e-07	5.17263e-06	1.32089	1.44856e-05	0.000252588	55	196	162	413	1.62954	4.81049	4.48761	79696	ENSG00000119703	zinc finger C2HC-type containing 1C	Negative	UP_regulated	No	Non
SUGCT	1.51146	8.00372e-12	2.31629e-10	1.00767	5.37684e-06	0.0001036	462	1644	1094	3200	23.7019	69.867	52.4752	79783	ENSG00000175600	succinyl-CoA:glutarate-CoA transferase	Negative	UP_regulated	Liver_TE_genes	KDM1A_target
SELENBP1	1.51114	2.13255e-11	5.87831e-10	1.28319	1.30536e-08	4.20353e-07	337	1199	966	2502	13.7118	40.4123	36.7484	8991	ENSG00000143416	selenium binding protein 1	Negative	UP_regulated	No	KDM1A_target
PHLDA3	1.51036	9.40457e-13	3.09024e-11	1.12944	7.74752e-08	2.154e-06	1862	6620	4797	13279	84.5972	249.152	203.771	23612	ENSG00000174307	pleckstrin homology like domain family A member 3	Negative	UP_regulated	No	Non
CBLN3	1.50914	1.761e-06	2.30856e-05	1.76985	1.4456e-08	4.6116e-07	43	153	173	369	2.39287	7.05295	9.00104	643866	ENSG00000139899	cerebellin 3 precursor	Negative	UP_regulated	No	Non
SP140	1.50572	8.87339e-09	1.66868e-07	1.54255	5.00928e-09	1.74381e-07	97	344	333	774	2.47748	7.27826	7.95207	11262	ENSG00000079263	SP140 nuclear body protein	Negative	UP_regulated	No	Non
PDCL3	1.5055	2.88232e-11	7.79316e-10	1.87721	1.46334e-16	1.64473e-14	318	1127	1376	2821	24.761	72.6933	100.174	79031	ENSG00000115539	phosducin like 3	Negative	UP_regulated	No	Non
PAGR1	1.50545	3.41323e-12	1.04022e-10	1.24203	8.61698e-09	2.87709e-07	760	2693	2117	5570	50.0478	146.905	130.343	79447	ENSG00000280789	PAXIP1 associated glutamate rich protein 1	Negative	UP_regulated	No	KDM1A_target
BTG2	1.50461	1.09775e-12	3.57467e-11	1.33709	2.22623e-10	9.78866e-09	1968	6969	5855	14792	101.769	298.533	283.084	7832	ENSG00000159388	BTG anti-proliferation factor 2	Negative	UP_regulated	No	Non
LINC01420	1.50426	2.24383e-05	0.000243969	1.50699	1.44707e-05	0.000252556	31	110	104	245	2.89057	8.49657	9.06675				Negative	UP_regulated	No	Non
KPNA7	1.50308	0.000244433	0.00217359	2.00593	1.83165e-07	4.73811e-06	20	71	95	186	1.65299	4.86103	7.34108	402569	ENSG00000185467	karyopherin subunit alpha 7	Negative	UP_regulated	No	KDM1A_target
SNX29	1.50303	4.23232e-12	1.27312e-10	1.8721	9.85037e-18	1.26952e-15	720	2547	3104	6371	9.08573	26.6248	36.6223	92017	ENSG00000048471	sorting nexin 29	Negative	UP_regulated	No	KDM1A_target
ARPC1A	1.50245	1.02542e-12	3.34854e-11	1.19534	1.17122e-08	3.84198e-07	2512	8882	6774	18168	140.061	410.241	353.134	10552	ENSG00000241685	actin related protein 2/3 complex subunit 1A	Negative	UP_regulated	No	Non
LINC00577	1.50219	0.0173117	0.0984515	2.10871	0.000273436	0.0034572	7	25	36	68	1.73564	5.13489	8.34565				Negative	UP_regulated	No	Non
AC009166.5	1.50219	0.0173117	0.0984515	1.4654	0.0348449	0.211299	7	25	23	55	2.04927	6.06275	6.29542				Negative	UP_regulated	No	Non
EXOSC6	1.50196	5.56583e-12	1.64524e-10	1.37841	2.55685e-10	1.11645e-08	615	2174	1883	4672	17.0155	49.8262	48.7097	118460	ENSG00000223496	exosome component 6	Negative	UP_regulated	No	KDM1A_target
ARMC2	1.50055	9.98922e-05	0.000958053	1.28371	0.00145512	0.0147666	24	85	69	178	0.805103	2.36205	2.16414	84071	ENSG00000118690	armadillo repeat containing 2	Negative	UP_regulated	No	Non
THEM4	1.49972	1.50981e-10	3.67912e-09	2.03502	3.88959e-18	5.20971e-16	215	759	1038	2012	6.98237	20.4191	31.518	117145	ENSG00000159445	thioesterase superfamily member 4	Negative	UP_regulated	Liver_TE_genes	Non
CYB5D2	1.49969	3.41919e-10	7.90667e-09	1.18569	9.32865e-07	2.12083e-05	181	639	485	1305	11.8264	34.5864	29.6287	124936	ENSG00000167740	cytochrome b5 domain containing 2	Negative	UP_regulated	No	Non
EMBP1	1.49682	1.16939e-05	0.000133583	1.55617	4.96587e-06	9.62569e-05	34	120	118	272	1.11871	3.27078	3.6301	647121	ENSG00000231752	embigin pseudogene 1	Negative	UP_regulated	Liver_TE_genes	KDM1A_target
CTD-3088G3.8	1.49614	2.66115e-08	4.66413e-07	1.20721	9.03829e-06	0.000165207	86	303	234	623	1.02133	2.98084	2.59824				Negative	UP_regulated	No	Non
C18orf32	1.49568	1.60176e-07	2.48318e-06	1.60431	1.85362e-08	5.80779e-07	65	229	233	527	1.46469	4.27461	4.90889	497661	ENSG00000177576	chromosome 18 open reading frame 32	Negative	UP_regulated	No	Non
IQCC	1.4942	1.13491e-06	1.54218e-05	1.59479	1.80095e-07	4.66078e-06	48	169	171	388	2.76165	8.0546	9.19857	55721	ENSG00000160051	IQ motif containing C	Negative	UP_regulated	No	Non
PTPRN2	1.49408	6.27581e-12	1.84289e-10	1.2186	1.96023e-08	6.10557e-07	671	2359	1839	4869	19.7941	57.6461	50.7213	5799	ENSG00000155093	protein tyrosine phosphatase receptor type N2	Negative	UP_regulated	No	KDM1A_target
C7orf50	1.49275	1.64559e-12	5.26118e-11	1.08952	2.1163e-07	5.40929e-06	1931	6782	4839	13552	55.4935	161.453	130.021	84310	ENSG00000146540	chromosome 7 open reading frame 50	Negative	UP_regulated	No	KDM1A_target
RP11-452F19.3	1.49266	0.000182622	0.00166662	1.67027	2.19602e-05	0.000366189	21	74	79	174	2.80073	8.17547	9.85088				Negative	UP_regulated	No	Non
MUC3A	1.49266	0.000182622	0.00166662	2.06633	5.80491e-08	1.65843e-06	21	74	104	199	0.26323	0.768382	1.21884	4584	ENSG00000169894	mucin 3A, cell surface associated	Negative	UP_regulated	No	Non
FAM53A	1.49158	4.63485e-05	0.00047233	1.77317	7.71296e-07	1.78643e-05	27	95	109	231	0.908091	2.64679	3.42759	152877	ENSG00000174137	family with sequence similarity 53 member A	Negative	UP_regulated	No	Non
FAM136A	1.49083	5.3398e-12	1.5857e-10	1.6064	1.20061e-13	9.23481e-12	780	2736	2797	6313	36.0353	104.708	120.815	84908	ENSG00000035141	family with sequence similarity 136 member A	Negative	UP_regulated	No	KDM1A_target
RP1-60O19.1	1.49018	2.56165e-06	3.27959e-05	1.819	5.53425e-09	1.91164e-07	43	151	179	373	0.927462	2.69795	3.60975				Negative	UP_regulated	No	Non
WFIKKN2	1.48937	1.60176e-07	2.48318e-06	1.03515	0.000464808	0.00547684	65	228	157	450	2.33369	6.781	5.27018	124857	ENSG00000173714	WAP, follistatin/kazal, immunoglobulin, kunitz and netrin domain containing 2	Negative	UP_regulated	No	KDM1A_target
MEF2BNB	1.48872	6.66854e-09	1.27893e-07	1.30875	4.54486e-07	1.09735e-05	111	389	324	824	2.94589	8.55209	8.0396				Negative	UP_regulated	No	Non
PXMP2	1.48848	1.18886e-09	2.53024e-08	1.04829	2.56832e-05	0.000422081	149	522	363	1034	13.5738	39.3926	30.9185	5827	ENSG00000176894	peroxisomal membrane protein 2	Negative	UP_regulated	Liver_TE_genes	Non
SNHG11	1.48713	9.67677e-10	2.08707e-08	1.03668	2.74867e-05	0.000448399	156	546	377	1079	7.90649	22.9235	17.8648	128439	ENSG00000174365	small nucleolar RNA host gene 11	Negative	UP_regulated	No	KDM1A_target
ZNF641	1.48667	1.85353e-11	5.16071e-10	1.53117	4.97092e-12	2.88268e-10	458	1602	1559	3619	7.70559	22.3271	24.5235	121274	ENSG00000167528	zinc finger protein 641	Negative	UP_regulated	No	Non
SARDH	1.4858	4.37267e-12	1.31194e-10	1.29732	1.38933e-09	5.33614e-08	880	3076	2547	6503	24.5043	70.9537	66.3108	1757	ENSG00000123453	sarcosine dehydrogenase	Negative	UP_regulated	Liver_TE_genes	KDM1A_target
RP11-273B20.1	1.48476	1.16939e-05	0.000133583	1.19756	0.000638974	0.00727625	34	119	92	245	4.11144	11.9204	10.4016				Negative	UP_regulated	No	Non
WWP2	1.48456	2.50718e-12	7.80077e-11	1.27908	1.41588e-09	5.42731e-08	1562	5455	4464	11481	24.7027	71.4641	66.0061	11060	ENSG00000198373	WW domain containing E3 ubiquitin protein ligase 2	Negative	UP_regulated	No	KDM1A_target
BOLA2B	1.48384	7.53536e-05	0.000740838	1.26949	0.00101524	0.0108956	26	91	74	191	2.71562	7.87349	7.22644	654483	ENSG00000169627	bolA family member 2B	Negative	UP_regulated	No	KDM1A_target
RIMS3	1.48311	7.08383e-12	2.06657e-10	1.05844	8.88645e-07	2.03385e-05	771	2690	1891	5352	15.193	43.9109	34.84	9783	ENSG00000117016	regulating synaptic membrane exocytosis 3	Negative	UP_regulated	No	Non
PPFIBP2	1.48301	4.24641e-10	9.69586e-09	1.54743	7.23047e-11	3.43181e-09	194	677	668	1539	2.87602	8.31396	9.25896	8495	ENSG00000166387	PPFIA binding protein 2	Negative	UP_regulated	Liver_TE_genes	KDM1A_target
CREB3L3	1.48273	2.35131e-11	6.45369e-10	1.73585	6.53334e-15	6.01441e-13	428	1493	1679	3600	22.7857	65.8427	83.5729	84699	ENSG00000060566	cAMP responsive element binding protein 3 like 3	Negative	UP_regulated	Liver_TE_genes	KDM1A_target
PPP1R10	1.4823	4.10985e-11	1.08245e-09	1.53086	1.01762e-11	5.57296e-10	357	1245	1215	2817	9.75985	28.1951	31.0561	5514	ENSG00000204569	protein phosphatase 1 regulatory subunit 10	Negative	UP_regulated	No	Non
ASB2	1.48191	4.39629e-10	1.00105e-08	1.16279	1.25251e-06	2.77784e-05	193	673	509	1375	5.45954	15.7704	13.4621	51676	ENSG00000100628	ankyrin repeat and SOCS box containing 2	Negative	UP_regulated	No	Non
FAHD1	1.48142	8.63629e-12	2.49065e-10	1.49396	6.03828e-12	3.44342e-10	697	2429	2312	5438	32.6987	94.3964	101.41	81889	ENSG00000180185	fumarylacetoacetate hydrolase domain containing 1	Negative	UP_regulated	No	KDM1A_target
SLC25A21	1.48046	0.00180168	0.0132652	1.40892	0.00432459	0.0377317	14	49	44	107	0.397448	1.15233	1.16789	89874	ENSG00000183032	solute carrier family 25 member 21	Negative	UP_regulated	No	Non
Z97634.3	1.48025	4.42914e-06	5.44221e-05	1.17259	0.000424834	0.00506551	41	143	109	293	2.55145	7.37173	6.34201				Negative	UP_regulated	No	Non
CCDC69	1.47935	7.93776e-12	2.29834e-10	1.11675	2.16911e-07	5.53696e-06	771	2683	1969	5423	22.0152	63.4626	52.5666	26112	ENSG00000198624	coiled-coil domain containing 69	Negative	UP_regulated	No	Non
ATG10	1.4787	3.81082e-09	7.55597e-08	1.4123	2.23767e-08	6.85918e-07	125	435	392	952	3.27056	9.42825	9.58947	83734	ENSG00000152348	autophagy related 10	Negative	UP_regulated	No	Non
ARPC4	1.47856	3.1458e-11	8.46214e-10	1.14464	2.78126e-07	6.96769e-06	414	1440	1078	2932	16.3592	47.1362	39.827	10093	ENSG00000241553	actin related protein 2/3 complex subunit 4	Negative	UP_regulated	No	KDM1A_target
VPS18	1.4776	6.24829e-12	1.83574e-10	1.15323	7.91427e-08	2.18882e-06	822	2857	2153	5832	28.9436	83.3338	70.8797	57617	ENSG00000104142	VPS18 core subunit of CORVET and HOPS complexes	Negative	UP_regulated	No	Non
SEPHS2	1.47724	1.9115e-12	6.06085e-11	1.16967	2.00816e-08	6.2448e-07	4320	15010	11444	30774	241.436	694.911	597.989	22928	ENSG00000179918	selenophosphate synthetase 2	Negative	UP_regulated	Liver_TE_genes	KDM1A_target
MROH2A	1.47631	1.48699e-08	2.70683e-07	1.57668	1.75603e-09	6.63471e-08	99	344	348	791	2.46326	7.09027	8.09562	339766	ENSG00000185038	maestro heat like repeat family member 2A	Negative	UP_regulated	No	Non
FAM110A	1.476	7.37601e-09	1.40143e-07	1.16891	7.05187e-06	0.0001321	114	396	302	812	5.97098	17.1817	14.7892	83541	ENSG00000125898	family with sequence similarity 110 member A	Negative	UP_regulated	No	Non
STPG1	1.4756	1.47232e-10	3.59532e-09	1.41663	7.92942e-10	3.17155e-08	263	913	827	2003	4.40559	12.6692	12.9524	90529	ENSG00000001460	sperm tail PG-rich repeat containing 1	Negative	UP_regulated	No	Non
MED22	1.47534	1.19558e-11	3.39398e-10	1.2631	6.1582e-09	2.10709e-07	640	2221	1809	4670	12.6308	36.3103	33.38	6837	ENSG00000148297	mediator complex subunit 22	Negative	UP_regulated	No	Non
B3GALT1	1.47501	0.0156043	0.0904807	1.39528	0.0306351	0.194687	8	28	25	61	0.223903	0.649169	0.654194	8708	ENSG00000172318	beta-1,3-galactosyltransferase 1	Negative	UP_regulated	No	Non
RP11-308D16.2	1.47501	0.0156043	0.0904807	1.65702	0.00546398	0.0460326	8	28	30	66	0.336548	0.975765	1.17998				Negative	UP_regulated	No	Non
RP11-130L8.2	1.47228	3.38972e-07	5.00484e-06	1.08467	0.000323501	0.0040115	60	208	150	418	19.4857	55.9574	45.5462				Negative	UP_regulated	No	Non
SLC43A2	1.47173	8.04118e-11	2.03294e-09	1.16231	3.06801e-07	7.63659e-06	316	1094	833	2243	4.2478	12.1822	10.4693	124935	ENSG00000167703	solute carrier family 43 member 2	Negative	UP_regulated	No	Non
CPB2	1.47146	1.75392e-10	4.23657e-09	1.79937	6.20365e-15	5.73823e-13	260	900	1066	2226	20.9781	60.154	80.4167	1361	ENSG00000080618	carboxypeptidase B2	Negative	UP_regulated	Liver_TE_genes	KDM1A_target
AC016730.1	1.4708	0.0397031	0.200245	1.91399	0.00418133	0.0367759	6	21	27	54	1.02815	2.98095	4.3258				Negative	UP_regulated	No	Non
HIST1H2BL	1.4708	0.0397031	0.200245	1.80353	0.00903825	0.0697236	6	21	25	52	1.75291	5.08227	6.82882				Negative	UP_regulated	No	Non
SLC51A	1.47076	1.87378e-09	3.87283e-08	1.39824	1.20521e-08	3.92683e-07	152	526	472	1150	4.09422	11.7366	11.8868	200931	ENSG00000163959	solute carrier family 51 alpha subunit	Negative	UP_regulated	No	KDM1A_target
SCAP	1.47065	2.47557e-12	7.7107e-11	1.06643	3.05178e-07	7.59945e-06	3780	13074	9322	26176	85.5286	245.052	197.208	22937	ENSG00000114650	SREBF chaperone	Negative	UP_regulated	No	Non
C1orf74	1.47057	2.84104e-05	0.000303665	1.36174	0.000138614	0.00189646	30	104	91	225	0.913132	2.62226	2.5897	148304	ENSG00000162757	chromosome 1 open reading frame 74	Negative	UP_regulated	No	Non
SPATA21	1.47055	9.13386e-07	1.25976e-05	1.65827	2.60162e-08	7.89522e-07	54	187	201	442	1.70857	4.90128	5.94608	374955	ENSG00000187144	spermatogenesis associated 21	Negative	UP_regulated	No	Non
CENPBD1	1.46661	3.41271e-08	5.87659e-07	1.31674	8.23709e-07	1.89797e-05	93	321	273	687	4.83201	13.8159	13.2618	92806	ENSG00000177946	CENPB DNA-binding domain containing 1	Negative	UP_regulated	No	Non
SLC25A14	1.46464	3.14753e-09	6.30332e-08	1.38262	2.64472e-08	8.01374e-07	139	479	427	1045	6.586	18.8006	18.9161	9016	ENSG00000102078	solute carrier family 25 member 14	Negative	UP_regulated	No	Non
FAM21FP	1.46401	0.00259342	0.0183603	1.78268	0.000218654	0.00282681	13	45	53	111	0.888076	2.54653	3.38516	100288690		family with sequence similarity 21 member F, pseudogene	Negative	UP_regulated	No	Non
R3HCC1	1.46284	7.73731e-11	1.9621e-09	1.08425	1.43297e-06	3.13373e-05	354	1218	884	2456	19.1901	54.6953	44.8045	203069	ENSG00000104679	R3H domain and coiled-coil containing 1	Negative	UP_regulated	No	Non
NDUFB2	1.46201	6.19679e-11	1.58811e-09	1.1326	4.18172e-07	1.01432e-05	383	1317	989	2689	12.2789	34.9766	29.6452	4708	ENSG00000090266	NADH:ubiquinone oxidoreductase subunit B2	Negative	UP_regulated	No	Non
LINC00909	1.45835	4.6194e-07	6.66103e-06	2.07438	2.7153e-13	1.93936e-11	60	206	298	564	2.286	6.50163	10.6154	400657	ENSG00000264247	long intergenic non-protein coding RNA 909	Negative	UP_regulated	No	KDM1A_target
GDPD3	1.45834	3.98201e-11	1.05404e-09	1.351	9.89593e-10	3.89894e-08	470	1612	1412	3494	35.4352	100.677	99.5334	79153	ENSG00000102886	glycerophosphodiester phosphodiesterase domain containing 3	Negative	UP_regulated	No	Non
PDZD11	1.45786	2.87844e-11	7.78628e-10	1.11091	3.87446e-07	9.48115e-06	539	1848	1371	3758	55.1654	156.679	131.193	51248	ENSG00000120509	PDZ domain containing 11	Negative	UP_regulated	No	Non
TFR2	1.45687	3.61766e-11	9.6642e-10	1.04157	2.18235e-06	4.60246e-05	495	1696	1200	3391	13.9333	39.5462	31.5811	7036	ENSG00000106327	transferrin receptor 2	Negative	UP_regulated	Liver_TE_genes	KDM1A_target
LINC00883	1.45665	3.55363e-05	0.00036989	2.03306	2.33407e-09	8.61112e-08	30	103	145	278	1.01691	2.89219	4.59541				Negative	UP_regulated	No	Non
HSD17B14	1.45545	5.40218e-09	1.04784e-07	1.13276	7.42151e-06	0.000138398	132	452	341	925	14.6911	41.6723	35.4839	51171	ENSG00000087076	hydroxysteroid 17-beta dehydrogenase 14	Negative	UP_regulated	Liver_TE_genes	Non
LINC00857	1.45511	4.55633e-09	8.92129e-08	1.55716	3.53054e-10	1.49895e-08	137	469	475	1081	8.99684	25.5136	29.1648	439990	ENSG00000237523	long intergenic non-protein coding RNA 857	Negative	UP_regulated	No	Non
TMEM177	1.4511	3.92804e-11	1.04071e-09	1.2059	3.86294e-08	1.13713e-06	526	1795	1429	3750	28.9768	81.9141	73.6027	80775	ENSG00000144120	transmembrane protein 177	Negative	UP_regulated	Liver_TE_genes	KDM1A_target
SLC29A3	1.44976	2.68657e-11	7.30132e-10	1.15372	1.05395e-07	2.84897e-06	645	2199	1690	4534	34.2615	96.7612	83.9324	55315	ENSG00000198246	solute carrier family 29 member 3	Negative	UP_regulated	No	KDM1A_target
CTNS	1.44895	1.27798e-10	3.14192e-09	1.22023	6.71205e-08	1.89335e-06	336	1145	922	2403	14.0976	39.7961	36.1687	1497	ENSG00000040531	cystinosin, lysosomal cystine transporter	Negative	UP_regulated	No	KDM1A_target
MOB3C	1.44878	1.25237e-08	2.30945e-07	1.2033	3.16552e-06	6.39902e-05	115	392	312	819	2.7714	7.82558	7.02995	148932	ENSG00000142961	MOB kinase activator 3C	Negative	UP_regulated	No	Non
CYP4F12	1.44842	4.78077e-10	1.08434e-08	1.60901	4.85322e-12	2.82919e-10	236	804	848	1888	6.28791	17.7452	21.1245	66002	ENSG00000186204	cytochrome P450 family 4 subfamily F member 12	Negative	UP_regulated	Liver_TE_genes	KDM1A_target
C2orf88	1.44772	1.15615e-05	0.000132201	1.71426	9.06975e-08	2.4765e-06	39	133	151	323	0.927171	2.61925	3.35636	84281	ENSG00000187699	chromosome 2 open reading frame 88	Negative	UP_regulated	No	KDM1A_target
COMMD1	1.44489	5.52171e-11	1.42708e-09	1.0008	5.38103e-06	0.000103646	485	1648	1143	3276	28.9074	81.3682	63.6958	150684	ENSG00000173163	copper metabolism domain containing 1	Negative	UP_regulated	No	KDM1A_target
CASP1	1.4446	0.005121	0.0336884	2.89526	6.88461e-12	3.86524e-10	12	41	106	159	0.46264	1.30941	3.82089	834	ENSG00000137752	caspase 1	Negative	UP_regulated	No	Non
CPA2	1.44363	0.0246357	0.135185	1.4654	0.0348449	0.211299	7	24	23	54	0.545649	1.54973	1.67625	1358	ENSG00000158516	carboxypeptidase A2	Negative	UP_regulated	No	Non
ARVCF	1.44307	7.92094e-12	2.29462e-10	1.17772	2.04771e-08	6.35756e-07	2080	7058	5541	14679	52.7568	148.295	131.401	421	ENSG00000099889	ARVCF delta catenin family member	Negative	UP_regulated	No	Non
CIRBP	1.44289	7.20907e-12	2.10099e-10	1.13714	5.59426e-08	1.60299e-06	2510	8516	6501	17527	56.1953	157.94	136.083	1153	ENSG00000099622	cold inducible RNA binding protein	Negative	UP_regulated	No	KDM1A_target
PPP1R1C	1.44276	8.30749e-07	1.1554e-05	2.06392	3.70439e-13	2.59782e-11	58	197	286	541	1.69206	4.76083	7.80098	151242	ENSG00000150722	protein phosphatase 1 regulatory inhibitor subunit 1C	Negative	UP_regulated	No	KDM1A_target
FNDC5	1.44209	3.24555e-06	4.08483e-05	1.27525	5.36277e-05	0.000813334	48	163	137	348	2.18011	6.13275	5.81775	252995	ENSG00000160097	fibronectin type III domain containing 5	Negative	UP_regulated	No	KDM1A_target
GRB2	1.44087	6.87456e-12	2.01159e-10	1.10533	1.17873e-07	3.15904e-06	3265	11062	8272	22599	98.7048	277.025	233.81	2885	ENSG00000177885	growth factor receptor bound protein 2	Negative	UP_regulated	No	KDM1A_target
DOLPP1	1.43948	3.43219e-11	9.19415e-10	1.19702	3.25828e-08	9.71055e-07	670	2268	1809	4747	42.4731	119.1	107.22	57171	ENSG00000167130	dolichyldiphosphatase 1	Negative	UP_regulated	No	KDM1A_target
FAM151B	1.43924	0.00169143	0.0125011	1.37411	0.00397843	0.0351995	15	51	46	112	0.687859	1.93735	1.97225	167555	ENSG00000152380	family with sequence similarity 151 member B	Negative	UP_regulated	Liver_TE_genes	Non
XPC	1.43447	1.60797e-11	4.51384e-10	1.25208	3.765e-09	1.33714e-07	1179	3977	3307	8463	35.0334	97.8935	91.8755	7508	ENSG00000154767	XPC complex subunit, DNA damage recognition and repair factor	Negative	UP_regulated	No	KDM1A_target
SULT1C4	1.43339	6.13444e-10	1.36311e-08	1.33891	7.92928e-09	2.66589e-07	245	826	730	1801	12.053	33.662	33.5776	27233	ENSG00000198075	sulfotransferase family 1C member 4	Negative	UP_regulated	No	Non
PTGES3L	1.43174	6.51052e-06	7.78364e-05	1.09079	0.000940112	0.010174	43	145	108	296	2.14654	5.99609	5.0407	100885848	ENSG00000267060	prostaglandin E synthase 3 like	Negative	UP_regulated	No	KDM1A_target
UCK1	1.42967	9.04509e-11	2.27484e-09	1.19878	5.83545e-08	1.66633e-06	472	1587	1276	3335	25.0347	69.7279	63.2772	83549	ENSG00000130717	uridine-cytidine kinase 1	Negative	UP_regulated	No	Non
TNFSF13	1.42961	0.000117311	0.00110952	1.21528	0.00149312	0.0150652	27	91	74	192	1.6913	4.72202	4.33396	8741	ENSG00000161955	TNF superfamily member 13	Negative	UP_regulated	No	Non
HCAR2	1.4284	5.54993e-05	0.000556394	1.40847	8.86442e-05	0.00127537	30	101	94	225	2.08538	5.81587	6.10925	338442	ENSG00000182782	hydroxycarboxylic acid receptor 2	Negative	UP_regulated	No	Non
RP5-834N19.1	1.42722	0.000730758	0.00585374	1.15534	0.0101916	0.0769121	19	64	50	133	3.60697	10.0647	8.87474				Negative	UP_regulated	No	Non
KDM4D	1.42689	2.76892e-06	3.52317e-05	1.68792	1.94304e-08	6.05853e-07	50	168	190	408	2.39373	6.66259	8.50461	55693	ENSG00000186280	lysine demethylase 4D	Negative	UP_regulated	No	Non
SUMF1	1.4266	2.35273e-11	6.45455e-10	1.17741	3.21828e-08	9.59626e-07	1037	3479	2762	7278	21.2666	59.1022	52.959	285362	ENSG00000144455	sulfatase modifying factor 1	Negative	UP_regulated	No	Non
MCUR1	1.42616	6.30007e-11	1.61315e-09	1.63496	8.49445e-14	6.73932e-12	596	1999	2180	4775	14.0287	38.9775	47.976	63933	ENSG00000050393	mitochondrial calcium uniporter regulator 1	Negative	UP_regulated	No	KDM1A_target
C19orf47	1.4252	1.09487e-09	2.34396e-08	1.15642	9.04738e-07	2.06498e-05	227	761	596	1584	6.63866	18.4361	16.2966	126526	ENSG00000160392	chromosome 19 open reading frame 47	Negative	UP_regulated	Liver_TE_genes	Non
RBM4B	1.42384	4.97035e-10	1.12426e-08	1.55685	1.15683e-11	6.28784e-10	275	921	953	2149	9.06516	25.1497	29.3719	83759	ENSG00000173914	RNA binding motif protein 4B	Negative	UP_regulated	No	KDM1A_target
GPR119	1.42281	0.0156043	0.0904807	3.10358	4.3971e-11	2.17589e-09	8	27	82	117	1.13151	3.16346	10.8437	139760	ENSG00000147262	G protein-coupled receptor 119	Negative	UP_regulated	No	Non
CASZ1	1.42169	5.55038e-10	1.2419e-08	1.03638	6.85937e-06	0.000128826	279	933	674	1886	3.50892	9.72032	7.92548	54897	ENSG00000130940	castor zinc finger 1	Negative	UP_regulated	No	Non
TIMM8B	1.42112	3.67072e-11	9.79691e-10	1.2429	7.55508e-09	2.54895e-07	827	2764	2305	5896	101.12	279.961	263.511	26521	ENSG00000150779	translocase of inner mitochondrial membrane 8 homolog B	Negative	UP_regulated	No	Non
GTF2H5	1.42062	1.0695e-10	2.65753e-09	1.43011	8.43894e-11	3.95655e-09	507	1694	1609	3810	9.66223	26.7431	28.6696	404672	ENSG00000272047	general transcription factor IIH subunit 5	Negative	UP_regulated	No	Non
THAP8	1.42048	3.40064e-08	5.85755e-07	1.39638	6.45933e-08	1.82828e-06	108	361	335	804	8.43704	23.3616	24.4685	199745	ENSG00000161277	THAP domain containing 8	Negative	UP_regulated	No	KDM1A_target
RNF144A-AS1	1.42034	7.92087e-07	1.10614e-05	1.83916	7.6619e-11	3.62151e-09	64	214	270	548	1.9631	5.43759	7.74325	386597	ENSG00000228203	RNF144A antisense RNA 1	Negative	UP_regulated	No	Non
ZNF66	1.41959	0.000535418	0.00441709	2.13633	2.93426e-08	8.81184e-07	20	67	104	191	0.947626	2.62973	4.6072	7617	ENSG00000160229	zinc finger protein 66	Negative	UP_regulated	No	Non
RP11-1151B14.2	1.4193	0.000221149	0.00198051	1.04429	0.0108903	0.0814436	23	77	56	156	5.07603	14.0772	11.5553				Negative	UP_regulated	No	Non
SLC48A1	1.41838	6.88227e-11	1.75448e-09	1.03127	2.008e-06	4.27047e-05	634	2115	1526	4275	18.3681	50.7593	41.3358	55652	ENSG00000211584	solute carrier family 48 member 1	Negative	UP_regulated	No	Non
GLYR1	1.41672	2.38178e-11	6.52496e-10	1.38359	6.75197e-11	3.23626e-09	1419	4728	4360	10507	36.9849	102.082	106.249	84656	ENSG00000140632	glyoxylate reductase 1 homolog	Negative	UP_regulated	No	Non
ZFHX2	1.41479	2.0812e-09	4.27866e-08	1.42666	1.64115e-09	6.22907e-08	204	679	646	1529	2.87168	7.9178	8.50226	85446	ENSG00000136367	zinc finger homeobox 2	Negative	UP_regulated	No	KDM1A_target
NDST1	1.41348	1.95289e-11	5.41672e-10	1.33224	2.40755e-10	1.05619e-08	2235	7430	6627	16292	33.4395	92.0874	92.7033	3340	ENSG00000070614	N-deacetylase and N-sulfotransferase 1	Negative	UP_regulated	Liver_TE_genes	KDM1A_target
ZBTB46	1.41329	2.23303e-09	4.56715e-08	1.04176	1.28003e-05	0.00022578	200	665	485	1350	4.68673	12.909	10.6262	140685	ENSG00000130584	zinc finger and BTB domain containing 46	Negative	UP_regulated	No	Non
CCDC171	1.41324	0.000333099	0.00288205	2.03202	2.24277e-08	6.87119e-07	24	80	116	220	0.225943	0.62389	1.02104	203238	ENSG00000164989	coiled-coil domain containing 171	Negative	UP_regulated	No	Non
MFSD5	1.41189	9.87293e-11	2.46594e-09	1.32865	1.10857e-09	4.33824e-08	595	1976	1760	4331	32.8668	90.4186	90.8971	84975	ENSG00000182544	major facilitator superfamily domain containing 5	Negative	UP_regulated	No	Non
CCDC121	1.41185	0.00131234	0.00989088	1.79719	1.15793e-05	0.000206187	18	60	74	152	0.902344	2.49161	3.46839	79635	ENSG00000176714	coiled-coil domain containing 121	Negative	UP_regulated	No	Non
ZC3H4	1.41039	8.95539e-11	2.25424e-09	1.50442	5.31094e-12	3.05872e-10	633	2100	2115	4848	13.8799	38.1444	43.36	23211	ENSG00000130749	zinc finger CCCH-type containing 4	Negative	UP_regulated	No	KDM1A_target
TAS1R3	1.40909	0.00691861	0.0439247	1.78419	0.000156542	0.00210012	12	40	49	101	0.498352	1.37608	1.9026	83756	ENSG00000169962	taste 1 receptor member 3	Negative	UP_regulated	No	Non
MFSD2B	1.40909	0.00691861	0.0439247	2.21285	1.50939e-06	3.28476e-05	12	40	66	118	0.385499	1.06446	1.98236	388931	ENSG00000205639	major facilitator superfamily domain containing 2B	Negative	UP_regulated	No	KDM1A_target
PRSS16	1.40909	0.00691861	0.0439247	1.25869	0.013932	0.101228	12	40	34	86	0.323411	0.893024	0.85674	10279	ENSG00000112812	serine protease 16	Negative	UP_regulated	No	Non
TMEM254	1.40815	1.98029e-09	4.08134e-08	1.21212	2.71863e-07	6.81668e-06	214	709	584	1507	10.1836	27.9488	25.9834	80195	ENSG00000133678	transmembrane protein 254	Negative	UP_regulated	No	Non
ZNF45	1.40711	2.69346e-07	4.04166e-06	1.95644	2.58141e-13	1.85058e-11	80	265	366	711	2.59632	7.12432	11.1057	7596	ENSG00000124459	zinc finger protein 45	Negative	UP_regulated	No	KDM1A_target
ANKRD6	1.40635	0.0140563	0.0823942	1.33809	0.026994	0.174221	9	30	27	66	0.154056	0.42539	0.432112	22881	ENSG00000135299	ankyrin repeat domain 6	Negative	UP_regulated	Liver_TE_genes	Non
SECTM1	1.40627	3.16464e-09	6.33321e-08	1.34864	1.72946e-08	5.43935e-07	191	632	573	1396	9.19653	25.2079	25.7954	6398	ENSG00000141574	secreted and transmembrane 1	Negative	UP_regulated	Liver_TE_genes	KDM1A_target
CPNE2	1.40619	2.28735e-10	5.43232e-09	1.08128	1.08704e-06	2.44168e-05	435	1439	1084	2958	7.97045	21.8416	18.5703	221184	ENSG00000140848	copine 2	Negative	UP_regulated	No	Non
AC098614.2	1.40336	5.5329e-07	7.88418e-06	1.45506	2.60789e-07	6.54466e-06	69	228	223	520	13.2045	36.1441	39.9001				Negative	UP_regulated	No	Non
UGT1A9	1.40214	0.00158739	0.0117757	1.73426	6.4413e-05	0.000958855	16	53	63	132	0.944174	2.59082	3.47592	54600	ENSG00000241119	UDP glucuronosyltransferase family 1 member A9	Negative	UP_regulated	No	Non
SLC23A1	1.40166	3.06017e-07	4.55422e-06	1.53368	1.85009e-08	5.79988e-07	80	264	273	617	3.56092	9.73432	11.3614	9963	ENSG00000170482	solute carrier family 23 member 1	Negative	UP_regulated	No	Non
ZDHHC12	1.40044	1.81011e-10	4.35599e-09	1.03792	2.19609e-06	4.62975e-05	519	1710	1255	3484	28.4921	77.7648	64.4165	84885	ENSG00000160446	zinc finger DHHC-type containing 12	Negative	UP_regulated	No	KDM1A_target
FAIM	1.40036	5.71963e-08	9.52658e-07	1.62667	2.67137e-10	1.15965e-08	108	356	393	857	3.78133	10.3253	12.865	55179	ENSG00000158234	Fas apoptotic inhibitory molecule	Negative	UP_regulated	No	Non
SSTR5	1.40017	1.262e-10	3.1079e-09	1.09741	4.44763e-07	1.07512e-05	629	2072	1585	4286	65.8419	179.668	155.124	6755	ENSG00000162009	somatostatin receptor 5	Negative	UP_regulated	No	Non
TPGS2	1.39898	3.84289e-11	1.02245e-09	1.17295	2.69672e-08	8.16706e-07	1566	5154	4158	10878	21.1205	57.582	52.4317	25941	ENSG00000134779	tubulin polyglutamylase complex subunit 2	Negative	UP_regulated	No	Non
NFKBIE	1.39854	2.68062e-10	6.28142e-09	1.04908	2.22668e-06	4.69084e-05	444	1461	1082	2987	24.5258	66.853	55.8811	4794	ENSG00000146232	NFKB inhibitor epsilon	Negative	UP_regulated	No	Non
RP11-434H6.6	1.39794	0.000693457	0.00557032	1.41439	0.000561363	0.00649319	20	66	63	149	5.04674	13.796	14.8634				Negative	UP_regulated	No	Non
ABCC6	1.39645	5.53432e-11	1.4297e-09	1.45571	8.75677e-12	4.8506e-10	1121	3683	3621	8425	21.1432	57.5435	63.8542	368	ENSG00000091262	ATP binding cassette subfamily C member 6	Negative	UP_regulated	No	KDM1A_target
RP5-935K16.1	1.39557	1.12594e-08	2.0943e-07	1.2867	1.791e-07	4.63916e-06	151	496	434	1081	10.074	27.4117	27.0714				Negative	UP_regulated	No	Non
TPRG1L	1.39454	4.54447e-11	1.19043e-09	1.21632	8.51189e-09	2.84837e-07	1505	4938	4118	10561	88.885	241.586	227.392	127262	ENSG00000158109	tumor protein p63 regulated 1 like	Negative	UP_regulated	No	Non
MLLT11	1.3927	2.47471e-06	3.17451e-05	1.13918	0.000199843	0.00261097	57	187	148	392	1.99423	5.41967	4.84127	10962	ENSG00000213190	MLLT11 transcription factor 7 cofactor	Negative	UP_regulated	No	Non
AC009299.3	1.39193	0.000658114	0.00532998	1.96594	3.89889e-07	9.52888e-06	21	69	97	187	1.25956	3.4283	5.43961				Negative	UP_regulated	No	Non
RPP25L	1.3899	7.43345e-09	1.41163e-07	1.09394	6.98606e-06	0.000131036	173	566	435	1174	22.5867	61.2142	53.0997	138716	ENSG00000164967	ribonuclease P/MRP subunit p25 like	Negative	UP_regulated	No	Non
AP1M2	1.38984	6.80333e-10	1.50025e-08	1.26471	2.04699e-08	6.35756e-07	347	1135	982	2464	22.345	60.5448	59.1234	10053	ENSG00000129354	adaptor related protein complex 1 subunit mu 2	Negative	UP_regulated	No	Non
ALDOB	1.38958	0.00323827	0.0225215	1.1204	0.0259426	0.169529	14	46	36	96	0.814355	2.21653	1.95787	229	ENSG00000136872	aldolase, fructose-bisphosphate B	Negative	UP_regulated	Liver_TE_genes	KDM1A_target
FAM86DP	1.38775	5.89604e-10	1.31316e-08	1.33461	2.58547e-09	9.43655e-08	372	1215	1105	2692	14.6266	39.5737	40.6219	692099	ENSG00000244026	family with sequence similarity 86 member D, pseudogene	Negative	UP_regulated	No	Non
RP11-326K13.4	1.38766	0.00170861	0.0126136	1.23286	0.00680446	0.0554959	18	59	50	127	1.62217	4.40458	4.21298				Negative	UP_regulated	No	Non
EID2	1.38505	2.31038e-09	4.71141e-08	1.3763	3.24265e-09	1.16446e-07	242	789	740	1771	17.4165	47.0383	49.7935	163126	ENSG00000176396	EP300 interacting inhibitor of differentiation 2	Negative	UP_regulated	No	Non
TIGD6	1.38448	6.19388e-05	0.000617429	1.71775	2.98232e-07	7.43286e-06	34	111	132	277	1.0447	2.82529	3.79212	81789	ENSG00000164296	tigger transposable element derived 6	Negative	UP_regulated	No	Non
ACOT13	1.38369	1.80206e-10	4.34021e-09	1.16755	7.1431e-08	1.99649e-06	674	2195	1783	4652	21.869	58.9974	54.09	55856	ENSG00000112304	acyl-CoA thioesterase 13	Negative	UP_regulated	Liver_TE_genes	KDM1A_target
BTBD2	1.38355	5.75443e-11	1.48129e-09	1.01126	1.49047e-06	3.24723e-05	1745	5682	4142	11569	41.8548	112.897	92.8874	55643	ENSG00000133243	BTB domain containing 2	Negative	UP_regulated	No	Non
SLC9A3R1	1.38306	4.01843e-11	1.06174e-09	1.02086	9.22945e-07	2.10075e-05	4016	13072	9596	26684	247.327	666.883	552.541	9368	ENSG00000109062	SLC9A3 regulator 1	Negative	UP_regulated	No	KDM1A_target
MRAS	1.38262	9.24982e-11	2.3203e-09	1.57085	2.18115e-13	1.57925e-11	1027	3342	3593	7962	23.0039	62.0107	75.2462	22808	ENSG00000158186	muscle RAS oncogene homolog	Negative	UP_regulated	No	Non
EPPK1	1.38214	5.96262e-11	1.5327e-09	1.11278	1.22112e-07	3.26662e-06	1767	5748	4500	12015	15.7431	42.423	37.4855	83481	ENSG00000261150	epiplakin 1	Negative	UP_regulated	No	Non
HOXA6	1.38197	0.0103064	0.062057	1.58019	0.0022933	0.0219984	11	36	39	86	1.22045	3.3087	4.04564	3203	ENSG00000106006	homeobox A6	Negative	UP_regulated	No	Non
RP11-325F22.5	1.38197	0.0103064	0.062057	1.87881	0.000108551	0.00152081	11	36	48	95	2.45043	6.64326	9.99739				Negative	UP_regulated	No	Non
PAN3-AS1	1.38197	0.0103064	0.062057	1.58019	0.0022933	0.0219984	11	36	39	86	1.16082	3.14707	3.848	100288730		PAN3 antisense RNA 1	Negative	UP_regulated	No	KDM1A_target
RP11-326I11.3	1.38168	0.00299889	0.020985	1.465	0.00169143	0.0168812	15	49	49	113	0.854396	2.31203	2.60952				Negative	UP_regulated	No	Non
LY96	1.38104	6.11363e-07	8.65679e-06	1.22761	1.15275e-05	0.000205455	75	244	207	526	17.6158	47.4744	45.4577	23643	ENSG00000154589	lymphocyte antigen 96	Negative	UP_regulated	No	Non
ARPIN	1.37814	7.97288e-10	1.73964e-08	1.43319	1.75335e-10	7.86446e-09	360	1168	1145	2673	5.97223	16.0512	17.7597	348110	ENSG00000242498	actin related protein 2/3 complex inhibitor	Negative	UP_regulated	No	Non
POU4F1	1.37761	1.66807e-07	2.58046e-06	1.43383	5.69421e-08	1.62921e-06	98	318	312	728	3.07277	8.25963	9.14651	5457	ENSG00000152192	POU class 4 homeobox 1	Negative	UP_regulated	No	Non
NEK8	1.37747	2.18574e-07	3.3254e-06	1.49388	1.5401e-08	4.89155e-07	94	305	312	711	3.03204	8.1496	9.40931	284086	ENSG00000160602	NIMA related kinase 8	Negative	UP_regulated	No	KDM1A_target
RP11-384L8.1	1.3766	7.7203e-06	9.1265e-05	1.3666	1.10212e-05	0.000197484	49	159	149	357	3.69431	9.93034	10.5032				Negative	UP_regulated	No	Non
TIMP3	1.37633	2.22123e-07	3.37586e-06	1.08824	5.60286e-05	0.000845766	95	308	238	641	2.94247	7.90257	6.89226	7078	ENSG00000100234	TIMP metallopeptidase inhibitor 3	Negative	UP_regulated	No	KDM1A_target
GS1-124K5.4	1.37567	4.12641e-07	6.00691e-06	1.07462	0.000108297	0.0015193	83	269	206	558	21.9136	58.8325	50.8509	100289098	ENSG00000237310	uncharacterized LOC100289098	Negative	UP_regulated	No	KDM1A_target
HPR	1.37236	1.48749e-07	2.32091e-06	1.32467	4.62186e-07	1.11501e-05	103	333	304	740	9.12096	24.4274	25.1694	3250	ENSG00000261701	haptoglobin-related protein	Negative	UP_regulated	Liver_TE_genes	KDM1A_target
LSM3	1.37151	2.15385e-10	5.14053e-09	1.08335	4.97238e-07	1.19411e-05	759	2451	1894	5104	28.3646	75.8765	66.1776	27258	ENSG00000170860	LSM3 homolog, U6 small nuclear RNA and mRNA degradation associated	Negative	UP_regulated	No	KDM1A_target
SFRP4	1.36917	7.98046e-07	1.11383e-05	1.51694	5.13666e-08	1.4836e-06	75	242	253	570	2.96527	7.9259	9.35234	6424	ENSG00000106483	secreted frizzled related protein 4	Negative	UP_regulated	No	Non
NRAP	1.36864	0.0219259	0.121767	2.1406	9.19403e-05	0.00131724	8	26	42	76	0.19926	0.536454	0.978082	4892	ENSG00000197893	nebulin related anchoring protein	Negative	UP_regulated	No	Non
STOX1	1.36728	2.99088e-05	0.000315839	2.32161	4.19936e-14	3.47998e-12	40	129	236	405	1.59832	4.26996	8.81684	219736	ENSG00000165730	storkhead box 1	Negative	UP_regulated	No	Non
ATP6V0E2	1.36701	9.07002e-11	2.28013e-09	1.16826	2.75302e-08	8.32452e-07	1904	6129	5039	13072	81.3955	217.046	201.407	155066	ENSG00000171130	ATPase H+ transporting V0 subunit e2	Negative	UP_regulated	No	KDM1A_target
ASNA1	1.36588	9.82017e-11	2.45487e-09	1.05092	5.72767e-07	1.35862e-05	1769	5690	4316	11775	152.668	406.781	348.255				Negative	UP_regulated	No	Non
COMMD4	1.36412	2.5235e-10	5.95656e-09	1.22635	1.24055e-08	4.02614e-07	785	2522	2163	5470	16.5095	43.9378	42.5321	54939	ENSG00000140365	COMM domain containing 4	Negative	UP_regulated	No	KDM1A_target
TRIL	1.36306	0.00170861	0.0126136	1.28929	0.00405285	0.0357963	18	58	52	128	0.520013	1.38803	1.40456	9865	ENSG00000255690	TLR4 interactor with leucine rich repeats	Negative	UP_regulated	No	Non
GBP2	1.36244	8.91813e-10	1.93352e-08	1.10059	7.58691e-07	1.75934e-05	411	1319	1038	2768	9.33658	24.8211	22.0465	2634	ENSG00000162645	guanylate binding protein 2	Negative	UP_regulated	No	Non
NLRX1	1.36233	1.58536e-10	3.84866e-09	1.11368	1.58863e-07	4.1652e-06	1107	3552	2821	7480	29.6664	78.8533	70.6833	79671	ENSG00000160703	NLR family member X1	Negative	UP_regulated	No	KDM1A_target
HPS1	1.36209	1.76345e-10	4.25607e-09	1.13964	8.86249e-08	2.42562e-06	1004	3221	2605	6830	27.0026	71.7615	65.5052	3257	ENSG00000107521	HPS1 biogenesis of lysosomal organelles complex 3 subunit 1	Negative	UP_regulated	Liver_TE_genes	Non
UBBP4	1.36067	3.81697e-05	0.000395511	1.0376	0.00315408	0.0288296	38	122	92	252	3.2325	8.59695	7.31711	23666	ENSG00000263563	ubiquitin B pseudogene 4	Negative	UP_regulated	No	Non
DNAJB2	1.35884	1.27989e-10	3.14527e-09	1.0337	8.99631e-07	2.05494e-05	1638	5243	3949	10830	39.6755	105.201	89.4319	3300	ENSG00000135924	DnaJ heat shock protein family (Hsp40) member B2	Negative	UP_regulated	No	KDM1A_target
RP11-182L21.6	1.35834	1.95152e-05	0.000214478	1.1482	0.000369208	0.00447774	44	141	115	300	3.68789	9.78979	9.01196				Negative	UP_regulated	No	Non
FITM1	1.35797	0.00432459	0.0292419	1.37586	0.00575899	0.0479883	14	45	43	102	1.47305	3.92222	4.23014	161247	ENSG00000139914	fat storage inducing transmembrane protein 1	Negative	UP_regulated	No	KDM1A_target
THSD4	1.35797	0.00432459	0.0292419	2.26943	1.06788e-07	2.88061e-06	14	45	80	139	0.126033	0.335582	0.673353	79875	ENSG00000187720	thrombospondin type 1 domain containing 4	Negative	UP_regulated	No	Non
GLS2	1.35708	5.94104e-08	9.86986e-07	1.05205	3.39308e-05	0.000539877	131	419	320	870	4.51019	11.95	10.3008	27165	ENSG00000135423	glutaminase 2	Negative	UP_regulated	No	Non
TECPR1	1.35619	2.66113e-10	6.24166e-09	1.02494	1.82253e-06	3.91334e-05	820	2620	1965	5405	12.8952	34.1306	28.8917	25851	ENSG00000205356	tectonin beta-propeller repeat containing 1	Negative	UP_regulated	No	Non
PHPT1	1.35544	1.29946e-10	3.192e-09	1.00688	1.60093e-06	3.46059e-05	1883	6013	4456	12352	141.072	373.174	312.127	29085	ENSG00000054148	phosphohistidine phosphatase 1	Negative	UP_regulated	No	KDM1A_target
LINC00863	1.35525	1.31032e-07	2.06167e-06	1.24239	1.73538e-06	3.7373e-05	113	361	315	789	4.90126	12.9708	12.7743	439994	ENSG00000224914	long intergenic non-protein coding RNA 863	Negative	UP_regulated	No	Non
PRDM11	1.35355	3.81099e-08	6.51599e-07	1.46769	2.5445e-09	9.30459e-08	147	469	479	1095	1.50192	3.96947	4.57575	56981	ENSG00000019485	PR/SET domain 11	Negative	UP_regulated	No	KDM1A_target
ST5	1.35309	6.15184e-10	1.36646e-08	1.16504	9.75179e-08	2.6515e-06	568	1811	1500	3879	5.67603	14.9915	14.0147				Negative	UP_regulated	No	Non
RANBP3L	1.3488	0.0211185	0.117859	2.40618	3.14541e-07	7.80912e-06	10	32	63	105	0.423938	1.12378	2.49712	202151	ENSG00000164188	RAN binding protein 3 like	Negative	UP_regulated	No	Non
RP11-347C12.12	1.3488	0.0211185	0.117859	1.24011	0.0324684	0.2047	10	32	28	70	4.23057	11.2145	11.0753				Negative	UP_regulated	No	Non
bP-21264C1.2	1.3488	0.0211185	0.117859	1.56065	0.00339476	0.0305909	10	32	35	77	0.758353	2.01025	2.48162				Negative	UP_regulated	No	Non
GTSE1-AS1	1.3488	0.0211185	0.117859	1.24011	0.0324684	0.2047	10	32	28	70	0.939198	2.48964	2.45874				Negative	UP_regulated	No	Non
[truncated: 2,325 more rows]
