# Supplementary material for: Transposable elements-mediated recruitment of KDM1A epigenetically silences HNF4A expression to promote hepatocellular carcinoma
Source: Nat Commun. 2024 Jul 4;15:5631. doi: 10.1038/s41467-024-49926-2 (PMC11224304; doi:10.1038/s41467-024-49926-2)
Supplement: Supplementary file 10 — Supplementary Data 7 [file 41467_2024_49926_MOESM10_ESM.xlsx]

## Sheet: Sheet1
Experiment Accession	Assay	Organ	File Accession	File type	hyperlink
ENCSR017RQC	ATAC-seq	Lymphoid	ENCFF782KTJ	bam	https://www.encodeproject.org/files/ENCFF782KTJ/@@download/ENCFF782KTJ.bam
ENCSR062SVK	ATAC-seq	Heart	ENCFF469OER	bam	https://www.encodeproject.org/files/ENCFF469OER/@@download/ENCFF469OER.bam
ENCSR074WMH	ATAC-seq	Heart	ENCFF021WRY	bam	https://www.encodeproject.org/files/ENCFF021WRY/@@download/ENCFF021WRY.bam
ENCSR078EBD	ATAC-seq	Spleen	ENCFF294ZCT	bam	https://www.encodeproject.org/files/ENCFF294ZCT/@@download/ENCFF294ZCT.bam
ENCSR096BPX	ATAC-seq	Esophagus	ENCFF479ISR	bam	https://www.encodeproject.org/files/ENCFF479ISR/@@download/ENCFF479ISR.bam
ENCSR120MOY	ATAC-seq	Nerve	ENCFF865MFD	bam	https://www.encodeproject.org/files/ENCFF865MFD/@@download/ENCFF865MFD.bam
ENCSR153IUB	ATAC-seq	Bladder	ENCFF428WFH	bam	https://www.encodeproject.org/files/ENCFF428WFH/@@download/ENCFF428WFH.bam
ENCSR201FIW	ATAC-seq	Thyroid_gland	ENCFF983POL	bam	https://www.encodeproject.org/files/ENCFF983POL/@@download/ENCFF983POL.bam
ENCSR210NKB	ATAC-seq	Testis	ENCFF048IOT	bam	https://www.encodeproject.org/files/ENCFF048IOT/@@download/ENCFF048IOT.bam
ENCSR213YPO	ATAC-seq	Heart	ENCFF014GRU	bam	https://www.encodeproject.org/files/ENCFF014GRU/@@download/ENCFF014GRU.bam
ENCSR260ZIV	ATAC-seq	Muscle	ENCFF293BRN	bam	https://www.encodeproject.org/files/ENCFF293BRN/@@download/ENCFF293BRN.bam
ENCSR303PWB	ATAC-seq	Esophagus	ENCFF668XYA	bam	https://www.encodeproject.org/files/ENCFF668XYA/@@download/ENCFF668XYA.bam
ENCSR337UIU	ATAC-seq	Stomach	ENCFF069SZE	bam	https://www.encodeproject.org/files/ENCFF069SZE/@@download/ENCFF069SZE.bam
ENCSR373TDL	ATAC-seq	Liver	ENCFF628MCV	bam	https://www.encodeproject.org/files/ENCFF628MCV/@@download/ENCFF628MCV.bam
ENCSR414DVK	ATAC-seq	Adrenal_gland	ENCFF374OSU	bam	https://www.encodeproject.org/files/ENCFF374OSU/@@download/ENCFF374OSU.bam
ENCSR452OSK	ATAC-seq	Heart	ENCFF637IKR	bam	https://www.encodeproject.org/files/ENCFF637IKR/@@download/ENCFF637IKR.bam
ENCSR490MSG	ATAC-seq	Ovary	ENCFF780JBA	bam	https://www.encodeproject.org/files/ENCFF780JBA/@@download/ENCFF780JBA.bam
ENCSR491VXJ	ATAC-seq	Colon	ENCFF552ECP	bam	https://www.encodeproject.org/files/ENCFF552ECP/@@download/ENCFF552ECP.bam
ENCSR515CDW	ATAC-seq	Pancreas	ENCFF388DNI	bam	https://www.encodeproject.org/files/ENCFF388DNI/@@download/ENCFF388DNI.bam
ENCSR516CPW	ATAC-seq	Liver	ENCFF005CQM	bam	https://www.encodeproject.org/files/ENCFF005CQM/@@download/ENCFF005CQM.bam
ENCSR600ZHS	ATAC-seq	Colon	ENCFF975WNG	bam	https://www.encodeproject.org/files/ENCFF975WNG/@@download/ENCFF975WNG.bam
ENCSR624ODL	ATAC-seq	Liver	ENCFF344QRU	bam	https://www.encodeproject.org/files/ENCFF344QRU/@@download/ENCFF344QRU.bam
ENCSR647AOY	ATAC-seq	Lung	ENCFF810ZGD	bam	https://www.encodeproject.org/files/ENCFF810ZGD/@@download/ENCFF810ZGD.bam
ENCSR682ETE	ATAC-seq	Lung	ENCFF718QIK	bam	https://www.encodeproject.org/files/ENCFF718QIK/@@download/ENCFF718QIK.bam
ENCSR685ZMP	ATAC-seq	Liver	ENCFF989IZF	bam	https://www.encodeproject.org/files/ENCFF989IZF/@@download/ENCFF989IZF.bam
ENCSR710SMN	ATAC-seq	Heart	ENCFF580MBF	bam	https://www.encodeproject.org/files/ENCFF580MBF/@@download/ENCFF580MBF.bam
ENCSR731ODJ	ATAC-seq	Heart	ENCFF956OQF	bam	https://www.encodeproject.org/files/ENCFF956OQF/@@download/ENCFF956OQF.bam
ENCSR761TKU	ATAC-seq	Colon	ENCFF325VEG	bam	https://www.encodeproject.org/files/ENCFF325VEG/@@download/ENCFF325VEG.bam
ENCSR775SYU	ATAC-seq	Uterus	ENCFF018NLH	bam	https://www.encodeproject.org/files/ENCFF018NLH/@@download/ENCFF018NLH.bam
ENCSR831KAH	ATAC-seq	Nerve	ENCFF277DNH	bam	https://www.encodeproject.org/files/ENCFF277DNH/@@download/ENCFF277DNH.bam
ENCSR836FIL	ATAC-seq	Liver	ENCFF677ZRQ	bam	https://www.encodeproject.org/files/ENCFF677ZRQ/@@download/ENCFF677ZRQ.bam
ENCSR846VLJ	ATAC-seq	Colon	ENCFF692DLP	bam	https://www.encodeproject.org/files/ENCFF692DLP/@@download/ENCFF692DLP.bam
ENCSR846VPV	ATAC-seq	Heart	ENCFF456PVX	bam	https://www.encodeproject.org/files/ENCFF456PVX/@@download/ENCFF456PVX.bam
ENCSR846ZBX	ATAC-seq	Breast	ENCFF482CAN	bam	https://www.encodeproject.org/files/ENCFF482CAN/@@download/ENCFF482CAN.bam
ENCSR855BMI	ATAC-seq	Heart	ENCFF316HVA	bam	https://www.encodeproject.org/files/ENCFF316HVA/@@download/ENCFF316HVA.bam
ENCSR948MQC	ATAC-seq	Lung	ENCFF355BVL	bam	https://www.encodeproject.org/files/ENCFF355BVL/@@download/ENCFF355BVL.bam
ENCSR952SPO	ATAC-seq	Liver	ENCFF194WCF	bam	https://www.encodeproject.org/files/ENCFF194WCF/@@download/ENCFF194WCF.bam
ENCSR955JSO	ATAC-seq	Breast	ENCFF656OYT	bam	https://www.encodeproject.org/files/ENCFF656OYT/@@download/ENCFF656OYT.bam
ENCSR970UNF	ATAC-seq	Colon	ENCFF330QFI	bam	https://www.encodeproject.org/files/ENCFF330QFI/@@download/ENCFF330QFI.bam
ENCSR999NKW	ATAC-seq	Prostate	ENCFF670GFY	bam	https://www.encodeproject.org/files/ENCFF670GFY/@@download/ENCFF670GFY.bam
