# Supplementary material for: Transposable elements-mediated recruitment of KDM1A epigenetically silences HNF4A expression to promote hepatocellular carcinoma
Source: Nat Commun. 2024 Jul 4;15:5631. doi: 10.1038/s41467-024-49926-2 (PMC11224304; doi:10.1038/s41467-024-49926-2)
Supplement: Supplementary file 11 — Supplementary Data 8 [file 41467_2024_49926_MOESM11_ESM.xls]

## Sheet: Sheet1
Target gene	Primer sequence
GAPDH F	CATGAGAAGTATGACAACAGCCT
GAPDH R	AGTCCTTCCACGATACCAAAGT
HNF4A F	CATGGACATGGCCGACTACA
HNF4A R	ATTGCCCATCGTCAACACCT
MAT1A F	GAGGGACACCATCAAGCACA
MAT1A R	CTGCGGCCTGACTCTAAGAC
CYP1A2 F	CTGGCCTCTGCCATCTTCTG
CYP1A2 R	TTAGCCTCCTTGCTCACATGC
CYP2C8 F	CATTACTGACTTCCGTGCTACAT
CYP2C8 R	CTCCTGCACAAATTCGTTTTCC
ALDOB F	AGGAGGACTCTTCTCTCCCAA
ALDOB R	GATTCATCTGCAGCCAGGAT
PCK2 F	GTGTCCCTCTAGTCTATGAAGC
PCK2 R	ATTGACTTGATCCTCCAGATAC
G6PC F	GTGTCCGTGATCGCAGACC
G6PC R	GACGAGGTTGAGCCAGTCTC
BHMT F	TGGAGAACAGGGGCAACTATG
BHMT R	CTGACTCACTCCTCCTGCTAC
