# Supplementary material for: Transposable elements-mediated recruitment of KDM1A epigenetically silences HNF4A expression to promote hepatocellular carcinoma
Source: Nat Commun. 2024 Jul 4;15:5631. doi: 10.1038/s41467-024-49926-2 (PMC11224304; doi:10.1038/s41467-024-49926-2)
Supplement: Supplementary file 13 — Source Data [file 41467_2024_49926_MOESM13_ESM.zip]

Archive with 24 entries (23 files):
- Source Data/
- Source Data/Fig 1a.txt
- Source Data/Fig 1b.txt
- Source Data/Fig 1c.txt
- Source Data/Fig 1e.txt
- Source Data/Fig 2a.txt
- Source Data/Fig 3d.zip
- Source Data/Fig 4e.txt
- Source Data/Fig 6b.txt
- Source Data/Fig 6d.txt
- Source Data/Fig 7d.zip
- Source Data/SFig 1a.txt
- Source Data/SFig 1b.zip
- Source Data/SFig 1d.txt
- Source Data/SFig 2a.txt
- Source Data/SFig 2b.txt
- Source Data/SFig 2i.txt
- Source Data/SFig 4c.txt
- Source Data/SFig 5d.txt
- Source Data/SFig 5e.txt
- Source Data/SFig 6c.txt
- Source Data/SFig 6f.txt
- Source Data/SFig 7b.txt
- Source Data/source data.xlsx
