# Supplementary material for: Transposable elements-mediated recruitment of KDM1A epigenetically silences HNF4A expression to promote hepatocellular carcinoma
Source: Nat Commun. 2024 Jul 4;15:5631. doi: 10.1038/s41467-024-49926-2 (PMC11224304; doi:10.1038/s41467-024-49926-2)
Supplement: Supplementary file 13 — Source Data [file 41467_2024_49926_MOESM13_ESM.zip › Source Data/Fig 1a.txt]

tSNE_1	tSNE_2	Cluster	Freq
-9.286623303392581	-5.605773542853383	GBM(9)	9
-8.94588277908432	-6.727092215228534	GBM(9)	9
-9.315774327147398	-6.12838111462514	GBM(9)	9
-9.014582871100883	-6.063980062556035	GBM(9)	9
-6.685783539156674	-0.5734699340033891	TGCT(9)	9
-7.218306431164716	-0.5599813054614357	TGCT(9)	9
-2.9948317425600823	-1.5102206483695682	TGCT(9)	9
-8.346409096363859	-0.5724136800489832	TGCT(9)	9
-5.774644119998469	-1.1068412640697802	TGCT(9)	9
-2.242502261286917	-20.728363477386083	KIRP(34)	34
-2.377163702577904	-0.8492276198827527	LUSC(16)	16
-6.459137751399697	0.646470485822106	LUSC(16)	16
-4.81005371960876	12.084468614515888	BRCA(74)	74
15.576796844884454	8.229379734237503	COAD(38)	38
-1.6157662744278543	-4.6604409209213795	MESO(7)	7
-2.188775298234167	-4.487727193316795	MESO(7)	7
-1.0157284984715709	-17.481707142257765	CHOL(5)	5
-2.7583779050055233	-21.861281717100272	KIRC(16)	16
5.08743609579077	-4.703809915652679	LUAD(22)	22
13.624932121392005	5.352794463241964	LUAD(22)	22
6.482222747701368	-4.761436807503071	LUAD(22)	22
5.16620956696823	-4.366674110102585	LUAD(22)	22
-2.654903734939707	-25.414334303630024	KIRP(34)	34
-2.8316581498512567	-21.593662917437147	KIRP(34)	34
-2.222697387678495	8.64418593216425	LUAD(22)	22
6.363412898038865	-10.349509295540996	THCA(14)	14
-7.976867853449492	16.243749725497047	BRCA(74)	74
-7.853298039139512	-0.5574741049073969	TGCT(9)	9
15.660620296250256	8.313183006806804	COAD(38)	38
-7.879344934726915	-5.11082192501319	GBM(9)	9
3.7986597288234294	-3.9762721794983604	LUSC(16)	16
-1.9048799812300363	-18.81597447452588	KIRC(16)	16
0.20435322907779055	1.487576206474187	LUAD(22)	22
-6.750625461905011	-7.022019672534004	GBM(9)	9
-5.917798920856918	2.2910496520696224	LUSC(16)	16
-8.858959244183891	-5.182766499017516	GBM(9)	9
-5.864012611239043	1.0080562032827767	LUSC(16)	16
-7.208232870717009	1.9024229435136732	LUSC(16)	16
1.2277918396825944	-3.8253140394475396	LUSC(16)	16
-5.756374886412747	2.4809386884150326	LUSC(16)	16
4.418323713300066	-4.46130478858228	LUSC(16)	16
-7.347066144123616	2.3043325397684638	LUSC(16)	16
-1.6607418633421411	8.677830803197939	LUAD(22)	22
6.416864359881608	-4.678218900715271	LUAD(22)	22
5.952832630013683	-5.235030846725488	LUAD(22)	22
3.501953867678262	-2.606541184195165	LUAD(22)	22
6.05990870305358	-5.435213905183562	LUAD(22)	22
5.969487139165496	-4.45120233611281	LUAD(22)	22
4.297259381404174	-3.8313099365023864	LUAD(22)	22
3.402378848630992	-3.628590334683145	LUAD(22)	22
-6.098553067529612	1.8307545517552517	LUSC(16)	16
-5.728625036088739	0.7739695434462612	LUSC(16)	16
-9.474602505677284	18.16730095466785	BRCA(74)	74
-3.037276941684146	8.630963257383765	BRCA(74)	74
0.24360341684359277	-2.9427510452315113	BRCA(74)	74
-0.15308065766008075	-5.816024387062602	BRCA(74)	74
-6.365965692372016	14.215116147995841	BRCA(74)	74
-6.925327855988987	14.960478007896503	BRCA(74)	74
-10.469396454679046	19.310294223365926	BRCA(74)	74
-7.741813581922391	16.02558126222371	BRCA(74)	74
-9.327597375774653	17.659022566630842	BRCA(74)	74
-0.729830091766518	-2.3659504105168288	BRCA(74)	74
-4.434735512989611	9.622603325789742	BRCA(74)	74
-7.348377529902248	15.225273006745962	BRCA(74)	74
0.23796895948906582	-5.9798779556346995	BRCA(74)	74
-8.874232693900082	17.35843299433778	BRCA(74)	74
-8.248447510100657	16.808555115758065	BRCA(74)	74
-6.88979462123292	13.730655922455753	BRCA(74)	74
-6.06501394794451	13.110185859626089	BRCA(74)	74
-5.454140843343862	10.87659148844572	BRCA(74)	74
-7.076859934539027	14.588602790694711	BRCA(74)	74
-9.507785931848476	-3.337668544304789	BRCA(74)	74
-3.9098942300349564	8.581755564792392	BRCA(74)	74
-5.161992632473067	9.051926970375158	BRCA(74)	74
-4.244646460986918	10.355452265000922	BRCA(74)	74
-7.420542202130698	-3.9475371547110054	BRCA(74)	74
14.2108547700437	5.930755849770097	COAD(38)	38
16.679324259427446	9.911232967560954	COAD(38)	38
17.932596708790786	12.619537765647387	COAD(38)	38
19.081455466687505	13.799620579154606	COAD(38)	38
-8.5790506774364	17.358804924219413	BRCA(74)	74
-6.067038662927464	12.855135268215312	BRCA(74)	74
-8.316217628899858	-2.8048890108880427	BRCA(74)	74
-6.435913855270445	15.148098623607043	BRCA(74)	74
-5.364933720376849	13.17365059992298	BRCA(74)	74
-7.320669754056194	14.195430327759373	BRCA(74)	74
-4.9425537977990155	11.250902154094806	BRCA(74)	74
17.44528745203082	11.215382885426456	COAD(38)	38
17.23034380955239	11.410633744119696	COAD(38)	38
16.648464420435957	9.446471779431393	COAD(38)	38
18.82347671283894	12.125980382916566	COAD(38)	38
17.53397758092819	10.983080184493307	COAD(38)	38
18.003897633500635	12.46825103443131	COAD(38)	38
19.336482156677956	13.83734688499022	COAD(38)	38
12.501066688142442	5.15527498178763	COAD(38)	38
16.2678419417192	9.65755146708799	COAD(38)	38
19.865783302308092	13.80745559555982	COAD(38)	38
17.66932932656842	11.656231795257854	COAD(38)	38
18.00662541133775	11.131834948115229	COAD(38)	38
18.50392432730663	12.279034052923041	COAD(38)	38
18.72599685808757	13.202763889327517	COAD(38)	38
17.104151326619146	10.513495886240241	COAD(38)	38
18.3034653888438	13.056274092685227	COAD(38)	38
-5.626763075816655	12.529511068479058	BRCA(74)	74
-6.663567818213859	13.63518630763076	BRCA(74)	74
0.917243860854374	-2.1071486169680744	BRCA(74)	74
-7.335161630905153	14.814109210823945	BRCA(74)	74
-6.3074158557766475	12.709740816526777	BRCA(74)	74
-4.987896925531972	12.023757179749051	BRCA(74)	74
-9.350983175290287	16.877250792178483	BRCA(74)	74
-8.541020549427486	-3.2693043232266894	BRCA(74)	74
-4.912088159567601	10.437556025962634	BRCA(74)	74
-9.896306931796323	-3.9889557429250577	BRCA(74)	74
-2.6443920291591008	3.64426943020109	UCEC(13)	13
-8.570051920580775	16.995400109714335	BRCA(74)	74
-11.228671905202138	-6.001748308452151	BRCA(74)	74
-8.14647433454971	15.537836068489659	BRCA(74)	74
-7.100820834436827	-2.27776053743749	BRCA(74)	74
-1.5396003092571011	-2.227819128003906	BRCA(74)	74
18.47965409051803	11.711566716084192	COAD(38)	38
19.385720545616095	12.694777223388353	COAD(38)	38
18.462808604310688	12.698010583341588	COAD(38)	38
18.577425864669923	13.30557553305208	COAD(38)	38
-2.4415400090727393	-23.38414704035153	KIRP(34)	34
-2.342456811212384	-23.383728827305372	KIRP(34)	34
-2.206647377741659	-18.93793838660816	KIRC(16)	16
-2.6682279380590193	-15.789339017390795	UCEC(13)	13
0.7372376263886302	-3.8458227398832663	UCEC(13)	13
-1.2048278284370972	1.1031273978141847	UCEC(13)	13
1.5560848272345023	-3.900138978816428	UCEC(13)	13
-1.2147804852695845	-4.255861234181639	UCEC(13)	13
-1.5297883201336182	-21.27640869385693	KIRC(16)	16
-2.580023921526443	-19.553318286911715	KIRC(16)	16
-2.7017327849751815	-24.66930663410807	KIRC(16)	16
-2.489846154241518	-21.199604043868543	KIRC(16)	16
-2.663573010510801	-21.35332928574136	KIRC(16)	16
-2.625757856428931	-17.06619196835779	KIRC(16)	16
-2.5093268339591246	-19.03709451067325	KIRC(16)	16
-2.375060213001087	-18.544387628175134	KIRP(34)	34
-2.242050190426349	-20.38505379249058	KIRP(34)	34
-1.7937321034772165	-24.84800553509682	KIRP(34)	34
-2.78034399789433	-24.815600382036028	KIRP(34)	34
-2.6040425039689405	-0.5405686128768581	HNSC(9)	9
-6.709826514972996	2.0557835964686246	HNSC(9)	9
14.076462399552902	-4.319454994833276	LIHC(17)	17
14.671803981354506	-4.141302078073607	LIHC(17)	17
13.307299813537288	-4.2092031493948525	LIHC(17)	17
12.664307259260555	-4.146048483048795	LIHC(17)	17
12.909267695211625	-4.171526727131987	LIHC(17)	17
14.674097395432533	-4.168294466954594	LIHC(17)	17
13.50074423510054	-4.266375328938862	LIHC(17)	17
13.848455624161492	-4.322306946369637	LIHC(17)	17
-1.6979126904769153	1.9582155310933798	UCEC(13)	13
-1.0906464020008997	-4.075140618785766	UCEC(13)	13
-1.262199756077742	2.155683180204491	UCEC(13)	13
-1.4791426678387278	1.1315120478644454	UCEC(13)	13
-2.3107091749770223	0.38439775628289014	UCEC(13)	13
-4.335291718129431	10.172683087696118	BRCA(74)	74
-5.87333361153111	13.626718177451403	BRCA(74)	74
-3.304161501800119	8.75013834362521	BRCA(74)	74
-6.32908786996761	14.40779868952526	BRCA(74)	74
-3.9433309978859854	8.855344162166881	BRCA(74)	74
-3.3234582280260834	0.0050022796685382925	BRCA(74)	74
-5.350257716232064	10.269139803481586	BRCA(74)	74
-7.282493003333643	15.26945730342185	BRCA(74)	74
-5.027797797095184	7.903223200377759	BRCA(74)	74
-4.66676376692248	11.288427987347836	BRCA(74)	74
-4.671725778341786	8.703677356694948	BRCA(74)	74
-9.326911218493988	18.120027381043297	BRCA(74)	74
6.812976599327397	-11.70928944820187	THCA(14)	14
6.602146933792409	-11.67080920885303	THCA(14)	14
6.40403105769314	-11.255381272208258	THCA(14)	14
6.863613934083185	-11.76841224080482	THCA(14)	14
6.604252140930372	-11.676225585930213	THCA(14)	14
6.529853343024474	-10.919646298904071	THCA(14)	14
6.417544593004161	-10.565651763675987	THCA(14)	14
6.925635068080202	-11.150620091807967	THCA(14)	14
6.404298345000142	-11.097398765224264	THCA(14)	14
-1.5241072833369833	2.476865630028682	UCEC(13)	13
-1.5806418302950853	2.6811332786256563	UCEC(13)	13
-1.5395348799394635	3.200924235515252	BLCA(10)	10
-3.6682487931862973	1.4029075806008682	BLCA(10)	10
15.508640456032378	8.737808918254846	STAD(21)	21
12.2358867125381	4.0996875891313875	STAD(21)	21
15.39938652260086	8.893220323412976	STAD(21)	21
13.502501715498916	6.401067835975421	STAD(21)	21
14.860371862439424	8.014260587520457	STAD(21)	21
13.342972161896176	5.863081158645955	STAD(21)	21
12.810231934805904	6.671963949430714	STAD(21)	21
13.777366618046658	6.103331703182764	STAD(21)	21
11.70270077591743	5.580606011783453	STAD(21)	21
2.5321853388533855	-1.4990852252105553	STAD(21)	21
13.923090346132646	6.118119977709999	STAD(21)	21
0.9273067610784955	-5.169994276050002	STAD(21)	21
-5.816426154714574	-2.259657410467504	BRCA(74)	74
-9.299594570261938	16.885452799870112	BRCA(74)	74
-6.094740039868872	13.782201946924097	BRCA(74)	74
-8.955149718333503	16.543552497682356	BRCA(74)	74
-8.920753984189341	17.60515417495151	BRCA(74)	74
-5.384787901383451	13.035605349384745	BRCA(74)	74
-8.401000644626526	-3.140151608498796	BRCA(74)	74
-6.740261462923548	14.12081571950439	BRCA(74)	74
-7.888836245876228	15.443777601069646	BRCA(74)	74
-8.458312320023836	16.217344300418766	BRCA(74)	74
-7.870691561638407	14.401982214075415	BRCA(74)	74
-4.859014066278895	9.138371177022629	BRCA(74)	74
13.924490598025596	-4.207631208269867	LIHC(17)	17
14.937145814663522	-4.17013623713241	LIHC(17)	17
13.408364339149417	6.777165908792241	STAD(21)	21
15.36752039287212	8.120412866260985	STAD(21)	21
6.614949979973456	-10.794086641323581	THCA(14)	14
-1.3750462604601794	3.7746744705875668	BLCA(10)	10
-1.4225643065513631	4.213607559785863	BLCA(10)	10
-2.4998869085400823	-17.4518041733924	KIRC(16)	16
-2.031107239481925	-19.187701579549902	KIRC(16)	16
-1.948819493526151	-18.525572385125603	KIRC(16)	16
1.272666652981261	-3.1131728318363336	HNSC(9)	9
-1.1736828683104477	3.9783809973780886	BLCA(10)	10
0.21133903432805334	-2.7532281383961634	HNSC(9)	9
-14.581529778332678	-7.239631614178436	SKCM(13)	13
-14.644555614560756	-7.245413300319338	SKCM(13)	13
-4.314539733663642	0.6914815264563954	HNSC(9)	9
13.152329608503559	5.205585485958915	STAD(21)	21
12.459556929144194	4.517899110329148	STAD(21)	21
-5.400849854733654	11.518228752562498	BRCA(74)	74
-14.783521406562695	-7.133792161735968	SKCM(13)	13
-14.284434837770046	-7.477871229184827	SKCM(13)	13
-14.287764740902707	-7.473054620501065	SKCM(13)	13
-14.250955539083499	-7.489653373321572	SKCM(13)	13
-14.647518708148267	-7.249849250806001	SKCM(13)	13
-8.610805936893938	-5.641093617248923	LGG(13)	13
13.85229573434231	-4.062729533586034	LIHC(17)	17
12.590124476581884	-4.136370983336549	LIHC(17)	17
14.290541988593988	-4.118962098486929	LIHC(17)	17
11.859528813096311	-4.0683506346863	LIHC(17)	17
6.625187616219583	-10.806893044207397	THCA(14)	14
6.93465596813108	-11.167018047194087	THCA(14)	14
7.019143704933616	-11.42827281591428	THCA(14)	14
-1.1991735543006594	3.3218326075027598	BLCA(10)	10
18.084038093314994	11.270625006266725	COAD(38)	38
-9.138554417323986	-6.983554421455828	LGG(13)	13
-9.775408931221861	-6.352086751866176	LGG(13)	13
-10.288947042712108	-6.100580912568139	LGG(13)	13
-2.2277902407662453	-21.58533504014492	KIRC(16)	16
-11.185365072521291	-6.036429135520265	LGG(13)	13
-4.023889861875529	1.444724978509111	CESC(2)	2
-1.0670262782245863	-1.3177652043037065	CESC(2)	2
-14.91183396860268	-7.039917105425176	SKCM(13)	13
-6.056441933273397	-7.664158867421188	SKCM(13)	13
1.4916100720318695	-4.27255013271149	SKCM(13)	13
-14.15373474026131	-7.53175836357354	SKCM(13)	13
-14.372333208394208	-7.42246136294574	SKCM(13)	13
-11.490985010496262	20.05666865415705	PRAD(26)	26
-10.81905132869697	19.25108712591003	PRAD(26)	26
-12.24092129778244	20.362734883176152	PRAD(26)	26
-10.669077956213881	18.88924249366401	PRAD(26)	26
-8.372481592818994	14.788583047266677	PRAD(26)	26
-10.123805977382705	17.898323389517994	PRAD(26)	26
-10.63533313730358	18.47352782362801	PRAD(26)	26
-11.445923723643835	19.49022271449114	PRAD(26)	26
-4.029302961422545	12.423368431345864	PRAD(26)	26
-10.430553703149705	18.596265314654854	PRAD(26)	26
-11.211664796186012	19.85608143137869	PRAD(26)	26
-11.730601712699018	20.376053360357606	PRAD(26)	26
-5.073486141025988	13.217959482172253	PRAD(26)	26
-9.20929521131339	16.01292678280883	PRAD(26)	26
-8.105913253967875	-7.107835364928669	LGG(13)	13
-2.284880011906095	-2.2699866527043864	HNSC(9)	9
-2.6699901959569523	-18.472333716705357	KIRP(34)	34
-2.1563145580336522	-24.090599588404963	KIRP(34)	34
-2.4917677915391843	-18.191390041481977	KIRP(34)	34
-2.2021679947105235	3.3331139556014198	BLCA(10)	10
-7.6166726417864234	-6.30387630789142	LGG(13)	13
-7.4647405309706425	-6.952627279526192	LGG(13)	13
15.044510088036413	-4.1594338780214555	LIHC(17)	17
-1.3589286117624848	3.685339096553138	BLCA(10)	10
-2.2935825972513295	-19.717950419460806	KIRC(16)	16
-2.022079833570088	-22.636299444413215	KIRP(34)	34
0.49289449678052766	1.2442058048785558	BLCA(10)	10
-0.4064789145234547	3.619345920341061	BLCA(10)	10
-4.63528394227173	1.2450213482167656	HNSC(9)	9
-2.028478279770088	-22.766712130655367	KIRP(34)	34
-2.577050920822375	-22.665386649873128	KIRP(34)	34
-1.8254535736880106	-21.94231742316661	KIRP(34)	34
-2.1858698349272307	-20.004992142766245	KIRP(34)	34
15.882309223784265	8.86225006755961	STAD(21)	21
-2.3933747916485704	-22.059490941565898	KIRP(34)	34
-2.3290435392678464	-24.88047529872626	KIRP(34)	34
18.03824438593797	11.892840618146751	ESCA(18)	18
-0.633495846996188	-1.573675802387734	ESCA(18)	18
1.057295796254198	-3.25252292484715	ESCA(18)	18
12.255019701855055	4.53315419002309	ESCA(18)	18
-1.760626540500122	-1.4786382676780196	ESCA(18)	18
-5.791093622351858	2.0634381735196885	ESCA(18)	18
-0.27994790396047975	-3.720130256029487	ESCA(18)	18
-6.198564307267758	0.9669650835024163	LUSC(16)	16
-4.044951763363391	11.18584898463557	PRAD(26)	26
2.0303611193814617	-1.9413148289996833	HNSC(9)	9
2.0877468996579784	-3.865310394097561	HNSC(9)	9
-2.168498670959925	-25.383405424476788	KIRP(34)	34
5.642496315572094	-4.440063984763311	LUAD(22)	22
14.118270806420552	5.724159841071857	ESCA(18)	18
16.00668949876668	8.962371944549247	ESCA(18)	18
3.9275526984622102	-3.6269817133846067	LUAD(22)	22
12.124429980667536	-4.09241844620307	LIHC(17)	17
13.409513369753375	-4.244550379576475	LIHC(17)	17
-1.723467884899427	-5.009142659511808	MESO(7)	7
-1.9370692800845553	-4.772891784546134	MESO(7)	7
4.372632128274955	-4.943561110576068	MESO(7)	7
-0.5525634020690647	-2.0626287308458986	ESCA(18)	18
-2.7628990930873694	0.08021749915377273	ESCA(18)	18
-1.4566542215246725	-1.5958612808740922	ESCA(18)	18
-0.2364639121132813	-2.8772255377106144	ESCA(18)	18
-6.0896825030537265	0.2051135283901936	ESCA(18)	18
-5.4908179145643174	1.4142338638009333	ESCA(18)	18
-0.37515073926657977	-1.9055423109027605	ESCA(18)	18
-5.981571757523507	1.7045576506570217	ESCA(18)	18
14.230883774048042	6.585972427993205	ESCA(18)	18
-5.82186369498995	0.8081868434020658	LUSC(16)	16
-2.651339333249026	-20.101668313604808	KIRC(16)	16
5.313743063645916	-4.321044543847358	LUAD(22)	22
5.171586004330976	-4.750260692215388	LUAD(22)	22
-1.3851664338602088	-3.8267645405343496	LUAD(22)	22
3.618624905869849	-1.4575715270247087	LUAD(22)	22
3.195087974708218	-2.3829038730832273	LUAD(22)	22
-1.6218512209535052	-4.63626542217708	MESO(7)	7
19.026257976224315	12.757874000455509	COAD(38)	38
18.36971748863281	11.522981899706139	COAD(38)	38
16.514144251981982	9.626293421941977	COAD(38)	38
16.14862096909568	9.068936974115244	COAD(38)	38
13.553133164551959	5.700285878633836	COAD(38)	38
19.829388583880583	13.437358027740865	COAD(38)	38
17.717573415315837	10.822975999414462	COAD(38)	38
5.507971292943225	-4.6815816935965495	LUAD(22)	22
2.940618181597878	-4.197109552125573	LUSC(16)	16
-1.5439274008307944	-7.457880281225713	ACC(9)	9
-1.5122369494006433	-8.834056175525655	ACC(9)	9
-1.147585049939627	-8.11675495331702	ACC(9)	9
-1.8560156504880563	-7.955085290172032	ACC(9)	9
-2.1001622150379666	-8.058359110889615	ACC(9)	9
-1.74853707473353	-8.573138464719765	ACC(9)	9
-1.4622541386970562	-8.082358332198435	ACC(9)	9
-9.638234999161696	-5.695251277735737	GBM(9)	9
-2.460091961702007	-24.359124069035865	KIRP(34)	34
-2.5833719262865884	-17.025823566246245	KIRP(34)	34
-2.244048838765443	-25.70025575676067	KIRP(34)	34
-2.650590232470811	-16.28953801455743	KIRP(34)	34
-2.1359201936228054	-21.817176222133686	KIRP(34)	34
-9.307292155452792	-6.63628246573898	LGG(13)	13
-7.033280532396589	-7.496032294963223	LGG(13)	13
-8.013968038893337	-7.325393166588144	LGG(13)	13
-9.527214686460244	-6.477554862643966	LGG(13)	13
-1.7582858922724998	-8.105331590565934	ACC(9)	9
-1.8437355488691451	-23.23675306576653	KIRP(34)	34
-1.6314525140465712	-8.284364958750174	ACC(9)	9
-2.7750851873907076	-22.904668314475543	KIRP(34)	34
19.215131747153627	13.456229141726446	COAD(38)	38
19.48289234168578	13.287734448143175	COAD(38)	38
19.204440704850104	12.43879436338326	COAD(38)	38
-0.8841602473359877	2.9365155633439266	PCPG(9)	9
-7.473411724860975	-4.047611083532765	PCPG(9)	9
-7.962168253133038	-3.9074869041495224	PCPG(9)	9
-8.248946924986537	-3.798122844103597	PCPG(9)	9
0.9699188536119662	-3.984771826900893	PCPG(9)	9
-7.47297652340801	-6.5875343884483	GBM(9)	9
-8.05232572018689	-4.276573676534906	PCPG(9)	9
-7.113304980639289	-4.26451762881641	PCPG(9)	9
-7.309541147059189	-3.452118919607913	BRCA(74)	74
-1.7492517518711164	-5.128588165437883	MESO(7)	7
17.62135996304261	11.8681777531192	COAD(38)	38
-4.305564246399181	11.732670862454535	PRAD(26)	26
-8.120356459764926	-4.524180148060051	PCPG(9)	9
-2.0078093823894196	-23.824061786474974	KIRP(34)	34
-1.7628943520863298	-24.485098451764348	KIRP(34)	34
-2.6249624516158283	-22.575349009173582	KIRP(34)	34
-2.5611626284890296	-18.636467931796975	KIRP(34)	34
-1.926876206076236	-22.274362514405084	KIRP(34)	34
-1.9336739294957395	-25.1712759765341	KIRP(34)	34
-1.916980549717543	-24.7787155504146	KIRP(34)	34
-12.225353330512316	20.877551038606008	PRAD(26)	26
-10.922831705732925	18.892042139988323	PRAD(26)	26
15.409813136501118	9.587756598332136	STAD(21)	21
12.719825734321144	5.0043452988100405	STAD(21)	21
13.740634640538149	6.16553663747908	STAD(21)	21
14.205961779959688	6.881995790820834	STAD(21)	21
0.23128634738386875	-6.970600212929482	CHOL(5)	5
11.780396604251925	4.669057458161023	CHOL(5)	5
-7.564856813871258	-7.2670176779367655	LGG(13)	13
-7.627046219695327	-3.963447464990043	PCPG(9)	9
2.7191488856550405	-3.478705361783068	LUSC(16)	16
-0.45615687421351186	-3.1162339978484983	TGCT(9)	9
-7.690774483586124	-0.5355009240734127	TGCT(9)	9
-7.515727926363524	-0.64150701182206	TGCT(9)	9
-14.055588958048096	-7.6166099653259005	SKCM(13)	13
-9.961650755749476	17.34118452774206	PRAD(26)	26
-12.19918393577393	20.348498099830543	PRAD(26)	26
-11.825997672131026	19.83512217363093	PRAD(26)	26
-11.99111459469978	20.80788190175174	PRAD(26)	26
-11.319712357659201	19.170457591285263	PRAD(26)	26
-11.740897919759098	20.187318687485366	PRAD(26)	26
-10.915599838532861	19.22082390477881	PRAD(26)	26
-12.317807143242653	20.833291287676076	PRAD(26)	26
0.3858689826223404	-7.362119773394427	CHOL(5)	5
12.314724800302367	5.133011683719596	CHOL(5)	5
