# Supplementary material for: Transposable elements-mediated recruitment of KDM1A epigenetically silences HNF4A expression to promote hepatocellular carcinoma
Source: Nat Commun. 2024 Jul 4;15:5631. doi: 10.1038/s41467-024-49926-2 (PMC11224304; doi:10.1038/s41467-024-49926-2)
Supplement: Supplementary file 13 — Source Data [file 41467_2024_49926_MOESM13_ESM.zip › Source Data/Fig 1b.txt]

position	TCGA-OR-A5J2-01	TCGA-OR-A5J3-01	TCGA-OR-A5J6-01	TCGA-OR-A5J9-01	TCGA-OR-A5JZ-01	TCGA-OR-A5K8-01	TCGA-OR-A5KX-01	TCGA-PA-A5YG-01	TCGA-PK-A5H8-01	TCGA-BL-A13J-01	TCGA-BL-A3JM-01	TCGA-CF-A1HR-01	TCGA-CF-A3MI-01	TCGA-CU-A3YL-01	TCGA-DK-A1AD-01	TCGA-FD-A3SR-01	TCGA-GD-A3OQ-01	TCGA-GV-A3JW-01	TCGA-H4-A2HO-01	TCGA-3C-AALJ-01	TCGA-4H-AAAK-01	TCGA-A2-A0CX-01	TCGA-A2-A0ES-01	TCGA-A2-A0ET-01	TCGA-A2-A0EV-01	TCGA-A2-A0EW-01	TCGA-A2-A0EX-01	TCGA-A2-A0EY-01	TCGA-A2-A0SV-01	TCGA-A2-A0SW-01	TCGA-A2-A0SX-01	TCGA-A2-A0T4-01	TCGA-A2-A0T5-01	TCGA-A2-A0T6-01	TCGA-A2-A0T7-01	TCGA-A2-A0YC-01	TCGA-A2-A0YD-01	TCGA-A2-A0YF-01	TCGA-A2-A0YG-01	TCGA-A2-A0YH-01	TCGA-A2-A0YJ-01	TCGA-A2-A0YK-01	TCGA-A2-A0YL-01	TCGA-A2-A0YT-01	TCGA-A2-A4RX-01	TCGA-A7-A0CH-01	TCGA-A7-A0D9-01	TCGA-A7-A13E-01	TCGA-A7-A13F-01
chr1_100130748_100130960	1.668664427	2.690331532	3.210062795	3.219905354	1.782144057	4.216902068	5.443041422	2.644579492	2.303457134	3.706834421	2.114274386	1.579537601	1.909032988	3.852812889	1.55514853	1.547345316	1.308644002	3.07594207	2.043958251	3.686397809	3.214388602	3.58132087	3.45146825	1.544021982	1.832316866	3.680890957	3.397875851	1.726102284	3.025622671	4.637508191	2.226444974	2.294773995	4.428167981	2.493153068	3.029319126	2.789324674	2.422531911	1.40587031	3.041202762	2.754341794	1.386428261	3.090725598	3.541703969	2.448024132	1.90175858	1.148850483	3.46792143	2.315677605	3.948147093
chr1_103560526_103560795	0.608311282	0.87455705	2.177757007	1.974842547	1.152438365	1.756233912	1.124696263	2.618078327	3.652744303	0.667687258	0.500921204	0.896913479	0.22453516	1.219121076	0.732715165	1.195437804	1.010032893	1.658352575	0.44917412	3.201272401	1.093141719	0.30175186	2.499056567	0.484275348	1.538117166	1.55099449	1.343251459	0.291860282	0.810868911	0.983162599	1.741729851	0.253202852	1.361493246	2.024114649	0.671600137	2.527256698	0.89449413	2.35451221	0.942418508	1.6658871	0.83720533	1.626462391	1.611497086	1.945455817	2.424393404	1.109106183	0.786202502	0.85210742	0.805262555
chr1_109589164_109589484	2.17838713	2.761475527	4.392821231	3.149092247	1.055649497	4.256490963	2.367804215	0.682016734	2.566444821	2.311620747	2.036843846	1.560317791	0.816018405	1.492116407	1.827504569	1.638993231	1.781709944	1.601178286	2.511969558	2.357160834	0.068873179	1.173733187	2.634481716	2.272658221	1.984499211	1.557864936	1.885801629	1.420157202	1.628360115	2.220194375	2.18339565	1.094032897	0.861444902	2.838753186	1.231480055	1.348593966	1.896233253	2.366761588	2.424971605	1.372338472	0.773505336	1.886197786	1.342421301	2.432851263	1.651126353	1.033980213	1.632095341	1.343787011	1.890118326
chr1_109618081_109618763	2.957743533	2.980033229	2.209241181	3.114677634	2.266358831	2.745354162	2.067233866	2.300818165	3.459825859	2.653551591	2.580993059	1.637088223	2.197731005	2.688094599	2.019976294	2.218179275	2.152876058	2.845608837	2.062866134	2.675310732	1.624986684	1.650377317	2.565429577	2.276009548	2.323905746	1.779070601	2.025817866	1.51951268	2.194265082	2.262380708	2.631410321	1.767002802	1.727908595	1.699926047	1.232193101	1.697128663	1.631398349	1.943267023	2.113341694	1.564158843	1.855516276	2.034058635	1.805139788	1.43706705	1.656331589	1.6537835	2.402183125	2.505632241	2.357181607
chr1_110450182_110450302	1.305169277	3.820405687	3.361623268	1.146194438	1.355745204	1.45318533	0.989280288	3.344552425	2.383100521	1.555229978	1.679669799	2.599328174	2.599779446	1.786401657	2.015349323	2.027083821	2.473301904	2.841358609	1.432428088	2.17324119	1.930132154	2.177608599	2.701721605	2.622322152	4.463682841	2.318923697	2.14411574	2.566112773	2.109671222	1.78610662	2.7279976	1.943063902	0.778944733	4.130350598	2.004859398	2.860227748	2.302340077	3.631588847	2.869054704	2.522305111	1.253897824	2.823617115	0.923910627	3.034103853	1.617192635	0.786057258	1.669088511	1.219807294	2.820285303
chr1_11046011_11046312	1.568735119	0.557522823	3.302813336	0.55645194	0.961828943	0.780790746	0.910134042	0.811734167	0.514140904	1.487788084	1.942649895	1.25562185	0.770566161	0.815204355	2.016831541	0.888553505	1.918255462	3.088410491	0.578126496	0.984004507	1.231943047	1.129054401	3.1949317	0.139928537	1.617104187	1.644930443	2.314721965	1.208980984	1.328836668	1.549482111	2.966831971	1.134883428	0.868370633	1.968850288	1.064398517	1.535694055	1.481550107	2.056340711	1.542651189	1.212787119	1.982032623	2.133090328	0.774209586	0.932851405	2.029825762	0.224126302	0.874344895	1.71399583	1.321711016
chr1_111142671_111142867	1.925163683	0.940568793	1.784517891	1.895947216	1.208601029	1.323065363	2.166188886	1.647466088	1.208986304	2.557939974	2.06032458	0.475865846	2.179771157	3.053806358	2.529884662	1.5319036	0.67462307	3.086888685	2.300164136	1.894862024	0.558079924	3.249644104	3.216082123	2.949679292	3.543802261	1.857385053	2.56092522	2.904833688	2.331813446	2.527833553	3.840798223	1.458330155	1.707173284	3.866343946	2.50342452	3.325610045	2.49543924	2.686879566	2.292287733	1.76473145	2.798554327	2.764967429	1.745999534	3.184254602	2.163174385	2.667535674	2.007990314	3.137937754	3.097086965
chr1_111417971_111418108	0.845910417	1.024999098	1.292000743	4.028195226	1.738416494	0	2.805787653	0.536964549	0.878570135	3.925310963	1.461868405	2.97283738	3.858296116	3.927583441	4.28993396	3.306868926	2.859030124	4.477369472	5.484918109	1.454771515	2.121701297	3.17716452	3.304773485	2.754500578	2.738474797	1.676295117	3.104610524	3.492210063	3.213478189	1.900653476	2.953646326	1.703330069	4.673374582	2.024114649	3.500222098	2.877741149	3.82640318	3.476858334	2.706015391	3.922833993	1.143669595	3.123833753	2.592254331	3.245499753	1.501277954	1.794690582	4.739697237	0.637172325	4.231935063
chr1_111508815_111509114	2.59407346	2.714001556	3.558612992	2.99441424	2.935492756	2.146050248	3.048603233	3.260411187	4.028329796	3.658150073	2.411860621	3.098059539	3.010549162	3.902145893	2.939876489	3.288772996	2.349474749	4.221746562	2.994545208	3.42760954	2.818800582	2.683301588	3.1339982	3.569828948	3.437386979	2.56646426	2.802692724	2.460224882	2.931786332	3.982296078	3.286849629	2.73389225	3.18350859	3.420206617	2.773716112	2.575823957	2.951061616	2.959531917	2.61007025	3.153235569	2.704002944	2.571880156	2.88542656	2.924783989	2.742327986	2.858804269	3.277554063	2.454921455	3.206344702
chr1_111509747_111509966	2.496073068	2.850280815	4.018552895	2.00155053	1.33427514	2.200750893	2.548936991	2.598656527	3.723889595	1.894572448	2.005222884	1.361545566	1.939884441	2.33584436	1.665243682	1.910399858	1.8503506	2.280307799	1.674299673	2.995578806	1.955194208	2.478003936	2.478872161	3.568815346	3.097688862	1.947527411	1.810381906	1.998925275	2.423760896	2.841946553	2.654330216	2.224713529	1.624444339	2.382931235	1.841616803	2.157238984	0.966497657	1.045858069	2.071907081	1.218620005	2.677087802	2.097109991	2.16400502	2.872207117	3.581235434	0.609184252	2.268018596	2.518128414	2.488754386
chr1_111561111_111561420	1.040047938	1.461292389	1.726377588	0.864682707	0.658657824	0.652485597	1.309831072	0.666789809	2.57791614	1.024469631	1.549124849	0.358270671	1.009882752	0.665778148	1.316353261	1.222205792	1.453436351	1.886805924	1.482833089	1.822773572	1.077631118	1.607301697	2.772977979	2.603714847	1.528865559	1.602849173	1.512533168	0.860736341	1.550394693	0.846960884	2.573461155	1.630439026	0.442174932	3.005088721	1.200847291	1.083181391	1.234239572	2.382611804	1.860619251	1.339122074	1.651962406	2.285241077	1.557801155	1.550880084	1.589794462	0.420922653	1.250007415	0.944008157	2.479122339
chr1_111862202_111862372	1.53034571	0.224729825	0.483175932	0.421443477	0.832634586	0.75314892	1.685712558	0.409189526	0.041484509	0.279727768	0.843361511	1.425397301	0.946141875	1.274629777	0.829856151	0.395069124	0.998302538	2.456047986	1.227051488	1.385224748	1.319138658	1.073379594	3.152047644	2.443807752	1.832316866	1.338191948	0.543267897	1.425415679	1.427656711	1.221234636	1.922180961	2.101549204	0.622061921	2.553799818	1.374211522	0.811455522	0.374503388	2.49914483	0.442349563	1.336663363	1.769795574	2.049129861	0.75186181	0	1.493358772	0.242052684	0.785199048	0.538624965	1.92438809
chr1_111862604_111862816	1.268533525	1.186307241	1.585408786	1.611710872	0.569459714	0.663694559	2.421856946	0.883362556	0.761724201	0.753498177	0.566060149	0.679228343	0	1.245431373	1.192465522	0.153970232	1.936511413	2.18587966	0.164140503	0	0.911863902	1.088769374	3.109057452	1.774921163	1.97214217	1.458597099	0.909461268	1.830570862	1.780366498	0.170927904	2.247648413	1.179707177	0.754610021	3.07178211	1.767864572	0.933320565	0.974500188	1.886088915	2.64918691	1.17122875	0.925800139	2.260234602	1.444973737	0.7328193	2.025389968	0.476019157	1.530252519	1.490452637	2.621219233
chr1_111863425_111864115	1.112156506	0.048460598	0.764259339	0.510152185	0.722235157	0.394840181	1.580463672	0.51428831	0.869865666	0.843612723	1.361020327	0.622546073	0.717296789	0.620302535	0.521414867	0.857538271	0.975331474	2.234926156	1.049223268	1.747344275	1.135905255	0.795688005	2.326098433	1.417755703	1.648968486	1.134673059	1.1593092	0.983384147	0.671882366	1.289782133	1.855166283	1.780445127	0.950001025	2.024114649	1.384583377	1.27278818	0.823422822	1.16144523	0.669559312	1.080787039	0.372352671	0.966912687	1.248188453	2.230939998	1.505801789	0.3074945	1.562883296	0.897451294	2.075490012
chr1_11263188_11263485	2.678753896	2.874695929	3.256747505	2.55243327	2.225496879	2.599962628	3.96450468	3.347336797	3.409064558	4.47066577	3.211226355	3.283029215	4.387525666	4.840302952	4.703364333	5.517576681	2.884990098	4.075308119	4.376541306	3.580401042	4.142138235	3.960827349	3.647099251	3.942392522	3.604903993	3.593188707	3.886076106	3.688619096	4.043712711	5.029505155	4.285844463	2.79892483	4.962704762	3.310835846	3.263525277	3.40725606	3.548790315	2.727108998	3.749360749	3.576472295	3.803884155	4.140296796	3.758704202	4.311710407	3.496388734	4.285230782	3.726792332	4.691233527	3.526366535
chr1_11267231_11267280	0.947322759	1.191030591	1.26949926	1.851931775	0.715581502	1.040859082	1.594141875	1.224625766	1.211954149	2.054550788	0	1.431260136	1.59418437	1.437015097	2.672996589	1.751725214	0.653770622	1.587070413	1.78923353	0	1.838907485	0.736386344	2.664905798	2.272658187	2.275492045	1.012984003	2.512317423	1.848961906	2.386094399	2.544646657	2.986916087	2.39879622	1.834314847	2.024114649	2.310501114	2.510869269	2.091444789	3.021633848	1.711568965	1.693345031	1.359439022	0	2.685247415	1.739267121	0	2.375468769	1.817643276	2.300642533	3.440749306
chr1_11267280_11267590	1.097745328	0.941587994	1.314834351	1.726534957	1.431057349	0.867830614	1.383237942	1.116062194	1.875410554	2.463922161	2.109876637	1.680069536	2.44105599	2.987060521	3.249721518	2.809544335	2.181367185	2.942702045	1.413579353	1.768346635	2.103576932	1.698089793	2.899463308	2.100376158	2.862060003	1.780814355	2.139337489	2.01318901	2.112209078	2.83366072	2.675668118	1.996492336	2.793569589	1.981371553	1.656068743	2.905903049	2.713145206	2.121329467	1.232572165	1.981281531	1.525759645	0.5843326	1.876732308	2.811502137	1.814157009	1.890255885	2.571181375	2.237688831	3.336874286
chr1_11267590_11267965	1.63654928	1.011883638	1.578101664	1.652675892	1.459109111	1.321904388	1.603755288	1.479967241	1.7118181	3.187898179	1.490797211	4.058457885	4.518634307	3.791851087	4.266989836	4.058069686	2.961426467	3.572268878	2.661153088	3.048667261	2.262035271	1.596397849	3.38909698	1.844191793	2.442492162	3.048470014	2.143497148	2.275912381	2.271136194	3.245043206	2.145073768	1.711320846	3.843409247	3.23024703	2.686526983	3.871190281	3.868054864	3.067471941	2.714888489	2.449165141	1.747814861	2.622907099	1.616696889	2.159450344	2.078369927	2.817873411	3.938375528	1.87091998	4.137595434
chr1_11267965_11268118	1.448052005	0.764590481	1.169719449	1.273846995	0.977838944	0.767689243	2.054143916	0.830086561	1.723593608	2.77027756	2.051522916	3.423829161	3.88337034	3.645233263	3.900150027	3.437937264	2.481651217	3.498578612	2.166805039	2.27240792	2.094944068	1.647044908	3.572408111	2.223213606	2.539157873	2.701541274	2.655585319	1.650162261	1.636407755	3.008126887	2.873982132	1.838209614	3.953902937	2.781194598	2.423391537	2.998901043	2.92692517	2.50821882	1.760787695	1.805632083	1.516691561	1.985461423	2.259967946	1.191542172	2.193803579	2.31860018	3.743014915	1.755195602	3.979123712
chr1_114588774_114588893	1.558843727	0	0.635433591	0.439306363	1.020683014	0.561980099	1.167130389	0.677337875	0.996881374	1.701176366	1.452952495	0.916346257	1.373621984	1.187193574	1.896967481	0.427005259	1.456907065	2.721453095	1.151865044	0.694575625	1.023538023	1.396813685	1.975782623	1.962825447	1.700004628	2.067232445	0.200720102	1.111966058	1.690193102	1.143173338	2.229793247	2.021823681	1.571019049	3.241038205	0.698602432	1.501565654	1.129675657	2.303271666	2.028116418	1.310618511	0.720562208	1.786348587	1.526600934	0	0.931018284	0.869048096	1.403051386	1.11359477	2.281690989
chr1_114588943_114589146	0.46133784	0.24694539	0.8829711	0.490228235	0.615766603	0.069388434	1.022970145	0.913566522	1.295668158	1.311634175	0.698324397	0.911113308	0.75090162	0.93884521	1.699521488	1.88225543	1.745283153	2.459050077	0.266981216	1.822773572	2.067381511	1.654314018	2.171326296	2.203388152	1.729039066	1.696714801	1.399393906	0.336573255	1.358909154	0.841516734	1.853165324	1.299747071	0.96709892	2.132491766	1.032283201	0.546053225	1.288777697	1.988222462	1.322707195	1.293325484	1.164715364	2.158307883	0.773364702	1.105709528	1.240791102	0.884451846	1.684658049	0.639531669	1.577831049
chr1_114589266_114589412	1.094905429	0.370240608	0.766707567	0.778221182	1.140969483	0.257066529	0.221515125	1.97789837	1.67060332	1.931589044	1.061380937	1.501517151	0.855331728	1.091791569	1.485798532	1.685558777	2.039315618	1.865278527	0.724900652	0.875215125	1.430171379	0.505951017	2.72727461	1.192904041	1.832316866	1.520932673	1.935201802	0.742209476	1.973511781	1.023642107	1.876618735	1.813546523	1.368134261	0	1.637986377	1.277296505	1.792806746	2.215784185	1.880013214	1.254718201	0.756720917	3.210457874	1.513346468	2.695597452	2.046856795	0.600117025	1.525439982	1.192727066	1.52426562
chr1_11676439_11676527	1.951423952	1.247557206	1.444528208	1.340560395	2.266299703	1.352056763	1.578279979	1.73142526	1.266496197	1.729455666	2.598846706	1.371742145	1.466617193	2.363216503	1.938120162	5.175564421	1.876173745	3.747218711	2.001253465	3.106485626	2.266551298	3.135253549	3.804139472	2.849084991	2.812368897	1.896749361	2.824869486	1.37542614	2.881778647	1.164532047	3.461226153	2.257668819	2.734554035	3.496057687	2.096294734	2.572673256	2.61178299	2.279822014	2.511932896	1.713748388	1.379195093	3.19224425	2.067765683	2.505207638	2.121249183	1.846559447	2.80685513	2.822079862	2.734760859
chr1_11676578_11676684	2.600318336	0.977007484	1.833330906	1.669220166	1.366257589	1.694901059	2.231763864	1.927868905	1.915857808	1.040750933	2.821529548	2.100295207	1.471067103	2.141712431	1.26356687	4.312801314	1.113436921	3.928226948	1.612477583	2.701799051	2.705148812	3.117165826	2.769105246	2.880249786	2.713051551	2.019432466	3.424801431	2.442566321	2.753138944	1.991481372	3.703026771	2.693588175	2.234330212	3.983333469	1.545035711	2.548879335	2.224261216	2.662131156	2.490691212	2.760617645	2.721728228	3.512084244	2.312865906	3.523798534	2.802752089	2.247415711	2.803576342	2.860738825	3.495465329
chr1_117371707_117371922	1.502835172	0.513712328	1.973312148	1.528334731	1.753091557	0.650822694	1.829119732	1.54944203	1.444156578	2.186990998	3.26711081	2.312372047	2.413764664	3.146009651	2.186970896	4.357509893	2.124447275	3.25480815	3.629587038	3.100542265	2.504864539	1.688713271	3.390488721	2.392588615	3.071981991	2.663736583	2.37389002	1.345990513	2.201811456	2.718843626	3.312559541	1.845192148	2.037714706	5.377169002	3.45048964	1.098699414	2.250901647	3.707031485	2.94613326	2.433560193	2.401897018	2.314766863	2.231360169	2.926497072	2.772231462	1.523937886	1.698737288	1.848364286	2.751874339
chr1_11777906_11777984	2.365358656	1.233932059	2.731859899	0.891943028	1.981535709	1.443320907	1.977733843	1.51976695	1.830390856	1.036595419	1.537144802	1.214230692	1.238171681	0.648590566	2.212405433	1.271061844	2.172445669	2.324457221	0	1.822773572	2.114274193	2.087326301	3.232908844	3.643438308	1.189377052	1.012984003	1.613703374	1.587114204	1.428353974	0	2.799660599	1.511130344	0.58112859	2.024114649	1.750956999	2.35754838	1.882750922	2.046482915	1.61863161	2.451043231	0.611661367	3.647019402	0	2.505207638	2.56117047	2.034315628	1.568441341	2.041762867	2.492265765
chr1_11843164_11843467	2.669110762	2.191930329	3.051290323	0.8429477	0.520743858	0.525642142	1.827018952	1.776174312	1.903429493	0.919893019	1.977138748	0.780812337	0.201011831	0.318793409	1.385884731	1.724052812	1.38391803	2.110469301	0.783666698	1.683015414	1.805094506	1.243006139	3.511230306	2.763933164	1.699704953	1.267340952	1.221985357	0.87660138	1.60209208	1.886174872	2.611674233	1.543876157	1.502635527	2.024114649	1.43992622	1.694532842	1.900046058	2.084096075	1.650578023	1.08115015	1.465493946	1.766480206	1.299337659	1.48060301	1.020957129	1.095881789	1.222888082	1.552366835	1.033331419
chr1_119324862_119324971	2.176870958	0.513712328	0.969851759	0.586907532	0	0.067618833	0.945768786	0.623640097	0.800146752	0.573223059	1.993897911	1.070468219	0	0.60683987	0.136875066	0	0.655061392	1.952550033	1.486887045	1.905787423	0.811908713	1.75286643	2.314075846	2.174953565	1.915540297	1.288488362	1.326005003	0.940719417	0.601455112	0.080597881	2.258271901	1.044702895	0.963135028	0.325701135	0.771813198	0.129672476	2.597303087	1.272776848	0.707775079	0.526952681	1.007866536	1.328149642	1.850443071	1.653314707	0	0.589416108	1.30856489	0	1.356491957
chr1_119326718_119326914	3.650396668	1.028028338	1.031446142	0.826696139	2.129542748	0.848497423	1.01971637	2.050515575	1.951752449	1.069507119	4.281105703	1.464164242	0.839844384	1.111557023	1.146416646	0.775962808	1.198243133	2.164705239	0.706312662	1.779902938	1.310487334	2.055390968	2.408227811	1.544021982	1.389720025	1.592238693	1.591023871	0.944855241	1.3746445	0.895543691	1.847896536	1.371625885	1.03992654	1.7830029	1.714159667	0.358248781	1.257166783	0.98305208	1.813985175	1.657793421	1.444821889	2.570543188	1.327892611	0.60881325	1.997870946	1.734962636	0.922765211	0.646413765	2.088838763
chr1_119378945_119379469	1.676765667	3.149819453	1.6127203	1.157024922	1.230052586	2.613921754	1.557730485	0.8519816	1.73030104	0.780551233	1.26693555	0.867547257	1.048449048	1.332750118	1.686102072	0.567143583	1.714648174	1.614372507	0.931722594	2.145296496	1.281499555	1.838886771	2.424355828	1.127462498	1.326430537	1.681936441	1.775884692	2.238016172	2.16460249	1.414783286	1.146128355	1.302669559	0.989882468	2.670837696	1.613976257	1.428915404	1.680298311	1.269650552	1.773227896	1.195887021	1.572793246	3.028961947	0.856905799	2.054987126	1.583820437	0.830929493	0.818919504	1.05666265	1.744587741
chr1_119763169_119763297	1.128072111	0.314210191	0.959678552	0.724916838	0.552434582	0.368018679	0.450759356	0.345509677	1.267195587	0.858068046	1.28008126	2.243638419	1.302817617	3.798873879	4.190738252	0.170636453	1.113436921	2.069125916	3.53374993	0	1.903466131	2.134717483	2.860977261	3.33004101	0.433117922	1.96899044	1.546098708	2.042717178	1.053422696	1.63320582	2.225830166	0.923534815	0.592413114	0	1.757105606	1.642037786	1.332675108	0	1.506805001	1.052692897	1.742537635	3.134811266	1.672483671	2.752109253	2.160284929	2.067983899	1.001042172	0.640635872	2.429314454
chr1_119806508_119806663	1.523642739	0.540434258	3.088102765	0.662139721	0.419370891	0.148031209	0.598527431	0.601067002	1.765248549	0.755829507	1.748279049	1.737635929	2.05129131	1.32700491	3.325761899	2.190550823	2.480667142	2.706653764	2.239093832	2.829165071	1.557401304	2.425299692	2.948173717	1.246194315	2.483733183	2.585910892	2.035135052	2.426950058	1.908054036	1.695442538	1.416656577	2.676275612	0.880610022	2.794300579	1.944754335	2.114879243	1.968891095	1.596918313	2.493138446	1.688702664	2.151690966	1.653574624	1.235952718	1.378144478	2.623279253	1.71220701	1.583514685	0.360032512	1.686579221
chr1_120423954_120424116	0	0.338024128	0.293771481	0	0.227062757	0	0.21196432	0.124592729	0	0.429770468	0.536113911	0.764074811	0	0.767429029	0.811854286	0.205464366	0	0.675206567	0.843596939	1.359759399	0.592973261	0	0	0.712540959	0	0.976388501	0.494008876	0	0.304201805	1.138129048	0	0.016036629	0	0	0	0.768148027	1.076573221	1.041360368	0.298767326	0	0.407012148	1.068912349	0.870869104	0	0.894231432	0	0.382247304	0	0
chr1_121510491_121511971	1.602865373	0.804980073	2.290567404	0.820557932	1.097609007	0.591492348	0.551236815	1.615689893	1.104513758	1.143265232	1.871897867	1.331270403	0.781874595	1.274342338	1.397766981	2.11175594	1.556122133	3.316700293	1.409459851	2.373960385	2.028953762	0.977751179	3.127210073	2.889172659	3.0847874	1.637472462	2.011498335	1.080999538	2.826515905	1.259620921	2.564920109	2.123258843	1.283085629	3.97219715	1.719037383	1.702903112	2.066766574	2.691454131	1.99151194	2.440690641	2.198488284	2.504184468	2.215081958	2.121003999	2.081355947	1.342104618	1.469387626	1.363076887	1.97946851
chr1_121511970_121513640	1.396290949	0.736248678	2.394268723	0.661664118	0.830060041	0.355677782	0.336923805	1.808507013	1.381524343	0.901659068	1.652292241	0.856000903	0.42986866	1.006220812	1.185491013	1.537947614	1.616914999	3.259190262	1.261429695	1.934809795	1.566065837	1.221512629	2.857286446	3.149992814	2.643376859	1.454696911	1.721683895	1.182295307	2.010864063	1.467592386	2.645140835	1.785145181	0.859314598	3.08176722	1.55194974	1.585415896	1.605151016	2.570195482	1.883488774	1.634960018	1.849872739	2.364980055	1.844244247	2.178742813	1.698269618	1.285319032	0.957468483	1.357934079	1.820733368
chr1_121521306_121521481	1.271454772	1.170792842	0.961926292	1.090520192	0.741625104	0	0.07623344	0.598685892	2.023595088	0.672528748	0.985522551	1.142047947	0.390257342	0.707742204	0.602818479	1.497208212	1.116557017	2.306902878	1.641310341	2.568082466	0.816459772	1.568516332	2.314672652	1.901970562	1.708579942	1.06440077	1.921825659	0.87866392	1.408465553	1.355768986	1.714862257	1.319666411	1.131151041	2.541077265	1.049282246	1.090293153	1.32063272	0.121960816	0.443662128	1.309693155	0.685855307	2.053945875	1.031241618	1.739267121	1.118155923	0.704587617	1.252368046	1.171860435	1.208818664
chr1_121522987_121523119	0.230779139	1.385937979	1.317934071	0.870119949	0.895299143	0.702691808	0.560511966	0.342837935	1.558619708	0.296689751	1.146833701	1.223198779	0.326483732	0.398591335	0.67209159	0.330460606	1.054544015	2.792234318	1.568077426	2.397198613	1.415227697	0.457712271	2.636797966	0.88119987	0	1.056398616	0.930026931	0.270241086	1.026654018	0.74638486	1.57252248	0.98209207	1.19579043	1.443402599	0.746413547	1.188941316	0	2.020250597	1.617184595	1.549351681	1.498488225	2.102172199	0.372912805	1.01976662	0.777583309	0.357041646	0.605236503	0.420152587	1.421727782
chr1_12157726_12157801	3.011231874	1.401309974	2.761483877	1.312202945	1.31546736	1.478503583	1.297702926	1.989537483	0.695914565	2.485276171	1.931588382	2.469529447	0.854151355	2.236242608	2.40317566	2.277663394	2.444365124	2.040116954	2.33011145	2.602934981	1.362039556	2.27357701	2.684048866	1.665182767	3.502038957	1.957459816	1.981648344	2.641690262	3.197072171	2.86832802	2.575533063	3.055752663	3.488412324	0.494660951	2.282020165	1.416751393	2.173319804	0.141321652	1.697227432	3.008561303	2.034399551	2.48825152	1.635138977	0.391570543	2.398112316	1.003454695	2.507165829	1.77122697	3.640162802
chr1_12170184_12170302	3.54060942	2.186593781	3.33776295	1.514592624	2.04879344	1.3693796	1.716463084	2.436642211	2.173293177	2.639992367	3.138381257	3.038644825	2.153525583	3.016949136	2.721102436	2.227355432	2.12889213	3.841446137	3.199296166	3.925372146	1.916682638	2.253844114	3.497330432	4.173904223	3.773490032	2.933937517	2.309443658	2.90221223	3.363095328	2.810541484	3.392503351	3.310351799	3.303285751	3.575063263	3.192290415	3.035788698	2.417144242	3.851745334	2.663639538	2.94950949	2.392175553	3.232868348	1.456223164	2.754362176	1.986903557	1.676124814	3.225706934	1.863515223	5.51136442
chr1_12609181_12609256	2.301027194	0.707757953	3.017113932	0	0.800783874	1.450944456	1.770186593	0.757636797	1.663468135	1.426026871	2.898310338	2.814497107	1.287999541	2.442796616	2.652721165	1.493956523	2.664240967	3.069535181	1.568076204	2.718686967	1.423664499	1.49804563	3.247187806	2.023504157	2.729963153	1.337355494	2.398090319	2.087225591	2.686794218	1.538300362	2.057977804	2.186642479	0.704511459	3.917445126	1.683292794	2.110178115	1.34899721	2.391329203	1.401200333	2.425459645	1.754581121	1.861893001	0.500886788	2.823851987	2.190452026	1.328643895	2.330484181	2.88846125	1.469678337
chr1_13234273_13234594	1.474956866	0.645848408	1.118236548	1.03601211	0.256218853	0.240065438	0.899708251	0.492563891	1.571260428	1.231859126	1.594466804	1.196123755	0.573301966	0.328483869	1.578841759	1.416539037	1.707708073	2.691862126	0.845883731	2.054578015	1.586796385	1.766289334	3.618816174	1.757726768	2.154026747	2.289031416	2.317977103	0.614123956	1.385031667	0.715207524	2.663245617	1.985699038	1.057263253	1.736225109	0.948318092	2.180100996	1.191507657	1.89505922	1.013235633	0.687193977	1.243609896	2.666925198	1.259963494	2.311307963	1.333744494	0.541638816	2.268459416	1.226098731	2.426951587
chr1_143743056_143743331	1.612182744	0.83489664	0.511586862	0	1.198019962	0	0.23864968	0.627733418	0.769055561	1.234518518	1.232395688	1.720809136	0.310443292	0.212803472	0.899480306	1.849298687	0.502765512	1.797210878	1.544416644	0.943183192	2.713604404	2.370974656	3.205650016	1.853122758	1.457433708	1.625542748	1.466438184	1.452531036	2.001299391	0	1.390478084	1.913091562	0.621975775	2.379941565	1.0980763	1.096300092	1.374616288	1.667200501	0.525335601	0.388803547	0.904356457	1.997884752	0.972661795	1.424294241	0.82034465	0	0.798661697	2.706734029	1.573005299
chr1_144452500_144452662	0.509366338	0.218713017	0	0.636562209	0	0.133379045	0	0.412262542	0.550310318	0.460607446	0	0.249185299	0	0	0	0.279660373	0.685367798	0	0	0.979061519	0.64236595	0.273337801	1.44247697	0	0	0	0.268046803	0.949521377	0.619137226	1.603128578	1.217928807	1.184236737	0.23837167	0.381787536	0.330015878	0.754344872	0.732102474	0.612667407	0.86908169	0.478071549	0.905400529	1.068912349	0.740969893	0	0.300799959	0.038410525	0.6166209	0.60997128	0.955058333
chr1_145715265_145715577	2.897706079	1.975956513	1.832435422	2.326973867	0.314419586	1.777529507	1.718385866	2.474698335	1.43881562	1.671911807	1.533878889	0.483624711	1.047649129	1.413555668	1.014226059	1.903739545	1.293238831	2.39866062	2.708818018	1.994558372	2.432824721	2.641803597	2.658923752	2.349421729	0.903124834	2.069439692	2.509455869	3.082213683	2.229546731	2.72372688	3.020463306	2.163868413	2.052181212	2.53794059	1.456917183	2.214974514	2.88755209	0.44487077	1.226067681	1.365528872	2.713164919	1.302945043	1.353930396	1.703190486	1.939407063	3.039400525	1.974737873	2.09906954	4.047111659
chr1_145820058_145820182	1.00924956	0	0.919593222	0.448237703	0	0.356949683	0.814250389	0.083921431	0	1.903989029	0.204691797	0.523952794	1.145724878	1.595498209	0	1.76701265	0.485324719	1.18384229	0.414465226	1.567836763	1.901589558	1.196481163	1.305296707	1.74361088	1.189377052	1.935047432	0.689325408	1.188095871	0	1.133071897	1.909073371	1.441690822	2.180141035	0	2.066768418	1.241778888	2.671769455	1.49897116	1.661346076	0.148626965	1.036978745	0	0.626232563	0	0.789914918	1.28826449	0.324862931	0.823259062	1.854367447
chr1_145972105_145972397	1.725223646	0.792119008	0.887716702	0.682566889	1.796328951	0.879239671	1.82479058	1.863517162	1.317733258	1.662619286	1.332714015	1.692589959	1.955667032	0.970844568	1.789033519	2.871619506	1.051543327	2.770785605	1.767322563	1.96764639	2.936285447	1.891079055	2.32842892	1.345985118	2.410138283	1.51192486	2.608549985	2.530883304	2.213076972	2.20445232	2.459869603	2.682689403	2.617480732	3.148632734	2.597096858	2.263613948	2.278866101	1.969054709	1.262480211	1.223423977	2.059766353	1.422563854	1.595581013	2.290548086	1.069590562	2.085135528	1.828767777	2.259010826	1.726173481
chr1_145972397_145972692	1.557865112	0.954382256	0.977535035	0.822676245	1.119234075	1.47782969	2.072637552	1.465473375	1.567208489	2.100766823	1.992625538	0.953545796	2.479028695	1.137589006	1.949537783	2.867581059	1.238476494	2.856597733	1.606454006	1.663443943	2.635335252	2.426853247	1.35377996	2.616158283	2.808940519	2.393591272	1.450946774	2.687813326	1.931521233	2.228217176	1.473844632	2.462606765	2.829106217	2.665527564	2.130104	1.880876692	2.383082608	1.701006694	1.559297978	2.123286272	1.707560803	0.824039991	1.849045252	1.92239996	1.103813662	2.027994077	1.825283616	2.262776601	2.329549512
chr1_145972692_145972997	2.10499945	1.220006085	1.980975613	1.1050982	1.972481826	1.383786236	2.131353958	2.298908378	1.274345791	2.479369853	2.193891789	1.897301577	2.499729126	1.6999465	2.255363485	3.141214931	2.268060971	3.131314878	2.388522468	2.875751811	3.023249876	3.631546216	2.644188447	1.838222271	4.366237514	2.92011438	2.379962501	3.212098508	2.195436072	2.938732224	2.938884447	3.182606148	3.538640916	4.532050295	2.52854673	2.598750953	2.636396026	2.513932624	2.405984287	2.497915968	2.270042368	2.557370332	1.844818001	3.43184772	2.141297325	2.602251819	2.244627527	2.439282743	3.057712017
chr1_145972997_145973205	2.189741954	1.338388472	2.13210257	1.314044776	1.565853257	1.960106651	2.114641805	1.48474011	1.089257051	2.300894183	2.695616279	1.271628385	1.785644181	1.583725927	2.20461284	3.18825935	1.220880949	2.764853667	2.193318882	2.022264048	3.06955629	3.023439105	3.403352098	1.960703884	3.029649485	2.393687797	2.015094733	2.378206684	2.04391886	2.904358131	2.619399509	2.296113856	3.156008892	2.7393469	2.176025568	2.328230637	2.865236368	1.963978119	2.125927345	2.085361467	2.062729788	2.43981264	1.158322308	2.925990872	1.060218335	2.392757522	1.577385076	1.998489619	2.439692426
chr1_146015903_146015970	2.228397955	1.646898479	1.541658298	0.653351693	1.333328115	1.279681589	2.38425532	2.098342365	0.557652767	2.127399068	2.039032907	1.650467816	1.910034639	1.001083927	2.461004998	3.828747807	1.098964236	2.506492847	1.929147994	2.247805316	2.724841293	1.707651665	2.879912199	2.544251723	1.8088987	1.929818971	2.256240836	2.469796117	1.880765033	2.393507991	3.03507698	3.043858316	2.917484313	2.975880058	2.032313344	2.765750812	2.64687439	3.732037885	2.151237797	1.4842447	2.846115633	2.102172199	2.090312963	3.100044254	1.277660043	1.934467816	1.419900448	1.734329075	1.252309865
chr1_146016312_146016623	2.096729786	1.321269092	0.934241264	1.21276003	0.949625637	0.92725732	2.28405331	1.659220221	1.538407031	2.194321484	1.930982192	1.286967437	1.96329824	1.451254635	2.171803147	3.869066012	1.587535857	2.972681171	2.038151677	2.193413401	2.023457457	2.695467323	3.007238598	2.660628009	1.668190605	1.631153521	2.674662052	2.450493403	2.21146264	2.417733057	2.722572552	2.820460509	2.851687547	2.594558225	2.885022144	2.34135156	2.729916465	2.409385225	1.834587749	1.487322867	2.834258761	1.520633999	2.197678957	2.900532784	0.954053705	2.400080381	1.836011949	2.086582332	2.697065356
chr1_146017019_146017380	1.622889901	1.429028866	1.355781618	0.934908935	0.943319071	0.939182682	2.004608718	1.469160337	1.985765234	2.144159708	2.094254203	1.57989367	1.534109804	2.003161369	2.343039545	3.194204432	1.428893385	2.366716904	1.921592979	3.032810952	2.177685654	3.050457702	2.521895642	1.974465125	2.103969042	1.684279522	2.010851352	2.552093362	2.312534264	2.265769838	2.438266253	2.159324394	2.61507098	0.527915789	1.644544912	2.14682019	2.454333802	1.76716573	1.3788166	1.647354498	2.558672936	2.198514463	1.666300866	1.625739338	1.317241988	2.876981429	1.540046431	1.670492074	2.036169483
chr1_146022622_146022738	1.960129752	1.495223769	0.713331132	1.378125413	1.016280455	0.886093449	1.828216771	1.404060838	1.772103251	2.766740676	1.588948138	0.272805938	1.062213014	1.565456715	1.964100007	3.142161527	1.459027469	2.475527775	1.753454408	2.902126018	2.766017895	3.076325976	3.207705406	1.255497128	0.946573215	2.260579334	2.635132725	2.384296853	2.455427891	2.619785936	2.957864907	2.701882995	2.178667415	0.884547406	1.757160009	2.103694574	2.987802506	2.158652752	1.501657418	1.649694537	1.566286437	2.923549919	1.815436542	1.739267121	1.785222774	2.840190935	1.731158873	2.386705094	2.655221112
chr1_146022791_146022903	1.908152869	1.630947329	1.323120998	1.023030916	1.167622802	0.626565935	1.30304708	1.579587725	0.977178032	2.018424114	2.25979599	0.657708136	2.095911311	1.297019375	1.262345793	2.908646908	0.922762458	2.315523873	1.233268149	2.711718338	1.751742208	2.378654594	2.123153829	0.878354681	1.832316866	1.799591325	2.94478696	1.926604928	1.497381357	2.31374674	3.087967893	2.32880139	1.490585718	1.227739281	1.965210385	2.492979997	2.540070931	2.439181252	1.750419226	1.420697242	2.066079808	2.234270701	2.397965736	2.505207638	1.956948513	2.354778276	1.845971657	0.837418655	2.624893734
chr1_146023055_146023104	2.596588168	0.944373069	0.449811615	0.924848445	1.016280455	1.165537211	0.560511966	1.877310957	2.114242078	2.05033601	2.067239239	1.620461286	1.575666477	2.141712431	2.689681669	2.734127585	1.124764775	2.996391724	2.30164069	1.822773572	1.824478921	2.470249909	2.414248539	2.272658187	1.189377052	2.606345171	2.997924332	2.810120846	2.87578417	2.498659027	3.44746788	2.490632813	3.214125394	0	2.279592517	2.563152302	3.169606263	2.504544676	3.005370512	1.622064558	2.203240936	2.102172199	1.246929307	3.665992602	1.944449391	3.222277274	2.236098192	1.388782373	2.492265765
chr1_146023172_146023210	2.067626009	1.21264078	2.267177875	0.924848445	1.483177882	0.96538763	1.767212867	1.385650934	0	1.639176762	1.788354717	1.864073426	0.93054502	0	2.008108853	2.844885024	1.452531868	3.339956467	1.568076204	2.602934981	3.108586628	2.764049408	2.604697662	1.544021982	2.275492045	1.825370876	2.920454492	1.555785033	2.084137237	1.833507137	2.796077495	1.872759536	2.361768891	2.834881851	2.048549796	2.046021554	2.948496055	2.306368737	1.987483417	1.184555162	1.842170481	2.570543201	1.905626084	3.372202835	1.656920429	2.900251074	1.898514564	1.743336175	2.492265765
chr1_146023214_146023650	2.381622408	1.291393462	1.358797697	1.343424705	1.252533707	0.586353601	1.479559183	1.352388468	1.493824392	2.144018029	1.339197643	1.982400037	1.438660012	0.833680923	2.316387993	2.924127379	1.455301604	2.991327524	1.721861476	2.602934994	2.074980582	2.9606785	2.867824329	1.298083817	1.337569799	2.306186923	2.108606403	2.253175334	1.751991311	1.797228705	2.429380702	2.5324278	2.046058376	2.328903204	2.16675529	1.701516638	2.758163904	2.352174966	1.436741619	1.018292182	1.69831875	2.378521686	1.400442447	2.620429846	2.049715689	2.114839614	1.784850449	1.829182941	2.385410611
chr1_146043218_146043329	2.91889039	1.45080862	2.021982617	1.014269193	1.56631904	0.877922919	1.787062278	1.329107748	1.718462549	2.324955878	2.134727743	2.130804664	2.472661276	2.075272478	2.440106832	3.591543248	0.456126824	2.10521511	2.711517368	1.403821247	2.823705224	3.205624708	2.639624524	2.447196294	2.413094953	1.959609389	2.461187984	2.797145084	1.774884309	1.859631774	3.157398208	2.719506455	3.06907712	0	2.778572824	2.283344543	3.320928669	1.967187819	1.970056055	1.687539418	2.586316664	2.102172199	1.108115385	3.014207552	2.101378389	2.428205272	2.126266306	2.701034485	2.793374756
chr1_146043324_146043421	2.363623828	1.519522559	1.982766671	0.482292809	1.435785802	0.556129126	0.958398568	1.785473744	2.430190801	2.325445522	2.309512821	1.478666561	2.456465729	1.612846247	2.14204352	3.012077939	0.841527595	2.12664327	2.793012949	2.171706259	2.448142609	2.774571732	2.128482927	1.127761186	1.950363422	2.449291408	2.401158263	2.751499953	1.57644606	1.599774848	2.631076393	2.481589707	2.409761408	1.640960844	3.003689691	2.697795878	2.856424534	2.235005434	1.942338463	0.906315352	2.540731176	1.658137983	1.493540799	2.832667535	1.110475105	2.87613108	1.699749314	2.130968981	2.342092023
chr1_146043421_146043598	2.858529319	2.011298612	2.177130557	1.803097891	1.535240678	0.881462351	2.316722299	1.961208981	2.608150281	3.086536096	2.422477785	1.620424541	2.457302113	2.121855056	2.409621323	4.130654234	1.20347298	2.969780299	2.652472785	2.782004142	3.357676457	3.623690761	2.330293427	1.864474465	2.016428585	2.47250216	2.766717862	3.470772742	2.529732918	2.383791398	3.731185783	3.589747778	3.256940387	3.355710561	2.068369639	2.762735594	3.261320663	2.782945951	1.846515159	1.691160776	2.432480522	2.413127763	1.217791173	3.35367527	1.676169982	3.142005727	2.694678105	2.923724035	2.937209046
chr1_146043601_146043902	2.511575575	1.144705623	1.728544664	1.389322987	1.427376466	1.079267738	2.067844568	1.483924172	1.95471988	2.491608313	1.815974525	1.829828632	1.647599519	1.021569193	2.427462565	3.577531015	1.123529599	2.619027062	1.982177567	3.02216279	2.971025246	2.553717608	2.883350928	1.687784003	1.202771237	1.8336987	1.734111714	3.339961925	2.026727709	2.444133229	3.237403201	3.232897888	3.158819418	2.332147961	2.110176681	2.551774913	2.730000793	2.138656717	1.724554401	1.481866405	1.870013643	1.690061622	1.548931062	3.25850227	1.744946381	2.550316479	1.879143158	3.107903548	2.693125431
chr1_146043904_146044142	2.502579671	1.782241772	2.991469988	1.550734384	1.425736705	1.628022361	1.737130309	1.424361076	1.691569535	2.620796421	2.709611385	1.793903188	1.934318922	1.686277556	2.537768918	3.281270793	1.056652453	2.80124923	1.841699608	3.059286381	3.012743707	2.352360656	2.884147641	2.665769216	2.335164178	2.588054533	2.503544406	4.2681683	2.322217947	2.454230753	2.639897198	3.085190543	3.092182469	1.194612037	1.893184161	2.763701958	3.129868933	2.500503219	2.194808751	2.285586432	2.222899025	1.702954055	2.69398184	2.111459894	2.336757634	2.798583088	1.867895243	3.282647362	2.743364247
chr1_146044164_146044469	2.63689834	1.157804759	2.07074971	1.225860968	0.959699293	1.335874606	1.912321973	1.333404835	2.02135125	2.480866462	2.037497986	2.151849043	2.427871393	1.317636386	2.545238078	3.711221124	1.624089153	2.403733629	2.004342624	1.889086792	3.187443052	3.178413084	2.574302416	1.604881044	2.423965318	1.842678546	2.556531608	3.643900504	1.589711294	2.593691134	3.391013894	2.721471005	3.054057513	1.004114538	2.629839714	2.621105874	3.312698044	2.764516308	2.004382642	2.341525259	2.644837269	2.719893666	2.428323791	3.350676389	2.41227749	2.490318719	2.176454052	3.369474846	2.261073245
chr1_146044496_146044581	1.816299354	1.306616025	1.637394141	1.987949149	1.36490469	1.431677849	1.443306893	1.685694673	2.171008393	1.850254817	1.825996681	2.135831501	2.157787962	1.420986948	2.18774528	3.657932821	2.352535074	1.97274518	2.762438204	3.106485626	2.976536879	3.441906638	2.159679062	2.754500578	2.733235452	1.89939042	2.550329026	3.026147849	2.097238419	2.833476592	2.785125995	3.264418481	3.540470945	1.560086437	2.446366641	2.669512576	3.558666924	2.581569368	2.426459381	2.076489104	2.407801144	2.437557119	1.786912554	3.264799733	1.662150282	2.687264015	2.229987704	3.38997759	2.575037482
chr1_146044581_146045045	2.014290052	1.31433042	1.341915648	1.071178614	1.449502447	1.053426392	2.173876301	1.298249276	1.169253969	2.261713559	1.902208903	2.257929223	2.164070473	1.197273897	2.021844752	3.315415234	1.512305442	2.48317475	2.34587741	1.940505208	2.855186537	2.998125394	2.836136085	2.575182934	1.737592526	1.84221402	2.53040285	2.787394177	2.337174291	2.128029163	2.945361797	3.076168539	2.749957241	1.716922779	2.525661526	2.217567253	3.254094773	2.177720516	1.561002078	1.705542844	1.986282697	1.676667049	1.813700121	2.319572456	1.975448252	2.664868809	2.129042816	2.954806918	2.321161449
chr1_146045635_146045948	2.212250178	1.625124941	0.710550175	1.748339889	1.134792463	0.879649206	1.978711211	1.163471957	1.402441619	1.769881435	1.551212684	1.526418579	1.415947525	1.39845854	2.077468375	3.123255854	1.508587575	2.140093812	1.952020395	1.802797994	2.031361425	2.749398781	2.371082769	2.833442595	2.407062247	1.562860394	2.589023609	2.615768208	0.901391754	2.550788779	2.584004788	2.183910838	2.669254018	2.387812002	1.846118544	2.352579392	3.025517493	2.299766795	1.816148315	1.479610126	1.353477383	1.665803675	1.339897829	2.978465575	2.220299498	1.648182091	1.320477982	2.627538309	2.801732823
chr1_146050097_146050487	2.496403108	1.433231298	1.92418009	1.664324242	1.202654597	0.859038736	2.025358129	1.694685128	1.5969867	2.832020087	2.590930886	2.111988746	2.723579886	1.876910754	2.90737812	3.69466426	1.734938258	2.850135217	2.836362542	2.497170848	2.090969483	3.123055074	2.623241021	1.899801431	2.38292723	2.292305804	2.545906611	2.871532426	2.62510549	3.126619203	2.397264854	2.842996021	3.293580254	2.74125735	2.361787141	2.868085985	3.661672776	2.837115528	1.752940954	1.824623971	2.35231575	2.207482626	2.074247105	2.561980907	1.53789405	3.244178403	2.233239294	3.159403117	3.433465257
chr1_146050582_146050735	2.522033702	1.700844582	2.07540921	2.468657166	1.61948534	1.667714146	2.174713975	2.084540325	1.403104175	3.077129103	2.500814404	2.497819107	3.473507146	3.022683079	3.236183528	4.125088661	1.755997699	3.040097744	3.582727721	1.822773572	2.711771982	2.887503724	3.10960138	2.015483073	2.083730495	2.708680552	2.167281724	3.177358744	2.210831574	3.218432909	3.028733908	3.211068435	3.445639292	2.553799818	1.789325738	3.593969264	3.605546786	3.307325448	1.729345096	2.839722322	2.518730581	1.815001435	3.013153893	2.505207638	2.442411629	3.913839936	2.748202322	3.557230829	3.624979965
chr1_146940323_146940571	1.664394651	0	1.595921107	0.851161251	0.7857998	0.82229468	1.520591844	1.22470159	0.838704549	2.57493559	2.221413147	0.827110933	1.662197477	2.603239108	2.401652048	2.583079203	1.445958925	3.061240303	1.632172552	0	1.401384312	0.845910483	1.811861096	1.099939519	2.865743831	1.913300115	1.262351127	1.402910797	1.756973861	1.788195205	1.620044117	1.850853649	1.791730544	3.419135801	0.56444335	1.212380925	1.31040881	1.7091885	1.53020126	0.394812866	1.806882812	0.928329497	1.564041651	1.999552561	1.147415522	1.248269256	1.296092277	1.354967156	1.953503852
chr1_146947119_146947495	0.297730455	0.216029243	0	0.17014598	0	0	0.064394034	0.130949608	0	0.24511558	0.238231364	0.071962157	0.057918209	0.280211801	0.217536877	0.218646263	0.075027205	0.530850967	0	0	0	0.084368001	0.186931652	0.594157989	0.487355017	0.396754764	0.774735161	0.511546084	0.324130684	0.242151169	0.33484828	0.182523552	0.949209833	0	0.651463355	0.648593823	0.247798795	0.369049158	0.635022755	0.080729724	0.798869988	0.666195963	0.318947519	0.334834555	0	0	0.240343863	0.578256406	1.146674152
chr1_146947512_146947674	0.707723621	0.148283281	0.591866451	0	0	0	0.391324552	0.049739139	0	1.085820801	0.11040935	0.102079538	0	0.368634275	0	0.453920112	0	0.182049672	0	0.410285727	0	0.112530046	1.551761547	0	0.859311306	0.532513685	0.1102322	0	0.101764302	0.64471333	0	0.266153008	0.181632739	0	0.480327523	0.175076719	0.320324445	1.927752624	0.922751554	0	0.552419801	1.600772978	0.120378811	0.92222898	0.536036007	0.41929262	0.100964051	0.743653774	1.297864133
chr1_147168815_147168965	3.349735106	4.16423743	4.412244839	2.004751998	2.795162269	3.862205476	3.277081173	2.748469694	4.127028587	4.268710309	2.349297917	2.50759725	3.39501986	4.387917304	2.093412831	4.081318807	2.815550859	3.626039762	2.767667878	2.650355927	2.554670471	2.681122579	3.082038914	0.959961416	1.499224554	1.772539946	2.47485589	2.313350196	1.935331106	2.5263399	3.130219728	3.249340026	2.131552244	1.718237413	3.157109014	1.036533297	2.738310182	2.432846827	2.651445394	1.704884982	2.644104866	3.270688513	3.00221487	0.671256524	2.196962649	2.186182454	2.13173387	3.402587424	1.879174986
chr1_147168978_147169100	2.915408247	2.765786591	3.290790819	2.661851418	1.456937472	2.969850756	2.798351709	2.961705589	3.709352867	3.990457223	2.544639571	2.811639376	2.544947918	4.219163392	2.647781963	4.076266594	2.342631285	3.16512111	2.608318457	2.932669176	1.830054566	2.402153264	2.611540913	3.03992815	1.310323364	1.744014851	2.53397256	2.138338724	1.961111047	2.837334051	2.476008432	2.377248603	2.743608235	1.528926419	2.3655431	1.686663148	3.039520297	2.592720835	2.903480553	1.363440249	2.340543784	2.599749549	2.571783458	0.926726159	2.250382071	2.042545827	2.313736615	3.054808922	2.301315304
chr1_147216057_147216307	2.024623702	0.337397195	1.843240654	1.266271119	0.451339636	0.296092134	1.454414601	1.714636961	1.276129827	2.278811336	2.081771794	0.509945478	0.650854183	2.347028361	2.873239692	2.436564358	0.327713271	2.981632452	1.816876565	2.631574174	3.366531148	3.813638949	2.697114099	2.308813595	1.706640651	2.781056276	3.21387233	3.723027281	1.918610829	4.110416574	1.586622911	1.924714054	2.707568708	2.391028569	4.428001575	2.35804889	3.599745136	2.446413689	3.201374668	1.697240618	1.369725457	2.770406817	1.329852051	3.16211784	1.518300767	4.871990092	1.83136767	1.062661393	3.1031298
chr1_147216705_147216843	1.857344384	0.877227582	2.232561336	1.556832376	0.486678523	0.69710933	0.868646311	1.488648305	0.935250171	2.229458956	1.358167407	0.870316546	0.21109259	1.435764258	1.84673679	1.284980551	1.333666617	2.648440356	0.714390977	1.822773572	2.133740453	2.525835379	2.084917206	2.272658187	3.042267625	2.558465459	1.751812665	2.985248817	1.550643319	1.896478961	2.024159967	1.167921545	1.790725311	0	3.598377312	2.236710589	1.856969905	3.096809224	2.105355711	1.143431758	1.923296519	2.687401904	0.54385622	2.018071467	0.771573536	2.391340554	1.634607493	1.929782419	0.906795501
chr1_147222087_147222376	2.784207214	0.924712876	1.496826369	0.82758877	1.850159749	0.965475558	1.573776101	0.937683548	1.395872371	1.770077188	1.661703923	1.026842948	0.638259948	1.768170699	1.7002764	2.731514863	1.622614372	2.817847215	1.827083599	2.23163261	2.267109173	2.096750432	3.147213691	1.343779909	2.256888138	1.871162826	1.967370529	2.43245787	1.527960986	1.504458697	2.693857536	2.405631108	1.982407153	2.764515694	2.015977502	2.311018448	2.846460873	2.427439083	2.22506319	1.048432246	1.575907233	3.252504972	1.734909347	1.125297966	2.492531408	1.904265827	0.966652795	1.642710234	2.519051766
chr1_147222548_147222588	2.268119739	0	2.201103448	1.184497414	1.406782585	0.627453689	1.257779308	1.265394521	1.943478108	1.571848643	1.60427528	1.653042417	0.53903267	2.254424997	1.597338079	2.492061165	2.375239748	3.832254506	1.839629707	1.822773572	1.768798166	2.356788972	3.194076836	1.861791394	1.287241956	2.019649712	2.38641822	2.430480673	2.160013298	1.84639092	2.381668885	1.563433797	2.180672349	0.468247289	0.941136034	2.249627556	2.50566591	2.556794792	1.914609031	1.133152288	1.835748594	1.404236536	1.315003238	2.89361502	0	1.406299295	0.57672557	2.041762867	1.844356111
chr1_147222960_147223200	1.796992109	0.694577838	1.763343721	1.622035555	1.70415818	0.830582714	1.405244631	1.980476579	2.386932265	2.007244746	1.266496906	2.229197099	0.874468137	1.367048535	2.73126567	2.199230153	1.167880021	2.671526967	1.748507012	2.15280501	2.241549475	2.028090209	2.949552112	2.048778009	1.492674552	1.69343172	1.49555322	2.577181665	2.270967681	2.089470955	2.072104389	1.77246937	1.671259449	1.79887975	2.336533842	2.014925654	2.554404609	2.696767732	2.258602456	1.331235083	1.203411418	2.287959398	1.726414269	2.402595224	1.598095187	2.398637444	1.595903473	2.456603814	1.749471299
chr1_147238638_147238689	1.961970362	0.4073441	0	0.647326213	0.595836525	0	1.000542665	0.305231997	1.615175106	2.460122588	1.221619709	2.230740874	1.982344455	3.283022321	2.812367483	2.979430911	1.113436921	1.516790898	2.082910827	2.413826419	2.510559477	4.213050916	2.255112761	2.490850897	1.409891963	2.83567919	2.159377208	3.964260253	1.297989608	2.583047983	1.707373674	2.12436966	2.877412405	0	2.527741673	2.595497794	3.235539083	2.600930454	2.381350362	1.936797907	1.785923185	1.929490869	1.744950186	2.009524545	1.571683533	4.192275507	2.06965663	2.128271784	3.246111554
chr1_147238757_147238795	1.162030381	0	0.747649468	0	1.106679065	0.368018679	1.295354028	0.844585432	0.695914565	2.380043321	1.83886614	2.606850842	1.795864875	2.860053214	2.689681669	3.588244551	1.963653186	0.97589217	2.678970847	0	2.596453727	3.649133685	1.183111726	2.754500578	1.832316866	3.022356764	1.402018916	4.408603211	1.878300108	2.580471213	3.161016599	2.903955591	2.719204682	0	2.310501114	2.338654479	3.439696925	2.842959119	2.875693021	1.826138022	1.039865271	1.404236536	1.620781361	1.739267121	1.944449391	3.819005131	2.256696455	2.041762867	3.385881124
chr1_147238795_147239352	1.698078853	0.575322223	1.22270164	0.499734896	0.594446279	0.945430402	1.436072895	0.850342954	0.921510456	2.375636998	1.632219068	2.035282977	1.975491299	2.492374323	1.976713032	3.066369295	1.842651052	2.421127873	2.638469522	0.931012375	2.283862599	3.6744224	1.847885961	2.754500524	0.968189292	2.454447173	2.351925892	4.185501542	1.67691955	2.036499983	2.834488132	2.35341921	2.346568069	1.904004817	2.398031665	2.084428182	2.77875744	2.614900739	2.238275907	1.917349945	1.324447022	2.144269487	1.043807485	1.321306248	1.43166767	3.589734751	1.633407529	2.036224684	2.529390481
chr1_147239352_147239379	2.043982391	0.532180377	2.116789304	0.55645194	0.595836525	1.220572146	1.598550097	1.494838998	1.889097052	2.867948001	2.859278797	0.12537606	0.972750459	2.157671774	2.20511801	2.72673367	2.326226711	2.970609266	2.020358925	0.129593518	1.439273733	3.954795736	2.676635312	2.293691743	2.568630461	2.48052031	2.709437042	5.016313146	1.11726904	2.398700357	2.808200328	1.973475674	2.486805618	0.295389712	2.534222663	1.49152671	3.240494	2.120232316	1.699078553	1.668433965	2.186028647	3.781073479	1.619712127	3.335536186	1.615024278	2.798343944	1.840043131	2.853257629	2.822374323
chr1_147239386_147239648	1.974199602	0.548125734	1.609170022	0.852331509	0.802555132	1.045737594	2.025650607	1.30188382	2.017657453	2.479516016	2.573219292	1.122249973	1.446737269	2.439519057	2.398005872	2.820300232	2.290144974	2.406617702	2.105659089	0.977134889	2.686374594	3.655953515	2.368887242	2.466465875	1.916911443	2.969996834	2.590262518	4.082916612	2.392768378	2.00526689	2.874434668	1.852361359	2.333898785	1.740514632	2.790261936	1.484919351	3.427080085	1.943922524	2.266615582	1.497929941	2.373353782	2.64491781	1.726283357	2.7810274	1.368538347	2.660735325	1.845446792	2.536538694	2.738204585
chr1_147242301_147242400	4.804755352	3.578319292	4.505677252	4.166656211	4.158895513	3.446892702	4.383836111	4.461711387	4.128210784	5.044658536	4.709181727	4.479028498	4.117665672	4.686221371	4.97668906	6.167718955	4.602997651	4.522603042	3.93746818	4.500402861	4.773742424	6.380250445	4.28392965	4.252282779	4.935822439	5.231763974	4.509294121	6.66605545	4.472755765	5.513453649	4.346058198	4.461812642	5.303340042	3.581153166	4.386966171	4.814120967	5.45234036	5.534207137	5.076282181	4.532150184	4.353172676	3.021372884	4.31272671	4.511203992	3.857785584	5.697564552	4.492477495	4.680128448	4.961366689
chr1_147515116_147515528	3.130290059	3.431296095	2.487741451	2.01074965	3.587408573	3.292932078	3.021184506	4.709623795	3.822574769	3.750048901	2.531629563	4.419095595	3.953547641	4.549986582	3.665985141	3.700084487	3.874741186	4.082292621	2.575411034	2.657471751	4.259404455	4.759817702	3.097397719	2.791796122	1.594679127	3.15926854	3.475225619	4.322985786	3.071353146	3.725518359	3.127017056	3.508503132	4.765940348	1.989369503	3.315528122	4.573440589	4.928422601	4.690215562	3.517231847	3.659350848	2.166713198	3.55924545	3.514720701	3.36347686	2.349154301	3.703478734	2.869059446	0.773982804	3.504196133
chr1_148150153_148150401	0.865236152	0	0.920102287	0.701238762	0.270455957	0.159847488	0.772587056	0.719005956	0.357143758	2.849301827	2.603624358	0.780722434	1.283530987	1.313835779	2.090453011	2.300890913	1.271702583	2.822364901	1.664990876	0	0.872175265	0.921702776	2.50039635	1.34778597	2.947202501	1.019425748	1.681513685	1.219806826	0	1.034596122	1.588929467	1.777809276	2.48981518	1.796484522	1.087054754	1.879346826	1.948421817	0.390926245	1.50325357	0.848050113	1.220538662	1.727179751	1.075564262	3.507549553	0.644464786	0.904923915	1.383408144	1.806118137	1.989806741
chr1_150278261_150278889	2.665276712	1.679834834	1.396219413	1.630466694	2.122948954	1.613961784	2.002598992	1.928776236	1.289888708	2.687895818	2.398178055	1.607973235	2.376211516	1.182516235	2.147833691	2.481607502	1.194631861	2.581642467	1.1441687	2.575813629	2.3057919	2.412968186	2.836857025	2.421400539	2.485994619	1.840975706	2.10800472	2.098138113	2.207572116	2.820726465	2.572879705	2.58145256	2.732890279	2.467996959	2.598326493	2.11086475	2.674417864	2.747394031	2.045982669	2.078596901	1.683117665	2.19515214	1.868739793	1.967960654	1.684708366	2.562373757	2.027320544	3.571369776	2.870706304
chr1_150544276_150544496	1.849561139	1.984964016	1.433332305	0.750373881	0.862477469	1.619143361	1.788250272	1.351940647	2.246063645	3.574740011	3.747614817	3.172660293	3.108507434	2.296699263	3.425227292	3.082213376	3.281619447	3.186191829	2.237504003	3.705103899	3.174042419	5.381891985	2.626085602	3.521816042	4.717439336	3.710013264	3.008214674	5.566049658	3.327411678	4.106230598	3.769227355	3.453228529	4.210111792	5.17980823	3.466081664	2.89716786	4.116575249	4.015640982	2.677246985	4.017411009	3.070714163	1.897111472	2.759760766	3.106224322	2.78155369	3.725404816	3.045955278	3.856558774	4.911458243
chr1_151012538_151012656	2.587802098	0.557208169	1.781957928	1.113150478	1.906201065	1.908719627	2.931386994	1.252752077	2.413389681	2.9029122	2.199265549	1.549436232	2.116755031	1.606993429	3.441657889	3.463909234	2.651956416	3.334663484	4.568237403	3.070005973	2.777440126	2.911896745	2.983046056	2.653869631	2.818737404	2.810180764	2.480104474	2.825313576	2.693944337	2.318964439	2.775431981	3.075083953	2.671043205	2.181208715	3.00652465	2.828564214	2.672459204	2.533216317	1.86805459	1.641859728	2.741622716	2.852849431	2.236376681	0.307812439	2.90496664	2.763343237	2.829934227	3.934815673	3.678839924
chr1_151012769_151013062	2.66403927	1.747222788	1.805331556	2.01941908	1.568497662	1.2454276	2.262567059	1.823375283	2.091651668	3.439905663	3.008096301	1.898401649	2.542981133	1.871523607	3.10607661	3.638676835	1.7153566	2.313564921	4.082248118	2.76427336	3.119554032	2.864032782	3.687593411	2.056084611	2.706778493	2.317802031	2.784501444	2.759919593	2.808918377	2.648201999	2.918528887	1.960427434	3.294872649	3.20611918	3.11984206	3.107100334	3.359009608	2.521903298	2.462767814	1.631413721	2.142867019	2.063898304	1.984287042	3.139820091	2.399276699	2.041136889	2.143857823	3.50045437	2.395129137
chr1_151013062_151013155	2.449214688	1.452160916	1.798796923	1.830258751	1.756963416	0.629589632	1.995166771	1.774406975	1.545424659	2.877355056	3.334000685	2.181159143	2.806923914	2.966114401	2.075995394	3.486104467	1.548218387	2.585703905	4.711358393	2.641298508	2.360566684	3.412315569	3.87798825	0.168150332	2.935565216	1.436855894	1.53494059	2.014800967	3.158551005	2.393555193	2.998188953	1.080340646	3.352310438	2.931605392	2.751811182	2.518973526	2.833013759	1.804337746	2.136371051	2.079355801	1.358782859	0	1.305133194	3.069215525	1.9322495	2.909065117	1.437936269	2.352459205	2.867028564
chr1_151919320_151919478	1.750302658	3.661501823	3.409496017	0.649533851	2.38335114	1.72864173	1.502846624	3.595198227	1.835599333	3.813036102	1.408051706	3.407788235	3.693927596	1.810862153	3.497435091	3.451428704	2.339858209	2.948304898	4.89716155	1.171682401	2.820071802	3.035394357	2.848420746	1.79655804	2.221358698	1.281833574	1.787249388	2.593252636	1.400798922	1.964340061	3.231172278	2.632946499	2.952957531	3.16346101	2.646272523	2.902589986	2.740253703	2.035912705	1.365449958	2.010723723	1.917242419	1.84189836	1.471204409	2.839450153	1.960430699	3.190202604	1.452748368	2.651498065	3.663102724
chr1_152009668_152010044	1.091753686	1.318030698	2.700574342	0.274252072	1.052191414	1.129866287	1.754813339	1.013149267	2.083977627	2.806329437	1.802690953	1.946003301	2.36985504	1.969633084	2.935405756	2.476306621	1.994024172	2.602933787	3.152467963	0	1.79894469	2.281754632	2.832204835	1.915397223	2.800492636	1.337396042	1.395051942	2.147850596	1.568890978	1.300930827	2.362239046	2.186409941	1.771054986	3.461799525	2.412536318	2.252770333	2.566046981	2.202672185	1.452865454	2.017929416	2.006271073	2.209894004	1.456999887	1.985732849	1.54640436	1.944190518	1.89532059	2.561472477	2.790579751
chr1_153789333_153789579	3.544564434	2.536201345	2.658491938	2.257226969	2.114738027	1.795468166	2.565897308	2.427920445	2.269516581	2.808473141	2.886323287	2.396150276	2.756300825	2.236960682	3.780715729	3.644802316	1.7649013	3.182088566	2.602294213	1.896576052	2.718020572	2.66385582	2.97140936	3.36674107	3.499119472	2.339242309	2.970308707	2.99715122	3.052168474	3.186686781	3.642754694	3.119917882	3.266387324	3.382212275	2.746469953	3.436718477	3.846367995	2.30983264	2.379685486	1.835478035	3.451585795	3.440139492	1.965366936	3.191840484	2.582610845	3.072618397	1.877526034	3.293891002	3.820522788
chr1_153800759_153800863	2.877278993	2.741010889	2.284677452	2.293273512	0.828014404	2.166339459	2.868083762	1.661713088	2.79146422	3.449547985	3.991978655	2.343751678	2.820846558	2.353895088	4.070165679	3.835576484	2.359578434	3.890139578	2.250989673	3.201386264	3.53488464	3.379811053	3.62279684	2.515122851	2.888053969	2.620924505	2.784009737	3.440411236	2.551205519	3.27086992	4.462355525	2.046375644	3.007025887	3.998482156	3.112387894	3.76774755	3.466620499	2.99091443	2.747500758	2.071811396	3.311001467	1.768428947	2.815093078	2.902319876	3.272771968	2.543076917	2.714194698	3.876136887	3.559857423
chr1_153996010_153996314	1.810602075	1.715566219	1.407309865	2.016664419	1.502433942	1.778517303	2.120763183	1.843731963	2.405752484	3.375784826	2.841514922	1.647792213	2.712823686	3.164458098	3.070299462	3.871958607	1.25528601	2.999102268	2.60617067	3.239941557	2.720099898	3.527249888	2.570547167	3.050690242	1.569077434	1.885405153	2.992583837	2.980220134	2.185901644	3.401791274	3.07459307	2.324031586	3.326328296	2.514027578	2.933708089	2.961981356	2.957905128	2.071142647	2.018528988	2.742888506	2.124081503	2.394455104	2.229748827	2.391356833	1.900633297	1.632230538	2.60431149	3.16206968	3.409371178
chr1_154404624_154404847	4.376099133	3.203267851	2.79881346	3.181078582	3.857813624	3.47676545	4.134782241	4.16940686	3.560994649	4.288367364	3.082172695	3.973937915	4.174180813	3.696943947	3.79230285	4.44946806	4.273036954	3.866210042	4.02855175	2.902050311	3.600934577	4.591519567	3.887576998	4.333469038	4.096053482	4.157417428	3.837623399	4.294140604	3.498530392	3.175268404	4.021659306	4.068816623	4.490148819	4.133199511	4.117467472	4.12091438	4.888399851	4.071337434	3.517737056	4.221002612	3.66631252	3.105374505	4.1498974	4.419383031	3.914008362	4.46087925	3.896045629	3.819739961	4.633301498
chr1_154404899_154405005	4.968435994	4.19283688	3.932789288	4.644692106	4.770886598	4.342481131	4.973482038	5.190604986	4.749017045	5.401185693	3.994099296	4.943222998	4.916503122	4.759723132	4.924425938	4.942609924	4.708220767	3.881360634	4.817422901	3.784900915	3.625685586	5.271035487	4.089486373	4.802047887	4.766323706	4.935421343	3.766653327	4.837518723	3.878180121	3.697599869	4.414071212	4.725214978	5.219379668	4.278321695	4.394212946	4.904713642	5.674480733	3.709972351	4.600524506	4.651237153	4.563952709	3.647019402	4.742731255	4.379370135	4.439071266	4.480244746	4.696928902	4.050799715	4.918505371
chr1_154408807_154408868	3.562837661	3.676100332	2.350410316	2.735125282	2.432365849	1.98650535	3.88567909	3.234147905	2.926745726	1.972888445	2.269494579	3.13964958	1.97525316	1.739844088	2.183444114	2.663654427	3.052853275	2.05693928	3.069223959	1.501008335	3.394859157	4.570993264	3.801193745	2.505946853	2.473883613	3.611771899	3.594707075	4.507522222	3.718853564	2.952179442	3.342253103	3.571923606	4.962152604	3.086198684	4.244676114	3.955314104	4.687917657	2.732924954	3.199049592	3.579505625	3.144877384	2.973991506	2.749236502	3.70892249	3.124208502	4.173647096	3.944131193	2.688832186	4.792032766
chr1_154408868_154409141	2.876233597	2.454030752	1.47861867	1.964329339	2.161225476	2.056679548	2.895197807	3.27906255	3.004863717	2.537573812	2.02116213	2.155226658	2.125225181	1.664726681	2.245535255	2.20725586	2.29389494	2.447062949	2.240322204	1.811356256	3.018102392	4.20060437	3.640640561	2.32815491	3.398546801	2.890700325	3.048608356	3.793822761	2.969614172	2.859471284	2.895990981	3.402400098	4.215925254	2.024114649	3.790603754	3.308671091	3.547056264	2.144397616	2.334338975	2.903404062	2.724276867	2.595235569	1.610675808	3.018212341	2.622003237	3.988671849	3.319584581	2.039762093	4.234938851
chr1_154409141_154409294	2.65821218	1.9051072	1.256202206	1.26462708	2.498719835	1.911701316	2.942678636	3.304611629	3.179473103	2.623161686	1.977076745	1.473077136	1.959761562	1.247229238	2.767211228	2.448618659	3.048361876	2.621002773	3.198712727	2.981786194	3.156443937	4.438926844	3.81202887	1.544021982	3.145782745	3.59458889	4.280643011	4.278081975	3.183573152	2.537566491	3.104840471	4.178483216	5.123935799	3.595363416	4.849484197	3.993043584	4.38481997	2.41203993	2.838223587	3.573956414	2.863650381	3.043285951	2.356377611	2.975100521	1.889446061	4.191506479	4.570186388	2.14454076	5.072330554
chr1_154410253_154410549	2.63595822	2.367504688	1.476819761	1.624273353	2.236482943	1.83446622	1.857763398	2.77864155	1.436050727	3.000353696	1.859852274	2.257279897	2.173202706	1.794672935	2.858343899	2.56182742	2.280661289	2.597724854	2.641854468	0.879826113	2.79313471	3.44603552	3.26960607	3.000719021	2.706824171	2.014718946	2.904446733	3.344365516	2.845437101	1.64230111	3.26041034	3.052285831	3.625604974	3.193022408	3.590714749	2.729877185	3.310895243	1.858135307	2.724759073	1.691895825	2.589354196	2.425690237	2.220526728	1.358604847	2.628381238	2.922466318	2.594011605	2.514042943	3.575747371
chr1_154410883_154411005	2.474806515	1.534640174	1.651913914	1.501836123	2.830085245	2.232926862	1.664170339	2.369822455	2.557275405	2.264582101	1.653479248	1.829342738	2.150323607	1.76798661	2.190281921	2.354113411	1.866607159	2.768759776	1.45820246	3.154456862	2.532601736	3.494055658	3.646569211	3.186501408	3.186358704	2.190458221	3.402289353	2.870279905	2.106838419	2.158696666	3.637021397	2.399119337	3.094124018	2.024114649	3.864507258	3.523106041	3.283348295	1.658876343	2.848914368	2.468517407	4.614945513	1.833761396	2.478920735	3.220249236	2.322753271	2.168976782	2.588936476	1.999439263	3.13043381
chr1_154411059_154411359	2.005641325	1.218163351	1.413073289	1.227229778	2.039332986	1.818236087	1.658922775	2.231685974	2.109691901	1.825411142	1.500591636	2.228433273	1.652119726	1.526845449	2.643903391	2.141851287	1.562754621	1.776252538	1.914863344	2.367839223	1.923487937	2.725208428	2.995316023	2.754500562	2.52697472	1.947489753	2.464611151	2.736337525	2.438400133	2.186733055	2.904841364	2.322674499	2.322205189	1.606417563	3.456024341	2.64462201	2.729571097	2.27715255	2.337280435	1.992357929	3.1713195	2.08734049	1.110379117	2.690833258	2.01206144	2.398407253	2.533164213	2.323533779	3.25006035
chr1_154411359_154411505	2.349221666	1.315119093	2.007212021	1.402069256	1.555170898	1.105037476	2.133631622	3.032553398	2.005520681	2.637579574	2.053089478	2.062905394	1.634260067	1.513972	2.311628879	1.904251494	1.981166769	2.23652079	1.93348411	1.524632194	1.968717956	1.41990531	3.353657264	1.857879145	3.316695711	1.971459585	1.924363108	1.904924945	2.569084542	1.745667838	2.57345489	1.7724019	2.623874973	2.024114649	2.900955145	3.044781377	3.137122709	1.85937282	1.889119521	2.422470654	2.401640509	1.499397178	1.123833768	2.709796291	1.706487961	2.692288925	2.222620786	2.288914324	2.946443351
chr1_154608329_154608641	5.085419726	4.796422583	4.797560935	4.937755475	4.955200105	4.416583805	5.143007541	5.128288216	4.759745754	5.665698662	4.771238242	4.578525164	5.231581314	4.798632631	5.337690001	6.207906772	4.642766943	4.274520719	4.363289888	4.564349213	4.890399107	5.776496866	3.74485528	5.056509701	5.173598745	4.802168653	4.408062826	4.509781776	5.076610956	5.15789848	5.022809185	4.939596585	5.711740784	5.360122375	4.915729451	5.172268565	6.373707101	4.785125605	4.922492365	5.29258964	5.364724813	4.527482431	5.122256906	5.019565094	4.327192113	5.566872374	4.615997918	5.45341648	4.518783703
chr1_154932481_154932688	2.647203472	1.697946502	1.718095949	1.226105966	2.356492851	1.0995466	1.492526275	1.085629636	1.238455012	3.733651662	2.786374121	3.488110331	3.575093572	4.088123722	3.695008141	2.934047093	3.464620927	2.401559604	2.393784332	3.594800254	3.098104933	4.205307818	3.816125176	2.541652452	2.614043099	3.391622174	3.521348818	4.03522374	2.799541989	3.540759487	3.035020152	3.525603323	4.056076997	2.187904285	3.419364507	3.830525663	3.992050238	2.862333636	2.986398338	2.089705915	4.223313384	3.251003999	3.691038576	3.476922473	2.985938965	4.293463344	3.010643401	4.548124993	2.597569575
chr1_155025174_155025301	2.527855975	1.639962737	1.713717085	0.454795956	1.671280079	0.958323902	1.295354028	0.66921351	0	4.615930464	1.304206735	3.394690396	4.219659351	4.644120542	4.623278819	5.300969074	2.738868313	3.203828474	4.294398032	2.181631859	2.433393657	5.00162864	2.710606592	1.112171394	2.275492045	2.484819654	2.711656248	3.522347063	2.426832655	3.302397983	1.752130396	2.309758706	3.79231989	1.515901891	3.110735664	2.222323533	2.945898563	1.855778939	2.114964854	2.085241612	3.466822461	1.998310515	2.058604871	0.941655037	0.630054491	1.850311444	3.121830451	4.422835983	2.623860118
chr1_155025317_155025626	2.448475346	1.027025572	0.526649696	0.799494437	1.471716317	0.984377924	1.576701328	1.18236299	1.230778292	4.407801347	1.823691357	3.811150876	4.119976787	4.271020711	4.724940225	4.95778798	2.628540431	3.358801072	3.969331883	2.148201744	2.10961932	4.908965749	1.889482073	2.28555981	2.449759444	1.596711602	2.610822689	3.675292856	2.663310203	3.10818436	2.232331466	2.549651894	3.922986478	1.899139363	3.402538554	1.980358306	2.960027648	2.056744405	1.574796672	2.348026679	3.535778367	0.847520908	1.455552555	2.221300615	1.78767233	2.485236765	2.91114152	4.10650627	2.880936335
chr1_155125808_155125928	3.710238123	1.627096636	2.186906594	2.404111249	2.229767242	1.793588653	2.67190269	2.766285426	1.504605906	6.114219323	4.076439852	4.806336103	5.136929622	5.416331052	5.650484267	5.976133992	5.143260973	4.432023967	4.21880111	4.73153008	4.866403981	6.804834558	4.818108655	4.076507026	3.679536893	5.147017786	4.48276268	5.94575198	5.016597611	6.006489294	4.831761277	4.705450308	6.26667778	2.024114649	6.53790869	5.884651949	5.868358131	5.361261948	4.84091796	5.176869919	4.773907663	4.797791995	4.405728193	5.076438215	4.657134509	7.221944975	4.45204115	5.56727438	5.720331349
chr1_155286057_155286133	2.737125495	1.191030591	1.445711791	0.957020052	1.414050164	1.231451886	1.330192156	1.379730611	2.088458823	1.861761506	1.567416855	2.514772134	2.260845686	1.096004346	2.81661847	2.537785462	0.669326112	2.838851753	2.150221655	0	2.375415241	2.459747032	3.751979417	2.272658187	3.118235905	1.826695982	2.79873829	2.50371198	2.699420003	2.882264801	3.155434402	2.735215676	2.201953908	2.834881851	2.325710568	2.803700014	1.908079286	2.306368737	2.219006086	1.547078446	2.220244984	3.647019402	0.740969893	0	2.569334048	1.374978892	2.256696455	2.520059971	3.543962178
chr1_155286133_155286444	2.322626105	0.682693173	1.65721899	1.21729956	0.954195697	0.965307397	1.309278348	1.060552914	1.729251553	2.080053876	1.76659632	1.546582762	1.310701576	0.976085474	2.133793471	2.497179346	1.222275835	2.610970923	1.371595772	2.344758465	1.971316193	1.798412989	2.70196513	2.090567515	2.226830624	1.058971018	1.59798986	1.744632908	2.230227874	1.538353435	2.519875642	2.143116161	2.432526134	2.085750139	1.461369858	1.648058239	1.824124306	1.893960545	1.691486072	1.323052444	1.663464562	1.669744351	1.34408144	3.286963558	1.615484055	1.734619273	1.288662366	2.86229948	2.644101154
chr1_155286444_155286508	2.461880693	0.129037114	0.931781785	0.699889517	0.152971925	1.21891699	1.699625296	0.533658748	1.119036898	1.992105103	1.921067719	1.828825026	0.77381958	0.648826742	2.348797732	2.583399949	0.669326112	2.745950364	1.74369746	0	1.77235752	2.70372481	3.185122433	1.544021982	2.546475027	1.090349005	1.376863061	1.725558938	1.040460885	1.261198972	3.005996928	1.907923915	1.660237516	2.024114649	1.247009453	1.805360287	1.611471453	2.909893699	1.725153268	1.773028832	1.380405697	2.853371892	1.835563867	3.092130763	1.884835788	0.921680598	1.31901608	2.502077597	2.261658722
chr1_155300373_155300603	2.19038756	0.927120342	1.368792021	0	0.931371466	0.77156575	0.679837647	0.722883356	1.461691985	1.850964651	1.725646496	2.212225891	1.246141058	0.869621256	2.215713435	2.617959072	0.89516022	2.993348585	1.46021053	2.623744584	1.320521956	2.4054646	2.567061541	2.216874153	0.901912867	1.555043653	2.172459539	1.911063042	1.511428956	1.517760712	2.612713752	2.672130078	2.198563518	2.834881851	2.882520603	1.714474791	2.358243837	2.976720841	2.837625784	1.613095858	1.421897218	2.154152651	1.278245498	2.122825711	2.08519586	1.901917168	1.457903915	2.610100156	2.76110128
chr1_155304462_155304796	2.380862823	1.095749912	1.111336557	1.653718626	2.261143956	1.546410733	1.041770001	1.560406961	1.978354788	3.175767929	2.555132602	2.344122882	2.192673366	2.149648417	3.532014191	3.261238066	1.688197129	3.263732487	3.661161797	1.676138025	1.389646773	2.552263671	3.037824514	2.130577041	2.541792602	2.211441414	2.739679394	2.451402958	2.52249332	2.241594692	3.050793531	2.956011311	2.622541329	3.064449383	2.17049081	2.843029892	2.724170327	2.041647487	2.197022145	2.06483187	1.447056709	2.803363317	1.417047642	2.145338139	1.848304922	1.758016474	2.002963931	3.658244395	2.73018075
chr1_155304792_155304940	2.81107611	1.852257429	1.264581282	1.018798138	2.423368044	1.4397007	1.06616414	1.474306554	1.879369212	3.019971055	2.889373259	3.070842017	2.2190382	2.346930279	3.484750625	3.176266991	2.527862511	3.345756827	3.619340283	1.336850689	1.248394641	3.3413264	2.858631168	0	2.195995738	2.189943481	2.493267014	2.27779953	2.394332202	2.594329048	3.547490278	2.292260682	2.863925671	2.703337536	2.424384221	1.871956598	2.100584188	1.874527863	2.343911272	1.511628361	1.833336138	2.401588177	2.273206226	1.266848585	1.917327835	2.136680006	1.864709399	3.34103589	3.071089597
chr1_155305076_155305276	2.799620365	1.087660213	1.503444464	1.132668804	2.110287677	0.848152313	1.402540666	1.511134971	2.0751188	2.464587098	2.193553916	2.233116255	1.839031637	1.61409734	3.291232279	2.919973974	1.462610699	2.0748335	2.17002974	2.6763608	1.905995148	2.830037903	2.619986893	2.272658241	1.832316842	2.287229658	2.039636223	2.497115382	1.77839014	2.722316273	3.139662246	2.50139911	2.907641408	3.050523799	2.896205927	2.92292813	2.771996006	3.165572877	2.598113805	1.261766389	2.226579101	1.512289547	1.893733168	2.775395784	2.420057995	2.307436396	1.808922474	3.967553872	2.724542551
chr1_155305276_155305381	2.486495985	1.562305629	2.063466805	1.59019841	2.396167416	1.639188109	1.387217452	1.653376647	2.329475521	2.8678232	2.378293495	2.681716742	2.215582523	1.599455007	3.22860176	2.408954974	2.220923068	3.163010732	2.342137481	2.840515353	2.18072867	2.642728416	3.533096975	2.632441142	2.275492045	2.571075275	1.769932927	3.040160768	1.600747459	2.894443791	3.245073924	2.341806776	3.022870891	4.372892211	2.332180152	2.798843235	2.696785827	3.027953421	2.236984258	0.953836075	2.362033461	2.252191971	2.021756605	3.225327424	2.731271114	2.725430736	1.316884928	3.806846627	2.79715728
chr1_156086333_156086381	4.019606189	3.834465064	4.225998654	3.19047357	2.511770251	2.11024531	4.11399274	3.877245822	2.985587019	3.618550218	3.557043428	2.466142999	2.730990545	1.860789026	3.995526214	3.574625097	2.124422998	2.161029936	3.000122449	4.229837569	4.803329155	5.616305792	3.960406173	3.336469165	2.687577071	3.978599467	3.878963026	5.948639529	5.909420614	4.130820636	4.555393524	4.454706128	5.039843737	1.544553981	6.559499904	5.203996839	4.818236833	3.37546458	3.641239239	4.103655227	4.869537352	3.845997918	4.158517282	3.965008035	2.799669483	3.504294747	5.024950011	4.684361642	5.983904637
chr1_156183997_156184303	1.504894613	0.612205107	0.866531383	0.790645505	0.124643111	0.844467585	1.105846101	0.615677232	0.828840082	2.419436952	1.653975217	1.513549625	2.195631867	0.888718966	3.305557016	2.538751213	2.2043275	2.38188711	1.719237036	1.83623838	1.927528918	1.658218721	2.717391874	2.550663383	1.83231685	2.342757265	1.835366799	1.873210012	1.410710338	1.693755558	1.996635098	2.514726414	2.361152608	2.210632048	2.697123305	1.882522015	2.255516088	1.496421411	1.757708799	1.720501403	1.492308936	1.690637073	1.891642187	2.602820079	1.536677983	1.454367692	1.648277338	2.133805261	1.708354228
chr1_156191204_156192060	2.307846083	1.214750063	1.56929728	1.231912783	1.64481234	1.413445441	2.314360573	1.9741905	1.721492489	2.693520792	2.251115498	2.199028816	2.56801205	2.215575188	2.799958221	3.245324232	2.954336815	2.572715691	1.451820424	2.528538851	2.210805127	3.060152528	2.58949236	2.723054875	2.529847686	2.780478803	2.146764934	2.401615188	2.45211984	2.831726684	2.812669572	2.309347841	2.858599985	3.407945598	3.15996146	2.284396684	2.717881262	2.772530796	1.50613674	2.231221018	2.073126372	2.240157339	1.606247865	2.840676484	1.729662619	2.458778723	2.43999117	3.360396669	3.361698121
chr1_156196921_156197093	2.632845858	1.226889536	0.593086917	0.965473232	1.331961404	1.096629114	2.216710924	0.952402417	1.430634254	2.415359569	2.026876582	1.808284725	2.33517247	1.212599636	2.521309054	3.142476123	1.775540023	3.146935437	1.467349643	2.736681529	2.597776229	2.706384687	2.890609337	3.027121789	3.236914478	2.301460427	2.244089524	2.578965613	2.434685677	2.611817534	2.770054348	2.812025859	2.696884984	1.650792953	2.290629633	2.060871389	1.979934295	2.461657688	1.806576754	1.804501293	1.409170712	2.392587258	2.016123393	2.598846799	1.925258901	1.295988717	2.062125322	3.602579535	2.941843759
chr1_156215944_156216085	2.900097654	1.636482267	1.723738354	0.901588904	1.492208197	1.828711252	2.134686972	1.348207365	1.589539358	3.231225667	2.905824212	1.309113537	1.907493562	0.795535942	2.624564039	3.208739742	2.295074784	1.839621046	1.552727747	3.757669524	2.489402771	3.660865209	2.355304184	2.825361727	1.713496662	2.27091519	2.002657323	2.389974505	2.464484929	4.098379432	3.279834912	2.579360058	3.300092597	2.310156076	2.383277406	2.431202693	3.114730024	1.769243789	2.282624088	1.575741602	2.191865227	2.733954245	1.557542432	1.547943364	1.169074311	2.423502045	1.850567316	3.621263702	3.408026986
chr1_159442917_159443041	1.64161253	0.74704828	0.747649468	0.525297283	1.538052167	0.828658913	1.167155293	0.261332614	0	1.805797059	1.875085015	1.16687492	0.414072785	1.627488192	0.67209159	1.11066118	1.949907882	2.439196697	0.783286059	0	1.432591724	1.080356623	2.062801336	1.77651809	0.423082793	1.467507771	1.936685843	1.001614078	0.737115081	1.090174465	2.087759747	2.333618457	1.466250478	0	1.826369221	2.243587507	2.427235443	2.732966288	1.938392673	0.77006014	1.730739496	0.524319601	0.760325145	2.33769009	1.38123646	0.822570632	0.640813155	0.645830083	0
chr1_159589215_159589409	0.654000849	0.192751062	0.505925478	0	0.261352132	0.124155869	0.52659881	0.434772917	1.54004047	1.420917894	0.541529969	0	0.426856843	0	1.862809105	0.574110674	1.618661188	2.284565035	0.308058742	2.645779891	1.323968747	1.05975551	1.577329306	2.168745193	0.841641595	1.276589295	1.77363743	0.819111563	1.174081153	1.393830627	1.379513312	1.879722521	1.175653592	1.313986804	1.844210487	1.042178558	1.70592744	0.593851172	0.997313124	1.418469054	1.020115974	1.939291426	0.749158539	1.092994105	0.76668105	0.670353124	0.763188223	1.133073897	1.462304698
chr1_159589442_159589545	1.642261584	0.548117207	1.237630988	0.484149008	0.9977148	0.368018679	0.133303568	0.614344904	1.509417822	1.611716363	1.138202472	0	0.582911354	0	1.972084459	0.580190583	1.440322435	3.558539216	1.267256651	0	0.299983729	1.787966292	1.183111726	1.607049063	1.24340687	1.602969614	1.439742185	2.147748597	1.357088806	1.120227328	1.986570494	2.28516408	1.050766548	0.273176367	1.886851684	1.766434411	2.447162806	0.825266852	1.388418155	1.171041594	1.026162096	3.206937587	0.742773264	3.304190887	0.066627584	0.095020913	1.039329495	1.337081507	1.876039741
chr1_159590108_159590558	0.986813365	0.379022452	1.396742189	0.615816735	0.221281642	0.037698482	0.087938634	0.522285159	0.578971852	1.22134541	0.824225152	1.001835097	0.669624456	0.25006284	0.904316072	1.054899611	0.986521149	2.531259595	0.408735683	1.801926102	1.951438747	1.378642895	2.359070302	1.724010117	0.997095454	0.755614438	0.958598491	1.156043935	1.499600496	0.839371195	2.464398946	1.652834039	1.206033972	2.024114649	1.251836103	1.429584349	2.394714907	1.269565794	1.116809049	0.927530727	1.022417576	2.389942621	0.6024886	2.64841249	1.744920279	0.944808381	0.916881366	1.495166542	2.225301342
chr1_159590848_159590972	0.84786842	0.224670835	0.937924214	0.130784224	0.693167606	0.303737578	0.570141107	0.340553077	0.175311568	1.638276657	0.161890225	1.366379086	0.542655423	0.006616345	0.922773606	0.567064811	1.187680401	1.177428746	0	2.010334474	1.354479577	0.465727126	1.589026445	0.02212222	1.037979188	0.986195271	0.258243832	0.724863191	0.788495163	2.089061748	1.573222179	1.505187267	0.667546207	1.161477334	1.645418974	0.797133699	0.629724466	0.193037551	0.650266274	0.317737194	0.623260196	1.235486112	0.333594705	0.53868014	1.280993714	0.256104906	0.540957053	0.209534068	2.169496614
chr1_159591545_159591781	1.354331746	0.326345459	0.661449874	0.762276135	0.401715127	0.030082667	0.123715723	0.248588167	0.864263333	1.050505134	1.459067355	0.768151163	0.212414914	0.56855361	1.220187928	0.978216205	0.86114296	1.727414361	0.568458988	1.274613064	0.893347112	1.119999432	2.403506519	0.369919616	0.625366589	0.764214558	1.093236067	1.29434419	1.175331873	0.616010555	1.767935766	1.688755722	0.390226818	1.49551971	1.80383036	0.832249314	1.661300504	0.143601553	0.747487745	0.816426594	1.089044267	1.835057116	0.822239851	0.056081583	0.756000794	1.052054792	0.962516067	1.589297531	2.114841027
chr1_159591799_159592170	1.56318679	0.629155834	0.631431264	0.188447871	0.374038087	0.209947969	0.836888141	0.523690108	1.109993334	1.868888533	1.181929353	1.374658007	0.65278443	0.245979012	1.691661282	2.129968255	1.594724576	3.185445005	0.789367816	2.906489346	1.78715804	2.002048867	2.528273647	1.732948968	1.12462338	1.30384947	1.118787385	2.149813246	1.737733446	1.468399951	3.029882531	2.243738674	1.24590755	1.616826237	2.305891515	1.846625109	2.232076941	0.655851401	1.811604579	0.687144402	1.800639574	3.298950501	1.245870562	1.816174174	1.900500047	0.904094612	1.108187173	1.816669762	1.938211165
chr1_159596256_159596392	0.605044883	0	1.076187864	0.370236715	0.266673978	0	0.703919049	0.339421962	0.898717154	1.280737263	1.202114369	1.170374568	0.870498788	0.474843469	0	1.796253779	1.226180619	2.127619468	0.741477864	0.849864356	1.5508777	1.221564849	1.985952618	2.079399372	0.855794252	0.593774544	1.614842976	1.317011147	1.493866493	0.711918648	0.390198731	1.924500971	0.621975775	2.834881851	0.644533961	1.332629034	1.355167611	1.021244744	1.272672161	0.903394303	1.852690466	0.604709077	0.955412526	1.309674184	0	0.424937243	0.467174506	1.198828176	2.009702148
chr1_159711547_159711782	1.931357981	0.514922865	1.50264655	0.608539978	0.284034549	0.005836239	0.585434805	0.546209698	0.611251566	1.56025873	1.667517174	1.395614778	1.135195018	0.918570755	1.399162657	1.040336655	1.726935123	2.667423239	1.218759713	1.659771646	1.715689705	1.178698872	2.252295488	2.17965383	1.823459373	1.632993093	1.397224647	1.395480868	1.447577968	0.964032135	2.489140755	1.553584376	1.251442103	2.014825233	1.035401728	1.16495424	1.803368648	0.910575381	0.935714507	1.66784329	1.270031797	2.381710892	1.505948731	1.730640732	2.190040655	0.97204737	0.734349322	1.090720667	2.242422732
chr1_159712259_159712603	1.733048441	0.761646729	1.480827479	1.015511441	1.158676198	0.064350607	1.011112848	1.073771195	1.128698919	1.996859298	1.404439396	1.527315154	1.303805608	0.123143903	1.696022501	1.346434266	1.49771446	2.906607555	1.188780448	3.345103953	1.851230084	2.245988542	3.031976812	1.613947435	1.289440731	2.008740184	1.701332289	2.530194056	3.231780128	1.711506381	2.809434486	2.782701733	3.081373294	0.567072167	2.416063395	1.32991653	2.988866044	0.428188717	2.286111412	1.677228071	2.268496379	2.966594747	1.694756677	2.960663623	2.018846265	0.855832598	0.927006183	1.052123291	1.378763526
chr1_159790458_159790546	3.255491397	4.709195376	2.872271273	2.931987116	2.675119486	3.496199706	2.781879645	3.298488023	3.824270883	5.199076802	3.769801078	3.554473158	2.908949547	2.969086664	5.263793853	3.778263357	3.841853869	2.324457221	1.789267664	3.479026912	2.963814645	3.866314384	2.976682152	4.894378808	3.787163364	3.415782379	3.466123959	3.172793227	3.860432072	3.365020212	2.792485593	2.978880072	3.662913317	4.030080769	2.048549796	2.846519593	3.974295369	2.280752579	1.711568965	3.380838734	3.136334225	3.647019402	3.874999024	3.665992602	1.944449391	2.214952823	3.038994654	3.159196757	2.14444723
chr1_159970700_159971337	3.8369106	3.706861128	3.898790217	1.266392436	1.241072752	2.814595583	2.408678138	1.826539422	3.061544237	3.599902359	1.811731724	1.699198019	1.057233027	1.703698347	2.964206089	3.048167552	1.732090908	3.44404042	2.23253463	4.429471401	2.380828003	2.739510244	3.535190877	2.53771892	2.410900503	2.260885109	1.661066968	2.986922565	1.967086791	2.308735647	2.577188546	2.308080515	1.870569919	2.496223013	1.847762083	1.54225623	1.611953166	2.507142245	1.615403624	1.918218442	2.010916902	2.899259179	1.62289625	2.848182094	2.514301249	2.239723549	2.395498732	1.769838326	2.569037043
chr1_160094220_160094370	2.938147685	1.256299067	1.936717324	1.388062201	1.393691442	1.817181219	2.397540421	1.452569966	2.329524461	3.805235278	2.831956941	2.252467505	3.259731621	1.3149806	4.063957371	3.412542468	2.507620249	4.234261046	2.495090951	4.431056613	2.660944519	5.435021449	3.886457019	3.88585565	1.583830153	4.559335103	3.450825898	6.496256383	4.322611564	4.443458978	3.674869563	4.242229619	5.919649234	1.753664268	3.229590696	2.587288829	3.34139371	3.48582808	4.404278209	3.329404335	2.340195209	4.687481927	4.321593398	4.095076103	2.64102902	2.869325287	3.627033946	2.713649435	3.144531733
chr1_160638907_160639228	1.553607899	0.626548428	1.131949652	0.615241398	0.774260694	0.355304051	0.366642186	1.256410825	1.923435498	1.617286483	1.802701954	1.285590008	0.759457325	1.792081424	2.209596445	1.76582758	1.588752265	2.893972021	1.292380562	2.787698066	2.54786236	3.664503723	2.872717215	2.663646478	2.268342179	2.163082746	2.089438589	2.744171201	2.66065629	2.468454264	2.167920488	3.214142942	4.563315121	3.086065619	1.62605545	1.552928825	2.461414588	1.465773464	1.421020594	1.617142009	1.488789548	2.822545131	2.228639127	1.67159189	1.57842201	2.842523959	2.282282138	1.152698265	3.028022367
chr1_160961816_160962110	1.131802833	0.21064172	0.1692103	0.537176577	0.52289271	0	0.352115653	0.704670952	0.850543527	2.775066194	2.622262738	0.664385199	1.246835596	0.515922391	2.120748146	1.850578398	1.067420708	2.212196614	0.737024023	1.565260054	1.575108817	1.983411282	2.318719353	1.819129436	1.710885199	0.829709665	1.857663588	1.113723953	0.901128208	0.219039024	1.778264308	2.369544704	1.466163418	2.046149593	1.636629625	1.644456908	1.96325877	0.566031068	1.352744058	0.953812284	2.101084112	2.469114462	1.306186099	0	0.569985117	0.498181967	1.291463865	1.744606033	2.145266962
chr1_161220000_161220151	2.526288516	3.450390241	2.412705596	1.546632599	1.239605093	1.761882594	1.205888328	1.159116879	2.228770201	3.723203478	2.674612762	2.009999459	2.651790413	0.954239759	2.602580449	3.194631009	1.545259645	2.235883078	2.904459996	2.392798585	2.391775151	2.663499174	3.063725412	2.056445149	3.684327142	2.461354792	2.000598331	2.074795617	1.232539493	1.58576652	2.92664806	2.430904066	2.175442501	3.18348538	2.22304767	2.410798981	2.332981137	2.35494363	2.518187653	2.071629031	2.489095696	2.258312358	2.070823782	0.044010141	2.017112597	1.294609068	1.851307768	2.516239613	2.860926844
chr1_161220364_161220655	2.478076715	2.782859448	1.987201524	0.699277477	0.903683699	1.894075812	0.941814704	1.356782228	2.266192524	3.651538205	2.144291629	1.998133492	2.264818578	0.808840037	3.060531611	3.021509509	1.729560771	3.231238716	2.01453282	2.350084088	1.554972932	1.416773718	3.715417678	2.088378563	3.487735483	2.042231767	2.233305088	2.400046962	1.885564431	2.525433765	2.215880801	2.842335524	2.635024866	2.742463992	2.102571115	1.969799789	2.823521151	2.308426417	2.861274835	2.18866384	1.770185575	2.462116285	0.916046852	2.831039114	1.980097687	1.27050058	1.887380417	2.077699263	2.602048436
chr1_161220991_161221296	2.05268644	1.255933566	1.150430438	0.827059843	0.826668955	1.086042867	0.927360078	0.931767445	1.298892922	3.098059577	2.623739934	0.945696196	1.368811594	1.383454543	2.345293423	2.913730186	1.486195648	3.314796788	2.316177803	1.152535934	2.198356321	2.344236416	1.560584921	2.159551774	2.710661728	1.882274771	1.723651239	2.326864475	2.211858088	1.91486266	2.268529924	2.122231743	2.234528706	2.357107057	2.071490106	1.289869581	2.101305474	1.989969092	1.809871	1.193265373	1.409484337	1.918624051	1.265752953	1.702351815	1.435017703	1.33754253	1.885508015	2.725433356	2.447665012
chr1_161221334_161221445	2.132646035	2.263014114	1.85750108	0.492670402	1.561307723	1.83578294	1.675880037	1.032177447	2.249197629	3.25373334	2.870677521	1.991552694	2.013944324	1.821177947	2.919684769	3.270619383	2.040404032	3.357109042	1.291183482	2.986771346	2.34686759	1.806955922	2.865235133	1.666752342	2.275492045	1.376888702	2.199496443	1.964256705	2.428172238	1.588160987	2.911222146	1.650660764	2.125734744	3.636990506	2.246422886	2.924423805	2.233435026	2.61855179	2.969644394	1.02220404	1.995137462	1.628471086	1.542145399	2.944845596	1.768074628	0.930350733	2.477451031	3.014047832	3.125723069
chr1_161221638_161221966	2.278026292	0.957008281	1.627799696	1.032353765	0.807157396	1.129351308	1.477985581	1.214755675	1.812527953	2.849582247	2.305343413	1.432638146	2.114599053	1.406563449	2.699344951	2.859581961	0.882718585	2.774201205	2.254412074	1.734966718	2.368342606	2.168067775	2.48847285	2.242699513	3.038219077	1.610611646	1.463212271	1.381581747	1.978659318	1.873192016	3.045935259	2.141564211	2.26263559	2.06014867	2.312799205	2.288377658	2.372022913	1.998368697	1.478522105	1.654194178	2.263408981	2.49289132	1.199326004	1.476387712	1.522679052	1.297586836	1.480265402	2.381641844	2.540093551
chr1_161224665_161224706	1.182866796	1.492749467	0	0	0.595836525	0.821198541	0.985194144	0.84887739	1.211954149	3.061352485	1.155168742	0.646722342	1.471700282	0.65074845	2.206620477	2.418944776	1.470401388	1.587070413	2.563813603	0	0	1.221564849	2.831778953	2.754500578	1.832316866	1.337727306	1.402018916	1.848961906	1.571536105	1.693441361	0	0.538735832	1.851592101	0	0.824630705	1.398710883	0.76943463	1.371420127	2.219006086	1.761268855	0.594374896	0	0.767280416	1.739267121	0.761695279	1.864295973	1.898514564	2.312276272	1.590088213
chr1_161224706_161225006	2.173812777	1.997409969	1.939027538	1.19702072	1.689256765	2.012988811	1.99672652	1.768012433	2.093976431	4.6664893	2.92713559	2.458211791	2.905900753	2.159000573	3.341416864	3.996570399	1.662349146	2.579590522	3.990834936	2.911048925	2.097816569	3.02364826	3.058866465	2.9023233	2.990012495	2.662117566	1.858864064	2.904037036	2.897663032	2.744450744	2.181526172	2.34365033	3.048414113	3.264420956	2.795691002	2.886072124	2.847683917	3.481812911	2.762949169	1.940350387	2.558351592	2.047665828	2.400422953	2.042016341	1.775935947	3.118669333	3.168594808	3.613829941	3.393180037
chr1_161225006_161225147	2.921505919	2.215331105	2.671667418	2.041555548	2.289298367	2.443654709	2.610381473	2.564478091	2.991647505	5.340114844	3.69839449	2.615129677	3.318998855	2.330624885	3.592917647	4.514270133	2.359348211	3.121203808	3.987658149	3.79742801	2.391790411	3.844669502	3.329514726	3.209232541	3.722131576	2.88303166	1.900074232	3.511222192	2.821811025	3.325324693	2.74937673	2.842024512	3.793113616	3.443164157	2.701703915	3.49200586	3.373205296	3.017027302	2.953414324	2.836888255	2.524856064	2.824747224	2.926935413	3.038260608	2.187325567	3.657640503	3.242647943	3.974054123	4.231304455
chr1_161237437_161237750	1.177967713	0.184790017	0.980218631	0.641947352	0	0.520441869	0.423040945	0.525934654	0.481411867	3.017852593	1.242659437	1.480198368	1.670881275	1.931474766	3.217812664	2.417434223	1.627392238	2.516853918	1.415998695	1.39037812	0.875704683	1.998771238	1.763652836	1.211725975	2.02155441	0.746906226	0.506017292	1.513843272	1.368980979	1.36185279	1.754816316	1.101918109	1.633515491	2.591544407	1.53046583	1.466863231	1.899954728	1.510658087	1.150295725	0.896053419	1.47806284	1.040902816	0.766923543	1.736034857	0.861311472	1.250311747	1.074916072	1.76147862	2.100706813
chr1_161237750_161237848	1.837177266	0	1.810798619	0	0	1.112577907	0	0.339421962	0	3.455483817	2.088270408	2.416072839	2.260845686	2.970383099	3.497164313	2.537785462	1.963653186	2.324457221	1.306733388	0	0.866734279	1.857501499	0	2.754500578	0	1.825370876	1.402018916	1.378605959	1.501720613	2.151513303	1.993269715	1.027395513	1.834314847	2.024114649	2.295129623	1.712809767	1.882750922	1.346942989	1.251299571	1.622064558	2.203240936	1.404236536	1.246929307	0	0.761695279	1.374978892	1.420952931	1.760422966	1.854367447
chr1_161237851_161237983	1.182866796	0.64947855	0.709296942	1.607769697	0	0.703981326	0	0.854256802	0	3.401755236	2.140914645	2.508988462	2.621882219	2.78094111	3.785584054	2.747618078	1.602454868	2.550408755	1.635301757	1.528061443	2.387918493	2.462597009	1.377374368	1.769600221	1.55592208	1.602149018	1.249361307	1.890076462	2.05764781	1.477240853	2.38789905	1.511130344	1.868664883	1.712520239	2.568608772	2.189236588	1.956636485	2.387789939	1.173376567	1.087505046	2.356659934	1.952103839	2.26663699	2.523104955	1.78957875	1.663434198	1.204043368	2.998434768	2.315337715
chr1_161238593_161238893	1.559721371	0.581961839	0.251262428	0.619404053	0.129851757	0.628680756	0.849053729	0.795861493	1.400337138	3.046523167	1.493461954	1.980806739	2.34240342	2.395995962	3.324122185	2.366544716	2.151179413	3.300431348	1.939720293	2.13207512	1.747467559	2.824605513	2.366701302	2.041522003	1.221421899	1.83441134	0.80879437	1.483302127	1.597102764	1.631099962	2.108368465	2.838088317	1.924434901	2.251780953	1.885683657	1.830058607	1.915313648	2.881606696	1.937861217	1.412421989	2.119717371	1.781246248	1.400521752	2.765506134	1.543955127	1.118420622	1.639413492	1.965299069	2.712266399
chr1_161319071_161319222	1.864536676	1.077814888	0.76684127	0.746298135	0.949589374	0.964878013	2.48726836	0.613037129	1.214429761	2.674818445	1.427323009	0.646722342	0.825532226	0	1.913272059	1.654327956	1.118924408	2.452039792	0.776114914	2.25229344	2.123722277	0.737502836	3.062144022	1.988871401	1.189377052	1.347085616	0.37420314	1.602019583	1.212391643	1.749658991	2.292036066	1.744881297	2.119761667	2.024114649	0.888248524	1.387044176	2.107037092	1.097947019	0.43996123	1.803875884	1.057694652	1.783624562	0.421592955	2.160037071	0.795609719	0.856407472	1.01126137	2.071122158	2.38585197
chr1_161319292_161319433	2.014925548	0.35088082	1.046985853	1.017299901	0.668364128	1.42953921	2.109985702	0.766957059	0.322623105	1.687303166	2.017844363	0.297073694	0.24260474	1.010420562	1.59813607	1.581300684	1.264385516	1.67652369	1.306738208	2.828033171	2.023013189	1.010686745	1.824287249	1.715001086	1.72938948	0.941255074	1.169520868	1.460089646	1.964125831	1.833507137	1.760950282	1.467648189	1.827271251	2.408017118	1.888504594	1.742718002	2.18478348	1.59907438	1.189919325	0.473568133	1.363572602	0	1.154768561	0.96007707	2.432802971	1.364711271	0.899148948	2.609544062	1.791491565
chr1_161319433_161319745	2.1438315	0.672784831	1.04061709	1.376099957	1.373964719	1.807859918	2.575652379	1.25155533	1.007076259	3.174390229	1.832817459	1.056898983	1.820845259	1.327306011	2.394918388	2.284887661	1.690563003	2.740772331	1.211866501	2.153332618	2.337191277	1.793045675	2.564279029	1.277844895	2.240835425	2.014910747	1.580154388	2.293607197	1.662554369	1.704918142	2.752994948	2.012947277	2.127430186	2.336446207	2.247664607	1.539073545	2.293347463	2.201674108	1.435381656	1.498638011	2.40485689	2.84941522	1.078252984	2.228935481	1.989322257	0.792473644	1.496701627	2.630932497	2.570244445
chr1_161319745_161320265	1.8983875	0.912329503	1.04867227	0.603751746	0.971211309	1.562810963	1.885891003	0.912727818	0.753379122	2.218181327	1.237820896	1.295550589	1.223843095	1.352360638	1.866417525	1.873735897	0.848257137	2.423106109	1.001041786	1.8926968	1.914980185	1.949319948	2.868417751	1.839683878	1.913776691	1.611455396	1.695153726	1.699168092	1.716717844	1.313615927	2.112691317	1.466551632	1.509664586	2.189960057	2.43530228	1.58866964	2.27846534	1.171242611	1.483236159	1.163128878	1.915292928	1.018683037	1.139154441	2.21223019	1.634075795	1.012566176	1.520368552	1.872210514	2.088998789
chr1_162560773_162560863	6.089671693	5.071953232	5.42054584	5.033727053	4.304821992	4.886952697	7.002157517	5.481119765	5.058378624	7.130612035	5.331829844	5.899322441	4.922603754	5.355768837	5.387436695	6.45978828	4.781949027	4.237766929	5.519805886	5.691973462	6.885491452	6.880737973	5.393877518	5.385115448	5.164271904	5.779049317	6.174411539	6.98663403	6.066645835	7.131047353	5.025401218	5.617333297	7.054371961	5.326489495	6.586903056	7.403468109	7.330290219	6.280606392	5.910239352	6.593759363	5.348218619	4.76564337	4.739813409	5.7934975	4.554623881	7.508415779	6.123280127	5.454174947	7.151240042
chr1_16645205_16645262	5.154082661	4.697747717	4.651822406	3.986083591	3.800970974	3.266234947	5.054681152	3.374996066	5.576045042	4.318251309	4.213389425	4.736000931	4.442087804	4.499491495	4.576750621	5.002969318	3.852113414	3.695509159	3.436358262	2.602934981	3.240146712	3.78632607	4.595859682	3.115075331	4.509013108	3.667795838	3.796080194	3.399655068	2.424333866	4.701317145	3.892930189	3.614801153	4.355419926	0	3.95515856	2.563152302	2.960651546	4.119623497	3.951245979	4.16383514	3.20915548	3.443694299	4.514165155	3.909958529	4.342011983	4.952365565	4.341131125	4.662776797	3.568495675
chr1_166870550_166870841	2.245841581	2.876645541	1.777100691	2.191068845	2.089382897	1.369476286	3.366578495	3.0286447	1.957984212	3.587414122	2.946070179	1.190587687	2.303494131	2.314007833	2.489687671	2.162773121	2.277703435	4.565815498	3.616927607	3.110861052	2.848265871	3.272242367	2.689160878	2.888817417	2.393765828	3.493216272	2.91954126	3.107409079	3.300951384	3.890171119	3.041909181	2.774673619	2.470819809	2.619176516	2.790016776	2.038755715	3.159845357	2.31411337	2.740736191	1.958161704	2.915842567	3.104348916	2.50777914	2.696210233	1.641676104	3.776366196	2.401375776	3.160742515	3.400295296
chr1_166874504_166874775	2.77075398	1.761602151	1.65810978	1.782478754	0.530580365	1.380675964	2.098848258	2.09294029	2.903447544	4.013485195	3.089908353	2.478193364	2.750503369	2.393932357	3.008899401	3.421580141	2.275855187	4.765544185	2.596625111	2.663891329	3.168905535	2.660666547	2.826698963	3.275362113	3.247319573	2.189946581	2.546776209	2.652250723	2.250262132	3.291916374	3.298620561	2.917605081	3.120818012	3.23244953	3.056387194	2.622888023	3.082793631	2.725209627	2.659793917	1.806400925	2.832609524	3.020729287	1.820160694	2.340448371	1.864491861	2.251699539	2.266746404	2.757266433	3.223881199
chr1_16766603_16766753	2.156744966	2.231525257	2.779688307	1.271196213	1.45979382	0.652117001	2.1449181	0.665118648	2.347426	0.268300568	1.347555401	1.206234604	0.236558982	1.600968034	0.951279417	0.545150227	1.436920507	1.587070413	2.525773376	1.583158211	1.216419441	0.317476513	3.170997176	2.005258437	0	1.138379022	1.769467943	1.892482797	1.336204016	0.837143249	2.567250379	1.783695518	1.455956292	0	0.933479197	0.71699305	0.587753971	0.825266852	1.765410485	0.756773956	1.414016242	1.198786065	1.778012739	1.505759921	0.895448099	1.452853099	1.180425171	3.205326097	1.020721335
chr1_167915485_167915750	1.95989008	1.389183071	2.145638801	0.364080814	0.361109302	0.971394294	1.994712378	1.123835186	1.101996783	4.341407756	1.944338634	1.361360351	1.644816401	1.603351061	3.379929139	1.906933588	1.670144826	2.690603207	3.189014264	3.013742858	1.624499491	3.481444256	2.85419849	2.54347747	2.70238024	1.774404159	2.085217159	5.250609421	1.892218582	2.686143437	2.869863303	2.202222435	2.581243647	1.344543647	2.456578428	2.468109601	3.119743073	2.215413503	2.237978286	2.050722594	1.882352958	2.631130988	1.389059068	2.245449532	2.207768578	1.758902401	3.353794922	2.156233596	3.713165813
chr1_167915765_167915960	1.769523705	0.286104264	1.604396597	1.069875618	1.136631496	0.846865617	1.973099585	0.842056722	0.799027269	4.254021613	2.149776022	1.035245982	1.196005085	0.530051918	3.306996449	2.182496819	1.281908331	2.348315113	3.021873797	3.315159929	2.218255637	2.68755339	2.182568051	2.571060442	1.580032583	1.830969967	2.441996346	4.719759463	2.250071915	2.988494174	2.781783651	1.89545117	2.185074607	2.68766712	1.854399729	2.587259867	2.390088701	1.845646658	1.907186173	2.096554507	1.766308107	2.776607566	0.765541231	1.891590842	1.727989124	1.613946809	3.045748691	2.723098792	3.433307116
chr1_167916217_167916506	1.536162398	0.670132123	1.115971327	0.841499653	0.879372827	0.507833155	1.128908382	1.438986608	1.104274967	3.860800288	2.165533987	1.184577573	1.209048957	1.416342877	2.381624963	1.535617997	1.126115528	2.406463965	2.425496678	2.330649104	1.897056549	2.109931656	2.041741615	2.250718098	1.487174381	1.063474116	1.245807055	4.013497504	2.119674291	1.953666524	2.097532795	2.406216107	1.97904311	1.860864032	2.470900386	1.887561446	2.881750337	1.808725852	1.061381533	1.4532356	1.126264032	2.660405956	1.512444944	1.630353398	1.717880549	2.039344157	2.326490597	1.923466181	3.13713671
chr1_167917238_167917289	2.53852971	1.812558258	1.380806242	1.045859381	2.091709422	1.088980517	2.094458797	1.017843481	1.897289715	4.551564451	2.870464843	1.407519342	1.988316059	1.285775983	2.545105876	2.537575166	2.665828129	2.856384576	4.921386642	2.287190112	2.772633033	2.718730838	3.017204269	3.257905241	3.179492766	2.08171112	2.134837035	4.552703931	2.552419463	2.785472867	2.48523526	3.007053254	2.722974822	2.204369771	2.245812756	2.745870677	3.381109101	2.538764915	1.882474437	1.4156681	1.350987125	2.808568716	1.606279394	1.406436238	2.965181484	1.497715184	2.249460011	2.053227316	3.572782137
chr1_167917293_167917317	2.53710252	1.875656841	1.445711791	0.924848445	2.114261939	1.040859082	2.151705017	1.050814174	2.062206362	4.624225467	2.999139658	1.528960086	2.060388366	1.096004346	2.545914661	2.639294113	2.642643491	2.82452993	4.858107948	1.822773572	2.950588244	2.615182052	2.976682152	3.403310886	3.316695711	2.019142706	2.292178694	4.599622322	2.63565966	2.816254641	2.571905777	2.903955591	2.858570977	2.024114649	2.066768418	2.875051162	3.379512162	2.504544676	1.798879907	1.547078446	1.349169544	2.923549919	1.606279394	0	3.033731834	1.40006815	2.256696455	2.055672176	3.568495675
chr1_167917317_167917618	2.202424585	1.106362232	2.230146507	0.317201511	1.454706852	1.034557062	1.266465159	0.992550474	0.789495797	4.302377019	2.142969768	0.900960424	1.065805971	1.684912546	2.817804394	2.151522074	1.618776894	3.006519154	3.485324727	3.161894643	2.295239435	2.557478893	2.837916539	2.046806739	1.962428429	1.957738494	1.773560146	4.325334943	2.108249956	2.03430723	3.002118411	2.574537767	2.806874619	0.384848998	2.052705817	2.32733941	3.154124981	2.396971725	2.035968719	1.432675268	2.129462126	1.942957352	2.19088985	1.219465813	1.981387577	1.405211796	2.223612219	2.374136434	3.099810978
chr1_167917618_167917676	1.605897437	0.745053022	2.047800313	0.535298918	1.516538058	0.787806906	1.158319763	1.138584022	1.371905913	3.651360577	1.934525339	1.327184941	1.30019217	1.095212288	2.687606543	2.197642111	1.287894484	2.707023554	2.733269738	2.876569263	2.282761643	2.524517788	2.545014044	2.754500502	1.189377052	1.475408614	2.168080159	3.916898421	2.19922234	2.103073779	1.792578964	2.235039464	2.10770422	2.024114649	1.549769733	2.254286594	2.75014603	1.109557219	1.60036231	1.501539634	1.845827301	1.404236536	1.256247946	3.19932583	1.030846434	1.629716578	2.147830251	2.613710482	2.567846307
chr1_167917717_167917784	1.150539425	1.068216836	0.952889996	0.48780184	1.409427909	0.607151065	1.139122389	0.875560511	1.488972197	2.76906207	1.945612322	1.281129128	0.491257745	0.911581572	1.801072887	1.663771635	1.315918474	1.616533406	2.368709517	3.150225364	2.143021365	2.354851265	2.42155998	2.147878116	1.189377052	0.593672133	1.641254306	3.155690587	1.989608942	1.627523397	0.994085891	1.400810471	1.125353729	1.9057148	1.251592899	1.796318277	1.796495784	0.758064658	1.11301323	0.710584072	1.109482455	1.758789057	0	3.100044259	0.777347456	1.349445585	1.47067112	1.851215072	1.444170935
chr1_167926638_167926712	2.356215391	0.915103835	1.742337898	1.836630849	0.723897894	1.849714527	3.772901559	1.218811606	3.174615294	5.216416167	2.18025726	1.758130308	3.382822485	2.831935252	4.738396896	3.235125328	1.112053123	4.309872967	5.507161247	5.85525211	2.375415241	4.93448946	3.089699516	3.702018581	2.576867546	2.667191316	2.552573618	6.727142027	3.200157811	4.463698426	3.776113995	3.835806875	2.320123845	4.311829949	4.02400076	2.727289107	3.511446752	3.545455778	2.40195843	3.185515061	2.500534175	2.570543201	2.03128748	1.739267121	2.116915366	1.955721238	5.080658224	3.396713749	3.424495591
chr1_167926761_167927052	2.358554074	1.602882946	2.084301152	1.754922564	1.697860784	2.183729198	3.122593513	1.377344564	3.12302625	4.34828714	1.53829438	0.814503385	1.930955515	2.470405276	3.126724965	1.937841251	1.695711435	3.562073149	3.975106547	5.371294577	3.318980236	4.434393371	3.193397216	2.398701135	1.823375392	1.889047293	2.288262925	6.314938303	2.587618932	4.210463498	2.458384915	2.91473058	2.730160304	2.55593111	3.972292732	2.437350616	3.457796295	3.759209016	1.947984171	2.922861176	1.830489818	2.530125354	1.881122253	2.405880639	1.515794978	2.464675717	4.479920818	2.038697855	3.596874732
chr1_168495243_168495552	0.692764248	0.196479958	0.647738202	0.194083097	0.589503936	0.341135944	0.560511966	1.163889127	0.287954256	2.04631345	0.919548239	1.505893041	0.412637691	1.205739667	0.264998065	1.606887493	1.431753718	1.857167928	2.100249843	1.805930025	1.080059907	1.048351854	2.277793489	1.218460221	1.430262543	0.878654769	2.088903652	1.402367776	1.153404811	1.027380912	1.999234582	0.558917338	1.012293568	2.58810908	1.839787154	1.211887368	1.215801652	0.755879498	0.824598847	0.032440197	1.130529646	2.127027299	1.241611788	0.812988025	0.609187821	0.436703606	0.938271363	1.015642819	1.44871367
chr1_168545618_168546240	1.253693594	1.294001791	1.795009224	0.721407532	0.946178607	0.727869426	1.271596639	1.979129271	1.018163097	2.803075409	1.972684919	1.070138531	0.994336068	1.715393572	0.773701899	2.636992527	1.258933338	2.268712585	1.4744047	1.673930614	1.477300693	2.322222905	1.952835062	2.059985654	1.422200686	1.607206914	1.294654429	1.231431077	1.337449214	1.000626774	2.234921293	2.542737817	1.423881541	0.679557721	1.049030864	1.211904717	2.521842178	1.625395936	2.131724082	1.256135644	1.208925962	1.607179742	1.9679841	1.903410133	0.942646702	1.950134835	1.473258149	1.148665785	1.381732181
chr1_168550699_168551622	1.563111164	0.720713565	1.376320949	0.61861383	0.516335328	0.526262806	0.661831694	0.90719331	0.988720312	2.365209664	1.652578319	1.244313863	0.702851169	1.105921202	1.44003217	2.039314639	1.259356192	2.358725972	1.801202998	2.004765947	0.941457601	1.132296654	2.574206185	2.687274694	1.777323941	1.59049257	1.075259942	0.377779824	1.308460384	1.161584824	2.120589596	2.103295402	1.410496218	2.540724178	1.418100372	1.098897748	2.044155157	1.475646871	1.341611704	1.196069553	1.599558864	2.056493999	1.338174568	2.299318434	0.678823305	0.818566433	1.157727596	1.677691003	1.697418252
chr1_168551921_168552035	1.791587934	0.897857757	0.684930895	0.147099252	0.479980987	0	0.148330231	0.164774725	1.05342705	2.298102379	2.060623437	1.655486139	0.972810187	1.062371088	0.67209159	1.14789555	1.374603908	0.543140266	3.3475331	2.458502906	1.517207164	1.965549391	1.677701761	2.350793589	1.518358665	1.872625811	1.181457515	0.78562322	2.214322732	1.052629685	2.016616773	2.032632417	1.426054851	1.751821227	1.397977299	1.494823797	2.387788045	1.443481663	2.097815944	1.448204958	1.109869469	2.267112803	1.236724411	0	1.364815955	1.45493233	1.572306389	1.12329326	2.331768961
chr1_169576395_169576576	1.719574238	0.39277108	1.167074887	0.874028204	0.802170195	0.44304482	0.115920684	0.303897317	0.770462464	1.989253291	1.1041033	1.936502272	1.066443687	0.840296186	1.649986883	1.611219709	1.604714783	2.655075563	1.459776651	3.350082942	2.222200799	2.441841301	2.663953896	1.490674527	2.042642836	1.776788665	1.8891824	1.562365199	2.186255254	0.945117314	2.171284963	2.240503234	2.284967801	3.22310811	2.237795834	1.904543218	2.510548648	2.643311973	1.440762156	1.237539144	1.866132216	2.007413382	0.839944887	1.42206995	1.097458895	2.09595489	1.317691809	1.817640851	2.256238856
chr1_169583026_169583107	0.831636992	0.513712328	0.61685619	0	0	0.099965658	0.169461747	0.552206308	1.47682677	1.693345594	0.819705898	1.214230692	0.87842504	0	1.038587732	1.648348977	1.734312646	1.997909076	1.306742367	0.701832468	0.510214329	0.701151921	1.405125327	0.960662973	0.396360456	1.604843274	0	0.158033395	0.354360629	1.420223436	1.445032062	1.789493559	0.621975775	3.112636766	0.46548457	1.877196978	2.105242201	1.456835565	1.127657444	1.238955451	0	0.492223973	0.221261956	0	0.631317852	0.497199978	1.024277311	1.274262638	1.065558198
chr1_169583417_169583660	1.46107746	0.401673893	0.270207714	0.691076571	0.364086188	0	0.159505927	0.430578406	0.254388009	2.7224701	1.570022868	1.742562602	0.962211323	1.401283032	1.728046712	1.632390563	1.525414246	2.147815717	1.755105932	2.602934981	1.837141662	0.151519459	2.047488737	2.432919013	1.04209387	0.831479772	0.196859327	0.981371506	1.421638051	1.566285721	1.643179519	1.304236787	1.330306634	2.506699235	2.392029302	1.334395632	1.829160573	1.467951039	0.722911598	1.472111174	1.123820945	2.545641613	1.031540108	2.149195013	1.133355251	0.418498187	0.855642035	1.358492736	1.528634117
chr1_169587062_169587279	1.919944228	0.885745999	1.556960376	0.921110917	0.134422553	0.452852402	1.097592895	0.767679096	1.49183484	3.78136761	2.507317416	1.543303561	2.438900876	2.22738636	3.120697369	3.364411257	1.826395143	3.00425379	2.246948726	2.819159744	2.337681974	1.442818956	2.0978454	2.401205982	2.908607806	1.676629537	1.923718796	1.742392617	1.905542839	2.534701497	3.025864315	2.517629185	2.324463082	1.754792711	2.265073496	1.563903345	2.452005625	1.102737259	1.485885455	1.764908169	2.280617325	2.508403042	1.23410385	1.807484111	2.249327792	1.949288876	1.266542918	2.053111985	2.223301624
chr1_169588193_169588258	0.626619076	0.416772838	1.48867834	1.12839588	0.715581502	0	0.86646606	0.624053684	1.087718715	2.352576213	1.300683162	0	0.115872761	0.648590566	2.078300402	1.321186406	0.962575194	1.749053594	0.95959469	1.266302992	1.113168965	1.576837323	1.352249591	2.594720606	0.558576901	1.440422753	0.845371287	1.206490149	1.106695326	1.810977384	2.831055387	1.484503051	1.291237128	2.024114649	1.624837861	1.412468062	1.451578659	1.500149872	1.866357564	0.56614482	0.697896659	2.711136088	1.496652889	1.539483178	1.989546785	0.672064246	0.8927396	1.837730688	2.475291379
chr1_169901250_169901529	1.140754874	0.221140316	1.820496035	0.808283344	0.204293051	0.416408308	0.23105168	0.466924074	0.998292708	1.648540169	2.076951605	1.119413359	0.807458497	1.137244424	2.332519532	1.93706298	0.959737089	3.606128438	0.858788568	2.789100383	2.279201025	1.668444482	2.517612421	3.775192093	0.865179814	1.78574672	1.442836057	1.537903109	1.627739388	1.908331056	2.337943182	2.155852817	1.849996354	2.058791314	2.219979127	1.728903949	2.436462328	1.422262589	1.414364551	0.220769057	1.953561322	3.045107639	1.84793769	2.664371446	1.434326292	0.217284331	1.850525779	2.014018117	1.484057346
chr1_170538033_170538257	1.962156139	2.179931823	1.243775194	1.240268616	1.600873863	2.622532322	0.353543501	2.682677801	1.257324544	1.487294157	1.805615583	1.046127021	0.78363234	1.921457327	1.420037424	4.022189801	1.885788709	3.451064874	3.453204438	1.822773572	1.63571035	1.88512044	2.747836948	1.69267527	2.098079288	1.374244155	1.186521421	1.313448087	1.218192207	0.564525292	1.950762343	2.192493656	1.217920438	2.024114649	2.05247266	1.006714309	2.464005134	1.295777401	1.151169642	0.460405706	1.996756804	2.330191759	0.882934822	2.434523993	1.821761868	1.696751437	1.588732444	2.804766427	2.237648296
chr1_170538424_170538590	3.233565579	3.784989222	3.918720622	2.090652031	2.574509634	3.899078778	0.628229719	4.148688952	2.335166344	1.556748971	1.726341929	1.572678209	1.002197344	1.240132596	2.104869426	3.923646658	1.268187864	1.707951638	2.686950684	2.754423971	2.546248355	1.493678798	2.693103558	1.107188988	2.938284307	1.375307174	1.31697209	1.584003617	2.027049852	1.495132305	2.055110999	1.896508394	2.072653184	3.939158252	2.149149075	1.945328488	3.055118951	2.60755158	2.484083976	1.794698854	2.412266112	0.726606803	1.283435628	2.760475783	2.946543158	2.223284437	2.175348309	2.547177051	1.828569461
chr1_171090982_171091253	1.797555445	0.839686275	1.460937139	0.27873303	1.198310126	0.242882211	0.261268855	0.75908836	0.620643846	0.745744776	1.897589976	1.163597585	0.807495611	1.221444801	1.215734981	1.162363785	0.634412453	2.15478096	0.271016331	2.504001735	2.156541807	1.19067909	2.599569903	2.225453501	1.593440456	1.27474537	1.699941592	1.227174654	1.907260539	1.352181341	2.925355711	2.394024945	1.601124993	2.307514827	1.331598202	1.58260598	1.919100236	1.948072992	1.079717797	0.700051009	1.360650187	1.75789949	0.826453739	0.742539612	0.789914918	0.423214914	1.221619577	1.558357537	1.165276133
chr1_171091606_171091752	2.370599659	1.043230676	1.789449487	0.622179904	0.433214594	0.54272391	1.289309331	1.156497922	2.375351787	1.795049592	2.090176645	1.889312086	1.165688038	1.669230089	1.398557469	2.004479047	1.468995982	2.817629431	1.571356921	2.227970106	1.514164188	1.886206786	3.38093072	3.428148908	1.967876319	2.031977167	2.27454559	1.854717192	1.943314689	1.493049795	3.262803734	2.223330233	1.359977979	0	2.825131996	2.021782178	2.747871426	1.181939276	2.107772614	0.780205389	2.413034354	1.391887706	1.112267839	2.060601156	2.709216309	0.811267104	1.312961084	2.555055472	2.667565595
chr1_171091888_171091962	2.124509184	0	1.277720763	0.769109736	0	0	1.418275523	0.583158004	2.083763741	1.601773356	1.465436203	1.248414253	1.176991861	1.656266341	1.054508415	1.820029048	1.92826011	3.39857975	0.145642668	3.69305302	2.670213213	1.649605774	3.804808466	3.206939121	2.040833912	1.231543784	1.642841109	2.256557943	1.872446569	1.44591023	3.108372991	2.212128733	2.484426915	2.694126333	2.65676127	1.190712677	2.324440497	1.135178637	2.282433491	1.194308922	2.141018939	2.809107777	2.216854146	3.143663674	1.858487871	1.48375848	1.600995478	2.733175231	2.569633043
chr1_171092226_171092530	1.88785169	0.610970654	1.473790673	1.003516393	1.173153472	0.337100354	1.020467403	0.79984255	1.249992689	1.590273965	2.236798511	1.256771068	0.62761893	0.728802279	2.019005474	1.63190713	1.301122963	3.283713384	0.67327856	3.250103272	1.644532414	1.014835146	3.069183281	3.307371645	2.093814757	1.496849602	2.141611483	2.035457012	2.121275253	2.049863934	2.833141641	1.846744413	1.822268385	1.593612277	2.988419511	1.643329854	2.114455054	1.423194638	1.855940285	1.673911897	2.069482709	2.267112776	1.965434044	1.983346037	1.784109389	0.743317296	0.848927045	2.682769941	1.976719902
chr1_171093857_171094128	1.663667715	0	1.841305982	0.93216127	0.306791694	0.718103483	0.946450021	1.11606986	0.741069965	1.479469275	1.551485262	1.620461286	1.379968183	0.636352053	0.512751529	1.056527307	1.991111176	2.890355801	0.859140337	2.642415673	2.123460166	0.285369626	3.15977385	2.401802025	1.832316866	1.983714812	1.940581575	1.391161984	1.618066747	1.555006974	2.772583737	1.811003882	1.962862629	2.623262512	1.189528035	1.125956977	2.127939238	2.466052638	1.712790356	0.796398445	1.635040408	0.997526119	1.960921402	2.838547118	1.531833367	1.020476547	0.746237195	1.85665503	2.424070882
chr1_171094128_171095163	1.128033684	0.234161125	1.06630353	0.403021131	0.850659641	0.078815527	0.720130091	0.328309058	0.842296573	1.000434419	1.461339166	1.003718334	1.047054833	1.051562123	0.916047005	0.818310879	1.223973374	1.740799281	0.440362427	1.995044768	1.305997014	1.051803104	1.991834943	2.526435311	1.109732182	1.200537552	1.041201129	1.158295393	1.205980122	1.062907815	2.117330783	1.804675841	1.597923305	1.986845106	1.644134839	0.699307303	1.388547349	1.404209448	1.244792131	0.710515289	0.991966959	1.656607577	1.05442155	1.309035849	1.196889978	0.677857525	0.392964258	1.44860895	2.216939847
chr1_171315014_171315310	2.608810417	1.788802769	2.079277565	1.286351875	1.454031581	1.22501702	1.499262381	2.506423399	2.986550211	1.689190359	2.026171084	1.844737534	1.725395388	1.91790947	2.654341429	2.549301489	1.866527066	2.906277089	1.54200214	2.903266636	2.388596813	3.3280933	2.667108326	2.340608187	2.270326458	2.004622598	2.384888056	3.321345026	2.074001675	2.760463477	2.137531319	2.91133392	2.591985512	3.53233813	2.329998082	2.387242581	2.912956382	1.944776945	2.359920321	2.024917599	2.860897938	2.738703839	2.125149515	3.252919913	1.768477627	3.271733009	2.310407839	2.607635666	2.813201771
chr1_171328748_171329560	1.589280594	0.490389875	1.090874826	0.561080824	1.007743983	0.701302803	0.794920027	0.929378461	0.902385113	1.630605972	1.75308465	1.148597763	1.037209633	0.847451847	1.440817023	1.826100519	0.796482756	2.983121595	0.814502342	2.244173711	2.298373129	1.745685217	2.870383961	2.579887993	2.243178506	1.753838589	1.977789507	1.605956404	1.699179262	2.14611325	2.749991407	2.101736465	1.936140321	2.16688078	2.216972542	1.943819698	2.185493046	2.078650263	2.099997463	1.736565853	1.564836356	2.793703433	1.532274268	1.447880859	2.074747641	1.491205698	1.131584059	1.920929812	2.00233426
chr1_171343046_171343395	1.933066456	2.192042478	2.499871134	1.106668915	1.153991792	1.612654995	1.790661658	2.172374166	2.613806154	1.323790353	1.451744337	1.821022843	0.53225045	1.039368426	1.840218044	1.383733378	0.884203164	2.893121683	1.178921148	3.735219727	2.201863375	4.319400087	3.684458841	2.501092491	2.429839467	1.990661037	2.026499471	4.186522028	2.635300643	2.632209671	2.350036758	2.276695919	2.33851114	2.17494	3.007773351	2.182619719	2.749541318	2.929952724	2.328280737	2.732158125	1.865701526	2.968598349	2.048368639	2.419258612	1.786144052	4.726884793	1.580480459	1.803391675	3.140062767
chr1_171343398_171343461	2.007684562	1.488537605	1.854943318	1.344961151	1.257131923	1.336467592	1.731576898	2.665038565	2.59198637	1.212079708	1.506223852	1.624817356	1.078979404	1.285679506	1.64526612	1.470811919	0	3.657104519	0.899606924	3.965456225	1.266909538	3.883468476	3.357031254	1.936769579	2.614043099	2.640854025	1.554357563	3.965076322	2.546871707	2.888698515	2.899975089	2.51801361	2.274344615	0.791054337	2.196667374	2.80480906	3.036653517	2.69823862	2.382103092	2.102780377	1.607834258	2.831188083	2.351616999	1.476035585	0.597145602	4.840758869	1.79733759	1.907314975	3.146671583
chr1_171343461_171343760	1.865759345	1.969298695	1.825382685	1.258910549	0.92163918	1.912413844	1.827617476	2.960677078	2.625308846	1.718766116	1.898777017	0.794390542	0.812210643	0.83597544	1.648871608	1.453412333	0.690142167	2.781447981	0.747242277	3.462460918	2.627461432	3.617644404	2.455075875	1.581574033	2.238000396	1.632568928	1.255310925	3.797920279	2.029147527	2.894135439	2.518731568	2.127181935	2.457069477	1.110536828	2.216168202	2.394404825	2.871405606	2.220292646	2.615600475	1.637506759	1.620278529	2.764263507	2.331392824	1.418902419	2.175198184	4.534528906	1.555884941	1.713399445	2.492424131
chr1_171343760_171343826	2.675935288	2.949703304	2.601553354	2.656561931	2.351239893	3.019984378	2.431117789	4.020731473	4.063628408	1.633552975	1.567416855	1.091675803	0.731395171	1.097587159	2.206620477	1.504208048	0.653770622	2.61281827	0.987353843	3.479026912	2.137805353	5.124784768	3.151076035	3.115075331	1.832316866	2.7222557	3.032695986	4.555699827	2.87578417	3.968151113	2.983769634	2.395323777	2.02220414	2.834881851	2.295129623	1.64815452	3.474022825	3.67265663	3.885384563	2.609892079	1.834828844	2.570543201	2.975774427	1.739267121	1.297452627	5.491370914	1.664065648	2.509992227	3.077684513
chr1_171343884_171344213	3.600382481	4.369728522	4.82091596	3.624237442	4.622942084	4.223207419	3.626493041	5.387039301	4.811154001	1.304873003	2.245448169	1.360123903	1.235997137	1.238901126	1.483765135	1.670175329	0.919800438	2.856205169	1.033336304	4.965462231	3.241751596	5.883119099	3.012175786	2.097225139	2.996868506	3.532089736	2.605382209	5.51102774	2.640556909	4.639229566	3.060257285	2.884399978	3.284959649	3.744184377	3.347529594	2.475722962	4.337333009	3.742854508	4.040770457	2.185382557	1.733041751	3.890439122	3.655354548	2.558405246	2.287372261	6.125008466	1.784121348	1.725700079	3.209210067
chr1_172450700_172450766	3.464479409	5.343250913	2.998655151	2.156334902	4.016992586	2.43310204	2.700620904	3.460239232	3.467399143	6.382175783	5.575322308	3.606203813	4.14053423	4.936677616	4.619277882	6.680889659	3.031525292	4.546237797	4.075082446	5.226865207	3.492670618	4.456913514	3.084818864	3.917354683	3.453294653	2.65525841	2.484541309	4.042960793	3.900871404	3.740176048	4.263436697	3.391200296	5.466322075	2.622660042	3.683852389	4.204005708	4.736117649	3.702532575	3.10318182	3.576018584	4.25650203	3.195194874	2.595805967	2.271094086	2.574959882	4.900817167	3.024992113	3.072199307	4.2048042
chr1_173474274_173474423	2.557287553	2.787386526	2.030959263	0.706646016	3.059737416	2.078990543	2.738227267	2.298243324	2.216279952	2.479482476	2.332196545	2.191041445	1.418787274	2.021924007	1.741697386	2.999649305	1.818404415	2.293623665	3.073568815	2.246955724	2.099722679	3.048970562	2.506096795	2.735126395	3.537779698	1.993231445	1.784546385	3.468649016	3.379739922	3.230941998	2.284086807	2.213443936	1.989008244	2.428938914	2.410560325	1.498453278	1.40577679	1.5631833	1.682712485	1.045827757	1.996380286	2.299692624	1.23799207	2.448259007	2.333619365	1.974185729	1.482694074	2.837041269	1.671279416
chr1_173717580_173717742	2.053239737	0.513712328	1.438989926	0.845427052	1.736744984	0.855151312	2.064643803	0.974728543	1.082273733	1.854680669	2.168857943	1.012506824	1.075132092	1.497827937	1.917248136	1.790067615	1.521461903	2.316266486	0	2.823285536	1.818648862	1.498885314	2.356820636	2.751969749	1.189377052	1.696173661	1.532460355	1.365383855	1.029833666	1.508664142	2.056859048	2.269292214	1.558903148	2.40549621	2.013340592	1.124100058	1.872461963	1.525810901	0	0.971680629	1.09662681	2.207531479	0.358047408	0.954828591	1.005776387	0.628895035	0.259653168	1.344145123	1.470469571
chr1_173915393_173915705	1.438170201	0.206068343	1.304684393	0.513831126	1.23229228	0.54035632	0.572254087	0.61405687	1.43508281	1.313251418	1.885374981	1.112838311	1.038030985	1.152541532	1.26032402	2.305758235	0.364680717	2.718549839	1.131198481	1.161094271	1.854892772	1.865973093	3.582691279	2.982353092	0.877569769	1.822999049	1.14897888	2.016790172	1.742520306	1.715011217	2.595518259	2.034802543	1.749630965	0.987792384	1.976745019	1.574235714	2.0811527	2.054980733	1.938228604	1.543903423	1.564518882	1.991631873	1.698472649	1.194880477	0.982477671	0.518015186	1.312225154	2.361457628	2.090959758
chr1_173915721_173916104	1.720109007	0.981261013	1.303767668	0.228742889	1.555052082	0.026033182	0.837053442	0.758206602	0.932893017	1.812033841	1.799390987	0.644553701	1.25863548	1.435434528	1.188093909	1.281272341	1.24992596	3.663558865	1.205254221	2.108625568	1.630591645	2.693604652	2.819828125	2.81523742	1.740028251	1.793240747	1.160815372	1.782496913	1.544575282	2.019465412	2.836346731	2.592908171	1.431860055	1.954273557	1.978634884	1.695632409	2.467831017	2.026605125	1.743163001	1.120729676	1.721781416	2.262016952	0.957935855	2.732961237	1.294338657	1.4750497	1.478913662	2.324637787	1.866297653
chr1_173918422_173918527	1.63791491	0.783980632	1.981501525	0.451597427	0.810775974	0.143172753	0.907334896	0.620137147	1.727632448	1.934378678	1.461201195	0	0.43698247	1.367145421	0.549326702	2.432101272	1.595569877	3.529463803	1.205001391	2.907103388	1.733700795	2.758045789	3.458692871	2.392821738	1.000030807	1.399710262	1.451117356	1.48198393	1.811802981	1.642444702	2.463520791	1.44411182	1.282011857	1.763628471	2.095392206	1.940079388	2.844229724	2.805661225	1.256362769	1.794909171	1.741549778	2.218556813	1.609468507	0	1.585483286	1.5005926	1.283610755	1.849255143	2.221904698
chr1_173918527_173918821	1.450681985	0.538780561	0.926597036	0.040983836	0.278868674	0.583000762	0.607535179	0.278875639	1.402419025	1.440544035	0.114586011	0.657320112	0.377309265	1.242510795	0.720829096	1.759233478	0.764858434	2.359806393	1.104091333	1.474072987	1.554227108	2.288405603	2.415958452	1.753719538	0.495106864	1.432921615	1.923250551	1.953982254	1.896345933	1.331233797	2.232670948	2.174707393	1.700313011	1.471801009	1.12668516	1.479859467	2.417182386	0.723561117	0.903733024	1.172532068	1.429383888	2.318494007	1.225726981	1.676029163	0.79628805	0.469270401	1.299344807	1.671740542	2.203903878
chr1_173924947_173925062	1.433683523	0	0.20722565	0.448469019	0.629677602	1.439838048	1.195662227	0.542641221	1.954212017	2.5611939	2.001958545	2.541274727	1.826010171	1.59700928	1.896194855	2.219858104	1.795649297	4.385343241	1.457981821	3.562231532	2.230009053	3.620014144	3.642809155	2.692638264	1.753513573	2.822195823	1.959881235	3.480601009	2.562375408	2.656835267	2.386679123	2.887148867	1.755446004	0	2.496838259	1.903261614	2.551987022	1.860384883	2.887341349	2.092623456	1.945239056	2.725383634	2.430253641	3.219939535	2.701611697	3.070473677	1.510170158	1.914708132	1.976370193
chr1_173926102_173926323	2.007187384	1.24106624	1.273042661	0.977725807	0.591304653	0.368018679	1.635811417	0.806075094	1.182516218	1.956136717	2.168018072	1.85793179	1.394976947	1.39415124	1.908703444	1.89533122	1.237698097	3.254042525	1.404475338	2.850393164	2.840167446	4.970819949	2.859082914	2.479681651	2.336346974	2.92970704	2.336147692	3.189250044	2.401078918	3.77089331	2.328888092	1.95637986	2.306811185	2.276403519	2.648972029	2.578075774	2.499353603	2.106185575	2.603643294	1.903782581	2.343071676	2.915023359	1.243286711	1.189312336	2.046797903	3.466413901	1.33930683	2.324130795	2.157347749
chr1_173926582_173926896	1.502997696	0.784355855	1.391814357	1.066640002	1.540672064	0.500939734	1.304316925	0.948077543	1.403194936	2.353731831	2.60106032	2.327874586	1.918202777	3.035884336	1.946975218	2.153950188	0.890765645	3.248454305	0.944598286	2.478753649	2.647321727	3.199802214	2.601243786	3.049599364	1.40022127	2.129017685	2.338516244	2.800851378	1.879620471	3.139071361	2.488833431	1.423281993	2.646915029	2.70041041	2.389812053	2.291056666	2.58313309	2.657783164	2.01563784	1.86528088	2.281857731	2.46623917	1.284805526	2.50141738	2.301565188	2.090250874	1.551072752	2.246131314	2.246997147
chr1_173927117_173927377	2.077595789	1.267157849	1.668163587	1.356520316	0.921349385	0.462091693	1.77067203	0.703300309	2.006847449	3.448431785	2.62688948	1.91924881	2.402742942	3.275416064	3.187893115	3.476818978	0.366014135	3.31054199	1.371380835	2.675259037	2.442943369	3.378054422	2.640545387	3.462377605	1.274080963	2.367392992	2.803697247	2.502535481	1.995272335	3.216691673	2.262811323	1.997991087	2.495630296	2.297737813	2.719762145	2.684602148	2.869820374	2.760486437	2.275315125	2.48182514	3.045521444	2.176823428	1.26161032	2.652821196	1.903437475	2.444313817	1.969982331	2.794334663	2.704603728
chr1_174266457_174267961	1.467052451	0.576734859	1.34350673	0.590962815	0.824177389	0.444950659	0.869078266	0.684508717	1.07989002	1.62984616	1.628080742	1.024079345	0.848886348	2.17874318	1.184705553	1.327939396	1.105334666	2.355236466	1.028594673	2.73895585	1.739138131	1.771347203	2.422325352	2.366885884	1.436297656	1.295039371	1.520217209	1.165169852	1.587482355	1.664933951	0.873535976	1.761579254	1.478899267	1.507777575	1.501758571	1.409941361	1.87849449	1.116783347	1.195460358	1.067191833	1.197807216	1.512289551	1.130235462	2.285388217	1.060351165	0.844868257	1.147329931	1.160630536	1.681725068
chr1_17581539_17581726	1.663133397	1.29012554	1.363815711	0.832403983	2.3269976	1.015578039	1.558816279	2.012100223	0.981100139	3.613229169	1.3664102	4.257899849	3.776693093	4.902449301	4.766385647	3.278104951	4.250634576	4.057894786	3.074999463	3.756128911	3.64372984	3.763897013	4.317338254	3.06119158	2.561458041	3.912488769	3.694721159	4.70778123	3.596205684	4.299928194	3.927719678	3.187440673	3.501362567	2.313131137	2.643892261	3.930819544	3.740195709	3.326427706	3.681934861	3.655524128	3.403657826	3.818008331	3.459822883	3.694144715	2.505182284	3.072942657	3.167407565	3.394383565	4.020357566
chr1_176471428_176471719	1.60271896	0	0.707226523	0.06956638	0.538657695	0.037295044	0.362361173	0.020888553	0.754463192	1.598289829	1.238479402	1.024341711	0.418185525	1.139066956	1.282692293	1.256173404	0.764824207	2.494509743	1.882053967	2.653798485	1.8174355	0.731366415	1.692893384	2.003269505	1.064414817	1.43419667	1.624347664	0.99239104	1.167198113	1.278579986	2.440918465	1.549283308	1.388482345	2.563668585	1.586395159	1.390955228	1.810777358	0.433091175	1.536560916	0.468696499	0.947688292	2.022024552	1.055987409	2.285002315	1.174224392	0.319435907	0.613803397	1.246286675	1.893831333
chr1_1768255_1768566	2.011313015	2.022396956	2.949404943	2.679206931	2.704924562	2.738797921	2.714418324	2.143774424	2.221854858	2.409610545	2.564597568	0.755447399	1.293684721	1.637213985	1.444674717	2.516956557	1.806297583	2.17352974	2.019172003	2.859639949	2.09590085	1.977631987	2.879262417	1.929565506	2.489470335	1.75047407	2.79216855	1.625189423	1.951754283	2.373677283	3.168211286	1.769280797	1.644838804	2.539329906	2.149478904	1.752600829	2.032882405	2.269844093	1.183163607	1.546872063	1.879672123	2.758381293	1.698687326	2.907779033	2.584519215	1.854051364	1.920467651	2.886578937	1.859097422
chr1_1768566_1768805	2.057199026	2.930241485	3.169118095	3.299030417	2.459717357	3.038232157	2.919658743	1.926230961	1.652897873	2.321134893	2.016474212	0.93448953	1.116497097	1.129667779	2.434413951	2.279221393	1.417404683	2.414701856	1.652566355	3.022263033	1.81839876	1.959038318	2.572045992	2.188890925	2.285039612	2.244188821	2.82882936	0.804414844	2.029152175	2.470387554	2.527303996	1.122873898	1.549323589	0.387390811	2.385116281	1.972352471	1.178012671	2.388396312	1.36612651	1.686854779	1.851858127	2.369778901	1.820599047	3.56940873	2.074406549	1.184108144	1.496176563	2.664438041	2.125236498
chr1_1768926_1769088	1.798023501	1.801049237	2.694445535	2.711418166	1.810492747	2.098396531	2.43540725	1.247226446	2.250381677	2.034273288	1.749470221	2.00920386	0.688489965	0.597059637	2.166424603	1.756102374	0.713048478	2.631899114	2.016016648	2.373606885	2.004962187	2.292932539	2.950342874	1.63473451	2.82346907	1.393561981	2.712199422	2.164449112	1.771789488	2.90808295	2.697617539	1.303742554	0.989873565	1.425023413	1.816980167	1.279760273	2.062145953	2.37277496	1.674617881	1.615873047	1.886040379	2.332169341	2.51368018	1.739267121	3.174522939	1.027718031	2.030073526	2.479321365	2.607391104
chr1_1769135_1769264	1.817890211	2.252441526	2.977135357	1.600961459	2.615712836	2.190068486	2.438077995	2.12128241	2.635149506	1.362336422	1.98128967	2.492624216	1.64411886	1.277876997	2.293152322	2.533356883	1.734255304	2.433558793	2.14897008	3.306183259	2.596453727	1.190163536	4.057391163	1.544021982	2.61170194	2.411291074	2.956874158	1.723176728	1.175157095	3.110988993	3.445055687	2.630078808	1.02502913	1.348005848	1.914136813	2.69403332	1.724779074	1.355769677	2.308738362	1.189423178	2.290025671	2.92597529	1.596436035	2.784914533	2.50434218	1.404691408	2.62206739	2.630166094	1.934409561
chr1_177961890_177962053	2.779363772	1.134321544	3.033581485	0.72469815	1.447433747	1.882233148	0.841805496	1.482942936	2.082514721	1.904804486	1.911076077	1.529975812	0.867565294	1.007777766	1.567208978	2.069404887	2.073431203	3.274903692	0.438985157	1.633058517	1.98956805	2.118750992	2.811600112	2.032651741	1.184398603	1.792696062	1.56047102	2.194198042	2.114384422	1.801636991	2.526103021	1.830864567	1.347224642	1.962754468	1.507460498	1.642583677	2.355052306	1.046459426	1.303226023	1.354071642	1.836126884	2.382091678	0.534963496	3.513028555	2.485807796	0.573663653	1.810078068	1.530708152	1.878694215
chr1_177968397_177968635	2.377019507	1.838242278	2.939037753	0.91882137	1.033910621	1.117609613	1.693693152	1.480113936	2.101326793	1.855616979	1.325322833	1.387902199	0.660839907	1.033502273	1.056816631	2.218761811	1.192071472	2.659946422	0.76881666	1.822773572	2.126275509	1.919155107	2.486737447	1.895741474	0	1.605515775	1.032368171	2.274863313	1.556698621	1.091990925	2.016368346	1.525538912	1.576157439	2.421224552	1.469415901	1.270069349	1.988877995	2.274392979	0.635952396	1.552607043	1.989274629	2.207504782	0.883992131	2.091640885	1.435332827	0.726202366	0.41360959	1.859742731	1.471248994
chr1_177970262_177970423	2.408499427	1.366907071	2.951092784	1.20496387	1.611680927	1.49790649	0.786980459	1.988960199	1.986696102	3.77647055	2.777741738	5.046688128	3.692029084	3.734637436	3.296789619	5.428171945	1.61601965	4.65842714	2.636415663	2.272038725	2.129751357	2.787570642	3.329642446	3.279700442	2.62524522	2.552577983	1.455210327	4.093617572	3.157273444	4.619164475	4.165702746	2.949176512	1.842418291	3.358877643	1.745628632	1.96619542	3.053888455	0.478322268	1.767638797	2.467553483	3.147387215	3.336754703	2.358230795	2.77079723	2.812535632	1.215294773	1.202246563	3.015917039	2.448981672
chr1_177970838_177970913	1.844800246	2.074304935	2.577231871	0.0485528	2.255324242	1.441740127	1.689043428	1.921193722	2.387506519	2.185261765	1.543323477	1.839949724	2.534363889	3.161268761	1.408600543	3.109556115	0.130209726	3.796133425	0.538003141	0.266646858	0.89462772	1.252209414	3.321949328	2.721351843	1.123069592	1.336909195	2.719709242	2.833528155	1.704999873	2.519844798	2.476681751	2.050536511	1.748778299	2.024114649	0.961273197	2.233914323	2.568722414	2.017039021	1.925915841	1.04691783	2.126625188	1.330578277	1.178548112	2.505207638	1.227315591	0	1.907728112	2.421472337	1.834918046
chr1_178102314_178102520	2.506639927	1.843154248	2.437714692	1.696982347	1.772638219	1.260959822	1.190777611	1.010572065	3.28965358	2.895604711	2.256371202	1.652002827	1.375693312	1.724034377	0.851214423	2.383773903	0.84946239	3.415218053	1.452145659	2.907689937	1.495748134	2.211090301	2.554539785	3.054988164	1.609449762	2.021211106	2.018385902	1.72045277	2.808478181	1.619382208	3.119063678	2.774947068	2.080224939	1.856272623	2.842660174	2.530332099	2.229330583	1.886205803	0.940958463	1.74939844	2.816624138	2.735477981	1.925564398	2.047309405	1.526008048	1.103610417	2.466874187	2.910961295	2.45742377
chr1_178102520_178102692	1.851931547	0.770373415	1.201740084	1.117753465	1.331006667	0.775425715	0.421825101	0.462342749	1.269031064	2.233672605	0.443205119	0.480043301	0.458257214	0.397775486	0.326040159	1.188766463	0.719905353	2.471648048	0.425187433	1.470106352	0.958589594	1.627097219	1.505247829	2.57194783	0.802814796	1.203378733	0.778072903	1.165770388	1.422740845	1.442110745	1.428728246	0.89083854	1.472292234	1.683201112	1.074005785	1.242774426	1.466054765	0.403927922	0.904681372	0.595600615	1.301881302	1.505008009	0.742312726	1.425463205	0.255909087	0.196769989	1.25129036	1.409305051	1.982959857
chr1_178102697_178102910	2.024349992	1.005040692	1.548967834	1.572864123	1.203480229	0.5075127	0.574222163	0.964175151	2.49995263	1.806293542	1.196825894	0.743825282	0.726763062	0.850233144	1.11709209	2.214785869	0.731535433	2.494584679	0.421199351	2.910111784	1.576973116	2.293991388	2.565003951	2.376276615	0.482112878	1.345854175	2.159129474	1.400469156	1.642433536	0.714051341	2.610747986	1.957390201	1.587267329	1.536519225	1.986581339	1.92021867	2.155923316	1.77983315	1.369131073	0.667354483	1.795260043	1.482162842	0.836119654	1.676231479	1.779020328	1.548977833	2.046203547	2.132240065	2.088708889
chr1_179091570_179091633	3.62466373	2.046792336	2.457557667	1.461611602	2.313776867	1.639188109	3.063821304	1.652324643	1.211954149	2.520365283	3.042887912	1.528960086	2.197072002	1.438264885	1.785638744	1.736274024	1.113436921	3.149942401	2.438682541	2.602934981	3.102619876	4.266485392	2.664905798	3.849243013	4.336864456	3.415232009	3.440456421	4.50522333	4.261188482	4.207146509	4.569727228	3.79305599	3.043520141	4.030080769	2.279592517	2.254286612	3.051965469	2.69823862	3.111503946	3.26862395	4.142411478	2.102172199	2.173220626	4.740129286	3.706820642	4.097509402	3.256718911	3.772876024	1.854367447
chr1_179151766_179151863	1.09941992	1.051924749	0.863198135	0.965481024	0.740468245	0.890939343	2.047723259	0.80087809	1.292817494	3.027078256	1.352952602	1.15123748	0.851452058	2.981388253	1.383950871	1.478093154	0.565438256	1.943174645	3.164584377	2.02177261	2.075447697	2.460801529	0	2.036066121	2.550442811	2.097742541	0.589934908	0.719451984	2.406738068	2.333479659	2.380524004	1.511059673	2.096073352	1.179457706	1.682854641	1.704780947	0.996503724	1.069792225	1.151463847	1.684426119	1.891687686	0.421739393	1.063634672	0.567737167	1.721877773	2.119843372	1.098526033	2.823584708	2.367549402
chr1_179873191_179873326	4.158502844	4.444198447	3.260111947	2.473425278	2.210204985	3.589343159	2.461797096	2.112139869	2.66930981	2.553044574	1.870517507	2.076713512	0.89446908	0	1.634785594	5.233721482	1.308157377	1.917029335	1.952789059	2.602934981	2.44766123	2.263865427	2.23700351	3.254627746	0.837778984	1.889002508	1.348689072	2.055774923	2.392121994	1.24132366	2.532689005	1.960794329	2.569963335	3.508909203	2.207991405	2.285054546	2.404059912	1.06069648	1.711568965	1.238195255	2.309303008	2.94656072	1.412884993	1.954449372	1.269963201	1.332345446	1.923201703	2.692777237	2.756063755
chr1_179873326_179874055	3.768927514	4.172882167	3.687655796	2.291698728	1.686143407	3.339632779	2.653762997	1.961427781	2.951339515	2.845968928	1.658457492	1.229664282	1.251884829	1.137282643	1.479538199	4.30112549	1.515200229	1.512161031	2.164156608	2.42734461	2.233063451	2.017317194	2.060899767	2.592313922	2.263930637	1.524352747	1.222040235	1.56408682	1.796855557	1.506029318	2.182846684	1.507046713	1.861382758	1.92208857	1.98138452	1.675868755	1.368009304	2.076706395	1.997237877	0.894644488	1.614693352	1.802965067	1.344747322	1.689913754	1.027332119	0.812871804	1.787271639	2.34821318	2.561293222
chr1_179874125_179874259	3.052535904	3.395867662	3.24517148	1.721434323	2.102858472	2.540589778	2.985053927	1.865041368	3.232388278	3.099454189	2.29296252	1.543223685	2.273021008	1.3530445	2.329041329	5.611928527	1.485228417	2.683006284	1.810521767	2.673151773	3.177625995	2.357535353	2.606964048	1.119366988	3.239972018	1.794798295	1.916198426	1.628775086	2.610791366	2.46275094	3.290097504	2.330507116	2.690531248	0.830499606	2.715305213	2.575384056	2.371985371	2.204299659	2.450886877	1.05094297	2.427066502	1.945284051	1.298448293	2.365617237	1.928523388	1.649854007	2.107539498	2.974044455	2.750248779
chr1_179874261_179874435	3.558028044	3.722295187	3.571590488	2.03068036	2.657695359	2.881554737	3.026846039	2.117727868	2.631056278	3.439432268	2.453108324	1.682065349	2.724735422	2.029825846	2.120073086	5.755011303	1.994367243	2.675781349	2.383548261	2.862172959	3.199640125	2.549732913	2.795076127	3.27461114	2.859079744	2.019399155	2.576119921	2.395216869	2.961458327	2.570938688	3.386036121	2.440301702	2.637015238	2.870094887	3.068970876	2.532893888	3.119485522	2.68834391	2.348877022	1.278726811	1.828883785	1.77519555	1.575420505	2.761165141	2.187037296	2.074490432	2.5927721	3.573453477	3.541991998
chr1_182309694_182309932	2.151734546	0.513712328	1.673264684	0.700961728	0.692218179	0.464913649	0.656815127	0.901484822	1.675723521	2.050916282	2.117142623	1.512192682	1.175727255	1.106013514	1.482661552	0.85940064	1.397735332	1.648181966	1.718629665	3.134781965	2.207407315	2.998848002	3.532070188	0.826083353	2.389506034	2.631815309	2.488402584	4.427575013	2.941859073	4.21997237	2.84370558	3.589741299	4.751893983	1.194612037	3.498216976	4.121935871	3.722601345	3.720322817	1.858655795	4.581920598	1.963101569	2.209664425	1.73740422	3.363964878	1.847102327	2.708041397	2.453147662	2.997604871	4.596772259
chr1_182410249_182410817	1.939199268	0.531562343	1.154735791	0.632152065	0.344917692	0.189900892	0.491313722	1.21905743	1.345729288	1.426059184	2.234184702	2.190394477	1.067292201	1.45466182	1.774844981	2.049186892	1.568888872	2.256826442	1.284873852	2.442636686	3.136173307	2.744134177	3.564436274	2.558600407	2.472366357	2.841034169	2.092699181	3.619549244	3.945438552	2.097357331	3.540899521	2.63813563	3.858737209	1.46211881	3.463866246	3.502913569	3.916832444	2.437131803	2.451470885	2.434527932	2.225002425	3.201946247	3.102582382	2.54544634	3.249746453	5.254260326	2.03607998	2.434704163	4.2927153
chr1_182410817_182411022	1.881093872	0.513712328	0.938302469	1.168694774	0.321279744	0.368018679	0.79852306	1.73992048	0.695914565	1.822134629	2.345676539	1.563008016	0.420265383	1.884630486	1.810588491	2.143702889	1.816618414	2.101329923	1.97659551	3.116815926	3.410256671	2.656622658	3.584108084	3.220100642	3.595458756	3.470257573	2.027481943	3.577634988	3.911160704	1.615214306	3.383707995	2.574340067	4.199265095	3.122003784	3.604445198	3.585804936	4.22208348	2.697231435	2.989528325	2.913468416	1.97716959	2.938744577	3.305364151	2.89638077	3.849906725	5.627984661	2.11302721	2.673571411	4.713120858
chr1_18899854_18899944	2.410256918	1.942784631	1.505928377	1.23270686	1.718010423	1.356536351	0.764806723	1.905777594	0.974019708	1.761900452	1.884759483	2.566684772	3.236184504	1.501646211	3.880909076	1.416454172	2.842712598	2.676300245	1.856020656	1.7029457	2.571582527	2.373044395	2.039738428	2.3348607	3.509267991	2.684319346	2.469452185	2.662849683	2.084301085	3.257406191	2.1785854	1.945175402	2.099911806	3.531763762	2.329068784	2.336212854	1.206394118	2.755360709	2.797759526	0.648166817	1.775530863	2.815202722	2.618330532	3.40796067	1.61237376	1.544686973	2.426001589	3.090179375	2.022456232
chr1_18900428_18900667	3.285702755	1.34374441	1.980284977	0.811831754	1.054795574	1.353791068	1.89822036	2.06590974	1.31189465	2.606454424	2.56959143	3.119652782	3.395764423	2.168261864	4.284936943	2.173719616	3.952001135	2.822959447	2.600476597	3.005193674	2.814161697	2.591772654	2.980150191	1.830832677	4.376851302	3.363221138	2.932806805	2.595032408	2.420670801	2.589560319	2.725542169	2.708650355	2.03815213	4.399080321	1.816243902	2.694426971	2.644240392	2.164209838	2.826423305	2.503952304	2.20617435	3.179770133	2.089702083	3.969746163	2.334577119	2.16206658	2.549936929	2.968373652	2.447727693
chr1_18901062_18901120	2.288510305	1.352531327	1.43346431	1.647686399	2.483642108	2.253862771	1.722564402	1.944098119	2.128563402	3.445190201	2.636013277	2.649223677	3.342703764	2.848078149	4.089544177	2.777458489	3.548640464	2.664644329	1.746184309	3.285456566	3.046664671	2.628685299	3.734931975	1.544021982	4.265788754	3.564461283	3.365967036	3.001621274	2.993034909	2.351821027	3.689357191	3.127029384	2.612273878	4.301722987	2.103747596	3.33133485	3.051965469	2.798583671	3.470781484	1.97686389	2.444315223	4.441395393	1.884034584	2.505207638	2.858552143	2.180888292	2.891362077	3.01583133	2.903320153
chr1_18901467_18901571	2.984581137	1.66179872	1.765579472	1.594126018	1.663085973	1.986261359	1.746311912	2.680417772	2.34301099	3.135300951	2.570398809	2.937074542	2.723517997	3.062816336	3.82487186	2.759658732	3.659839202	3.170310965	2.108137418	2.991683814	3.525849471	3.3576863	3.291855134	2.754500578	3.941966781	3.463520056	3.070429396	3.40811379	3.290689653	3.175441783	4.143983788	2.871627764	2.651127922	3.801992477	1.946095276	3.344495389	2.749415289	3.759848948	2.737841673	1.983608155	2.669630252	3.385863412	2.672500551	2.651789108	3.492200939	2.507085443	3.656271859	3.338086416	2.865747873
chr1_18901627_18901719	2.185610362	2.005900284	1.667895008	2.020202628	1.468576945	1.926110626	1.546394704	2.422587124	1.751481004	2.693949482	1.849016693	3.251523416	2.634493909	2.636770638	3.295561861	2.888960726	3.107990382	3.217150558	2.553355192	2.297702213	3.515938627	2.713350072	3.248584331	2.420292623	3.927065677	3.476927065	3.241958178	3.049941931	2.823893689	2.711099051	2.921976733	3.365909788	2.966026181	2.994286882	1.885118463	3.200334838	1.945521387	3.120191805	2.933887974	2.249831575	2.517345423	2.802920226	1.683935505	1.183332965	3.259078372	2.479385635	3.011140833	3.49000175	2.861388062
chr1_18901737_18901872	2.591655693	1.332344644	2.201061584	1.485832346	1.577540598	2.065854699	2.432365396	2.303565674	1.856142902	2.773071998	2.009325793	2.55015506	2.580237894	2.716655109	3.829982087	2.470236371	2.988009801	2.94449539	1.842936265	3.106485626	2.750258386	2.665574603	2.694332937	2.180807382	3.345253412	2.68244718	2.76564262	2.747694436	2.90376904	3.267663634	3.082963921	2.708877812	3.536199977	3.350817679	1.628924055	2.819580452	2.636298203	3.137852928	2.717425038	1.987146909	2.273013087	3.500776714	1.891874326	2.113062827	3.267417615	3.157157186	2.692566059	3.100185696	3.111184053
chr1_192630760_192630926	2.26460912	0.509447038	1.321639185	0.291583598	0.34255018	0.623120685	1.84560614	1.855850204	2.093933492	4.468251698	1.689817339	1.669595605	3.391173744	2.906482182	1.115694008	3.584667779	1.706205788	2.880612601	3.242469232	1.822773572	2.120477702	2.604296099	2.285401174	2.694026294	1.807096054	2.086656904	2.292178694	2.213863882	1.982013927	0.949409444	2.290909129	1.793431584	2.408223886	2.466553799	1.734161582	1.409830856	1.575458128	1.071760481	1.655806809	1.759482142	0.82355787	2.531470011	0.738313125	1.689723611	1.237224945	1.474747011	1.279180749	1.576244207	1.697030416
chr1_19272907_19272971	2.520828223	0.513712328	0.792208835	1.270196288	1.106679065	0	0.985194144	1.52514067	1.258942142	2.380043321	0	1.864073426	1.795864875	2.143245928	2.200812156	2.409234209	1.734312646	2.983558122	1.568066256	1.822773572	0.866734279	0.701151921	2.778270903	1.544021982	1.832316866	2.481143795	2.462178411	1.617777517	2.035555837	1.772867921	2.983769634	1.504699071	2.516505823	2.834881851	1.750956999	1.317881176	1.856969905	2.51556811	2.280973304	0.710584072	1.359439022	2.102172199	2.14339789	1.739267121	2.729190698	2.066014194	2.122754311	1.344145123	3.177573056
chr1_19274647_19274795	2.30464244	0.658244194	0.549132589	0.55019919	0.229899102	0.887791205	1.284235255	0.782676417	0.932139106	1.62149938	0.293401988	1.38171682	1.559705318	1.090817983	1.239348605	1.61885838	0.265018343	2.598039602	0.982514778	2.594768514	1.244103446	1.019565153	2.690768185	1.833247086	0.024751754	1.517918695	1.852468599	1.441759586	1.505596937	1.651309336	2.470134235	1.337123009	1.916889888	0.058595859	1.229375934	0.681135271	0.925497388	1.375176199	0.047547816	0.852211355	1.615122072	1.679477987	0.578139341	1.331685474	1.149057334	1.957510425	1.689011412	1.218230639	1.089938099
chr1_19274828_19274917	2.549195149	0	0.341647093	0	0.804808405	0.641616278	1.281458934	1.291082755	1.337003472	1.62120806	1.607740276	0.633278085	1.100226162	0.502105835	0.214140908	1.090767667	1.181743387	2.228203504	0.442335357	1.512635538	1.283675962	0.543047113	2.504129008	2.514704887	1.189377052	1.809147365	1.562956968	1.300969685	1.555567924	1.869303706	1.283798217	1.276652295	1.847428519	1.696106	0.679464619	1.003451913	1.720405399	0	1.609808793	0.433997969	1.331097709	2.336906381	1.002172329	2.142744505	1.451969911	1.517169387	1.723351216	1.457476294	1.121861374
chr1_193115475_193116605	3.968861408	4.274443028	3.363042999	3.449515063	4.608555603	4.266701708	3.40439976	4.303537735	4.472126442	4.053693598	2.280073957	1.990895993	1.7568941	1.880135819	1.840211794	1.88921842	2.297334331	1.534825113	2.100758353	3.031599833	3.449534492	2.579960546	2.730970825	2.948877794	1.672253886	2.740556543	2.39047333	2.810655497	2.606109493	3.274967131	2.610725216	2.397643302	2.717933506	2.782340973	2.632417495	4.121269096	3.342905236	2.600336276	2.04813576	1.793723352	2.937259793	1.114939777	2.399294081	2.733359881	2.65902015	2.303962198	2.585388592	2.860536154	3.958291852
chr1_196656023_196656331	1.107619158	0.343353482	1.685967609	0.69286683	0.487880469	0.148602888	0.461477729	0.233537335	1.690294903	0.886884769	1.455120632	0.748769527	1.264990052	0.933655596	1.150050419	0.676209573	0.65026761	1.219003668	0.847290568	0.961610689	1.999970897	1.182190954	1.948221501	1.967692723	2.2289098	1.683960053	1.945085426	0.49339848	1.413338103	0.862935612	1.760680992	1.976263318	1.533231901	1.618946064	1.069495852	1.756248326	1.683012698	1.414714232	1.435248139	0.84206574	1.216622965	1.758993163	0.908070165	1.712776692	1.135634414	0.265184467	0.271944976	1.391873032	1.188973694
chr1_196656993_196657116	2.311543454	0.876220731	2.152654857	1.009540872	0.595836525	0.560567192	0.852698132	0.133619442	1.899709511	1.536318695	1.94297247	1.091675803	1.762873508	0.947448248	1.244573379	0.702980309	1.946869437	3.12872714	0.238456909	3.446634061	1.888108319	1.552036643	2.074160837	3.811324817	2.128668297	1.643272686	2.089567081	1.981803601	2.053519856	2.006363714	2.521463314	1.580588562	0.998653938	1.558362856	2.164226024	2.236427989	1.685742534	1.621395558	1.469930794	1.12039619	1.655075875	2.770610594	0.961738492	0	1.401231957	0.242753809	1.082985566	1.036247197	2.454238241
chr1_196659353_196659811	2.865065829	0.724312379	1.703900114	0.360109203	1.078346988	0.622686085	0.563872274	1.050421475	1.05925869	0.956807937	1.934509274	1.583840787	2.24583298	0.743240117	2.306351728	1.595597721	2.804498852	2.060422173	1.119290222	2.561559214	2.635657688	1.941697355	2.98745249	3.322358991	3.293433553	2.761812504	1.90278079	1.309669865	2.354415721	1.383562646	3.091455173	2.189276606	1.821273685	2.187873551	2.394401893	1.859219173	2.543828947	2.79447841	1.811722476	2.122445257	1.934472169	3.072807467	2.494193947	1.705784079	1.867856641	0.864485421	1.649548267	1.788800274	1.961787813
chr1_196659942_196660602	1.924704886	1.268576464	1.423947857	0.916946376	0.567137466	0.458204258	0.573611718	0.910220295	1.492160445	1.494589678	1.827439084	1.811305927	2.671167473	1.901109928	2.195478655	1.391850532	2.552124419	2.308732753	0.969910605	2.054078767	2.100588662	1.508297924	2.225042948	3.166360448	2.802372085	1.736458983	1.516548833	1.759179462	1.384223681	1.615368339	2.403204711	2.206793229	1.399243477	2.737704699	2.074428926	1.762510107	2.535893721	1.617409641	2.09118353	1.2610466	1.407879522	2.847569849	2.158505161	2.674911185	1.045303744	1.182315541	1.528050452	1.560480077	2.376675866
chr1_196661365_196661729	2.255745638	1.523281634	2.130307263	2.161953565	1.617856487	1.375936012	1.756251027	1.587662453	2.550991851	2.131538058	2.101911467	1.920251971	2.465496551	2.270891036	2.3427191	1.925467297	1.965270716	2.184867495	1.429655459	3.859041579	3.066912479	2.751892764	2.785379666	3.259258847	3.069492692	2.730154297	1.046013665	2.272291163	2.41935015	2.550413215	2.411477612	2.78754899	2.113514422	3.153170302	2.729293727	1.758102841	3.118142258	1.406594187	1.350991479	2.433163846	2.169352773	3.22589725	2.281551219	3.261539917	2.233163568	2.154267035	2.25005157	2.576543648	2.610227414
chr1_196661916_196662256	1.482935774	0.372408711	1.439636551	1.598598812	0.2021314	0	0.781285081	1.33920473	1.827872329	1.569786724	2.293128003	0.847730579	1.201422854	2.117150635	1.415886561	1.545969134	1.681584324	2.642932133	0.810840917	2.888251228	2.20361063	1.113207153	2.74293906	1.991148463	1.625986263	2.187224039	1.681704316	1.664618642	2.08463839	1.527700705	1.780934604	2.251121832	1.69862593	3.239464048	2.188043493	1.449943175	2.280059624	0.87013351	1.891062676	1.261888385	1.63873177	2.288197852	1.674930156	1.864455488	0.962527655	1.381233295	1.487987397	2.086768085	2.353033685
chr1_196878353_196878579	2.023566862	0	0.697114295	1.513246228	0.399474385	0.723346151	0.647424045	0.592350595	1.384508372	0.912812061	1.55454299	1.440898049	0.894291005	0.803029124	1.497301796	0.778352404	1.053863253	1.417928872	0.992094397	2.346848672	0.964590645	1.47651942	2.533925467	2.864396898	2.323642392	1.185743941	1.752568207	0.844308442	0.956246673	1.012494972	2.421081945	1.873621645	1.862267385	1.41653582	1.823139507	1.810931174	1.626666401	2.030376168	0.851357863	1.50435055	1.834919927	2.411688593	0.757441076	1.298114278	1.513986032	0.355300656	0.777427925	1.885033553	1.867142183
chr1_196887312_196887386	1.107358352	0	0.561597619	0.710182235	0.413253536	0	0	0.248864368	1.22863839	0.449055521	1.301176839	1.02108941	0.882945814	0	1.123499435	0	0.456126824	0.747957165	0	2.80049708	1.577497489	0.51802994	2.419405459	2.602879281	1.832316866	0.731051744	1.702764267	1.751429813	1.049570063	0.70623626	1.710993075	2.683371113	0.607755475	0	1.44248226	0.798097249	1.386479462	1.760389661	1.251299571	0.498601297	0.626458239	0	0.758090756	2.671879052	1.389265089	0.452022425	0	0.834641439	1.120661231
chr1_196887420_196887627	0.75390662	0	0.724057178	0.319167451	0.062764288	0.18951012	0.534057999	0.299114893	0.748904157	0.532898042	1.540570918	0.499482575	1.076912526	0	1.1696432	0.522633224	0.876037385	1.200682913	0.534613308	3.265745169	1.787339477	1.170706819	1.91198442	2.90114391	1.590009623	0.122285711	1.716299148	1.233701951	0.759465517	1.354134157	1.112392712	1.308914178	0.953725899	2.686696843	2.213739611	1.119736828	2.056757373	1.145261246	1.467382233	0.800936398	1.110337699	1.970724027	0.432611731	2.285450468	1.11751439	0.783479914	0.708330761	1.846065374	1.512909641
chr1_196887657_196887838	0.51600614	0	1.032042195	0.957020052	0	0.17637155	0	0.471288084	0.975240858	0.763518997	1.153311066	0.862926867	0.98035012	0.326566029	0.948239072	0	1.275098279	1.767841887	0.859379971	0	1.142742142	1.382850451	3.018588877	2.272658187	1.77680446	1.33747054	1.489895415	1.199706539	0.474113124	0.391114562	1.777085846	1.371976868	0.884298735	1.430129078	2.046860046	0.738237607	2.272660295	0	1.139809843	0.99769938	0.841156609	1.758615375	1.58733988	2.132654405	0.711462274	0.554504141	0.2868046	0.823259062	0.637318844
chr1_196888557_196888699	1.154902554	0.528592524	0	0	0	0.221262048	0.573061849	0.388148119	0.676708058	0	0	0.978870442	0	0.314805109	0.681638701	0.358830371	0	0	0	2.841029448	1.145938389	0.736386344	0.78644006	2.003252786	1.070516001	0.6605967	1.388366575	0.383228915	0.769099676	1.061003208	1.09117951	1.096817267	1.140963071	1.21269093	1.601496054	1.011162774	1.641393926	1.893832626	1.659291025	0	0.368278696	0.771816463	1.777190537	0	0.501640243	0.628895035	0.825216023	0.926392949	1.44609824
chr1_196889693_196890060	1.344951644	0.654890114	1.259959462	1.119554847	0.226490175	0.109931364	0.539243242	0.068222704	0.791454836	0.95481346	1.460574628	1.165872552	1.0502289	1.13018645	0.927057042	0.712563793	1.255775448	1.307945395	0.218241483	3.130605261	1.733688243	0.983035993	1.565733275	2.765619309	0.827498821	1.572690308	1.406736038	1.123533066	1.497028441	0.782794584	1.71690374	1.95095493	1.080467118	1.650614332	1.96435947	0.585609851	2.049828934	1.411417903	0.376046122	1.436527839	1.433119446	1.90539854	1.669573926	2.505207671	1.000250298	0.88480408	0.843876561	0.481536389	1.062156229
chr1_196890687_196890910	1.302638461	0.186624411	0.666027926	0.488420383	0.595836525	0.522048429	0	0.310655261	1.209256565	1.539934705	2.168565796	1.072436136	1.943287735	1.047250634	3.33194992	0	0.987256832	2.288987789	1.362184023	3.902184214	1.578494167	1.546374429	2.045129388	2.446458916	1.71356832	1.278741378	1.023457558	0.886650807	2.060455043	0.696170419	1.780341917	1.982942749	0.693841541	2.42604227	1.715458337	0.927376602	2.150462172	0.234531564	0	1.279380007	1.600959327	1.192149324	1.333494913	1.195304073	1.215436903	0.832677806	0.681545555	1.956674404	0.857538421
chr1_196890976_196891259	1.453431768	0.048648792	1.074820158	1.165269025	0.239628481	0.649446054	0.388737346	0.584495357	0.317476294	0.949290503	2.167835405	0.807597437	1.539028978	0.982924414	2.465512869	0.383806586	1.37820438	2.158079319	0.239445806	3.767262645	1.706933115	1.431051431	1.996640717	2.34749759	1.839630914	1.862596297	1.545356451	0.966339593	1.711679119	1.131732139	1.957695391	1.914202218	1.460979612	2.374019359	2.273950312	1.463225412	2.411424052	1.146463917	1.357985455	1.451777137	1.515790665	2.321250606	1.071529765	1.343161473	1.25920548	0.533831268	0.847229176	2.315695545	1.77955347
chr1_196896119_196896837	1.341583102	0.237212222	1.06350224	0.91244905	0.495539939	0.447781752	0.983142442	0.782373987	0.858363079	0.598866554	1.783055933	1.501452866	1.130534165	0.306503461	1.676711809	0.614435478	1.371568082	1.396604204	0.703201184	2.481285853	1.581203089	2.146924317	3.010341781	2.103801117	1.743665841	0.97121881	1.476520268	1.196069342	1.102455367	1.227210565	2.113022761	1.603494819	1.269155971	1.646999227	2.074522345	1.134766064	1.965737522	0.770015768	1.218942297	1.047288411	2.143656212	2.493314211	1.532445054	2.251580626	0.84708681	1.081417979	0.6901463	1.60013936	1.279316403
chr1_196942598_196943056	1.505125391	0.213429046	1.083722049	0.41824711	0.898317257	0.143280805	0.411056747	0.11465499	0.716103608	0.563031975	1.721934086	1.160491384	0.939128789	0.25285314	1.195506694	0.814757138	1.210519088	1.825966132	0.754023069	2.974399802	1.62399541	1.695835516	2.412938067	2.028246789	0.996646285	1.179384588	1.32981718	1.059109265	0.743602573	0.90430037	2.323183299	1.826313623	1.340894499	1.879302345	1.956681841	1.080016546	1.724246147	0.490025357	1.252397627	1.101612308	1.303704106	1.952063214	0.938595352	1.865930404	1.308406609	0.650266765	0.771907152	1.318241144	2.073746808
chr1_196944883_196945175	0	0.665391677	0	0.122539468	0	0.23039162	0.123573621	0	0.864317406	0.241359494	0.441859106	0.223152955	0.655529904	0	0.611679872	0	0.34365562	0.241368564	0.087125514	1.230828376	1.45816808	1.045246295	0.607797652	0	1.309110007	0.253281549	0.630833083	1.136775462	0.254692709	0.989562179	0.424720181	1.5669277	1.338391451	1.286388614	1.044783984	0	0.99309369	0	0	0.732403868	1.120863833	0.875518775	0	0.374440203	1.208121056	0	0.438226401	0.337417284	1.265657859
chr1_196945810_196947111	1.325508586	0.079805865	1.027393012	0.517926626	0.501921667	0.085390293	0.5762304	0.498836109	1.119016616	0.691161323	1.741866603	0.712135004	1.103093486	0.706901565	1.121331603	0.45331693	1.340652079	2.062698118	0.854160697	2.245805461	1.908404083	1.630776461	2.435473194	2.50150646	1.228687032	1.206130989	1.184288392	2.079823569	1.641849638	1.036041727	2.004762551	1.71624209	1.463327889	2.254710917	1.656843826	1.019246264	1.985205359	1.122894076	1.232998114	1.260291921	1.026525073	2.066431627	1.591066954	2.35616067	0.912880616	0.943340595	1.18317629	1.292522887	1.774023844
chr1_196976345_196976529	1.86308569	0.296987446	1.274251092	1.231121793	0.331651796	0.904378242	1.30102903	0.619036694	1.432846324	0.838838463	1.552195701	1.708943705	0.990430329	0.886252761	1.317956988	1.148728572	0.904309148	1.79983011	0.319977934	2.602934981	2.86553271	1.960919456	2.977198444	3.742169857	0.707800207	1.477470406	2.460989369	1.901927943	1.909834185	2.23198817	2.571387599	2.313341732	1.009552017	0	1.739769026	1.471629415	2.229849646	0.849800717	1.687929682	1.897265898	1.734573307	3.204138266	1.624356691	2.783408109	2.379880758	1.346640405	0.831427581	2.194648187	1.682081932
chr1_196976796_196977106	1.043405598	0.387824353	1.125696634	1.006200761	0.220269499	0.206197143	0	0.460438676	0.969446498	0.884350384	1.313070478	0.314299105	0.799766543	0.169961437	0.571851369	0.617840029	0	1.250083045	0.757837857	1.907059088	1.308930393	1.444389265	2.237335461	1.754223124	0.90108064	1.245902894	1.935538369	2.01027991	1.310416559	0.924389934	1.275679016	1.385660134	1.139498792	2.164467109	1.333683663	1.233946306	1.882190788	0.737503151	1.663702681	1.032467672	0.843536445	2.043891727	1.060873623	1.327003116	1.288759979	0.533759446	0.772234291	1.402294695	1.014708518
chr1_196979288_196980574	1.496714902	0.576683508	1.57977839	0.801003149	0.332184239	0.34627655	0.407742216	0.721419585	1.314197307	0.536180892	1.694621927	1.190321738	1.329957633	0.698349019	1.027838877	1.063410588	1.816769679	1.651772806	0.926600976	2.055615176	2.053002827	1.516922445	2.579124379	2.836234015	1.242558313	1.675730718	1.639813798	2.009929579	1.649266485	1.152692443	2.181491567	2.214694918	1.80303971	2.928255156	2.070480175	1.371666272	2.109826336	1.484088686	1.299876048	1.514673921	1.478747087	2.27320024	1.416530539	1.842366655	1.368641802	0.962093813	1.071134391	1.490919955	2.116734002
chr1_197063326_197063620	1.535381395	0.319851597	1.563417549	0.403889176	0.231344071	0.781867807	0.791160355	0.612329338	1.930552242	0.265528941	2.072887728	2.220440888	1.006354643	0.460596721	1.116260991	0.520476327	1.628592488	1.291723786	1.499801466	3.163188309	2.30714775	1.212010656	2.550078171	3.643438292	0.903900036	2.195263632	1.900812679	1.969898873	1.459777041	1.388822901	2.318095587	2.523523548	1.696817398	2.299526416	1.557269204	1.334052648	1.889644542	2.267339811	1.364556746	1.24213429	1.702447984	2.77798575	1.746092561	2.7328711	1.65419032	0.245913737	1.035428616	2.163726633	1.49930755
chr1_197065377_197065764	1.470409083	0.379567696	1.401612374	0.753704521	0.463267284	0.601414961	0.501266434	0.848797738	1.075180076	1.053180198	1.647300287	1.007129843	0.82143589	0.730503739	0.901408443	0.763387991	1.757023793	1.342285306	0.793881531	2.623037067	1.737186011	1.410805087	2.421385198	2.430712721	1.133899643	1.696665767	1.366588147	1.645266373	1.622972756	1.058478924	2.29421065	2.200140407	1.077150048	2.855567954	1.532416674	0.970807095	1.565994356	1.933670012	1.496962517	1.606900104	1.245797431	2.477709631	1.408560644	2.108218039	0.968042148	0.986596344	0.705822423	1.504788515	2.096697334
chr1_197065793_197065936	1.294521208	0.368355058	1.135594055	0.503220429	0.84036746	0.786335136	0.864517446	0.433390365	1.348384964	0.223217196	1.715851351	1.187489298	1.524145334	0.970111303	0.868699392	0.53084332	0.239277218	0	1.179040354	3.130071491	1.082895357	1.170953626	2.855826606	2.08037436	1.462130422	0.763586459	0	0.95434352	1.384159891	1.37407552	1.384806121	1.035294295	1.4345789	3.374882258	2.144922404	1.373759864	0.896088917	1.842464181	0.921901258	1.722734954	1.247775415	1.662202432	1.358129251	1.739267121	1.680210702	1.129624249	1.470253771	1.036613285	2.307086606
chr1_197067955_197068989	2.016592308	0.491858759	1.512497429	0.671852583	0.881993668	0.441284046	0.951703262	0.417250004	1.377267137	0.533128461	2.208593448	1.429858332	1.015040723	1.455016852	1.910607888	0.876902194	1.503609061	2.236998684	1.889040349	2.253867464	2.34950226	1.945523755	2.630197838	3.008816271	1.568225463	1.971629875	2.273079367	1.595110864	1.923608575	1.744068391	2.769729275	2.502249662	1.718981109	2.78297176	2.309534564	1.798349679	2.360071915	2.184101023	1.01821005	1.404146883	1.742053773	2.823557613	1.43120562	2.695038441	1.531475706	0.878789337	1.405177732	1.969417076	2.295846377
chr1_197144543_197144758	4.158422588	0.529015748	1.29957698	3.882445579	3.384518496	0.867817277	3.917496714	1.877233885	3.773056737	1.894941367	2.988882133	1.055612068	1.202309818	2.479541747	1.203097735	1.427980517	1.476629691	1.804903098	0.791780617	2.470949669	2.31585855	2.515857892	3.179739746	2.933455923	2.450751653	0.978978349	2.071268014	1.836673318	2.364807587	3.160589135	2.98918016	1.81929846	1.304978073	1.279000444	2.363104994	1.740943177	2.58472059	2.648146427	2.03378688	1.846252159	2.167651213	2.434073192	2.357775657	2.858884769	3.158741762	1.784956593	0.985312753	3.194966678	2.23956441
chr1_197150862_197151362	1.961791153	1.032587645	1.568764384	0.905195392	1.330942993	1.052224508	1.618121243	1.247848076	1.83287753	0.854651091	2.293881506	1.241966546	1.489847794	2.364098014	1.235266847	1.183359313	1.359529566	2.462980866	0.576549992	3.560721515	3.070477965	4.306435528	2.91361201	2.602584087	2.047806376	2.32515695	2.525614178	3.636523973	2.509112364	3.678464764	3.032429621	2.224900935	2.708155141	0.690179614	2.52896928	2.131565759	2.638067256	2.794568795	2.623002009	2.312893969	1.644413304	2.334706661	1.73697454	1.63883581	1.77256796	3.609458921	1.881224838	2.479968659	2.853991656
chr1_198162230_198162416	2.652906134	3.344924821	4.543294056	3.017951144	3.595828297	4.038682929	4.267488437	2.297127827	4.325568429	3.280692079	3.12463705	2.568207303	2.310008221	2.058840981	1.947795713	2.355670974	2.068673276	2.120140244	3.430009961	3.678211072	3.013911009	3.97250498	2.580702284	3.177185197	2.78806307	2.495193079	2.241933948	1.40739495	3.239375291	2.918699324	3.118774735	2.568306153	2.134865808	2.7383531	3.207545324	1.920800555	2.498082081	2.309659476	2.484968899	2.123564868	2.120533008	2.615005844	1.745321425	2.612913894	1.905898894	1.876484817	2.654665643	2.922456181	2.897029098
chr1_200366674_200366803	2.313430109	1.081619684	1.868445453	0.71086078	1.47702799	0.975816902	0.578260518	1.945688655	1.81511665	1.50431735	3.060170646	0.901603603	1.061674239	3.423212434	1.887684733	3.14738804	2.063660134	3.334785551	2.247139985	3.911246472	4.106178035	4.011065575	3.862981073	3.269716089	2.634944074	3.780388475	2.79873829	4.250960695	3.908589621	3.372134936	3.234973026	2.455113491	4.375609466	1.320798461	4.969685781	3.325079001	3.777735082	2.84495227	3.467833318	4.206531816	1.950139951	2.561212049	2.449710117	2.181158704	3.143084669	4.066654655	3.142837433	1.571595393	4.320036689
chr1_200411470_200412304	2.125070137	1.205817511	1.718336586	1.226760296	0.957967022	1.003990334	1.051614088	2.143894207	2.700908054	1.470317934	2.58931872	1.525015997	2.392978057	2.71289009	2.005442511	2.379483082	1.640760027	2.315946092	2.009557376	3.36988896	3.408903511	3.573428439	2.752731908	2.92435639	2.26031431	2.902066284	2.976313205	3.307533992	2.887926439	3.207460235	3.024636225	3.405344855	3.791660767	2.954022001	4.231320754	3.47304782	3.796716575	3.412075994	2.741344183	2.245914541	2.517513756	2.820051528	2.391293321	2.683924729	1.97161494	3.798053915	3.07670266	2.716487655	3.901298983
chr1_200413653_200413720	0.947322759	1.712122155	1.473340479	0	0	0	0	1.88150684	1.891307965	1.036595419	0.690239943	1.214230692	1.795864875	0.648590566	0	2.087490156	0.669326112	1.587070413	0.576553947	1.822773572	2.788082543	1.544783301	2.021393544	0	1.189377052	2.342646777	1.402018916	2.002420473	2.084137237	1.018356241	2.584423062	1.621375454	2.02220414	0	2.893656671	2.143059998	2.349642415	1.729264849	1.711568965	2.176271019	3.040621332	2.102172199	0	2.505207638	1.944449391	2.214952823	2.753775735	2.055672176	2.38585197
chr1_200413720_200414023	1.284128307	0.893486947	2.229524443	0.537901346	1.23848501	0.863738738	0.553805245	1.729058373	2.388187723	2.325383055	1.953114647	1.710923938	2.805423926	1.295579035	2.848813761	2.796865093	0.678720581	1.375161865	2.880464903	2.090125539	2.164552265	3.090308803	2.270067475	1.489831289	2.055536141	2.206738128	2.332138997	2.038723301	2.350454704	2.022214533	1.912507341	1.897140948	2.577117257	2.295039066	3.103472519	2.55303834	2.082342003	2.07333892	2.062667806	2.200609877	3.365585286	2.67613824	1.802393567	2.713080056	1.177753102	2.682323825	2.253586367	2.749002366	3.15598844
chr1_202545787_202546325	1.66939457	0.479666988	1.339535691	0.366693053	0.799242133	1.152557278	0.628758691	0.804673613	1.402346579	1.736807597	1.78633693	1.996037275	1.431755477	1.261824528	1.5085761	1.483985469	1.241838188	1.537736668	1.669295688	1.984551582	2.320534519	3.23142214	2.495652795	2.576442194	3.744758809	1.478860875	1.876993339	1.670645292	2.036212163	2.518157638	2.397440488	2.57528483	2.384046559	4.115605644	1.736884067	1.882963515	1.93075662	2.554920635	1.862775769	1.159719519	1.600375682	2.364743912	1.58921868	2.858160844	1.61258741	1.950194165	1.226992752	2.031805882	2.856250944
chr1_204144769_204145045	4.026081388	3.324118366	3.006318449	3.365911651	5.070766903	3.107682501	3.913233213	4.327724146	4.796222706	1.67581976	2.122486252	1.801823492	1.321161561	1.233337708	2.03392471	1.829462573	0.899998175	3.400834423	1.287932496	2.275956621	2.907390644	3.800168898	3.430655763	2.939510553	2.088274688	2.968713179	2.446991824	4.170764775	3.087391654	2.838181414	2.633954607	2.744031439	3.588276294	1.988192873	3.709992553	2.944611461	3.003202089	3.292052084	2.854466814	2.219777628	1.975929914	3.25190788	1.877818882	3.269460566	1.376730196	3.371073481	2.364635685	2.463665299	3.924486691
chr1_205037531_205037583	2.424123487	1.996826231	0.040041249	2.889061566	1.127962336	0.051912189	0.958328363	2.138571208	0.788335242	1.606091133	1.581039973	0.660054496	1.019778644	0.609885105	0.064392747	1.521230439	1.694969894	2.364119206	0	1.740886978	1.387678835	2.462875104	1.268004888	0.198355191	1.189377052	1.826033593	1.813280057	0.616724663	2.725351514	0.715744595	3.092477786	2.320801665	1.803106942	0	2.948348795	2.276435591	2.637610154	1.996274462	1.292412988	0.052369011	1.31709448	2.014427895	1.246929307	1.814981748	1.245468691	2.179684938	0.680075604	1.275262256	2.503853495
chr1_205037589_205037709	2.769352756	3.264763354	1.044824919	3.869857764	1.139883469	0.558664543	0.738373765	2.99102222	1.309788659	1.477231965	0.790083896	1.508441902	0.51272518	0.285098294	0	1.227818414	1.389660704	1.679692692	0	2.351194044	2.09492893	2.11773444	2.59558981	0	2.964993256	2.263860285	1.411365599	0.865929458	2.677121528	1.287590727	2.948577965	2.446413569	1.195044848	0	2.933970108	2.503881512	1.959532373	2.492952792	1.396470071	0.835904154	0.926514856	1.712834002	2.017279301	2.257259887	0.996803664	1.889636213	0.864332623	0.668910834	1.511071489
chr1_205037868_205038065	2.77947354	4.639625529	1.68924634	4.810801112	1.725780924	2.147375043	1.520630584	3.775469108	1.570194634	0.913166651	1.841673934	0.891876913	1.124808574	0	1.189182958	1.301798475	1.865645596	1.985314267	0.793407462	2.498284508	1.575403692	2.182223904	2.959380986	2.368158598	2.45210734	1.957535074	1.041948651	0.981457379	2.396620272	1.913156362	2.417708573	2.95184486	2.11903077	2.834881851	2.960423197	1.651794114	2.179407739	2.272195084	1.6620822	1.197294008	1.61638463	3.085749045	1.672204506	2.402055272	2.364402049	1.714457643	1.548090445	1.80255162	2.528654563
chr1_205038494_205038617	4.539929068	6.577141554	3.094524861	6.43198241	4.006722044	5.481592323	3.718061386	4.719690976	2.245769147	0.90932806	1.972612507	1.431709501	1.079457867	1.438264853	1.999212556	0.731237396	2.104243517	2.408032802	0.408720871	2.602934981	0.631356042	2.082770452	3.797515914	2.451755567	2.397385417	2.52375585	1.847449716	2.017830705	1.402651065	1.637952018	3.614433129	3.022890405	1.509634178	2.611731842	3.032995448	2.013396072	2.349642393	2.445311343	0.54615204	0.84874733	1.535886836	3.443694299	2.227369052	3.002876335	1.940258844	1.251677626	0.765912644	1.646857653	3.260733568
chr1_205639634_205640021	1.2452972	0.716657402	1.438181664	0.646409283	0.442967387	0.38025402	0	0.85779833	1.352971273	1.739633041	2.439103664	1.437617653	2.739137782	1.995509033	2.80130893	1.610256255	1.860127406	2.090948768	2.348067432	3.041331771	1.635366068	1.996465029	2.596020269	1.230627523	1.386668006	1.30529701	1.138606136	1.890569823	2.004656015	1.797411817	1.936501768	2.043434932	2.687583338	0.848430961	2.265299453	1.720474358	2.312775293	1.379288288	1.442465243	0.933209167	1.394823605	2.791457811	1.202175733	1.979278699	1.774989552	1.008875449	1.134394593	2.366056683	2.533788745
chr1_205640012_205640135	0.804678891	0.317747749	1.741774265	0.828364838	0.68434004	0	0	0.984916175	1.776556885	1.899824655	1.965679055	2.023718407	2.310085981	1.943616917	1.648479643	1.689323122	1.253613249	3.002967329	2.120044461	2.674613723	1.576123131	1.674616545	2.103450831	0.779534134	1.189377052	1.262511981	1.559769367	2.058415385	2.196720312	2.239093434	1.781540248	2.0527779	2.719441218	1.80481311	2.221057582	1.510780292	1.997580663	0.825266852	1.439784933	1.024961361	2.03917527	2.263729708	1.391994351	1.739267121	0.728146636	1.00127022	1.009954922	2.443834147	1.939881339
chr1_20590201_20590356	1.404674258	1.325079559	1.03221774	0.64034761	0.334569262	0.810345413	0.985194144	1.576091402	0	1.495020593	1.362505826	1.816641872	1.237536695	2.671392421	2.016621217	1.87814687	2.043823724	2.434694264	1.947004283	2.191884986	1.51037276	0.326949612	2.443954489	2.767654449	1.941849325	1.45979727	1.306858439	1.245673417	2.050610436	0.871753955	1.584530989	2.065712401	0.79289785	3.350817679	0.849828034	2.013040668	1.336279506	3.048484526	2.21160247	2.225204295	1.611282992	2.311180107	0.348063068	1.945476863	1.198074092	1.115773804	1.11001052	2.173122858	0.861751462
chr1_20590563_20590802	2.103690059	0.590504147	2.556789061	2.2960287	1.387019455	1.656257976	1.675360702	1.822974893	1.951233978	1.904236435	2.412270162	1.645373866	0.700136411	2.662011492	2.180536948	1.459256817	2.16570149	2.08573848	2.173408921	1.86122684	1.120636925	1.115236045	2.750008334	3.182872987	3.246757785	2.003462767	1.837254242	1.439754936	2.600254794	1.610195709	2.82038518	2.04312711	1.216855462	3.57089664	1.149971076	1.86757739	1.410019368	2.859484213	1.878382948	2.482967896	2.340182016	1.953543343	1.711177302	3.491220911	2.195187562	1.001396882	1.75588104	2.267687691	1.907848612
chr1_206949283_206949439	1.7663482	0.776848469	4.113451678	0.380394122	2.554362968	1.244921073	1.096156479	3.575626004	1.228998246	1.286115584	2.590340113	1.431484852	1.268258563	1.373264608	2.765077718	2.824909937	2.788626793	1.587940299	2.860088788	2.368566468	2.717559037	2.918946445	2.496112113	2.438741136	2.50143609	2.230998924	1.894466025	3.002463923	3.077636935	1.703430061	1.647930357	3.231130324	2.764495089	1.679086678	3.084038004	2.732406461	2.451241869	2.441008589	2.026563168	2.669306815	1.783119451	2.288271199	2.205752961	2.489888398	1.405313589	2.46514329	1.984548351	1.389107288	2.9517457
chr1_206949629_206949803	1.726470481	0.498731167	1.497746524	0.023225881	0.471636513	0.155178889	1.083222827	1.292855047	0.960613563	1.762179347	0.943049657	1.772704248	2.017626083	1.702951456	2.553005743	1.802642885	1.545101024	1.569787383	2.13359162	2.001547444	1.860949411	3.016495563	2.724653794	2.948083694	1.941385663	1.618315621	1.763722355	3.340323464	2.727014671	1.617653706	2.479014826	2.559682087	3.065952184	0.145055472	3.305881137	1.433841198	1.713760949	1.974182554	1.969476472	1.647520011	1.890691439	3.236212288	1.676475076	2.060728496	1.176727419	1.58760894	0.273828384	2.257098573	2.157737338
chr1_206951701_206951788	1.514562245	0.548117207	1.659615799	0.530637738	1.648794269	0.235138237	0.259752345	1.536397948	0.722362674	2.131479282	2.508451567	2.487456184	3.168896673	3.153000805	4.78576754	2.391884425	2.820787278	2.333721745	4.362204328	2.930001385	2.471523195	3.803722892	3.643618103	1.873761825	1.475595645	1.78969501	2.52746312	3.606599542	3.22233122	2.814618395	2.530216877	2.338046507	3.636201041	2.569510836	3.074466195	1.989127177	2.10921045	2.261914468	1.409138954	1.62307047	2.315097123	2.303670173	2.65675743	1.739267121	2.198806743	2.825229029	0.955653151	3.135744125	2.816467326
chr1_206970756_206970948	1.350700065	0	2.18168849	0.293392633	1.548505827	0.702779313	0.625125662	1.319371689	0.788816377	0.553638505	1.618885092	1.526566961	1.144249837	1.269282909	2.152332839	1.403468955	1.78055647	0.677169378	1.337746648	2.280741532	1.817893153	2.203562168	1.832664634	1.837826171	1.24320957	1.697310991	2.04039316	1.720951853	2.484577658	1.31623424	2.211609992	2.486113364	2.415361838	3.152543799	1.631983815	1.411071438	2.179371034	2.259671724	1.571903361	1.597744465	2.113356453	1.982026162	0.982719606	1.765347069	1.387189545	1.305799248	1.770563555	2.252554263	2.161829402
chr1_207081267_207081379	1.944850771	3.40460874	2.474336786	3.182001102	1.5235874	2.110503058	2.008009649	1.499641594	1.568786683	1.527183863	1.109138832	1.438582199	3.728425465	2.926338949	1.716381112	2.218204379	3.743546813	2.448711168	3.466430592	0	0.88373381	2.819914083	0.584181189	2.583868204	1.476958525	1.796583289	2.180467504	2.262856858	1.318712234	1.74218402	1.382070641	2.356922946	2.253929104	0	1.833079745	2.287535678	2.15549549	0.825266852	1.717121461	1.771466144	1.363453531	2.807143192	1.039067129	0	1.105161302	1.957242286	0.730371487	1.822597472	2.127672551
chr1_207089989_207090168	1.05982062	0	1.329517005	0.77573002	1.514313062	0.103899067	1.283226517	1.031112882	1.455408254	1.075186792	1.206748277	2.158276934	2.339492342	0.505778843	1.31763682	4.068831308	1.388068788	0.642285799	1.578714178	2.308961842	2.464158353	1.598869975	2.762105524	0.884118696	1.623761892	1.236531564	1.193736986	2.042200184	2.180652454	1.763143213	2.388606053	1.732262128	1.844027533	2.378075042	1.916608025	1.921680601	2.256848111	0.191939974	1.282776323	1.62611644	1.438668241	2.162709864	1.61940161	2.391262286	1.459426268	1.726286573	1.225876022	1.917590847	2.983567529
chr1_207090985_207091057	0.942907644	0.71537631	0.547508838	0	1.378194004	0	1.093438632	1.702205781	0.463449312	0.212601961	0.478974169	0.844922437	1.421737945	1.095520363	1.395204767	2.306325556	1.57127075	0.397280384	0.987353843	2.108687112	2.384569083	1.288741909	2.469134017	2.437651279	0.476409554	2.139843932	1.702764267	0.894798793	1.707626958	1.937882467	1.884885328	1.505907285	0.97367053	2.024114649	0.981531847	0.204221516	0.752443885	1.015075899	0.809590187	0.618981066	0.912311299	2.687847295	1.420692115	0	1.283736637	0.585809439	0.621531129	1.067852113	3.187286613
chr1_207102694_207102882	0.776099668	0.541039475	1.516210441	0.875954052	0	0.732277182	1.465861638	1.29220147	1.786994889	0.596218968	0.888481491	0.689608853	0.27743921	1.133531391	1.424479154	1.514826189	1.436050939	2.056980634	1.730260863	2.115693487	1.957509597	0.983670983	1.218590105	1.603295237	1.505421957	1.450455169	1.45620559	1.45470998	1.150386227	0.846877995	2.022351975	1.141195678	1.877379062	0	0.8861707	0.86261357	1.617747113	1.131219637	1.047664137	1.029162914	0.332804179	0.780960938	1.71003661	1.014392253	0.737976294	1.131339321	0.188783146	1.005415236	1.840992731
chr1_207104979_207105133	1.295927058	0.224119429	3.264013995	0.933675083	0.494300613	0.244782398	2.064131571	2.680462039	1.577840014	0.897181655	1.331904761	0.443534394	0.759655795	0.869759975	1.148681164	1.859115544	0.833285427	1.757735832	1.931169531	2.602934981	0.866734279	1.196481163	1.76942333	0	1.457433708	1.951763436	1.284012559	2.083718104	1.966483811	0.9676288	0.710241683	2.11631671	2.092230627	1.691914799	1.641027888	1.806586337	1.933784932	1.622197843	1.537632223	1.367322497	1.129915328	1.698487306	0.968903349	2.066631824	1.481107496	0.628895035	1.224789748	1.61744131	2.36537056
chr1_207105275_207105584	1.930737677	0.421296191	2.492578576	1.129448076	0.818874516	0.563498222	1.336944071	2.56978475	1.670236035	1.398239826	1.795033053	1.306408566	0.923313814	0.715671857	1.308756346	1.730744571	1.08691539	1.006291404	1.249998101	2.585275571	2.063091037	0.86640031	0.672767171	0.98530702	1.880201737	1.189518366	1.683751293	1.448012838	1.608890868	1.052847373	2.360221717	2.488425846	1.667491026	1.131742115	1.608611485	1.440322448	1.663793165	1.410193996	1.182256708	0.74204173	1.485191634	1.826778751	0.616680116	0.86786684	1.602800255	0.359425918	1.357773535	1.04172915	2.75183043
chr1_207106006_207106143	1.378664296	1.018849806	3.587725196	2.470281991	1.538597871	0.867069285	1.731198244	3.084958384	3.241764924	0.712350814	1.6177942	2.053097456	0.453343551	1.141366414	1.23082951	1.92479497	1.565862622	1.559701129	1.161653511	2.338129393	1.355251896	0.592881264	2.704235757	1.287202723	1.718096901	1.486222989	2.029767717	0.633082275	1.326520381	1.020635734	0.404527526	2.32112045	1.6182391	0	1.843851453	0.872221691	2.182176972	1.364850339	1.64165426	0.766849746	0.98629076	1.582731613	1.106624932	0	2.20521605	1.354334187	1.061646661	1.418568782	2.551925839
chr1_207106292_207106382	0.682670542	0.290854323	2.820964961	1.793983585	0.680216332	0	1.286583662	2.617761276	2.049393865	0.326604307	0.403315663	1.409008321	0.822483636	0.649621958	1.594536652	1.941980766	1.443367491	2.171161562	1.003148443	1.822773572	1.148605502	1.720366424	2.737218062	2.297861954	1.152916423	1.013287912	1.204311452	0.819280422	1.286285448	0.575325439	2.434718732	2.486678424	1.351371647	2.071677483	1.114104033	0.940532016	1.228903551	0.488601258	0.513414945	1.165979476	1.461849297	2.534547277	1.412750692	1.082264878	0.431127474	0.816727758	0.586871209	1.122268141	2.295854516
chr1_207106441_207106740	1.372985271	0.384439572	2.780384822	0.814843458	0.238845097	0.133805067	0.855003261	1.691816099	2.535688206	0.886037938	1.037597518	0.979063729	0.804544261	0.639480159	1.259216751	1.904913802	0.959942415	1.391695437	0.239690732	1.826230558	0.361163234	1.08690149	2.139303976	2.029404302	1.627598601	1.020457831	1.750181346	1.227902222	1.600480353	0.849091995	1.715009856	1.313739547	1.62581857	2.334002084	0.899156141	1.374303905	1.571951353	1.062293845	1.882934709	0.954290101	1.234818032	2.120560876	0.740159645	0.833626009	1.406163458	1.025299954	1.041554868	1.518429772	1.97673249
chr1_209667100_209667206	1.642205245	2.727497743	3.082345783	0.185524929	0.760997844	2.450772666	1.46786369	1.700623589	3.463612356	1.719572981	1.062419183	1.283241804	1.568190956	0.472132022	0.83968556	0.742020288	1.546025864	0.736028865	0.987358615	1.393909551	1.81927106	0.511036155	3.026483629	1.507799223	2.718357736	1.967383221	1.713200276	0.398857493	1.720835088	1.222670756	1.723533469	1.639285111	0.428422903	0	0	0.951053811	2.179174135	0.608131848	2.259063479	1.607048326	1.349169544	1.666751239	0.541987275	1.739267121	0.542902278	1.447686511	0.904040488	0	1.215306951
chr1_209699597_209701156	2.055063301	0.61192974	1.687737361	0.64829033	1.383559242	0.829353423	1.335166261	1.075919259	1.916025272	1.014264466	1.331702649	1.044768579	1.641468792	1.515966493	2.665106396	1.068553111	1.858528639	2.26214087	2.255541012	2.490011766	1.445550359	1.534424209	2.854179904	2.331263493	2.496959265	1.581592288	1.912054718	1.403428788	1.691073673	1.516898446	2.457508173	2.469437293	1.67257797	2.906667814	1.554248989	1.924462112	2.041294096	2.253386596	1.909002246	1.375344808	1.46870454	2.602510222	1.308244886	2.75133102	1.367150706	2.025276116	1.195810925	1.313729472	2.485533305
chr1_209719957_209720105	2.628951606	3.110598728	2.080582938	2.324206435	2.572347352	2.391729237	2.810459233	2.406795442	3.239612252	0.832315634	0.977778907	1.712971755	1.307493727	1.585286391	1.150863651	0.309052389	1.304940747	1.587070413	0.788230697	2.845932032	1.61315967	2.267323804	2.724996508	2.924043639	1.156156217	1.360638357	1.119910397	1.133287811	2.305801361	1.444385026	1.975731213	1.501916514	0.581612039	1.376228377	0.480401091	1.207052258	1.457973283	0.454476518	0.845258401	0.836646304	1.04159652	1.781059426	1.25662448	2.480911406	1.458670186	1.193802286	0.973057606	1.527965602	2.55488613
chr1_209720125_209720384	3.002140691	3.414564723	2.729612096	2.793559325	2.807579406	2.835510292	2.763443353	3.158103854	3.503141675	0.531302747	0.84084424	1.133666127	0.623133884	0.583867859	1.470473657	0.452515659	1.39108052	1.567280933	0.842267233	1.926813402	1.605488575	1.581108704	2.370249458	1.971656262	1.616671534	1.317284169	0.438023142	1.004372817	1.455093132	1.150211416	2.255027456	2.013319954	1.160150576	1.127192669	1.539160408	1.037985979	1.884812428	2.029491871	0.886014622	0.854883973	1.090230961	2.391571259	0.54034503	2.525712246	1.606503002	0.924196291	0.968965493	1.48202807	2.328577118
chr1_209720577_209720802	5.78240821	6.06919074	6.117496131	5.084431943	5.881790828	5.942424657	5.554901656	5.330325262	5.650576686	1.309430792	1.373374098	1.679877177	1.300874329	1.592377461	2.478817203	1.599738629	1.477425626	1.42804699	1.992124101	1.268902266	1.542482751	1.935974736	2.559706423	2.582623471	3.436811462	2.418549696	1.4238703	1.497085034	2.57536981	1.203884021	2.361708856	1.477993215	0.899947542	1.435160928	0.812908865	1.507960067	2.33830346	2.146646435	2.219825681	1.594825728	1.17832	1.86479506	1.223212342	3.240366399	2.022817747	2.077830883	1.278724716	1.850019067	1.839189336
chr1_209720808_209721257	3.841911545	4.331951895	3.836352253	3.539474915	3.88813619	3.916606337	3.327720975	3.855660028	5.049663407	0.861317725	1.88441473	1.837367411	1.672167038	1.521460999	2.680043623	1.017049171	1.842451944	2.149175561	1.758796972	2.262412784	1.570333328	2.341486338	2.685293317	2.884408902	2.341924978	1.883044086	2.199729071	1.881931727	2.66114544	1.381959954	3.0828671	2.341755392	1.896436578	2.024114649	1.215145246	1.814569359	2.372862133	1.543300426	2.089400992	1.532445109	1.433892038	3.131055472	2.088737773	2.849726068	1.951640062	2.193877958	1.500226653	1.735981528	2.123571064
chr1_209721537_209721976	2.418122814	2.458246205	2.423176806	1.794303785	2.274385032	2.281612215	2.415022266	2.468843067	3.727261752	1.861266025	2.488665992	1.470169622	2.245966112	1.691086611	2.166026959	1.199019303	1.902208183	2.110506699	2.07288008	2.236043348	2.344777629	1.964211167	3.196874889	2.49781881	2.07135584	1.861091007	2.261978003	1.665294586	2.234677667	1.033769499	2.968226937	1.890176642	1.376152637	1.916077442	1.412272657	2.121505426	2.134926044	2.236349228	1.408035591	1.784367147	1.525939694	2.90054201	2.014433022	2.241554366	1.590274404	1.771937341	1.595879854	1.89471417	2.336771567
chr1_209722345_209722519	2.177194966	1.356715732	1.558388989	0.924848445	1.420400196	1.381290754	1.781439319	1.454496005	2.300511331	1.636561506	1.175416738	1.715776819	1.226621606	1.088726375	2.196390965	1.294945311	0.903329824	1.985116538	0.810529192	2.256177909	1.980555255	1.726182755	0.833921648	2.505901011	2.607089304	1.608179381	1.509309339	1.809965484	1.39230297	1.685566407	2.565557806	1.435036221	1.723225164	3.098079531	1.150083081	2.423222015	2.022499781	1.103613207	0.840036965	0.304227447	1.948001912	1.787113433	1.458694501	2.163853487	1.287597741	1.975516233	1.621610117	1.90505268	0.931771523
chr1_209723384_209723925	2.250600746	1.068790877	2.264701401	0.945065662	1.395653394	1.207136895	1.554361798	1.60322822	2.291070721	3.325550337	1.826887121	2.974991869	3.577616917	1.841275279	4.089469802	1.084914461	3.355307561	3.718264367	3.341836465	2.248676923	2.289836295	2.142417326	2.62622369	2.003764323	1.626526351	2.265146077	1.021198223	1.590269325	1.968075955	1.777940274	2.275498782	2.508197871	1.692786191	2.455465237	1.017028109	1.078909167	2.232296931	2.606679586	1.608529376	1.810636389	1.280131605	3.030071437	1.742539008	2.661233387	1.357293536	1.700502395	1.529294377	1.723952676	2.580632242
chr1_209724223_209724347	1.249980142	0.982222911	0.886325535	1.103879297	1.704195118	0.487728405	1.277614324	1.312517185	1.97081321	0.810264861	1.994936757	2.205811696	1.14089338	1.251586897	2.249854003	0.132004912	1.300225704	2.033989075	1.079488028	2.548461953	1.594526934	1.995175179	2.303431308	2.263401695	1.326385193	1.546572855	1.297693517	0.977221494	1.670829148	1.299025666	3.258065444	2.564141379	1.266735211	1.924218453	0.448503678	1.593643205	2.454840642	2.851890265	1.127083389	1.282299202	2.178693361	1.800515049	1.403979401	0.901158976	2.418864719	2.539886763	1.971646805	2.519135449	2.52726273
chr1_209724455_209724585	2.146568999	0.24039407	1.380636007	0.513831126	1.140651747	0.950979668	1.045173921	2.446583408	2.514296949	1.244745194	1.39909009	1.288059291	1.11437679	0.65074845	1.880291178	1.64360193	1.627106002	1.827408969	1.306745311	3.179794603	0.585398235	1.946181948	2.895989209	3.057494865	1.716014485	2.457022656	1.481844214	1.762627685	2.397272327	1.850651469	2.919654319	2.415084625	1.502048763	0	1.196754785	1.852242537	2.001401597	2.272558086	1.775616739	2.426084235	1.673284606	1.196661433	2.186035874	0	1.959801536	1.244577892	1.206740141	0.39779187	2.496488302
chr1_209732598_209732855	2.511713448	1.619015961	2.06092958	1.337767398	2.330044493	1.945938213	1.517703355	2.768934148	2.726799983	0.437421284	1.523903571	0.96311396	1.164124326	0.659894286	0.777630101	1.123686934	1.274307477	1.492163411	2.095759705	2.528351383	2.286922362	2.586967308	3.000765411	2.176002142	2.483882424	1.915199486	1.555488105	1.808324908	2.354149463	1.686919454	2.680113929	1.975647035	2.196936964	2.981618047	1.249850151	2.306544983	2.286283391	1.605207654	1.729222346	1.9995861	2.273921088	2.356184913	1.132330544	2.470097703	1.467243181	2.240377489	1.515489011	2.179763055	3.013535614
chr1_209741226_209741839	2.392309193	1.57618605	2.977016369	0.861804053	2.277420206	0.615012146	1.861157159	1.354570813	3.600600488	1.163383487	1.6488336	1.370122978	1.254438354	1.61099308	2.030414232	0.727672316	1.355048379	2.10844799	1.942706181	2.678577994	2.042470057	2.706945349	2.399349407	2.430721358	2.05679893	1.755640551	1.406598845	1.976160148	2.203901433	2.056268789	2.110270069	2.387841625	1.726880556	3.009986818	1.418928797	2.234340419	2.847307782	2.326253441	1.197268861	1.769120685	1.778179235	2.361705653	1.846612441	2.768546381	2.168135607	2.256004757	2.183293975	2.372322871	2.229585731
chr1_21113012_21113166	2.487887323	1.933518279	3.801544023	2.227058794	1.651110818	1.761355799	1.902998848	1.713738767	3.635263984	2.146272587	1.813831431	0.646722342	0.611366494	2.245199453	2.188021332	2.131443588	2.34392342	1.790367775	0.601034739	2.889459559	2.006379547	1.409012382	2.705226707	3.273822082	4.521602783	1.951010604	2.140654047	1.730737291	1.7605645	1.952332875	2.188731958	1.740022039	2.322390999	2.465049687	1.156541113	1.398710883	1.68746251	2.263311004	1.403752624	1.4220134	1.949801631	1.404236536	2.70621258	2.813292969	1.931183056	0.963268512	2.229897295	2.408840723	1.384377533
chr1_211579940_211580120	6.045320751	4.406385088	4.563588851	5.016045514	4.838636912	4.390866285	5.377551573	5.707076185	4.986307915	4.634818146	5.247997331	5.391381757	4.996873278	5.018659072	5.767414623	5.490061977	4.749103694	3.716929926	4.45687178	4.536305143	5.094104136	5.641666815	3.939849381	4.03495301	4.4369226	4.410427589	4.792081185	5.10475602	4.852045787	4.924098333	4.696869996	4.455145896	5.817293465	3.902726717	4.803442431	5.249921856	5.999149603	4.057986575	4.373193705	5.511538622	4.958840515	3.429063638	4.868708057	4.418546123	4.221167382	5.591446646	4.732365586	5.517699207	5.48452417
chr1_211636781_211637084	3.362107717	4.958891922	2.155648221	1.857587319	4.530501115	1.895576859	2.65351879	3.125485292	1.780909159	1.590132534	2.640699626	1.609192953	1.008240112	1.977496424	2.491954682	2.228766983	0.914363093	2.178036271	1.489446038	1.179266293	1.717442917	2.357068785	1.466284184	2.546933729	2.276750823	1.897175912	2.803264722	2.585462833	2.538400025	1.941347808	2.935320514	2.082892984	2.571906772	2.199701915	2.813705479	2.319577549	2.939814407	2.646621805	2.373746396	1.469580678	2.943741	2.924582978	1.263197461	2.772954142	2.755563386	2.497889572	1.870867089	2.905891199	2.562146759
chr1_212228588_212228751	2.197271056	1.401358869	1.289606957	0	0.383672727	1.005539394	1.473145561	0.813247075	1.143985405	1.761364509	1.275742493	3.101192804	2.297325397	4.38632967	2.957109198	2.062033124	3.159813385	3.184215638	2.461755347	3.930249742	4.121011472	5.858789553	3.860700365	3.583869808	2.727911657	3.882284611	4.30919425	5.325749379	3.74042885	4.802214786	1.747825292	3.800758425	5.44046128	2.572714073	3.519511836	4.283450371	5.460791745	5.296888109	3.82322594	4.643427118	1.738485069	3.445033187	3.351587684	2.084932565	1.532178868	4.862481048	2.982236751	2.388038866	5.241465345
chr1_212237552_212237916	2.068103154	1.422821149	1.13694539	1.065999468	1.188692702	1.554450194	1.00344592	1.740171236	2.126504784	4.066499077	2.515642964	4.417619121	5.310243862	4.912168947	5.299293119	3.656660136	4.851520427	3.813711416	4.442286905	2.688113146	2.554971235	4.542808201	2.477777484	2.171771772	2.467579554	2.732896764	2.495003847	4.177419499	2.867240752	3.037934224	3.32772891	3.500695083	3.514282958	2.487887576	2.947196448	2.667822744	3.574575039	3.141092197	2.793727873	2.874670515	3.380364517	3.213988773	1.971562106	2.511723573	2.540624606	3.978328997	3.180216926	2.854072312	4.210335345
chr1_21336837_21337057	2.544891239	3.058338896	2.586545897	2.618518783	3.479292226	3.589814697	2.681602433	3.30478395	3.320843626	2.754636694	1.567416855	1.909409787	2.109544956	1.846370961	2.139431717	2.931626599	1.936410612	2.742349845	2.29641554	3.765084495	2.957881665	2.61920844	3.167121354	2.84821274	3.827943897	3.132130996	3.309046389	2.71989438	3.146868334	3.256820117	3.64540032	3.114767785	3.447581118	2.692781609	2.786206043	3.362533294	2.760847932	3.217849038	3.38724626	2.119008005	2.651650064	2.695832511	2.123330625	3.0181014	1.897379723	2.61635263	3.227804528	3.06575046	2.601954104
chr1_213921820_213921898	1.567068124	0.548117207	1.439490863	1.157628644	0.626068491	0.31715899	0.63454871	0.61477788	1.484795098	0.218614171	1.981949969	1.159082604	1.577984011	0.972766315	0.586973089	0.909241601	1.854481115	2.874626678	0.576534169	3.261353578	1.669420788	0.706628928	3.669802053	3.232845018	2.768013362	1.793836828	2.459366302	1.637069338	1.462330547	1.583804807	2.172374291	1.672425428	1.923396213	3.852944122	1.308074264	1.608377097	1.262526226	1.565277355	2.530783278	1.595634962	2.009588983	3.166801169	1.094941723	0.443387168	2.560687761	0.402977686	1.373838165	0.752561991	1.67756764
chr1_213921988_213922032	2.067626009	0	1.651913914	1.244359044	0	0	0	0.339421962	0	1.355520139	2.129434668	0.811111778	0.53903267	1.437015097	0.67209159	0.939861869	1.734312646	1.552728366	0.987353843	3.106485626	1.809904571	1.170953626	3.310347985	2.272658187	0	2.019432466	0.689325408	1.378605959	1.501720613	0.597225909	0.987160988	1.237623111	1.851592101	2.834881851	0.866832314	1.398710883	1.608094582	0	1.711568965	2.064307768	0.594374896	2.102172199	1.606279394	2.505207638	1.257592139	1.349445585	1.664065648	1.366636377	1.384377533
chr1_213981774_213981998	2.801153707	1.386597947	2.134348144	1.504797021	0.338915613	0.520709887	1.509902313	1.23251669	1.840356207	0.787773545	2.737071808	1.166262678	1.219943721	1.702428946	1.418830716	1.154340819	1.428041967	2.705881096	1.135850602	2.413465548	2.539394503	1.018493116	2.483642227	2.592078101	0.928457342	1.936063086	1.498467011	1.235338329	1.808833089	1.055327308	2.187055151	1.248357263	1.069935346	1.984724639	2.331148947	1.234337835	2.109222636	1.847118127	2.144173529	0.703276461	1.202798439	1.929163259	0.881929885	1.702715973	2.204827885	0.530004682	1.803199816	1.401570204	1.986936694
chr1_213982061_213982081	3.169313225	1.681453895	2.443657502	1.218050574	0	0.368018679	0	0.844585432	1.554059809	0	3.032074658	1.787175299	0.731395171	1.7126325	1.128796666	1.249455575	0.669326112	2.324457221	0.576553947	0	1.423664499	0.701151921	1.926203955	0	2.275492045	1.602248666	1.402018916	2.002420473	1.763666782	0	2.301330472	1.964529688	1.02502913	0	0.824630705	1.916725727	1.544910031	0	1.61863161	0.710584072	1.014095664	2.102172199	0	3.002876378	2.736459068	0.628895035	0.987626901	0.823259062	2.20828955
chr1_216081534_216081578	1.944850771	0.891760206	0.449811615	0	1.106679065	0.561980099	0.560511966	0.339421962	0	0.615180593	1.83886614	2.514772134	1.958555968	0	0	0	1.46149431	2.040046525	0	3.774843249	2.957216624	1.170953626	0	1.544021982	1.189377052	2.019432466	2.233604556	1.30514621	3.032917983	0.762015527	2.80323474	2.23721069	3.63551853	2.834881851	0	2.969741421	1.882750922	1.371420127	0.757261253	1.287877491	1.039865271	3.206937587	0.767280416	1.739267121	1.277660043	2.050251968	1.568441341	0	2.14444723
chr1_216081591_216081896	1.805650988	0.570672717	1.679902122	0	0.616597127	0.395659662	0.990906079	0.467092765	1.344401455	0.908017216	0.978287742	1.672232555	1.11078632	0.578563805	0.26379406	1.214377204	1.590516664	2.10310851	1.258009409	2.715035471	2.432956386	1.369252165	1.93737693	3.120296159	1.511740486	1.425023697	1.689430592	1.742220786	2.662748353	1.545649272	3.242089376	1.432207244	3.024245395	2.45561681	1.485324977	2.342281698	2.080822119	1.59820731	0.998610904	1.480738682	1.765307112	2.593955393	1.846466244	2.423022461	2.001683265	1.834848035	1.764697139	1.475177773	1.971820789
chr1_219929525_219929821	3.938945007	2.094048052	1.735963973	1.382235048	1.181060959	0.511851626	1.236736027	0.438193571	2.252103755	1.115977607	1.653151319	1.561300309	1.022998482	1.567128886	1.148828075	1.29989679	1.344681356	2.493679028	1.769727736	2.411640304	1.530253841	1.540405002	2.026289312	0.107926497	1.641461391	1.495633771	1.660637222	1.199844523	1.494698237	0.642963218	3.020230288	1.891113874	1.531410709	1.619451689	1.938362826	1.732133381	1.693802967	2.424068373	1.725130151	0.772718196	1.636282374	1.422317733	1.174213782	1.766324674	1.135519494	0.740701493	1.142514986	2.033194814	1.362999098
chr1_219931818_219932035	2.497967352	1.631890238	1.503340231	0.737270243	0.305263787	0.74701521	1.178476973	1.015744186	1.56016745	0.609911093	1.496474882	1.436480392	1.363140107	1.348166799	1.631393014	0.808872448	0.949969606	2.222426068	1.40127266	2.614000506	1.551114446	1.507087481	2.421810012	1.669460752	2.229033631	2.051854672	1.535706578	0	1.814180099	1.141542454	2.959038995	1.791076202	1.453123338	1.936257996	2.032150258	1.45487747	2.092390118	2.226720863	1.723571189	1.303776165	1.064568418	2.521809755	1.72329028	2.694841054	1.322129993	0.567335523	0.294523	0.816235327	2.099568334
chr1_219953723_219954005	1.861828787	0.395683387	0.504865813	0.981144644	0.976389011	0.445413166	0.169400322	0.408526263	1.321345563	0.915570392	1.920532696	0.503028599	0.401930926	1.173211736	0.929244175	0.819113822	0.703110056	1.822762766	0.914558065	2.906311982	1.817640648	0.707392661	2.635247156	2.292802951	1.817524021	1.105362262	2.118916196	1.00007027	1.638506022	1.011250756	1.502560931	2.118000614	1.203979974	1.120854426	1.414584032	1.182637017	1.929236553	1.852369378	0.977532802	0.563555624	1.138872139	0.663539002	0.258305483	2.413864881	0.912271526	0.566088914	0.601607264	0.560456017	1.929490911
chr1_219954398_219954704	1.886675372	0.394330771	1.029618033	0.9770247	0.471952343	0.171587945	0.713255815	0.667774971	0.923651078	0.993486504	1.38259284	1.022805819	0.148046601	0.648097149	1.182248069	1.033474382	1.203470645	1.860582612	0.987357392	1.10614969	2.069495891	1.373648512	2.58965812	1.999757489	2.381252366	1.558425734	2.291479882	0.813187361	1.758660325	1.287475608	2.824226703	1.991871762	1.190243378	1.793257767	1.738308307	1.16693772	2.129518846	1.87529091	1.325640249	1.170233704	1.098773819	2.029866398	0.936665483	1.60072108	1.426722372	0.308452581	0.966654361	1.414656554	2.031132356
chr1_219963621_219963702	2.946625415	0.853506788	1.606283784	0.807383731	1.713356801	0.627872404	0.616742398	0.453650192	1.476745037	2.134058559	3.110369345	2.799980749	3.311004818	2.954478934	1.973961243	2.945752927	2.789671616	4.467282385	1.56808372	3.741439833	3.714246221	6.646335182	4.720193534	2.703020691	2.614043099	4.417990297	4.6456938	4.95329224	4.053002056	5.407177839	3.662857524	2.860329414	6.689368532	2.024114649	3.913033665	4.201815528	6.058004421	4.079069878	4.287932303	4.696645804	2.994977506	2.520302733	2.039023335	3.93740604	2.340281264	4.83598295	3.361625555	2.919224326	0.770513764
chr1_220747376_220748023	4.347698849	3.890153765	4.122558802	4.418806913	3.392307906	2.790004281	5.167885811	3.337765177	3.926052944	2.921850453	4.146441102	2.93189688	2.893962935	4.192050171	3.277329183	3.615227572	3.248916683	3.423839459	3.222167202	2.98095264	4.218241797	4.084199996	3.294112323	3.142912695	3.781568123	3.956510245	3.15931951	4.438703242	3.803912118	4.685289524	3.877142224	3.557588326	4.091531431	4.309701527	3.247328767	3.427805925	3.969178447	3.663574144	3.705480571	3.631870114	2.668242181	3.259648042	3.316698314	2.55308645	3.389546903	5.096253325	3.074571663	1.855654863	4.302229172
chr1_220789613_220790053	1.664147752	0.597867198	1.41765897	1.193048385	0.433187915	0.360228916	0.668899173	0.290713174	0.91526462	1.816689107	1.878597806	1.811537378	2.113250519	1.547829505	2.781500218	1.55368983	2.21616427	2.397998676	2.321104973	3.299687074	2.072324147	3.258932587	2.407542047	2.862104702	4.651810937	2.276775917	1.293986005	3.337229051	3.509762504	2.174057052	3.056678127	2.378712293	2.749690325	4.908282847	2.387325462	2.322238179	2.305951138	1.543490834	2.561832372	2.445982592	1.596529189	2.195895453	1.211203999	3.592250854	1.536538062	2.247477789	1.791773456	1.040059432	2.427301682
chr1_220828425_220828609	2.04651035	0.684303406	0.910213949	0.451415949	0.351293113	0.036869784	0.996436542	0.309840588	0.677108924	1.040249993	2.267275316	1.159662557	0.726493113	1.252340199	1.206896703	1.176494522	1.066609198	2.629032629	1.47692055	2.361038967	1.663553785	3.637239736	2.942698833	2.040402456	2.855129626	1.90050591	1.607976883	3.182616731	3.443649601	1.245890789	3.140161521	2.189143518	2.066794051	2.790380815	2.244588238	2.188100937	2.127022925	0.54855741	1.798629259	0.915107305	1.969238188	1.838977449	1.246929307	2.780742288	2.196720501	1.263709368	1.12516515	1.800794313	2.475145811
chr1_220872172_220872574	1.62616092	0.555522226	1.452217409	0.764366899	0.153075078	0.611880969	0.906793173	0.555136729	0.867209772	1.525227934	1.697777551	1.084292073	0.405486889	1.667586392	1.476644782	1.137838532	1.551547048	2.170702801	4.613728303	2.393579292	1.940484364	1.961572096	3.198717005	2.481610514	1.814135678	1.564325394	1.870260813	1.709973203	2.036009472	2.273582977	1.678287338	1.824794748	2.076011825	1.584561147	1.133522562	2.236330482	1.881455592	1.308627337	1.597508722	1.511237263	1.772923216	2.161500063	1.085253042	1.667103641	1.509472574	1.750118072	0.878036523	1.68777478	2.105967195
chr1_220872579_220872744	1.986836325	0.055494095	0.08081698	0.595104241	0.532334846	0.156358551	0.807115658	0.821601871	1.226641793	1.180323132	1.89226219	1.110279461	0.781249823	1.915561052	1.618494956	1.188422021	1.154680705	2.396140705	4.948796907	2.646108801	1.013786977	1.521245925	3.04323741	2.454814611	2.134712928	1.013287325	1.611699567	1.308727361	1.610284044	1.92078333	1.922433163	1.118456575	1.618172371	2.399389941	1.345332751	2.071189241	2.069633521	2.581438859	1.57531505	1.251735117	1.660062351	2.823362854	0.549724965	0.673822398	1.340401939	1.001035848	0.204022878	1.782434838	2.12089461
chr1_220872744_220872877	2.324933707	1.08098366	0.940371079	0.685857206	1.119450282	0.368018679	0.236809072	1.099118564	0.88852189	1.466343215	1.871749394	2.189815948	0.689817933	2.060945327	1.289325949	1.226493809	1.455705412	2.104489625	2.940107137	2.76962858	0.661789786	2.148273084	2.938615741	3.387509314	2.872964092	1.012607612	2.648604064	1.576120557	2.22853228	1.256938061	1.599198001	1.856437058	1.974425271	2.597142032	2.044223693	2.388587339	2.52011175	2.60965331	2.574140558	1.720971676	2.350888794	2.808418733	1.525652233	2.469010622	2.143807626	1.629716578	0.430122394	2.310733965	1.834910559
chr1_222555949_222556344	2.455666325	2.585330377	1.232244049	1.701853929	1.234540974	0.304665818	2.075622809	0.891316298	1.885659221	1.17359279	2.332991151	1.76263526	1.136754817	1.421068415	1.617746776	0.8752752	1.155833596	0.932145381	1.206114841	2.277439647	1.713487749	2.522730291	2.578232515	2.592223152	1.542361578	1.898865076	1.719168675	1.183295947	2.048934816	1.55878287	2.999492552	2.32174937	2.121707246	3.242531071	2.200656632	1.928933321	2.475826924	2.35575034	1.69493848	1.933470096	2.215556592	1.86354677	1.384279053	2.305430788	1.324369789	1.152303196	0.874737112	2.275456333	2.655512206
chr1_222556414_222556559	1.978624683	1.870119766	1.662097893	0.784606413	1.709789082	0.465750126	2.948185135	1.168616831	1.845102105	1.044136626	1.81482231	1.201365376	1.357110977	0.980193827	1.277614685	1.010871943	0.655495346	1.613278014	1.286846667	2.730147879	2.139955133	2.101011058	2.659080777	1.582723931	1.27610578	1.530775859	2.156906913	1.38123768	2.264387067	1.912424869	2.77336668	1.806683809	2.375373581	3.004202656	1.405646575	2.476710591	2.609891353	1.863296816	1.925798215	0.973687325	1.757524847	2.440756055	1.418263432	2.321901234	0.934570056	1.073179097	1.424256418	1.728815228	2.130073957
chr1_225811864_225812118	4.6850835	4.229860424	3.904089925	3.105134361	4.654292075	4.366626944	4.806528396	5.170736504	5.103992113	3.598626275	2.751129856	2.855270121	3.026690942	3.522697519	3.718900648	3.229643602	2.57501816	3.601767871	2.614830027	3.849733597	2.873442558	3.916854848	2.699951824	2.594332487	4.653863709	2.673600627	2.526196225	3.40380854	3.377264748	4.0883703	3.794936771	3.579344265	3.549502771	3.691475003	2.712811137	3.416525484	3.845494677	2.812285779	2.822944313	3.026817603	3.67664908	2.55311798	1.971770441	3.495100496	2.619810744	3.177355765	3.000779198	4.18339595	3.384589978
chr1_225820587_225820964	3.159070044	2.688698842	1.562177432	1.95245137	2.094169221	1.983753273	2.933514563	2.742689222	2.882451107	3.10977539	1.999925054	3.359628744	2.707256259	3.78650246	3.900007989	1.841995311	2.985378743	3.312422287	2.406417398	3.199273313	3.415264253	4.698177802	3.505325248	2.494452749	2.746998379	3.790389686	3.346710751	4.425351834	3.843898536	5.857389223	2.775740019	3.060965338	4.275137534	3.105599606	4.40515828	4.28646191	4.374425671	3.524283221	3.6064511	2.732179535	2.418130058	3.398393656	2.913732431	3.462651856	1.527362966	5.43314196	3.555061846	3.35028264	4.014375619
chr1_225825666_225825785	5.820919629	6.049905493	5.348622123	5.654677597	5.035156032	5.754910109	5.77978758	6.11498464	5.672659648	1.058427562	2.650982585	2.068613288	1.877045423	1.713179194	2.361016749	2.195250716	2.33325079	2.980004268	1.306738999	2.891157029	2.689808608	5.036732425	3.587086672	3.240805904	4.828767351	2.496339683	2.51769608	4.505888357	3.424763382	3.67588686	3.895394688	3.146275891	3.75082613	4.195498158	3.000657104	3.349440137	3.342667827	3.336286988	3.248921767	3.143151349	3.080441567	2.923549919	1.586576835	3.61830589	2.953940383	3.846669729	2.363129923	3.777079897	2.211958421
chr1_225826181_225826469	5.016840646	5.463577289	4.840051182	4.935906174	4.800408105	5.351859331	5.747737651	5.413287941	5.165633466	1.832075456	2.103583942	2.253792851	1.140473469	1.295297117	2.569953405	1.76087468	1.837554138	1.965106032	0.921312969	2.507800494	2.655090327	4.653431126	3.052968219	2.623568664	3.094400314	2.794934116	1.895474946	4.517488451	3.653997761	3.837435299	2.584632064	2.756567725	3.895704068	3.734686942	2.525852896	2.640319735	3.053390376	2.750780916	3.243235324	2.495198077	2.400211457	2.68271718	2.240049761	2.393705391	1.927302048	3.444950521	2.393804156	2.833581469	2.20412457
chr1_226542461_226543018	3.180288026	1.563575295	3.329836021	1.964476087	1.764345137	0.71378686	0.806048613	1.319446529	2.104525251	1.103841811	1.593571707	1.18705618	0.977014833	0.385320365	1.149989896	1.194945975	1.307484134	1.767900118	1.60869057	2.422218213	2.012413137	4.895365739	3.051964853	2.980072816	3.276871149	2.314821236	2.324069417	4.035319063	2.329509301	1.279115033	4.039368478	2.626077737	4.735698363	3.439901889	2.710108906	1.653852011	2.420936564	2.02562277	2.591923136	3.39443463	1.836144473	1.821191889	2.175118472	2.35227614	1.537996191	1.476673361	3.578827792	2.596686285	1.488431481
chr1_226945152_226945262	4.360987156	3.51467961	4.254556293	2.967144154	5.033710516	2.954231164	1.628590094	5.003655323	4.731042726	1.651107672	2.325690402	1.829468877	1.674551306	2.185382733	2.272231101	2.800786563	1.88445749	1.971873065	4.888445449	3.931374389	2.561331312	4.985183589	3.718108182	3.835226108	4.32350531	3.803767942	3.334971582	4.833940583	3.984626645	4.784906157	3.562199648	2.737322475	3.309859814	3.964591093	2.858087804	2.806603335	3.137347364	3.055426905	3.340075423	2.317899068	2.096502648	3.340865015	3.100401825	2.866533915	2.243735601	3.824664093	3.152170002	3.309802923	3.121754249
chr1_227328249_227328690	2.86401128	2.345455099	1.807828859	2.565316784	1.803971217	2.446467677	3.459798292	2.410203178	2.224659441	1.120128178	1.829754166	1.40044639	0.343837622	1.394320994	1.13957643	1.15035092	0.752780588	1.431133572	1.406503823	3.066415906	2.246561426	2.753179243	2.812046104	2.511237635	0.66060456	1.063474416	1.325687424	2.162936274	2.295592142	1.570783705	2.485827304	2.088756222	2.137508863	2.206929087	1.74991767	0.927036639	2.116775155	1.764756182	1.700808175	2.122381436	1.137702352	2.044574293	1.540707289	2.333693268	1.499714234	0.15520316	2.369300629	1.392307367	1.90767879
chr1_228655782_228656160	2.308602174	2.729839972	2.031549179	1.464000149	2.256836316	2.082277944	1.117271818	3.412668698	1.910406494	1.66870003	1.222275735	1.253990309	1.431200259	1.461173253	1.506088092	0.930928664	0.828914032	1.696649301	1.146583019	1.678948187	1.748186893	2.068529162	2.32750796	1.401816048	1.756233517	1.542307612	1.545876289	1.415849847	1.712541487	3.322713934	2.367164948	1.514875047	1.820074006	1.752552874	1.542715701	0.337990745	1.890134455	2.44904391	1.521051575	2.243866642	1.466771059	2.476554579	1.204545919	1.161812706	1.182882033	1.676467001	0.756816887	1.41364057	1.829587224
chr1_229888413_229889357	5.944366567	5.578630983	4.55964787	5.532009138	0.871409533	1.592279315	0.387505586	1.687079059	2.176740668	0.959594144	1.398755353	1.157747993	0.570596091	0.948245858	1.256745695	0.983715598	1.782233848	2.154268551	0.789591133	3.381179732	2.314239914	4.221496652	3.252136214	2.403498184	1.657243448	3.870156068	3.274188323	3.513387441	3.593334241	1.301083341	3.905385965	3.518923817	1.955002386	1.989117307	2.527295776	4.517245952	4.076456482	1.907061094	2.475710419	1.745839455	1.401593376	2.98332913	2.820198058	2.590756497	3.932849732	6.420099135	2.329508921	2.414976747	4.199034487
chr1_229889455_229889896	3.975962222	3.251260433	1.947193072	3.357713579	0.721876805	1.050514177	0.245105984	1.324226477	1.853375247	1.29379302	1.598188145	0.720903226	0.270258721	0.649770218	0.544976585	0.945966725	1.121251058	1.72200757	0.65621446	2.416481511	1.496176206	2.552992566	3.159313454	2.363157943	1.682453871	2.224941779	2.336762051	2.005298818	1.886240035	1.257980055	2.666166481	2.626402128	1.038795115	2.191633865	1.737901569	2.222152138	2.109538698	1.490026686	0.969825001	1.312262592	1.133418256	2.030137964	2.002687114	2.301463903	2.103984862	4.304666132	1.393237993	1.743058759	2.614073624
chr1_230632357_230632577	3.456919535	5.088242194	4.123413398	3.337057771	4.879762586	4.245365316	4.178311094	4.901431759	3.104557655	3.688713307	4.969086869	4.042718831	4.091034707	4.187361778	3.615881902	4.446304723	4.506054139	3.414823616	5.467741081	4.147724668	4.045586018	5.263860956	3.672730191	3.528364794	3.737662221	4.443487694	3.94161933	4.48488168	5.592319135	4.299616937	3.886760755	4.654606888	5.176125005	3.954246526	4.526089673	4.999485303	5.38823899	2.102677159	4.557755174	4.078191391	3.027350584	3.297589397	4.565950971	4.537123606	2.374335452	4.152946553	4.435368828	3.273450363	5.479681539
chr1_230704857_230705069	1.690121628	1.743346725	1.451503754	0.846712318	1.297734116	1.060737997	0.530971084	1.200772177	1.189247353	0.844508897	1.970635884	1.798501577	0.454305102	1.90654199	1.405324074	2.231076778	1.436644596	2.882765858	2.091781231	1.226892143	2.544453572	1.97284896	2.420566124	1.00881658	1.903922816	1.766051759	2.01551361	2.747572142	2.37482374	1.681179669	3.496532828	1.867092087	2.647004475	1.389855754	1.998391865	1.793320311	2.21966459	2.184547919	2.119503665	2.268530603	1.876995613	3.001184192	1.548753633	2.549376625	2.046927076	1.903115095	1.786410254	2.9332738	2.732923204
chr1_230706583_230706849	1.90940903	1.781627982	1.816959191	0.457501041	1.24747968	0.728867915	0.548967132	1.325791524	1.362918282	0.406300914	1.871889399	1.241972192	0.6719248	0.871642257	1.553452333	1.88247435	1.215051303	2.55559568	2.254395086	2.65193345	2.111792736	2.471899999	3.300374578	2.009118885	2.052555501	1.709375173	1.768595847	2.771560474	2.313303047	1.994769832	3.553942082	2.602359609	2.331138699	2.193713407	2.640291695	2.02355945	2.218813954	1.419539919	1.99593246	1.945877681	1.943670111	2.21034575	1.026961558	2.4505657	2.123358801	1.30954367	2.372240229	2.640640852	2.888289898
chr1_230709150_230709271	2.431392979	4.557180258	3.440392347	1.030273222	1.853162933	1.506504883	0.739207506	1.284128035	1.929876031	1.7014121	1.338303021	1.628338482	2.325568851	1.979795864	0.875345104	3.261716226	1.561470261	2.982759995	3.522982134	2.547084941	2.256554515	3.447864581	2.294618263	2.048018554	2.694079796	2.218868201	2.885791161	4.901580547	5.78611825	3.415394212	3.985588889	3.233648536	3.951578368	2.293956486	4.303642313	2.336389597	3.172114511	1.698404703	1.011203438	4.561950095	4.120066029	2.102172199	1.898069237	4.082819815	2.047992618	1.652689742	4.250143876	4.234944602	3.381433535
chr1_230709287_230709453	1.67609294	3.900628723	3.113596023	0.864874644	0.92570256	1.636787542	1.133408228	1.440687135	2.048361721	1.268588981	1.275995541	0.792017086	2.089864645	1.621268377	0.880604735	2.064032794	1.605125661	3.377288969	2.317148708	3.346541659	2.321430073	2.266854677	2.84692378	2.739617917	2.275492045	1.95461885	2.550323561	3.941141742	4.310042432	2.767994401	3.754634076	3.10391252	3.35140204	2.710069917	3.138942275	1.805477314	3.239066708	2.085378763	1.658012639	3.051026335	3.094522979	2.589689942	2.107480239	3.236461123	2.075593102	2.127630485	3.392536946	3.957350684	2.74168128
chr1_230709599_230709802	1.978423065	1.626182287	1.743606735	0.665912149	0.801154663	1.155614555	0.957965341	0.646973612	0.945544404	0.569189312	2.1644983	0.903504754	1.042623756	1.132351228	0.863512716	1.382488353	1.747252744	2.78557522	1.977461686	0.954225603	2.012669484	2.445152426	3.613562413	1.161226164	1.968768369	1.857377098	2.834377993	3.414061848	3.056375936	1.819931306	3.418222586	2.452649523	1.605680384	0	2.345033388	1.33844744	2.582807882	1.98268134	1.629207513	2.043708256	2.630126079	1.179831624	1.615440456	1.128694819	1.508265387	1.626787785	2.78548842	3.352297251	2.564189733
chr1_230711052_230711473	2.303009354	1.240562056	2.046835741	0.631146583	1.392728027	1.015569236	0.878613961	1.518513227	1.498561336	1.167279459	1.235192481	1.546233915	1.367402032	0.671239947	1.022517515	1.246972955	2.179704993	2.485676895	1.842799027	2.491377339	1.834563117	2.08830388	3.328469842	2.829390128	1.796131133	2.113548807	1.43538369	2.69286385	2.328956682	1.780028272	3.510495065	2.572292124	2.383367224	2.315617422	2.545965168	2.191640748	1.977047305	1.107052644	1.078383405	1.75036788	2.325100858	2.81065204	1.396837275	3.183093589	1.625420996	1.911730358	2.065523233	2.745643491	2.781366883
chr1_230711555_230711651	2.855461397	1.640532521	1.924184703	1.444729957	1.084604878	1.326267195	0.439457568	1.64986702	1.435498066	0.838778915	1.341347945	1.826264826	1.432287238	1.648775776	1.64302524	1.97877249	0.91494325	2.632192899	0.987361292	2.876569275	1.04615065	2.325315355	4.154582494	3.643438308	2.888053969	2.107069263	2.698650674	2.556334232	2.188495577	1.252553474	3.793786951	2.885845552	2.61636717	3.552866006	2.754472786	2.854219443	2.992304064	1.233127135	1.251299571	1.693345031	2.740020649	2.23427071	1.954602193	3.19932583	2.113919313	1.989525418	1.771806824	3.052492203	2.466054459
chr1_230711835_230711885	2.683265687	1.875656841	1.300678767	0.513831126	1.882658557	0.368018679	1.579737274	1.382693842	1.258942142	1.633552975	0.690239943	1.327184959	0.93054502	1.435764258	1.140980837	1.936131938	1.470401388	3.034221526	1.789267664	2.602934981	1.824478921	1.221564849	3.450418839	2.272658187	2.275492045	1.337727306	2.614241245	2.572077925	2.385496182	1.143173338	3.152635202	2.459426115	1.364001881	4.030080769	2.325710568	2.022536568	3.169606263	2.688530617	2.968183683	1.893214121	2.961888711	2.102172199	1.265506815	2.505207638	1.944449391	1.827779812	1.632889865	2.701650656	2.933060198
chr1_230713031_230713309	2.741116279	1.699054961	1.950477552	1.047654691	1.84490628	1.500980334	1.471607675	1.855302178	1.887799163	0.430953117	1.924083584	1.712308709	1.483207998	0.965784644	1.64256171	0.709223429	1.57548387	2.611753956	1.724379074	2.611579716	1.965009332	2.27442768	3.188909942	2.748594423	2.754593046	1.521770351	2.125756069	2.812713779	2.691712346	1.963225382	3.790443612	2.926181619	3.274510287	3.007127842	1.646769259	1.853971194	2.822680336	2.327241726	1.821499682	2.27011727	2.439513148	2.789063616	1.351987003	1.423570523	1.542622447	2.893935996	2.323659306	2.62943097	3.209231922
chr1_230713328_230713448	2.74669382	2.439742962	2.785488669	1.48386457	1.713532877	1.654465646	1.306768955	2.314733177	1.508931925	0.615180593	1.226147467	0.84529899	0.731395171	0.82107274	1.430204246	1.313327247	2.968941672	3.235497053	2.142211604	1.822773572	2.394018232	1.790778832	3.286063704	2.272658187	2.614043099	1.851235077	2.147370473	3.36375306	2.854495485	2.10282219	3.755833551	3.146661368	2.233808201	1.052136002	2.014538824	1.696402839	2.879892676	2.368122958	1.461247166	2.165175572	2.651761812	2.102172199	1.47732781	0.494942581	2.813149279	2.708847241	2.656019617	2.944700632	3.210142448
chr1_230713489_230713646	2.496583807	2.33628043	2.661416188	2.25068159	2.376905451	2.101442267	1.151378654	3.102875337	1.900806564	0.992741026	1.826004389	1.873107556	1.66127003	2.078317662	1.488218709	1.560056533	1.723434929	2.850561745	1.589232267	2.884485416	2.406186706	2.1816969	3.396717468	2.651781742	2.528933343	1.601955418	1.587795745	3.093132211	2.669742448	2.026190275	4.442436866	3.040355689	3.088714815	3.107639414	3.302479191	2.497404329	3.462041271	1.28155059	1.568347184	2.502078678	2.703216292	3.341407958	1.371432781	2.431432689	2.215352929	3.522060926	2.38420493	3.044421183	3.594875295
chr1_230714616_230714746	4.020603441	4.778044178	4.441583922	3.159346422	3.798774298	3.556553266	3.073888638	4.946634706	3.267202434	1.58696184	0.957022348	1.32846016	1.964387383	1.757514161	1.750718075	0.778419811	0.996317948	2.134142083	3.260349105	3.349640356	2.514262673	3.628799057	2.610493417	2.511398348	3.927329689	3.265118672	3.38000682	4.585659205	4.267788527	3.293227211	5.392562755	3.123741426	5.229511104	2.886432095	3.65245322	3.609556788	4.82474121	2.974750892	3.018914372	4.42478414	3.701396467	2.404436449	3.005874225	3.072403977	2.52682005	5.582873544	3.860669703	2.64753517	3.889198073
chr1_230715429_230715520	2.246626159	3.101202959	2.637977502	1.669931706	1.106679065	1.399778588	0.985194144	2.60847672	1.515880508	1.362336422	1.506223852	1.705946504	0	2.614192203	2.014745231	1.76701265	1.963653186	2.61281827	0.987353843	3.479026912	2.114274193	3.116100163	3.192572569	3.115075331	2.275492045	2.480302057	2.665799135	4.462511509	2.305801361	1.974577386	3.311340093	3.26127482	3.366672524	3.350817679	2.893656671	2.888104778	2.642683259	2.868978879	1.711568965	2.788643815	3.805504087	0	1.246929307	1.739267121	1.625946238	3.304360444	2.509476021	3.015095083	3.46708577
chr1_230715590_230715667	2.524173729	2.32271569	1.640248017	1.06170694	0.950691825	0.976886262	0.808535512	1.915522726	0.948966316	1.227472817	1.83886614	1.587832064	1.061788661	1.975500269	0.959042376	2.159817913	1.304668493	2.90985426	2.458902822	2.905412109	2.119962916	3.240275953	2.512814184	1.580490436	1.558639587	2.202175531	2.166971243	4.23703301	2.908317388	2.982588194	2.989225427	2.21499547	3.222906794	2.438789977	2.527001656	2.74611677	3.071855312	2.672553499	1.913337411	3.150705442	3.508787444	2.102172199	2.054762344	2.528177969	1.785648709	3.348828921	2.592470582	2.499625129	2.538917799
chr1_230715791_230715861	1.513345107	1.773901545	1.56283831	1.252524533	1.116433699	1.754553847	0.332971217	1.887284939	0.730619581	1.217139014	1.672581759	1.876896452	0.731255153	1.095234925	0.664879473	1.391382044	1.727110764	2.312004439	1.885561187	2.254037112	0.861790449	3.226741941	2.186192774	1.544021982	2.077123214	1.837661488	1.828938211	3.621923436	3.299217101	1.935212424	3.305087288	2.323559318	2.624404724	2.024114649	2.430192672	2.915018968	2.600517408	1.738972233	0.860037844	2.440706605	3.188717537	1.429657503	1.033720945	2.990800053	1.631853155	2.771227358	1.640743353	2.950645926	2.841724184
chr1_231233277_231233349	2.408648987	0.35889249	1.688004487	0.797450433	2.122706096	0.265186156	1.657852855	2.002127928	1.705128768	2.497121306	2.235966793	2.074326125	1.726065814	1.462479808	1.710652677	2.347357397	2.18434997	1.731795536	3.989895252	1.465831739	1.820041247	2.227898028	2.448347942	2.437651279	2.153918972	1.36126326	2.037725191	2.8133517	2.998344989	2.316421419	2.833480887	2.428073386	1.885665111	1.646233687	2.088728029	1.932918539	2.963582602	0.619193052	0.697113041	1.389373305	2.346989159	1.716854844	1.392328077	1.652494466	2.586484918	1.600510539	1.021456575	3.052903494	2.549143372
chr1_231233350_231233559	2.167926699	1.573036006	1.311650686	0.965043316	1.557516986	0.911467006	1.393906091	1.994917004	1.133131565	2.127946049	1.740125377	1.673934894	1.438391863	1.497232893	1.553521339	1.854603377	1.656112414	3.052967926	2.699481382	2.550078911	2.270994159	1.633399178	2.625600555	2.881977362	1.900196713	1.105371163	1.641247165	2.392923151	2.55555765	1.546361678	2.028079145	1.829515552	1.632535108	1.303147131	1.386317024	1.12970452	2.36280708	1.63401104	2.000259074	1.560376299	1.787333922	1.951614145	1.219343752	1.97925755	1.717532063	0.762365221	1.816880804	2.922413763	1.678069178
chr1_231423827_231423967	5.910140157	5.65002146	4.733135245	4.654878675	3.551677919	4.795550483	5.185406731	3.513927457	4.071483982	2.347592319	4.724570422	3.333236151	3.725332149	4.701431736	3.032370415	2.750700635	4.029122129	3.979569906	4.075619321	4.553111253	6.069103201	4.747066204	3.836314985	3.643438225	2.162132069	4.58809708	4.793932936	4.462955295	5.83476779	1.962957747	3.863458833	4.093322742	6.587160884	1.674015685	4.063030985	5.854298646	6.274267152	4.047747719	3.675077779	3.00049046	2.429759831	3.243233101	3.073103954	3.665992556	2.940544423	5.310705383	3.062158835	4.469967875	4.491883147
chr1_234538252_234538414	3.030490118	1.124608713	2.35642097	1.353338593	1.290907459	0.750212473	0.576363384	1.860424589	1.270076352	3.278948497	1.852285301	2.385740792	4.359713173	3.09701539	5.036962935	2.926855788	2.928964758	4.174802914	3.845957268	3.913271055	3.848846918	3.201850035	3.123763207	2.594198949	4.092724437	2.550132273	2.580400856	2.77241247	2.538836042	3.111032526	3.488837785	3.10725135	3.363249328	3.273828208	2.635194276	3.400367324	2.908514737	2.150569509	3.251169854	3.14523001	2.285032832	3.462441685	3.450185171	1.739267121	1.966803979	2.485700592	2.990980727	3.559187239	3.282021837
chr1_234620786_234621173	2.664818464	1.118883208	1.983287497	0.494737389	1.493340056	1.800309171	0.999737834	1.887154969	1.371809237	2.021217972	3.343212458	2.144786598	2.838015353	1.668163525	2.412670387	1.870603969	1.972904243	2.088364965	2.216731163	2.815393035	2.940770956	3.005562723	3.341912812	2.651405242	3.143846101	2.42239926	2.73701827	3.174059784	3.291738569	3.246599637	3.330761045	3.08838583	2.718539049	2.855567954	2.798257767	3.462529098	2.934802393	3.294417774	2.629089822	2.315915916	2.864436789	3.147212748	2.775653543	2.603157724	2.585105132	3.096859383	2.113948355	3.851231677	3.452566239
chr1_234645548_234645657	2.155740307	0.891760206	3.663853165	1.036185851	2.101145204	1.49790649	0.834616784	2.321028113	1.627514848	1.79916211	2.593194751	0.280481863	1.751791721	1.67608477	2.473034285	1.477075263	2.55907136	2.820549024	1.461138791	3.106485626	3.070833506	2.763960264	1.882737969	3.847482314	4.553720276	2.704703604	2.456756382	3.876370478	4.370591578	1.937963435	2.932980362	3.560552178	3.792473237	4.309369233	2.970833059	3.1068005	3.706023672	3.029101176	3.143539292	3.795204122	2.148842905	2.784951395	1.99736903	3.059666615	2.920287156	3.653740035	2.296713299	2.686589619	3.811542554
chr1_234716466_234716609	2.976321239	1.266881431	2.564981734	1.858634092	2.751059826	1.637919701	1.595952057	1.78709388	1.759265038	1.074087144	3.002582096	1.298367394	2.149479707	1.644326772	2.381917765	2.219222675	1.833902495	2.629682558	2.459548631	2.916111545	3.339039565	3.021966457	2.450760359	2.361853847	4.181068246	2.547029452	2.545761054	3.928937754	3.120940991	3.641074187	3.712967915	3.820610454	2.60622381	3.618586895	2.980670527	3.145683037	2.654665304	3.303092798	2.531059047	2.558528979	2.472946134	3.206937587	1.105991562	3.285330374	2.250304006	2.476087254	2.777808945	2.604554499	3.713244009
chr1_234716642_234716691	2.690559054	1.438759688	2.625718317	0.924848445	2.198895551	1.040859082	0.560511966	1.379730611	2.611802248	1.036595419	3.32488358	1.091675803	2.117603789	1.94394601	2.681363249	2.111642097	0.653770622	1.587070413	2.150195038	3.479026912	3.570935733	3.222867519	2.26663072	2.272658187	3.49112707	2.606923735	3.352735877	3.306126199	2.956690719	1.974577386	2.792485593	3.325791747	2.921652537	3.350817679	2.883414351	2.563152302	2.672550135	2.51556811	2.524732638	2.945265036	2.633984424	0	2.153407418	0	1.931841055	2.214952823	2.492208239	2.862918804	3.752149592
chr1_23478932_23479095	4.492456469	4.909254208	4.696779818	4.706430807	5.520830099	5.492621163	3.819523207	5.863996043	4.877086488	2.675040983	1.916525731	2.401003539	2.631979485	3.566966956	3.120371351	3.22010517	2.447518861	3.549235232	4.564119709	4.506723895	3.054550252	5.462644011	4.45098287	3.760681768	5.830854596	5.091435176	5.394967696	4.525415617	4.720839519	5.680770415	4.516071913	5.297412438	4.605431784	5.8089782	4.733923691	5.048093595	5.307531644	4.597067415	4.224141662	5.340396148	2.838088847	3.560718218	4.845762736	4.833108094	3.099906165	4.263655938	5.455630226	3.256851946	5.531800183
chr1_236058993_236059196	1.200308214	1.207311209	2.324428752	1.148029573	1.450716295	1.510479084	0.478329827	0.96520025	1.213306362	1.300260435	3.225187346	1.053007437	1.097120036	2.313343427	1.290535709	0.70729599	1.973201762	0.561970583	0.994383555	3.685155074	1.493921362	2.829052337	1.221306242	3.765610239	4.353876899	2.904771765	0.775769558	1.437277012	2.300951011	0.154608875	2.971809559	2.943155556	1.82790236	4.99620733	2.588845605	1.170730895	1.372187633	2.431525113	2.625808412	1.901380651	1.977489886	0.876217679	1.718653635	3.918776948	2.378866479	1.511199039	1.766391149	1.666715877	2.153234546
chr1_236059419_236059592	0.79792331	0.633770018	1.135644391	0.605325912	0.60218072	1.015666934	0.029170031	0.969771783	0.66145481	0.79898635	1.780435081	0.361137618	0.770015695	1.997112965	1.022436713	0.644027102	1.067641487	1.526294896	0.987354445	2.795068604	0.814237233	2.049151623	1.88816697	2.055376257	2.495961478	1.791881258	0.569753529	1.298179604	0.449522724	1.681306278	2.034014291	2.044205526	2.006483256	4.076305257	1.104225959	0.865892981	1.627087019	0.946102822	1.477958293	0.848572997	0.463286976	1.694635586	1.641591516	1.525585393	1.197843272	0.685248304	1.226336	1.497512562	1.415258139
chr1_23735126_23735371	2.537087948	2.661274023	2.65544121	2.724208783	1.005500908	3.369104951	2.197840599	2.034747021	2.175237998	1.985705487	1.546858986	1.754925001	1.894428373	1.967453107	1.116260439	2.036717249	1.890800928	2.272144886	2.011442433	2.634561101	1.801132876	3.37636336	3.261219447	2.713804414	2.934165593	1.794278515	2.681641427	3.045620435	3.046007466	3.776257766	2.617707231	2.329342156	2.264198896	3.36491226	2.044652723	2.835204714	2.670606366	3.133732515	1.911167618	1.720729552	1.260384079	2.286386607	1.73052532	3.483503982	2.286015895	2.129113392	3.800613297	2.698505898	2.426529426
chr1_241525076_241525241	1.347190912	0.754411281	3.771721601	1.154769328	0.074072985	0.305661856	1.141137119	1.108274308	1.306821533	1.75673288	1.726273328	0.543308721	1.660803099	2.250536528	1.730124833	1.943931331	1.918629545	3.408678165	1.522453092	2.473088698	1.623882852	2.05681969	2.105253005	3.120864567	0.932077081	1.183440135	1.894827841	2.071219249	1.003642508	1.352795827	2.784069503	1.62786539	1.560826131	2.642124588	0.841403248	1.629992765	1.761124043	2.723934821	0.333710317	1.486953975	1.039019544	0.72135538	0.693774154	1.631198771	2.02490605	1.145556515	1.789085111	1.60020515	2.636255699
chr1_241531322_241531455	4.63093409	4.550458633	4.751566639	4.598389672	4.505024337	4.332458408	4.116738329	5.427057187	4.554471839	3.775328761	4.494417136	3.6830851	5.056956537	4.983113966	4.167313462	4.612991863	4.170420175	4.451720777	4.494548194	3.843564193	5.586036531	5.541511996	2.983954812	4.409766053	3.97377623	4.823293218	4.39511316	5.358847839	4.840885038	5.640082052	4.419297504	4.015042403	5.525622996	3.97401523	4.43299036	4.928272655	5.346493504	3.865859249	4.062033704	4.54662093	4.473739306	4.030426622	4.949167874	3.635698453	3.661704963	5.607344542	3.866823847	4.170273849	5.211610187
chr1_241631883_241632007	3.045425161	1.104120696	1.089571002	0.54249844	0.225367439	0.971864536	1.548602181	1.477726087	1.109197708	0.768555529	3.484611841	0.646722342	1.587136443	0.814299731	1.006556815	0.963855848	0.970140248	1.84657553	1.56808618	0	1.805053061	2.67709159	2.24077939	1.833923255	1.99812943	1.431098611	1.640225685	2.274496712	1.678299865	2.74207512	2.492934581	1.044139536	1.460581883	2.024114649	1.88809762	1.801582705	2.371184943	1.19954965	2.411995301	2.32875101	1.53447372	1.896269468	0.928602428	1.731094239	1.871181428	0.585809439	1.000978935	0.605954182	2.970377189
chr1_26072391_26072609	1.654122059	0.793034081	2.229978685	1.934285747	4.703972515	1.630056862	1.360491402	5.588087973	2.46756692	1.740333862	1.523043133	2.636878678	1.602352985	1.803520654	2.908719935	2.995926681	1.88019566	2.591889804	2.388648679	2.296067728	2.355555941	3.826558592	3.639563691	2.591552219	1.832316866	3.923501726	3.022983322	5.082911373	4.010976226	3.314809304	2.880426864	2.689565615	3.639211576	1.542813231	3.712591517	4.92825414	4.367715053	2.668620252	3.360373821	2.679058973	1.760596069	2.923549919	3.423290228	2.795598277	1.479391114	4.568880211	2.29557143	1.662383046	3.077427024
chr1_26072642_26072827	1.621771714	1.526363118	1.706374832	0.871875495	3.372525234	1.199021621	1.551891029	4.512265974	1.866606718	1.73465166	1.724919852	1.751045701	1.4183676	1.326315647	2.32934926	3.144810935	1.64784882	2.430210443	2.521748237	2.71567761	2.218193582	2.721977224	2.994482109	2.85911235	2.306103333	2.369807936	2.492864008	4.500402081	3.234149635	2.62150788	2.424218404	1.867451434	2.86272231	1.39226498	2.566693014	3.296411651	3.696203463	2.298910819	2.231322534	2.105295919	2.189172422	2.519943418	1.942767882	2.65460467	1.477163251	3.538451103	1.325553059	1.620706405	2.078984085
chr1_26904160_26904421	1.993097658	2.782769196	3.293701521	1.550616361	2.625359376	2.277862219	1.934431803	2.325333651	3.278306332	2.293407309	1.661258907	2.059631619	1.187600676	1.272614648	2.716051533	2.576907867	1.606832027	2.292840025	1.970638857	1.55803543	2.295403564	2.116122816	2.151969457	2.602360823	2.059862381	2.190041107	1.988313608	1.830967268	2.184296363	1.823103651	1.497175489	2.280392788	2.502466339	1.121186152	1.863366537	2.513345005	1.475721375	1.903273291	2.260933258	0.573097009	1.980315963	2.05475987	1.087632465	1.735389976	2.007789249	1.48938928	2.272971318	2.829741829	2.454274713
chr1_26915541_26915757	2.932914958	5.192053929	3.982986186	2.643454703	5.265934205	4.055466704	3.142326983	5.387935449	5.158454046	2.113947282	1.976200319	1.788715192	1.533682892	2.211403517	1.774240207	2.31590433	1.711752709	3.03319873	2.654176971	1.897464008	1.757684445	2.241955487	3.213708681	1.927187089	2.962361929	2.179422083	2.790800033	1.991653645	2.33445136	1.831229387	2.144565243	2.088873661	2.018371558	1.941183506	2.091751609	1.937485914	1.344388405	2.013204044	2.14505287	2.041087287	1.67674495	1.769421994	1.916551298	2.259871316	1.561297987	2.155146446	2.135779916	2.505307321	2.476027266
chr1_27951505_27951563	1.182866796	0.513712328	1.627529209	0.513831126	1.106679065	0.821198541	1.00689	1.227924948	2.329475521	2.062943646	2.02423422	2.196166081	1.238171681	1.097587159	2.212405433	1.540244563	2.340302675	2.810064493	2.150221655	1.822773572	1.838907485	2.27357701	4.483327979	3.403310886	1.832316866	2.722433691	2.838587367	1.978991964	2.929949295	3.339157966	3.155434402	1.60271608	1.6182391	2.834881851	2.712659497	1.64815452	2.293085804	2.69823862	2.733197732	1.831356055	1.620901728	2.102172199	2.364805235	3.909958529	1.944449391	2.952137352	3.367443347	2.312276272	3.078560418
chr1_27951563_27951846	1.413695257	0.592547233	0.738468123	0.443411386	0.423344666	0.249530733	0.137355602	0.646107193	1.121666239	1.886958716	1.774406378	1.500896718	0.873595354	1.227354275	1.746082013	1.412864063	1.667362229	2.220873372	1.76441247	2.519661251	1.669278921	1.148226111	3.148899186	2.603574402	2.932341208	1.809586801	2.207687272	1.121276548	2.227822656	2.133962178	2.85496933	2.06722165	1.333798723	0.684352885	1.079395793	1.716918203	2.243205888	2.24409832	1.883348579	1.506384993	1.614855999	3.029132691	1.698254181	3.045375855	1.139942268	1.740568063	2.564900152	2.636398398	1.693145744
chr1_27952460_27952554	1.849382192	0.674839647	0	0.363722487	1.437956751	0.368018679	0.209865682	0.236062283	0.695914565	1.466037332	1.73429729	0.320594724	1.401417871	1.531895243	1.676262763	1.481755306	0.98152097	2.324673734	0.99114704	2.602934981	1.099268417	0.532426794	2.266746195	2.266559507	1.832316866	1.892933321	2.581417365	1.383724193	1.983378542	1.976578587	3.257531851	1.867951803	1.917561605	2.35378924	0.326874256	1.869323231	1.611637553	1.363393685	1.527117433	1.121157792	1.9103664	2.816399263	1.998504992	2.279855552	0.95570982	1.37174207	1.754826459	2.049832318	2.322405815
chr1_27952565_27952803	1.833752724	0.74802214	0.847333558	0.704138762	0.816855348	0.658186768	0.699488888	1.211519065	1.32187782	1.281353051	2.086100084	1.936488952	0.696449273	1.529201218	2.094445445	1.530672849	1.305697107	2.907151752	1.408961018	2.287190112	1.576296554	0.676845464	3.393611331	2.178300486	2.353506499	1.952631672	2.505976151	1.363487365	1.999195802	2.032366617	3.206325293	1.913704327	2.028566367	3.439181899	1.278473573	1.839315568	1.794899157	1.492235551	1.453212691	0.834084035	2.106293335	2.573900122	2.026798532	2.30173776	2.031657741	1.006496431	1.961610403	2.695124333	2.341561354
chr1_31417159_31417403	1.791517611	3.300354112	2.744238381	1.207247047	3.234910627	1.476090793	0.802062951	4.345418054	2.899131577	3.327851568	0.32134054	3.683462655	4.253232942	3.101473176	3.751101249	3.654486596	3.608446337	2.539126918	3.13054799	3.241111328	2.145209053	2.556692686	2.846760615	2.64646715	2.168401732	2.74196328	3.064426178	4.920917968	2.855608592	3.064848765	3.081193971	2.572869595	3.403389581	2.156116773	2.23384561	3.221119925	2.15336588	3.294629336	2.778694931	3.526906387	1.430380006	2.830797091	2.004877421	2.675042416	1.861299976	2.848787269	2.83990233	1.475317775	3.520955327
chr1_33343491_33343629	2.124962427	4.296766232	3.036158866	1.986697255	1.849223074	2.643767575	1.549533468	2.033889176	2.545463018	2.334221412	2.396520141	2.478941067	2.234686684	3.359494846	1.704331796	2.965077891	2.006771223	2.633591871	2.785623333	3.883089285	2.889361158	1.969599604	2.963377931	3.289098803	3.145723478	3.039641626	2.928277336	2.501138602	3.034683906	2.670849992	3.265681276	2.355391318	2.527297589	2.42132517	2.695622713	2.734075352	1.946410504	3.546290131	3.188026198	2.737495427	2.461068578	3.311213578	2.082825861	2.425531405	2.293863568	3.465046509	3.361260412	3.105716216	2.740932681
chr1_37517468_37517881	1.659860327	1.075686357	1.726539077	0.459451871	1.483138713	0.942789132	1.529245785	1.429384402	1.18806945	1.976225883	1.983782373	1.708955299	2.007668811	1.324727622	1.923364128	1.485168183	1.032926846	2.538145081	1.14076927	1.683452683	1.841704016	2.120611617	2.642825745	1.847215991	2.459969902	2.329312637	2.462162048	3.224624383	1.825398645	1.804251397	2.537812053	1.81734973	1.830882721	2.281588256	1.034869437	2.267044848	1.955487512	2.096690933	2.12621852	1.634010339	1.312554149	1.186470743	1.817159404	1.432307963	1.951052297	1.585352309	2.019844847	1.978904152	3.90729294
chr1_38985847_38985958	1.134607361	0.560535101	1.548092583	0.5412378	1.137914928	0.741266916	1.317806988	0.365898858	1.09989013	1.70487312	1.770163073	1.749111394	1.43740479	2.525198937	1.80804004	2.436378972	0.505196847	1.857115769	2.678968818	1.50024402	2.618335385	3.035050487	2.907855195	0.757427163	0.547407139	1.859003314	2.802010604	2.142824247	2.814684874	1.994511184	1.852053649	1.555005374	2.83112065	2.370945184	2.913987137	2.445723482	2.488982794	1.179878368	2.012233844	1.555504437	1.321789216	2.102172199	1.115168162	2.063990848	0.978373792	2.18934527	1.256671943	2.599634233	3.130671712
chr1_39568281_39568405	2.51169081	1.443253089	1.758265552	1.119308503	1.329913285	1.935224043	1.947263989	2.021035586	1.538376721	1.674658212	2.238092904	1.541359888	0.986798057	0.47069464	2.757354283	1.704458947	1.322018381	2.336200918	1.721541643	2.868506442	1.683033045	1.745857108	2.806337372	1.140952393	1.228051651	1.256032136	2.147453873	1.058856762	1.368309174	1.377023644	1.780054437	0.807527539	1.044855035	3.664026873	1.059928287	0.896294516	0.923355893	3.055895449	1.645212474	0.617289069	0.792781906	2.589766658	1.091202237	2.006340992	1.345674729	0.355926653	2.165245693	2.620109165	1.202686201
chr1_40390970_40391188	1.611089051	0.878298722	2.895712227	0.263487484	0.608330469	0.433366768	0.372042699	2.483719496	1.910942727	1.801659888	3.4714968	1.428122217	1.66861626	1.670394163	1.780571598	2.351886162	2.011971232	0.954202285	1.672746151	1.35603851	1.151684196	3.328198824	2.210587839	4.001881636	3.777926106	1.976659445	1.947443719	2.101681538	3.504976063	2.714400783	2.699687401	2.069616147	1.694599187	1.403964029	1.995032657	2.072663871	1.198075983	2.535405979	2.312156584	2.32690256	2.166590829	2.411670463	2.37715028	2.080337256	1.879742978	2.148395659	1.929121915	1.499175396	2.955691337
chr1_40395399_40395522	0.388939302	0.663467561	1.98454655	0.513831126	0.807711209	0	0.747926872	1.595189427	1.220664744	1.524155782	2.410241167	0.49022312	1.084446521	1.849294754	1.394976141	1.54529934	2.220669735	2.378781658	3.770754364	2.602934981	1.404391371	2.898891834	3.345350498	2.349633717	2.100926869	2.120262856	1.879141447	2.082890325	3.103107822	1.571222775	2.260112169	1.510528617	1.310907946	0	2.610645638	2.079841479	1.495617942	2.050801885	1.642295136	1.952528646	1.313265436	2.451998479	1.9479307	1.739267121	1.409171661	1.285797024	2.163495078	1.090492201	2.826650175
chr1_40539529_40539804	1.025610225	1.000925696	1.132200724	0.981986018	1.451178595	1.079666918	2.479116938	0.889789602	0.622791	1.555226909	1.060903904	1.614849178	0.559378051	0.600300858	1.048485423	0.913688233	1.559194874	1.604542912	1.464487552	1.655372329	1.685864864	1.30578709	2.382726993	1.706834824	1.189377052	1.149024989	1.522527146	0.398211524	1.269009856	1.040985437	1.880594401	1.358631605	0.9841402	1.01877093	1.920805262	1.212640657	0.983894786	0.131497696	0.476803924	2.061881274	0.839761987	0.677014677	0.844420677	1.739267121	1.294432608	0.402236508	0.374794484	1.694444044	1.845918629
chr1_40729679_40729975	1.636854135	0.679226269	1.14418131	1.279139125	1.145548073	1.250717429	1.813276597	0.634431186	1.440946438	1.852173964	1.192887848	1.072862647	0.771512918	1.101236104	1.874684484	1.147385272	0.968387487	1.853248122	0.39178755	1.511856057	1.230147884	2.009788015	2.618060746	2.109116999	1.393215768	1.928445122	2.442244224	1.607491017	2.075050716	2.012947729	2.394217336	1.577244161	1.534739023	1.657862071	1.969273782	1.244344044	1.261555818	1.843415752	1.767189462	0.74873238	2.009492271	1.840537328	0.926868538	1.80598267	1.935390432	0.911594972	1.879451299	2.569620194	2.082756536
chr1_40729975_40730033	2.515021263	0	1.434382176	0.55645194	1.428626754	1.390072067	1.588198784	1.077908926	1.026033117	0.80261696	1.373695549	1.019845439	0.668663898	0.648590566	2.377012477	1.848359892	1.327492019	1.930787572	0.576534169	3.17797164	2.071179456	1.176272373	2.399659493	1.890997982	0.613418168	2.312213076	2.166694424	0.88838775	1.478922897	1.417340211	1.854371027	1.180324216	2.084367598	0	2.010757583	1.605177801	0.949232745	1.815087483	1.903846837	0.971680629	2.242621897	3.096339287	1.34291992	1.513387419	2.413131531	1.141304928	2.104885521	0.985408885	2.08902866
chr1_40730043_40730194	2.475833338	1.299788187	1.369757047	1.414393019	1.861303141	1.614393693	1.010686653	1.442885238	1.037381214	1.868746375	2.028156501	1.319012158	1.137406216	0.648590566	2.112087278	1.141303961	1.860930065	2.39901352	1.774234859	3.416823041	1.888345928	0.899677455	2.3867202	3.224884257	0.083196886	2.105306656	2.375741434	0.596822803	1.854002513	1.344705239	1.876361494	2.01645217	1.823622703	0.191813227	2.042262617	2.022196103	2.01462643	1.136579449	2.573029867	1.498967449	2.254121283	3.025614133	1.488781747	2.997290625	2.4001341	1.501905467	2.352751248	1.972090722	2.503060174
chr1_40739686_40739747	2.168739451	1.449593319	1.627529209	2.293101271	1.967652939	2.080583844	2.540951642	0.35431936	1.15023281	2.498252175	2.239314238	1.846816738	1.066944704	2.304095124	1.765912557	1.492677119	2.633202896	2.314196676	1.779121787	3.092481378	3.231608945	3.736273639	3.622859312	3.099298595	1.202596378	2.332662761	4.054459817	2.298435447	1.759734511	3.680375109	1.576198846	2.185113807	2.233488043	2.824677892	2.321570803	3.016960226	2.135705181	1.356837194	1.700078479	1.814250171	2.031756652	3.631390174	2.4910986	1.722604439	2.398723276	1.600200501	1.628619041	2.503611348	3.538648053
chr1_40739809_40739995	2.592810953	1.122025728	1.374068967	1.796859151	0.642428863	2.876556093	2.057787897	1.835745222	1.237911099	1.42198246	1.584573077	1.209168325	1.004537266	2.327357918	1.665279931	1.807351705	2.297404751	2.339983772	2.030325341	2.738877404	2.589882723	4.217008767	2.880087295	2.272658187	0.802020126	2.054091047	3.274608048	1.804561229	2.190975462	3.228624883	2.987756509	2.165018264	1.700102966	2.070167424	1.881011708	2.478416286	1.511679333	2.118274261	2.162758755	0.489316674	1.758403028	1.769005648	1.908268869	1.969761037	2.402537541	1.147777141	1.862557263	1.391683347	3.976383863
chr1_40740268_40740441	2.533826822	1.272580674	1.249446441	1.866712979	1.172303679	1.843039144	1.578240387	1.653587385	1.443167152	1.856189645	1.259426173	1.289484935	0.540182234	2.895121685	1.9659432	1.967832172	2.579806339	2.583264927	2.326354952	2.869347464	4.081849933	6.527627506	3.439399101	2.798802174	2.177389191	3.878471505	4.942263599	3.154525883	4.4094637	5.579277032	2.481548294	2.037931066	3.020223642	2.384028104	3.487957158	5.333651957	3.374135426	3.398222617	2.160688904	4.240589801	1.989542928	2.702982602	2.524101176	4.451023773	2.487873389	2.652711925	3.535364709	2.551465298	5.934838938
chr1_40743749_40743916	1.477416185	0.847959587	0.851215211	1.506557397	1.129678844	1.061343602	1.823302803	0.760951109	1.32632145	1.099585567	1.432478282	1.862601848	0.379033411	1.202240896	0.843202253	0.984745969	1.245855307	1.433092898	1.696720457	2.397765947	1.95052603	2.698795133	2.886211708	2.058893911	0.598127514	1.899670841	1.771512602	0.873664212	1.231103255	1.333958092	3.375375939	1.983403035	1.581371758	1.791307591	1.850616884	2.108981371	1.331531562	1.1675097	2.056485352	0.939572327	1.902233938	1.404236536	1.649601272	1.376538965	2.431890358	1.065811529	1.619789882	2.295445365	2.391588844
chr1_40749235_40749319	2.283160026	1.690410395	0.775395716	0.590017862	0.877308015	1.115423737	2.833897218	1.225883487	1.002203298	2.211410968	1.620299969	1.151646801	1.479673143	1.094419795	1.780826487	1.033615387	1.197614713	2.434033601	1.937597367	2.602934981	1.430939445	3.942483926	2.485060761	1.298574841	2.275492045	1.507107911	2.662780099	2.55684545	1.581637623	1.952025597	2.744360719	1.466342564	1.238961903	2.262361131	1.660928178	1.940886668	2.635262293	2.177893074	2.632908856	1.723649656	1.768448412	1.404236536	1.847435453	0.919085489	1.985872523	2.408823921	2.40871409	2.041762867	1.928908087
chr1_40758372_40758559	2.101729906	1.161681158	1.119329773	1.329557435	1.39167152	1.664635818	2.679144263	1.24669625	1.193446464	1.296408757	0.698862172	0.8248493	0.725193302	1.28556134	1.468405695	1.951942276	1.205764908	3.089823928	2.122619712	1.969958665	2.046092267	1.801866247	1.926203955	2.13472512	1.746592403	1.295187783	2.357221363	1.312575638	1.529966393	1.086005465	2.333386462	1.81054754	1.328544281	2.024114649	1.731260798	1.67842441	0.341276042	1.758784012	1.416643395	1.30808142	1.507989301	2.771836166	1.543627871	1.892911889	1.837798046	1.269819139	1.316975138	1.879290999	2.163413451
chr1_40758894_40759025	2.075269598	0.988651648	1.38837911	1.745680925	0.9761602	1.523721862	2.650202254	0.911611417	0.924987987	1.234407109	1.884986488	0.219176922	0.888901017	1.250519361	1.13745708	1.839254574	1.582374143	2.199647026	1.269082551	2.416600182	1.208910769	1.255140151	2.578391254	1.544021982	1.514640066	1.299550955	1.883655936	1.30514621	1.621432966	1.678985176	2.316416422	0.518550712	1.53863151	2.024114649	1.487053266	1.730678923	1.065662355	1.088702807	1.321409325	1.215295999	2.271071176	1.282779589	1.198597668	1.236815306	1.528422554	0.917446302	1.001854487	1.588952129	2.579243334
chr1_40759095_40759249	1.865515832	1.489074337	1.702981846	1.660600425	1.494217934	1.54752393	2.358224044	1.258106701	0.723153277	1.857138712	2.516541341	1.545912844	0.345535078	0	1.356029174	2.152882014	1.510230923	2.636906683	1.906837978	2.924325263	2.403925515	2.188376191	2.556010373	2.47991462	0.819667702	1.501013378	1.808114608	1.32748315	1.530235681	1.411442642	2.870718791	1.53474214	0.841846101	0	2.726467451	1.552851924	1.605207443	0.390392476	2.323925926	0.901114302	2.511360907	3.349971841	2.233865499	2.243600218	2.317999934	1.825133751	1.557752134	3.016177438	2.502223307
chr1_41232517_41232681	2.169998082	1.447556209	2.346754253	1.04462148	1.372958126	1.375095977	1.906877354	1.757349199	2.809277192	3.313785611	1.194492965	2.472505506	2.897287894	2.512161334	2.865470294	2.168821199	2.575059722	4.284677821	3.386803924	3.106485626	3.057115181	5.230774223	2.747241349	3.328101742	2.270831251	2.234929901	2.646207727	3.776886368	2.817495393	3.653123531	2.132874731	1.678266688	1.841714609	2.741133173	3.619926081	2.82482315	2.612014982	2.83455253	2.297712858	2.863206165	1.130009612	2.320902314	1.903891774	2.939926777	0.761695279	3.425027518	3.944828609	2.654318327	2.26640909
chr1_41233835_41233954	2.380305123	2.408484133	2.140276592	2.077985155	2.461360718	2.544183038	1.689960864	1.922123151	2.857205036	1.951167313	2.079118008	1.858874506	1.454189073	2.092466215	1.694462782	1.951955233	2.239433333	2.203702123	2.753287934	3.32791093	2.912120356	4.017466531	2.603716739	0	2.275492045	3.034306125	2.110341089	3.305762582	1.822825844	1.929454616	3.28390842	1.664991816	1.806563831	1.447333675	2.463324255	2.401304913	2.47342152	2.088404992	2.555968083	1.020946756	1.757412544	3.089885207	2.262696101	1.739267121	2.136955188	2.787269946	1.892685722	3.875000274	2.980127691
chr1_42152559_42152729	2.257960533	2.983989788	1.038126086	2.945961282	2.366663125	1.152672475	1.432159423	3.026829765	2.845466129	1.575164337	1.726431323	1.868746797	1.427867773	3.43321837	2.499054543	3.937097758	2.38510659	2.519884544	1.306748335	1.291561362	1.64444879	1.147723926	2.57351006	1.958050445	1.823132679	1.871569224	2.002109135	1.46716803	1.502451553	1.285133801	2.146104842	1.732753351	1.376604781	0.572578085	2.486062147	2.200457784	0.572453295	2.060500889	1.860508252	1.886822032	1.551539636	2.49074005	1.369705296	0	3.019520465	1.610356585	1.306129868	1.787673793	2.69076505
chr1_42817851_42818055	2.927386675	2.132168704	2.707861814	2.70024388	2.684061801	2.055174629	3.146768374	3.479031722	2.996810285	2.582513937	3.14456052	2.239220907	1.695178574	1.712824381	3.517334201	3.390661958	2.258819742	1.632176509	2.714340142	3.414852059	2.662278734	2.486981928	1.831376459	3.122874021	3.547979831	2.628235273	3.090840349	1.813950509	2.671622221	2.969378657	3.449625762	2.728725239	2.575168573	2.934720448	2.191525518	3.013429894	2.934490204	2.700084019	2.990969211	1.65777455	2.29852683	2.508450182	2.267013802	3.42088725	2.981941431	2.791224793	3.142594406	3.533697612	3.154435972
chr1_42818105_42818275	1.991461274	2.121180975	1.539120281	1.963021474	2.124296115	1.413301307	2.434935836	2.849554403	2.352267559	2.691838122	2.622232772	2.123701061	1.929525341	2.032131502	2.124988106	3.217907646	2.161228608	1.035170112	1.163335999	2.57429441	2.138839173	2.70581772	2.55484764	2.245483149	3.206820566	2.480532338	2.710550047	1.675400998	2.376746595	2.396589602	2.327613533	1.842497343	2.028441029	2.504190063	2.04462576	2.184531041	2.872338731	2.678491232	2.887378744	1.50340754	2.07095907	3.078822126	2.421626387	2.982931776	2.407428247	2.192731327	2.11050456	3.508471191	2.610138659
chr1_42818281_42818461	2.197513049	1.59548902	1.658328564	1.511792966	1.9524035	0.566947383	2.130589794	2.575195138	1.43047075	1.856573268	2.918847646	1.602968405	1.46994858	1.009517033	2.386929767	2.25207167	2.377017114	1.650154362	1.561432573	0.098270064	0.949979168	2.246196106	1.888797392	1.992965153	2.445283878	2.635960808	2.665967344	1.719147577	1.475811571	1.377537464	2.53686829	0.989347456	2.50063551	2.997636638	0.860271448	2.697716055	2.337484386	1.487193647	2.248136101	1.171629063	1.847652267	2.698053062	2.080068899	3.048901619	1.578486676	1.876286675	2.062107001	2.278592562	2.704862864
chr1_42822491_42822969	1.361531094	2.114079754	1.505951828	1.066002533	1.96776848	0.888748825	1.051903994	2.204732356	1.466717925	1.29504131	1.568571343	1.460888553	1.360301673	1.028306315	1.552316804	1.612358442	1.945082223	1.884580358	1.565579785	1.344574042	1.037984671	2.513337368	2.079349186	2.678851375	3.471749093	1.554433995	1.702996274	1.45273644	1.738761796	1.905486842	2.469404158	1.271997142	1.285743256	3.527398945	1.177030672	1.906533126	1.448559857	2.540206644	2.123687682	1.621886512	1.433355514	2.413349128	1.485998475	1.56415067	1.21177382	1.241160675	1.291309795	1.49590601	1.920642872
chr1_42822969_42824001	1.254179053	1.875238127	1.749627931	1.24442592	1.446272603	1.068942646	1.214339754	2.023424184	1.274285589	1.36149151	1.010793334	1.628455661	0.72427849	1.597841276	1.622973569	1.858760493	1.76646459	1.92279981	1.403891166	1.889400766	0.883441377	2.609893169	2.489142461	2.030601987	3.255778644	1.663782604	1.487161179	1.152599012	1.637315135	1.745010453	1.771080553	1.698711905	1.006950786	3.804379058	0.781654986	1.374728752	1.476178697	1.721260662	1.649120046	1.59879333	1.988742439	2.094106966	1.307166656	2.344558633	1.738433998	0.955308412	1.150075927	1.063315228	1.825462667
chr1_43282283_43282336	0.691124463	0.037256987	0.507948733	0.034521663	0.041164836	1.241504562	0.562171874	0.423880985	1.590215152	1.599856281	1.793326937	0.775557909	1.260848379	1.711540729	1.770033206	2.09349829	2.596256642	1.9695708	1.007435567	0	2.348687522	1.765296473	3.501324131	3.07849711	2.231635248	1.967224556	1.925402146	1.001614078	1.718926511	1.616758297	1.97262089	2.741727317	1.617095854	0	0.900954103	2.442322907	0.680864609	2.824177193	2.024497675	0.702783161	0.718533647	2.54772539	1.832777473	1.795364643	1.254042121	1.043927587	1.401704252	2.31121226	1.927764086
chr1_43282377_43282628	1.366516434	1.45656742	2.132629824	0.918997329	1.243649564	0.222808792	0.636209137	0.878629448	1.288701765	1.781172624	1.264656938	1.585065881	2.058939051	1.712356732	1.957771297	2.071116654	1.833615593	2.533846046	1.809540969	1.516134905	1.787070003	1.779033993	2.844027378	1.642550744	1.691297585	2.23105817	2.180578266	1.175809862	1.867425703	2.053038898	2.758937738	1.996591804	2.101845768	0	1.830427243	2.614651625	1.513003915	2.952100881	2.450655182	0.352073529	2.480823184	2.879211146	1.501726666	1.899169441	1.781358931	1.028430597	1.925889309	2.156609826	2.567727063
chr1_44401866_44402134	0.882974077	0.934541353	1.59504317	0.738094657	0.976607755	0.148511253	0.497882252	0.570484166	0.580839093	1.299248975	1.455189512	1.219248978	0.535251292	0.741483182	0.453920423	0.736346516	0.70879808	1.38514088	0.450621662	1.822773572	0.807992365	0.200509319	2.059830197	2.537161132	0.131672281	1.512863089	0.400513898	0.280658037	1.165129231	0.879007775	1.765564555	1.094244682	1.361516607	1.547381467	1.209787074	1.106298973	1.216852602	1.620425479	0.921648431	1.15945667	1.051268346	1.879346866	1.636368874	0	1.252596978	0.791233814	0.410123529	0.986997907	2.016232446
chr1_44681920_44682123	2.612330447	1.627365009	1.588635209	1.407160999	1.925415079	1.575787546	1.749550874	1.503003088	1.888403422	2.310293355	1.881751484	2.355424088	2.339610759	2.406688395	2.349867664	2.4480435	1.890723983	2.706913056	1.652673822	1.620627261	3.740538034	5.164374325	3.856441581	2.447601148	2.605096342	3.123935519	4.260668509	5.052583271	4.8003859	5.33260418	3.355184173	2.964675133	5.464756038	3.099351908	2.893522884	3.103072736	3.307146006	3.665955674	3.278041351	3.608693383	1.845306841	2.755218866	3.421822545	3.968462859	2.398261306	5.86576842	2.248944028	2.058085636	2.742428293
chr1_44682559_44682644	2.467192521	1.515767562	1.220641075	1.32483011	0.90900694	0.514196311	1.188907925	1.093822929	1.343569986	1.633653478	2.590750159	1.991156407	2.102729327	1.71333709	2.05581951	2.095605156	0.958204471	2.629531087	1.722587583	1.822773572	1.698040158	2.517374467	2.743216846	2.078437187	2.614043099	2.25453241	2.700088094	3.182833667	2.073053666	2.683342734	2.482464441	1.605251365	3.11878715	2.024114649	1.608206698	2.285540016	2.566778258	2.867265437	1.487565753	2.079068837	1.760066854	2.458049106	2.217925028	2.840572881	1.546892385	3.332323002	1.683843334	1.859448474	1.504000887
chr1_45501583_45501680	2.806805808	2.062352462	2.312550227	2.679507807	2.553145299	1.378968182	2.986856432	2.946218502	2.768504678	3.052020719	2.795575467	1.22146403	2.415328033	2.46465744	2.945973155	2.440354693	1.160649318	2.544916324	2.908449527	2.615306759	1.831309376	1.889034306	3.417240336	1.524342924	2.283338148	3.40702726	3.543950441	2.452576092	2.590152247	3.505957887	2.577790713	2.902599148	3.297075823	2.024114649	3.596430039	3.584181005	3.378951993	3.14118605	2.958373632	1.982853389	2.963112167	3.63129297	2.364805235	3.020129737	1.380787852	4.067519829	3.015880872	4.138450553	4.084504039
chr1_45501810_45502257	2.640423391	2.114230622	2.01677491	2.368709288	2.424199656	2.507053817	2.602387699	2.648847554	2.055736566	2.984640939	2.680884745	2.128638527	2.45321119	2.698207244	3.149000197	3.136824547	1.898825614	3.071849749	2.749043639	2.572967153	3.753806992	3.611753471	3.570096971	2.181534619	2.803556564	3.46325669	3.625112629	3.726423985	3.369366301	4.236567677	3.408968556	3.215868221	3.845875566	2.024114649	3.391337135	4.17966941	3.2788217	3.967380097	3.094917986	2.752398654	2.741058025	3.381304499	2.566902843	1.949290028	3.069989321	3.867324518	3.027134819	3.73781845	4.45944513
chr1_45502260_45502541	2.774489964	2.069985884	2.027763962	1.564729008	2.520573293	2.383730556	2.809562332	2.645597614	2.187684716	3.279433677	2.666423165	2.482674687	2.30569324	2.79774216	3.292487465	3.039061753	2.563711002	2.611702188	2.835234311	4.255984794	3.929391237	3.865563516	4.172428372	2.996818912	3.389394536	4.22840778	3.924230994	4.319906412	3.954799058	5.159074131	2.460273038	3.081055684	4.097278344	2.024114649	4.292556281	4.682039814	3.433780433	4.037272209	3.837296951	3.23567393	2.52104058	4.434090562	2.943463373	1.739267121	2.533203912	4.501535502	3.847290612	3.703140707	5.093075366
chr1_45542920_45543130	1.884619667	1.806415382	3.545954367	2.230426722	1.589755318	1.16144948	0.66976782	3.010178816	4.125457773	1.797046671	1.703609438	1.494990699	1.881657773	0.711349264	1.924163979	1.78493052	0.91264617	1.441961404	2.176573542	1.142991078	2.047926508	1.427460731	2.55639733	3.06089636	2.275492045	1.207256007	1.869604506	1.041503902	1.69366468	0.98753911	2.456080138	1.396333399	1.376095304	2.934720448	1.738202724	1.238398419	1.846479166	1.727249135	2.02199035	1.302099963	1.722951165	1.404236536	1.107008273	1.386692743	1.327588623	1.146805429	0.992570811	2.148847448	2.393417171
chr1_45543130_45543247	1.707914432	1.469019656	2.282786376	1.949402802	1.605751855	0.615287455	0.974881391	2.827173931	3.659987416	1.645311603	2.27886971	1.735224073	1.920517244	1.436352394	2.701364265	1.651293896	1.624803847	2.33765999	2.7554225	1.229412293	2.375415241	1.553924886	2.755731536	2.935252894	2.464721974	1.213176536	2.14035088	1.887694726	2.050306174	1.959423444	3.48725763	2.163951673	1.357983379	2.46188798	0.861728893	1.93930241	1.910976347	3.089512067	2.150401704	1.312114957	2.371385939	3.267233834	1.632789019	2.54033238	1.645037688	1.515543518	1.185993123	3.102038486	2.068509932
chr1_45543247_45543382	1.116992489	1.706793704	1.937754151	1.69415416	1.35893245	0.218577009	1.201116349	2.367467259	3.299732617	1.519519957	1.590962267	1.386891757	1.610375345	1.198941299	2.050485423	1.552974334	1.621368333	1.390458536	2.165503024	0.777610538	1.749546219	1.418451531	2.185395825	2.425315024	1.749272301	0.95545365	1.324660908	1.255713697	1.365549279	1.516444889	2.722000558	1.94455853	0.978148052	2.648792454	0.991409791	1.576799352	0.967088446	2.191291066	1.689436461	1.281817653	1.788821608	2.91424187	1.187508793	2.663480951	0.496088541	0.987068632	1.548367463	1.869870593	1.24565689
chr1_45554144_45554448	1.9492227	0.834986643	1.381788324	0.87676998	1.692112139	1.050270837	1.532436662	1.374781115	0.947337612	2.344560122	1.422254057	1.028204194	2.317988383	1.823150765	2.260049971	2.592043209	2.507132334	2.728853145	2.612290148	3.009623859	2.267546572	4.469601219	2.981406385	3.498907352	1.692661384	3.232106434	3.141598377	2.41329458	3.92547336	4.226355665	3.044437404	2.715981939	3.837345654	1.504069682	3.090219134	2.29711754	1.654069537	2.775102833	3.089264112	2.862090941	1.946440227	2.745050433	1.592179202	3.539983835	1.661424123	2.610475664	2.350023006	2.852143438	3.626791476
chr1_45554448_45554588	2.107476797	0.384617665	1.219715344	0.80881373	1.516793842	0.868167901	1.095498075	1.656766179	1.581517516	2.774649236	2.442966912	1.782175618	2.365624056	2.545522467	2.386694467	2.86184651	3.128492315	2.710143033	2.460915536	3.328370401	1.963318776	4.167208742	3.576260604	3.352022592	2.719983589	3.129593506	3.197758787	2.931810242	3.913606231	4.006873024	3.490113234	2.898526238	3.851560945	0	3.427564105	2.759407981	2.174369746	2.98625642	3.110835797	3.013171599	2.479121056	2.439030487	2.091766668	4.093382884	1.710621929	2.575759652	1.966423112	3.445462819	3.467281649
chr1_45867770_45868032	2.117931139	0.733392645	1.652482533	1.707293103	1.44499865	1.349169491	2.121447443	1.657385506	1.652893652	1.436047594	1.976569648	1.035405499	0.542859792	1.87513145	0.754052032	1.575587421	1.338937138	2.100011539	1.018393777	1.624048004	2.366568182	1.947598434	2.954778322	1.892664596	2.312869649	1.577636682	2.150715394	1.8607407	2.374594721	3.859710506	2.393980806	1.832196029	2.705738724	0	1.777292109	3.646986916	2.273004819	0.493322746	1.932850837	2.046119964	1.674747429	1.910461746	1.63379875	1.857699399	2.086238463	3.48145069	2.096029735	2.779088876	4.009617375
chr1_45871373_45871730	2.287563654	0.566816583	2.407012868	2.238284783	0.483074263	1.024453537	1.342448247	1.85697146	1.413486358	1.219350571	1.878809617	0.29909716	0.916055664	0.891998545	1.01745535	1.066920588	1.228996969	0.85215732	1.011185256	2.561843653	1.793403735	1.722736366	3.499741974	2.084657167	1.563104327	2.052131844	2.157739591	2.457553636	2.58322756	3.276308081	2.214336642	2.149682929	3.711459243	2.12133545	2.829528414	3.427140317	2.768923278	2.822622144	1.181525836	1.965704152	2.750324094	1.772779981	2.661761621	1.02040209	2.131707387	3.51818143	2.871943932	2.720554568	4.399693897
chr1_46938850_46939097	0.804134106	0.327174077	1.299777828	0	0	0.05821284	0.425646347	0.198042147	0.616358455	1.292481423	0.688084288	1.547038174	1.218137876	1.175951741	2.025211741	1.35990003	1.233655987	1.514686931	1.424729288	2.072242226	1.038900933	1.693608108	2.604025981	2.313756224	1.484901564	1.713382507	2.584994894	1.911712514	1.485681161	1.238561888	1.374948773	1.894696406	1.273017106	1.800637966	1.649746474	1.22348426	1.460412965	2.207051235	1.655129905	1.241941609	1.102476918	2.263110789	1.450629424	1.588452886	1.887715987	2.438248252	1.199399171	0	1.857181783
chr1_46940179_46940400	1.329079887	0.925435092	0.510229106	0.359134027	0.506901971	0.0281767	0.151055868	0.356079283	0.108113338	1.732968322	1.458492198	1.105205916	1.423000505	2.114605802	1.604275266	1.952875468	1.638739272	1.257778153	1.178005951	1.395336107	2.161315341	1.257621673	3.319960467	2.114123168	1.374864332	2.503294896	2.79166336	2.874673472	2.035958067	1.579322441	2.554112477	1.859558586	1.264941995	2.067755569	1.998036633	2.839014853	1.558230071	2.440354785	2.103074318	1.972743065	0.95865896	1.965720284	1.979404748	1.248340247	0.538365473	3.973384935	2.002724558	0.918571306	2.948614638
chr1_46941665_46941771	1.315769016	0.513712328	1.512022252	1.167099492	1.405883822	0.150107988	0	0.339421962	1.095807981	0	0.59407399	2.088322488	1.493333967	0.835264984	1.153062968	0.738395427	1.120500556	0.935180147	0	3.415708956	1.66797955	1.314845366	2.89745701	1.712632996	1.832316866	2.199336422	1.444675754	3.337450973	0.991968851	0.717297053	2.481822176	1.761762803	2.112075907	3.665725753	2.845422656	2.797141808	1.347359429	2.44950121	1.21654021	1.855011391	1.862753547	2.297185193	1.250452856	0	0.177883329	4.568828053	1.212043034	1.428406658	3.564854511
chr1_46942477_46943331	1.013789625	0.628642017	0.882959621	0.993695271	0.309767084	0.351049407	0.006805973	0.444903121	0.497655268	0.452670585	1.093688764	1.211935828	0.953744745	1.302476967	1.146934276	0.743827076	1.063203694	1.643233477	0.779702406	2.564318536	1.769935501	1.044428892	2.487754887	1.884543414	1.874225462	2.141654751	2.150372102	2.119646844	1.591852475	0.86517133	1.641232057	1.0400715	1.151862574	2.164810109	1.506744568	1.925998543	1.271793611	1.132643459	1.624821586	0.778998434	0.81766122	1.412620738	1.298841332	1.86172127	1.035968513	3.882080255	1.022749585	0.496880363	2.410717419
chr1_46943318_46945329	0.800280088	0.331978941	0.568871097	0.49111067	0.282651807	0.299119196	0.399290636	0.286785294	0.493695827	0.958436071	1.221009917	1.315743825	0.807682424	1.433279252	1.673768848	0.94791101	1.418868522	1.832716786	0.833482225	2.167221411	1.599478861	1.30797323	2.427031685	1.815239341	1.326095643	1.81336132	2.402200628	2.395913826	1.478718711	0.941663153	1.547875983	1.606952804	1.297345061	1.475111043	1.729685489	1.889210872	1.603542632	1.609513454	1.402938058	1.000266923	0.803667863	1.994519676	1.50295873	1.767137552	1.292439282	3.482854006	1.358953422	0.805606376	2.345643267
chr1_46962498_46962591	0.478696168	0.039271483	0.784809638	0.55645194	0	0	0	0.364810703	0.063422865	0.61444402	0.839857727	0.068576558	1.029572868	0.682041978	0.054199264	1.380911874	0.634355487	0.093475501	1.269295427	0	1.411716746	1.521986661	3.205451274	1.603919533	0.220616347	1.013565901	1.673003406	1.023246233	0.730116722	0	1.088343304	0.986203226	0.589004445	0	0.070041942	0.551450299	1.266030531	0.904162623	0.841997063	0.925327905	0.093502259	2.066023704	0.703091328	2.505207638	1.294913952	1.03883968	1.083011166	0.073425577	1.783121939
chr1_46968983_46969397	1.286076444	0.845331734	1.107108851	0.548108232	0.19005367	0.261880638	0.358320031	0.427458445	1.113677519	0.264446253	1.556817937	1.728437532	2.138719189	1.971093999	1.835155907	1.305598859	1.468234175	2.283728034	0.714389502	0.302079669	0.871199298	0.999472952	3.361469444	2.936461086	2.124031689	2.237553827	2.534668906	2.034169083	2.042022785	1.295628336	2.489007985	1.346255198	1.614172463	2.080802611	1.934090611	1.881281104	1.982846631	2.044317411	1.098714108	1.334363128	1.613455047	3.061919544	1.77819503	2.159771372	0.968968051	1.582909802	1.62847844	0.972558892	1.79856063
chr1_47128257_47128356	1.237435363	0.177237267	0.915335151	0.419577082	0	0.113945838	0.589559489	0.546787565	0.584560911	0.929347542	1.759732186	0.787078833	1.902303861	1.672747657	1.74017411	1.829299293	1.867462344	2.625926824	0.435451712	1.495643795	2.174927087	2.288880761	2.32921069	0.624724979	1.402021463	2.640353541	2.541882049	3.179341747	2.086177701	1.755954964	2.500305563	2.011808323	1.121206887	1.849062912	1.252686588	1.677905379	2.530497204	1.783064568	1.79966439	1.285442282	0.86516439	2.570543201	0.919851551	0.732432321	1.542883046	4.209946378	1.550752576	1.092335523	2.337808613
chr1_47128577_47128812	1.139135528	0.517809868	0.606598152	0.747366503	0.883395983	0.934821055	0.284753972	0.699893052	0.460963683	0.998013474	1.332102092	1.80102782	1.065214691	1.690348183	1.620117702	0.996370974	1.905311862	2.110682281	0.273871337	3.263975713	0.865847196	1.943242819	2.19432619	1.544021982	1.856398241	2.825068724	3.137338127	2.392585319	2.213305899	1.234562619	2.509638052	1.845049988	1.90107381	0.273630164	2.131349641	2.096735142	2.347490286	2.571277137	1.795432872	1.031326361	1.621516841	2.962980963	1.485953207	2.938785529	1.157787975	4.099575199	1.488231356	1.417361911	1.33587789
chr1_47137139_47137245	1.061947725	0.245634414	0.625869886	0.340738294	0.447291729	0.41029506	0	0.46988748	0.621089249	0.673666121	1.83886614	0.400707378	0.597247848	0.318867356	1.346891543	1.855857461	0.415919826	1.947253755	0.637977565	2.408479058	0.790948127	1.42842752	2.801357385	2.683207019	0.786458671	1.906051369	2.94072659	1.517496639	0.645054397	1.250965862	1.078620388	1.106758413	1.070741323	0	0.905291277	0.945915261	1.730768072	0	1.332936959	0.994611795	1.114105223	0	1.508967375	1.739267121	1.559684326	1.710719077	0.987626901	0.544077292	1.247536367
chr1_47138519_47138740	0.645402978	0.789050518	1.362042559	0.492165153	0.529345015	0	0.470490042	0.109982035	0.356710319	0.499602484	1.864768156	0.646722342	0.829979225	0.932031815	1.495609842	0.916083726	0.602842676	2.140084378	0.855319678	2.661709785	2.326394943	1.570934686	3.566896562	2.181849166	1.302149617	1.694293216	2.506261632	2.443671691	1.277118449	0.573936094	2.387735919	0.780819586	0.778046099	1.255786957	1.353596569	1.347456416	1.762164536	1.142390534	0.986513662	1.113425906	1.964339259	1.796552459	1.014901036	1.832233977	1.158071608	2.287724244	1.016585371	1.375153684	2.25657614
chr1_48222999_48223183	1.526384261	0	1.182440466	0.749376282	1.716100678	0.561980099	0.729444397	1.078652683	1.237425757	0.862236491	1.7421007	1.343931293	0.762757473	1.290057349	1.182956105	2.356397195	2.208819325	3.593082629	2.39759411	1.899440641	0	1.636175317	3.07650098	2.551651821	1.126384767	1.991737195	2.845224471	2.56923271	1.523411451	1.138903502	3.590030705	1.74190764	1.873662354	2.455343654	0.866832314	2.716244814	0.373311266	1.763166743	1.616465269	1.804309685	1.925104603	2.600657169	1.442543122	1.056831149	2.04079623	1.953186007	1.721598227	0.79017525	2.319988538
chr1_51620324_51620805	2.211116516	1.396857651	2.441836127	1.678313111	2.556248521	1.649831394	2.265837933	2.497640166	2.620409489	2.597702569	2.16849887	1.677770382	2.053621463	2.516829376	2.132033224	2.893889424	1.416848545	1.766819784	2.434874699	2.228882334	2.113711917	2.979295644	2.143028207	3.058254004	3.368934253	2.253059426	2.42236878	1.976444312	2.30277489	1.759696148	2.910352559	2.219207738	1.974395844	3.196790067	1.698965125	2.059316974	1.836875562	3.071234941	2.19416351	1.526330055	2.751377673	2.2527843	2.486686125	2.001715318	2.216477308	1.875669609	1.827054082	2.802562299	2.64908562
chr1_52028402_52028522	1.742935457	0.365928213	0.579096669	0.542737807	0.221800774	0.321043513	1.779554738	1.11445204	1.473678444	0.769406481	2.289088011	0.593908317	0.794879228	1.096004346	1.383802842	1.675519676	1.466091205	0.703505748	3.006739146	2.145928069	0.342153502	1.841409631	1.616045358	1.823253594	0	1.003864888	2.001264419	0.204611366	2.068527013	2.416652674	1.567818301	1.511130344	1.026136258	1.581989529	0.838482094	1.587261751	0.517546011	1.029993256	2.264696914	0.80072817	1.547087447	0	0	1.366583678	1.260737939	0.749079098	1.378591722	1.013964645	2.004566715
chr1_52028845_52029139	1.48231955	1.559277968	2.042091899	1.074110724	1.279075744	0.969834574	2.456032453	1.575257513	1.611675906	1.10144111	2.43151505	1.230865938	1.643431914	1.72161524	2.251989046	1.956957386	1.790359209	2.497448639	3.09188882	0.975782209	1.449854711	2.443236283	2.544573098	2.617197548	2.444322078	1.538257372	2.088168528	2.035291	1.941547511	3.114002536	1.685498711	1.963478976	1.416496627	2.47763398	2.214860951	1.199350481	1.908461836	2.309296331	1.840828864	1.69638073	2.25615083	1.458171918	1.171192381	1.676029163	1.883733742	1.158866206	1.59756644	1.86657295	2.498719778
chr1_52700892_52700925	3.79513966	3.509550742	3.871507384	4.321664043	4.300537737	4.146452455	3.930633039	4.931423752	4.36953558	3.876977429	3.870174344	3.126323021	3.708950935	3.335412879	4.251154207	3.774486374	3.520100567	3.462305305	3.500383422	0	2.385279461	4.156525715	3.484230198	3.403310886	4.509013108	4.416949023	3.734046884	3.255697223	3.152346936	3.241937994	4.1595869	3.102598759	3.372668915	4.278321695	1.750956999	3.176264093	3.051965469	2.51556811	2.688168442	2.362738159	3.998640094	4.126623346	4.641364225	3.909958529	3.64726814	4.334109272	3.277026901	3.2783893	3.239997053
chr1_52702917_52702992	4.906108394	4.642214501	5.701669561	5.133943893	4.901370012	4.847523689	5.254248147	5.269633585	5.871930562	4.767814272	4.53631913	4.396791554	4.402790928	4.332921853	4.99975734	5.323785052	4.352006943	3.697911567	5.145233509	3.018865253	4.043824087	3.047467792	3.953872375	4.101950343	5.217763547	4.401814665	4.513050418	3.626117041	3.854395016	4.877885622	4.114764	3.575757048	4.596810911	4.70889677	2.556735603	3.957791018	4.253874113	4.079854659	4.741637879	3.879163699	4.841937129	4.523620789	4.774194276	4.380715331	3.991211435	4.368607158	4.113062616	3.848752532	4.304453135
chr1_52703540_52703612	5.13809489	5.610470275	5.820268566	5.516414538	5.402231414	5.501567474	5.434798135	5.841790509	6.003404628	5.002698348	4.84691146	4.719022699	4.994088731	5.294128928	5.243134495	5.657249247	4.838111425	4.587482954	5.227407413	4.878092412	4.468928298	3.544398132	4.405531062	4.967373573	5.078785537	4.886838205	4.535387998	4.394021509	4.411810281	5.311764967	4.922588313	4.60187833	5.320786668	5.745705388	1.750956999	4.345250883	4.736764689	4.490963557	5.172909067	4.447311722	5.346787161	4.8220253	4.892008904	4.608013934	4.406532803	5.374069512	4.204817136	4.372679645	4.268593304
chr1_52912718_52912985	1.525623648	0.277050197	1.186779161	0.90288881	0.252798753	0.445225001	0.979836594	0.95496834	0.578287266	0.791774647	1.074397716	1.045371892	1.063164831	0.279146265	0.752917024	0.784129759	1.384101536	2.282705653	0.744392464	2.048364389	1.119516575	1.914923248	2.425772936	1.292549638	2.06673196	1.377357951	1.863866358	1.397807802	0.185554833	1.621883607	2.007868587	0.576419561	1.064886728	2.830228321	0.394683669	0.620533366	1.261283628	1.482928186	1.706329953	0.243163866	1.48590221	1.404236536	0.871603529	0.02505434	1.035913972	0.983933415	1.486358651	1.470401151	1.246007688
chr1_52913062_52913284	1.86762767	0.517002206	2.108331789	1.063416796	0.548907922	0.386080206	0.728801092	1.012483777	0.671767475	1.36274198	1.028248105	0.864918233	0.492411979	1.19168761	1.693747358	1.737899021	0.762245204	2.626823926	1.248802178	2.161862079	1.302258253	2.611323617	3.734248126	1.031635682	2.337725697	2.286471193	1.885696703	2.152188603	1.545078119	1.898582115	2.985093907	2.648528346	1.500217079	2.772068297	1.347801938	1.16235529	0.967418211	2.235548222	1.489589701	1.616392733	1.177384883	2.291133379	1.522510872	2.131447596	1.232636671	0.63118936	1.044142787	2.328547474	2.516049978
chr1_52913325_52913568	0.952669167	0.5279702	1.574229725	0.821559219	0.783900994	0	0.902719978	0.482560197	1.446047074	0.746568331	1.045661068	1.075470879	0.488170332	1.138588238	0.973192372	1.935265275	1.065135154	2.188232851	0.576549227	2.159312037	2.003402388	2.043041475	2.257226319	2.234490893	1.570888425	2.300373856	2.015822609	1.609653444	0.979577071	1.840479183	2.118457547	1.20993379	1.669406976	2.7615823	0.4521614	1.387004589	0.749967278	1.597764524	1.159563762	0.392277987	0.984893663	2.171090301	0.782474792	1.84739799	1.6563381	0.758554812	0.968049074	1.944723688	1.704762814
chr1_52913587_52913858	1.969519362	1.562886288	2.031628612	1.197342203	1.07295184	0.329035001	1.961758733	1.006214556	1.944073924	2.044312652	1.464914031	2.343142154	1.899568695	1.695747486	1.75191713	2.106666938	1.742675634	3.562160446	2.018908791	3.753967271	1.611868753	2.456889196	3.159516265	3.358266917	3.118235905	2.502089429	2.202309605	1.655154112	1.350233103	2.523826224	2.892501045	2.250579673	1.750335023	3.502605027	1.896503505	1.332999395	2.244072057	2.383986599	2.665902226	1.715010997	1.915328409	3.544058856	1.309062221	2.522645464	2.277466587	1.336706292	2.618477785	1.859660251	2.282966274
chr1_52915226_52915373	1.029949074	1.105520148	2.580856385	0.878328704	1.140262059	0.601178984	0.589559489	1.161030485	0.95380506	1.460514127	0.888663161	0.286073363	0.749814521	1.095390135	1.143701974	1.533327881	1.581727228	2.730804161	0.987344734	1.352553245	1.240822552	3.552427478	3.041202473	0	3.537322039	2.538832103	2.059086554	2.969945996	2.423729987	0.703033637	2.242626082	1.928882939	1.501128131	2.571782449	0.676250859	0.635402671	1.9133481	0.377727602	2.624892964	1.269781235	1.399415558	1.005925005	1.689798017	1.282042222	1.257592139	1.217892037	1.801691971	2.165863687	1.200589187
chr1_52915677_52916248	1.665426984	1.930367642	2.865612249	1.410690208	1.263910297	1.098167464	1.814232016	1.115374305	2.008078778	1.407873821	1.533984727	1.788018916	1.405093772	0.896820991	1.526204464	1.67378111	1.998078279	2.498251774	0.942855075	2.645568605	1.818151748	2.950925708	3.344901423	2.199712199	3.015953783	2.52865851	1.831400425	2.624312186	1.767650004	1.86411694	2.675194229	1.944812917	1.210673838	2.672965969	1.562192205	1.349967734	1.877750536	1.475876404	2.145244459	1.259023113	1.934364052	3.037898765	1.850201913	2.206805547	1.677103031	1.711274524	2.218100523	2.201732172	1.984317568
chr1_52916666_52916760	2.680693138	4.640249957	5.430778921	3.520482308	1.898211298	3.228064645	3.39357209	2.126551574	2.177165752	1.919829333	1.715315337	1.661217002	2.020224591	0.269918249	1.153062968	2.661358595	1.956184703	2.328133925	1.965642317	3.181380638	1.747281949	5.57359217	2.196034134	2.754500578	4.36193184	3.416554642	3.004539612	4.661367596	3.123317431	2.298718708	2.280538038	2.857712187	0.751206637	3.604094414	2.521337997	0.402692548	1.509511692	1.923580446	2.745187568	1.864062123	2.475908575	2.418105682	2.464093527	2.924673354	1.17962884	1.349445585	2.978812648	2.224639152	2.096215622
chr1_52916941_52917242	1.580010701	1.552188243	2.174487884	1.126737881	1.581854882	1.323402441	1.331793492	1.36601078	1.583579408	1.674978957	1.444161304	0.856558669	0.838533333	1.493418114	0.915100302	2.09916	1.681555062	2.287522642	1.369152397	1.963519151	1.81525094	3.449001159	2.776069953	1.718805261	2.408603124	1.926514577	2.628277179	2.532990878	1.864349748	2.005305131	2.38065449	1.781795435	2.200667672	2.024114649	1.417917868	0.938153204	0.999676202	1.877194814	1.591326462	1.833835701	1.652310013	1.869257234	1.495711976	2.151190286	1.489170317	1.416775038	2.116274148	1.763933766	1.88506241
chr1_52919201_52919585	3.143525554	2.430749125	2.762236556	2.364808438	3.328831532	2.426542262	3.073586771	2.434484812	3.495021192	4.588765778	2.709086384	3.772390267	4.660710771	4.881318989	3.464326152	4.661417037	3.756745558	3.430520906	3.357155143	3.460092834	3.142741475	5.02754458	3.478155035	3.620209805	3.267584158	3.673509714	3.882673438	2.875734754	2.798106933	3.261332212	3.366804025	2.700287172	3.62376297	3.325750213	2.460097288	3.118023662	4.119488345	3.640076663	2.871743084	2.335129331	4.84032074	3.605942531	3.30496168	2.59810454	2.607319992	3.930359755	3.101545593	3.799923346	3.717662404
chr1_52920055_52920169	1.776988817	1.51067265	2.486488391	2.287291465	1.510701549	1.66136615	2.457979393	1.652004863	2.697559493	2.995268098	2.004747169	1.634115307	2.353070999	3.182847793	2.779025726	2.874554915	1.364942707	2.949421619	1.971514033	2.056888073	2.550437457	4.224509515	2.903902139	2.747296001	2.614043099	2.570391687	2.754093573	1.618682507	2.119733293	2.351297575	2.742274088	2.138995058	2.579614853	2.269279697	1.767857199	1.457434308	1.833492734	2.360629877	1.683863128	1.398286161	1.620901728	2.577542718	1.84225733	0	2.339205431	2.790453751	2.522068678	2.557984921	2.004956574
chr1_52926469_52926758	2.762825767	1.728448407	2.558867008	2.223757231	1.371276735	1.591766238	2.920673203	3.387553277	3.527557954	2.423079753	2.044446305	1.393127534	2.114851286	2.878201156	2.084280265	2.866266165	1.231319139	1.942777868	1.448262852	1.212318308	1.951725041	2.602039403	2.587401802	2.170126221	2.679367541	2.674292449	2.388148974	2.179886335	1.879012465	2.807706233	2.907119184	1.840192244	1.697713255	0.199869977	2.142389423	2.148360536	1.531579244	2.485406119	2.099055224	1.304586532	2.000858787	2.123081335	1.866973435	2.476127422	2.01318098	2.951457198	2.039992709	2.743747502	2.680013636
chr1_52926762_52926838	3.614216408	1.941854741	3.135245316	3.016728277	2.316494925	2.210404366	3.357213625	3.421520748	3.165507244	2.171199807	2.367500779	2.319858417	1.965327158	2.932016976	2.311036493	2.375065303	1.801412901	1.718557688	1.930512995	2.983976575	1.200575194	3.247657167	2.624423361	0	3.518960577	2.381688624	2.43164369	0.920801943	1.974030616	3.301155192	2.954023684	2.40279883	1.905366427	2.443524334	2.104233245	1.492554483	2.593850428	2.763809255	2.236396421	1.702222198	2.416228572	2.500456593	1.472538491	1.99452998	2.442431353	3.359137588	2.06206303	2.408642526	2.552027804
chr1_52929197_52929408	2.142702756	1.631289225	2.471043302	1.753629524	1.71697797	0.749818033	1.911721632	1.88422272	1.924976953	1.732102049	1.525183579	2.007210898	2.147535047	1.96231068	1.878732995	2.616221809	1.634854415	2.309326114	1.205496307	2.333689306	1.965295087	1.648922836	2.385293041	1.240088506	1.595002729	1.677002355	2.723513929	1.76700164	1.269738533	1.721854475	2.415266228	1.516217961	1.498250529	1.494258442	1.404572122	1.942200399	1.862589398	1.616835131	1.836557158	1.30791639	2.109330427	1.847572708	1.539753125	2.390955776	2.3074913	1.990009474	2.04186636	2.310061137	2.348782464
chr1_53190125_53190225	2.217303622	1.059361866	0.671317905	0.480621136	0.715581502	0.950811436	0.985194144	1.115254687	1.052179585	2.058649062	1.336687788	1.164019589	2.116262721	1.603680376	2.554500326	2.37256713	1.203366615	2.451685556	1.077435894	1.822773572	1.956791726	1.896463848	1.889903765	2.178095183	1.832316866	1.587384838	0.598865053	0.479057756	1.122869123	1.277414154	2.079551757	2.443757717	0.834881215	1.474620193	1.864315752	1.621270598	1.400439865	2.363745638	1.449782536	0.796155713	1.795109653	1.848761067	1.180115677	2.406842953	2.146575313	0.275448077	2.127387958	2.537697863	2.408329802
chr1_53190225_53190474	2.667153327	1.392690174	0.674489812	1.597191177	1.189943315	1.002451507	1.331253666	1.726864046	1.557724635	2.688616811	2.035863169	2.11818352	2.876925411	2.301596019	3.49939678	2.648008411	1.837297191	2.996169	2.228820977	3.078910445	1.765798912	3.527349257	2.702752546	2.596444257	2.351602103	2.1198237	1.379371955	1.214699358	1.967961915	1.943567545	3.639729881	2.149255193	2.295679049	2.79446586	2.390156936	1.852719304	2.125094201	2.379398715	2.597658997	0.940852821	2.48152891	1.988953345	2.197201947	2.401313321	2.482718849	1.742739524	2.397255036	3.142549923	2.548713628
chr1_53190474_53190562	2.38993073	1.263983137	1.042761978	1.220763344	0.656698686	0.962959023	0.725549059	1.408080848	1.216830603	2.617594335	0.248837008	1.177805616	2.287307974	2.142322532	2.991704602	2.122352946	1.94245745	2.047704773	1.419424074	2.020293235	0.931876013	3.18848595	2.898279005	0.477078385	2.550959953	1.337262526	2.241824208	0.7042442	2.647259844	1.242450624	3.473797201	1.498432105	1.473474585	2.834881851	2.308936527	1.132315124	2.329099904	3.92239476	1.742143818	1.440484516	2.089943542	0.224559395	2.396070339	2.505207638	1.945732693	1.355310809	2.617917026	3.29302193	2.14444723
chr1_53190758_53191003	2.266181114	1.538853325	0.839215002	1.318952982	1.159517282	0.742566935	1.101944835	1.105181689	1.561410153	2.065888063	2.262236648	1.825508984	2.201950328	1.943209618	2.541324539	2.668128379	0.715336436	2.346456572	1.528522152	2.931465534	1.388652249	2.250851414	2.259929784	2.395683374	2.336482107	1.407094495	2.059483714	1.560228566	1.895446556	1.152935135	3.217356222	2.220001752	1.216077785	2.089234826	1.734305041	1.627231316	1.968127605	1.397760753	1.955982154	1.681693616	1.743641029	1.640289812	1.376880133	3.195572713	1.210917136	0.797279915	1.250911435	2.182741381	3.136552276
chr1_53195629_53195722	4.651366032	2.919376518	2.709355724	2.200170926	2.19237792	2.635895092	3.081404998	2.688609794	3.072860282	3.186105517	2.994561809	3.015643695	3.220493616	2.905808047	2.74530913	3.307623012	2.698731063	2.810064493	3.034699386	2.835796895	2.253064345	3.591141235	4.006155175	3.57025577	4.082772347	3.585196543	2.957120113	1.833875098	2.569439762	2.477389368	3.528227042	2.628522216	2.167734922	4.202812668	2.41588926	2.355311713	1.817950744	2.597595648	4.187607118	1.953125685	2.919627364	4.26857738	4.84935108	1.739267121	2.323289264	2.786646649	2.202080251	2.984456212	2.786491233
chr1_53196368_53196567	5.650133575	4.381141946	4.42596602	4.599747907	4.566162932	4.696770058	4.698918357	4.301556808	4.682913749	4.400408956	3.874763547	4.255261378	5.351439489	4.88279343	4.768806554	4.869357544	4.574419735	4.238312656	4.719387673	3.765404309	3.286229421	4.306777689	3.541822492	4.664482889	4.828786526	4.259739099	4.357244918	3.073173982	3.488641249	3.315347089	3.564737118	3.552430685	3.708116619	4.886447255	3.433550222	3.520242304	4.210705676	4.189560074	4.173000548	3.751260673	3.777361268	4.12730664	4.428937304	4.139889495	3.782288773	3.830114576	3.911202112	4.418927263	3.407955297
chr1_54884095_54884292	4.290628169	4.618280277	4.710881386	3.85272766	4.448310019	4.59346845	4.301303245	4.857895966	5.069327777	2.649012204	2.840432573	3.364420352	3.272391432	3.351039292	2.43195509	3.471899066	2.942464767	2.777982056	3.250009878	3.900868194	2.902301647	4.807774626	2.844473288	1.900360594	4.6888418	3.763716259	3.601408858	3.78948365	3.771564405	2.389022935	3.482958855	3.306199894	3.401357131	4.302429835	3.288913836	4.370488108	3.794406876	3.37229892	3.218146414	2.474394657	2.903321815	2.351742275	3.041379056	3.444777257	2.784013434	4.245961476	3.623428417	3.232201369	3.781548804
chr1_54884334_54884404	3.829631012	4.98108894	5.595949284	4.094215557	4.07789723	4.791168036	4.731601879	4.754574817	5.154906674	2.581954834	2.789812832	3.796951712	3.375945477	3.174717157	2.909166804	3.579784989	3.600535951	3.084832631	3.746549133	3.704374607	3.561189325	5.006491034	3.510277728	1.859072574	3.457887272	3.640890476	3.470995737	3.613458771	2.835237584	2.844721394	3.377695194	3.198849932	3.06658998	3.017724319	3.514832427	4.522026968	3.399078632	3.834098671	3.166003095	2.773618943	2.220088085	2.570543201	3.031266251	3.488420473	3.127468688	4.053181386	3.53853381	3.494270979	4.047103441
chr1_54888668_54888929	3.293326333	3.954881957	3.871622025	2.798960374	2.815504295	2.218302059	3.557338911	2.587344034	4.506354129	2.076816067	2.541476462	2.866648137	1.489528887	2.872411395	1.886386739	3.535876571	1.753711197	3.074282651	3.526305057	3.425200894	3.593307307	5.384957158	3.647722282	2.414495667	2.922072042	3.892182183	3.926563381	4.512424325	3.403757068	4.361497255	3.05485438	2.627061396	3.176990144	2.279425056	4.135079652	4.857433979	4.083334824	4.133554365	2.665398359	4.015451421	2.449224594	3.754116729	2.545763913	3.07368011	1.7508565	4.341622623	4.178735378	2.313305349	4.417186946
chr1_55031306_55032881	1.42286304	0.955778265	1.002101436	1.013008249	1.196329854	1.158469954	1.263174075	1.23328649	1.230853599	1.459537064	1.206755971	1.348718922	0.865190108	1.077238681	1.691939813	1.827098499	1.256515372	2.220967887	1.342489984	1.702945707	1.670810125	1.978175698	2.60408419	2.254382125	2.046784746	1.482155249	1.632613101	1.408498206	1.213474602	1.314143966	2.83371321	1.851977959	1.108637008	2.230983561	1.248741976	1.999385656	1.970194574	1.696113123	1.48080897	0.98806736	1.486000479	1.66333184	1.389748454	1.3573117	2.027496323	1.327130645	1.592166213	1.849214313	2.752279607
chr1_55033231_55033680	2.086575824	1.342114014	1.619858579	1.173656991	1.34141716	1.280553806	1.455880149	1.780872795	1.178078535	1.608037258	1.256847419	1.877579273	1.398407186	1.84265717	2.227852071	2.432476527	1.557056821	3.013482942	1.765767306	1.083406458	1.779056532	2.612121801	2.944369356	1.737370293	2.272088732	1.653182639	2.476973198	1.224785052	2.07714935	2.215361363	2.720731962	2.049181204	1.622891647	2.686615493	2.521596858	1.965568254	2.195342315	2.722238766	1.994075779	1.461263946	2.016724184	2.218156146	1.735223618	1.952307876	1.895548127	1.557109093	1.828566394	2.154075475	2.839381841
chr1_55033676_55033796	2.691291543	1.063785332	1.821222806	1.370266179	2.15033647	0.937397967	1.009688221	1.435505101	1.146129583	1.375185658	2.134673505	1.525670978	1.449458629	1.500025344	2.525305265	1.350805597	1.102284394	3.085902498	1.719239177	2.498832563	2.055620163	2.857396015	3.091777294	1.965702749	2.07085511	1.684641079	1.59031891	1.187091926	2.549942852	1.575120071	3.012248412	1.989043408	1.797939079	0.735182546	1.421458696	2.102586029	3.181919531	2.814061999	2.455341966	0.710747469	2.589287948	3.490244347	2.334666821	1.687832222	2.334943622	0.394168129	1.49398585	2.390127174	3.570697825
chr1_55033977_55034141	2.297917819	0.817824153	1.270394877	1.045541032	1.706417581	1.506770461	0.987876938	1.548510414	1.638264495	1.378532025	1.372739763	1.611129033	0.757471104	1.611574827	2.535315771	1.716554118	1.886740854	2.513741914	1.556372335	1.100989461	1.812813475	3.047355859	2.711038384	1.154938152	1.61417322	1.346565696	1.732911762	2.129637906	1.676634645	1.844432132	2.729555756	1.822986307	0.521845685	2.547025835	1.529245859	2.040205728	2.3289856	3.112031864	1.859285569	0.899515346	1.755549654	1.945508607	1.092108214	0.192321608	2.123678181	1.843942352	2.054000224	1.859355264	2.679904689
chr1_55036010_55036394	1.933104561	2.825840435	3.001465719	1.587195788	2.293645886	0.873620388	1.300884497	1.771983527	1.980746924	1.945945792	1.741851583	2.517208021	2.081350786	2.461280965	2.332014032	2.568809199	1.921241187	3.30185204	3.508193634	2.25700351	1.507140824	3.655147891	3.651872182	2.370563055	2.465168846	2.71307124	1.677609389	2.048184748	2.224997955	2.38450957	2.293622366	1.697613986	1.492547784	2.068750306	2.17710137	3.064601915	2.246391041	2.339796972	1.925480831	1.640341457	2.189806512	2.229001458	1.646813983	2.805871089	1.600989339	2.6639875	2.502035097	1.659630157	3.680510029
chr1_55038627_55038671	0.947322759	1.510306197	1.627529209	0.924848445	1.106679065	1.639188109	1.550489289	1.227924948	1.211954149	2.645449108	1.155168742	1.214230692	1.359655974	1.437015097	2.001441784	1.922543528	1.734312646	2.596053088	1.789276222	3.106485626	1.824478921	3.316465814	1.926203955	0	1.189377052	1.33819197	0.689325408	2.203090779	0	1.626473939	1.993269715	2.813947084	1.339718662	2.834881851	2.048549796	1.916725727	1.608094582	0	1.370102493	1.377173918	1.359439022	2.102172199	2.14339789	3.002876378	2.184086754	1.349445585	1.872057963	1.743336175	3.112325317
chr1_55040967_55041093	1.57400428	1.787963417	2.74621263	0.885614845	2.123197741	1.330440892	0.296912949	1.515272722	1.648159825	2.822909758	1.06104101	2.136461361	1.53341739	3.440083099	0.960729185	3.146459884	1.867021414	2.227330832	1.510011648	3.562552328	2.763205521	3.429111081	3.40577786	0.416354132	2.577664335	1.998937726	2.746008107	3.449614249	1.945893004	1.002900553	3.407779463	1.808414954	2.313429488	2.553095945	2.184226579	3.173730785	3.777086273	1.394377319	2.33512226	2.560746055	2.663342545	2.617386732	1.874446809	1.648229309	2.607397547	1.857981466	3.036355847	2.271378083	3.832851407
chr1_55050121_55050224	4.422217405	5.697487659	5.244638903	2.168758983	3.65080359	4.928529358	2.838575245	3.636272565	4.489504581	1.850673064	1.684838974	2.252850074	1.036511832	1.951151555	2.233709668	2.258175125	1.911641945	3.19630146	2.213883376	3.538355468	1.605913326	5.811716677	3.587822451	3.550293975	3.23903663	3.47105006	3.898173542	5.013766724	3.425068627	1.994515312	4.643279385	3.072413502	2.824671915	2.024114649	3.429064649	2.949089106	3.310843253	2.980987647	2.423097	2.792036505	3.670497141	3.639635654	3.5337427	2.729212742	2.810628019	3.107682976	4.249375626	3.535536725	2.902321912
chr1_56413502_56413605	2.050281329	1.342125375	1.523865758	1.276114294	1.425060604	0.561980099	0.687785285	1.071620198	2.180865808	1.489796001	1.373030763	2.120421134	1.760200225	3.068215866	2.259924425	1.93395151	2.052092872	2.009395426	2.253388735	2.602934981	1.316618416	2.256209741	3.22025933	0.891977134	2.358276342	2.357963457	2.188366766	2.151988789	1.763666782	2.60365423	2.218108459	2.346617923	1.669372659	2.5273024	0.824630705	1.884140173	0.845288874	1.158864662	2.058390674	0.761439988	0.944103673	3.119403935	1.16380634	1.031711346	0.908271645	1.139102889	0.971361945	0.823259062	2.014522107
chr1_56413738_56414048	1.625261395	0.763559786	0.496619564	0.867065823	1.245398138	0.129263529	1.073451462	0.564061007	1.201904696	2.314414825	1.732402417	2.405205943	2.223604678	3.36884635	2.662950869	1.873778643	1.759775193	2.091249508	2.743209481	2.49394915	1.639088792	2.076988889	3.271466356	2.254085444	1.957277958	2.37769941	2.124252295	2.147816825	1.960836708	1.685622867	2.893570214	2.137999494	1.861609953	2.058791314	2.107118254	1.746629469	1.598758476	1.460261981	1.836107097	0.915005328	1.445649104	2.943612104	1.49872337	2.054297193	1.790169628	1.197315115	1.971620124	1.336854138	2.24701226
chr1_56414384_56414441	1.837177266	0.891760206	0.792208835	0	0.715581502	0.561980099	0	1.227924948	1.861170887	2.648240664	1.194492965	2.364069898	3.493766231	4.604489095	2.545914661	2.099616687	0.669326112	2.324457221	3.147362429	2.602934981	0.866734279	3.235236564	2.928373906	1.544021982	0	1.602635498	1.613703374	2.002420473	1.089224567	1.143173338	2.316416422	0.294370209	3.207430883	0	2.295129623	2.817412316	1.228903551	1.748080729	1.711568965	1.547078446	0.611661367	2.570543201	0.767280416	0	0.761695279	2.771502013	1.872057963	0.823259062	1.854367447
chr1_56816086_56816609	1.576068492	1.541011434	1.048987511	0.316624358	0.783825543	0.348469055	0.556912867	1.289023768	1.009620302	1.539803861	1.699743003	1.796073198	0.985129407	1.271747829	1.268943979	1.530234171	2.068355123	2.49290642	1.281313711	2.993248466	1.464311756	2.939691009	3.267250396	2.953889661	3.490184317	1.658033604	3.135044664	2.400611931	1.014612232	2.310879981	2.772740254	1.609891804	1.308387983	3.292425007	1.276201218	2.344816915	2.686398775	1.886434217	2.184001853	1.386027992	1.863307254	2.576647934	1.787641773	1.694126034	2.687965812	1.758246444	2.897188432	1.603940882	3.300726334
chr1_56816655_56817652	1.688987557	0.787132987	0.731472802	0.465343571	0.547547157	0.578763276	0.725242789	1.660532989	0.846296752	1.302622014	1.960160917	2.03428812	1.564356555	1.733118069	2.045007825	1.860403384	1.741262556	2.336109105	0.926190401	2.651081013	1.779844996	5.029091176	3.125258615	2.997098283	2.171564186	2.083756269	3.257736303	3.587716433	2.430790642	2.657929863	2.944461125	2.285058686	2.883401635	2.321826361	2.042067872	2.624998896	3.684392781	1.454288678	2.048272638	2.255594139	1.757958637	1.94209435	1.438618042	2.227352013	2.273207017	2.470839208	3.721672182	0.810071948	4.261915701
chr1_56817895_56818041	2.258123591	0.327542293	1.121112632	1.202142433	1.1366537	0.54965198	0.35943603	2.194220941	1.57633919	1.724880932	3.014957458	1.433736789	2.302439619	1.612593926	1.857729495	1.593533389	2.551028816	2.903383085	1.054334522	3.971482187	1.801149328	4.434560922	2.634099495	1.883762615	3.88889626	2.311265638	3.610423422	3.693574012	2.58306412	2.580613405	2.368024491	1.843298753	2.213408376	4.325949971	1.444332858	3.083158938	3.497113761	2.042959569	2.017216139	1.72085625	1.966102539	3.038918592	1.06326051	3.002876378	2.466389343	3.149851301	3.249134445	0.544462863	3.952915157
chr1_56818703_56818830	1.567559449	0.432276971	1.598367078	0.818370587	1.245037025	0.374374479	2.39786429	1.814715615	0.975390642	2.502767592	3.123717991	1.998726179	2.907017797	3.934381841	3.366096905	2.497623792	2.498047293	2.524668966	2.229699559	4.181407114	3.26093624	6.13121518	3.117667152	2.808317228	3.495002943	3.573338775	4.287374452	4.469960041	2.536279859	4.782469683	4.101965298	3.103479248	3.563196492	3.121808469	3.43345149	3.656656668	4.130850358	3.489955412	2.908884808	2.261141565	4.761542295	3.651492384	2.804435985	3.243474084	3.274247076	5.421200795	4.295472551	2.503770969	4.88372539
chr1_56853917_56854082	1.520485497	0	1.237630988	0.992215943	0.595836525	0	0.364855922	0	0.315226957	0.39498381	0.312319264	0.604134992	0	0.649441027	1.488513217	0.651612349	1.260723581	2.107451874	0.472042011	1.822773572	0.420558056	1.021079784	0.585503936	2.482058144	2.116754416	0.486520973	0.719953336	0	0	0.664407088	1.680020503	0.711842064	0.780275074	1.515532613	1.679088112	0	0	0.700688968	0.504214403	1.082040634	0.501835569	0.72135538	0.492466365	1.939126363	0	0.382461575	0	0.552182433	2.765264556
chr1_56855112_56855358	1.600516419	0.564868628	1.22245967	0.55645194	0.871922092	0.229535719	0	0.746029972	0.985334366	0.615180593	1.095850723	0.302309732	0.947925173	0.216846112	1.72462358	0.190130561	1.368856619	2.314652675	0.588079629	1.325420455	0.866871819	1.242315506	2.605668788	1.245399494	1.169482346	1.231842596	0.524296787	0.655246614	1.179768343	0.652065633	0.662642457	0.993159613	0.205694874	1.641436487	1.129966638	0.637902103	0.241121052	1.653849175	1.94141811	0.651153283	1.564620047	1.543270882	0.723067565	0.784513508	1.352381775	1.02926342	0.97995813	1.124032099	1.643443062
chr1_56855359_56855516	1.196974038	0.551047266	0.62353809	0.09619225	0.355829395	0.060142768	0	0.453121399	0.762647295	1.210358132	0.920385707	0.70859253	0.867665688	1.222494814	1.775568855	0.47706075	1.334962333	1.554168826	1.130300188	2.365669118	1.29344204	0.415189018	3.180635632	1.322574029	1.245046557	0.760528053	1.09445572	0.185701311	0.94094153	1.45988501	0.440020988	0.824666217	0.238888781	1.56255843	1.484683307	0.993484189	0.66651575	1.694484673	1.579497013	0.315997771	1.344436274	2.620612419	0.812061757	0.425035505	1.536513998	0.817846089	1.233523456	0.306981018	1.501339464
chr1_56856236_56856419	0	0.324874321	0.276517325	0.13113946	0.368763973	0	0	0	0.843994211	0	0.500569189	0.53729557	0.377906529	0.157357261	0.903749659	1.12318677	0.497583878	2.070617219	0.261418528	0	0.889031392	1.139845257	1.630674885	0.90229291	1.189377052	1.350038817	1.271355733	0.130660194	0	0.85197225	1.985726302	1.642510158	0.743772081	0	0.271472051	0.660600403	1.14706782	0.43304471	0.429777078	0.133777601	0.623364096	1.826458928	0.590937795	1.459849436	0.930124282	0.728443404	0.494797974	0.880389907	1.463019666
chr1_56856793_56856927	0.59926779	0.360737557	0.296358552	0.392421338	0	0	0.22591418	0	0.695914565	0	0.879911061	0.460128683	0.529518511	0	0	0.384019552	1.24341152	0.742536494	0	0.889225307	0.63516694	1.167958152	1.892774809	1.184349576	0	0.748916843	1.069525206	0.237714836	0	0.42287268	0.735990441	0.508956311	0	0	0.35230694	0.281396934	1.340202453	0	0	0.56614482	0.420736379	2.276965782	0.923518345	1.352355112	0	1.15488738	0	0.855421997	1.144104233
chr1_56857025_56857303	0.895191548	0	0.503000016	0.246367651	0.334788477	0	0.361855555	0.325692909	1.225264687	0.503295094	1.769177365	0.26718321	0.070216932	0	0.801845534	0.508768271	0.936149754	1.036025136	0.353259787	2.733415559	0.97358679	0.977481116	1.352268932	1.491944663	1.647407565	0.567160857	1.009452468	0.468566429	0.62665763	0.980004269	1.807699199	1.603009419	0	0	1.57092259	0.671639204	1.221866708	0.793690655	0.864817969	0.358135508	1.106904065	1.887988355	0.566117822	1.423570523	0.073870118	0.604720865	0.8096031	0.554327633	1.866842689
chr1_56961299_56961556	1.828636357	0.238585248	0.961128387	0.92725081	0.543245632	0.334776579	0.205814936	0.661537802	1.12450376	0.438614305	1.945831515	1.83160059	0	1.15779335	0.971747848	1.065008631	1.94731076	1.912083088	0.678281048	2.682753411	1.498968716	2.76870813	2.667553737	2.712451991	0.900708078	2.399994779	1.102655388	0.424969395	1.459921972	1.210594479	2.383872324	2.399551835	1.368008238	3.443949899	1.950046679	1.671869903	2.033201851	2.357710074	1.037467572	0.949399727	0.915176537	3.031503701	1.523208204	0.933559481	2.075681236	1.569413353	1.130852886	1.154038003	1.926024885
chr1_56962566_56963097	0.396316926	0.120403487	1.070979512	0.171336203	0.025935513	0.194617338	0.149679533	0.274195352	1.283480313	0.609605172	1.407098345	1.014516295	0.589390035	0.271294629	0.200083686	0.465793972	1.194292552	1.68514854	0.454249306	1.820823349	0.77117818	1.613793218	2.433152143	1.686688421	1.639206653	1.306233561	1.725503029	0.706731276	0.563247011	0.880908036	1.816460483	1.41699451	0.825076836	2.556135645	1.496596802	0.974286643	1.24084639	1.882631113	0.536330418	0.857476583	1.017807367	2.282199036	1.230989466	1.255402748	1.176454513	0.378645617	0.614214101	0.725459187	1.420395173
chr1_56963618_56963840	1.186405401	0.611555569	1.040963378	0.696152199	0.822404334	0.6474561	0.279614502	0.849302024	1.287976349	0.564674537	1.384594199	0.906782124	0.934069609	1.282068765	1.233877254	1.371714697	1.468903907	2.514895763	1.229861891	1.822773572	0	5.154771734	2.658015165	2.193203674	1.455228159	1.537758071	1.718125798	1.551876893	0.821149002	0.373699737	1.834883757	2.009571867	1.679774497	1.380062816	0.307370121	1.455642713	1.304075943	1.482025013	1.711724562	0.930518848	1.383316917	1.977277631	2.270934848	2.273382186	1.712220067	0.757687452	1.442479767	0.831731431	2.896434551
chr1_56964236_56964621	1.7993521	0	1.211497737	0.612572639	0.619201213	0.362364411	0.865708212	0.39409262	1.253106488	0.950305585	1.375656507	1.739855516	0.800870231	1.308842279	1.459481369	0.787146116	1.95718821	2.599063778	1.01038249	2.461625728	0.884619194	3.037380091	3.344513211	2.593714449	1.822853451	1.650904439	2.06179835	1.109037965	1.698224151	0.9321459	2.529029646	2.217813478	1.448163834	3.084289249	1.580087619	1.770490599	0.898534928	1.979910035	1.905342765	1.489583045	2.082300766	2.854412192	1.787802618	2.44371481	1.964456142	2.00751343	1.454782197	1.902294938	2.921510169
chr1_56966217_56966281	1.823973148	0	0.449811615	0.55645194	0.595836525	0	1.565187399	0.619036694	1.554059809	1.036595419	1.567416855	1.787175299	0.53903267	1.434512301	2.008108853	1.271061844	1.963653186	3.608904569	0	3.479026912	2.604920842	4.429496454	3.151076035	1.544021982	2.275492045	1.82570226	3.168446454	2.14111368	2.264239952	2.0908136	2.567709146	2.304860181	2.05240327	0	0.866832314	2.546782238	1.608094582	2.69823862	3.421380508	2.534253599	1.842170481	2.923549919	2.526222003	3.909958529	1.297452627	4.314420815	1.082985566	1.743336175	3.077684513
chr1_56966360_56966500	1.641191203	0.093848183	1.106012411	0.084760783	0.196732448	0.115063387	0.0854855	0.597696909	0.149865284	0.265421623	1.132363436	0.702971963	1.311125987	0.650471188	1.463846581	0.749821714	1.491217963	1.978781349	0	1.491892109	1.966839246	2.768919291	3.03480781	2.099187378	0.851928838	1.207338364	1.724120996	1.452365623	0.520824769	0.921582541	2.27657573	0.801279985	1.454043905	2.817050814	0.824630705	1.059166872	0.252235073	1.368296233	2.457800971	0.873724103	1.145078089	0.601752057	1.577203935	3.050195292	1.224035373	2.282271522	1.376626949	1.689725202	2.2269492
chr1_56966507_56966590	0.749875365	0	0.69028647	0.55645194	0.548004537	0.368018679	0.515035547	0	0	1.333954458	0.752365426	0.195924478	0.897111412	0.79243711	0.78769528	0.126937075	1.900364116	2.404673701	0.066747174	0	0.802527435	1.852586829	3.410962286	1.544021982	0	1.554489558	0	1.104967043	1.515444507	1.09868391	2.014897416	1.222019262	0.923278552	3.308391547	0.762782946	1.333819203	0.76943463	1.47264644	1.831153565	1.924506671	0.263112292	0	0.175565534	2.446758548	0.703497111	2.359032488	1.500935635	2.243189226	1.9873099
chr1_56966603_56966770	1.376501991	0	1.052051438	0.290001855	0.344207196	0.185815332	0.340272452	0	0	1.217353929	1.23277369	1.327184959	0.280115916	1.419357229	1.119907515	0.759885362	1.473403336	2.27758193	0.301474426	1.224769995	0.915843181	2.208430908	2.677170987	0.930851727	0.743968909	1.193161284	1.386176197	1.290318471	1.199420102	0.313343775	2.141273331	1.277061132	0.360661089	2.834881851	0.491923331	0.881419928	0.76943463	1.888787745	1.376235463	0.636277228	1.343907297	1.849313939	0.991941482	1.074717756	0	2.54364673	0.640813155	0.467630896	2.294147238
chr1_56966930_56967024	1.126516752	0	0.460110767	0.976497159	0.438536797	0	0.355291452	0.721604397	0.635952186	0.771764118	0.776412968	0.791028002	0.58610584	0.393977769	0.420631355	0.326549079	1.643593749	2.015256261	0.626238857	2.665659095	1.364772702	1.472703051	2.895142147	2.797433494	1.579628001	1.869087687	1.125926999	1.190704651	1.872426542	0.390574537	0	1.210958551	1.195472397	2.606587933	1.40452644	1.363153973	0.738525494	0.512973103	1.422265633	0.694149737	1.642367229	0	1.3719163	2.44055825	0.761695279	1.304328096	1.50019305	1.187054556	1.444271975
chr1_56967062_56967345	1.467188729	0.203060232	0.476243213	0.547072269	0.493232219	0.345941264	0.608346815	0.203959055	0.65984917	0.373506001	0.966573411	0.760103342	0	1.003874107	0.51187711	1.107063981	1.15622345	2.040885103	0.35946863	1.914849025	1.24261796	1.093603759	2.209046429	1.898606281	1.536277602	1.505983511	0.492940408	0.635014323	1.375757131	1.392760666	1.571655625	1.157358032	0.880890396	1.663476398	0.493095477	0.929267572	0.586488595	1.88285262	1.111557501	0.391214235	0.832059374	1.96698399	1.20524027	1.654704927	1.080895929	1.341491156	1.06939013	1.017185554	0.657777942
chr1_56967674_56967773	1.293115599	0.51078844	1.2708178	0.053851139	0	0.033484528	0.166551767	0.827261625	1.097364298	1.289280685	0.782156063	0.919668013	0	1.21661757	0.315271896	0.618286129	1.806617495	1.142058929	0.7225343	0.495816117	0.09683484	1.240307541	2.799704044	0.695400188	2.513050352	1.472497395	1.402018916	0.656718038	1.312827916	0.999251871	1.933512014	1.099288766	1.087856745	0	0.17487623	0.127025497	1.329136387	1.441225253	1.078258496	0.615410222	1.086221442	2.570543201	0.789129116	0	0.160679809	1.815763308	0.741759754	0.823259062	1.847903417
chr1_56968240_56968412	2.241534277	1.169901307	2.122780116	0.693236296	0	0.51028968	0.482848986	1.458281292	0.655444162	1.444861348	1.264712378	1.455680726	1.59671134	1.097587159	2.27196955	1.863804316	1.35204274	2.103786613	2.415697977	3.283045749	2.623446273	2.392037536	2.766565129	1.894579601	2.61052995	1.99439575	1.96029238	0.950182331	1.462652408	1.045316582	1.836561048	1.88561594	1.39808695	2.991898356	0.877913473	1.323193791	2.013239741	2.136583331	1.947572329	1.60061321	1.272086531	2.165120629	1.870387372	2.559457533	1.816570936	1.207486723	2.455361834	1.451933921	2.129933556
chr1_56968527_56968589	1.07331458	0.548117207	1.445711791	1.425030157	0.715581502	0.776607775	0.589559489	1.054115584	0.09759725	1.547953824	0.696438962	1.666581859	0.53903267	0.708704022	1.546173522	2.104944286	1.389916051	2.596053088	1.540842503	1.101660717	0	2.487361486	2.753719876	1.647265185	1.944948281	1.753825334	0.096473097	1.441797786	1.556064013	0.873671589	1.83007918	1.607514775	0.0852244	0.759278283	0.938585094	0.65083222	0.892453917	0.825266852	1.840162748	1.315610483	1.081101349	2.524666532	0.105398934	1.620405072	2.133348502	1.600666496	2.197858118	1.666461154	2.822588494
chr1_56968917_56969041	0.736275595	0.552354916	0	0.536329624	0.418576689	0.584328082	0.338688194	0.339421962	1.419631567	0.633316908	0.716543072	1.628707705	0.394128083	1.423506968	0.71504735	1.305377428	1.119386	1.000348679	1.00454962	0	0.51771848	1.858769351	2.678825159	1.936492241	1.189377052	1.613732072	1.021609154	0.562544506	1.17361255	0.974284939	1.62186518	1.338360632	1.226540353	2.466476004	1.761639328	1.02829046	0.713194758	0.873440633	2.149887554	0.636675493	0.824232325	2.321182856	1.583061879	1.079120185	0.466885676	1.503120121	0.766824042	1.594180254	1.562895499
chr1_56969042_56969527	1.221295207	0	0.56702777	0.860764269	0.276038538	0.378030124	0.202782244	0.653697601	0.701010423	0.808807156	1.556896881	1.830520872	0.076494932	0.827951039	1.223963185	0.538186904	1.082326066	2.662855198	0.88028415	0.607122272	1.387504466	2.133573979	2.747385357	2.545855022	2.366941191	1.636895506	1.989333758	0.786993836	1.580233986	1.231846202	1.8565426	1.578748713	1.104415063	1.611403245	1.453790807	1.513597449	1.2166564	1.201695816	1.870054253	0.843119534	1.447367211	2.304126258	1.643252534	1.109208554	1.408816177	2.107783414	0.684144433	1.279267471	2.250456317
chr1_59309350_59309569	2.471774277	0.890682322	0.957719358	0.377511323	0.86173618	0.518660982	1.336114012	2.195473707	1.565882568	0.890372755	1.114355268	1.411742913	1.083065147	1.410422727	0.82706583	0.973468891	0.999823389	1.978890442	0.814116057	2.012875407	1.364770407	1.207989032	2.543414312	2.303668632	1.299717369	1.546156696	1.262349314	1.034754724	0.41926832	1.378490636	1.803129723	1.181151515	1.206824375	1.41509483	0.996952637	0.996141478	0.359664648	1.041741133	1.356267334	0.094945074	1.892236178	0	1.81483647	0	1.764074569	0.836675576	1.181027134	1.219765897	1.346703625
chr1_59514901_59514997	2.136929605	0.199519601	1.687314184	1.620614097	1.412981778	1.373870415	1.062609778	0.887342519	1.680730835	1.323418907	1.621173292	0.78498165	1.142736621	0.650389026	0.920798696	1.40867686	0.131649783	2.96765419	0.218790531	1.639080274	2.086058753	2.753239949	3.081316532	0.399820628	1.189377052	0.886489373	1.261082861	1.814080319	1.831491606	1.501507983	2.452846608	2.024610825	1.195454956	2.024114649	0.340037312	1.112991443	1.787812111	0.174590232	0.786039333	0.64215217	1.620901728	2.570543201	1.246929307	1.560166803	1.85259797	1.568296065	0.330009197	1.281258306	1.49089625
chr1_59515080_59515522	2.102728306	1.106296411	1.127234897	0.884488207	1.382240967	0.991508149	1.090447233	0.885505118	1.523758629	1.303771517	1.492674592	1.131070887	0.2702315	1.145069832	0.493810714	1.234198299	1.219814584	2.52305619	0.63966578	1.913513355	1.253047611	1.907294623	2.497123092	1.818562687	0.497122831	1.580512014	2.066100318	1.225426935	1.681130296	1.0225577	2.361748068	1.597909933	1.595086931	0.656275858	1.557602067	1.390960229	1.573559495	1.669431972	1.234901014	1.48763798	2.09855746	1.915310594	1.199857164	1.639894343	1.718467103	1.517236586	1.142318621	2.414904225	1.697397635
chr1_59935781_59936066	1.415286819	0.548260008	1.248422276	0.891943044	0	0.368018679	0.560511966	0.246274344	0.911873103	1.164512178	1.63951454	1.766454392	1.367253276	2.529099698	1.829609548	0.555690211	1.856760692	2.387857482	3.554309258	2.602934981	2.279931726	2.426453643	2.577758727	2.75450057	1.448824665	2.132353935	0.844155451	1.217744679	0.955382256	1.394861751	2.411546431	2.001381455	0.904573113	2.407394512	1.475789174	1.632914197	1.06069093	1.625449848	0.660574589	0.862192162	1.528558726	2.446040872	1.228109452	1.332320939	1.156254871	1.795921789	1.619133158	2.110482023	1.575613004
chr1_59936099_59936340	0.868182644	0.143669464	0.507973407	0.916574717	0.170162152	0.560079809	0.63743989	0.314366015	1.047152635	1.261335194	0	2.136370107	1.820968321	2.805273449	1.80891893	1.50951488	2.028605743	2.858970651	3.267673266	3.032296678	1.830087639	2.128441082	1.493757208	2.492410438	1.248646963	2.121528671	1.643288875	1.174143501	1.513227466	1.708465348	2.054057031	1.42159166	0.847552238	1.826020978	1.912605005	1.308852663	0.410342835	2.398705702	1.144069332	0.933452346	1.404027922	2.523311918	1.012912543	1.739267121	1.734762659	1.838619108	1.989329374	1.16689067	1.493472017
chr1_60828803_60829045	1.226468002	0.436681027	1.163664526	0.171736797	0	0.431209825	0.477563855	0.152920763	0.980770853	0.18849001	0.928873335	1.259958445	0	0.784175036	1.083716763	0.430023456	0.634031409	2.240800735	0.26663785	1.99204963	0.748979536	2.303568356	2.774360504	2.366461774	1.392037022	0.594020594	1.782615033	1.068826067	2.260479175	1.337983527	2.493400445	1.644264486	0.513678861	1.697563714	1.822410896	1.506546556	1.297942461	2.527072379	0.608749376	2.422784354	1.649171525	1.820243917	1.529371507	1.375477476	1.327248536	0.640617537	2.238740332	0.608421256	2.047911748
chr1_60829063_60829341	1.502269107	0	1.128642714	0.45141031	0.654597958	0.228146097	0.778648517	0.64451008	1.41961138	0.807626866	1.114745743	0.969264418	0.644682885	1.155733032	0.916251273	0.220540318	0.688917461	1.927646973	0.993763016	3.196863921	1.305704538	3.251748911	2.654935444	2.446900606	1.970991235	1.791211678	1.451243746	1.645461188	2.901673311	0.603953471	2.04272878	1.467153839	0.707200502	2.18678994	1.746383325	2.188779399	1.135393606	1.90630947	1.134112171	2.800116772	1.30785755	1.458108444	1.363633712	1.817102861	0.885672633	1.018589206	2.416204998	1.538609793	2.652082485
chr1_62593723_62593816	1.483709896	0.82553731	0.291883977	0.597807483	1.619997745	0.153782345	1.435928466	0.851501647	1.380441915	0.497410241	2.164085874	0.835561934	1.868113332	2.423868139	1.354806047	1.461807094	1.284992156	2.952959478	2.378396932	2.852244351	1.367198135	2.262763883	2.186381979	0	1.361598397	1.903738928	0.808049238	1.342343574	1.73589578	1.755293628	1.14018022	1.3506477	1.108829487	2.393638887	1.364227964	1.761439433	1.651810677	1.145345497	0.911277591	1.666168781	2.075374647	2.94361213	2.470943826	1.282955309	1.201204528	1.300373514	0.95990027	1.924177287	1.630816346
chr1_62595310_62595542	1.287793776	0.848101108	1.548488535	0.652317018	0.586896216	0.107895102	0.823864206	1.054663331	1.404337616	0.855578069	1.860820844	0.779689133	0.694011498	1.158539137	0.500132926	1.263574424	1.459074744	1.758966035	1.155870625	3.388502641	1.701746487	1.226023032	3.109869117	2.330655861	1.744738456	1.824059601	2.037526682	1.099333704	1.78394358	1.037291132	2.884156025	1.393461627	1.504678386	2.319888745	1.25209641	1.079161503	1.367397359	1.97667878	1.139156156	1.045029637	1.950834543	1.652440192	1.13353618	1.703991895	1.319526711	1.227514244	0.824632845	1.741131847	1.504023365
chr1_62596115_62596360	1.618669717	1.246665611	1.760163061	1.340984982	1.397530009	0.620470504	1.185583636	1.394145072	1.280558391	1.569066363	1.151266753	1.468245095	1.392629556	1.41796399	1.240460167	1.458976898	2.029409152	2.181774546	1.429945954	1.822773572	1.674065241	2.145904761	2.267689735	2.712083571	1.432253285	1.194642974	1.581186765	0.961450026	1.625054522	0.949584806	2.245845914	1.516455023	1.044672559	3.268862784	1.17333969	1.292823018	1.666351264	2.586028287	2.354762071	1.046192059	1.997511759	2.262333596	1.336398969	1.799849166	1.361186452	1.343118527	1.457395411	1.777559818	2.004937365
chr1_62598917_62599100	1.144067464	1.146258806	1.106334261	0.564889078	0.745478186	0.251620623	0.231161051	0.121859565	0.919080977	1.10497171	1.461892684	0.53729557	0.647311827	0.971858148	0.745691787	0.322982393	0.342264898	0.634045906	0.620032693	1.596715026	0.891605374	1.60725193	1.749992751	2.272658187	0.765322566	1.605819481	1.49458612	1.033851845	1.158101236	1.124493958	1.453339366	1.11061814	1.563807938	2.357107057	0.904149124	1.127781387	1.079109445	1.465045232	1.687498653	0.346681053	1.683733495	1.887382615	1.384757848	1.87614296	0.758218576	1.067667154	1.667783068	1.457929346	1.475433636
chr1_62599097_62599691	1.483802542	0.850427354	0.912992009	0.955653587	0.282392867	0.321801407	0.505744051	0.845537779	1.35050527	0.962201088	1.671173471	0.514313545	0.700919978	0.807863989	0.906070233	0.631910111	1.12945216	2.048854613	0.99455303	1.61513719	1.390486277	2.70493223	2.687747426	2.184292863	1.071495966	1.224535038	2.078168953	1.627991184	1.651381126	1.509634959	1.968071744	1.717721173	1.80635391	1.804969127	0.987297096	2.03016795	0.59846026	1.89999889	1.079417149	0.819792515	1.438368799	2.249911385	0.897939542	0.782823527	1.370632486	1.249910236	0.786323008	1.267521829	1.574955169
chr1_62601265_62601504	1.137740525	0.767202567	1.052247655	0.460412382	0.90433332	0.561282737	0.766860258	0.858210765	1.428445707	0.984849795	0.43323395	0.493660136	0.838142596	1.613754355	0.846065288	0.670275753	0.871584486	1.659694827	1.519243272	1.982470831	0.493257362	2.971737871	2.731667904	2.725065081	1.189377052	2.020256206	1.612316964	1.970422059	1.158737301	1.483804449	1.459352475	1.223871525	1.128108474	2.341560336	0.718312602	1.064055855	1.28186801	0.641410626	1.199166437	1.247044973	1.423456578	0.890948313	1.340266769	1.291724316	0.838477365	1.515822929	1.501188541	1.6226758	2.274125499
chr1_63626202_63626580	0.853214582	0.841989512	1.348849563	0.320796677	0.653464172	0.185021089	1.568751526	0.495212193	1.380709681	1.055975368	1.477749878	1.440068792	0.443099693	0.378884992	1.258818362	1.589773344	1.565927739	1.251240808	0.444983798	2.472898393	1.551733643	1.595669841	2.683144211	2.337756863	3.950338873	1.63035577	1.979151161	0.629808409	1.534773668	1.765719605	1.912643381	2.306931063	0.874045137	4.411913071	1.787607884	1.470552171	1.005967549	2.101417812	2.445219184	1.098147359	1.509081446	1.853569142	1.948364856	3.132703498	1.860536958	0.719918002	0.865949184	1.49256556	1.743949005
chr1_6410316_6410511	1.082104986	1.165525618	1.587149122	0.882732814	0	1.215672352	1.999595454	1.206742701	1.678287899	3.796622923	1.938711399	3.150468437	4.286371177	4.416158402	4.794404082	2.951192292	2.087083995	3.534099391	2.440028322	2.057362987	2.06955497	2.775622081	3.189986451	0.498445487	2.38292721	3.262843547	2.652877631	3.207161736	1.909099154	1.12884323	3.180783677	2.2910104	1.985095851	3.242288235	1.359710432	2.176962815	2.84959096	1.842201959	1.5798259	2.327137332	2.464590124	1.78620016	1.905850964	2.446108404	2.211276044	2.031663865	4.083584516	2.029370811	1.736801201
chr1_6410522_6410584	0.947322759	0.548117207	0.747649468	0.55645194	0	0.96538763	0.560511966	0.614002197	0.762647295	2.376680778	1.194492965	2.466266379	2.941003175	3.562332981	3.318303207	1.751725214	1.452531868	2.810064493	0.98736872	0	2.385279461	1.841409631	1.824287249	2.754500578	2.275492045	2.019142706	2.022419883	1.769257779	2.035555837	1.833507137	1.980698314	1.7299714	2.174756704	2.024114649	0.866832314	1.398710883	1.608094582	0	0.757261253	1.287877491	1.014095664	2.102172199	0.740969893	2.505207638	1.931841055	1.650774357	3.568353893	0.823259062	2.440039817
chr1_64478780_64479068	1.733153279	1.026307408	0.920838803	0.92248878	1.332734193	0.36689036	0.391752916	1.477529532	1.598440586	0.734750469	1.403000612	1.854848037	0.666038993	0.665557582	0.694478916	0.720742441	1.476716104	1.745916017	0.869718173	2.934251289	1.378954735	2.11344667	2.766719381	3.46284638	1.662370402	2.273042371	2.274328075	0.572565604	1.216412468	2.063542721	1.959897558	2.056647307	0.987264983	3.029977257	2.412066394	0.564288056	1.800553723	1.976521934	1.582846127	1.056668401	2.291322101	3.104200575	1.465422187	1.735753901	2.77118184	0.792689789	2.055858537	1.763622375	1.541768168
chr1_64969515_64969741	1.966021613	2.003009282	2.450692183	2.020020465	3.060487534	2.165008854	2.214409477	3.477968758	2.777292391	2.547357496	2.272733567	1.079406284	1.651870921	2.083734285	2.008286074	1.975538962	1.592414889	2.964215206	1.877249804	3.052837681	1.726440266	3.3857952	3.081588489	2.205296942	3.405774901	2.50853308	3.181633061	1.902688308	2.73249565	2.650965775	2.357773805	2.328058784	1.782293443	3.524219319	1.994773453	2.578708634	2.289074768	3.245615497	2.045574246	1.854250127	1.974223847	2.52378228	1.674650352	1.891879681	2.610266552	1.791621026	2.895543424	2.182924816	3.218700077
chr1_64969854_64970155	1.487857361	1.381838131	1.842592757	1.778417585	2.531786855	1.607786753	1.796264257	3.138537326	2.017672111	1.80806748	1.676996623	1.926592168	1.757701737	1.710768304	2.077429105	2.227642281	1.882484898	2.389369554	2.659723662	2.83370706	2.310101355	2.766535186	2.959869525	3.062179735	3.344152516	1.810662387	2.639222661	2.083880538	1.889625097	2.126909021	2.668637833	2.056905457	2.566098066	4.258486556	1.842800925	2.515149608	1.653399612	2.561856873	1.718320977	1.484229503	1.808233636	3.093153396	1.737289035	3.452214815	1.931883126	1.550719396	2.318738024	1.670109342	1.955041057
chr1_65143483_65143759	1.172929382	0.88291185	1.237630988	1.028906183	0.623859434	0	1.028511735	0.36321227	1.452942646	1.464856084	1.478897685	1.193696978	0.252627632	1.355529313	1.282219708	0.229206642	1.338523679	2.257575505	0.955921487	2.654406795	0.377210231	1.751788376	0.927784813	2.943421943	1.355535756	2.163638064	2.322409006	1.302381729	0.760567675	1.256534619	1.594206058	1.486816993	1.252059515	1.563664407	1.630802767	1.449086527	1.531832469	1.471362553	0.485593386	1.46696373	0.563792815	1.809811466	1.721844878	1.724546236	2.309439209	1.099585931	1.809563139	1.210260069	2.002021462
chr1_65143759_65143897	0.69875338	1.031278504	0.639683127	0.67268979	0.454747078	0.275680113	0.4915781	0.582423638	0.935529687	1.736770386	0.697423004	1.097497353	0.13183641	1.304539969	1.183934322	0.982396238	1.222694399	1.853371558	0.918374612	2.416751893	0.153235208	1.376852864	1.388207374	1.772268194	1.801924547	2.275747768	1.741760228	1.073246136	0	0.448018972	1.436477925	1.550558897	1.608122317	0.883348994	0.736330874	0.331151944	1.35458903	1.432486635	0.974556913	1.044065941	1.761260889	1.492540865	1.291814363	0.717190579	1.614878003	1.425824466	1.600185969	1.465138509	1.13278561
chr1_65158504_65158806	1.395458065	1.030656584	0.970192798	0.873345035	1.011441608	0.073076927	0.570195263	0.905499696	1.100320341	0.895548129	1.73555821	0.751669405	0.694178686	0.653500507	0.204101639	0.42775572	1.455053326	1.641230358	1.947914768	2.996862186	1.146690662	3.160260985	3.045263873	1.822865557	0.398367358	1.538903514	2.266367735	1.670571002	1.288588759	1.709591039	2.233850716	1.885050081	1.096599558	2.11824729	2.180669167	1.365679747	1.022753931	2.224831387	1.542320974	0.886028633	1.469730542	0.990574089	1.348926412	2.728967352	2.180277178	1.447770817	1.544297644	1.333161134	2.253111254
chr1_65526633_65526781	0.278884041	0.392076941	1.237630988	0.664044043	0.714027825	0.402526055	0.207133313	0.020846673	0.524788052	0.220668686	0.744240318	0	0.942840305	1.334085521	0	0.430682084	0.992189446	1.739667536	0.73454112	1.822773572	1.701124926	1.055983369	1.9856097	3.854417484	2.888053954	2.071881685	1.694578747	0.020649328	1.562994492	1.479363872	2.13494642	1.532172159	1.974214016	2.818020309	0	1.397419538	1.231814226	1.886878968	1.290912323	0.412725252	0.020092954	2.291133387	1.904288794	0	1.535745642	1.298724308	1.14767748	1.242755737	2.209998029
chr1_67170113_67170283	3.232216726	4.497818528	4.951957928	3.442370952	1.412541599	3.712858942	3.245475418	3.010070786	4.69958456	1.883843046	1.263292184	1.189835689	0.860442712	4.08550542	1.706119291	1.397317309	1.650499974	3.719247256	3.442116622	2.548758858	3.017406242	2.915800899	2.436371432	2.035452885	1.508675947	1.879474242	3.317030225	1.187788193	2.516025546	1.842998226	1.685497196	0.144503377	1.954676672	1.533356085	1.787603504	2.260027227	1.709773032	2.397170525	1.620999982	2.812315019	1.951073569	0.195730383	2.147181504	2.104883746	2.102730766	3.687670318	1.559641171	2.5654171	3.585529394
chr1_74587992_74588093	1.65468707	0.834667679	1.22347837	1.442413611	0	0.236323672	0.560511966	0.918684522	0.949423115	0.605656428	0.779741275	1.54477319	1.079457867	1.277315159	0.494537746	1.554969039	0.366784205	1.211712769	0.929564632	0.890830918	0	0.707143023	2.470110536	3.21866715	0.719499371	0.33010945	1.88974398	0.788536241	0.27908666	0.267162218	1.989112136	0.804289341	1.197045609	2.024114649	0.35306328	1.754629934	0.147440386	1.271310925	0	0.690579173	0.597299036	0.636321149	1.01849438	1.900061194	0.956709777	0.234221281	1.747315036	1.8008696	1.186772269
chr1_74594493_74594577	1.351188962	0.007916092	1.0289661	0.022601528	0.708849726	0.580918555	0.560861232	0.620002889	1.591254761	0.609718621	0.756767431	0.685511641	0.934621224	0.009716321	1.145594704	0.591520072	1.124764775	2.607179446	0.008412827	2.645349025	2.60239266	1.602266905	1.250923444	3.397076776	0.021827288	3.731844457	3.167701723	1.793997826	2.258180298	2.378707968	2.003727411	2.33310205	1.604253119	2.024114649	2.073505883	1.884820215	1.249409128	3.001655712	1.945079112	3.237138799	0.605927396	3.647019402	1.257054664	3.360518446	1.272978449	3.830642821	2.636280256	0.862707205	2.282974836
chr1_75726125_75726380	3.595199302	3.223782585	3.94210037	4.636215244	1.531500891	3.637992562	3.37741162	2.337550318	4.133624237	3.069033983	3.71541515	2.459381078	2.947113254	2.80861394	3.13489153	3.637687032	2.655603895	3.886309242	3.888084733	1.994731547	2.733028328	2.525955085	2.609654136	3.285961292	3.631606913	2.727760556	2.510164134	1.60303505	2.674270924	2.607955228	3.440635557	2.494299969	1.620288973	2.931311871	2.146547458	2.448298658	2.204741763	2.755508959	2.340397481	2.099248168	1.353488643	2.386798832	3.249438668	1.502961623	2.556254545	2.221088597	2.82748574	1.755762836	2.727501744
chr1_77678334_77678698	1.606107109	1.37401221	1.606550635	2.491992199	0.739606858	1.233735258	2.220604389	1.16876038	1.084263178	1.954730796	1.866749045	1.529031033	1.389446165	2.448444972	1.243837449	2.496174059	2.249274343	2.845483003	2.770568359	3.094760542	1.617920726	1.233544599	2.749613386	2.272658236	2.814206917	1.951647854	2.096186971	1.080784144	1.49636768	2.587698387	1.438434649	1.96903314	1.887756762	2.237655375	1.752607129	1.916818473	1.310436751	1.369462976	1.254316157	1.065439678	0.123849418	1.604249065	1.979647934	2.436665711	1.567725069	1.860188866	1.658862515	1.44069354	2.015230454
chr1_78222944_78223170	1.470798657	1.163837778	1.770400883	1.357700617	0.514148301	0.216615448	0.757958658	1.010940292	1.126861539	1.021425703	2.047792762	1.352614534	0.726278702	2.830982098	0.415074138	2.640888199	1.528613267	3.003283255	2.518015332	2.070416487	2.534786658	1.080995609	1.591984617	2.854283863	2.565155924	2.020052441	2.064334121	3.689899577	2.322068995	0.390677745	3.918098342	1.663981124	1.353053743	1.194971451	1.217979457	1.266302251	2.605676544	0.99397351	1.717177031	1.590323957	2.498218227	2.992537346	2.133441741	2.407293306	3.401466143	0.193646667	1.271246411	1.365547951	1.215123378
chr1_78223537_78223690	1.420564458	1.237009941	0.888777438	0.807585635	1.503774777	0.25086585	0.913953968	1.311331749	0.998416254	0.242465678	1.462079142	0.648148081	0.861689208	3.565048753	1.678771319	1.580861979	1.763187869	3.216785346	3.339447261	3.780078048	1.677011117	1.621581024	3.397320415	2.930703256	2.297764714	2.509161338	2.497754902	3.801722582	1.672893683	0.172952508	4.542928146	2.733739797	1.672172358	2.984905685	2.05917532	1.68199101	3.138436197	1.917285192	2.551777521	2.000289095	3.355450199	3.553571948	2.551351173	2.379472724	5.805507558	1.26081146	1.233369492	2.293029279	1.617142759
chr1_85268929_85269293	1.348673553	1.16206624	1.346753823	1.868758608	2.258072894	1.442947338	1.397987242	1.962821662	1.797628814	2.266127763	1.957934977	2.251375744	2.014928737	1.596715921	2.850231578	2.15452946	2.262737031	2.843382839	4.353730446	0.877016684	2.069842607	1.264893869	3.225019201	3.368439943	2.452822793	1.97944788	2.68349188	1.444492122	2.353039868	2.128681156	2.74238275	2.47296439	2.474185371	3.326785552	1.772016035	2.797815307	2.626392895	2.312558847	2.180746744	2.077012611	1.619303687	2.378061008	1.725385699	2.882345306	2.412641004	1.79026371	2.268529258	2.223439582	2.529389338
chr1_89172133_89174369	1.002036153	0.356291268	0.853388292	0.473461396	0.479484695	0.317119243	0.849619586	0.548312208	0.848927051	0.426827589	1.036661557	0.676498983	0.668860998	0.90010996	0.530874784	0.637506874	1.202761469	1.303345224	0.638326652	2.413717989	1.084624287	0.906004515	1.989674591	2.235075626	1.64318532	1.537793396	1.403967293	1.341200281	0.921942419	1.139996018	1.676419453	1.804170654	0.839248892	2.206691888	1.047861331	1.18317068	1.212494886	1.891485802	1.055426955	0.820306947	0.660674887	1.754955407	1.126615057	0.906414187	0.824484455	0.901086334	1.1879683	0.747261906	1.911600781
chr1_89175362_89175424	1.182866796	0.096244279	0.449811615	0.479993104	0	0	0.106454769	0.848186001	1.272917584	0.118713325	0.272436261	0.560108674	1.028694771	1.334435289	0.686107247	1.435507915	1.111601489	2.198121173	1.568077813	2.88458728	1.647003314	1.05897114	3.12566603	1.161029741	2.077930011	1.989987801	1.019679547	1.816297545	2.056394966	1.422260372	2.807474683	1.043140285	1.708488263	1.837005263	1.712403578	1.610726412	0.942126171	2.320117471	2.245753735	0.979405184	0.976683347	2.270460741	1.105576211	2.40602176	1.531162022	0.505986028	0.937027797	1.663027215	2.072096181
chr1_89999799_89999957	1.250190049	0.935152517	2.077602734	1.050504665	1.026439845	1.434445455	1.56648257	1.028857098	0.979876639	1.897859251	2.588754641	1.008851217	1.47127552	1.78086133	1.400162316	1.504394696	0.39180688	1.317952988	1.431727046	3.106485626	1.322573567	2.368387609	2.692766124	1.544021982	2.843135835	2.344309998	2.466045388	2.573685384	2.249639806	2.932628074	1.894220177	2.047059209	2.062393452	2.450283381	1.991021706	1.78361286	1.535877217	3.115009985	2.997337621	1.93908806	1.328132193	2.53466263	2.382404145	1.739267121	1.677977289	2.164090721	2.260784785	2.35234735	2.860664435
chr1_92038853_92039090	0.641066783	0	0.74763231	0.872037134	0	0.26419765	0.589559489	0.619415075	0.77263309	0.534792674	1.369103666	0.830486366	0.686819999	0.476433944	1.950425972	0	0.597330123	2.12519328	0.646990194	2.260130778	0.430265141	1.039205269	2.855167125	1.614279669	0.140987389	1.200756978	1.567095142	0.785022113	0.809726651	0.889465345	2.134903098	2.483240132	1.32616623	1.934142976	0.557685716	1.525508112	1.236920134	1.875324334	1.700370578	1.173588719	0.719790999	2.054704424	1.186964374	2.695236155	1.142897845	0.829091159	0.2733052	1.005460445	2.206031151
chr1_9236690_9236874	2.387283467	2.688274198	2.439050739	1.284687145	2.824466438	2.427584671	2.545835875	2.590184983	3.134496193	2.489656121	2.048546099	2.106352328	1.688440306	2.117889827	3.06364976	3.051506518	2.144837921	3.062864383	2.464732425	1.233612796	2.694467656	2.501646416	2.860886457	2.888350322	3.261227806	2.216405451	2.819695938	2.574238986	2.537990703	2.850479194	3.367577946	1.700576495	1.80225613	3.457566923	2.098653538	3.097819491	1.303761845	2.435850752	2.773837498	2.15169414	2.32233724	2.570543201	2.240208216	2.661185187	2.68617217	2.089363611	2.894762585	3.417319752	2.501215269
chr1_9237160_9237236	2.082529399	3.316486038	2.321839823	1.360554384	2.551502641	2.290738603	2.787993116	2.398016988	2.543963923	2.509306192	1.164089816	1.439544818	1.540588465	1.823289248	2.749844191	2.739073009	2.239468888	2.464926676	2.377177762	2.602934981	1.791568392	2.287957768	2.007015176	2.941296026	3.638940972	1.602060316	2.515937353	2.238636196	2.001592013	3.542059415	2.57201608	1.666921765	2.254686095	3.891784572	1.772733124	2.180516073	1.568689217	3.065306134	2.477289109	1.008438111	1.748480525	2.906974238	1.603342729	3.372202835	2.076596843	1.35451521	2.288214059	3.332617557	1.970348359
chr1_9237840_9238779	2.847555312	3.103371008	3.053807513	2.253048824	3.337909139	2.882333598	2.753076334	4.008164494	4.063528562	2.822435026	2.230679082	2.839434835	3.023579955	3.007270054	3.341677318	2.832350536	3.540859861	3.154865944	3.428595488	3.171540034	2.215691053	3.853167141	2.888318164	3.373227668	3.482175763	3.393768458	3.575146579	3.153526164	3.059025057	4.09898565	3.004827869	2.860907695	2.954416833	3.278350903	2.55566616	2.715923695	2.971231093	2.882928459	3.149278855	2.313825522	2.091322818	2.394065625	3.479255728	3.095747239	2.662349702	3.951625929	2.843025054	3.10862637	2.766465299
chr1_9239034_9239325	2.651364818	3.598510666	2.565368352	2.458296625	2.460385694	2.944081041	2.479151877	3.768876692	3.789665897	2.142810531	2.031494664	2.271240491	2.18017641	2.938856361	2.936025388	2.560978363	2.681328481	2.506295647	2.763891744	2.10893017	2.367605067	1.847243436	2.53113794	3.5939486	3.678310059	2.368457416	2.623036502	2.446494027	2.346972479	3.057843075	2.854585656	2.540157855	2.120244425	3.279001743	1.61231523	2.243715836	2.214675335	2.051495929	2.346117443	1.900178286	2.261727473	1.89826676	2.439868128	1.714750596	2.281973199	2.920251824	2.736333374	3.113299122	1.890927143
chr1_9240466_9240641	2.599447835	4.271030548	2.644231934	3.388066798	2.753761778	4.108856901	2.198538867	4.516311965	3.567805596	2.602574773	1.365961193	2.474931808	2.646142193	2.624463771	3.352262316	2.937169548	1.915541089	2.95040986	2.806603348	2.343314297	2.086672991	2.317998228	2.690452984	2.660194247	3.723055988	2.358866448	2.924633564	2.046273195	2.467003637	2.631701784	2.838464753	2.487870607	1.599214849	3.045555474	2.657947655	2.332460811	1.960946457	1.170139556	2.163437894	1.396865972	2.007409009	2.626575623	2.381663613	2.059080909	3.092614517	2.63495431	2.460423001	3.708980252	2.305218144
chr1_92886774_92886999	1.900580668	0.601510636	1.724460334	0.519395679	0.452240247	0.261693662	0.362380499	0.285353272	0.7516887	1.677504224	2.116619445	1.167400281	1.174231471	2.406836253	0.880778358	1.445289047	1.465726735	3.432483262	1.994487984	2.276759777	3.154131487	3.579372798	3.65320099	3.131991593	1.886618857	3.57532442	3.585191143	2.207515602	2.562592596	5.30259128	2.373518579	2.600669877	3.13898085	1.632026142	3.681994446	3.179707298	3.121205387	3.920257211	3.246221316	2.219432817	1.415093476	1.960143986	2.133135504	3.00661288	1.460498258	4.921364693	3.578621213	1.095489342	2.030271126
chr1_92886999_92887091	2.065368115	0.924298068	1.193216775	0.447015706	0.715581502	0.812461724	0.450396706	0.799545571	1.92349916	1.805056844	2.767625418	2.612004072	1.689962712	3.456043694	1.873011234	2.096411401	2.584668038	4.892071583	3.788248696	3.834637331	4.96159904	5.177016012	5.333509771	3.865825454	3.068835362	5.706774949	5.405171267	3.82347503	3.55857392	7.000112867	3.206802009	3.751173997	4.608619131	3.41084384	5.506157809	4.917060883	4.848980595	5.372455537	5.200919943	3.925781897	2.13701699	3.885848185	3.835884016	5.044568453	2.155966988	6.337020796	5.237038008	0.855421997	3.47435528
chr1_92887135_92887455	1.592927203	0.929458449	1.235723621	0.347204546	0.311275669	0.380520195	0.51188718	0.704652653	0.969694268	1.367308865	2.128609757	1.32166277	0.932713104	2.585258685	1.378312917	1.097517449	1.640493403	3.025718524	2.332748727	3.15224353	3.673922082	3.818734787	3.45911265	2.883014302	2.220810094	3.955056348	3.164811766	3.210368782	2.823053741	5.104744164	2.556270629	2.624746824	3.153567133	3.115791471	4.030676779	3.570374381	3.288290107	3.555022043	3.737360621	2.451050354	1.341417147	3.258275531	2.470710447	3.944609825	1.216480448	4.642435534	3.766421121	0.122362434	2.402764926
chr1_93905325_93905500	2.059113197	2.06398172	2.591535307	1.563603217	1.849581038	1.599800243	1.270469625	2.222722359	2.215328058	2.336728861	2.314094052	2.635912286	1.81745482	4.383582488	2.498819818	1.447543707	2.711798911	2.307466406	2.82042552	2.399903756	2.057123657	2.148654494	1.832076853	2.320877563	2.656520283	2.279537208	1.527148064	0.859039391	1.280231666	2.068278408	2.368369901	1.312488977	1.559807137	3.813365956	1.742777832	1.681962508	2.133124194	1.193171447	1.878229934	1.302324339	1.037674395	3.051871209	2.084404388	1.224271494	1.526924495	0.671938928	1.804884576	2.103030276	2.166090758
chr1_93905667_93905903	2.123508391	3.183364164	3.582916816	1.150506548	1.736857414	2.920419192	1.843179145	2.553625644	2.120733321	2.57417404	2.080300238	2.77893147	2.138627443	4.358518897	2.200911766	1.737275556	2.852061256	2.129368134	2.93170373	1.960675276	1.856257376	1.711611858	2.909144991	2.812340645	3.27928914	1.737131872	1.272314402	1.663862393	1.936733982	2.621064652	1.868022254	1.145961344	1.222282001	4.16058287	1.482008051	1.220774031	1.233402654	2.925136637	1.630438686	0.587232603	1.177178601	2.32546529	2.137147452	3.156677416	2.235920259	1.65273765	2.210389254	1.470515104	2.986957545
chr1_94116341_94116470	2.032047199	1.015359683	1.710203047	0	0.715581502	0.293082262	1.227058914	0	1.36624739	0.949975833	0.561322806	1.132917828	1.147357873	0.966328392	2.592869954	2.337940285	1.275815271	2.663192032	2.020804361	2.786891268	3.932195575	2.925519167	1.847834216	3.805467905	2.275492045	3.001843279	4.383618753	2.481335484	3.776106104	2.818409213	3.907702637	3.604673618	2.382825506	2.617333355	3.87155844	3.1503919	2.902277801	4.284133912	2.647881042	3.550823271	3.190089969	2.221493318	3.155872401	3.044681604	1.277660043	3.133262381	3.679920603	2.269743804	5.348733735
chr1_9435477_9435557	1.526568115	3.068372918	4.458083755	0.941023924	0.32846234	0.495339776	5.337507737	1.265795831	2.312870901	0.843658263	0.717492771	2.441555244	2.236349452	1.710823804	4.493096339	0.966592162	2.384104753	2.253099386	2.10972083	3.394517483	1.912831132	2.956401029	2.358859051	1.953859252	3.449456302	2.063845954	2.308490862	2.985292807	1.959270595	1.840846634	3.274558429	2.209355224	1.725640812	2.834881851	1.117539211	2.519283802	0.755548006	2.825938337	2.672321845	1.745967551	2.03076297	1.795004367	2.704096999	3.104442289	1.633752353	1.049638199	3.156054126	2.898640571	2.2391816
chr1_95069392_95069549	1.762535698	1.21264078	2.128902378	3.24677069	2.261290865	2.548716775	2.231842924	2.030437534	3.270166041	1.968966048	1.698748157	0.956417801	1.833591956	1.440243221	3.32795797	1.53574895	1.45643342	2.690635993	4.958509015	2.602934981	1.162157408	1.712346585	2.513636168	0	1.832316866	1.828505426	2.202919623	1.58874466	1.6431975	1.494079573	2.166943144	1.697750706	1.367692136	3.890709835	1.786494092	2.146460961	1.432121676	2.052306187	2.585393299	0.965450218	1.352512699	2.570543201	1.618682117	3.000192913	1.643563406	1.857852858	2.419113027	2.179304477	2.545204641
chr1_95086868_95087329	3.310282928	4.555892502	4.622430353	3.592128819	5.112360626	5.146228447	4.312455177	3.676259718	5.508055518	2.302871414	1.625217304	2.075512292	2.562180682	2.989762756	1.569371255	2.144147764	1.577889089	2.776119834	3.605043172	3.429765294	2.065469845	1.772389479	3.276195273	3.277243923	4.889269989	2.61513086	2.370528725	0.764023739	2.260289378	1.904595476	3.506431948	2.178536145	1.804773965	5.227140677	1.767852527	2.826689354	2.922890261	3.423612476	2.754093219	1.476590004	3.906024359	2.584357714	2.394364123	4.319248842	2.798948305	1.539563508	2.173819984	3.707618646	3.448929104
chr1_95096242_95096424	2.01397412	2.442775404	2.647549024	0.340942078	2.146127953	1.303332295	0.894974636	1.028851914	2.301200803	2.508342041	0.907193721	4.100363133	5.362014835	5.606299163	2.011173998	1.032187883	3.913445452	4.579292989	5.969660067	4.104474339	2.820593738	2.126081707	2.950851176	2.509799134	3.945759459	2.777181993	0.351599787	2.833913932	2.470542228	2.28271692	1.927769433	1.891776126	1.729693167	4.409965659	1.733600753	3.239158641	3.124948688	3.56572991	2.712151778	2.143472046	1.782337525	2.446713152	2.111178906	2.93177253	1.76562984	1.763921842	2.719363596	2.432572848	3.895815809
chr1_95122086_95122385	1.525979279	0.502183267	2.514227532	0.976551984	1.387251608	0.938241387	1.410572121	1.053908363	2.540620118	1.617824038	1.662592815	1.369801512	1.627764688	2.556840578	2.454473413	1.259296406	2.432279913	3.956339937	2.877823295	2.350273885	2.2744232	1.403590001	3.400433539	2.740734869	2.151641794	1.95271067	1.562854889	1.480120716	0.694034339	1.787048425	3.062845283	1.919451828	1.03281467	2.801303715	2.683709066	1.712508086	0.778064078	2.022646864	1.678416838	1.488534406	1.209326946	2.681221036	1.813178921	0.925606635	1.389478957	0.417536323	1.776611291	2.206489077	2.63418482
chr1_95122971_95123108	2.12209701	0.388555254	0.80121158	0.640048479	0.683351252	0.111830732	1.020978355	0.724623331	2.111441428	0.459956059	1.011106656	0.646722342	1.162784221	1.097148305	1.319802636	0.756634884	1.514890672	3.274007791	0.818686101	1.502709852	1.632636986	0.538262183	2.681170151	2.272658187	1.680728533	1.012984003	2.196334097	0.333528308	1.36824074	0.951696551	2.024589671	2.251423439	1.350581422	2.441804362	0.279621834	1.418272197	1.641352529	2.50536282	0.525672346	0.180522868	0.919438161	2.717518401	0.899972588	0.721309739	1.715936606	0.480088741	1.490523867	2.248914633	1.340153286
chr1_95233610_95233681	4.67138164	4.028732944	4.547145677	4.728927881	4.33023623	3.531781777	4.664196335	3.46121474	4.597251182	4.185298241	4.77116716	4.412459062	4.60946147	4.390131282	4.208156642	4.076246973	4.580841263	5.130444501	3.831540682	4.864340609	4.018115524	3.66650297	3.895010848	4.584527204	4.98873261	4.54374031	3.734600624	3.510663094	3.793888178	3.989274433	4.324869912	3.836432417	4.034411096	4.071448902	4.065548931	4.140616224	4.545175181	4.107630826	4.857492983	3.815435318	3.935718795	3.864781707	4.590755134	3.995866	4.35070335	4.933271129	4.065914626	4.546696445	4.671523655
chr1_9548299_9548611	1.49714832	0.739358524	1.088808633	0.80087696	0.685543507	1.507918681	1.311723091	1.864581734	2.316043432	2.289047256	2.173428659	1.176082529	1.646415548	1.504908813	1.760346879	1.345875414	1.646630241	2.257802801	1.23905206	3.462090619	1.677148609	2.618696607	2.264666717	3.08615506	3.93926741	2.016035056	2.065451283	2.94466523	2.28893616	1.430376396	3.04722017	2.453497499	1.547159585	4.220150044	1.754947732	2.072537347	2.257772096	1.689458035	2.110999558	0.973061761	1.604437619	2.416467823	1.242530034	3.403198412	1.146950159	2.722845773	2.710161432	2.83139417	1.948170591
chr1_9548611_9548707	1.752549754	1.375398761	1.847347617	0.689984287	1.37737489	0.401464308	1.356535268	1.431303825	1.936118207	2.285984266	2.027935575	1.315823083	1.874879242	2.393442747	1.461263598	2.287529647	1.438025092	2.74494785	1.723703338	3.015096382	1.452360108	2.607303879	0.63825334	2.331050591	4.383710282	1.981161391	2.329285077	2.984723953	2.447788519	1.058497052	3.062524117	2.139348965	1.815094468	4.405574467	1.50926595	1.426800913	1.847794655	0.492156503	1.329402202	1.15923232	1.091893425	2.213077255	1.220939995	3.838054425	1.593348	2.680305601	2.603736141	1.982961459	2.172213661
chr1_99759806_99759935	1.267235908	1.078652072	2.560532036	1.592247171	3.786595772	0.202788784	2.420611868	3.373981965	4.572839967	2.828858172	1.537144802	3.093106418	2.692375381	4.752906763	3.775886486	1.86372771	2.99852195	3.659045434	3.360287704	2.602934981	2.267600434	2.389309805	2.894307312	1.939964393	2.773340463	2.803737592	2.416663166	1.627463421	2.087182347	3.023003945	1.576198846	2.198253643	2.118271019	3.560155234	1.156239964	1.40175444	1.232968441	0.800699557	2.042515537	1.656763192	0.825656482	2.102172199	1.430818969	2.186914299	2.079812329	1.640691919	2.6663701	1.14433626	1.21874967
chr1_99764601_99764816	1.46338707	0.792736539	2.29743303	1.425735012	2.517622736	1.266767516	3.554973507	2.956396963	4.174962807	3.349980165	1.942687252	3.071792708	2.891406696	4.679716804	3.345428302	2.114547541	2.645005651	3.577568764	2.717080349	3.045920844	1.41871684	2.357779389	3.416553593	3.732219366	2.116153958	1.485345336	2.761390499	2.062802185	1.873763953	2.646973835	1.341413175	1.684507191	1.988766656	2.643921963	2.205168117	2.002894942	1.695498836	2.328351008	1.868085623	1.609174707	1.22865088	2.486280763	2.04629248	1.808103786	2.621242463	1.937121048	1.694472962	1.691530268	1.284560781
chr1_99765319_99765617	1.477264729	1.035868259	1.856369243	1.093236621	1.961503045	1.00696053	3.438179881	2.510500834	3.357890646	3.656463033	2.280149501	3.08621259	3.149794667	4.589262551	3.748281795	2.944898217	2.161382666	3.305576691	2.834110208	2.788628903	1.553901289	2.484870882	2.856972877	3.641952891	2.966289466	1.893653717	2.428192205	2.374373182	2.388708393	3.383965642	2.784771386	2.144524382	2.46383002	1.603162567	1.507305123	1.760917181	2.048297121	2.335237129	2.022299683	1.953323296	1.736883984	2.925649996	2.246344818	2.501213594	1.471028826	2.311931169	2.267630423	2.483756695	2.094998121
chr1_99765619_99765906	2.311907431	1.364921701	2.833397251	1.64500075	2.477923893	0.95982071	4.541020782	2.906704796	3.794711591	4.634309254	3.392881167	3.801018248	3.949066238	5.280591763	4.903290074	3.952731656	3.530730812	4.201252708	3.959628482	2.989291668	2.094596712	3.874103979	2.470644918	3.480412963	2.88457156	2.430840824	2.489253687	3.704531586	3.31186675	4.594518672	3.5386822	3.014649433	3.680957142	2.535768978	1.649872416	1.98973839	2.232153505	2.836107771	3.137533411	1.972159273	2.033253205	3.939672807	3.513679174	3.787603594	1.781672493	2.364353386	2.899975442	3.870675798	1.748532107
chr10_100080612_100080916	1.13313825	0.621945192	1.289368573	0.14476669	0.453813411	0.442973592	0.209368189	0.3660539	0.911959084	0.795291013	1.243975944	1.188373261	0.515189404	0.521920955	0.725545076	0.428560121	1.141786737	2.015727676	0.78845428	0.701375373	1.359772627	1.074529441	2.589967337	1.531494667	2.419893986	1.552024229	1.79992355	1.703350956	0.075578339	1.055943333	2.401087012	2.437790905	0.437859458	2.258165029	1.379172938	1.164477147	1.567232656	2.141999706	1.429946918	0.911654898	1.192621136	2.008164933	1.699859487	2.986165236	0.900084968	0.182435179	0.538344898	0.613487605	1.851085423
chr10_102849784_102850402	4.106984038	2.913777557	3.040918442	1.382632298	5.486980904	4.933171651	1.78971523	1.006088646	4.610915401	3.765240671	1.826229777	3.605776572	4.803461497	3.181874678	2.364157912	0.977044879	3.117078924	1.953092223	2.825950288	2.639520943	2.280446	1.309734767	2.624983896	1.553196191	2.590412866	1.534053121	2.207656573	1.75858924	1.046952382	1.074106139	2.597953234	2.180586346	1.60823156	3.033352269	1.781884822	1.735596576	1.068761847	2.190925783	2.021768718	0.660720697	1.207236962	2.243636086	1.240321859	2.091533241	1.81407727	0.752170749	2.204621506	1.828467776	2.071121108
chr10_102850455_102850674	2.644864944	1.958995722	1.543036724	0.745822963	3.555418696	3.143570467	2.13141583	1.062258282	3.902855897	2.69112587	1.498291556	2.282346954	2.796995927	2.136373024	1.927549918	0.509471654	1.428120545	1.894781002	1.90955613	1.975106561	0.927304136	0.920773417	2.350032069	1.029381141	1.243821922	0.800496311	1.750583686	1.034578234	0.828931244	0.957954371	2.261755136	1.616121198	1.021864862	2.834881851	1.682688553	1.866826197	1.816890649	2.072825233	1.536246812	0.936675063	1.10834182	2.944839729	0.757125467	1.397175938	1.691898579	0.529965297	1.597961997	1.628578377	1.461885741
chr10_102910070_102910251	2.63610383	3.092151933	2.510658831	1.854698288	1.037070864	3.175756339	1.302156616	0.95587566	0.883622833	1.609365906	1.738428386	0.285394093	1.198996381	0.616488259	0.681339462	0.564614659	0.33065576	1.651500536	1.365681121	2.25863344	2.030117684	1.717447044	1.416066849	0	0.836170616	0.998336192	0.42052444	0.74427502	0.958892369	0.987140513	2.373298272	1.879244064	0.619526084	2.251644053	2.438619186	1.294501481	1.462937393	2.122923481	0.116233383	1.244247644	0.089740787	2.498043376	0.171373672	1.365318044	0.694347285	0.315580917	1.709788491	1.506067302	1.513282602
chr10_104252956_104253548	3.878772054	3.742780675	4.800047329	2.721524898	2.213188585	3.498803979	5.380038429	2.049173345	4.758907579	2.822623104	2.886264901	1.83381376	2.376681285	2.159362213	1.449215656	2.03565367	2.55447351	2.177310782	2.89539451	2.341384099	2.197322219	1.214121037	2.61186352	2.198299879	2.584171537	1.905670091	2.46493735	1.615691132	1.807688942	1.730056246	2.654141267	2.879488734	1.666243255	2.525211092	2.117124275	2.285003938	1.910595116	1.933804155	2.223624563	1.540797384	2.021791759	2.014504317	1.661619588	1.130324529	1.639447609	1.391117968	2.180559872	1.91962357	2.370824045
chr10_112276157_112276279	1.883959314	1.30115471	2.001387472	0.211396864	0.490866057	0	1.676794199	0.684214003	1.074169522	0.468150049	1.279100542	0.440401185	1.832224689	3.523229272	0.816171919	0.825069033	1.422376324	2.209789503	2.524987557	1.822773572	1.847534327	1.043324393	2.65088631	1.773421301	4.262282869	1.482469239	0.683398374	1.450997429	2.124180781	1.212611359	1.526916467	1.848070192	0.607043472	3.781086982	1.238361272	0	1.077851968	3.490802007	1.28449445	0.933509468	1.279386541	2.414923736	0.31916737	2.653227072	1.387175117	1.131308839	0.733897945	0.57104962	2.464533155
chr10_112276347_112276690	1.880800195	0.829927603	0.880687062	1.195769429	0.792221248	0.269663058	0.954799811	0.714760513	1.752179449	0.310185165	0.860513218	1.236384698	1.301057126	2.246797418	1.216359363	0.939044198	1.564255265	1.998682941	1.833977828	2.326899837	0.763926633	1.324540264	2.327897092	2.391081519	2.714290871	1.548591923	1.18271387	1.326641146	1.483005989	1.219214342	1.724842376	1.561005125	0.662725918	1.982277707	1.34152597	0.852339906	1.220268544	2.159818045	1.811378893	1.443543993	0.693170504	2.081046197	1.13475493	2.17792688	1.202350119	0.430187051	0.910784642	0.67581962	0.885618837
chr10_112297118_112297317	1.895095453	0.746511938	1.843984207	1.00072939	1.016280455	0.766133708	0.323226275	1.731469662	1.914918356	0.98403656	1.758468299	2.152836801	1.492759846	2.344589725	0.480359075	1.868970735	1.919772113	3.130798254	1.308196242	2.387802244	2.583195723	4.851220144	3.645352034	2.57498696	5.685626693	3.091163413	1.696737707	5.414872236	3.257096775	1.728224665	2.947461868	2.881401998	2.23568689	4.662409226	2.711574055	2.43054973	2.426431321	1.947616657	3.343072308	3.493046449	1.827703287	3.292281394	2.497883042	5.104306809	1.888921109	1.627917007	4.13802669	0	2.769538061
chr10_112301732_112302010	1.402352734	0.810787198	0.906480026	0.855386681	0.249212448	0.495173387	1.199862799	0.226353813	0.750988679	1.332359368	0.821156347	1.166910717	2.323087236	2.479353931	1.188116143	1.248955585	0.815746792	1.593569823	2.31400204	2.305483509	1.052634021	1.123336917	2.540682897	3.082577992	2.308063114	2.017996215	1.488391011	1.89576599	1.163989379	0.771233764	2.53150152	2.142893601	0.657361089	1.117424115	1.001298324	1.345055328	1.251072176	1.201018341	1.497466826	1.205925308	0.683909851	2.194682544	0.940361096	1.423570523	0.280408559	0.247781574	1.213451727	0.891967689	1.714191242
chr10_112302465_112302677	1.493956677	1.467622514	1.797027041	1.098070792	0.595836525	1.660226497	2.96661262	0.645951589	1.20540592	0.612863638	1.428149207	1.00892017	1.645092529	2.241043246	1.630078045	1.08031392	1.167904635	2.739878347	1.991114337	2.987418836	2.33318194	0.868447857	3.058236248	1.596706008	2.645022898	1.631031239	1.239393664	2.292075291	1.612859675	0.944754785	2.389481901	2.348909273	1.48100323	2.600303049	2.046299528	2.107384008	0.993181547	1.917248015	1.019778803	1.54445918	0.971444635	2.712372965	1.06081607	0.816530972	0.426377428	0.423151959	1.243931444	0.33731183	1.624581564
chr10_112302684_112302748	2.044140597	1.170547266	2.059779714	0.851915301	0.622893213	1.527526861	3.041910252	0.405386031	1.516384096	0.603721244	2.007916216	0.877316711	1.792360823	2.335355372	1.98506403	1.204829226	1.878264375	2.836964962	2.00327383	3.245666278	0.888571945	1.644361407	2.44659614	2.392665079	3.098150727	1.725049771	1.238205663	2.292917107	1.181423299	1.320262716	2.109448807	2.582482615	0.945979412	2.024114649	2.058826074	1.860760308	1.672941687	1.748080729	1.365274669	1.157230886	1.284592062	3.089738647	0.746766461	0	0.399363039	0.544165542	1.324246295	0	2.20828955
chr10_112303858_112304510	1.119201498	0.472252608	1.136571614	0.668847908	0.495552943	0.422998086	0.992014244	1.061493138	0.513629233	1.16959034	0.705017036	1.760916573	1.552418758	3.017232833	0.856703339	0.576532243	1.049942582	1.734794311	1.168491855	1.512281716	1.516463946	0.872033272	2.137957068	1.390771382	2.760055983	1.281113652	1.456642924	1.764882766	0.889959539	0.543943783	0.786124562	1.564086497	0.617228493	1.891368503	1.143239983	0.804509399	1.194581945	1.44482495	1.300249612	1.286112915	0.583765577	2.298639246	1.128489951	2.387510215	0.672605837	0.549354949	1.322709149	0.425010202	1.169219946
chr10_113540885_113541233	1.923218617	3.586802052	1.416755118	1.736832837	1.004720249	1.87327005	1.035993819	0.849468383	1.365524471	1.523052882	1.072545014	1.438322641	0.974932572	1.9152547	0.818763233	0.789113739	1.494827355	2.551735236	1.849272649	2.426314029	2.0334542	1.630303758	3.434532903	2.918971403	1.592869087	1.858869728	2.147743354	1.840151812	1.729269436	1.457064917	2.77235912	1.992374112	1.528435759	2.155508613	2.016946179	2.079400335	1.503525737	2.424335776	1.932626534	2.099228138	1.582099982	2.253010618	1.469429118	1.592675699	1.216551926	0.697545161	1.80158632	1.017834611	1.840231802
chr10_113541522_113541733	1.349742519	4.032860949	0.696436834	3.734343216	0.684203108	3.444270572	0.10753262	1.803481785	0.990155882	0.629802132	0.929287083	1.250442321	1.388039926	1.421028743	1.11106637	0.070040311	1.585946669	2.299007174	0.828087508	0.179246412	1.45547333	1.445918883	1.614457319	2.331104871	2.59822508	0.643481761	1.298556004	1.773277308	1.021929512	1.23597229	2.387017259	1.931378529	1.222058506	0	1.558216145	1.404034752	1.956647402	1.096042175	1.5367409	2.155840895	0.039176297	2.043292635	1.014504882	0	1.27869862	1.030486089	1.951744163	0.056737259	0.466399612
chr10_113541850_113541891	2.067626009	3.813374955	1.300678767	3.838551254	1.016280455	3.898071206	0.985194144	2.251460306	1.627514848	1.028047434	1.194492965	1.864073426	1.471700282	1.942185201	2.008108853	0.966592162	1.726898399	2.82452993	0.576553947	0	2.126087758	2.285520644	3.578085692	2.272658187	0	2.019142706	2.620799955	2.203090779	1.638128517	1.772867921	1.999514497	2.402670406	1.851592101	0	1.750956999	0.996628385	2.069162914	2.526507955	2.194856702	2.121375262	0.594374896	2.570543201	1.917421729	1.739267121	2.184086754	0.585809439	2.077158054	1.344145123	2.72943272
chr10_113541893_113542341	1.606165566	2.297060492	1.261567645	2.372184788	1.255696978	2.088992416	0.801929278	1.13483968	1.723221137	0.431841384	1.107333445	1.769574324	0.978167023	1.106721007	0.632118947	1.741287067	1.347021482	2.230300917	0.961593478	0.688622988	0.757684566	1.317675402	3.15422868	2.694761312	1.72663498	2.006409332	1.93715682	1.415552264	1.003787884	1.075852795	1.740875971	1.590700484	1.199023943	2.180470216	1.836749628	1.224587396	1.144362875	1.907496004	1.575255712	1.25988311	0.594374896	2.719682541	1.034669978	1.964375782	0.737025787	1.308337398	1.664915207	0.914415845	1.51844105
chr10_113547483_113547800	2.205182792	0.490345903	1.21545403	0.990028733	0.670843097	0.667437567	0.524109116	0.391933016	1.239882053	0.759675634	1.501188117	1.468473719	0.502389313	1.249561432	0.73965748	1.117364121	1.728070348	1.655136812	1.352110694	2.66434181	1.873919024	1.594899201	3.446250366	2.619120288	0.908110308	1.868956703	1.732662663	1.926166633	1.862920141	1.503242906	2.684984832	2.547648278	1.528081178	2.420720721	2.228652196	1.408839268	2.244461514	1.272113741	2.014925707	1.20881201	1.910989452	2.632285533	1.489667575	1.684028019	1.654501679	1.628578566	1.121488767	1.161567703	2.10879866
chr10_114608082_114608381	1.974063109	2.713352002	1.576521262	3.02051085	1.906453188	4.202752727	1.290441354	3.467403735	1.957026267	0.611396431	1.290958572	1.379986877	1.363447584	1.387602633	1.440408456	0.897432887	1.404625764	1.724366613	1.686952565	2.141356047	2.17301203	1.272803108	3.230563445	3.017980328	1.919831254	2.221991637	2.153528536	0.997532246	1.976781849	0.511302535	2.400681181	2.857697754	1.500778067	2.836954761	1.816256694	1.438246974	0.926648291	2.90357548	1.812030039	0.777058533	0.903701741	2.183135935	1.906586105	2.693161562	1.943493243	1.57089635	1.778049529	2.42027252	2.2478338
chr10_114650864_114651074	0.795156332	1.181376045	1.5669159	0.97655055	0	1.862621256	1.189216477	1.922604378	1.368441055	0.673272462	1.379496943	1.546833281	1.203230169	2.562369832	0.688787025	1.555986006	1.799590658	2.38410976	1.527677867	2.246709217	2.650475814	1.643328265	1.798924025	1.873514124	2.313153444	1.713235475	2.269337286	1.142375233	0.850644777	2.136585561	1.82810394	1.396710099	1.664095505	1.680604507	2.414019262	1.819415758	1.428766576	0.827930725	1.615853368	1.242194982	1.302263832	2.660969278	1.735888503	2.19019293	1.509868508	1.130320413	1.14022839	1.207270831	2.694676962
chr10_114651193_114651378	1.692827683	0.66079593	1.457724318	1.838952274	0.169132401	1.907681078	0.689729673	1.841755932	1.560917274	0.711252021	1.193475634	1.039056434	1.237628314	3.108066744	0.55098208	0.876209995	1.910806056	0.827816978	1.738498867	2.054800597	2.458289284	1.660058068	3.22690833	2.871415969	1.97884974	1.576125663	1.676170382	2.193605147	1.217148577	0.619670951	1.216442605	2.44261293	1.549303541	2.024114649	2.425116032	1.88349358	2.074689082	2.970252234	1.410029125	1.533031993	0.544621696	1.977277631	1.850231136	2.141816141	1.197728154	0.915346417	0.640813155	1.3835986	2.804410778
chr10_11522850_11523099	1.772379876	0.822610454	3.625397939	1.577451558	2.019102324	1.763590616	1.93583353	1.85695853	1.900689858	3.455406262	2.539648461	1.822641457	2.61365533	3.647348607	2.376257335	3.419787925	2.789978789	3.251120796	2.032689651	3.984423781	3.003489368	4.245675215	2.921612159	3.451802323	4.534848561	3.813383892	3.55748364	3.308814958	3.848215789	2.836494209	3.075347177	2.910252182	3.077495754	3.864253339	2.34893677	1.950667215	2.02651856	3.337710066	2.60892136	2.614359238	4.724843768	3.595065473	3.248546884	3.636878286	3.755551856	3.378342833	1.765960134	5.679040792	2.119441681
chr10_11523816_11523953	1.146382642	0.585116614	1.750147555	1.135764295	0.715581502	0.733348584	1.466383762	0.695194625	1.844045784	2.127501207	1.930324109	0.709989393	1.421512886	1.679509484	0.896371738	2.206917354	1.734312646	0.626127017	0.987338965	2.675838184	1.079424513	0.716689068	1.761173593	0.879040532	2.537139736	1.926290252	1.716393866	1.430964529	1.470047417	1.600460713	1.947610492	1.508229857	1.339718662	2.533923944	2.066768418	0.893843504	1.879576733	1.893835274	2.158207283	1.28576287	2.485467745	2.233349011	2.509594485	2.577128763	0.383597094	1.298902338	1.332977814	3.133363701	1.615041866
chr10_11524159_11524223	1.159397482	0.519330762	2.349046388	0.726940312	0.623586108	1.256864451	0.801540027	0.716571803	1.723208681	1.639176762	1.732216412	0.975607342	0.828176717	2.027428237	2.123877358	2.149460728	1.14306352	1.27851892	0.757746448	2.240958288	2.102911515	1.57368437	1.258319198	3.134879236	2.872371446	1.500393534	1.402018916	1.510098747	1.926109044	0.647600766	1.993269715	1.925224028	1.345897194	1.28561174	0.445138184	1.682863034	1.385672177	0.825266852	1.958314742	1.313089594	2.296084238	1.459274406	3.278921308	2.541880682	0	0.328969357	1.995243262	3.506065721	0.617379579
chr10_11827682_11827967	1.995139649	0.552612436	1.669337339	0.809594699	0.686110292	0.222953788	0.446992146	0.329857387	1.435716286	2.43631779	2.599814554	2.699117166	2.26072628	2.914265318	2.375205731	1.736852712	2.578267466	2.742905469	2.371075243	3.326039239	3.284900785	1.953557634	2.083426648	1.880681072	2.652696598	2.440659741	2.790470456	2.309642966	1.942625838	2.884428602	2.251910587	2.958028623	1.425414611	0.161425589	2.840487936	1.625710388	1.472143176	2.375440029	1.851036255	2.009353633	2.323203728	2.309770655	1.599216466	2.252919969	1.993483201	2.209527547	2.487850965	3.459863975	1.352784229
chr10_12072186_12072461	2.698339755	1.271523136	1.404589176	1.445146323	1.205555902	1.900397398	1.55498698	1.137184192	1.706674314	2.03562988	1.953701137	1.994014236	2.025649977	0.512038943	1.979877382	1.809864878	2.132204817	2.376234574	1.595624854	3.58599588	2.821755181	3.137053129	3.141363722	2.178095177	2.48559167	3.123086849	2.598343688	3.216723788	2.196300801	4.513249874	2.364464703	2.209900613	2.111509432	0.823459198	2.565536878	2.879994409	3.071126234	2.698541216	1.508559916	2.000649207	3.799931215	0.924663843	2.038050764	2.71594864	1.316960316	3.397097845	3.51183718	4.180722019	2.618515393
chr10_122983947_122984136	1.890493111	1.075843588	0.594144568	0.805655805	0.84402087	1.202272649	1.51851906	1.297510359	1.950829794	1.678993281	1.07163897	0.875295916	1.881230405	1.361589854	1.169769233	0.812220871	1.158320161	1.776465529	1.461806181	1.292817577	1.064121184	1.93665567	2.150545014	2.2543821	1.945766973	1.218950735	2.140360624	1.228619676	1.472552377	0.458010265	2.796229341	2.377216951	0.640626154	3.616292163	1.520693093	1.442266633	1.530543009	0.955241861	0.867461094	0.995863447	1.021845027	1.478291819	0.412075704	2.213474246	1.860621762	1.441496217	1.755737186	1.510038908	1.785973627
chr10_124467706_124468009	3.383972599	2.809821133	2.447721256	2.090036103	3.33361876	2.934257898	2.594832937	1.789221117	2.450460937	1.87778575	1.741637451	1.709917694	1.931063476	1.822927238	1.112965767	1.32366585	1.557247411	2.382253529	0.548038378	2.339663431	2.146228092	1.650000111	2.306627886	2.203036766	2.549895471	1.709452906	1.931553478	1.505458081	1.151455482	1.89121447	2.253422484	1.909074759	1.963187738	3.195275896	2.284224406	1.7806807	1.852350634	2.243325888	1.976481273	1.15468039	1.382704249	2.392344146	0.947425536	2.252944554	1.265188824	1.549265626	1.748196022	2.716049638	2.244641484
chr10_13102458_13102569	4.675477201	3.981700778	4.152594245	5.025336939	4.503060197	5.335498017	4.591795401	4.095742285	4.853314979	3.011306168	3.389156681	2.763341504	2.294173261	1.527620461	1.461924268	2.33785778	2.360148664	3.177108299	1.639508069	3.374780921	2.599052541	2.059773078	3.398115553	3.013882167	4.964115826	2.757958033	2.355203812	1.651376443	2.808594215	2.411927121	2.913659497	2.860755824	1.003744563	5.248022517	2.784601596	1.986708708	2.822111649	3.513763362	2.78422124	2.068703833	1.977883671	2.717708431	2.404613188	2.829849592	2.836744658	1.934402721	1.670897419	4.27318848	1.676299343
chr10_13102588_13102660	4.433585759	3.825266497	3.366278166	4.424905788	4.105652133	4.747232189	4.251405215	3.872947434	4.750462984	2.89085679	2.786752061	1.998909263	2.068439108	2.569349077	2.631628798	1.967642073	1.999593249	2.089335427	0.653668491	1.985697472	2.604451748	1.85444805	3.050770169	3.618647898	4.439762987	3.187968629	2.133402789	2.182123656	2.308215949	2.411927121	2.347415416	3.016592798	1.980770805	3.819846899	2.541800368	1.867086982	2.547558813	2.894975767	2.208231386	1.084470709	2.606452304	3.615060103	2.69455114	2.979301144	2.757954309	2.211006583	1.88350221	4.380908273	1.840888786
chr10_131980694_131980867	3.742124017	4.033392117	3.826160661	3.588426392	3.818034941	3.690176995	4.237543731	3.537032105	3.884287197	1.913766819	3.366698984	1.763320411	2.139085527	2.638851193	1.414730791	1.719948464	2.377149353	2.448830576	3.444660624	3.683914595	3.146705239	3.749936372	2.391792914	3.320963246	3.996334552	3.351745548	2.381017279	3.150767873	2.195004121	3.088946444	2.141296122	2.77478343	2.316480801	3.598982984	3.511330235	2.778940238	2.323022678	3.015799754	2.788125064	3.1934441	1.881520254	2.439970811	2.350917861	3.678232211	2.177491692	3.293786895	3.726700244	2.355022861	2.868007547
chr10_133348445_133348507	2.604331915	0	0	0.924848445	1.106679065	1.876585469	1.312878248	0.853156617	1.515880508	3.455483817	1.506223852	3.920790747	3.240762587	1.94394601	3.568801632	2.764911493	2.650502392	3.195172784	1.306745311	2.602934981	1.838907485	0	1.926203955	1.544021982	2.275492045	2.190200855	0.689325408	2.223171952	1.985281432	1.626473939	3.44746788	2.228968719	0	3.730062507	1.34605668	0.996628385	1.228903551	1.729264849	0	1.547078446	2.214599232	3.647019402	0	0	2.886218234	0.585809439	0.57672557	2.069448661	1.932051363
chr10_133359954_133360082	3.681668307	2.174759664	2.336012783	1.71118194	1.282927475	2.292975153	1.977047018	1.382693842	1.656410977	3.999861338	2.309167944	3.346261559	4.125831853	3.915063287	3.697260095	4.2959701	3.614009191	3.886305003	3.754531095	3.879601439	2.806614188	2.94733558	2.457861843	2.577679916	3.556375494	3.207784109	2.430866306	2.563735484	1.6279871	2.276395626	3.451886469	3.493169012	2.217900836	2.834881851	1.966221913	2.374954697	2.023673229	2.459279156	3.405396203	2.757896757	2.636368493	2.903844958	2.551433292	2.976326926	1.450310938	2.303275752	3.40463084	3.22539152	2.642555145
chr10_133360927_133361156	3.229622807	1.900939812	1.880553871	2.410170694	1.605242569	2.254316406	1.730596661	1.47593153	1.633989607	3.855265289	2.846233409	3.746768997	4.199244662	2.964947828	3.339140952	2.555646396	3.06688195	3.188526591	3.15363699	3.778342815	2.796465774	1.890309125	3.855443394	2.701669704	2.998170369	2.970978128	2.524139598	2.959897526	2.163660642	1.920425347	3.429004602	3.054763687	1.998421487	2.288213281	2.458826573	2.450475912	2.179438885	1.541435465	2.845498563	1.960839507	2.145110676	3.531546332	2.517185746	3.488345413	2.679382666	2.130930862	2.125497725	3.02409253	2.462304959
chr10_133520012_133520101	4.86421642	1.901598808	2.816126269	4.875071279	1.819128973	2.609147311	3.399660473	2.938053404	3.345389965	2.905934725	2.933852404	4.127527453	1.095268143	4.671733239	3.520795125	3.068666409	1.418171873	3.933506586	2.589192716	3.887526993	2.124765205	2.915408803	3.263422624	3.566877951	3.208578384	3.437324374	2.254172962	2.773626844	1.087823843	3.384216921	2.924998505	3.45263308	3.10480438	0	2.939553818	2.783253589	3.787871127	2.254771671	2.864865769	4.317493983	2.91378413	3.581633726	3.479015099	3.002876378	2.979630192	2.953851004	3.661747692	2.494153358	1.733530813
chr10_14594962_14595243	2.127578902	0.923431664	2.217530181	2.128976874	0.904734299	1.100891322	0.853133568	0.549977745	1.240993926	2.457231395	1.034448128	1.004355123	1.692573641	1.690505729	1.337055372	1.397754543	1.87435589	2.452963368	3.166034296	1.488579588	1.567089269	0.873486212	2.910091188	2.322676601	3.189150178	2.256422812	1.670526174	1.798434156	2.075772064	2.277111188	2.432747546	1.765717607	1.438233112	3.915776597	1.892853136	1.817466779	1.109395804	2.635050325	1.971641805	1.516029936	2.089105453	2.056154833	1.887801075	2.276511202	2.001605231	0.902275516	2.322000194	2.497320544	2.202202087
chr10_14595352_14595415	2.074544857	1.92016023	1.333303336	1.749042932	0.256768529	1.570507714	0.239854213	1.065492462	1.75174314	2.947372188	1.0120777	1.729755654	2.226446302	1.612794025	1.347319226	1.46243101	2.264264735	3.36880273	3.329619315	3.146410302	1.423664499	1.29300013	1.824287249	2.848877301	2.827376253	1.874365123	1.658005604	1.663444761	2.0091444	1.935682233	2.666887386	0.993947071	1.106415499	3.450565206	2.132767688	1.414794314	1.708030518	2.723208445	2.777139915	1.582683321	2.070459984	2.953068374	2.354925371	2.941457943	1.980945847	1.888158122	1.591005008	2.511019052	1.52949208
chr10_22718646_22718773	2.100146053	3.428031791	3.447597592	0.786017488	1.719830135	2.149414194	0.828669084	2.566748636	1.620897272	1.348338882	1.206659822	1.404968437	0.732007582	1.211344321	1.128796666	0.556278646	0.983804621	1.997654648	0.418511775	2.991579235	3.026999119	0.692988794	3.050556858	3.58478277	2.410213284	1.52404476	1.971809455	1.494727762	2.332473462	1.850841128	2.747155271	2.871207383	1.449157294	3.640695	1.650541977	1.376370946	1.529059177	1.612284552	1.411701789	1.303443754	1.749312008	2.293662041	1.091642506	0.796252467	2.278728577	0.458688489	2.537098073	1.622194267	2.244792179
chr10_22718865_22719027	2.817438816	4.738620681	4.493891302	0.817179057	2.45174819	2.603036428	0.845668081	3.416603086	2.135990369	1.084371834	1.43734076	0.728355316	0.160202422	1.739116838	1.129099994	0.77628859	1.110766842	2.040391713	0.516635879	1.688995705	1.120556584	1.194940012	2.892756601	3.910665832	3.965643848	1.925742336	2.161384429	1.467476568	2.110495362	1.58069656	2.633370894	2.577653635	1.866892298	2.28175149	1.520420751	2.171048009	1.815258312	1.77680317	1.446701624	1.627551104	2.044820799	2.035769258	1.41905548	1.745491813	2.222394098	0.804933463	2.208437797	1.983506924	2.183555188
chr10_24442866_24442911	1.412629623	0.513712328	1.821817913	1.374391853	0.595836525	1.536202701	1.132716376	1.1082804	1.460151609	2.542284491	2.225377999	2.12597449	1.398736792	1.390273376	2.423486338	0.725126015	1.579558088	2.875725487	3.858429836	2.914829642	3.216406911	2.127643362	3.088317206	2.570265049	1.59474511	1.628796912	2.479887706	2.488314875	2.60327146	2.224905688	1.365731731	3.020625022	2.101254804	2.024114649	2.00805782	2.006863711	1.8321826	2.335727669	2.388955926	2.321642613	1.992908984	2.673436756	1.8937332	1.739267121	2.069668333	1.611691915	1.849332709	2.892156481	3.168694649
chr10_24442911_24443199	1.697429826	0.817471162	1.829851836	0.854757288	0.939772287	1.297876058	1.505696728	0.998838003	1.952555135	2.406690205	2.405393226	1.346366519	1.766215099	1.058607742	1.911562638	0.973892954	1.995653978	3.18881476	2.902778014	2.577605125	2.551759973	2.149903351	3.354138485	2.248623035	1.61079623	1.90954962	2.375493756	2.30561177	2.090656185	2.495009144	1.196164442	2.6066962	1.857661866	0.954023405	1.852559658	2.041235485	1.70809399	3.076257279	2.282112194	1.969981436	2.660424272	2.700593305	1.583432544	2.9092941	1.770476232	1.763394927	2.411777345	2.84329708	2.404297073
chr10_26571684_26572118	1.928075973	0.192446156	0.980210014	1.330682111	0.056666166	0.566015464	0.301729079	0.821249535	1.08451596	0.823962679	1.660621945	1.327018006	0.494300145	1.768626316	1.167457053	0.424597732	0.773401792	2.454696357	1.237768071	2.176292716	1.460875977	1.194497536	2.268386611	2.688846613	1.193105339	1.220297593	0.877503472	1.105714843	1.545633655	1.675409073	2.282012651	2.112790899	0.943355883	2.024114649	0.944621212	1.08532445	0.889008237	0.830928287	1.823419928	0.766199594	1.660649825	2.408836068	0.924146002	0.784146531	0.741457538	0.311856919	1.26362365	2.090493464	1.966532675
chr10_30991845_30991979	2.390187301	0.963167896	2.678451176	0.298520466	2.000026901	0.636320768	1.213352069	0.904857816	1.542721128	1.334562264	1.899245943	1.191037443	1.829331964	1.223033092	1.783552273	0.77865404	2.480952333	2.965581858	1.327966453	1.822773572	2.047716349	1.634280176	3.600004401	2.456774511	4.082352349	1.505000157	1.917471229	1.169303689	2.050286129	2.131614633	2.443281366	2.44559144	0.195096796	3.84022989	1.976353712	1.738035735	1.994038332	1.667899977	1.798879907	1.981221008	1.356687231	1.627230681	1.91969934	2.25392053	2.743690978	0.709683982	1.76483236	2.959540201	2.1811241
chr10_45000467_45000650	2.539126417	2.4479861	3.412826696	3.222332244	2.916307027	2.615919608	0.618510671	2.984385649	2.903326405	4.412286157	3.034628548	3.082958505	3.60742301	3.270318458	3.390911183	4.836932604	2.989309704	3.29996748	3.315904367	3.740830303	3.985619228	2.975307164	3.226612858	4.65756709	5.684173109	4.136891494	3.680643519	3.057471055	3.977148422	2.663258972	4.082007682	4.257655869	2.869667679	5.651428538	2.795924133	3.323445941	3.666443625	4.309118087	4.940865967	3.263321	4.664158141	4.071321341	4.629623727	4.883188109	3.125146005	3.614619875	3.36082582	5.022632796	2.774346233
chr10_46031314_46031601	2.969504431	1.903303074	2.089338988	2.09604399	2.661263935	2.152449413	2.805204711	2.569689299	2.288879245	5.711619684	2.561364903	2.392333468	4.06438976	2.540970089	5.409144852	3.670711489	2.633112569	2.62674378	3.4253558	4.098243183	3.208067633	2.535076573	3.549881567	3.767440555	2.898451052	2.936129237	2.687546112	4.028231038	2.115277169	4.040265445	4.01910584	2.993784763	2.491182336	2.856332922	2.615570361	3.232451435	1.894668987	3.405079077	2.352746512	1.793976904	4.036127157	2.719996661	2.569179714	2.370749006	2.517156843	2.7673862	3.133311591	4.169448372	3.050907066
chr10_46032224_46032339	3.239272919	1.918943725	2.442151417	2.229672881	2.537134802	1.346107252	2.480945911	1.954008457	2.485973822	4.833074989	2.699907673	2.504730061	4.316871797	3.218062157	4.857913593	3.471335571	3.240998734	3.617944119	3.405861207	4.529084435	3.219774231	3.272966383	3.72698404	2.919263666	2.614043099	3.194177316	2.947366913	4.185441262	2.62734512	3.78459093	3.897222735	2.61451824	2.27768107	3.524722446	3.082498499	3.358420433	2.228633997	3.57352496	2.094850757	3.007490432	2.731238669	3.092920116	1.910663851	2.661764808	1.73359589	2.742369886	3.394981762	4.456094539	3.049732931
chr10_46032348_46032438	3.163513454	1.706908888	2.2374811	1.534460702	2.140868061	1.628811134	2.624235217	1.856041813	2.098181579	4.109378231	3.038037867	2.514648436	3.383167167	2.834952338	3.759633517	3.487870973	1.913570978	3.028236258	2.977782432	4.600590546	2.995977695	2.707261514	3.525814573	3.446211284	2.095079642	2.728105084	2.876456622	3.920279961	2.368398217	3.296448785	3.420248821	3.30327599	1.792545515	2.997636638	3.030934787	3.083892446	2.351259499	3.093611013	1.36220213	2.755109684	2.126108591	3.008010851	1.715499135	2.747755377	2.188804471	2.971341145	3.005050975	4.448117608	3.778272701
chr10_46658460_46658772	0.554980934	0.241669561	0.073456941	0.245381037	0	0.14314585	0.580312916	0.343327298	0.290742331	0.645197227	0.502738572	0.240356312	0.276933279	0.294478119	0.251187451	0.888531826	0.276505413	0.507363905	1.001037818	0.134352714	0.957077679	0.320445787	1.069272165	1.202850464	0.864620456	0.630453257	1.070483999	0.271249201	0.038555362	0	1.469504217	1.212794024	0.236410737	0	0.723039105	0.267015153	0.520434107	1.21779449	1.268577095	0.493638469	0.498938389	0.670070431	0.938124019	1.321430551	0.321535773	0.232810356	0.792948483	0	1.297155228
chr10_46660683_46660888	0.665077549	2.824715909	0	1.748551555	2.535840961	1.625736748	0.78315275	1.465893617	1.538553049	0.347506487	0.39424881	0.316790255	1.018886698	0.703429364	0	0	0.320640784	0.614867622	0	1.201476824	1.16196325	1.20525001	0.695846123	0.87330281	0	0	1.785857924	0	1.117055328	0	0.981978372	0.912433791	0	0	0	0.579652935	0	0.756254141	2.47180206	0.407075377	1.046276038	0.174443391	1.355568384	0	1.3952735	1.282796114	0.772195838	0.480031985	0.934920659
chr10_46784655_46784846	0	0	0.797540281	0.652912734	0.532968503	0.153909625	0.294206111	0.979248223	1.009944791	0.78411271	0	0	0.806627977	1.13173663	0.843617981	0.468423189	0.912533373	1.479739882	1.013313289	2.214229271	1.158640359	0.468160924	1.497143108	0	0.74022911	0.479359188	0.30721287	0	0.087704535	0	0.122957995	1.743699941	0	1.129893103	0.675804492	0.67476024	0	1.156986722	1.028434102	0.699530024	0.341326058	0	0.92255465	0.93060553	0.789314572	0	1.180990841	0	1.003845991
chr10_47555548_47555739	0.345452053	0.41297273	1.015870543	0.353614562	1.560093522	0.321199186	0	0.339421962	0.538283436	1.154899638	1.014864905	1.805888447	0.736225332	1.325804144	0.924948656	0.715348313	0.731375649	0	1.844029933	0.39929312	0	0	1.958753238	0.567081738	0.994400741	0.847115463	0.106974094	0.093591038	0.098748	0.59701247	1.527264789	1.440733307	0	1.755678304	0.853928053	0.334062454	0.671885385	1.278507062	0.120002315	0	0.341326058	1.107908988	1.024003577	1.904085612	0.466403676	0	0	2.618855176	1.035036625
chr10_47683223_47683488	0.453102502	0.704898845	1.015722381	0.458968876	0.57190029	0.104416048	1.079401867	0.590257198	0.55371179	0.700386815	0.700378434	0.319139927	0.320945146	0.549484189	0.830404486	0.266831114	0.2825348	0.97589217	0.44519569	1.077790795	1.606583756	0.84929397	1.858510186	1.544021982	0.845846419	0.920919611	1.254806588	0.24527615	0.553877722	0.288717081	0.804743047	1.202791218	0.836193079	1.943918908	1.129373414	0.861653174	1.047401938	1.342439495	1.168918906	0.757809334	1.026601585	2.031565756	1.139883733	0	0.981127489	0.291469594	1.065558819	1.17713171	1.588361803
chr10_47684483_47684583	0.425961601	0.195269003	1.216398188	1.249805079	1.606629202	0.592882998	1.49978708	0.345509677	0	1.028990196	1.281190605	1.201248138	0.488687935	1.404494113	0.257995239	0.901367485	1.06947422	1.999444352	0.987353843	1.822773572	1.733360528	0	2.310322748	2.2083173	1.275842714	0.593934996	1.426883715	0.503120207	1.172158843	0	1.065042125	2.208777293	1.308277844	0	0.892119448	0.582715633	1.192672124	2.925443988	1.518611477	1.347511751	1.38279906	2.039983454	1.807077647	2.856828306	1.662949358	0	0.789805904	2.474570007	0.987293004
chr10_47743739_47743881	2.523617703	2.858999888	2.495960731	3.562948682	2.731879933	2.034042961	3.117189413	2.667269406	1.866041746	3.01910353	3.030760802	2.876720378	2.48323098	3.67532442	3.83303882	2.227085856	2.996956825	1.853079069	3.216112607	2.038949401	2.801031317	2.527640838	2.607541118	2.993238903	2.577456756	3.608040815	2.191982877	0.804271733	1.540034885	2.620626175	2.391795295	2.784283611	2.543886647	1.589257898	3.438085289	3.460804562	2.333203592	2.332615722	2.646265686	3.462922878	2.08011411	1.690027151	3.193087127	2.312992164	2.760439136	3.014489345	2.30639468	3.373334054	3.342506332
chr10_48484940_48485142	0.800849365	0.608361949	0.934334873	0.611271052	0	0	0.498221236	0.574007026	0.941602117	2.56103325	1.12806234	1.447294156	1.404975507	4.030067483	0.273294745	0.41726526	0.999509189	2.730195718	5.070455363	4.794828095	2.604282656	4.019096547	2.210648337	2.825717758	1.449236041	1.406287959	1.506775557	2.379357961	2.801437124	1.334352464	1.948806787	2.043598325	3.194849871	0.957161255	2.335588893	2.978799072	1.224603168	1.692214696	0.813375905	1.629294955	1.502296437	1.682254009	0.659092767	0	1.761385157	3.012551135	3.269344735	2.157681266	2.909879637
chr10_4913946_4914313	0.997906558	0.171121722	0.913615212	0.327918957	0.581969491	0.176042368	0.227457742	0.619275263	0.938986241	0.877393555	0.462448119	0.910970782	0.167913682	1.058927321	1.026449684	1.07664634	0.769305013	1.645491074	0	1.380815046	1.516398671	0.596033564	1.72976847	2.015702157	1.517649443	1.152994423	0.438264234	0.029191749	0.759035643	0.742414476	1.234871671	0.862673729	0.899861159	1.417714588	0.94573975	0.542473584	1.143713593	1.367146066	0.491871202	0.744735845	1.019327558	0.679221501	0.730135701	0	0.887868799	0.200224888	0.791940371	2.482577343	1.330652174
chr10_50250040_50250268	0.963153263	0.650851956	1.027746137	0.726105071	0.787188774	0.731842535	0.769295037	0.467033143	1.784151299	0.747745809	0.882887074	1.04039625	0.366901995	0.984007911	0.847836778	0.358692748	0.410461898	1.475151935	2.730467674	2.84563022	1.691857385	0	2.970812294	3.02261829	1.673738022	1.367705107	0.337174617	1.669724707	0.313053482	1.098411959	2.146371754	1.335214063	1.06269044	1.213162654	2.203438702	1.526544687	1.251645853	1.14090244	0.677578299	0.757790503	0.803024919	2.196122871	1.880167539	0	0.490406899	0	0.957202733	0.753311209	1.969677232
chr10_50882155_50882434	2.003796468	0.221140316	1.019418025	0.506073129	0.338776283	0	0.875299956	0.290512979	1.137014952	1.499300457	1.014631889	0.88457359	1.019096035	1.17295526	0.93964463	0.354042466	0.805646026	1.684108469	2.25023954	2.602934981	2.025967615	0.740564203	2.552374284	2.402009593	1.033133875	1.299232407	0.909957643	1.354395905	1.263042615	0.774391621	2.133675059	1.547903306	0.67173604	2.129369919	1.763742797	1.052957085	1.475050388	1.085570049	1.399873693	0.595126498	0.262043789	0.892081466	1.703935053	0	1.359215951	0.777521702	1.335325055	1.34208612	2.125650234
chr10_50883279_50883464	1.684823081	0.295535834	1.471321029	0.275542856	0	0.469825992	0.5748733	0.947215052	0.944738691	0.60936938	1.698126294	1.161175976	1.356913603	0.649687408	0.929038035	0.570313716	1.718650903	1.026820841	3.11545692	3.113362088	2.259491671	0.420508049	3.399030582	2.761127986	1.541232796	1.831740703	0.689325408	1.158217558	1.511006352	0.690758111	2.308933929	1.703419767	1.015719657	2.479298317	1.376061685	1.428241175	1.86929074	1.762878756	1.666601617	0.970750817	0.595029193	1.78944254	2.248524431	0	1.078056788	0.585809439	0.868061852	1.74025428	1.686976875
chr10_50883785_50884033	1.499501635	0.565164343	1.145677468	0.659314771	0.609045447	0.262057075	0.819847385	0.486840559	1.1729462	1.229216772	1.295327562	1.192800265	1.021008237	0.894235079	1.122620312	0.551003464	1.166587553	1.571456218	3.08170869	2.795965802	2.063923366	0.867874029	3.831776015	2.550824987	1.606317713	1.345367639	1.802200075	1.329236868	0.254880985	1.293335765	2.38466363	1.606172399	0.622949826	3.269882513	1.837593718	1.188038193	1.877830876	1.13635853	1.632182131	0	1.062515156	2.445979166	2.123729559	2.591254021	1.012914312	0.493218946	0.808886115	1.431808067	1.353030676
chr10_50884047_50884161	1.19928605	0	1.292762437	0.606719015	0.141650991	0	0.684037936	0.66456821	1.296929735	0.612875937	0.701298728	0.340676364	0.445306787	0.847977195	0.309682122	0.874161423	1.330977845	0	3.030495002	3.01807265	1.675871958	1.216539103	2.799509235	2.754500578	1.344202184	1.013101422	1.607577477	1.010966193	0	1.367972327	2.125041475	2.009274994	1.62415179	2.407394512	1.441006919	0.922140877	1.551410876	0	1.024232608	0	1.168143973	1.991228687	1.4161835	2.822179064	1.170339832	0	1.630718417	1.06205641	1.915645316
chr10_5095908_5096092	1.540679733	1.100029043	1.336205074	2.29598183	1.295793034	3.357832914	3.565745133	1.238975533	1.876809382	2.155645298	2.20435529	2.92982085	3.200184834	3.556784213	4.672273055	2.481211215	2.896840565	3.666454707	3.823221205	1.822773572	2.502845789	0.719147508	3.021924473	3.836679827	3.938898146	2.932552276	1.561989988	1.218001099	2.073501245	0.887048278	2.169109111	2.282903958	1.742038225	4.843321663	1.763273631	1.819686624	2.006420838	2.186489552	2.754027483	1.709503115	2.374561054	0.887710875	2.162749847	2.543454176	2.075724419	0.331827819	1.173521533	2.926498199	2.167270626
chr10_5183740_5184422	1.394140751	0.248712496	1.002453727	0.437434162	0.595836525	0.547730141	0	0.529700446	0.646783133	0.734898283	1.000134394	1.313232676	0.828071262	1.189655676	2.057907446	0.987149835	1.390298802	2.227948495	1.631839525	2.166760144	1.234289877	0.350930762	2.38117153	2.094314138	2.211427509	1.218794306	2.005227154	0.849385026	1.472505942	1.3037404	1.459779339	1.707348629	0.60966176	0.952720251	0.695847092	1.267668932	0.655819777	1.969446974	0.970544273	0.665910165	1.329470526	2.591501591	0.982299762	2.69745831	1.325693361	0.362001013	0.983425918	2.528447177	0.965475388
chr10_5188139_5189101	1.693033413	0.712825337	0.677651759	0.361367476	0.158865525	0.286697356	0.438119248	0.855278892	0.993881584	0.787006285	0.782139673	1.341533117	1.079847698	1.333843032	1.913101222	0.868958313	1.112762929	1.442509281	0.947794017	2.605438491	1.155348729	0.888408431	2.940243171	2.51913861	3.534696799	1.775422027	1.68799686	0.719111549	1.800682513	0.878899426	2.087197467	1.958631371	0.971762733	3.767024947	1.575878385	0.828872897	0.970425232	1.895210393	1.878100518	1.013702058	2.176802354	2.148026732	1.110465071	3.105461397	1.899541395	0.316574427	1.001160831	3.159976575	1.549450825
chr10_5195493_5195576	1.359053317	0.022133031	1.74015673	0.944322151	0.595836525	0.375503004	1.281380795	1.030507909	0.74107657	1.35175851	1.547029211	0.805485055	1.218004319	1.692325212	2.793328174	1.706664408	1.708994587	0.150493084	1.97449203	3.106485626	0.870326989	0.715388599	3.207225389	0.187147713	0	1.593111219	1.666177612	1.331332412	1.252753908	0.777698114	1.025510638	0.284713355	0.598315173	2.062913521	1.343177496	1.378890533	1.19869128	0	1.365974561	0.032812933	1.359439022	1.43632116	0.78863047	0.117069572	1.26189535	0	0.025402535	1.376211518	2.146804675
chr10_5198280_5198732	1.392696298	0.052152229	0.549645447	0.989829553	0.071960721	0.831658978	0.51278953	0.356131593	0.704101398	1.367029979	1.474006869	2.090707433	0.563766463	1.959059662	3.028798226	1.498451061	1.668902192	2.062230286	1.965006811	2.705833482	1.602594335	1.342688912	2.919045268	2.205296892	1.836900567	1.756390567	2.2129693	1.263114199	1.668847295	1.388667485	2.131593966	1.777692351	0.52037041	1.65282183	1.553204042	1.317253622	1.051365818	0.731254044	1.361485339	0.812852064	1.336061004	2.011221955	1.027474454	0.456836792	1.274617475	0.934071034	1.260128108	2.123969332	1.25340992
chr10_5198732_5199023	1.02943068	0.139662025	0.498128721	1.237709077	0.495020581	0.730269898	0	0.420597956	0.909554465	1.924896561	1.022963219	1.608920857	0.720972422	1.902514732	2.956765506	2.031891736	1.300030015	2.332775327	1.575449051	2.675622633	1.619799422	1.62944772	2.953994013	1.629399637	1.816182094	1.205296271	2.043376895	1.158844855	1.851382453	1.478590875	1.886233348	2.280269531	1.056492409	1.225708682	1.09183499	1.861405422	1.30783257	1.236424785	1.439800401	0.673773261	1.09779034	3.181966157	1.079066194	2.596218338	0.773473643	0.426954233	1.883454478	3.066651066	0.692307548
chr10_5199023_5199103	1.367083724	0	0.161996802	0.894474408	0.552481009	0.368018679	0	0	0.076206367	1.492986695	1.229464383	1.513829659	1.227735557	1.435873749	2.367094365	2.828658235	1.504469117	1.70680472	1.306734431	2.602934981	0.104569998	0.785987723	2.849602228	2.221713427	2.207122095	0.635252931	1.662251019	0.12127526	1.097531358	0.986039013	0.228848304	1.144547919	0.621975775	1.925628255	0.768596784	1.843358584	0.086311816	0.270735203	1.945986989	0.188766969	1.414929494	1.480714803	0.086009363	0.268592887	0.245488853	0.543054113	1.285287378	2.740599987	0.939130002
chr10_5199283_5200128	1.845522248	0	1.420326401	0.823568633	0.606741272	0.549786242	1.43711588	0.624351635	1.146286549	2.973141231	1.975586198	3.047306026	1.958184573	1.588905125	4.138372191	4.681565578	1.878007475	3.288039253	1.751383211	3.113010272	1.347981716	1.73196003	3.431456219	2.637406856	2.064335613	1.970668832	1.975036007	1.134948023	2.702205166	1.546852083	2.44214895	2.178033128	1.408926642	2.140336918	2.120490251	1.680223049	1.177793244	2.095419902	1.773192295	1.587902296	3.70621379	2.209409006	1.538899311	3.213384882	1.790290903	0.441209019	2.089428505	2.738678031	1.639709445
chr10_52757808_52758102	1.840042842	1.937846429	0.263458666	1.026874455	0.537362943	1.525729721	0.589654872	1.618002447	1.369371168	0.923029254	1.283377048	1.605041627	1.00387397	1.298351219	0.950343478	1.226771177	1.518635585	1.514463115	1.466178813	3.467815895	2.681576757	1.1515191	3.597402141	3.162050635	2.109227299	1.438102726	1.988230828	1.069027119	2.021922621	1.65431936	2.722465447	2.138744307	1.737664402	0	2.062636842	2.011910806	1.785850666	1.800342901	2.371638513	1.590472121	1.305263837	1.840842193	1.604384913	1.759745105	1.08726496	2.486525468	1.413289977	2.001091446	1.616070212
chr10_52763331_52763566	1.429328261	0.103980814	1.308351189	0.588748558	0.114615117	0.650685787	0.69499763	0.259998201	0.675498681	0.392055286	1.088810019	0.566929954	0.538577658	0	0.604820497	0.361081709	0.669326112	1.477040001	0.933096797	2.393564532	0.986468525	0.139068103	1.892463093	2.400692797	1.688511486	1.211979646	1.648682137	0.876886995	0.903545648	0.890034166	0.997659957	1.836313437	0.376541989	2.350100534	1.041111674	0.735080947	1.581581677	2.319550849	1.397706792	0.890382861	0.513369018	1.309522762	1.120391214	0.812564807	0.7857825	0.380166019	1.015441392	0.169172534	0.992716803
chr10_52775015_52775322	1.623620096	0.539952251	1.323532229	0.599138349	1.168970405	0.627707313	1.04947104	0.452441875	1.230721041	0.520316435	1.261088742	0.658557763	0.835616442	0.582237259	1.002919378	0.417278705	1.349742608	2.047610847	1.358078965	2.879002854	1.551551538	0.971538897	2.243672187	1.568515309	1.625538938	1.569345512	1.293361123	1.038484735	0.952991657	1.123093452	2.221727802	1.797571133	1.079283578	2.320958546	1.214050338	0.862341028	0.987491994	1.758500134	0.996514316	0.932970133	1.301780575	0.654397077	0.65428622	2.038453751	1.121669161	0.906928562	1.241508386	1.569663287	1.053756986
chr10_52775458_52775555	1.90143241	1.003500605	2.233054407	1.305108308	0.539392772	1.733049014	1.061613487	0.240854703	1.302059979	1.265197053	1.567416855	0.704649151	0.731395171	1.096004346	0.790826972	0.142925941	1.189311408	3.007739308	1.594931055	3.479026912	2.094888342	1.491082495	2.555782778	2.336115379	0.787499985	2.243784207	1.982957292	1.089001462	1.233427443	1.33699736	3.229488205	2.931903977	1.260320227	3.195144383	0.75158316	1.64815452	1.79197227	2.604345234	1.676668688	1.864906027	2.080363333	3.177461157	1.641908062	0.613924475	1.677533101	0.628895035	1.608314377	1.8881545	0
chr10_5528610_5528934	2.121344755	0.741570202	1.850984217	0.88227942	0.431697293	0.52631129	0.441509983	0.297320117	1.465536401	4.095146123	4.158402729	2.774330343	2.635044517	2.926171942	3.477017092	2.758900674	2.046727392	2.986022788	2.54144618	3.41054553	3.430750856	2.084520583	3.035238693	2.554085586	2.847434386	2.669923974	3.050490146	3.067962552	3.028622661	3.111285012	2.509316769	2.951945463	2.98076537	2.711025245	3.070411764	2.386684784	2.498721327	2.876352933	2.258406748	3.882797702	2.791816769	1.795004348	1.299350555	2.257695457	2.062886899	2.146547473	4.240024476	4.581697102	3.085142476
chr10_58994592_58994693	1.508974974	1.82827042	0.844050784	1.319726923	2.53113098	2.176791124	3.135578552	2.655042715	3.331173772	0.194157894	1.394421382	1.166843367	0.878032076	0.864368865	0.514884343	0.785515603	1.415163292	1.012881172	1.173085282	2.761010302	1.596386376	0.429727945	3.104802829	2.821852081	1.511509142	1.881518014	1.059498783	1.790331928	0.25728272	1.583007526	0.999676378	1.396965742	1.561513036	0	0.855255997	0	0.875482318	1.5980227	1.222795731	0.870186151	0.599187973	0.935885412	1.70931073	1.427775193	0.265546576	0.857170945	1.266565829	0.512578074	1.875767013
chr10_58994707_58994915	2.009336207	1.590474698	0.99781796	2.141724361	2.019796205	2.914216355	3.34415328	2.303599843	3.574988921	0.722788423	1.223941518	1.481982142	0.2437988	0.8655943	0.19237062	0.58928092	1.254548899	0.97589217	1.509449328	2.475814275	1.787181713	0.985300188	2.636886198	2.722640969	1.657529773	1.676880906	0.796170333	1.396607906	0.85278392	1.168712355	1.672868925	1.955727432	1.735111195	1.98164962	0.687957225	1.244267281	1.856143899	1.405066184	1.235805847	0.321376916	0.833394142	2.346325301	2.18267937	2.128643286	0.454654216	0.504880776	0.734376807	1.13596842	2.229867921
chr10_58994915_58995074	1.609601073	1.264502309	1.368340557	2.219363807	2.470263612	2.961549925	3.573115821	2.502059524	3.598175341	1.101306444	0.89574799	0.974119892	0.103993847	0.441992838	0.64135525	0.805672068	1.33257713	0.442302212	1.462049757	2.067624205	1.794418282	0.527720152	2.498009022	1.596706008	1.960247646	1.676201223	1.451907462	1.832462078	1.610346116	1.078746691	1.825385654	1.649358773	1.353846875	2.280479001	1.358759894	1.310433276	1.666053835	1.122977458	0.52018348	0.20303836	0.572097789	2.362563806	1.923213011	2.07260598	1.161230007	0.458695204	0.84321249	1.049421925	2.778043854
chr10_59000079_59000419	1.736761333	1.505959474	0.860346548	1.152772061	0.857471481	1.671402326	1.158414327	1.652885654	2.821160875	1.305941077	1.695599953	1.082638611	0.711466495	1.06574101	0.973416392	1.045907635	1.555387961	2.350945412	1.244755863	1.255935751	2.415074031	1.538206832	2.633143449	3.359623725	2.438728745	2.907674352	2.135000399	2.669730072	1.146887924	0.854365962	2.79635715	2.462179069	1.166662993	1.978604325	2.136277041	1.788076073	1.738365612	1.528300194	1.940131431	1.042988666	1.848149489	3.382027423	2.595584772	2.868017488	1.632818147	0.585809439	1.1821606	1.969194124	2.276118284
chr10_59007659_59007720	3.241428341	2.912798423	2.395522908	2.545156043	2.539135355	3.3359463	2.41045389	3.285714589	3.789802384	0	1.78682041	2.007361096	0.494098902	0.59627007	0.618253662	0.920451265	1.421594503	2.488943117	1.470815145	2.479233584	2.515249792	0	2.223655165	2.272658187	1.832316866	2.125456694	2.124262583	1.589862204	0.757360694	1.811328174	2.499371804	2.369323268	1.804425721	3.262859841	2.288272748	1.041532325	1.777112072	1.303228146	1.694039747	1.31482335	1.027038005	1.489930706	1.640036299	2.917604103	0.099904089	0.585809439	0.678869145	1.745025845	0
chr10_59007716_59008050	2.923236864	2.020707832	2.041691798	2.132066911	2.234879917	2.971910889	2.139606092	2.721087102	3.311446972	0.2086149	1.678340432	0.942734289	0.338151212	0.798251243	0.998238538	0.359217491	1.284304535	1.412210898	1.19901982	2.440796754	2.081203227	0	2.023100379	2.220337662	1.060054687	1.974708016	1.666515664	1.216033276	0.701713352	1.471437181	2.511248713	1.758659076	1.88009904	2.557246782	1.30901923	1.452576368	1.745370005	1.466896539	1.738182172	0.838603422	1.138404399	1.443995847	1.682669003	2.008934129	1.495160257	1.179081068	1.018458461	1.862702721	0.797480504
chr10_5968507_5969013	1.580508456	0.617143717	1.453310313	1.200016101	1.163889106	0.780903022	0.89829957	1.178177897	0.99658965	2.204646346	1.349822555	1.923461967	1.744908817	1.717024573	1.935313788	2.118902698	1.542593715	3.307916733	1.837477728	3.396923545	2.408653645	1.634757503	2.929875998	2.891850766	2.312712587	3.379049152	2.759202796	1.965796167	2.386306153	1.185781644	2.796659682	2.970368616	2.404626805	2.700067559	2.476537868	3.289077573	2.381701464	1.786878036	2.030378981	1.63908044	2.556068141	2.247679523	1.919396934	2.101231856	0.897560669	1.649635097	1.780376339	3.468722596	2.611758071
chr10_5969016_5969247	1.124869899	0.214200711	0.37179658	0.825671444	1.05303614	0.138334132	0.232437374	0.156819389	0.852062191	1.764726084	1.339242165	1.449301241	1.597616958	1.336949542	1.325347672	1.522480292	2.474148777	2.005591638	0.594953396	3.044447372	1.609715912	1.417219091	2.672389567	2.835527643	1.73476774	3.773347049	2.434201225	1.736233702	2.711572758	1.215620931	2.038439066	1.970228361	2.476559366	2.77456747	1.924611349	3.469229279	2.084385744	0.341771488	1.895308324	1.201621883	1.767919996	2.190441631	1.173232655	1.38948299	1.05926369	1.61447458	2.059243797	3.105323824	2.97492037
chr10_5971571_5971681	3.051373108	2.696295512	4.09771769	1.034399807	3.43704876	1.858242243	1.234674071	3.215672367	2.313545532	3.572153088	1.9155242	3.041698046	2.927722677	3.497662892	2.024340763	3.79571433	3.444155177	2.959116325	2.790278031	3.402408015	2.718827059	2.904673976	4.001045714	5.313127364	4.160265023	3.600429839	2.532035024	2.207247387	3.406162964	2.685682708	3.748474671	3.387352472	1.930174025	3.569904807	3.613956455	2.909086011	3.190442127	2.718415449	4.043535311	2.912394487	3.202163201	3.463408954	3.230935093	2.797623301	3.15614896	3.099105982	3.22982547	4.054041923	2.784122604
chr10_68113137_68113228	1.32279185	0.735502123	1.518804843	0.282462543	0.466868992	0	0.582272852	0.848661813	1.058760648	1.032374724	0.690239943	1.640489204	0	1.191579362	0.820967846	1.128509911	1.289809687	0.784492802	1.786999731	2.260768445	1.30189064	1.065872095	2.267922563	0.569762988	0.720109618	1.477068854	0.543707922	0.433331889	1.269334008	0.384587279	1.30335603	1.419110678	0.170396158	0.828048587	0.474853956	0.682588836	0	1.128344752	1.922571126	0.442652894	0.479812868	2.465742613	0.22610031	0	0.627351612	0.493938382	0.867707673	1.471525576	1.689416226
chr10_70369303_70369434	2.308711694	1.521458757	1.533181725	1.218050574	0.595836525	2.212090071	1.767754927	1.0785916	1.487923558	1.894453514	2.054509539	2.14058389	2.064454574	1.512955548	1.49028777	0.981875791	1.405669445	3.063670634	2.071308529	2.696440127	1.824478921	1.494304467	2.493807197	1.078342842	3.392513872	1.929910807	2.594833352	1.542426034	2.595622277	1.765035825	3.173453058	2.642205382	3.565927945	0	2.807291165	2.332071097	1.420943636	2.646369439	2.148843983	2.228057558	1.522148581	2.872458453	1.507081621	2.933774067	1.850599393	1.257397779	3.508511336	2.342018151	3.698674979
chr10_72952425_72952518	1.120209616	0.382000778	1.110365138	1.053221783	0.983711046	0.726337586	0.836906151	0.858647244	0.762647295	1.860105368	1.39481092	1.055737824	0.983536394	0.475739857	1.133000691	0.226926064	1.338245737	2.152271034	1.410731287	3.774843249	4.370780797	2.573343072	3.317451007	2.60618144	0	3.558753503	2.778915552	2.868637682	2.321353145	3.4438635	2.651667702	2.180008138	4.193141303	1.590704963	3.386689553	3.001362523	2.368820192	1.950613795	3.696177629	2.866835106	0.23317799	3.106705	2.719697569	2.835080565	1.406954711	3.865814553	3.129291429	0.338840026	3.637272737
chr10_73119659_73119842	3.361548358	1.726507071	1.639613709	2.744916798	2.250581173	3.19910285	2.278739236	3.876933728	2.606542237	3.395212383	2.36360364	2.886210943	1.989813839	5.006142874	3.413410113	1.833588051	2.038780163	3.137415861	3.719957265	5.69856293	3.365880308	5.508841809	3.814529497	2.272658187	1.612241573	3.818282265	3.680818933	4.308231478	2.284804345	4.846370038	1.814390715	2.903012635	3.57155384	1.277841251	3.988354826	4.310126436	3.477806565	4.203281688	3.210248272	2.778968947	1.603199112	2.694046316	2.673913949	3.372202835	1.071361986	3.604710998	3.679066965	2.859987245	4.874265824
chr10_7701221_7701524	1.476738405	0.384123676	0.994592712	0.851221924	0	1.096226883	0.167719345	0.342464377	1.014628251	1.144363763	1.170073319	1.758141453	2.207868676	0.726511549	2.420958864	1.594655516	1.802110827	2.096715974	0.826506004	2.865835541	1.701681153	0.627706718	3.139712764	2.170981646	1.257266554	2.126396533	2.066991539	0.417287029	1.034795978	0.846794498	1.513789898	1.490516497	0.986119412	1.730436744	1.371336661	0.702919784	2.422610298	1.859627125	2.66965699	1.444811275	2.201488929	2.455175483	1.669502767	0.843974531	1.015109675	0.879483891	2.097898233	1.885178161	1.446791117
chr10_7702472_7702716	1.325779337	0.527371294	0.970354521	0.679537812	0.661398385	0.110751015	0.572487502	0.950179998	1.407738575	0.927961962	1.731047598	0.368912395	1.009498641	0.274765059	1.541860906	1.586432197	1.607746183	3.065112213	0.722744671	2.874524782	1.361690464	0.947054926	3.240296654	1.838222291	0.98269336	1.788270309	2.277690105	0.78195334	1.238281	1.643776329	2.682252966	1.986989598	1.087076175	2.2544188	1.205714553	1.245610709	1.132199351	1.205702884	1.882023613	1.912603246	1.601058043	3.173872944	1.6994858	0.488057767	1.315993623	0.668734943	1.567712902	2.157896301	1.511253434
chr10_7703776_7703907	1.673204334	0	1.06144289	0.483843542	0.832432316	0.320119698	0.101936989	0.382635006	1.452615833	0.068615645	1.124014278	1.118913076	1.276655921	1.017802544	1.484751889	1.913133832	1.528911752	2.848533537	0.864972514	2.352380252	1.123413247	1.667951071	2.306839008	0.353777536	1.924361482	1.653328735	1.677201329	1.16560816	1.203624348	1.978915625	2.599541547	1.41406454	1.602517826	2.680091472	1.197113638	0.934222155	1.969499325	2.074423181	1.566902372	1.306060954	1.955544627	1.602396098	1.527561666	1.643591759	1.272936301	1.038337942	1.266258677	1.935423371	0.932120048
chr10_7704786_7705083	1.489755046	0.624325259	1.165537053	0.381305673	0.446188934	0.417023315	0.422151222	0.54519783	1.169897406	1.025218285	1.391069546	0.825423054	0.753925707	0.253279285	2.092095438	1.446276665	1.629128211	2.489904634	0.961856679	3.080491415	2.186215481	0.534543	2.834589911	2.58181535	1.164617788	1.41515244	1.472187503	0.7087733	0.777169114	1.177818929	2.957221473	0.891727002	0.393941579	0.932715644	1.310254792	1.420793293	1.066532272	2.214751155	0.92205006	1.101840422	1.527717225	2.500177556	1.350561905	1.77953136	0.812238285	0.428524918	1.615042872	1.364370226	1.660505948
chr10_7705429_7705723	1.621480407	0.522505998	1.413047974	0.54699301	0.605763952	0.596422062	0.560511966	0.601516811	1.146767109	1.511702686	1.347419506	0.877782829	0.610578833	0	1.31615444	0.707587814	1.222348432	2.146065202	0.868271922	2.61518105	2.456144181	0.189649056	2.609062937	2.138155784	0.639246149	1.140436553	1.528361023	0.564053445	1.55397647	1.238295643	2.387465984	2.251345354	1.346698543	2.046149593	0.866360852	1.402334501	1.536089491	1.966902787	0.555401379	1.360500749	2.059913469	2.442602537	1.4269437	3.070009227	2.20653036	0.757925885	1.032445936	1.985540104	0.789605383
chr10_7707557_7707863	1.182199305	0.28391549	1.224342825	0.380742125	0.192445285	0.728465625	0.208093867	0.781630204	1.357455977	0.94681308	0.507033901	0.533374261	0.972476246	0.811201019	1.040941247	1.282481976	1.29611353	2.27092014	0.149485669	1.572256163	1.669390694	0.773341093	1.431643294	2.497264961	1.085098875	1.32006795	1.334911124	0.609654473	1.066344271	1.41917409	2.093656686	1.763983699	1.076701433	2.518899715	1.314645686	0.812326176	1.57612255	1.016635371	1.703821308	1.137457343	1.634681636	1.765621365	0.824550023	2.036651604	1.022670675	0.719817498	1.259053116	1.847385595	1.848953741
chr10_79059574_79059644	2.365358656	1.233932059	1.445711791	0.55645194	1.483177882	1.589782909	0.985194144	1.379730611	1.861170887	2.376680778	1.155168742	2.135831501	1.779776417	1.94394601	1.762166701	0.966592162	1.443513401	1.587070413	2.678980085	2.602934981	2.604920842	1.544783301	4.069684248	2.754500578	2.275492045	2.190458221	0	1.342343574	2.084137237	2.254801839	2.986916087	2.939239328	1.6182391	2.024114649	2.746959282	2.022536568	1.856969905	2.046482915	3.005370512	0.971680629	3.914036885	3.206937587	2.338724874	3.002876378	1.656920429	1.650774357	1.817643276	3.591057685	2.269426011
chr10_80284257_80284365	2.475542529	0.986313118	1.989804605	0.56572492	0.173979313	1.260397145	2.46967317	0.503817484	1.587850868	1.335738978	0.095144551	1.715570162	1.504190277	1.094595942	0.267806517	1.228505596	1.123510508	1.209578283	1.274566843	0	2.575417296	2.294176206	2.945186517	1.544021982	1.359019276	1.369226109	1.267585034	2.471483199	1.548993874	0.96519812	2.437628163	2.21683786	1.76269028	2.834881851	2.09597426	2.08240562	1.778686611	1.553428082	0.261593788	1.219824562	1.87993462	2.957929892	0.826379145	1.739267121	0.974177549	0.875589988	1.701334083	1.346661536	2.508829434
chr10_80285829_80286128	2.166616968	0.754220247	1.453409655	1.044361738	1.059194325	0.226596615	1.7563343	0.659706187	1.747411261	1.071538255	1.379594192	2.373395131	2.117362178	1.536190835	1.43892375	1.400408715	1.326232748	2.303243507	1.376872601	2.920087671	2.365927606	1.628636179	2.566909721	1.62118173	0.71581662	1.925155323	1.440394086	2.550314991	1.280896158	2.003854278	2.615461087	2.834385868	2.304820977	2.48967684	1.650329656	1.44396922	2.033841358	2.37462668	1.190436992	1.102933246	2.345563934	2.431643425	0.94611386	1.655780949	0.078370218	1.638488107	1.968614423	1.563944594	2.833871331
chr10_80287843_80288069	2.765223983	0.820713297	2.497037438	1.845434489	1.114970982	0.368580832	3.105572421	2.358031061	3.129113566	1.207405009	2.389612086	2.328326685	2.815345905	2.028593823	1.333173337	1.635069189	2.184373995	2.302594921	1.003080074	2.618845485	1.937363233	2.735100319	3.722724008	2.272658187	2.045336969	2.221406905	2.831966608	2.997923318	2.527040358	1.913183354	3.016390974	2.612713871	2.319698329	2.74427276	2.357492297	2.59723977	1.846602006	2.041254114	1.913896529	1.738798352	2.13866285	2.381745225	1.44588948	2.037174713	2.107951756	2.38962309	2.376517071	1.175504675	3.212623647
chr10_80288274_80288450	2.66285957	0.779804637	1.993520907	1.112536249	0.298102033	0	2.000016551	1.833146978	3.067449964	0.81864926	2.090813775	2.266268037	2.52870195	1.796193864	1.335722365	1.301014594	1.967125732	1.915894629	1.518325991	1.262172864	2.357340019	2.499296745	1.499482688	1.544021982	2.550959927	2.480606985	1.749596201	2.712282041	2.0230884	1.698339141	2.431165135	2.857953319	2.584237173	2.896961045	1.514303633	1.718777189	2.369933429	2.32359158	1.276674329	2.157795242	1.596234692	3.365958813	2.362935945	1.632023674	2.452423403	1.886269951	2.240050698	1.147584505	2.977367381
chr10_80289021_80289259	3.900451049	1.2571308	3.468267663	2.562139615	1.030382802	0.307088674	3.225799058	2.81797283	3.767873014	1.649476667	1.721354122	2.603143284	2.437611682	2.945861401	2.205793201	1.916404843	1.547763651	2.119943219	1.472596304	2.324520234	2.099848535	2.463273759	3.008164539	2.243522337	1.685598177	1.622811185	2.290245879	2.284608259	1.075446593	2.675535896	1.90966042	2.866342125	1.834447629	2.290505462	1.128537512	2.258468384	2.127448857	2.588532031	1.534933703	1.696847406	1.975224403	2.83118806	2.39800599	2.789817332	1.202837347	2.31383913	2.347831503	0.542423035	2.652805351
chr10_80291553_80291809	1.375294978	0.239443981	1.597368114	1.50813251	0.536633298	0.246167701	1.65288807	1.398500067	1.866751241	0.868785641	1.004863053	2.046888054	1.793649918	0.936630318	1.053463703	0.621142282	0.965852315	1.731741126	0.924559888	3.479026912	2.895257228	3.404263892	3.006172235	2.735169992	1.613943222	2.894214795	2.219650099	3.856637292	2.205719134	2.987489543	2.360493878	3.254484965	3.429626579	2.396607137	2.234302105	3.15707686	2.676163119	2.649740369	1.883594889	2.691249241	2.10266294	3.542578382	2.177763092	3.002876345	1.808928026	3.502208949	3.456775577	1.254638166	3.717621456
chr10_80344891_80345319	1.266519679	0.662409868	1.275182298	0.462645202	0.979302166	0.593719721	1.367880327	1.02060028	0.954382809	0.604486703	1.151505531	1.207686008	0.802667931	1.553006467	0.763441981	0.680411711	1.828337773	1.718342727	0.879877282	1.128159698	1.638039001	0.632955442	2.483150684	1.399719469	1.718881945	1.637970097	1.373330076	1.140372392	1.08645636	0.733647418	1.023741521	1.773030492	1.411236921	2.459640568	0.892898042	1.476394335	1.251194162	1.138528773	1.348657965	1.017067637	1.075372397	2.249526255	1.43620949	1.9498014	0.942095703	0.719127956	0.970737333	0.312700053	1.09825286
chr10_87501066_87501265	2.312942909	1.880153091	1.961220067	2.343006019	0.753457375	1.526933957	2.737174785	3.322540436	1.433899812	0.908739196	1.143286958	1.627279441	1.336167946	0.776519836	0.848716398	1.364077522	1.48185233	2.179880095	1.640683471	1.903668891	1.053992655	1.587253006	2.643913666	1.697520659	0.711101738	1.236217871	1.625584008	1.173084941	0.990687647	1.376378061	2.110084944	1.51506794	1.410619506	2.11931539	1.796105386	1.465262203	1.350207252	1.385829336	0.757261253	1.288170156	0.37822571	2.051232509	1.421212269	2.540606365	0.432412501	0.545436559	1.43023502	0.601818949	2.251459252
chr10_87662206_87662274	2.603075971	4.434389382	4.745964209	1.68471713	3.263579671	4.12979864	4.720070134	2.396232911	4.166455577	1.693928219	2.016665464	1.537510713	1.736852229	2.242638243	1.770033206	1.716494156	1.890983629	1.765996709	1.623249673	3.002834914	3.743380133	3.968295026	3.156988657	3.63036705	4.009245826	3.112654832	2.091130409	1.786031326	2.051630542	3.434397293	2.624428693	2.577173625	3.005331296	2.575797836	2.348666677	4.046001483	2.35851246	1.539508747	2.117150464	2.543254744	1.709556509	2.473229332	1.93099627	2.939611335	1.597192413	1.645847166	2.067449978	1.991440377	2.383476654
[truncated: 3,102 more rows]
[truncated: 363 more columns]
