# Supplementary material for: Transposable elements-mediated recruitment of KDM1A epigenetically silences HNF4A expression to promote hepatocellular carcinoma
Source: Nat Commun. 2024 Jul 4;15:5631. doi: 10.1038/s41467-024-49926-2 (PMC11224304; doi:10.1038/s41467-024-49926-2)
Supplement: Supplementary file 13 — Source Data [file 41467_2024_49926_MOESM13_ESM.zip › Source Data/Fig 1c.txt]

position	Adrenal_gland_ENCFF374OSU	Bladder_ENCFF428WFH	Breast_ENCFF482CAN	Breast_ENCFF656OYT	Colon_ENCFF325VEG	Colon_ENCFF330QFI	Colon_ENCFF552ECP	Colon_ENCFF692DLP	Colon_ENCFF975WNG	Esophagus_ENCFF479ISR	Esophagus_ENCFF668XYA	Heart_ENCFF014GRU	Heart_ENCFF021WRY	Heart_ENCFF316HVA	Heart_ENCFF456PVX	Heart_ENCFF469OER	Heart_ENCFF580MBF	Heart_ENCFF637IKR	Heart_ENCFF956OQF	Liver_ENCFF005CQM	Liver_ENCFF194WCF	Liver_ENCFF344QRU	Liver_ENCFF628MCV	Liver_ENCFF677ZRQ	Liver_ENCFF989IZF	Lung_ENCFF355BVL	Lung_ENCFF718QIK	Lung_ENCFF810ZGD	Lymphoid_ENCFF782KTJ	Muscle_ENCFF293BRN	Nerve_ENCFF277DNH	Nerve_ENCFF865MFD	Ovary_ENCFF780JBA	Pancreas_ENCFF388DNI	Prostate_ENCFF670GFY	Spleen_ENCFF294ZCT	Stomach_ENCFF069SZE	Testis_ENCFF048IOT	Thyroid_gland_ENCFF983POL	Uterus_ENCFF018NLH	TE_chr	TE_start	TE_end	TE_name	TE_score	TE_strand	TE_family	TE_class
chr1_100130748_100130960	0	5.078481906	4.7120545	4.230098126	1.295558116	2.354774837	2.242215388	3.648390361	2.61721689	5.340368937	5.037159391	3.674178157	4.543000817	3.278983195	0.90358593	2.282481314	1.687290896	3.634205066	0.848250808	31.39192558	44.49251592	48.61497361	13.87451944	61.10685687	75.90054361	5.313253763	3.194606405	1.134959962	1.113290677	3.277084746	0.66207773	2.98257169	2.840622371	2.641553665	0	3.4403789	4.115073351	5.733734374	0.901544903	4.580994318	chr1	100130748	100130960	MER58A	1148	-	hAT-Charlie	DNA
chr1_103560526_103560795	6.722594739	1.540383195	0.115862341	2.413414561	5.412264625	1.923179712	0.833655096	2.082195702	1.435820282	1.840956946	2.052537266	6.748732297	4.762836708	2.78176	1.112687428	2.135427388	5.520523084	1.601652949	6.625419942	22.68109252	26.84958441	30.20446398	3.514986957	35.16109813	25.33135328	3.580986227	1.169377243	1.494212837	2.271019807	2.385313984	5.30545823	3.727847515	4.294660337	0	1.456225787	1.250463135	3.133528278	2.470557543	5.288039702	2.736989565	chr1	103560526	103560795	L1MEg	331	-	L1	LINE
chr1_109589164_109589484	9.011909592	2.71259964	1.126219717	2.256738562	3.279646004	1.76849896	2.094946808	2.168991641	3.73199295	3.146014057	3.051792707	2.572935309	3.014658295	1.98127957	0	3.74806634	3.424625688	4.197567008	2.207724828	9.111892599	28.69157025	20.41269573	5.248210977	11.90507882	31.11786513	3.81475932	3.140305479	4.294904352	1.818320317	3.825840042	1.260131501	3.133583213	2.780083621	2.900459303	2.80502848	2.120514938	5.928578549	4.073175391	0	2.70661369	chr1	109589164	109589484	L2c	275	-	L2	LINE
chr1_109618081_109618763	0.611902133	4.343492914	3.466666128	2.466462568	2.246521896	4.735431026	9.405596136	1.591633117	9.427246496	2.649989634	4.483498541	4.933134035	5.395964927	2.969539008	3.080904686	5.000714864	3.208971326	1.515304124	3.715051954	6.841031081	15.5212322	16.76689672	3.477077176	16.52814289	9.283092028	3.638534493	3.345482442	2.132339054	3.565214877	2.974415888	2.913765947	7.247505766	2.930272819	2.019167399	1.865902562	1.90689957	2.737315243	3.419139743	1.92750579	4.245512297	chr1	109618081	109618763	L1ME4a	833	-	L1	LINE
chr1_110450182_110450302	0	3.859620631	3.189838739	6.158795214	5.47596968	4.727635988	1.645568454	2.124852935	1.696093522	1.343928818	3.981960015	3.844616985	4.610276643	5.483079191	1.172308671	2.536984001	2.986901965	2.351341965	7.910342201	38.94762319	48.39589742	52.10573864	8.679072674	67.92923183	54.83384597	3.647049006	3.789382342	5.996810023	5.721478275	3.581698334	4.785275702	6.520722524	8.68208553	6.388086446	1.268441735	4.362203523	8.077902548	4.761657294	0.007620717	1.694390579	chr1	110450182	110450302	LTR105_Mam	351	+	ERVL	LTR
chr1_11046011_11046312	0.694811629	4.366581834	2.327971918	1.943182728	3.538121538	3.289513231	3.57008364	1.312478701	2.267706779	5.443767586	2.075932092	5.417462575	3.505343058	0.77866154	2.515819262	4.371566781	2.409192663	7.488066432	0.727595322	22.03595543	71.49662658	68.89610998	14.08482038	52.85925078	65.90087401	2.952257713	2.752343523	0.990929143	4.271160957	2.223980713	0.10511654	4.443172159	4.43550357	0	1.405523802	2.084325002	3.610370635	2.243233307	4.226076035	4.361081844	chr1	11046011	11046312	AluSz	2245	-	Alu	SINE
chr1_111142671_111142867	0	6.8731524	2.997528931	5.402646415	1.870185391	4.170514691	2.380439309	3.33209881	3.8865565	1.660171531	5.66652714	5.115359399	5.607590726	6.884752274	0.470348976	2.88473759	5.961761878	2.366283852	5.429613149	62.89765263	89.6445889	93.08549048	14.79364562	85.68599226	83.10654913	13.05376042	11.32464937	0	1.96434251	3.361937279	1.099089271	5.99113524	4.401401386	4.206162149	2.676690025	4.257847799	4.94248265	8.725198009	4.663411181	3.616420308	chr1	111142671	111142867	L2b	261	-	L2	LINE
chr1_111417971_111418108	0	11.92463184	7.08376346	2.797334757	3.304168327	2.439691443	3.528104907	4.75020788	3.722828019	6.114714522	1.948870766	1.713268924	3.151993235	3.758102173	9.556165719	1.757626228	5.496267356	5.475740927	0.04219141	29.2446254	52.78674589	50.50233504	7.598409472	38.4787545	50.34218834	8.875015182	22.56941989	7.089903849	2.488587621	3.129606198	0.913968892	4.568099377	5.509192425	4.28869339	11.37185315	6.062507379	7.908945842	3.558043405	3.778095882	4.55927846	chr1	111417971	111418108	LTR68	236	+	ERV1	LTR
chr1_111508815_111509114	1.285016211	12.32308793	6.726308976	1.375605421	5.210765976	6.09252168	8.714901608	7.374907328	5.705543343	3.085029229	4.473434225	9.39566929	14.98567544	7.587604875	9.009421626	2.870235546	16.45510436	5.376728406	5.750151298	24.66352135	65.39278243	49.55015847	13.58496598	29.7290091	64.22070947	7.611031602	9.985455813	0.377328689	6.906181504	4.741727582	1.219738781	9.445989114	5.869913709	1.20666597	0.640084919	6.143073393	3.814760154	2.423418691	2.668524495	11.27338509	chr1	111508815	111509114	AluSg	2602	+	Alu	SINE
chr1_111509747_111509966	0.503768267	5.838787366	3.658887403	5.212924941	6.586645871	4.340506353	3.369787021	7.581906475	3.914546227	1.32031162	5.348332986	10.76920863	25.28290803	18.02855946	13.24356813	2.672401019	12.01756104	0.584411773	20.99180203	8.773811001	42.1042245	27.71702807	10.54291116	22.57798278	26.49068839	4.216767581	7.274775485	3.944120869	5.668688815	3.178718899	7.59877007	8.936952961	1.597910928	5.483138325	2.626829196	7.584606142	4.271381552	4.389646204	5.353289619	9.751591282	chr1	111509747	111509966	MIRb	804	-	MIR	SINE
chr1_111561111_111561420	1.98700323	5.863644527	6.090680627	1.766479262	5.810365114	3.574018873	2.843946292	3.26840618	2.183309834	1.726534761	2.672864092	5.043182966	9.014242219	4.446211288	13.41968279	3.171230558	2.119386572	2.140689773	6.309201128	12.50372429	34.91427494	20.21179356	4.67649626	17.15996184	31.14429797	4.752649531	3.536784698	3.521994259	3.9507649	3.447139584	0	1.205730477	2.520391181	0.445654624	1.586457528	4.021511705	4.994050656	4.791406152	0	3.008949937	chr1	111561111	111561420	AluJb	2139	-	Alu	SINE
chr1_111862202_111862372	0	3.414054345	1.749060465	2.693920955	1.865883892	0.720637976	0.328078851	2.588354627	0.210639257	7.467068784	4.218015244	6.347880016	17.57201291	11.85125192	0.788777759	6.649934721	1.700324349	2.623829043	1.632063597	7.715166737	14.9246207	17.63177298	6.489311835	11.07226745	13.30599766	3.510289212	2.993623285	3.456875944	2.99442878	4.029186339	3.96589183	1.871203157	1.667844113	3.607390317	3.548564385	5.426236377	0.762501407	0.487221475	4.206634451	3.82200907	chr1	111862202	111862372	MER58A	886	-	hAT-Charlie	DNA
chr1_111862604_111862816	6.036664594	1.32068646	6.989928655	4.743803402	5.188090718	3.425181258	1.464180665	2.676067882	0.868632045	7.368940065	4.618654582	8.297728862	26.27273977	19.38005095	3.09478309	7.079557496	6.715077282	5.423414604	2.987056923	111.6368724	109.8086931	136.1854293	19.95605275	135.9987759	128.8329956	5.092702263	2.200954793	1.30755709	2.447497471	1.191217641	4.088370279	2.311828971	1.206222138	0.562954334	6.530503096	3.481533033	3.251518828	3.202127918	1.902302849	3.568836498	chr1	111862604	111862816	MIR	800	+	MIR	SINE
chr1_111863425_111864115	1.390362318	2.406891812	3.512141123	2.024961307	3.597526532	3.453471619	0.264863858	1.928587134	1.039838252	2.91971896	2.423892125	3.304238581	6.042331887	6.913373862	1.908662374	2.97060152	3.548961567	4.644331145	2.224595658	11.32244366	10.74298331	19.67849561	5.601669315	11.14522484	15.35180587	3.427468617	2.183497418	4.172283908	2.722388237	3.579977244	4.094725126	2.284244724	3.422834274	4.264269404	1.173957559	2.826175181	1.583129824	2.972023271	2.963070619	2.531960937	chr1	111863425	111864115	L2c	726	-	L2	LINE
chr1_11263188_11263485	0	9.934852032	6.065072109	4.742885354	9.146261724	8.992961082	13.57812296	5.769819876	15.72418072	5.371053035	9.271872944	7.356964291	9.731425266	3.858712049	10.88511613	7.001888948	10.39309349	11.98213489	5.321787727	29.56757314	16.2436555	24.86588218	5.467343845	19.33347443	31.60190898	6.153154905	8.995259943	3.613896125	5.882218573	7.272802854	1.693747038	11.40694777	3.426604558	1.8113684	2.544607663	5.45332675	6.94491258	4.930351405	1.770468354	14.78155842	chr1	11263188	11263485	AluSx	2015	+	Alu	SINE
chr1_11267231_11267280	0	3.74334998	1.310502488	0.743408988	4.163925949	2.148626337	1.22993224	3.508169281	1.549473451	3.50734665	3.269539458	3.114321436	2.57915871	4.827660921	0	3.458002066	1.666492231	3.473998313	0	8.060523598	9.890904096	8.067917006	1.044940935	4.896112238	13.49047546	3.804649806	1.706473073	5.000958423	2.850774366	0.559580045	0	5.464551079	5.240760482	0	0	3.691551272	2.529448397	4.283008994	3.68593649	4.111786511	chr1	11267231	11267280	LTR26	2446	-	ERV1	LTR
chr1_11267280_11267590	0.185680647	3.614364193	3.481296793	1.371919407	3.580625728	2.595972242	1.397048223	1.766814399	2.107794196	5.307401949	1.284503537	2.495888395	1.583722577	3.321210292	0	2.77791419	3.6015331	2.997652854	2.258224112	5.891474232	15.14964156	12.82831906	2.920009048	5.876475757	23.63447725	3.112448073	1.934199468	0.80478081	2.958957734	1.183084513	0.597186446	4.074811259	3.248133898	0	0.027077743	1.488465461	1.758504175	3.150267101	6.069530264	3.801461566	chr1	11267280	11267590	AluSg	2297	-	Alu	SINE
chr1_11267590_11267965	1.381464027	14.30129897	4.847004569	3.787909168	2.098146806	3.962125823	2.384382129	3.2838071	3.170688136	2.413642012	3.66041087	2.783350118	3.785953445	5.063165598	0.877984428	2.460436268	0.481758453	5.350357965	1.901051774	40.64209455	61.59513067	60.04252538	16.09978826	43.8214093	110.0110715	5.826619873	4.332004932	1.241866395	2.664227851	2.307656598	2.199093925	7.388128916	1.425932984	0	2.141427902	3.135617115	5.593417091	2.626607196	2.926354356	2.948015455	chr1	11267590	11267965	LTR26	2446	-	ERV1	LTR
chr1_11267965_11268118	0	8.395561019	1.798817212	1.399057333	0.749105306	1.817025596	1.381394327	1.481513157	1.596483597	5.428684038	2.959832627	3.247109687	2.053922809	1.183551513	2.824888228	1.227536465	1.416936727	4.229489542	2.224777989	22.23723232	42.32212648	38.59733302	12.82013815	21.04728843	72.46734709	2.629597842	2.120389876	5.60202031	1.35679109	2.016989922	0	6.067751199	0.67643844	0	0.014630223	0.006335817	3.365103824	2.103245601	4.524611189	3.079576901	chr1	11267965	11268118	AluSz	2151	-	Alu	SINE
chr1_114588774_114588893	3.317418415	2.046474387	1.407376698	4.620043991	1.683319839	2.202880439	0.342987221	0.621976758	1.39547168	3.097162804	3.885954544	3.702713582	13.16657901	4.199643472	0.935667389	3.350882478	3.449229663	2.058740396	6.282151308	6.352348548	15.2124405	14.49439583	6.54434491	15.38989761	26.55682932	2.674420661	1.785555532	0.335437893	3.954648114	7.630123723	0.967360491	1.775636277	0.304397398	2.530419474	0	0.856963029	3.475276079	5.65289836	2.422618235	2.745115945	chr1	114588774	114588893	AluJo	803	-	Alu	SINE
chr1_114588943_114589146	1.710762081	2.814217113	5.423031601	3.171709879	3.613425319	2.669508118	0.633457694	1.196822034	0.086077093	1.743355881	4.271439813	2.60674487	6.008427714	3.216907379	6.387310623	3.567429601	1.149812957	5.066678834	4.549513399	4.545668528	17.44262853	8.179858992	4.3594762	10.67788266	31.28077856	3.02860697	1.40697522	12.75402168	3.290976916	3.288163521	4.02091175	3.652728667	3.016483793	8.266958761	0.909704661	2.681788126	3.685209425	3.858251913	2.112777375	3.642033349	chr1	114588943	114589146	MIR	352	-	MIR	SINE
chr1_114589266_114589412	2.247244521	4.131436521	5.991951038	4.884542328	0.325324552	1.582990277	0.073066355	1.323149415	0.711352882	1.266383413	6.750727222	5.329330523	7.373003587	10.47338964	7.462328359	8.091351174	3.40778198	2.788975576	10.53988811	13.61483267	19.39263278	17.76577014	8.709466079	27.09355335	54.14716765	2.912037131	2.437768358	7.55660999	1.93874877	4.68673467	9.360148463	2.258997269	5.495223597	5.34480093	0	4.197542968	0.946221856	3.223716311	1.443759044	3.251157372	chr1	114589266	114589412	MIR3	367	+	MIR	SINE
chr1_11676439_11676527	14.09593867	7.672804914	4.470891254	5.861353294	1.182740132	3.592208185	2.772332254	2.615764466	4.160411109	3.417669646	5.936695354	8.436167457	6.394073985	4.292920996	5.098524654	2.054092913	5.434154846	9.681518625	17.18740944	86.82635043	165.7535887	202.0531949	27.94995369	141.8179985	125.885754	5.361525275	4.744970723	8.136516268	7.77877224	7.535577828	1.885702382	5.300258013	1.205481713	13.77071702	2.721725197	4.485579447	3.005554131	4.598002176	4.489292903	7.864740897	chr1	11676439	11676527	MIR3	208	-	MIR	SINE
chr1_11676578_11676684	11.18640361	3.160658476	7.840748301	4.897916582	3.837976757	5.546547552	2.450330017	0.708730473	6.179974799	10.66153985	7.023780139	10.6426603	8.398214394	6.779900515	2.388855837	9.275380548	3.521155618	2.367015569	4.047369811	89.86144026	186.3101683	229.2809604	22.76361908	129.7206692	161.1791051	3.79178035	4.036749979	9.749155584	10.62545116	4.944460347	9.659681014	6.915817891	3.677656282	18.68142054	6.525224067	6.032095189	1.959957548	4.984019311	3.765782442	7.749282117	chr1	11676578	11676684	MIR3	266	+	MIR	SINE
chr1_117371707_117371922	13.2836614	5.219717489	6.535826159	4.912102356	4.488001877	4.886819159	2.207692125	1.29784801	2.724213177	3.405755457	3.38066703	5.90733183	10.59153363	4.027185523	7.648492959	0.041960922	0.41005498	0.467583436	6.945230569	25.26448669	35.60149067	43.05138003	7.866570834	31.91847647	33.16500815	5.967860275	6.071161177	3.675830912	1.157685392	3.678126621	9.302587749	12.17000963	3.387158377	7.139429864	3.055712278	3.583545579	5.26140558	2.331642983	13.28238049	4.916572096	chr1	117371707	117371922	MER102b	641	+	hAT-Charlie	DNA
chr1_11777906_11777984	0	5.981506372	4.519353561	5.151588501	2.64227611	5.305320801	21.64829191	4.716094983	16.95541035	3.070048436	7.072997387	8.608661358	14.01897966	8.020341788	13.03162323	1.665526318	15.67568459	5.783583751	1.926740929	66.81709749	89.52266106	82.90302159	16.25693593	72.8936032	94.39131125	5.287424039	3.291872086	0.149262792	11.51609944	3.318274351	0.051784002	10.98490617	7.256267817	2.259812007	4.763832471	4.608274215	4.817124373	2.421547926	0.955520135	5.702190742	chr1	11777906	11777984	MIR3	197	+	MIR	SINE
chr1_11843164_11843467	1.063833664	2.545264603	0.450461643	2.083110781	1.070038151	1.716706596	2.463333904	1.872975011	1.886520863	2.841348444	1.916843665	14.52496373	5.432747156	1.143269185	2.119886464	1.169316161	3.32401447	2.431220762	38.47972882	12.10225591	15.50780902	10.9474622	2.714589151	11.21181116	13.75715014	2.973904459	3.319508778	4.118695149	0.344918773	0.899167467	0.312156699	5.751041353	2.035175951	0	0.094191124	0.685923301	1.727046776	2.449145924	0.072434553	3.071246039	chr1	11843164	11843467	AluY	2459	-	Alu	SINE
chr1_119324862_119324971	2.869248655	0.504993035	3.288258911	4.485765142	1.538406527	2.369283394	0.990388145	0	1.162801585	5.077561685	3.40221213	0.662774768	3.278383032	1.883799643	2.625167414	4.382137141	0.348060186	6.839725801	0	8.153032535	9.602867927	11.60036895	2.922849285	23.16133298	22.21882029	3.718355789	1.374570735	0.793459446	1.496381873	0.858811548	0.191457985	2.904145194	1.756568091	0	1.293769248	0.400201815	0.335588629	1.67893943	0.935460095	2.884085957	chr1	119324862	119324971	MIRb	254	+	MIR	SINE
chr1_119326718_119326914	5.144272232	2.785375279	3.002098586	3.057939067	2.358012849	4.485243982	0.935907184	6.986126817	2.017519997	3.885507747	2.52720463	3.167742372	4.546409884	4.208273026	0	1.508064013	5.194880402	5.56011776	2.614863604	8.345851032	32.62010004	35.96752544	9.039371213	20.15640924	32.61398162	4.342163422	3.21031123	8.457497533	1.504690608	2.913737871	8.765235609	2.489235733	4.543311204	2.955554347	8.171384901	0.99707529	2.765906356	7.559506032	7.152585037	9.518856511	chr1	119326718	119326914	MIRb	412	-	MIR	SINE
chr1_119378945_119379469	4.659446049	1.882455747	4.481679316	2.869418696	4.621878601	3.429809485	1.188802341	3.816271502	1.850932283	4.87691122	2.483787526	3.576080232	1.510429808	3.095582985	1.256657479	1.548050837	1.814868425	3.580697938	2.206192453	39.36966908	58.06681589	61.23167938	8.609453548	65.326949	33.94505482	2.568201837	2.776149013	3.591991986	5.220793521	3.206813157	6.185270837	2.698547062	5.192294573	3.122942614	5.58377957	2.474425971	3.107377504	7.203624141	0.909249715	3.588898614	chr1	119378945	119379469	MER68	2571	-	ERVL	LTR
chr1_119763169_119763297	4.144691734	3.890903765	0.460395073	4.691270058	3.868846679	3.097834237	10.70256691	0.492229595	8.819021344	0.610876555	2.89739693	3.449503637	2.38974298	5.147195646	0.056121173	3.483054439	2.069115411	7.339137137	4.192168934	19.65914774	44.36345187	32.40825747	0.873121422	12.76834954	27.27156825	2.322465157	1.691187724	3.44770419	2.294472067	4.885996528	2.321985189	1.129978045	4.612135381	2.840212196	5.906473301	1.846363588	2.689890221	1.047150251	0	3.128418921	chr1	119763169	119763297	MIR3	226	+	MIR	SINE
chr1_119806508_119806663	0	4.742856546	4.286182238	1.706872276	4.569878417	4.025044958	7.912487048	5.321333433	4.203282181	4.377293294	4.348996642	3.116119488	2.456515914	2.95067677	0	2.897495753	0.799563872	6.668417177	2.12148835	39.39494227	74.95825338	66.39167948	7.564286446	56.08093203	47.58490367	4.079459067	2.720131685	5.633465016	7.438629335	2.706449483	12.53983638	8.24261626	2.637456185	5.437217239	5.453457211	2.948789126	2.851410986	2.91738147	0	2.276899564	chr1	119806508	119806663	MIRb	284	-	MIR	SINE
chr1_120423954_120424116	0	0	0	0	0	0.073898248	0.308492415	0	0	0	0	0	0	0	0	0	0	0	0	0	0	0.035777587	0	0.222494738	0.04386537	0.160345745	0.13742397	0	0	0	0	0	0	0	0	0	0	0	0	0	chr1	120423954	120424116	L1ME2z	268	-	L1	LINE
chr1_121510491_121511971	0	0.861254262	0.652141029	1.268634883	0.887707394	0.83726382	0.442456488	1.31235398	0.60308158	1.282862118	0.77762279	1.388468099	0.90800062	1.018374814	1.496397176	0.86999137	0.717238066	2.030336297	1.171667501	11.40057337	19.04601138	17.28075833	8.118475517	24.58721364	19.41903557	1.531824251	1.943808375	1.50432578	1.073389512	1.384220288	0.134752074	2.926093409	0.957450941	0	5.59E-04	0.867551927	1.895994432	1.340043361	0.755377483	1.095747028	chr1	121510491	121511971	HERV9N-int	11198	+	ERV1	LTR
chr1_121511970_121513640	0.344676674	1.157069852	1.311171201	1.091152011	1.627771867	1.140018415	0.549731325	1.331473772	0.341531659	1.747854386	1.088155587	1.427933089	1.371715328	0.863127289	1.026256925	0.848547718	1.782794756	1.587008498	0.285550035	4.55262315	13.47071716	13.54210007	2.228805721	12.16530534	7.031280159	1.330555745	1.194198042	1.542663987	1.239213865	1.174813951	0.02213543	1.824706812	2.353168238	0	0	0.828014618	1.035629627	1.717372684	0.520216388	1.375797907	chr1	121511970	121513640	HERV9N-int	9333	+	ERV1	LTR
chr1_121521306_121521481	0.032892	1.083139857	0.294780855	2.406650075	5.657207353	4.443330607	0.482033486	1.23393913	0.993220398	3.816524271	3.128793621	2.9762378	0.481255696	2.50765756	0	2.734130752	2.010997198	7.144537313	1.453313665	5.649217943	22.16859452	14.50163956	3.526891524	8.673854561	15.44989188	4.503555991	2.994642176	0.003168028	2.675721193	6.172989526	1.931099166	3.251248379	6.16E-04	0	4.657526907	2.404058879	1.884259337	1.782874469	2.62326778	1.337703942	chr1	121521306	121521481	MER5B	434	-	hAT-Charlie	DNA
chr1_121522987_121523119	5.429051076	1.194933798	1.98118307	1.063308439	5.761957481	0.830850598	0.167780558	0.493434836	0.645566713	2.131896747	2.161892426	3.367333175	1.077045735	1.122117812	0	0.994115988	4.836746088	9.369514975	1.328283647	5.879925836	17.41793411	10.73665852	4.116469918	10.84244791	8.648715102	3.076703176	2.34935346	3.070225891	3.153809723	3.123784412	0.369745449	1.745920502	0.093106412	0	1.806003096	1.882210028	0.012106977	2.453752754	0.595801355	2.630045	chr1	121522987	121523119	L1MC4	503	+	L1	LINE
chr1_12157726_12157801	0.153495998	7.007437051	3.637340142	5.237480227	4.802056541	6.877409681	7.817556883	1.757859945	7.678151855	5.169372584	6.351524385	5.896993974	3.001477165	3.959530087	0	3.490538368	6.537463061	10.18819518	0	39.59998515	51.20790766	60.01872355	5.980735893	30.78493459	49.39990916	11.4807336	23.07593196	21.58483953	2.628777889	3.038840011	2.302316224	7.628225937	0.419730225	5.520530631	6.812272898	5.856342252	5.400460688	4.90063743	26.33108009	3.299393762	chr1	12157726	12157801	L1M5	227	+	L1	LINE
chr1_12170184_12170302	5.430896587	7.316546101	9.438742662	13.28540522	4.81274528	7.310846983	9.365175037	4.867440878	14.48750852	5.680807142	7.988243071	16.29362535	16.28148318	15.46909656	3.104739412	3.697606535	7.134513742	3.114280289	9.633715912	85.5129081	114.3703979	128.1059985	25.11782192	71.28104924	122.828455	12.12355538	9.14564915	13.01439326	13.81557282	5.526511305	8.072597601	15.23509994	4.531564939	2.411821685	8.531630649	16.95262047	14.9172806	5.157755698	6.92063882	8.090509617	chr1	12170184	12170302	L2b	250	-	L2	LINE
chr1_12609181_12609256	0	18.59933996	2.280804656	1.795061998	2.739709326	5.639022096	1.149480667	2.110664333	3.518520238	6.011028614	13.50684942	6.297090696	8.172069543	3.797857984	1.484592257	5.926920268	8.898073565	8.932274138	4.21314295	11.21572142	28.54471321	30.57800936	12.96780796	16.35440381	22.07527341	3.65029693	6.585840963	9.661427015	5.170295722	3.152942174	5.4550969	10.11144629	2.138898805	0	0.425300673	2.877115997	2.391259866	0.041040773	5.602748667	3.681596171	chr1	12609181	12609256	L2a	188	+	L2	LINE
chr1_13234273_13234594	1.18349719	3.942788907	4.784362855	1.884115737	4.148224029	4.987092584	0.989213437	1.252032555	1.165369965	8.95762197	3.374796847	4.700311612	3.680492125	3.572019623	1.613120083	7.644474523	3.876578804	2.085665825	4.985923148	30.93934824	102.4508413	73.15292394	6.856877483	57.53333393	58.75058889	9.005469388	3.709620754	2.000002124	6.388576239	1.602010315	2.391823397	3.4627605	5.711104935	2.425249143	1.411220053	5.293532376	13.32457665	5.237748106	7.296659244	4.819120795	chr1	13234273	13234594	AluJb	1641	+	Alu	SINE
chr1_143743056_143743331	0	1.533690555	2.439622835	1.669770637	1.689630715	2.318360788	1.421795352	1.140842945	0.894042413	3.693396909	2.38640809	1.022178682	0.347039807	4.701800743	0	0.786146624	1.445275415	0	3.054762005	6.312520205	18.886934	19.93101814	6.017823064	13.24222807	11.58410637	1.122054244	2.566436915	5.830320429	2.870731105	0.632219101	0	1.369640078	1.652393067	0	0	0.869620643	0.322852371	1.785780802	1.745836513	2.019537363	chr1	143743056	143743331	AluSx1	1918	-	Alu	SINE
chr1_144452500_144452662	0	0	0	0	0	0.013958556	0	0	0	0	0	0	0	0	0	0	0	0	0	0.027412433	0.199963761	0	0	0.070113889	0.189352342	0	0	0	0	0	0	0	0	0	0	0	0	0	0	0	chr1	144452500	144452662	L1MB8	312	+	L1	LINE
chr1_145715265_145715577	1.967899049	1.263462733	1.516209235	2.331153873	2.609843635	2.474452344	2.138721214	0.726511422	6.135929662	2.088467406	2.434837432	4.243291344	7.756847866	2.950611412	0.968929835	1.620838207	1.609721858	2.96489883	3.505600174	7.944399031	16.5435514	16.58900626	1.67553617	13.13108068	13.01835387	3.461307019	2.144031635	0	1.583072776	1.51975588	0.034522668	1.504611228	2.565953831	0.132410992	0.03587218	2.255669522	0.040977415	1.174898456	2.938370778	2.530931659	chr1	145715265	145715577	AluSx	2328	+	Alu	SINE
chr1_145820058_145820182	0	1.051788368	0	1.41734745	0	0.911807746	0.201515143	0.7550744	0.226260564	0.584602654	0.286370532	0.579199919	2.651701889	1.025875327	0	0	0	0	2.434327079	1.085134194	1.452820164	3.267929692	1.370282484	3.168153078	9.450103244	0.22761233	0.528143062	3.916600702	0.029688581	0	0.608044499	1.530915491	0	0	0	0	0	0	0	0.788794328	chr1	145820058	145820182	L1P4	6942	+	L1	LINE
chr1_145972105_145972397	0	2.960475145	3.044743818	1.696665685	0.582047842	2.004360882	1.346664518	0.965112575	1.533431913	2.800548449	3.2499532	3.768364644	3.549196834	1.03739278	0	0.380300469	0.882261501	1.484174739	6.237714475	5.443489604	13.72933431	12.13150418	3.560678248	7.38059313	10.82221263	2.64515966	1.158532168	0	2.020696705	1.800886743	0	2.84060629	2.05793879	0	0	2.579477227	1.06510874	0.175368597	2.149198614	2.639100897	chr1	145972105	145972397	AluSp	2436	+	Alu	SINE
chr1_145972397_145972692	5.430896652	1.453504132	3.41118513	5.483149837	1.925798	2.287663365	1.175352672	0.950279904	1.628169826	2.244713615	3.808006265	4.585013377	7.651385385	3.139107595	4.411569717	0.571600075	0.474001291	2.945321477	8.30349602	18.34139366	42.63986492	38.7410772	5.910683563	37.75593764	31.38035236	4.3608891	1.670210101	2.916733138	2.52912888	3.050681896	0	4.619994364	6.839740954	0	0.758789297	1.661417526	2.95486502	4.487604352	4.894825541	3.924055204	chr1	145972397	145972692	L1MD3	2918	-	L1	LINE
chr1_145972692_145972997	3.400189179	3.830936752	4.123885789	3.788607568	4.52156485	4.435781238	1.379841749	4.015929778	2.76316565	3.757392413	3.413918677	6.23441007	5.290833756	5.121092745	0.051030361	3.078369738	2.383519989	0.12741154	1.158150956	38.32195939	65.15661446	71.97458072	9.948603614	76.77611872	55.04566327	6.482783909	4.06889151	7.89799393	4.689903272	2.872784646	0.678710035	8.076290415	1.38382258	0	2.853075618	3.449398325	5.171618721	2.696851847	45.25204122	4.676791133	chr1	145972692	145972997	AluJb	1510	-	Alu	SINE
chr1_145972997_145973205	4.377039849	5.538128683	5.163925719	5.267889933	4.277150936	3.602323305	1.624457554	2.468654683	2.763092583	7.541979132	5.60661124	6.230804767	6.413403144	6.186300633	1.439004615	1.74754093	0.934566323	2.203367514	0	8.177068243	15.39629769	14.83450497	7.614661588	12.50566503	10.9086986	4.429442625	3.198364117	0.034650288	3.700061867	3.672604308	4.25599794	5.305162908	3.5737112	0	7.84929282	2.659266828	3.938954407	2.537914848	25.40005435	5.082281733	chr1	145972997	145973205	L1MD3	2918	-	L1	LINE
chr1_146015903_146015970	0.966510604	2.041827056	6.823957386	2.752064669	3.806574907	3.502111663	2.539718037	1.599059503	0.737404675	3.580162909	3.872918065	6.125967004	6.30120945	3.563188393	8.720281871	0.122409854	7.622753421	0.126088511	14.34512255	4.557245635	6.990195844	11.93743729	1.709565664	11.06234916	8.33711459	3.621282357	6.091896868	1.688036872	5.586171883	2.499784172	4.863056432	6.063869526	4.923741732	0	4.919527534	6.287940986	5.573541855	2.902642538	0	4.9975666	chr1	146015903	146015970	MER2	348	-	TcMar-Tigger	DNA
chr1_146016312_146016623	1.730532323	3.786845211	3.059447858	2.170503171	2.150765204	2.554691287	1.364219396	3.303908452	1.338952365	2.17768116	2.71782688	5.827610327	5.178160466	3.806642132	6.521365889	5.078574435	3.969860845	2.988015743	5.009941664	4.384359668	6.691502445	8.027589773	4.326899726	10.05155843	8.573516731	4.130912853	2.712931385	5.399650289	2.366132019	1.265201156	1.599642677	3.964302275	3.997193307	0	1.47728931	7.709527295	2.231315477	4.6935618	2.839021333	5.336812838	chr1	146016312	146016623	AluSz6	1882	-	Alu	SINE
chr1_146017019_146017380	9.22146394	2.886226091	2.064103967	5.685318019	1.121219838	3.104707851	0.740686098	3.613109367	1.638559594	2.414175701	2.269839087	4.087423057	8.185517747	4.904730119	9.77866312	2.188266991	2.614806791	3.69977437	8.598288049	2.984364284	6.327654211	7.071735854	1.550718509	4.841605736	7.141848506	2.767665782	2.138185745	4.023657284	2.950543422	3.882367457	2.882044292	2.896132221	2.860330522	2.71599918	1.176569316	2.113298635	2.290687106	3.169520278	2.786521514	4.448081837	chr1	146017019	146017380	L2c	182	+	L2	LINE
chr1_146022622_146022738	0	2.69896773	3.483587801	2.044407076	1.678788497	1.154147683	0.512792285	0.646038001	0.985491047	0	2.700350406	5.493550597	7.105957804	5.332898613	13.87160201	3.75287287	4.912068137	0.509789132	8.183119897	4.486749074	5.363104845	8.450837604	5.059172351	5.774205874	9.384400894	2.096341032	2.279407413	0.334554479	4.568226025	0.210779657	0.078345624	2.694865325	1.252796547	0	0	5.00233018	0.598529277	2.378498135	0	3.123450197	chr1	146022622	146022738	AluJr	720	-	Alu	SINE
chr1_146022791_146022903	0.025696875	0.751253126	2.62603794	3.477065384	3.604715794	2.517815936	0.418259125	3.694977388	0.648779465	0	2.914995845	3.046286689	5.427130171	0.759786089	1.229320543	1.321019787	5.568181389	0	4.461325686	2.152999754	5.087275841	8.34764759	1.593857227	5.699678902	9.228714636	3.064803551	2.74140441	1.376111218	8.578929458	1.610797138	1.087926186	4.017962913	1.53625375	0.942639274	0	2.089357364	3.026595844	1.449084288	0	4.279395714	chr1	146022791	146022903	AluJo	754	+	Alu	SINE
chr1_146023055_146023104	0	3.577539016	2.489412412	1.375689823	2.76050084	2.600613409	0.260894001	2.635845836	0.72074396	3.806550814	4.660989362	5.00241843	4.788865605	5.118089481	6.481043232	0	5.250183894	0	5.373905741	5.198769871	6.730437717	5.142520194	2.835530592	5.354698016	11.46498569	1.881936346	0.542656886	0.452575294	3.800335728	1.653788567	4.224624371	2.959925681	1.95153431	8.168761176	0	1.456048386	2.768623264	0.765230052	1.11977815	2.977425566	chr1	146023055	146023104	MLT2A1	297	-	ERVL	LTR
chr1_146023172_146023210	0	1.269426333	3.332584758	4.457024273	1.358618441	5.880742123	0.157146947	5.185929549	1.670940487	0.578724478	4.201045112	7.746871446	3.932917356	2.361655875	3.465729927	1.174102278	8.652635825	0	2.568989992	3.327492124	5.593255244	5.926178455	5.130185955	4.16576117	7.071913042	1.93505525	1.73606786	0.437688137	1.840690017	2.918428396	0.230302535	2.882985742	3.659777867	1.304596826	0	0.15305974	1.570082608	2.857142034	3.393224189	3.452677451	chr1	146023172	146023210	L1MB5	238	-	L1	LINE
chr1_146023214_146023650	0	2.121612595	2.965350299	1.248916214	2.797364536	2.1604796	0.271798288	2.053667513	0.647258131	3.782953043	2.167126877	4.304328936	4.273536206	3.789100779	4.265892217	0.741893125	1.1320222	2.925776392	6.879118256	3.033387143	4.691563032	4.191700644	2.281447296	3.069941442	6.914936002	1.683614506	2.348282521	2.616891563	1.386616431	2.326478265	0.011580138	1.564684573	1.224454497	0	0.879198156	0.626094275	1.932078649	1.036500981	0.136333829	2.572023274	chr1	146023214	146023650	MLT2A1	3157	-	ERVL	LTR
chr1_146043218_146043329	0	2.513195641	0.564794416	1.365126339	0.150696883	3.152257518	1.713442261	0.823503042	2.260699105	0	5.903203285	3.332038495	3.93683336	2.203736668	3.483894767	4.275102884	2.109320027	0.39956414	2.450375979	7.525505453	16.92237966	14.72362243	1.56265821	16.37989195	25.69009296	3.485970714	2.834329459	4.185505828	0.206363605	0.007080243	0	9.732216723	1.68218225	1.736848277	0	0.843621067	1.078211623	1.308362599	0	1.93868116	chr1	146043218	146043329	MER90	393	-	ERV1	LTR
chr1_146043324_146043421	0	1.828259765	0	2.326776459	0.136254453	2.91985501	2.365980298	0.297586901	3.69225019	1.049615867	3.620375181	3.565540958	4.305216696	3.320483783	4.532894518	2.259204827	0.486104627	6.409978503	5.032039878	8.994394411	25.20831891	14.94535042	0.978814828	22.95735402	35.63886503	4.91839546	4.00382211	0.480102773	0.463862688	0.891235754	0	5.915036914	0	0	0	1.409097189	0	1.223144939	0	3.617690907	chr1	146043324	146043421	MER90	287	-	ERV1	LTR
chr1_146043421_146043598	0	0.999044041	0.756961593	1.035376817	2.508461581	3.936957402	1.543258348	1.82529085	1.759948889	4.482063388	1.989297583	7.550966336	4.890195938	6.042422354	8.15585707	0.18163679	0.901256991	3.4746302	4.815039045	11.52545521	27.54708531	15.8822326	3.237762067	20.94596344	28.16738345	6.380409076	3.167265078	0	4.143575062	1.751394506	0	2.572009686	0.241196049	0	0	2.616775455	1.871995876	1.549304367	1.105648974	5.115631968	chr1	146043421	146043598	AluSx	1187	+	Alu	SINE
chr1_146043601_146043902	0	3.49773148	5.145702555	2.073560255	1.873001893	2.267914134	2.663839606	3.64850626	2.17725565	1.220400478	2.193905388	4.201898893	3.506977699	2.294978537	3.563912443	0.514429555	0.043214253	4.615490598	2.651136696	14.81770295	45.1913933	35.24690063	4.106917755	40.91884352	45.46707502	9.837592717	5.727611236	5.94557793	1.36302128	2.522213776	0	5.43634062	4.205562835	0	0	4.339337811	3.960198249	1.414919883	1.361094848	4.526373253	chr1	146043601	146043902	AluSx4	2459	+	Alu	SINE
chr1_146043904_146044142	1.523673525	4.586961068	7.991191219	7.441298485	6.252581969	4.186116383	3.367755455	13.09726558	2.237202353	3.860331796	3.109805364	4.464810696	5.79411927	4.274693713	2.580630828	2.503166516	1.530291581	2.91063261	5.202745726	66.56351333	104.2501444	102.7465071	12.7922788	138.3207615	93.63343766	24.66902015	10.75656767	9.559978394	3.571385316	1.767007142	2.310914769	12.44137175	2.627240237	0	0	3.11178812	23.39506302	2.817043377	2.295819944	5.29079057	chr1	146043904	146044142	MER90	804	-	ERV1	LTR
chr1_146044164_146044469	1.604159004	2.450191062	4.705292941	1.218339003	1.548489776	2.059906031	2.933042972	3.323402463	3.056375955	1.319225636	1.884136766	2.386347067	3.338725779	0.810586072	2.4612356	0.79486827	0.961937433	0.078939705	1.027595577	15.62111676	53.79678166	41.82985837	8.198135109	43.39394523	59.21242953	7.029326317	4.561077258	1.715927957	0.877093782	0.242786678	0.14346708	5.313710088	3.198168731	0	0	0.919797091	5.29212793	3.608800521	0.539696524	3.033337732	chr1	146044164	146044469	AluSx4	2535	+	Alu	SINE
chr1_146044496_146044581	0	1.688010816	1.550974466	1.016158173	0.949947176	3.496383159	6.594320853	0.09143054	1.908060461	3.368207003	2.698158968	5.597594592	4.796683003	2.574577775	2.151531478	0.555768838	0.510098002	4.472434869	0.249342472	16.48201642	27.86324003	18.77579409	5.427343296	23.40464724	50.3926879	3.900811201	5.527341859	0.273941051	0.252643647	0.581468444	0	5.484717061	7.538906995	0	0	0.93972637	2.218566348	0.348955533	5.024290489	4.22512225	chr1	146044496	146044581	AluSz	985	+	Alu	SINE
chr1_146044581_146045045	0	3.144424594	2.49784716	2.199599167	1.476826589	2.029335596	3.00004745	1.236245612	1.88626945	1.145393837	3.136659123	3.859029487	3.474127854	4.491643667	3.12278867	1.027656093	1.713149864	4.837532654	7.290335607	8.228407454	18.95534308	14.3034926	3.936880469	17.86841196	56.46005049	3.122907584	3.999374756	0.095586959	2.658959482	2.73805633	0	5.360469768	2.828437858	0	0	2.020528586	1.704968482	2.652892278	0.83959214	4.710514566	chr1	146044581	146045045	LTR2	2380	-	ERV1	LTR
chr1_146045635_146045948	0	2.407137064	3.098844544	2.856715918	0.994284899	2.496720883	1.562402689	2.177890604	1.232701146	3.114885729	2.546197722	3.47119372	2.933710315	2.29885288	0	1.551201572	4.624420469	5.184817406	1.943156979	3.566031476	10.63655496	8.806139145	1.38461447	6.684854596	15.14437829	3.4015714	1.887087278	0	1.566906506	2.073991131	0.017206186	3.467518864	3.28106512	0.076259681	0	1.009640718	1.358713494	1.240876984	0.078885398	2.411323266	chr1	146045635	146045948	AluSx1	2393	-	Alu	SINE
chr1_146050097_146050487	0.405878849	5.9160632	0.170853155	1.286212367	2.099258039	5.673400889	7.925915925	0.16605974	5.954229851	0.996198814	3.710237372	4.737732114	3.94130508	5.631364074	0.557182564	0.335628719	2.594084743	3.080245642	5.468987381	8.929796708	23.48348052	21.47096533	1.563778622	30.98502948	22.94368615	5.801979098	5.326599375	4.483570389	0.534901723	0.85531776	0.917440062	6.029557504	0.172491821	1.042807692	0.165012206	1.282562152	1.418501624	1.214002298	2.728215809	3.586301095	chr1	146050097	146050487	ERVL-E-int	930	+	ERVL	LTR
chr1_146050582_146050735	0	6.324270585	1.576965824	0.009817935	0.650575326	8.588710492	23.89032562	0.564789176	23.02937773	5.158512521	4.211033185	4.263337135	3.496939329	3.329030604	1.400706402	1.040994588	2.323776764	5.568456771	0.864724586	9.851544044	20.0466471	15.73636537	0.619730272	13.23222422	17.4230846	4.018020865	5.371527606	0.717464642	0.072183882	1.911974373	0.118798692	5.24619291	0.608794251	0	0	0.068426707	0.177568722	0.969322353	2.017247301	3.693345304	chr1	146050582	146050735	MLT2F	397	+	ERVL	LTR
chr1_146940323_146940571	0.504819397	1.217822814	0.433355566	0.697316707	2.129223306	0.869838364	1.902238344	0.258530841	3.114304495	2.941075823	0.501147824	2.065313236	1.944939784	0.644099602	0	6.61E-04	0.874158216	1.142855709	0	9.478266189	16.13483659	14.64219925	3.636752804	12.45528722	18.55457829	1.506068818	1.27906022	0	0.433371335	1.120410461	0	1.573838559	0.49556654	0	0	0.106318944	2.382858553	1.356240006	2.854079572	1.102614121	chr1	146940323	146940571	AluJb	1498	+	Alu	SINE
chr1_146947119_146947495	0	0	0	0	0	0	0	0	0	0	0.113933518	0	2.62E-04	0	0	0	0	0	0	0.043305782	0	0	0	0.160407977	0.139646018	0	0	0	0	0	0	0	0	0	0	0	0	0	0	0	chr1	146947119	146947495	L1MCa	976	-	L1	LINE
chr1_146947512_146947674	0	0	0	0	0	0	0	0	0	0	0	0	0	0	0	0	0	0	0	0	0	0	0	0	0	0	0	0	0	0	0	0	0	0	0	0	0	0	0	0	chr1	146947512	146947674	L1MB8	326	-	L1	LINE
chr1_147168815_147168965	2.973987007	15.34205481	1.313550671	1.251788092	5.782295299	17.04942989	74.64961357	6.155595144	77.60811373	4.493338211	5.941542673	5.648921712	7.31183699	4.656563989	6.784428859	2.137846212	5.281278332	4.111328272	13.95817931	60.19961268	84.29657466	71.86536725	13.57381229	69.47143974	81.67716281	3.062171658	2.437031984	0	14.24828993	3.364846827	1.346383842	2.965779336	2.795805907	11.72041267	3.432254426	2.588241331	10.96784395	3.148010814	0.381035596	4.76723841	chr1	147168815	147168965	AluJr	940	-	Alu	SINE
chr1_147168978_147169100	3.239774274	5.223812908	2.305077463	3.410608198	5.592711965	12.51773936	38.65419188	6.952573518	29.11434596	12.19748828	6.218970588	5.185359353	7.769392076	4.304079505	3.724239861	7.819618323	1.391965984	2.492833239	2.537403142	25.86760621	48.01643741	34.91488222	9.786516346	20.11377203	43.38533911	5.076459216	2.242977521	0.136329092	6.51449846	4.599489646	0.082769511	6.358565264	6.074327424	8.608585053	0.137607954	6.067357227	5.13639608	0.942682779	5.30326737	5.774194764	chr1	147168978	147169100	MER58B	731	+	hAT-Charlie	DNA
chr1_147216057_147216307	4.948328534	4.193912279	1.238799257	4.548496818	0.74756833	7.664691622	19.1612533	1.387045321	12.86367898	2.705776617	4.05958753	3.080706678	2.960285188	0.735950427	0.093385601	4.205706373	0.823085329	5.671939862	5.425707309	23.14213605	17.20205236	13.67405235	3.153541899	13.98808318	10.14898169	3.081153747	2.883376905	1.473607596	4.105556211	1.727248927	3.988661225	0.964071226	2.287242292	3.2498918	10.94814696	4.584773508	3.343265611	1.018556683	1.631442763	2.197655568	chr1	147216057	147216307	MLT1H1	806	+	ERVL-MaLR	LTR
chr1_147216705_147216843	2.085544938	1.969696312	4.027619827	3.383909025	1.619159565	4.919450445	6.322594487	1.064638957	3.766073234	3.299324821	4.199372893	1.062268938	0.77569287	2.001445078	0.021689348	2.043231796	1.04468277	4.724413768	2.382829943	18.41723939	8.477297942	6.118141572	4.102395464	6.780913477	4.192055605	3.797218304	3.071073411	1.430202823	2.718796606	3.510638085	2.386661265	0.966780066	0.179678917	0	0	0.456591429	3.324911328	0.040554059	4.366999253	2.360836892	chr1	147216705	147216843	MER5A1	735	+	hAT-Charlie	DNA
chr1_147222087_147222376	0	3.858745997	3.354328048	0.795253928	3.126955211	3.740003287	3.923447721	4.061871253	2.394653717	6.197541003	2.522172802	2.800778728	4.974190275	3.174380924	0	3.10690488	0.985187777	4.164041422	0.165562077	14.67796932	7.563008556	13.12953977	4.64359814	8.985954037	6.939948739	4.897553348	4.81184621	8.438844516	4.464078916	1.788762075	1.267185073	2.560232601	4.200385519	1.905982866	1.723355728	5.358752376	3.267511779	2.120459328	3.500518441	2.301034495	chr1	147222087	147222376	AluSz	2052	+	Alu	SINE
chr1_147222548_147222588	0	1.425022972	4.361587501	2.741415042	1.208086002	4.773638535	2.042225051	2.979113913	1.765821999	5.029550529	0.779359514	1.792008013	3.059853566	4.276584995	0	0	1.553671414	3.928289938	11.07876694	9.655800486	13.22445512	9.528013992	1.479169989	9.112316942	9.571650314	4.043766522	3.251648498	11.06037583	6.769646478	3.715593541	0	0.833848149	2.420276904	0	2.042564487	2.859665	1.003263897	1.860823029	2.606283498	4.338289547	chr1	147222548	147222588	MER5B	334	-	hAT-Charlie	DNA
chr1_147222960_147223200	9.633487463	3.851466258	5.806491991	5.046269963	5.769385854	4.051467528	1.832300827	0.82881602	2.912274559	4.46279334	3.290342112	3.529844577	2.816344475	5.279172917	2.718759413	1.735974297	3.447582811	4.417564262	1.123933018	10.41554205	11.21329665	11.2363263	3.85068975	8.9747533	6.366791248	4.413633337	4.981654167	4.735538085	2.343471671	3.554775551	2.678743323	2.833087474	4.757000824	8.415439089	10.09623994	6.090930482	4.572396249	3.608553569	1.905178664	4.046544135	chr1	147222960	147223200	MIR	855	-	MIR	SINE
chr1_147238638_147238689	0	8.063881855	1.633160612	7.455502716	0.732909675	9.595471653	34.68303333	1.948341903	18.64263935	5.813312297	5.884414701	3.940898633	1.311834312	3.137785107	6.132982217	4.682871388	0	7.321541038	0	15.20555104	43.36069414	32.70562153	4.883467254	26.38612938	37.63034275	12.60159814	14.25867655	5.163571101	1.022609949	1.068423448	4.37574683	2.260298378	3.175033518	4.212221309	3.269858608	0	4.254687847	0	2.671731748	2.518190959	chr1	147238638	147238689	MIR	226	+	MIR	SINE
chr1_147238757_147238795	0	5.744878392	0.263967309	4.358200399	1.423832128	3.669336288	13.89833942	0.077910737	10.29280502	0.171474105	2.33753865	2.317217645	2.038954735	3.089641878	0.614378951	0	0	0.867025523	0	19.36001251	21.47539701	18.37190001	3.187235788	22.03390553	24.30858446	22.92948412	8.748036937	0	0.511303008	0	2.909783683	3.424568666	2.144800792	0.036238738	2.179520249	0	3.233622124	0.868924186	5.944159985	2.26032451	chr1	147238757	147238795	L2a	240	-	L2	LINE
chr1_147238795_147239352	0	3.248656309	0.997995728	1.234322407	0.646927085	5.198974057	12.9052152	1.102615768	11.86687105	1.406734465	1.837479892	1.961830569	2.104853975	1.524886435	0.159060288	0.398882254	1.407651679	2.50252996	0	18.3454901	18.68089303	18.3759012	2.695342195	17.64281223	17.77711729	10.54933873	10.81216587	3.726554813	0.889304911	0.565382334	0.585072744	1.02503237	1.737870251	0	0.020093573	1.602216201	1.622775994	1.697170811	4.279363618	2.191825078	chr1	147238795	147239352	LTR6B	4561	+	ERV1	LTR
chr1_147239352_147239379	0	4.776864281	2.872564077	0.660665859	1.147280225	7.902180177	19.68625521	3.152499905	21.55265257	3.137343265	2.891294903	4.674574516	3.356108922	5.227739811	2.704902587	2.284259677	3.613189936	0	0	47.55231094	31.38141434	60.9801	6.283782535	63.05550356	30.30513	16.39875179	21.00982998	26.21100009	0.068173667	1.921110034	0.349062531	1.163050515	4.272366329	0	0	1.163249969	3.853899717	5.637918543	11.29560354	3.240185208	chr1	147239352	147239379	L2a	191	-	L2	LINE
chr1_147239386_147239648	0	6.616780297	4.542279398	3.566161738	3.361707361	8.42752587	18.57749177	1.885692233	19.87555339	2.712417242	4.651297127	3.989301001	3.276831656	2.137213148	0.55978359	1.464993485	5.703874088	1.383268223	0	28.1783522	34.45431663	44.69029326	8.616190051	36.76684211	29.17248563	10.51377255	19.99651307	12.24133467	2.131079641	0.774575956	2.140339606	3.344467192	7.893805846	1.857121047	3.831808311	2.949575294	4.948883368	4.022191067	6.230369204	2.826193606	chr1	147239386	147239648	L2a	704	+	L2	LINE
chr1_147242301_147242400	35.54442216	35.52702569	20.3473728	21.02436871	18.84356352	25.97589791	62.12596593	58.48695716	41.59376077	10.54328082	14.55465968	21.16973998	33.26593347	30.91320687	30.74154265	11.26499598	30.43838466	4.492763765	42.7970288	86.70828763	73.84500966	91.3549323	16.10575322	74.48007722	79.82363861	43.97075314	41.359122	48.25000042	13.27217983	17.71158267	18.07756888	37.26646179	7.549784227	4.126579347	15.19981733	10.45068858	24.65873331	8.575589777	6.396783651	34.61399799	chr1	147242301	147242400	L2b	202	+	L2	LINE
chr1_147515116_147515528	0	38.02943957	3.70936058	5.205553318	2.795912154	8.382752527	16.51051128	2.080329909	14.94612149	3.258008768	5.004578788	7.095902951	9.06550868	6.878682318	7.177699921	2.662687149	7.098338875	6.333898158	9.147345932	42.54526702	72.20067961	74.15672775	8.738047831	65.36215872	75.58305694	9.442930114	15.49265109	16.24189421	3.224681577	2.076252576	3.993400415	4.437991618	2.094393671	7.540472947	6.14344814	1.872877556	7.494093422	0.84694022	3.076401648	18.15727245	chr1	147515116	147515528	LTR37A	1444	+	ERV1	LTR
chr1_148150153_148150401	0	1.596378263	0.72226	1.355262975	0.467562969	0.259329112	2.363712809	0.373433535	1.930282046	1.144573003	0.96722787	1.832103269	0.945988141	1.151473719	0.347589034	0	1.971227714	2.309556256	0.561966137	10.8956845	14.60188667	7.454874904	0.678004765	7.476581112	7.644885171	1.07743231	0.58456379	1.701217404	0.884059731	1.167593255	1.179443008	1.941187426	0.361676295	1.924940461	0	0.082084472	1.58021911	0	4.413862075	0.608995904	chr1	148150153	148150401	AluJb	1369	-	Alu	SINE
chr1_150278261_150278889	7.346366416	3.706370019	4.324079963	2.683983098	4.756473526	4.419253023	5.615185236	3.846050932	6.491723771	2.206001961	3.982734165	4.452593369	4.996895284	4.835768538	0.026690303	3.781779259	2.078058979	7.27578902	5.462169549	28.42958109	45.65804597	56.99129726	7.302040139	34.2253652	50.61554225	4.388231612	2.419971625	0.470978991	6.371253527	3.403273482	4.917641817	5.68579706	3.89656214	3.947023859	4.816359212	6.371549694	3.746814421	2.927783115	1.601806324	3.703439633	chr1	150278261	150278889	L2	199	-	L2	LINE
chr1_150544276_150544496	8.228611263	3.068541187	1.750497879	3.238147081	6.553891221	2.993178572	5.110105079	6.075975165	5.346130978	6.880690319	13.85322154	10.99033967	31.62579269	10.41852371	1.055758629	11.38213729	9.712911719	1.367029527	14.40970056	36.2854481	37.92783543	30.28589363	10.60474664	31.34949748	41.53805167	12.41489553	10.37970785	3.669147115	3.539144679	5.939548521	5.48957344	5.305096951	3.645850453	0.200301725	1.867050827	3.075573854	10.33692477	2.548934416	0.022862127	6.112926236	chr1	150544276	150544496	MIRb	648	+	MIR	SINE
chr1_151012538_151012656	5.23577539	8.542941247	4.490158825	2.367789333	4.049705081	6.915180012	10.36454039	6.043527829	12.77258314	1.622102735	4.539778018	7.628388251	15.55358285	3.208267471	7.432096049	5.218351841	10.60378537	0.307848591	16.46981563	10.47178752	13.89653405	15.62534239	4.529864614	11.23075073	13.94507809	5.273942794	8.731642044	0.582594158	5.010766777	2.44504456	6.338272434	4.95783268	2.042858154	6.068449873	1.716759322	2.526957997	4.001318075	3.170540075	7.029139591	2.932941154	chr1	151012538	151012656	L2b	213	-	L2	LINE
chr1_151012769_151013062	0.003274232	4.862550582	3.315869669	0.291265088	3.23157302	7.433504072	40.41845075	5.986895569	36.71256981	6.190772416	3.700209649	9.841110601	20.09809027	10.75111685	10.17868252	4.575462193	9.250007388	6.534894213	16.62390187	10.82714366	34.14158744	27.46170032	6.400634741	29.2467243	27.52653898	5.194946696	8.888641408	4.84961954	3.277572574	4.341713509	0.869635663	6.880264178	2.483617798	0	0.897662486	4.134250945	3.173815547	1.16131436	5.856766955	3.415213673	chr1	151012769	151013062	AluSx1	2168	-	Alu	SINE
chr1_151013062_151013155	0	6.435140374	4.739954836	0.829815181	10.65417587	20.89545283	143.4670075	5.445686284	163.752913	0.78384795	5.968821367	19.44381942	35.72789473	19.03877968	17.07049047	4.788593385	10.31506099	6.222402624	36.497607	49.11948337	88.97277389	108.58329	18.09778896	99.41497081	67.90176104	10.10760258	10.65024452	4.178897791	13.63692928	2.952079924	5.624408717	13.03280205	5.827395521	3.15887664	3.670538764	3.199992852	4.004845873	6.655583628	18.93379478	4.359085996	chr1	151013062	151013155	MIR	526	-	MIR	SINE
chr1_151919320_151919478	0.607183545	1.885674671	8.032087549	3.798147485	1.615488646	2.826184697	1.179345378	4.349562651	2.23755608	5.582947975	5.214896124	2.328408854	1.297097019	5.852718483	3.599333288	4.488999567	3.846447284	0.144363417	5.113589208	4.706321632	15.91366202	7.381636749	8.142404472	5.400775985	58.31330534	2.557765167	2.571554433	0	1.843278528	0.798065693	0	5.731161705	5.812046295	0	0	3.284843772	3.47944885	4.068061228	5.94994491	3.594676437	chr1	151919320	151919478	LTR51	3413	+	ERV1	LTR
chr1_152009668_152010044	2.806609026	2.581924428	2.949295755	3.24799023	6.736856275	3.4152755	4.232903927	1.351367959	2.914511206	0.649869043	2.575858396	2.531948449	3.957483668	2.935971413	0.748282394	1.490221503	4.076369596	4.464373226	2.934523634	27.9311168	40.40409137	45.27971958	4.879461278	22.9314905	29.73221591	1.802590223	2.445993976	3.718639648	0.761514747	0.883448928	1.946169296	3.908072644	2.738766855	4.600009005	4.899535876	3.658888468	3.707693216	2.510966475	3.019505574	2.647523207	chr1	152009668	152010044	L1MCa	1404	-	L1	LINE
chr1_153789333_153789579	0.760460372	3.968490327	7.60898783	1.731512316	9.225812663	7.931798109	9.410461751	16.83882457	11.67648425	5.363795555	5.762952664	7.85821308	11.94248249	8.536406087	8.193395471	6.03773836	16.29974255	3.762078519	11.48474083	55.97195868	55.2952513	82.052053	16.01381229	70.32813876	64.70097603	6.383840251	6.362661548	3.265578103	2.758540201	8.358877276	1.111040393	15.06797254	3.28724829	0.503807149	6.031690251	8.026142315	4.225921019	6.020747408	7.747103117	10.88221965	chr1	153789333	153789579	AluJb	1245	-	Alu	SINE
chr1_153800759_153800863	3.422296618	8.566105558	5.30644995	9.7621275	2.827605264	6.503112683	3.052688807	8.243084124	4.814780607	12.94001158	9.597833569	9.011396582	16.57736568	6.127657281	4.719935766	2.520370784	6.470734715	10.21874872	15.17617359	87.3359927	80.4162459	97.83604369	16.19820104	91.40625675	99.05539465	6.353988684	8.068323938	0.383818358	5.374577724	3.262857297	19.57272122	4.64988087	10.83462784	3.504473796	15.8142701	5.875925353	5.111078031	5.21708864	5.702345901	8.97586447	chr1	153800759	153800863	MIR3	274	+	MIR	SINE
chr1_153996010_153996314	0	6.678755547	2.956668613	2.928319779	2.98421279	3.266786966	4.60303323	2.236890263	5.922777982	0.136643291	3.407322786	4.996907554	3.235785261	2.300991001	1.933718748	0	0.215127511	3.629275203	0.443657474	20.43522279	24.09289802	26.30334854	2.033611115	22.40392332	28.87566844	4.325774703	2.213898615	1.739808949	1.034716748	0.957106035	0	5.289169566	1.287305197	0	0	1.633913476	1.338776651	2.205448377	1.233352602	4.979278091	chr1	153996010	153996314	AluY	2350	+	Alu	SINE
chr1_154404624_154404847	4.237487638	16.15015445	11.65208118	5.518531047	8.065948421	18.0689543	32.18802843	17.2379833	32.93401822	6.697725114	14.14514452	15.6022697	15.3850721	13.5434252	18.15072021	9.745387704	11.0874675	8.805928521	10.93837625	45.11045102	48.65908261	71.80395012	11.90945875	27.81997426	40.15559119	18.1555451	17.74928619	8.446585508	7.495749865	8.661030521	5.263274689	22.45426867	6.187081656	9.369858921	11.35147024	8.986968968	5.817169737	8.901638164	4.312024871	18.18651686	chr1	154404624	154404847	MIRb	480	-	MIR	SINE
chr1_154404899_154405005	0.724037739	32.82733473	19.96180847	12.65308972	5.662476693	29.04376782	82.52742778	20.52700307	75.80148751	9.583849493	18.58879629	21.77424339	37.06147521	32.82270298	26.0656296	3.327005987	28.88676969	14.82374918	12.05123106	39.91240278	79.04423645	108.4089332	12.33239135	44.903016	69.0176307	52.14713341	49.89528883	33.91804429	10.05914895	14.5219784	15.17539926	37.3440828	20.31761877	3.364734418	15.25985859	8.245204795	11.16254203	7.643652502	17.39893667	39.35849276	chr1	154404899	154405005	MER5B	505	+	hAT-Charlie	DNA
chr1_154408807_154408868	0	6.688238636	3.347500621	3.188982455	15.69817072	7.700251274	4.689922645	19.55182288	4.714378044	9.980981342	6.70252911	9.808514267	19.30332134	7.782099489	0.843963453	2.129691042	5.757406813	5.165704368	14.66640346	25.88919518	52.90398588	67.9248312	6.1056966	39.14414815	37.63955707	18.51895876	17.360131	15.92773914	4.382116161	12.84365415	0.943571951	17.24921617	3.283706102	3.446444281	3.220031785	11.22733276	7.562684559	4.426708683	2.181273133	11.00308851	chr1	154408807	154408868	MER3	1037	-	hAT-Charlie	DNA
chr1_154408868_154409141	3.833885875	5.233428576	5.292915012	5.025034552	7.27816918	5.070715465	3.015310612	13.67552564	3.124351135	4.86165331	6.019936279	8.770708549	9.55043805	6.241588587	3.879007497	5.280777716	9.020399548	11.86424959	12.83553331	12.69079053	33.37909535	34.42287841	4.000212728	23.94379413	20.51420026	14.13512213	12.77331587	7.438766139	4.348133162	7.167204635	0.812515516	12.79529011	4.626241329	1.553620697	2.500806126	5.017334617	4.846717149	4.827717608	0.150739377	8.24571974	chr1	154408868	154409141	AluJb	1523	+	Alu	SINE
chr1_154409141_154409294	4.031778109	5.362297981	11.24362394	5.043969475	3.909526071	6.290475691	2.276431891	8.922333449	3.653413651	5.672236006	4.330283177	8.09354299	8.194462377	6.860225889	8.447279703	6.948188772	3.770232169	13.11914997	0.856329359	12.98042034	21.42285627	26.10763193	8.339082325	11.93144712	11.45002811	8.110812119	6.591842994	2.956825071	7.110115852	7.653037504	2.004177447	7.705354248	7.234370032	3.840202578	7.611381992	3.644356821	3.72836427	4.261359383	3.22161917	5.102191199	chr1	154409141	154409294	MER3	1037	-	hAT-Charlie	DNA
chr1_154410253_154410549	0.755164024	6.470814508	4.602066709	2.693141469	6.850776982	4.994532294	5.160891375	2.904658305	4.179362043	5.343107653	4.646237386	6.266682554	11.50170526	6.844487522	2.040587056	2.8610892	2.466978206	5.785121486	2.386729544	46.63917593	96.18382529	128.5360738	9.006497772	67.3742704	52.65682767	8.290402954	10.21076729	9.681480917	1.405391666	5.439988126	1.362303349	8.702302404	4.172437802	0.010855298	1.768622626	2.761419147	3.230432887	6.100806265	4.598688754	7.381991981	chr1	154410253	154410549	AluJb	1784	-	Alu	SINE
chr1_154410883_154411005	2.555645519	4.398157073	1.955644767	3.667635591	3.026563517	5.0914346	3.977332236	6.673499322	5.350069664	6.726320017	5.46253938	5.415479699	7.342777037	8.316540945	2.117270984	6.332600547	8.120797921	14.89469351	12.48960482	11.55509133	57.94523968	62.50327986	5.189638116	29.79002538	25.43524109	8.449370662	5.442306042	6.839164359	2.117297543	8.670030637	6.087694883	6.633776082	2.711974023	2.43433357	4.437864379	4.730090767	2.996836993	2.762681329	1.532887886	7.005206706	chr1	154410883	154411005	MIRb	383	-	MIR	SINE
chr1_154411059_154411359	0.003197833	2.853594641	3.031021604	0.881258362	2.293643566	2.871942927	2.976031798	4.320327783	1.916359164	2.900985606	2.148745774	3.172320735	8.4150869	5.476301657	3.344323698	3.508036619	0.376373972	5.624914286	5.669973083	5.617676768	14.04603265	17.53623474	1.424387523	9.018037691	9.277203131	6.971812461	2.462277028	4.132160272	2.653320123	4.334424412	4.653999487	3.812637822	2.572284318	3.18868828	0.330167935	2.006937382	4.219627051	2.150907228	0.106690065	4.210545576	chr1	154411059	154411359	AluSz	2098	-	Alu	SINE
chr1_154411359_154411505	0.525671236	4.651799414	5.721431706	4.964925106	3.290022867	5.13800106	4.279145554	7.05361995	2.004472137	1.227332035	4.631403342	6.613049442	6.539404082	5.537072544	2.240747278	2.54357709	2.328774723	3.437037344	5.467901589	6.759358782	13.51469522	20.55084404	4.365985616	11.16654663	10.52003324	8.475393397	5.861579957	3.937793082	3.710796528	3.611345195	5.696769541	7.507915552	1.882937483	6.715584853	6.136508858	4.82299029	3.516105413	3.979812803	6.821061148	7.307361208	chr1	154411359	154411505	L2a	524	-	L2	LINE
chr1_154608329_154608641	8.797129625	91.16439508	33.55612257	16.42701157	16.68796887	35.2697916	145.733072	81.65391504	122.7837341	5.642774847	22.45952607	43.543902	87.07505822	53.93483574	115.0033661	7.1973001	73.96962584	30.72801371	80.64112189	58.04644074	119.6302838	102.5285871	7.50647173	98.58415401	101.1079712	97.06594198	101.3654239	56.04639007	9.559389084	15.73074385	6.236196409	109.6572666	4.457766081	4.070896805	1.294089754	15.35936422	37.40241482	7.734599642	18.57474772	91.21959738	chr1	154608329	154608641	AluSz	1986	-	Alu	SINE
chr1_154932481_154932688	6.671427096	18.05320555	12.61978144	5.526008712	3.434857726	22.60064596	52.15410159	3.435270911	51.33456861	3.883640053	9.788685379	3.512212613	5.846219309	6.6164047	0	1.151373279	2.78058487	2.681301165	12.01033625	18.33481741	39.59608025	51.06144467	6.071446016	23.91676258	31.62525536	18.56787585	16.48532996	3.077347425	10.08081129	3.019604124	5.343255336	5.192159625	3.91752261	2.980330904	6.530084744	5.635040205	7.493923512	4.148682541	0.482645547	6.534552512	chr1	154932481	154932688	MIRc	573	+	MIR	SINE
chr1_155025174_155025301	0	12.29184127	4.212858883	1.92942853	3.530189974	5.87342221	18.50685868	2.213170658	17.8789061	8.584337377	10.4756528	4.38940838	2.156004296	2.968905209	3.87928453	2.536639052	0	1.862536744	0.002528535	51.01978287	59.0197723	58.88543458	8.386845138	84.90867314	58.90368727	7.094630129	8.035814653	1.331443092	4.676607703	0	0.808360294	4.776920581	5.882716039	2.689085629	2.969881028	2.237966255	6.455395406	0.813029849	4.806451066	4.11393535	chr1	155025174	155025301	L2c	645	+	L2	LINE
chr1_155025317_155025626	0	9.112913863	4.725538426	1.915357787	1.251761262	3.967256489	12.96488409	2.367767209	13.41894797	2.910067102	6.579684163	1.943359275	1.711115241	2.721490156	0.813666275	0.51756761	1.644059615	2.955410854	2.751894596	27.04069596	46.99619041	34.23486313	9.405354678	59.67533657	47.69026246	6.841338892	6.179357936	0.880946804	1.849294581	0.344770419	0.12527029	3.267383886	3.239104684	0.008913088	1.494095204	3.111109917	2.039167846	1.020131578	0.023676013	4.579425099	chr1	155025317	155025626	AluSc	2445	-	Alu	SINE
chr1_155125808_155125928	0	105.8388963	17.52098352	12.8183125	9.131204796	37.55007318	176.2644834	10.10306443	156.9204659	6.753578118	16.91923008	10.53184838	16.93660502	7.559659934	15.96833676	9.921045987	11.82114658	2.949737039	7.391200328	114.7740246	136.3787514	145.8032173	19.19341469	105.4975751	137.7362666	30.86566343	36.70616481	8.117405915	14.55337981	7.377339792	17.21968001	33.65110286	9.438533576	11.23079918	7.125659974	2.995380191	59.64683475	5.442560363	21.14748179	19.45037661	chr1	155125808	155125928	L2a	474	-	L2	LINE
chr1_155286057_155286133	0	4.992625807	2.699772592	8.046854314	4.654636813	5.143022079	3.048344719	4.057444949	3.1435417	5.704195355	6.178306837	5.783801468	4.274680912	6.541365322	6.380095432	8.438863334	5.716918073	4.907584002	0.025351856	11.71983145	11.54757094	39.82570146	8.186009194	17.19684621	6.810364102	3.050473668	3.754627899	1.225525523	11.80973823	1.674075578	12.2303814	4.678724	5.652796068	6.667932015	1.119213023	8.228239762	1.644848918	2.028717603	1.010746968	5.211463081	chr1	155286057	155286133	MER5B	330	+	hAT-Charlie	DNA
chr1_155286133_155286444	0	4.668655026	3.246057683	2.10710899	1.286872959	3.392675373	1.608429675	1.048945437	3.477558263	1.90661569	2.730106878	2.27500605	2.535298729	4.04874567	3.118245259	4.150832681	3.095026617	2.864419698	0.64431219	8.050050098	13.12327632	35.67403089	5.893187092	12.37968305	4.282315837	1.591617382	3.670968151	0	1.589148736	2.287807622	2.975791043	3.055694058	5.464205322	0.566769477	0.716152435	1.936263321	1.768264519	3.000675307	2.987516279	4.196572636	chr1	155286133	155286444	AluY	2339	-	Alu	SINE
chr1_155286444_155286508	0	5.641609073	5.451984942	5.081474639	3.575212181	4.849914074	1.320777815	3.660282075	4.173258424	4.93155814	4.937128544	3.690525308	1.734079689	4.733104408	0	1.445504379	8.287750453	2.217582218	6.583035111	8.115579009	27.3022064	75.11185932	10.16928339	24.83240581	13.09712201	2.566381589	3.31551034	0	3.486445583	5.577756107	2.650693133	2.992483165	6.593095392	0	0	2.590058453	2.619138733	0.568390626	6.415687591	5.72787787	chr1	155286444	155286508	MER5B	330	+	hAT-Charlie	DNA
chr1_155300373_155300603	6.173208654	4.576170863	4.197652001	1.224982827	2.898329251	4.730481542	8.161459678	1.053107596	10.09229295	0.947301332	3.797161631	3.535891705	2.603848584	1.846127218	1.762042387	1.7907681	4.852670308	1.85303632	2.535480493	9.456216619	19.71801788	34.85129128	6.85882231	18.36135227	16.69544266	2.653636239	2.393096075	4.326766355	1.999417881	4.068872708	3.177173215	4.55434568	1.746011919	4.622173037	0.973228423	5.676766118	6.090610286	4.500286615	5.652912988	3.258938455	chr1	155300373	155300603	MIRb	505	-	MIR	SINE
chr1_155304462_155304796	3.538684101	4.388043713	5.2963938	3.980797971	4.151232204	9.659048829	42.25031853	1.181141103	35.43343234	2.838564106	4.619230466	5.976302839	5.920928474	2.626915413	0	6.352936396	5.220729155	3.971032819	2.076727031	30.44019547	36.9817072	64.48782604	11.14203918	46.8921497	50.521385	5.392475441	4.903799862	1.659894025	4.304739691	1.884504352	3.081767961	5.319514576	3.123186526	4.122971985	6.574533839	6.053102669	2.112749925	4.162159865	3.050110984	4.717066225	chr1	155304462	155304796	L2a	780	-	L2	LINE
chr1_155304792_155304940	10.76029638	5.19941542	7.002649778	6.169707466	5.159971891	13.29898223	42.44117422	2.375487631	35.71305873	5.123660017	3.24640276	7.571634827	7.162349456	6.144167836	0	2.214393109	8.901139253	5.536819909	4.113853919	34.58631804	40.66085135	69.79310252	12.72620258	43.39950964	51.61461758	5.476023758	3.581249024	0	5.153102607	5.211059944	0.450310934	5.774961762	6.145018719	0	9.044442621	4.998850036	2.202814584	5.653185329	2.286211365	3.77473335	chr1	155304792	155304940	MIRb	352	-	MIR	SINE
chr1_155305076_155305276	1.918699992	6.208431163	6.559396343	3.849248403	3.573665287	8.587227173	9.237695851	2.560926423	11.70641984	5.85219846	7.098109303	4.395337162	4.495327349	3.328329642	0.981746601	2.529328701	2.348572987	7.260998087	1.57350576	8.492902999	12.34712681	22.69494562	7.550093994	13.63734302	12.87011457	5.018114982	4.149607551	1.097721049	3.953392538	3.873648757	0	2.560091477	4.342481546	5.613862989	0.050364552	5.207503254	3.876326828	3.237554803	0.297207747	4.575880756	chr1	155305076	155305276	LTR33	416	+	ERVL	LTR
chr1_155305276_155305381	4.157183427	7.24605425	7.883013662	2.095850505	2.527299041	5.593986466	7.089702129	2.846059054	5.769176102	4.995612244	5.703016835	4.136508515	4.357163602	3.858570299	4.606570446	9.401221257	5.695074631	7.949103642	0	8.040685844	8.437539428	14.44516472	3.674748888	9.318088945	10.11842819	5.597924814	1.784126759	0	1.110261423	5.10132775	2.058042593	6.058705266	6.511566171	3.619733624	1.790741053	5.455294636	3.208075387	4.919559161	1.611234594	3.977101226	chr1	155305276	155305381	MIR	303	-	MIR	SINE
chr1_156086333_156086381	18.23766041	11.04925851	23.53945827	7.631994963	5.352062762	5.430823599	3.95206812	9.571861744	4.081928005	0.746626129	8.997910231	6.444051216	25.0345118	19.32417929	17.38509387	4.616735841	22.48457515	1.759986039	11.40658995	36.1922795	100.4291334	76.33207655	25.96976074	73.81215382	102.4323708	23.27225792	46.08305573	5.393894856	5.890632113	4.726359581	7.657557468	15.1171938	2.030372709	0.009563	5.129726355	8.171055456	3.512535006	9.003891389	25.79137945	4.638383051	chr1	156086333	156086381	Tigger19a	191	-	TcMar-Tigger	DNA
chr1_156183997_156184303	0.225729413	3.523847044	2.018911025	0.969522368	3.200913433	6.125073913	19.68142626	1.361178097	24.47224658	5.033410608	3.212418066	2.385093872	3.971996773	2.4774366	0	0.601440037	0.932816838	5.698902123	1.236221019	9.539707807	20.07988059	13.76958889	4.103850757	30.01310467	20.76117472	5.803300873	2.528941588	6.696334193	2.781085811	2.54149891	0.604992805	3.286226844	1.83413446	0	0	2.784587778	1.37731877	4.162598099	4.095759459	3.559295036	chr1	156183997	156184303	AluY	2366	-	Alu	SINE
chr1_156191204_156192060	1.212636325	4.183156489	3.513975914	1.289582207	3.103809049	6.685659125	8.790572574	4.042044971	11.01098273	1.254144818	3.878483125	3.702662303	3.876052994	3.038114551	2.216874392	2.356050805	3.348554339	5.364867236	1.235725585	15.97550289	15.76101999	8.074514404	9.225868807	38.45870306	38.82376917	6.602535967	5.447046354	1.114273964	4.80086996	3.587311861	0.162203076	3.964673823	2.724242184	0.924483425	0	3.268709259	2.701934135	3.333986986	2.713142904	4.095524301	chr1	156191204	156192060	L1MB5	4338	-	L1	LINE
chr1_156196921_156197093	3.092790254	2.205796537	3.927636158	3.342164008	1.612463049	1.64047644	1.971200692	1.353896588	3.013209602	7.117427162	4.980826112	4.172360422	11.31971513	6.056396931	5.396334246	1.295067329	8.356550167	2.652259321	4.775779316	8.572312837	15.02107483	17.16335296	4.499107513	10.91545111	12.66343314	6.124577966	2.662205923	0	3.633816823	4.725088391	4.796491132	4.518397068	5.713791243	3.397313424	3.979062758	4.125494143	4.007688457	0.852484183	2.508189176	3.355996581	chr1	156196921	156197093	MIRb	469	+	MIR	SINE
chr1_156215944_156216085	6.266392497	2.955339209	5.334237259	5.941997521	2.473730987	1.429693833	2.469142463	5.641687058	2.619040849	6.729752667	6.537126186	5.545229455	2.849750688	1.856897795	4.152171483	1.532102126	10.50770094	0	0	37.67906263	63.1234406	95.48842174	6.333792788	68.82899819	27.49856717	4.741365237	2.255834681	0.967259084	2.176482449	1.306130215	3.012653254	4.455495709	3.287741781	2.116068644	7.608264942	3.319262853	3.711314942	1.95677772	4.407040989	3.767941713	chr1	156215944	156216085	L2a	297	-	L2	LINE
chr1_159442917_159443041	0	1.567046845	0	1.589971934	5.435886081	3.328368935	0.706472198	1.077398602	0.48229175	2.174195545	2.681181916	2.383676121	2.241094588	1.631915216	0	0.918033636	0	0.132850565	1.57454122	4.742951393	51.57004089	23.88716136	4.826572159	25.61132728	47.77183065	1.25388307	0.84029816	2.146082272	2.990300352	2.743633329	2.185159383	1.406438688	3.035995845	5.397237951	5.740479973	1.498628016	3.436816712	2.827566285	0	3.888462059	chr1	159442917	159443041	L2c	330	-	L2	LINE
chr1_159589215_159589409	0	0.868083279	3.473463798	1.05208359	1.724470194	2.755469178	0.60994941	1.029154456	1.293175063	0.018893088	2.838195262	2.70539768	1.904864425	1.994089072	0	2.752983663	1.359602152	2.264394658	0	5.47638901	58.15563218	38.26042582	2.144011602	19.04316787	22.67064949	2.109907064	1.526528661	0	2.257113477	6.917423853	4.634266	0.610891361	3.550976166	0	0.62450928	0.440717423	1.237489841	1.669564481	3.087567974	2.378693296	chr1	159589215	159589409	Tigger15a	317	+	TcMar-Tigger	DNA
chr1_159589442_159589545	0.745126217	1.249296563	2.323352911	5.913786083	1.421512392	3.112659556	1.106619936	1.122803367	1.918685937	3.73642993	1.44466888	4.220240799	2.799747598	3.145387724	0.261535535	2.500248711	0.782273596	4.416711775	0	14.04560719	77.69360848	55.63888365	2.472036445	25.07516315	31.56699786	2.890050719	1.922407839	0	1.665954494	4.967238912	5.199263839	0.874584716	1.867267926	0	2.417719802	3.670462432	0.617181067	3.308975974	2.956541633	1.660833976	chr1	159589442	159589545	L2	183	+	L2	LINE
chr1_159590108_159590558	0	1.407725079	2.378160614	1.679005842	2.014694696	2.637416157	1.235956023	2.949916187	1.244799418	3.949430363	2.821551552	3.132377415	1.046982293	1.935965281	0.960461997	6.083659279	2.63120395	3.097575549	1.569937656	29.93927456	144.6630226	98.86806921	3.078585627	47.20034003	60.02808707	3.046478051	0.900634354	1.399563724	2.379362682	2.581968101	2.641904127	2.23149283	2.617298356	0.057123058	0	2.585183339	2.632690129	3.748386557	2.369534306	2.828328353	chr1	159590108	159590558	MSTB2	2513	+	ERVL-MaLR	LTR
chr1_159590848_159590972	5.168111269	1.783854042	4.228113901	1.084210411	2.090085829	0.117998807	0.877128631	0.662555409	0.61626137	5.176032509	1.197510685	1.547744818	2.887359531	1.083258488	3.987621059	4.264756943	0.326353149	2.92952576	3.459847851	7.63962618	75.61730157	49.36923033	1.172489347	32.86409664	23.19415625	3.282854845	1.565817406	0.491810393	2.25303051	4.383054256	0.806201721	0.337659955	2.116153492	1.924940613	5.226005308	1.486901938	3.136094319	2.703451235	4.284808044	3.125350325	chr1	159590848	159590972	L2a	409	-	L2	LINE
chr1_159591545_159591781	2.662602744	0.245134603	1.337712267	3.949098491	3.635809658	1.710336431	0.506066393	1.888405959	0.471750043	2.015547686	2.443208492	2.365671622	1.246312195	0.598089751	0.881451186	1.828647384	0.685894353	1.603675738	2.96903272	5.441058114	46.61075637	35.77963718	0.168209445	28.99845482	19.63813936	1.817918422	1.300190064	2.067271643	0.977542173	0.817728306	3.461517573	1.985388262	1.548589267	0	5.802361407	0	1.374653222	4.035499634	1.697223684	1.712986355	chr1	159591545	159591781	LTR78	288	-	ERV1	LTR
chr1_159591799_159592170	0	1.458448486	3.068225383	1.963214979	2.059538701	2.973785296	0.21471635	3.052378518	0.940068822	3.817841315	2.30750114	2.101519509	1.005489315	1.573881358	1.774901669	5.476628015	2.04763478	5.58451585	1.644568393	8.114712932	45.12268435	39.72467091	2.779642971	32.01082172	20.8071249	2.041982185	1.427276953	4.917913147	3.074432612	1.372219059	0.058972398	1.993641926	0.790393243	0	0.235306226	1.601696331	0.788290379	4.789425678	1.104284465	1.83308981	chr1	159591799	159592170	THE1C	2533	+	ERVL-MaLR	LTR
chr1_159596256_159596392	0	1.190441219	0.674336184	1.887346248	2.544939569	2.075451495	0.540545904	4.854524704	0.550575688	0.041922897	1.055793766	3.556627677	1.579988661	1.173466701	0	3.381892622	6.734878449	0.503148965	3.645697749	3.334089125	38.99656172	31.58005591	7.912708521	41.14572211	11.61316025	1.486862358	0.418609617	4.272178347	1.00155415	3.24122486	5.207335605	2.166806472	0.38842361	5.191024503	2.682820928	2.295146794	2.038123948	1.966991612	2.595526115	3.494744671	chr1	159596256	159596392	L2	221	+	L2	LINE
chr1_159711547_159711782	3.645529962	0.870129815	2.756932214	2.633548917	1.828716815	1.398091578	0.544732792	1.329909891	0.844882646	1.214821521	2.332368115	1.757168558	1.324254759	1.682023811	1.375565534	2.683098199	1.137769777	1.971784057	2.538926067	17.43361908	9.000063024	5.4789549	8.627013633	27.54384181	153.9343357	2.592073914	2.321207441	2.014729871	0.704074982	1.976843976	0.809262751	1.020322227	1.621239163	0	2.652773719	1.6830061	3.611447465	3.411460685	2.871874522	2.769449927	chr1	159711547	159711782	MIR	996	-	MIR	SINE
chr1_159712259_159712603	1.673284915	1.634129772	1.397556635	3.938764615	3.249537546	4.73243692	1.547586546	2.953614826	3.641625058	1.612430353	4.0136777	4.100860422	2.950483537	4.170078691	2.899159132	1.62264895	1.098136335	7.372292983	2.945189525	51.01259145	96.92502417	62.25016363	22.68628521	122.6264668	249.2976504	4.954580926	3.331461578	5.331309495	9.213556781	2.262274522	6.241708877	2.839535195	3.394679016	9.540768429	6.209352773	2.340599243	3.49124042	1.55895645	2.680984601	4.809619591	chr1	159712259	159712603	MLT1K	696	-	ERVL-MaLR	LTR
chr1_159790458_159790546	8.786773573	8.692267104	5.279986349	4.314401811	3.19856661	5.908663674	16.06674314	6.402732502	13.49956859	7.177800384	8.326152357	8.570329764	5.59467333	9.366358811	9.074621602	3.951611806	2.705784093	1.2479893	5.772926791	38.02274817	36.17534759	58.72681496	14.02167522	50.98568613	53.91154333	10.19059023	21.0348908	16.55652246	5.431427771	3.334151154	4.7276434	8.621742086	4.677369773	15.75287687	17.57036588	12.94780218	7.591067368	1.971480467	11.04656796	11.90116583	chr1	159790458	159790546	L2b	275	+	L2	LINE
chr1_159970700_159971337	6.335933255	4.025190073	4.137547712	2.219859737	15.41875409	53.22462165	199.1810102	2.613571798	182.0660846	3.823937248	3.491879889	13.91144968	10.90890175	8.476558824	7.787774588	5.435579496	3.776460598	3.814344631	20.55393157	87.94453231	97.68148583	113.6751095	21.34279314	123.7727875	113.610305	3.995157734	3.128520905	6.994028147	24.85663784	2.29671974	6.118253878	4.16063857	3.718266499	4.467736814	5.402354012	9.146436125	5.351468202	8.328216365	3.639279742	4.160131177	chr1	159970700	159971337	MER77B	2574	-	ERVL	LTR
chr1_160094220_160094370	18.73932673	5.67457606	14.20425332	5.952248033	10.28422534	29.76471354	157.8159993	7.167136542	144.7092341	7.330519994	5.71358401	10.28119933	11.79338538	6.43786869	22.62805996	2.536984666	8.430768045	4.759002688	1.198861142	80.17635295	118.3275258	166.3892008	26.13623339	105.3622136	113.2438136	7.081793976	3.901177343	3.511230413	11.15320257	1.664959987	7.191930008	16.9401268	3.392339365	4.957457995	6.192976697	5.486682638	5.196847343	9.597934564	8.260852687	7.167981434	chr1	160094220	160094370	L2a	423	+	L2	LINE
chr1_160638907_160639228	2.092040491	2.668502456	3.648815052	3.597134457	6.78686005	4.129009893	5.110785107	1.544865843	5.264194803	5.095079773	2.765327861	3.62090281	2.716539708	3.13569506	1.514281185	5.316894915	0.986028997	2.008029192	1.430551107	31.60367347	50.12550503	59.56358818	4.742703402	41.78854384	36.18226814	5.917744231	3.001925515	3.861833391	2.407105583	0.768769037	4.162884289	4.635022961	3.690305866	0	3.060401423	5.40919438	5.427741505	5.276542411	3.98271344	4.192585759	chr1	160638907	160639228	L2a	1294	+	L2	LINE
chr1_160961816_160962110	0	0.821244841	2.008102599	3.702993142	0.789515513	1.133357358	0.771048814	0.717494332	0.695211829	0.38231642	1.964638289	2.211505035	1.227166445	1.98114938	1.506745438	1.975044235	4.473470962	2.551620036	4.773163418	1.709459803	3.86227966	0.739041769	2.4674356	2.875157217	13.82350948	1.266857284	1.331128499	0.075429082	1.779473508	1.098961561	0.020607919	1.66733424	1.107409661	0	0.593868263	2.844828926	0.890863719	1.45812571	0	1.803929996	chr1	160961816	160962110	AluSq2	2210	+	Alu	SINE
chr1_161220000_161220151	6.915582707	6.171679686	3.750855981	2.592694208	0.56209073	2.052289953	0.979457939	1.883467163	2.848372251	9.310133167	5.016224946	3.94539454	2.815448259	4.470892647	3.789976287	1.581630303	7.022985945	5.161071307	0.221171066	4.86832415	16.03719198	12.57342915	7.065556362	24.77220319	26.58431329	3.98985858	3.279231984	4.17455656	0.82892099	4.764598227	7.436316771	8.934166801	2.755870656	11.29017835	0.511428615	4.812226918	2.995739417	4.458639183	0	3.956936252	chr1	161220000	161220151	MIRb	251	-	MIR	SINE
chr1_161220364_161220655	1.763754107	2.548336294	2.559395462	2.455826992	1.627956616	1.110758659	1.174871843	0.529679091	1.58701415	2.162209684	2.025154611	2.847820234	4.631992558	1.550957121	3.752212289	1.668474661	6.807938619	3.660771453	0.7172865	3.913558509	17.46239164	10.18874226	5.540537058	19.5100574	32.14231908	2.948566181	3.45400087	3.099712192	1.372611463	1.58441801	0.478868515	4.852988161	1.049177094	1.451210535	0.246149866	3.022728798	1.012325007	1.944818683	2.207649802	3.760329156	chr1	161220364	161220655	AluSc	2115	-	Alu	SINE
chr1_161220991_161221296	2.299294571	3.954227093	2.102464541	2.242444081	5.37976965	2.434752145	1.598537599	0.862094992	1.18746956	0.128183704	2.646913133	3.199000268	7.014711577	6.297097916	3.891068312	1.926400785	4.434154207	2.531610368	3.2080775	3.692570047	14.13834912	7.318779559	3.607045687	19.44319047	23.97131868	3.940541231	2.439174928	3.35914625	1.879917686	4.074979133	0.36804841	3.615475647	2.624845232	0.112874755	0	1.033580475	1.451989352	4.758829886	0.602661001	4.132762197	chr1	161220991	161221296	AluSq2	2246	-	Alu	SINE
chr1_161221334_161221445	0	4.295579326	4.734593198	0.182693297	3.058588653	4.344615296	0.873826301	4.264205559	1.418168793	1.313473214	2.482317628	2.256073602	4.508986688	5.458647633	0	9.309764072	0.943986666	7.747743847	7.001073751	3.9965947	15.92034257	7.855001871	3.506867297	16.96552528	21.71160375	3.95175593	3.562079142	2.497318478	4.406417546	0.682850816	0.661062337	1.830086071	1.078073701	0	0.025207524	0.883793426	2.561150544	0.365534956	3.814476202	2.150412557	chr1	161221334	161221445	AluJr	687	-	Alu	SINE
chr1_161221638_161221966	0	3.068965927	4.06188841	1.403681352	3.032180517	3.237822645	1.435803561	2.818443906	1.697618432	0.744971456	2.46232814	3.518238511	3.789421838	2.046736238	2.938377106	1.359241226	3.018335801	0.324524325	0.740150919	3.6378542	14.23157633	9.316311816	2.452950202	14.07108586	18.22804685	4.278214302	2.766122982	2.67736841	1.063759615	1.032967299	0.697820908	3.422531468	1.683504805	1.869684006	0.259329821	2.626778768	1.850938628	2.796524966	0	3.546484927	chr1	161221638	161221966	AluSz	2263	-	Alu	SINE
chr1_161224665_161224706	0	8.580236133	5.334300995	5.248350492	9.242596533	5.226585307	3.772716342	7.791904752	4.213093467	1.201885979	5.289096158	6.928923002	9.862742726	6.855213712	4.905812566	1.000177584	3.172555766	2.56528752	0.078322807	17.42243906	97.41077107	83.80070291	7.915428487	91.81599408	128.412681	8.143697855	3.571670003	0	5.998452047	3.335312925	3.813383393	8.668430328	3.247369789	10.36722279	1.69246901	2.59604179	5.091031156	7.029703245	2.74345994	6.009164985	chr1	161224665	161224706	L1PA12	1327	-	L1	LINE
chr1_161224706_161225006	1.186397426	4.412615252	3.281490186	1.306866989	3.039834072	3.577486055	3.237409988	3.003166378	2.542293614	0.821289482	5.407174886	6.162629995	8.155348419	5.007016147	3.368268586	0.877008142	6.55793288	0.183038666	1.305902644	19.08629539	42.35503474	33.86486524	10.55394602	37.33913877	53.89639732	6.620219682	3.121903459	2.63342105	2.120202177	2.417683783	0.267032859	6.504605897	3.46061726	1.239365522	1.523995115	3.97057431	3.782215739	2.522139813	2.368518185	7.469357551	chr1	161224706	161225006	AluSp	2354	-	Alu	SINE
chr1_161225006_161225147	4.960047242	7.612804697	5.07191031	3.086856254	3.450631723	5.910990701	4.912382505	7.43563767	6.19153014	4.130276244	15.10345309	8.056431943	10.62097562	4.402796732	9.794539063	3.606314353	11.69929871	10.69772463	5.117481404	11.94157161	36.28927767	40.19247071	16.03624826	37.73558115	49.64228859	8.211917891	4.499219874	3.041360807	8.652254144	5.814722274	0	13.78140069	6.448563359	2.965752084	3.837869538	5.224332996	5.010967436	1.361409355	10.15499816	8.729442001	chr1	161225006	161225147	L1PA12	1327	-	L1	LINE
chr1_161237437_161237750	0	4.376528694	3.123166646	2.993492792	2.950198117	1.517368842	0.682011566	0.698473909	0.743826963	1.576960033	1.390012318	1.838032416	1.590231833	1.661158138	1.216376953	2.924749106	2.516534115	3.613988601	3.051188715	9.611349465	13.22497794	10.37205627	3.093572234	14.09651558	12.56153804	1.434617599	0.78431487	4.499003419	1.503524301	1.442363553	0	1.606932986	2.173369209	0	0	0.690643543	1.0676817	1.632450892	3.115971218	1.064842432	chr1	161237437	161237750	AluSc	2375	+	Alu	SINE
chr1_161237750_161237848	0	4.001183252	1.714441436	3.494787343	2.503413884	2.004752463	0.376255834	0.422943868	0.561276824	0	1.809095332	1.362468749	3.566048758	2.935418771	0.04886743	2.55751592	3.303487082	1.853373443	2.254418481	12.46294487	26.64212889	15.47119417	5.578174148	24.23445721	22.29427563	2.62920549	1.807548961	4.288149413	3.391294749	3.920626139	0	2.467510396	2.182548592	0	0	2.409596959	0.608806742	0.982236743	1.726324789	1.571012245	chr1	161237750	161237848	AluJr4	1161	-	Alu	SINE
chr1_161237851_161237983	1.657059115	5.652406685	1.389541561	0.84353399	2.206690221	1.855935739	1.392314539	3.207325282	3.914885101	3.578874108	3.296403321	3.52465348	1.749733314	3.852599419	4.063400226	3.403603944	1.456225009	0.972792487	4.680618702	13.00888632	50.69020069	34.97825582	1.56211236	45.52329844	46.24905159	2.264197687	1.823531499	0	3.078661715	3.752906071	1.198486188	2.679699098	2.201883642	0	0.557487277	2.993322987	0.637632964	1.76797386	4.125577822	3.446534086	chr1	161237851	161237983	FLAM_C	888	-	Alu	SINE
chr1_161238593_161238893	0	4.850189583	0.921874455	0.864985692	3.108326883	2.513351199	0.564884749	1.085247702	1.443011129	2.542604898	2.353907197	2.876230738	4.43285188	1.988721886	2.051291531	1.759484923	2.926681956	2.048624105	2.106571013	8.187273135	21.14493767	20.33927262	6.227268928	14.38011093	18.58928682	3.857438613	2.079612219	3.586996196	3.127467963	0.518407701	0.50601603	3.276403236	1.549910669	2.087031916	1.953026982	1.738095874	2.029611195	3.460947003	3.00713389	2.751607517	chr1	161238593	161238893	AluSz	2146	+	Alu	SINE
chr1_161319071_161319222	0.088946357	1.561794362	1.040322453	0.299682987	2.201865662	1.308144961	0.582836922	0.854115408	1.003378068	2.249320821	0.951426885	1.736392053	3.065326113	4.634379996	0	0.710430804	3.098728304	2.760963826	0	14.91826733	22.2440662	17.58077393	2.387839663	41.54635765	28.93253049	2.335593161	0.675716683	3.241982293	1.598245761	1.353217307	0.245202249	3.543297799	0.948134054	0	0.051884042	0.612441335	1.398207416	1.056285627	0	2.870316772	chr1	161319071	161319222	AluSp	1120	+	Alu	SINE
chr1_161319292_161319433	6.273196435	1.711779488	1.476156812	0.639211148	2.964378391	3.122827939	2.373337154	1.784763918	2.347623429	0	3.295194185	4.910262771	6.506140574	2.577827285	0	1.954389378	2.170472831	3.807562311	0	35.16207602	61.6102477	44.37738578	5.161004384	73.01752921	61.2600234	1.674163328	1.945677459	0	5.712084802	2.509452999	8.856548147	3.199123594	5.628922304	0	3.024257212	1.753130646	3.875029983	2.111573711	7.218593493	2.544326819	chr1	161319292	161319433	L2c	247	-	L2	LINE
chr1_161319433_161319745	0.753335743	1.733153437	2.356698825	1.32701665	5.473190258	2.2498806	0.96683335	0.934085903	2.155711128	0.571065256	1.97379329	2.347560342	2.833373304	1.553383471	2.110540126	1.655011611	1.329468901	3.303358442	3.406791893	18.65083686	39.96005938	41.5448298	5.17207113	43.55706227	35.2763321	2.701752504	2.134399864	0	3.528644461	2.599539593	1.433230015	3.596198537	4.968815557	0.426657307	1.179298895	3.169122542	2.597512963	1.452928169	4.4493251	2.247568179	chr1	161319433	161319745	AluSz	2224	-	Alu	SINE
chr1_161319745_161320265	3.37617401	1.804390562	2.904098612	3.960085005	2.00928002	1.439048148	0.402568777	1.599597367	2.341712311	8.585556727	2.689396088	2.448610421	3.61804838	2.355877285	2.532648082	2.595418834	2.932241442	3.228897311	0.055578981	7.088514809	9.689908099	10.71141879	6.03379521	12.79204858	11.82679093	3.358881889	1.769238548	4.104726567	1.619622433	1.892650572	5.392007174	4.020986794	3.288438122	5.958483949	2.617775413	4.027225701	3.656740299	4.828570274	3.820615612	2.343476973	chr1	161319745	161320265	L2c	317	-	L2	LINE
chr1_162560773_162560863	27.58665334	25.74261462	20.32720988	18.3553709	21.26945446	33.46110696	104.1899874	33.02618932	92.80625619	17.49143809	24.26538554	33.49960552	40.69035628	28.38388791	39.09026949	13.73470124	22.82731461	5.31750625	35.88733643	102.1503731	115.0294323	135.6154339	23.03881238	99.97885318	85.62749117	26.48444898	39.98492148	19.86003645	19.12157662	18.27087544	14.98039518	30.52515072	5.204700862	21.32425128	20.20490987	19.54911008	96.01242303	19.41662237	28.92312908	35.56362998	chr1	162560773	162560863	MIR3	212	-	MIR	SINE
chr1_16645205_16645262	29.65571939	49.21129675	31.03814513	8.498979568	8.695181412	23.69505109	71.77089972	32.07972992	50.83905672	12.7962646	18.01302254	18.15000196	39.70283923	20.86893306	31.38060339	17.97985944	51.21536315	32.45784398	36.05034912	35.03644468	253.6510679	171.4580009	28.76940399	193.1308789	172.3456659	40.47098427	41.16666305	11.96832505	14.89054737	20.50558455	41.3481529	32.18284935	20.77087737	54.59165573	16.00768243	12.56958781	20.13537742	7.071673226	36.49518264	37.07326574	chr1	16645205	16645262	MIRc	208	-	MIR	SINE
chr1_166870550_166870841	2.251670268	8.312319293	5.461023546	6.323141988	3.685964974	3.745038394	3.155836369	5.816931746	3.516126683	1.763354769	3.942737034	7.346733344	9.14750828	5.522663666	4.897006175	4.766427667	4.097430509	1.190258745	5.632354525	31.58473983	57.13070077	67.60317082	19.30346748	45.47784156	56.79586888	5.805893152	3.555124379	8.131266661	2.227240769	2.030935169	1.064730653	6.414511979	6.916715945	0.094644261	0.186535462	5.473825194	6.004084392	3.281910734	15.0481599	4.171209408	chr1	166870550	166870841	AluJo	1875	+	Alu	SINE
chr1_166874504_166874775	0	7.435528197	3.990887003	4.832086273	2.940680073	4.308564733	8.530359059	1.102034067	13.95095529	3.531512888	6.73238357	8.103901787	11.91468918	6.925312153	4.932589376	6.133236505	8.946301921	7.060727536	4.835813779	75.99140976	78.82406718	99.67143383	13.01616525	88.517524	55.67905094	5.188474644	3.875248786	3.720239277	4.953033058	6.150633875	2.466714837	5.575299947	2.883350471	0	2.188866775	6.847173185	1.090967642	12.49602154	5.011112454	5.489976981	chr1	166874504	166874775	AluJr	1400	+	Alu	SINE
chr1_16766603_16766753	6.574745272	2.468908256	3.397320898	3.948139863	4.264441918	6.161114378	28.7692989	6.211105827	6.843844484	3.923184573	4.288543074	2.58564372	5.670731797	2.258580206	1.524500534	1.077124813	4.88984976	8.552121375	5.06304951	16.55335588	78.50373497	39.90575344	4.102064764	18.61209393	28.60772223	16.21885588	24.58158399	5.470123092	2.653321189	2.47764421	0.871783463	3.991530875	1.647296021	9.621154273	3.070375438	3.812888406	8.564142138	3.874616925	0.219476663	2.695611366	chr1	16766603	16766753	Charlie5	365	+	hAT-Charlie	DNA
chr1_167915485_167915750	0	3.267404894	3.198822827	1.009696863	4.535438629	1.543495653	4.69610001	1.019453932	5.928063717	7.030840712	1.129648034	1.899408498	3.675611316	3.365976622	2.304142133	2.104524167	4.294921853	0.4781849	0.945194232	12.60016148	39.7427058	19.89315152	3.055664296	20.73953767	30.99724349	1.795510753	1.812658497	0	2.014341327	6.231239688	3.22624072	3.557496422	3.429495533	0	0.42234441	2.436250337	22.17265247	2.373216935	2.933255644	3.204878267	chr1	167915485	167915750	AluSx	1980	-	Alu	SINE
chr1_167915765_167915960	0.49197436	4.175273871	3.412476656	4.174230514	1.567362257	4.052746678	3.961730541	1.437603034	8.177561442	3.080488755	1.29959421	1.824440742	4.480419134	3.105368999	12.31788212	0	4.289504302	4.538057877	9.946589354	35.37844604	84.88097929	57.53246933	8.19168339	52.35566907	78.54168916	2.331180249	1.548536301	1.023516148	7.913392018	3.004807448	4.759812379	2.051640051	1.77467486	6.120329502	4.950366344	2.455760528	67.89274822	6.288846407	0	2.771403606	chr1	167915765	167915960	MIRb	609	-	MIR	SINE
chr1_167916217_167916506	0.557684434	3.496069471	2.303155998	1.325422876	2.159428565	2.044269003	4.240212109	1.184499552	5.320802961	0	0.802415981	2.30678833	3.969207227	1.113484831	2.311648891	2.357138117	3.210612043	0.77756075	2.23342012	4.611783699	16.27012975	7.533011837	3.587142451	7.456815997	10.25043044	1.438550408	1.352661136	3.619936185	3.384860509	3.640070132	0.329607747	1.02888191	1.214604565	0	0.162653808	2.977233161	3.096396096	0.559646092	1.711892065	2.276148674	chr1	167916217	167916506	AluSq2	2366	-	Alu	SINE
chr1_167917238_167917289	3.686913775	3.193689823	4.00738301	4.784407055	3.26772709	16.7770532	63.58607625	1.636315832	77.58545131	3.05837534	3.228863997	5.145217353	10.08568173	2.525605132	0	3.608642391	4.031187315	5.781037162	9.747063861	93.09361147	128.6620011	151.2985077	26.74007816	178.427022	178.6291965	15.39510768	12.10431561	1.597989008	7.180296131	3.102535252	4.897140456	0.931425693	1.327509633	0	6.901814049	4.381211543	2.935108264	12.60848219	6.912436887	1.690210403	chr1	167917238	167917289	L2b	237	-	L2	LINE
chr1_167917293_167917317	5.756100178	3.190352976	3.582410028	4.037017147	4.60346216	15.80960472	54.27209981	0.925190563	67.09638786	5.294262946	3.277440071	5.365770916	11.03169994	2.904299974	0	4.264760017	3.357254922	8.324733257	8.991459846	76.10005379	102.7824189	124.806289	23.94693764	150.58546	153.3284136	15.17247478	9.795013825	3.880832901	5.683981776	2.270400013	3.365960022	1.502479176	0.678288028	0	3.357639958	3.724028766	4.616789957	11.30951269	5.029672821	1.504745851	chr1	167917293	167917317	MIRb	279	-	MIR	SINE
chr1_167917317_167917618	0.726683731	3.495328588	3.891260978	2.975596918	3.759726363	7.126340299	17.88941956	0.04426158	22.51978303	2.530098655	2.406531633	2.718653813	6.64949585	2.768254185	0	2.427195473	5.891538792	5.697440567	3.230439412	19.05068364	41.36196278	44.88297698	8.709035124	41.70974769	50.38054092	6.201830286	4.898049375	2.383387475	5.203396544	4.18396262	0.820802346	2.767165315	1.410807897	0	1.234480902	2.359357671	2.210466894	3.829208552	1.639086408	3.188079399	chr1	167917317	167917618	AluJb	2271	+	Alu	SINE
chr1_167917618_167917676	0	3.171286862	0.210003512	2.641703474	2.75940623	3.480219315	8.513554162	0.267986064	5.410125445	1.137493943	2.7755466	1.264944492	6.127167948	1.782643441	0	4.038511099	4.958789908	0	3.720605188	6.248272057	19.73086923	9.700574875	4.969801508	10.39232872	16.35718612	4.776624195	4.150105115	6.079332944	0	2.056607222	0	1.722144485	1.925662781	0	1.80424855	4.559421424	0.042861483	0.091666242	0.536078094	3.300149309	chr1	167917618	167917676	MIRb	279	-	MIR	SINE
chr1_167917717_167917784	6.88728429	1.264714478	1.494454841	1.950546617	9.006324469	2.812211635	4.274690294	1.596297264	2.261803994	0	2.264433441	1.556011469	2.315778832	5.392464574	0.375257912	5.444786762	0.210320154	0	0	2.827094761	10.20487162	7.831000727	5.779690152	5.41476123	8.689181129	4.289696024	1.687586471	4.129073655	0.360202085	2.661398571	2.516934697	1.489489095	0.138379735	3.261127422	2.664395944	4.681952996	0	3.512406993	0	2.698132728	chr1	167917717	167917784	MIRb	249	-	MIR	SINE
chr1_167926638_167926712	8.660085163	7.049819985	3.134611339	1.672153524	7.155310321	35.7150033	120.035785	5.601148206	122.2539898	6.295881942	5.044845085	5.395014673	5.254428889	7.50212373	5.937726482	6.064644002	5.468611337	6.130459708	13.38303679	51.28174555	69.32039055	69.66964979	14.5730313	72.27556208	78.15748442	3.517697283	4.701791158	0	5.444683926	1.340526487	0.318401781	4.007409457	2.045427902	2.803769685	0.287365195	4.066149467	10.76929433	3.781392697	0.024715838	1.809095679	chr1	167926638	167926712	MER20	431	+	hAT-Charlie	DNA
chr1_167926761_167927052	5.769294603	6.274144456	2.930253185	3.365631645	4.354817626	22.24305175	86.28535758	2.954248922	83.39388362	3.743632761	1.897096703	6.152180875	8.413318455	4.076002264	2.04684821	1.665656458	4.513382394	3.004676722	6.371713727	25.32737413	46.27570436	43.95930524	8.216312732	36.87880336	44.6609666	3.789026703	2.482168154	1.085947264	4.749317245	3.029598627	1.578877782	3.988169003	1.494484862	6.561998855	9.765234497	1.898783097	5.039964786	3.957911442	5.15380225	3.153761935	chr1	167926761	167927052	L2c	274	+	L2	LINE
chr1_168495243_168495552	0	0.216407313	1.770338217	1.259079842	2.071788469	6.985641035	17.16424613	1.001241397	8.663148861	1.188804052	1.368084975	1.688187998	1.099138991	0.253303967	0	2.87395998	1.174579278	0.710829407	0.049883172	13.55486769	25.18701627	26.87972494	0.484424465	20.3529485	23.56716442	2.845834741	2.715239681	4.698983085	1.074234107	1.14961165	0.660120311	1.487353035	1.68968024	0.011884142	0	1.634453437	3.519195901	0.663787603	1.174921834	3.007204344	chr1	168495243	168495552	AluY	2577	-	Alu	SINE
chr1_168545618_168546240	3.871338389	1.604750774	1.380548111	1.441737414	1.881910067	2.026519103	3.106363259	3.108844979	3.111449973	0.488785132	2.289385307	1.151693473	1.909560801	1.830682572	1.380112114	1.267181939	1.485954857	3.946216536	1.755338357	7.112523824	14.73283337	16.48552583	4.64006438	9.392836793	12.4411071	3.046583421	4.550171416	2.058961648	2.897509227	1.400066393	1.857221908	1.373806896	2.363325566	3.099519306	3.551073406	2.229657483	2.013730221	1.187449289	4.34013143	1.706370357	chr1	168545618	168546240	L2b	405	+	L2	LINE
chr1_168550699_168551622	2.442549202	2.036380933	2.779196845	2.077359828	3.144268125	2.146045996	0.802237841	1.676380842	0.371943749	1.650755954	1.909442227	2.268752244	2.070908189	3.094078388	0	4.441465927	1.401921519	4.925423154	2.966166571	6.785034758	14.93367645	6.590896444	4.130506503	7.697731336	13.190658	4.116947099	2.463055464	2.506833638	0.817518796	2.712222463	3.107627547	3.139484798	2.663535452	6.43782237	5.280149212	2.872307801	2.585953873	3.14979756	1.794851377	3.979452548	chr1	168550699	168551622	L2a	1540	+	L2	LINE
chr1_168551921_168552035	0	1.296290309	1.337118864	3.236529828	0.735466229	2.474811493	0.480086573	2.407116593	0.662223816	6.766084148	2.827183935	2.323076495	0.683534763	0.955361019	0	2.791373067	0.229786081	1.971184442	0	65.13328673	63.91793673	51.03348227	9.98091362	103.8308119	101.1618509	5.817653886	1.734381119	0.705163416	2.139399439	1.5695164	5.375200451	3.63738714	2.167496237	0	0.196353074	2.489771103	4.714919504	2.731957546	0.385046659	3.606342124	chr1	168551921	168552035	MIRb	353	+	MIR	SINE
chr1_169576395_169576576	0	1.951581364	2.360235621	2.779177347	2.991550282	4.451653156	8.51230173	1.097959372	6.221361654	5.215513347	3.077688685	2.97774798	17.78831259	11.30792459	9.346504981	1.10923537	5.583468175	6.032570454	9.679837864	41.66476729	105.8236321	92.42749272	9.924004913	111.7043205	43.13645351	3.126119012	2.454916704	2.775085544	2.58193635	4.246503734	2.114418285	2.411760114	3.947774972	7.108536108	0.179321302	1.305715419	2.684135122	5.188323897	3.933299628	2.774037791	chr1	169576395	169576576	MIR3	428	-	MIR	SINE
chr1_169583026_169583107	0	1.976183459	2.589510229	2.87563482	3.508128022	1.964049005	0.652772931	2.135931415	1.374862455	0.985446951	2.034582185	1.044144212	4.548907574	4.071401184	0.177370497	0.356408771	0.602198766	3.827645743	0	3.357836835	6.899224929	4.72766377	4.601238586	6.016709316	5.721513118	0.888069079	0.657141467	3.915055499	0.439342219	2.757681729	7.430042049	1.138409345	0.843823672	0.617699635	0	1.395426704	1.14104382	0.466371853	0	1.592188397	chr1	169583026	169583107	MIRb	306	-	MIR	SINE
chr1_169583417_169583660	8.646002066	2.940028534	3.72099044	2.679752004	4.227092027	3.767439022	0.927147263	1.34552185	1.507789024	3.997093546	2.859755532	2.42809569	4.790623803	3.852382232	4.69046888	3.454737573	2.190218866	0.956041961	4.281648668	2.441044569	6.373359288	5.788193187	2.444216485	4.694749848	4.471916754	1.951900329	1.877335519	0	2.125169317	6.107581185	3.008586771	0.479311347	1.88995755	2.909042688	0.967221265	2.478099149	3.010630653	2.018641978	2.438627636	2.864308083	chr1	169583417	169583660	MIR	458	+	MIR	SINE
chr1_169587062_169587279	12.24167451	7.519435491	5.024456546	8.10950844	5.980239176	3.418593131	3.553535042	1.205731605	6.417515448	2.008104897	4.135123084	12.68605366	29.23606872	20.28727475	25.31608482	4.28819072	13.41958046	9.031887718	7.180148051	12.63427595	18.45860793	22.91094229	11.31998165	23.49586095	16.96235633	3.528077276	3.993480881	6.9134516	3.083838681	7.116222731	6.300702609	4.486461631	4.282486424	2.876834558	2.068223708	9.171577265	3.586562297	1.981328334	3.692711525	7.770055485	chr1	169587062	169587279	MIR	602	+	MIR	SINE
chr1_169588193_169588258	0.383739996	4.182471495	4.889993293	3.437602447	2.83396185	3.61396243	2.034527982	0.261899934	1.905442172	10.35044859	2.147507921	4.968968656	6.130302803	3.343296308	5.516569028	0.257399622	0.141748093	0.597854149	7.647694514	33.51058106	85.05501286	86.63351335	10.96006414	121.7712727	90.87036403	4.046262202	1.811639555	4.946996982	2.016891879	3.100640473	2.7160712	2.665312892	1.330176915	0	7.206014883	0.238616341	3.622404975	4.197347604	0.056276061	2.246102166	chr1	169588193	169588258	MER5A	190	+	hAT-Charlie	DNA
chr1_169901250_169901529	0	2.081925553	1.710633701	3.759401733	3.680549205	16.05795692	59.47459934	2.069903734	66.61367382	2.399716523	2.55106231	3.495981704	2.844776878	2.014273884	6.801590197	3.535152001	1.3468515	2.184654161	2.301961557	10.94116426	24.10895474	22.06482042	5.189308844	17.94512779	31.85818075	2.035753775	2.158072153	0	8.0928772	3.561152163	0.336596124	2.276820025	1.170810853	2.764016627	0.01805184	1.282082006	2.068453316	3.325782711	3.008951918	2.83479971	chr1	169901250	169901529	AluJr4	1419	-	Alu	SINE
chr1_170538033_170538257	1.704560499	1.894463534	0.951177646	0.495406474	7.219570882	1.423248695	2.451191251	1.103206567	4.610949989	0.349072317	1.405769579	6.077044302	19.81213846	7.213428348	36.56027827	5.04902234	8.841019241	5.274300545	13.20908051	23.8172143	34.10691956	25.38822539	11.20948056	54.35027466	89.42742956	13.04844072	13.94701112	12.64115424	7.611102896	2.597080461	2.228446518	2.32163647	1.777859377	0.553288209	4.801624929	2.079835876	4.138779916	2.935019892	1.846322361	4.171838206	chr1	170538033	170538257	MIRc	585	-	MIR	SINE
chr1_170538424_170538590	16.70771789	2.527171313	5.161049854	4.130899734	2.485589768	3.421175511	4.953153383	5.409573656	4.071156253	4.312937797	3.669203276	4.972999423	10.17777599	10.46247975	17.5693151	4.604673738	7.970781125	0.025445602	6.112951434	9.161619313	18.07529036	8.320536728	11.57929938	18.44881799	38.40081815	5.498839519	5.640254819	16.43174453	2.099423187	3.012118414	4.041178557	4.948902234	3.442044324	0	0.161813798	1.927077476	4.71520116	3.31742291	5.013144445	2.760112184	chr1	170538424	170538590	Tigger19a	342	-	TcMar-Tigger	DNA
chr1_171090982_171091253	1.527526906	0.46148311	2.292875577	2.046742379	3.061080273	3.155343897	0.585755591	1.369689308	1.509112665	2.586270278	2.343450965	1.866041842	2.658642672	2.973159274	0	1.780714438	3.751848901	5.565972066	1.243021161	17.74799468	37.72495041	40.95802521	2.172081079	32.09126015	35.79692023	2.710042769	2.703501018	1.268379345	0.961853515	2.397999658	0.666981687	3.315720862	2.085337595	0.054202141	1.10888837	3.509079553	2.540020718	2.356814006	0.565226343	2.703332444	chr1	171090982	171091253	AluSq2	2015	+	Alu	SINE
chr1_171091606_171091752	0	1.450373412	1.646437942	2.118179854	9.128899875	4.805457759	1.083288216	3.328148391	1.12139138	12.14500817	4.898660451	5.066523271	5.298103963	4.569301306	0.008200356	2.687381572	0	1.753235592	4.486934541	27.4535314	25.59580811	31.11461647	6.683197133	29.16400954	37.33564811	2.974307259	3.689915895	1.404998013	4.002168616	7.909316912	1.489322164	5.169929962	5.253026791	1.094112589	1.709482226	6.306273947	4.114488249	5.883953637	1.559636288	3.166711618	chr1	171091606	171091752	AluJr	767	-	Alu	SINE
chr1_171091888_171091962	0	1.12438473	4.889508969	6.211574683	6.440895145	4.543240032	1.092152091	0.005001027	2.432807574	3.533179225	3.993747054	3.017069997	3.366450548	2.364651078	2.362146726	0.062065055	0.790995812	5.730894772	0	11.89815697	26.49470824	20.96408901	5.654947577	21.84914883	36.27841836	2.304631033	2.572469176	0.771670938	1.774359175	5.539112703	3.356862171	2.286010536	1.113036761	0	1.225084456	5.121986827	1.874072391	7.177085709	0.67968526	5.239851578	chr1	171091888	171091962	PRIMA4-int	262	+	ERV1	LTR
chr1_171092226_171092530	0.123074672	1.658704374	1.139536853	4.238989385	5.744252901	2.741720778	0.86297287	1.624560231	1.155654319	3.63846718	2.24296819	2.920101501	3.7186624	3.570666437	0	3.312956769	1.545113741	0	0.038027731	12.4988349	19.11730724	19.47933627	5.540237174	18.43020733	21.34573803	3.875533055	2.294090923	2.213970993	2.635228019	3.463047665	0.168298023	4.565797467	1.170277796	0	0	1.974471284	3.520418115	2.69145667	2.406541271	3.057593468	chr1	171092226	171092530	AluJo	1987	-	Alu	SINE
chr1_171093857_171094128	1.79125997	1.323231983	4.767186687	1.205596721	1.344221405	1.840146732	0.891897353	2.85784606	3.078503428	1.487744294	1.446979137	1.04206362	1.810186176	2.923055842	0	2.246775797	1.853258808	1.741023154	4.486251182	7.009266432	16.93306529	14.47650122	1.079509702	12.19672145	13.24326376	2.345527845	1.594741648	2.11328402	1.098075012	4.509863004	0	2.343868368	3.664655646	0	0	2.194158068	1.699680553	2.58913971	3.430164524	1.785382319	chr1	171093857	171094128	AluSx1	2029	-	Alu	SINE
chr1_171094128_171095163	0.55545765	1.711312474	1.978856282	1.880825772	0.811323028	2.827255441	1.152815704	1.001360272	3.050320472	3.695893323	1.868143572	1.339775309	2.440142377	2.279072698	4.860778037	1.66210898	2.063540309	0.900840919	0.951658296	4.462591572	10.35346548	9.157319125	1.616040386	6.089945464	8.563893207	2.766540042	2.005548073	2.628985803	2.529343206	2.140879381	0.378976538	1.780665981	2.830143659	0.152453675	0.269573389	3.071130767	0.879564445	1.405266419	1.816304479	2.909186027	chr1	171094128	171095163	L1PB3	4555	-	L1	LINE
chr1_171315014_171315310	0	2.876492903	3.103145426	5.282882159	3.535097742	5.343812683	10.97911754	1.87538492	11.95326422	2.600354522	3.600894661	4.514442626	6.945298256	4.13176099	10.68021218	5.297694806	7.354551251	4.041310004	7.954319308	15.04273632	39.43653966	33.34942458	10.33864526	34.53993304	38.63101744	5.656600263	5.761738321	1.726895559	3.360779277	4.645230398	0.643626143	7.538018191	1.813786698	1.048312142	3.480527048	2.207956694	6.24070346	2.092999989	9.900231653	7.485081637	chr1	171315014	171315310	AluSz	2371	+	Alu	SINE
chr1_171328748_171329560	2.872145383	2.653684491	3.104957544	2.626351116	4.694253799	3.663056638	1.600810127	2.416909592	1.545285827	3.23585709	3.496544229	4.476846891	3.210267447	4.571286937	2.869276021	3.017385965	4.772017476	5.702571602	3.89370639	14.49181785	34.37398239	34.35323449	6.929311749	22.29930988	27.75810301	2.993940361	2.637207656	3.956873409	5.221226794	4.254890466	4.198860117	2.524325252	6.081212332	6.738388331	2.784543999	5.793202832	4.366061615	5.355434263	2.762215279	4.027339953	chr1	171328748	171329560	LTR78	1341	-	ERV1	LTR
chr1_171343046_171343395	7.683053377	4.004672365	4.791091605	4.969131664	4.624889295	3.703886881	1.779581247	3.444675425	3.279527176	1.372285111	4.126765988	2.229564234	3.120494041	4.195009576	0.137220802	5.398862769	4.391731557	1.480203492	4.18656791	9.207487492	28.60982816	18.78223368	7.163106656	16.01873062	28.93331408	2.658002976	2.704250901	0.643363467	6.295908802	4.342130326	6.885266781	2.149562492	7.26170912	2.563433366	2.482152069	3.36810444	0.668553745	6.793528642	2.266561851	3.101696041	chr1	171343046	171343395	LTR33	958	-	ERVL	LTR
chr1_171343398_171343461	14.07048387	6.382060013	1.509731322	4.20839237	0.631004024	2.960152354	1.614599056	4.251467765	1.993764276	3.335581363	3.209851817	2.552204257	0.557529775	2.976910667	4.446935866	5.553557275	1.244542873	3.982598827	3.226527126	7.818880952	30.47379842	14.69776497	5.42221942	11.32449043	27.74612021	3.383780294	4.01230121	4.153635002	4.574129502	1.729826419	2.294728858	0.596309938	8.477426166	3.781485043	0	2.754265918	1.341631705	7.772866045	3.483754718	2.781378069	chr1	171343398	171343461	L2c	202	+	L2	LINE
chr1_171343461_171343760	0.17967759	3.582871774	0.757818653	2.403936183	1.756720337	2.473933441	1.351978557	1.574679667	2.589378162	2.724088088	1.138943136	3.577669038	2.449816996	1.655404325	5.185421539	0.786132921	3.761825103	6.258250579	2.101802418	7.302290368	44.78964395	26.18608236	4.300136341	24.69716679	34.79027019	3.039081861	2.846094371	0.178002771	1.095795737	2.08290269	0.624222135	2.621907899	2.725833726	0.6770224	0.018715954	0.682779975	0.972768029	3.361622	2.497248076	3.646832663	chr1	171343461	171343760	AluSz	2412	+	Alu	SINE
chr1_171343760_171343826	3.023406083	5.55701789	3.663830562	3.453800006	1.902399121	3.574322123	2.715233304	1.135462093	2.984055765	3.677601807	2.228753957	6.798552455	2.441800594	5.447765524	1.360513026	4.210080927	1.642356641	7.15514131	1.459652592	43.17229676	65.93682665	58.31797282	10.84189077	48.93599111	60.52828737	3.832825755	3.534141215	0	4.48706887	1.656491818	1.249485446	2.572510004	3.279959122	1.293613927	5.545189391	0.76375303	3.688588504	5.799971364	1.101540146	4.839001482	chr1	171343760	171343826	L2c	202	+	L2	LINE
chr1_171343884_171344213	21.52560985	6.700585526	9.703547672	8.365954199	3.004446027	4.043669099	2.666656176	3.174892297	5.119826932	6.142188811	3.596061304	5.727075106	4.968722694	3.072248686	2.292610155	4.794736133	4.010749387	10.05022049	4.950581009	58.46777627	137.3429658	125.1796727	26.56420118	109.3473156	119.8765311	4.696573906	4.699032875	7.045488127	7.200509573	4.290506217	5.314941524	6.91566279	5.296652721	3.652661101	11.92948502	3.344798037	4.210377748	5.724042303	6.283961419	3.463177619	chr1	171343884	171344213	L2c	453	+	L2	LINE
chr1_172450700_172450766	22.64649108	16.98689391	6.220369093	8.728375753	5.009443623	13.83376058	46.84942719	6.947332209	79.57391519	8.478228583	8.186952981	11.28229251	14.75365162	4.767895785	0	11.01480004	12.78302719	22.80302429	8.057295525	63.46098455	77.87472453	98.38110883	24.97081554	68.74159137	69.52828714	36.74636702	26.72861533	4.485639832	28.1371364	4.583134911	12.83143026	4.048276417	4.044409976	11.94853939	5.239953597	4.403330319	10.76444834	5.795731494	6.304410559	11.87373014	chr1	172450700	172450766	L1M4c	300	+	L1	LINE
chr1_173474274_173474423	4.713050965	6.92628463	5.141605528	2.827234595	6.0123658	9.386606037	35.22463697	3.144403461	22.91733418	8.347270614	2.74208212	9.39606408	10.91903887	4.419801507	0.036158619	6.427960687	1.367676785	3.098520689	4.439695098	20.32180665	42.61384316	61.0402385	3.809714721	39.13494742	31.90371741	10.37230567	12.44589368	6.057519993	3.017028709	9.891533826	3.869723384	5.849619337	1.630858325	5.261836266	6.061781438	4.734342065	8.279001719	5.4593674	2.964405085	11.02599872	chr1	173474274	173474423	Charlie8	387	-	hAT-Charlie	DNA
chr1_173717580_173717742	2.19110958	0.506780381	1.638622316	1.582120931	0.58001334	1.476320242	0.906151905	4.212469378	1.325108275	5.027793639	3.286041675	1.369490353	0.854514123	1.430638536	0	0.617640074	2.480164152	2.664749712	5.486854905	4.512083985	10.70606745	10.32206214	3.91292906	10.28197024	15.48156447	5.84090257	5.546819769	5.5029803	2.638575199	3.577009751	1.907377492	2.132808289	0.199643092	1.19006282	0	1.44808313	0.646701374	4.435713806	1.862840783	1.064840691	chr1	173717580	173717742	L2c	282	+	L2	LINE
chr1_173915393_173915705	0	1.282003914	2.030610799	4.505232704	3.775436164	3.019522919	1.199018501	1.100738269	2.191009717	1.853514845	2.262959056	1.760023342	2.420743912	0.872919945	2.024199869	2.716469719	3.403577037	2.978437774	1.9185078	8.166107324	19.69526643	17.95004357	4.756734982	19.43229416	17.35722517	4.663001998	1.327228751	3.493459655	1.299233997	2.888937416	0.900825766	3.382390776	1.988562607	1.702214696	0.588304358	1.343148491	2.053424022	2.579844225	2.731732003	2.420862633	chr1	173915393	173915705	AluSz	2395	+	Alu	SINE
chr1_173915721_173916104	1.552994791	2.213311772	2.76958914	4.50937785	3.794024319	3.327067687	1.181026078	1.998217148	1.901792633	5.958834938	3.1029254	3.213465836	2.266253854	1.763813383	0.386059043	3.01762239	2.62074146	2.333658082	2.112876444	9.398746124	14.9900658	16.3030542	7.253088986	15.59330862	22.61000287	4.19156052	2.373794358	3.71147097	3.841578611	2.898532164	5.192193864	2.515765737	4.573792539	10.30108293	1.765025473	1.928632971	2.29355836	4.255795036	5.225462275	2.717034995	chr1	173915721	173916104	L2	469	+	L2	LINE
chr1_173918422_173918527	5.701279954	1.865192386	5.967274784	0.858368993	2.426990701	3.809346787	1.260023191	1.40276453	1.408086987	0.031028648	2.376175925	4.274379142	3.840864556	6.41020971	0	6.945463171	2.030267519	3.882027081	0.354764762	6.341053113	15.74609904	13.68449726	6.491013486	12.49700568	11.44624282	4.834821002	9.703493164	5.369804112	2.910041757	3.660912838	3.8211659	2.95015029	5.679908696	0.069946516	2.254415133	3.626399358	4.670058809	3.90553177	11.88396549	3.681593793	chr1	173918422	173918527	L2a	624	-	L2	LINE
chr1_173918527_173918821	0.234942859	1.586495849	2.55277347	0.641222324	1.657703624	2.009275744	0.661011162	0.563925256	0.364767054	0.546464452	1.913200093	1.59038572	3.141541997	4.02502714	0	0.570196674	0.919273871	5.386276407	4.679236195	2.149915787	7.242989088	4.656999124	2.913364375	5.78199283	4.316558458	3.516311324	4.302983505	1.335096671	1.787127049	1.488650142	0.013738613	2.05701308	0.544170583	0.003122612	1.288618179	1.650581305	0.981158422	4.324409618	2.073146276	2.512028543	chr1	173918527	173918821	AluSx1	2497	+	Alu	SINE
chr1_173924947_173925062	0	2.491620648	0	5.175869942	6.892063825	2.790747738	0.227620827	2.907509476	1.516772539	0	2.808209927	4.485058461	0.410661162	2.750877675	0.843281561	4.311828626	0.113108611	4.312118974	1.463206442	8.408577865	20.74002627	13.45259821	3.278250523	13.83163465	8.690672957	2.940979495	2.095186967	3.998945457	3.016242569	2.224838374	0.474161208	2.560941313	2.832990855	0	1.975654343	3.976139747	3.174622675	2.182618765	4.632068337	1.974659574	chr1	173924947	173925062	AluJr	1555	+	Alu	SINE
chr1_173926102_173926323	0	3.063126604	3.900937963	4.41977467	6.837272484	3.058933902	2.653672849	0.83225255	5.21698439	7.726705998	3.810504671	4.305841353	3.820420313	4.974108692	10.94591516	2.970337477	0.21417584	4.60622617	1.362959464	26.56657297	51.61507264	42.5373372	10.05564432	38.90877857	36.09387405	3.279889489	3.568298894	6.522407756	7.071246678	3.409944751	2.312003092	2.890813657	3.903504741	1.620085598	2.372631	2.967789873	4.466136965	2.710865662	0.49862231	1.774744309	chr1	173926102	173926323	AluJb	1628	+	Alu	SINE
chr1_173926582_173926896	0	3.738202249	3.552749879	3.120301333	2.755665787	3.571329931	2.274011036	1.494447153	4.632939036	0.811908017	2.483846323	3.838705118	4.264192191	5.190283191	5.77654871	1.203576477	3.422173508	7.011243267	0.312941757	17.56750124	39.41199214	39.03537077	4.159135967	34.56996949	19.88528413	3.441248872	2.629280752	4.502330798	2.739540667	2.696445744	0	3.012939421	0.333722045	0	0.908915247	1.207709505	2.3807793	1.933808573	1.989152134	2.833917183	chr1	173926582	173926896	AluSc	2368	+	Alu	SINE
chr1_173927117_173927377	0	2.172877312	1.804296178	4.089374738	4.651252341	3.511130656	2.930156033	4.483257336	7.803863591	1.423813002	2.658477209	3.852815547	4.357055387	6.180856134	0	1.120445239	1.89066906	1.426400785	0.8942062	9.866049235	17.40312228	19.79840061	4.359712913	15.06436658	13.2795646	4.684616602	3.649632063	0.202570732	4.085702484	3.871097336	0.151468229	3.040611981	5.502323605	0	0.361591884	3.539350084	2.2967854	4.166135709	3.615735901	2.788067084	chr1	173927117	173927377	AluJo	1796	-	Alu	SINE
chr1_174266457_174267961	1.807101666	1.9915789	1.334642547	3.133623285	3.064276647	3.71583889	4.82932976	2.196150872	6.175801131	2.372331358	2.181798515	5.599566867	9.117873998	4.614266355	5.51404087	3.065671333	3.308297563	6.07619661	5.427150898	10.03837506	23.57886943	18.26105785	4.094843144	13.84030911	18.58655707	2.425193323	2.450894232	3.901878317	2.793636229	2.379795229	1.401758164	2.58799657	1.84900959	1.901655384	2.165740854	3.873992462	1.976598931	4.614748568	1.624381777	2.414131934	chr1	174266457	174267961	Tigger6b	6142	+	TcMar-Tigger	DNA
chr1_17581539_17581726	8.110885764	19.59549695	9.301817797	5.939800306	6.228998669	19.34628116	66.60590644	4.178691086	49.22336166	2.761467039	11.40817654	5.283761981	4.921219492	6.990513916	5.083522292	2.570960221	3.1195159	4.610222546	0	92.92144114	143.2834383	139.5062073	18.48507057	124.2101745	113.5153298	4.670686319	4.406327668	1.808485853	4.246817714	6.210675107	6.789517454	6.01051098	1.948027631	6.961459688	7.346705967	6.136633572	4.2635506	2.558809769	2.672546108	5.140407106	chr1	17581539	17581726	MIRb	632	+	MIR	SINE
chr1_176471428_176471719	0	2.362689966	2.384581948	2.466150628	3.142365784	3.729268654	0.871839761	0.752868775	1.37346747	3.197830823	2.785961551	0.884109213	2.25970185	5.366220415	2.723644839	6.113609792	1.404301222	2.968388988	0	17.59902716	30.48638508	26.13215464	6.386412877	43.03122643	25.67905256	3.460807973	2.622122344	2.255721712	1.700829369	4.464577871	4.065761088	2.782238424	4.081861688	4.400953909	5.913369209	1.366457243	3.205086293	5.499341833	3.216413157	3.481759499	chr1	176471428	176471719	L1ME3B	678	-	L1	LINE
chr1_1768255_1768566	0.030847267	5.472501217	3.690689656	1.458070512	4.796888085	3.442396078	3.920873123	2.102650902	4.474154861	2.91230342	3.459911468	2.853021363	4.574547239	3.926409939	2.20971884	2.507378819	2.666324649	3.972700955	6.887120788	7.998882666	13.8805303	15.19289219	4.827721413	19.51729529	11.50320611	4.637758801	4.507792329	1.880697451	2.327989928	3.053778467	1.194861266	3.168218556	1.107885889	0	0	2.495448436	3.892240092	8.559350239	5.34577251	2.583585978	chr1	1768255	1768566	AluJo	1553	+	Alu	SINE
chr1_1768566_1768805	1.956834526	4.986208229	4.850495297	1.131322929	1.811071581	2.672300871	7.382305921	1.584049325	7.753809071	5.744114571	3.279707772	3.62959017	4.754713589	3.489718437	2.63495598	2.069924115	3.496025122	7.679132188	7.497367323	18.84284554	28.78742671	30.37672696	5.987460835	37.47567969	21.08642869	3.121907422	3.194636815	2.58644815	4.665904542	3.256892183	3.001196295	3.278270997	5.757545886	0.941095721	3.576565562	1.579397848	3.152403824	6.078837187	3.298269436	3.489365736	chr1	1768566	1768805	MLT1B	744	+	ERVL-MaLR	LTR
chr1_1768926_1769088	2.74776793	5.76154421	4.387349511	4.001086459	4.539406682	3.859948403	4.010043971	2.293557463	3.625152503	2.182061081	5.950496647	3.809586999	4.174184166	6.791940898	5.273081328	2.909999829	0.682491856	3.029784768	3.425318601	12.7628505	41.72422706	42.58408648	3.87390776	40.25308887	19.10703937	2.525137789	2.516370232	3.641273713	1.214502796	3.132848129	4.076552471	5.01853091	9.280752512	12.41632766	4.981191232	4.25808556	2.969345558	1.547664823	2.946675081	4.693163212	chr1	1768926	1769088	MER5B	435	+	hAT-Charlie	DNA
chr1_1769135_1769264	0	5.441574832	1.902288315	2.212460987	5.151555084	2.667294122	3.629826525	0.956746917	3.52945206	4.738634034	5.617040364	4.00075942	6.467648173	2.290796197	2.190321074	0.442496906	2.562844342	2.24623392	12.43172518	15.87755971	37.07158297	53.78041834	9.076133406	34.679083	17.81690389	3.204018482	1.936200933	9.089657273	2.832379149	2.451811903	0.104370699	2.93352861	4.485290069	1.280997035	2.526905934	4.791286027	4.086835861	0.097612676	2.651299922	2.872998321	chr1	1769135	1769264	AluSz	2175	+	Alu	SINE
chr1_177961890_177962053	14.20780722	1.554595886	4.183510222	6.036229736	6.460105697	4.19573984	0.929047236	1.792484183	1.400588168	6.945755338	2.457960692	3.999195956	1.053290355	6.963642261	0.036725523	4.156075292	0.372402455	9.668475657	7.976874328	4.422283386	7.982334348	10.27467003	3.158294191	8.895827761	7.217004007	2.631619764	3.336053177	6.567822462	6.846437713	6.606549981	1.667492301	2.099044135	3.373115197	9.439556547	4.325791758	5.64856325	3.036101413	1.314997494	3.728074205	2.866381268	chr1	177961890	177962053	MIRc	521	+	MIR	SINE
chr1_177968397_177968635	0	2.577842363	5.214818523	2.047303696	5.18315356	1.982675395	0.868186641	0.995162371	2.892412598	4.536229547	3.321353765	3.064630203	3.019628986	2.481163914	5.430393181	2.20129873	2.926985781	7.067157068	3.818404316	7.130796915	18.51534212	17.43736766	2.03820319	15.74719746	14.93312374	2.656159917	2.146788098	3.636241895	1.732844378	3.964758909	5.071566828	6.648571872	4.599479067	2.603709137	3.521054087	2.090273914	11.64268907	3.148010393	2.074882698	2.448867927	chr1	177968397	177968635	MIRb	613	+	MIR	SINE
chr1_177970262_177970423	13.69906216	6.479524221	10.00461081	5.111725434	4.951122428	17.75236252	50.72154319	2.568696135	53.2609174	7.46711518	10.43389144	7.139436923	8.137447177	6.958596985	0.520544098	3.893909114	10.86536558	0.110190453	6.093370719	36.1513166	71.68779868	90.60701273	21.05640159	68.93425805	83.06721113	4.679684295	1.892428888	7.317453285	15.16251092	3.848721346	9.932733145	6.335956695	5.944807429	3.866065076	2.978776045	4.803541613	30.15855697	8.963039182	2.473655731	4.466892136	chr1	177970262	177970423	MIRb	412	+	MIR	SINE
chr1_177970838_177970913	0	2.768944267	2.40021825	0.933834872	2.103652922	2.867840904	2.30089509	2.578196189	2.962727451	0.624450792	2.636749503	3.485161473	3.189069605	0.212982006	0	1.482822072	2.945952301	0.619515461	0	4.459361426	6.650583509	7.627832438	3.032510614	7.411263854	7.463084583	2.710829182	2.921552502	0	2.174740844	3.278688765	2.751112194	4.621646175	6.640936152	0	3.409869521	4.417780736	4.536291758	2.357975448	7.687776801	2.043881474	chr1	177970838	177970913	L2c	183	-	L2	LINE
chr1_178102314_178102520	1.490254116	1.435556607	4.641486013	2.185766921	2.531256857	1.621383821	1.100428989	3.713334741	0.943511905	5.828039103	2.361181566	3.909461387	5.204991725	1.10180156	9.464683079	4.61192584	1.006781696	4.757089252	5.16915669	34.22283681	41.15240684	43.90849831	12.16624627	60.76974472	49.82636248	9.950766499	17.82124948	5.355657073	1.979685302	2.329744855	1.119263094	2.092371821	1.99391303	0	0	1.717588825	1.429170596	1.928877145	2.281774351	3.537872909	chr1	178102314	178102520	FRAM	755	-	Alu	SINE
chr1_178102520_178102692	4.071660423	1.10203232	3.14710674	4.133083478	1.721721421	1.446557082	0.879759859	2.229062702	2.006063948	2.94546818	2.824324137	3.017730102	6.872829318	0.011819826	1.35734976	0.026702407	5.718080821	5.029466429	5.709279076	6.409911951	14.43289186	11.47091893	1.415664919	24.68724175	16.7525908	4.543769379	8.092849748	6.092003527	1.392408497	3.749813135	3.986312392	2.584888005	1.681042862	0	0	2.058238861	0.524447325	0.455526051	2.041642795	2.932931163	chr1	178102520	178102692	L1ME4a	280	-	L1	LINE
chr1_178102697_178102910	2.477194821	1.162107491	3.08877881	0.929144245	1.508593447	1.252573912	0.464084641	0.845267225	1.580636489	4.284742127	1.329828836	4.016550803	5.929814341	1.763033768	6.534301188	2.496631574	2.558070136	2.076288137	2.980570068	4.343862169	8.072947426	7.517159337	4.388665049	9.722050237	6.268988171	3.994550521	4.333951578	2.13432794	1.645770832	2.86936148	2.047230353	1.119460294	1.952680094	3.189464186	0.262726154	3.956248752	2.777742619	0.853920559	5.317327555	2.888719192	chr1	178102697	178102910	L1ME4b	255	-	L1	LINE
chr1_179091570_179091633	3.943996751	4.484052598	3.299516156	4.911779214	6.785345335	5.840595571	3.74730942	13.15825391	5.31670827	10.60145395	3.972988091	10.75817134	23.16715516	14.06626676	0.826672705	8.498272533	17.26876156	5.792868319	18.2989541	50.64661589	76.39058976	90.08212922	23.41468239	55.11642868	61.27307008	13.43083967	9.186242966	6.969655378	5.604849853	6.321908444	5.075651086	12.19513966	8.147160341	9.180480003	4.832157899	4.009842108	9.897330602	14.07333645	11.03915854	5.890143614	chr1	179091570	179091633	L2c	221	-	L2	LINE
chr1_179151766_179151863	8.441303194	1.712486179	2.424593082	0.686224745	2.825149582	2.998362463	5.375979807	1.257113736	3.453119637	0.016793856	2.150729429	3.355800793	3.597232833	2.302482159	2.234046798	0	1.449002735	4.145582199	0	4.278744294	10.4973565	7.193957437	1.067442778	9.226896512	9.587474784	2.01489144	1.831883289	0	4.289671883	1.32874875	4.344515867	1.360787021	6.664054114	4.221129354	0.046153105	0.79149258	2.723942566	3.181906712	0	3.654763197	chr1	179151766	179151863	MER106B	436	-	hAT-Charlie	DNA
chr1_179873191_179873326	1.847638152	2.669814073	1.892044496	0.88737863	3.892340591	2.327301239	2.00062101	1.524162692	2.605322709	0.253400222	4.005759737	3.624878972	4.062313786	4.12410716	4.762400545	2.201637136	2.03141525	1.689586864	2.68316621	10.45464726	19.2257644	15.06756496	0.520683034	12.76354591	9.754213686	2.703799884	4.205349643	1.597506666	3.313241016	1.586045146	1.092067102	2.122074375	2.961109707	0	0.439394894	3.004355187	3.00485861	2.325645102	1.883164001	2.258804855	chr1	179873191	179873326	FLAM_C	910	-	Alu	SINE
chr1_179873326_179874055	3.508409787	3.446433497	5.729687124	2.235944049	6.283034288	7.254120912	10.34720644	1.671475222	16.08026045	3.044403256	2.872684779	3.055882804	5.371084353	4.402737132	2.233556344	2.826623931	4.509801072	3.035315466	2.419219149	29.09399945	43.26657931	40.54859392	6.939716302	38.24837745	38.95167099	4.201903757	6.45452544	0.83956837	5.926877343	1.924265573	1.485756516	4.004215622	1.993323876	0	2.558830694	1.968281774	6.089009021	4.150662318	2.374024871	2.97455469	chr1	179873326	179874055	L1MC4a	3781	-	L1	LINE
chr1_179874125_179874259	0	5.049014611	2.444861829	3.668484563	4.164114767	8.798213631	15.44360064	3.060031848	14.87918958	2.002825294	5.000899123	5.693044303	8.81486629	6.47670095	0	2.513071778	2.367447337	5.302024243	9.930882151	8.881951417	11.89680481	15.59526857	7.951557942	10.82810746	13.41692684	6.704631371	12.81228736	1.617702254	6.827034536	2.918151726	5.470940948	5.075179363	2.8778153	0	5.241092331	1.935865763	3.563303401	2.787788889	5.497149525	4.390311924	chr1	179874125	179874259	MER5A	480	+	hAT-Charlie	DNA
chr1_179874261_179874435	0	5.745327325	3.801681384	2.23541273	10.71362065	6.382892441	11.07651086	3.145113927	17.50670518	4.628385192	5.672709084	3.374401049	4.811095594	6.272623654	0	10.21505406	2.136765144	4.614804949	4.241046046	9.534809014	16.41172579	13.42633446	7.963312522	12.40563681	12.15983284	7.854241752	15.3078321	8.711163622	5.787710976	2.844523481	2.203349266	4.945429314	2.980192443	0	4.610322992	4.039079594	5.569946177	3.278272646	4.338550345	3.37617229	chr1	179874261	179874435	AluJr	1107	+	Alu	SINE
chr1_182309694_182309932	0	2.689549573	5.640041399	2.496213002	4.212640276	16.03829078	33.98643194	2.183137414	35.16290582	9.082717946	4.747766891	6.459374366	6.370389317	9.058243237	3.11889143	3.451503403	2.371345939	7.326272187	4.236673143	15.93702085	23.36702691	30.18473385	8.15281077	18.0941354	42.87986465	2.950637469	1.776060171	5.408939264	6.367653117	4.168023807	10.7555109	29.85185298	2.124439925	7.521820463	6.602418445	4.387457531	8.305444577	5.27196108	0.026896647	3.164717911	chr1	182309694	182309932	L2c	323	-	L2	LINE
chr1_182410249_182410817	6.093057579	3.53529262	6.988752304	5.510629021	6.77481746	5.447862387	5.490237877	6.6383444	4.853117114	2.907400206	3.408535275	11.66899379	24.98585045	19.03674952	12.37827777	4.549028891	7.950608381	2.828867367	10.39016163	13.88727806	23.22972128	20.88680581	7.638189348	14.49498704	36.50798002	5.661082673	6.985584229	3.298121135	2.900989476	10.65834466	4.864434277	6.148662422	6.08199004	3.827354378	13.58622897	3.478919963	9.793218504	7.645460269	8.645753829	3.56783665	chr1	182410249	182410817	ERVL-E-int	1114	+	ERVL	LTR
chr1_182410817_182411022	5.348961181	7.90460965	8.790452562	6.536165005	6.679850215	2.793188991	6.172097853	12.34338375	4.064979599	3.909611087	4.361821014	18.48534867	43.41171466	35.33827463	24.48525891	8.143051936	19.68306318	2.744548205	13.10497699	28.00453535	39.58574131	41.3442331	7.686009267	22.45279702	58.37630347	6.772040409	7.075790684	3.331836428	3.423484605	18.20493313	6.415025023	7.974999432	1.825888193	1.468877695	4.755289279	2.840987571	10.72948696	7.355262803	21.6509971	4.802320411	chr1	182410817	182411022	MER3	938	+	hAT-Charlie	DNA
chr1_18899854_18899944	0.255826664	14.12547124	1.568300664	0.625894025	2.386345567	1.631671344	2.559342013	1.772254615	5.717903593	2.25345993	7.511444558	4.681862503	5.643073146	1.316618791	0.864681554	2.762980885	4.905906632	0	5.352061113	29.3429153	32.78457781	40.83648699	12.53854215	44.01484036	44.73000209	3.82757579	4.255925284	0.135521216	5.467529753	1.630029682	7.655688678	3.949444633	3.15756108	4.039413733	0	4.549618928	2.722720687	0.914088913	3.332792913	2.552002001	chr1	18899854	18899944	L2a	335	-	L2	LINE
chr1_18900428_18900667	0.096336401	29.68782258	3.396547511	5.834954459	2.502319577	3.87974754	3.802316008	9.807784328	3.650297879	9.779147296	12.31806607	6.87413951	4.571522791	1.442429154	2.361943364	2.098750022	7.548386167	7.345106314	9.19569638	68.7420641	84.74694639	116.8883536	21.62659088	139.8453631	90.57791604	5.816073324	8.849480629	3.778766765	5.11987223	6.689163219	2.753325286	7.304057915	4.423711503	2.139552181	4.692265377	4.661129411	3.44884872	5.067257989	5.092803492	5.744318878	chr1	18900428	18900667	MER20	908	+	hAT-Charlie	DNA
chr1_18901062_18901120	8.435663717	20.78936531	1.253843815	1.871207952	5.433362385	2.545665124	4.060356592	2.762808191	5.972357635	3.791647829	10.16959963	10.98586908	8.0440331	3.630378238	0	1.753414849	9.493959591	4.486143721	1.926741569	18.48703088	65.13982773	59.22289276	5.70219668	44.81627629	50.78277627	4.53288246	7.818546197	2.036002418	0.930924048	5.299604811	1.253529968	7.931655292	3.721212757	8.499861816	0	5.485345101	5.302571346	1.399119973	8.183069015	5.183166191	chr1	18901062	18901120	MIRb	184	+	MIR	SINE
chr1_18901467_18901571	5.876020221	19.18466618	11.06758479	6.066356088	3.264456522	3.277136305	4.205808316	5.636540642	8.19373118	13.24152605	13.362872	10.75035202	12.72890004	10.37239176	5.258122937	3.876765499	4.207280159	3.541634169	21.07682492	50.07241847	109.9624613	130.8136269	15.11021135	77.18339854	87.38172531	7.958037308	9.144191687	6.89274226	3.788554604	8.330115538	3.806123176	13.78460013	11.52502153	14.08854536	9.900719147	3.812267242	2.017286167	6.409027242	3.851394724	6.757028332	chr1	18901467	18901571	L2c	260	+	L2	LINE
chr1_18901627_18901719	4.530845912	21.17979122	7.343945628	1.428671858	11.88559023	6.483122375	6.181434056	5.331909511	6.792038187	8.924110102	10.68028051	7.339133076	7.829299522	5.419523047	6.93625177	2.023621023	10.6824701	4.517807862	2.474745695	17.2020205	44.76295434	47.84828787	4.765662841	33.61093961	38.36294767	7.016618226	11.42244123	15.48112047	4.109317678	4.29591451	4.917225589	11.19929465	8.435928417	3.387797915	9.114894857	2.063090236	1.877017557	6.385748329	3.45914284	7.281295579	chr1	18901627	18901719	MIRb	192	+	MIR	SINE
chr1_18901737_18901872	3.638423796	20.40188828	7.679629948	3.431984592	5.67827366	9.370536889	6.743959964	6.507854154	9.369639199	6.905168374	11.02975337	8.203669711	11.0456498	5.36704387	8.028235262	0.304972659	9.367521569	16.18720715	2.635592635	15.24381079	28.66466206	30.49641837	4.161716426	23.16045828	22.27309022	6.948398887	7.670390087	7.13744622	2.678470472	5.606785138	6.248216067	9.228190493	6.440494082	5.001663357	6.180544422	2.221671853	3.538222384	2.317350158	4.372598387	10.54648954	chr1	18901737	18901872	MIR	372	-	MIR	SINE
chr1_192630760_192630926	3.062984969	4.435745696	2.276772498	3.911459868	2.646072892	2.321382294	0.993983641	3.425432668	1.222755239	2.237429419	2.656216432	2.714892655	3.953876719	4.93206399	0.021637085	0.021738783	0.326493192	2.524201527	1.315445616	12.54181465	33.40431563	21.24693972	7.095026604	19.7917685	26.31528186	2.847371926	3.501697351	3.272991432	2.185665597	2.592335924	3.933711598	3.187583724	4.162923994	6.747101235	13.60585174	1.287052762	2.050598328	3.322478449	1.939150794	2.372044605	chr1	192630760	192630926	MIR3	317	+	MIR	SINE
chr1_19272907_19272971	0.959350009	3.956041329	2.260000639	5.465815	4.162477236	6.784893692	11.13739899	2.775569133	21.26476401	6.236032277	6.465363264	2.236165598	3.901683349	7.335630126	2.263553744	4.674831774	4.527776543	6.64614708	6.894123394	28.10359997	34.5998058	33.94336855	4.873279698	19.49216399	42.85123187	2.442667305	4.471017867	4.045420956	1.867853278	1.087443272	1.824981958	3.971730322	2.152778585	0	12.5867922	5.068032082	10.89411879	5.06305071	10.10935243	3.124003444	chr1	19272907	19272971	MIR	184	-	MIR	SINE
chr1_19274647_19274795	1.834433757	3.769503613	2.973645676	2.181536727	2.43556726	8.010213816	15.92121544	1.511560765	31.78905956	2.209612233	3.439777062	3.506379239	2.889801816	2.63741892	3.401651349	0	1.691851344	3.627474938	6.819536056	23.18191835	40.94177934	62.19532969	2.140680463	29.28125791	39.35883322	4.513736514	2.567108296	4.236701309	5.399080247	1.490392493	0.006822892	3.993925146	2.019930266	0.117857635	3.179927124	1.08727576	1.568124678	6.69684949	5.610493803	4.366369958	chr1	19274647	19274795	FLAM_C	821	+	Alu	SINE
chr1_19274828_19274917	0	4.11854568	0	1.523241296	0.027844124	3.923993914	12.09658196	3.410729111	24.21776303	0	1.862715239	1.788454249	4.227349126	1.788266499	0	0	2.078598289	1.124809187	0.014432517	25.23494473	17.46415087	36.98247997	2.079619094	17.20338891	21.01162692	3.150459689	2.156735602	3.189383852	3.785937234	2.12714976	0	2.768862316	0.526923934	0	0	1.59021662	0.44691439	0.352136882	0	3.147778857	chr1	19274828	19274917	AluJb	452	+	Alu	SINE
chr1_193115475_193116605	8.20535755	3.469110441	4.031680884	6.366503508	7.100616283	6.758858698	2.274217398	22.49429405	3.138782956	3.218527806	3.710552443	6.766272271	12.44031733	6.682122416	23.42815584	5.381602407	8.205954118	8.863793258	16.36863692	10.26660906	41.7451675	25.40570039	7.386715283	21.33146392	45.35768797	9.675671562	16.77122521	12.53849751	7.098492717	8.668946106	2.287564929	5.390536878	4.01032719	1.98094156	3.121934339	4.272044214	9.395806338	4.539052623	4.706654003	6.117256449	chr1	193115475	193116605	L1MCa	6336	+	L1	LINE
chr1_196656023_196656331	0	1.555262875	1.58882249	4.335737782	1.528044662	2.300262262	1.186260138	0.410327755	0.634946112	0	1.390792242	2.349300196	1.456486244	0.800804177	0	0.784996683	5.860869168	8.040621987	0	10.62301069	30.23748348	15.18878405	2.487039764	16.73853272	20.6838599	2.595573069	2.844343995	4.528839077	1.689955673	2.565822409	0.827283039	3.499616207	2.178547322	0.402391424	0	1.861647767	0.618031519	0.887620844	1.417750003	4.924119177	chr1	196656023	196656331	AluSg	2418	+	Alu	SINE
chr1_196656993_196657116	0	1.150948291	5.23818779	2.01201921	3.992536657	2.249929091	0.84278095	3.238917707	1.191520772	2.463371866	1.95123332	4.37132005	3.771522933	3.313381872	7.390350954	3.451279251	5.140715382	3.461593686	1.315823184	22.33415379	21.87619198	18.48909342	10.37506112	19.67043166	26.69333802	2.526731034	1.597114379	0	1.807435255	3.395658439	0.982422185	3.838932762	2.019416264	2.507839897	4.369937114	3.866481862	1.22132679	8.47658583	0.962812109	3.923834304	chr1	196656993	196657116	AluJo	769	-	Alu	SINE
chr1_196659353_196659811	0.98867512	4.550768156	3.426144709	6.062945876	4.014476877	3.256145382	1.092480739	3.828023414	1.893971005	7.295842045	4.210481879	6.312975558	3.989470738	4.581423227	4.325660693	6.412537067	3.004942314	5.201566399	3.765141369	12.79258092	24.88654116	24.47938391	6.627916434	29.6816365	32.34332703	6.580014231	4.607121767	4.91216828	3.077776134	6.935489687	3.060230417	8.198709188	5.188833627	0	0.54127857	4.740178371	2.86755666	8.769216958	6.296569966	5.44216441	chr1	196659353	196659811	MER66B	2447	-	ERV1	LTR
chr1_196659942_196660602	3.851940135	3.92046327	3.432049523	5.275605746	4.555127125	4.201224683	1.507882122	2.989290084	1.106565556	8.146350373	2.814666137	6.241785362	3.368980084	2.301109091	3.085644971	3.782487109	3.174245792	2.756938453	4.618341749	7.254445394	16.55369889	13.02009997	5.047223469	13.55850592	18.50011883	5.801161887	4.483106158	5.523832861	3.545933916	5.846044717	3.477086284	7.71785596	5.039441048	3.202040866	2.570798209	4.47495753	3.691649407	2.038822898	2.897993507	8.263201858	chr1	196659942	196660602	L2a	547	-	L2	LINE
chr1_196661365_196661729	1.449568412	5.127705503	5.924512285	5.874718841	3.036951821	5.494524276	1.810572335	5.438793684	2.075012162	4.192224702	3.532812447	5.831455877	5.395096562	6.740732315	5.295536177	3.427037577	5.535425187	5.088485217	4.190490545	9.031681327	17.1472253	18.61879938	3.891384328	15.59149993	22.2442282	7.430774773	4.876184388	5.696355886	5.298443855	9.380508462	3.130619899	6.853000815	4.277939297	2.131183343	7.746092934	5.876725422	4.604105462	7.682066781	9.249118404	9.758738602	chr1	196661365	196661729	MLT1A0	1807	-	ERVL-MaLR	LTR
chr1_196661916_196662256	3.464950178	1.859414618	2.569855176	3.401917307	4.269300688	5.280764801	1.08382026	2.011471586	0.764743561	2.411166027	4.452096621	4.383287822	3.743936065	1.25482933	7.037377439	2.979541174	2.939435478	4.79544351	2.089192433	6.59077097	15.27825947	12.33764329	4.296957404	11.15834308	22.99783113	3.563914037	2.714173933	6.297384922	4.51149306	6.572856102	5.893398296	3.470019946	2.355275176	3.726197637	6.711983881	2.286593187	1.107715767	3.929046621	4.744567188	3.885165362	chr1	196661916	196662256	MLT2C1	640	-	ERVL	LTR
chr1_196878353_196878579	1.914458829	2.70568451	5.221444239	6.522036236	5.941288825	5.438973876	0.202148093	3.784273426	0.655833809	1.189317611	2.384028678	3.256273396	1.371766524	3.356331701	2.807714511	2.357374	2.211080171	8.300276642	0	8.131596172	16.6880492	17.40050734	3.898471519	13.61338969	16.40976947	10.52513134	20.13762999	12.38088334	3.171887424	3.947696011	7.434155114	3.796553266	3.596283057	2.823202365	7.767635056	4.258832513	3.710088709	4.259875833	3.996828869	5.772315279	chr1	196878353	196878579	MIRb	594	+	MIR	SINE
chr1_196887312_196887386	2.592840275	0.417333033	1.907395981	5.013917304	2.980449454	3.557301438	0.313386726	2.420496412	0.221164608	6.813202549	1.987110499	1.949649753	2.491598654	2.566775419	3.203458354	1.232434974	0	0	3.593113261	4.903292256	8.159824487	7.559219438	3.102535448	18.94200552	11.9946513	2.378884051	1.589356181	4.704945745	2.603496848	6.957520459	0.036388758	1.588338646	4.143298887	0	4.098741287	0.990336114	0.647885907	1.217611147	4.807228378	2.964251615	chr1	196887312	196887386	MLT1G3	294	-	ERVL-MaLR	LTR
chr1_196887420_196887627	0.834218117	2.398160285	1.96426952	0.190489519	1.549326952	2.224013115	0.524309678	2.174867085	0.370945097	9.701231663	2.831122157	2.15271657	2.088478791	1.147689931	2.14001526	1.754398205	2.152203803	7.284808462	0.418856768	8.777357074	14.63914243	16.67616336	4.99714147	25.69177506	22.49485246	1.622656632	1.988846098	3.098774196	2.815376163	1.617374126	0	1.538449371	0.504142954	7.233502685	0.567716763	2.217395426	1.743088712	0.583979047	4.528250232	2.638289501	chr1	196887420	196887627	LTR33B	419	+	ERVL	LTR
chr1_196887657_196887838	1.404574315	0.761924819	0.92825995	2.211722809	0.296644838	2.159499814	0.530757381	2.113113638	0.693283004	0	1.661319168	2.779543061	1.320894128	1.354271934	0	2.617217398	2.920494364	0.807454575	1.316429062	15.57874211	37.96317184	36.47593925	1.293584533	35.43376193	40.99554538	1.771429764	2.800135005	4.928381174	0.616953673	1.649970553	0	3.818823954	1.727299663	0	0	1.506018396	0.664166185	0.060293355	3.950982561	3.629609742	chr1	196887657	196887838	LTR33B	570	+	ERVL	LTR
chr1_196888557_196888699	0	0.509558185	0.938490486	1.889584126	0.796955574	0.941421214	0.158006491	0	0.934602863	1.832629649	1.013181805	1.937257956	0.878558925	0.153396481	4.907045332	3.612105452	1.312962067	5.041988188	0.922664732	1.810620009	3.364884165	1.689662546	0.299146189	5.806275176	5.518840266	1.985841978	0.552113976	2.967235925	1.40716393	2.746370625	1.960316408	1.550500725	0.747818436	0.659443443	0.537931548	0.143358789	1.518712966	1.142939927	0.623074011	0.802764005	chr1	196888557	196888699	L1MA10	309	+	L1	LINE
chr1_196889693_196890060	0	0.639809435	1.054225181	2.843126429	3.605211715	2.86257877	0.641533311	1.75760812	0.824829168	5.2287938	1.957435542	1.69205245	1.512004714	1.996213401	1.476175726	2.529713937	5.068308968	1.421416765	0.58799736	7.052295005	12.95927172	13.73957693	1.871571092	15.11869782	19.81296344	3.120007136	1.83464186	1.072553279	1.883880219	3.340641261	0.697038339	2.242094747	2.318887137	1.375822001	0.625173562	1.195743682	1.599087116	2.070081456	0.685241091	2.686134138	chr1	196889693	196890060	MLT1B	1534	+	ERVL-MaLR	LTR
chr1_196890687_196890910	4.990347496	1.199840109	1.59601997	4.275725321	2.701305219	2.377302297	0.655680933	0.448074519	1.101276992	4.731784211	2.007590618	2.639400773	1.839361612	1.397451313	0	2.023517314	3.034754763	9.116564994	0.604806601	14.60800074	24.23315378	33.81663262	2.607868963	19.85768115	29.46681632	2.585616997	2.792727094	3.557636335	3.536470233	3.406773732	0.769793629	1.739139039	4.060905933	12.09517343	2.599787027	2.173494791	2.196517938	2.184628197	0	4.397412009	chr1	196890687	196890910	L1MC4	402	-	L1	LINE
chr1_196890976_196891259	0.013559717	1.767959899	5.357795434	2.495392278	2.636839922	2.915087795	0.688548179	0.215114871	1.671880143	4.576898409	1.213458068	2.570492995	3.233231675	0.844607897	2.326814555	3.828893454	1.404419573	5.189658721	1.821213396	7.934716279	35.82621541	27.801741	3.314296261	24.40006898	36.9037354	2.670679037	2.257037168	5.833980811	1.192438038	4.711740298	0.490026709	1.661614808	4.166393821	0.944000417	2.071335316	2.579642667	1.583374355	4.163728972	0	3.063297246	chr1	196890976	196891259	AluSz	1879	+	Alu	SINE
chr1_196896119_196896837	5.833601156	2.052200818	3.182930818	2.225404074	2.534470859	2.114534941	0.540249235	1.943889475	0.863857149	3.509540078	2.421953024	2.307686034	1.361668866	2.357591315	3.047323407	4.550352036	2.410968086	3.390865526	5.086992931	11.21001528	27.33645233	19.87661179	2.455044369	27.05450567	23.90668627	3.008718165	1.619640605	1.921751662	3.169956093	4.884967317	3.974648515	2.532746078	4.225884276	2.259320193	3.944691175	2.946568205	2.823828141	1.483848619	2.418753796	3.563883948	chr1	196896119	196896837	L1M4c	2676	-	L1	LINE
chr1_196942598_196943056	4.36525838	1.302922956	3.155393907	4.467583725	3.985580959	2.475305831	0.40985475	1.00841674	0.531244576	2.854315163	2.156355444	2.490720629	1.471648867	1.573763659	1.463887917	1.820794527	3.693656811	3.856904869	0	5.127248472	12.27401223	8.425074459	1.733510458	10.89705609	11.11614492	3.158534201	1.512179113	3.113381303	4.840984368	4.497775801	3.538666297	2.583792958	3.769816128	6.751062467	4.550163441	3.232482128	1.209376377	2.624105874	0	2.650229157	chr1	196942598	196943056	L1M4a2	871	-	L1	LINE
chr1_196944883_196945175	1.100624657	0.002039496	0.248437465	1.145258105	1.256389252	0.018221486	0	0.003168459	0	0	0.338402365	0.506123049	0.396582789	0	0	0	0	0	0	2.870253299	7.550303714	3.588473403	0.366286061	10.39032562	6.926246439	0.65008466	0.185171031	4.102972398	0.642980559	0.00209336	0	0.240907096	0	0.770280402	0.881571907	0.606193457	0	0	0.771205447	0.881314293	chr1	196944883	196945175	AluSp	2286	-	Alu	SINE
chr1_196945810_196947111	2.291315782	1.617496513	2.884161041	3.038333538	2.520051473	3.280859321	0.58693534	1.376074593	0.84716703	2.43984353	2.079216652	1.938776775	1.564171907	1.620490863	1.52289867	2.558568943	1.876946925	2.990433454	0.937947501	5.377698348	13.48571837	9.906073894	3.695927504	10.13814886	18.37314924	2.050260791	1.38976054	2.263221798	1.936245612	3.30595244	1.464273344	1.105775156	1.997535275	1.851854273	1.291213898	1.330118175	1.486317533	2.520178333	2.083364221	2.283722181	chr1	196945810	196947111	Tigger3b	5519	-	TcMar-Tigger	DNA
chr1_196976345_196976529	7.893798286	2.349533836	2.673180681	4.680427293	2.442214428	2.179053761	1.075716861	1.431028926	1.541184021	3.964057798	2.104221963	2.429254076	3.41469033	0.111278943	0	4.074876933	1.98529026	1.724022337	3.071617516	31.40135205	49.44053163	44.06417136	6.70257722	75.12329338	70.90340237	3.433242863	3.401647491	4.249932761	5.139148585	6.901367835	0.146346086	2.479223747	6.464927434	0	8.48077375	3.606194105	6.432526675	5.389638263	1.717145976	4.525123075	chr1	196976345	196976529	L1M4a2	326	-	L1	LINE
chr1_196976796_196977106	0	0.711071902	0.960317489	1.144779405	1.801304434	1.505663739	0.034785932	1.54596163	0.244123118	1.458221761	0.851118395	0.502124653	1.786844355	2.187594247	0.081104129	0.899513945	2.160920353	1.972999913	0	12.12236523	22.46555782	15.62975193	3.386554613	18.76037543	22.70431211	1.977367399	0.927081456	2.50018572	0.791035583	1.370126195	0.601529621	0.818110246	0.843679709	0	3.018265691	0.641040941	0.886697933	1.610337286	0.274345643	1.929895686	chr1	196976796	196977106	AluYm1	2639	-	Alu	SINE
chr1_196979288_196980574	1.269450462	2.057184049	2.998198019	4.02572852	2.025224356	3.505220391	0.226355353	2.696506448	0.78395348	2.949277027	2.299041665	2.426039281	2.156000527	2.101691117	2.270685996	2.301243882	3.056963487	4.148736503	3.335215021	7.594039848	14.13221839	14.28848988	3.633846076	9.568883332	20.85583878	3.499680435	2.218591079	4.20424186	2.409147566	4.0165545	0.970771698	1.879689419	3.93475729	1.403129328	1.619950321	3.244245033	2.590795706	2.484718153	4.693672035	3.397845372	chr1	196979288	196980574	Tigger3b	5776	-	TcMar-Tigger	DNA
chr1_197063326_197063620	0	2.175517935	2.49611237	4.441292597	4.937286946	5.80952936	0.48865936	1.340581253	0.507492546	1.537580827	2.593301286	3.862963406	1.235198408	2.308129998	2.563503462	7.867823106	0.755820982	4.200979184	2.359275763	14.06276646	16.77910331	23.71869171	2.285107837	19.48129956	16.9474545	3.240886065	1.188187174	0.754292149	2.082080757	5.463926109	1.886769057	1.374962355	3.248888409	12.57164008	2.188937572	1.9282057	4.399358907	2.77348625	4.555321598	3.018837218	chr1	197063326	197063620	AluJo	1466	-	Alu	SINE
chr1_197065377_197065764	1.437785523	1.657336352	1.953202778	2.781588867	2.632875904	2.603289594	0.537069497	0.574239442	0.753585545	1.157561377	3.204852836	2.105439787	2.803155552	2.969779626	4.584819837	1.986999733	1.796323998	4.717306769	6.087242701	4.612923613	9.168020633	12.4881799	4.354634243	8.281441584	10.68680756	2.427675114	2.123819961	3.074295723	4.537513594	4.262807785	3.476854208	1.429486688	3.306651424	3.487160691	3.528266922	3.262823554	2.645178817	0.788855848	1.359913544	2.510957434	chr1	197065377	197065764	L1ME3G	497	+	L1	LINE
chr1_197065793_197065936	0	0.985514992	0.923160142	3.027926775	0.810155696	1.570620009	0.608145758	0.652162586	1.042946047	1.882469074	3.281772218	2.019294569	1.495078186	1.956343234	3.780131935	1.449880791	0.017686944	0.76504027	6.33714149	3.791355106	7.210396533	8.814564311	3.94127182	9.231454382	10.56046734	1.298100782	1.409721899	3.341935916	1.887886918	5.229611252	1.320492437	1.614410461	4.080095361	3.961090381	12.87096086	0.577558452	5.197922637	0.655530902	2.481262022	3.552148987	chr1	197065793	197065936	L1ME5	363	+	L1	LINE
chr1_197067955_197068989	0.032256178	2.219777695	4.4701338	4.695710152	5.052345559	3.317652181	0.633280569	3.508744491	1.551543034	5.489853796	2.7568673	2.479837805	2.103778637	2.943921201	3.458152195	5.312909711	2.170695108	4.468925726	1.807206426	4.367445386	8.74486837	6.993282543	2.714181698	9.155629913	6.73650237	3.991940859	2.145458674	4.838472101	3.070683238	4.828967793	1.862827766	2.457203584	5.047757315	1.766055055	0.829141719	4.32199756	2.298005424	3.504222352	4.418948039	5.43555914	chr1	197067955	197068989	L1PB1	8473	+	L1	LINE
chr1_197144543_197144758	3.243943279	1.157825633	4.970387377	5.242225884	8.756516017	4.141770417	2.776671076	3.782519185	2.73980867	8.345803383	3.772086477	1.306620927	1.358663856	1.086074481	0.53458688	5.543421897	2.137663459	2.585460941	3.333712268	16.10761328	28.54363337	39.62120823	6.480007077	23.39435964	27.25400252	1.863510406	3.882913026	7.016442671	4.773426906	1.577499445	0	2.501544324	3.612299677	9.428146001	2.462269596	2.353560803	1.667495568	1.839024561	4.868042276	3.110937674	chr1	197144543	197144758	MIR	568	-	MIR	SINE
chr1_197150862_197151362	7.340955149	2.756587475	5.112889657	3.732777932	4.721966155	3.428023921	1.815370026	2.21601492	3.549013684	5.822062315	3.450908086	3.007898888	3.615274261	2.963882028	4.178409049	3.777318028	4.995594751	4.320271416	2.828456768	7.963695443	22.09745768	17.7686391	6.367914919	14.43930237	13.04098592	3.230100525	2.387278416	5.996441222	5.67512536	5.3987389	4.188599811	2.892152418	3.040180315	2.559518887	7.33308634	5.478937013	2.934769121	2.395006085	3.28483218	6.336230194	chr1	197150862	197151362	ERVL-E-int	3121	+	ERVL	LTR
chr1_198162230_198162416	18.26893115	8.089095157	6.751692628	6.087322686	6.048762042	33.24811427	111.7283236	4.716477812	115.1979603	4.374665055	5.12080956	13.40622476	16.78989807	6.741571355	14.29943695	6.316004181	7.713964201	3.928741872	4.143532126	29.16928333	48.71148938	49.16165385	11.83363248	66.98962097	65.81827315	7.718141125	9.205667742	7.272835829	14.19331925	4.480703633	1.672122064	8.985191022	5.616417064	7.053181106	8.300836968	6.490667671	7.804435956	10.35797628	8.726941606	5.958217272	chr1	198162230	198162416	Charlie17a	689	+	hAT-Charlie	DNA
chr1_200366674_200366803	0.290036046	4.618840968	2.631269139	3.490450626	5.953584582	3.610270042	1.035487012	2.286438694	0.950567604	2.187791174	2.77531013	3.897527133	4.398840047	5.751192165	3.183391704	6.111040138	1.918631309	0	0	29.30269895	46.17991082	28.60453554	12.63073482	34.75936314	60.38875142	4.370576335	5.7320037	2.200428018	3.338133158	0.166522934	3.368568245	6.054785263	3.77660251	0.113866513	4.702431505	2.374603386	3.50044517	7.894700642	4.079739035	2.278447482	chr1	200366674	200366803	L2	214	-	L2	LINE
chr1_200411470_200412304	2.473144478	3.323032041	4.738300885	3.467885482	5.00275072	3.576474944	3.252207453	1.716404342	2.733618145	5.962610714	3.703885296	3.769879221	4.762364159	5.092097179	2.727550547	3.473474108	5.261440271	2.859787859	4.231864712	30.18482331	53.22829047	38.71782156	7.041638418	29.23298945	55.74647114	5.647939738	6.170940614	5.82941146	3.73923248	6.337710153	1.32321272	4.904383065	4.250615715	2.146515936	1.131946706	4.752425476	2.960913823	3.828108418	1.919638773	3.505071318	chr1	200411470	200412304	MER21B	5008	+	ERVL	LTR
chr1_200413653_200413720	7.660481311	1.90024417	0.978478665	3.273331311	1.433244356	2.399760268	0.897770739	2.300547393	0.764035924	2.74134674	1.469050192	0.70484632	0.923668651	2.312604235	2.60893703	2.002624981	0.698370902	0	2.655260153	4.30559754	12.70850156	7.794599868	2.98891117	6.12423906	22.81967038	4.492493637	4.211974817	0	4.395673766	5.784172855	0.120571706	1.081037936	4.238280268	0	3.282468935	2.149993606	1.812794148	0.563822688	1.92110046	0.728395818	chr1	200413653	200413720	L1MC2	498	-	L1	LINE
chr1_200413720_200414023	1.424777213	1.865778711	1.36734567	1.679998226	3.045859594	2.184788903	0.86371645	1.241525905	0.508967658	3.50262857	1.754679356	2.238936272	2.223298988	2.358188436	2.677023352	2.266091174	1.358225248	0.160315642	3.109494508	7.113112243	28.44176169	20.4427317	6.804410039	17.12108388	48.77530493	9.304444788	13.23486828	1.851674976	2.079635728	2.847364699	0	2.285163944	2.074312426	0	0.055406503	1.86965312	2.882709733	2.89150657	1.477362479	1.365488307	chr1	200413720	200414023	AluSq	2267	+	Alu	SINE
chr1_202545787_202546325	7.072090208	1.880197319	3.749452249	5.54371899	6.567733531	3.386760023	2.816225596	11.41503026	3.221398979	1.6471719	3.172131346	8.684181788	11.64039826	8.271554421	26.68892541	3.239219753	14.20426373	2.198346527	8.297286971	13.61478285	31.6270075	37.03744738	6.525900676	15.15007402	32.90490507	3.918950934	5.273512928	3.3233362	1.403516704	8.308596421	3.037496395	8.530035139	3.378175226	0.853204754	4.172085506	2.255513955	4.449921797	5.962604211	4.907285238	10.2942443	chr1	202545787	202546325	L2b	611	-	L2	LINE
chr1_204144769_204145045	14.37983858	6.644414577	6.228982898	7.63590595	3.284715318	3.232765273	0.562015249	1.016033015	1.30833946	7.835160445	18.37795602	3.342508747	3.612713168	3.151325358	0.624653152	2.77066585	2.417956256	6.147707113	6.638882777	18.7372123	53.77774027	56.72905901	5.932350959	50.19408174	32.81002202	3.340664268	2.937537622	7.478431039	3.981121981	3.904225069	8.633198053	5.747651826	4.971640127	2.145439375	7.304285829	4.503396145	3.188517789	6.758336362	4.350434468	4.5476464	chr1	204144769	204145045	L2c	268	+	L2	LINE
chr1_205037531_205037583	0	4.024756487	8.783798539	6.349814773	0.889582797	2.24401885	1.147265846	1.636873988	2.190121926	8.03537576	2.992077392	4.869908085	3.733054253	0.712112036	6.648201906	2.539298064	1.869128064	5.401802989	4.409276038	12.91051162	40.87636566	32.01514626	5.370622131	20.01091972	34.0710279	3.182639778	2.080075541	5.661323969	0.523102509	0.094040157	6.472997051	1.444903087	4.561084674	4.254802282	2.281472465	2.360064387	3.769925429	1.113910767	0.342932303	3.384565963	chr1	205037531	205037583	MIRb	210	-	MIR	SINE
chr1_205037589_205037709	1.630895021	1.444167932	3.649582537	5.051746599	0.588554355	4.393709306	0.536283117	3.368462602	1.677121595	3.539692148	3.703894949	2.787566239	2.78846494	0.883996925	6.382851676	3.452812211	0.77683693	3.812132359	0.176617585	38.24673225	94.50414483	79.58216292	14.1237657	57.87256613	91.08259919	4.317888792	3.038076744	8.237528419	0.959545348	1.945848151	4.384162176	4.744728961	3.245004098	9.585938533	1.520264749	4.399364114	4.391867985	2.109166411	3.379787261	5.565629057	chr1	205037589	205037709	MLT1N2	420	-	ERVL-MaLR	LTR
chr1_205037868_205038065	11.78006589	3.117802075	6.288315598	4.685626087	5.138128762	4.226489511	1.229868531	2.293719422	1.379513972	8.004445032	4.570521219	3.946268101	2.38777176	5.556135132	1.422116346	3.831787412	0.768490288	7.594559994	5.297727151	21.91114873	77.22594948	73.44552004	13.45237561	38.85204484	63.76590047	2.686099155	2.838149257	4.294526609	7.578698831	3.862603165	4.430424809	4.134117505	6.974097937	4.741695191	1.022630586	6.130214819	4.993559448	3.932438357	2.532243608	4.582197441	chr1	205037868	205038065	MIRb	399	-	MIR	SINE
chr1_205038494_205038617	7.799605668	2.980430423	2.1334277	1.71662822	4.91595535	3.866680081	1.605665345	1.74582751	0.797349535	5.039318478	5.417500911	5.791955448	2.35250226	1.871858292	3.659892003	2.865841719	1.596560249	10.50496223	0	34.72400085	83.15087463	104.6289324	20.91971439	51.43655439	111.0006832	5.255919968	1.439378201	2.92978064	5.34248908	3.051335459	1.083674527	8.756056212	2.10005382	7.613083432	0.027297904	0.967802736	6.00485743	8.832622055	0.211893151	4.640104261	chr1	205038494	205038617	MIR3	251	+	MIR	SINE
chr1_205639634_205640021	5.942030947	5.959835726	3.444484779	4.031920623	3.193976213	2.535601526	2.576584718	1.004081624	4.734792746	4.670234033	2.748311854	2.877018524	2.515873646	2.582726856	1.701520721	2.895729138	2.515227951	1.208251091	0.929349981	39.91574308	90.52661686	55.69200259	10.74055542	77.39574243	60.27202491	2.421415748	2.225853283	1.3380203	4.217257689	2.232941955	4.038280575	2.840205335	4.110608915	6.523601962	4.338035217	3.961176735	1.499699044	3.174221036	2.531968267	3.718224134	chr1	205639634	205640021	L2b	406	+	L2	LINE
chr1_205640012_205640135	6.910439689	4.063595958	1.049967225	2.01049555	1.987873762	2.180987587	1.793502133	0.488921775	3.551056183	4.757887482	2.674655342	3.074093611	3.242789683	5.802110364	0	0.700123916	2.596795353	3.365436126	3.4984197	11.94830449	35.63109491	27.09771567	8.574279925	24.45684624	17.75217425	3.771516416	1.974356963	3.97548685	3.398708773	2.429424713	5.823383126	0.987318136	4.903045015	4.149878653	0.036397205	2.879764854	0.634483666	0.557371388	1.828972107	3.752594876	chr1	205640012	205640135	L2b	256	+	L2	LINE
chr1_20590201_20590356	2.933754187	5.411115256	3.930252374	2.182957302	3.771815232	11.60699225	10.96466932	8.886599842	21.70452648	2.913815628	14.15468184	8.090900243	11.81697642	13.96641278	13.46135454	3.937758587	3.443019353	7.941055043	4.222257764	39.43792385	71.51042328	59.39858475	10.38559707	60.61162813	60.05665812	12.69118463	17.12192722	7.443328784	6.449010972	9.275394938	4.306256088	7.109743457	2.505304529	9.986005399	1.191420444	3.261489724	2.245386689	1.88835535	2.545810813	21.50940856	chr1	20590201	20590356	MIRb	291	-	MIR	SINE
chr1_20590563_20590802	12.89304077	6.682569474	4.454031658	2.93319016	9.557809596	19.69621952	30.84934381	10.68265829	84.39541288	2.249252981	13.40723934	11.20325311	11.17707357	15.95876985	3.694448202	3.158419466	4.078064366	6.63109612	3.719122146	110.9434926	157.3845105	156.5078215	26.36513482	158.4633038	141.9979624	8.433637575	12.46098107	16.96384738	21.06310427	8.459733366	6.672773443	7.258034525	4.005111783	2.1933271	7.133226268	8.636795439	10.89820509	2.916483388	5.661967914	13.46223735	chr1	20590563	20590802	L2b	393	+	L2	LINE
chr1_206949283_206949439	12.9020404	4.525940982	5.948870182	2.942302355	4.454536631	6.779164372	16.63574644	5.095660356	8.286416213	3.725304451	5.869019838	5.564997887	7.870375609	8.437371633	10.99590859	3.366803501	8.830309313	6.801669909	6.998854024	37.87905801	82.17718364	61.92442681	12.09059841	44.69150653	73.03679334	5.079763596	9.072214038	5.369905994	2.979322186	1.79460053	5.239891923	22.53618978	4.634336634	4.513738611	10.5643729	7.315701726	2.577024049	1.860107	0.445518466	2.286671547	chr1	206949283	206949439	MIR1_Amn	284	+	MIR	SINE
chr1_206949629_206949803	5.320539073	2.490187491	1.798412395	3.750507905	3.987195007	5.693728974	12.0687848	0.700804808	9.904957127	6.62485106	4.264467846	3.301500938	3.180915549	1.05823507	6.564242341	3.084502009	1.132755815	2.531952777	0	8.574251781	28.22497438	25.15742873	5.2793277	19.66120683	23.8638395	4.228423291	2.052392925	0.076469652	2.299098743	2.957940711	2.211087498	2.009424633	5.189624405	13.09538598	4.894948052	3.455222893	2.216039338	1.666074204	1.198291374	1.254457629	chr1	206949629	206949803	MIR3	311	+	MIR	SINE
chr1_206951701_206951788	8.606584001	8.836671555	2.779458273	2.873716661	8.249745972	44.56787482	184.5279306	0.699740831	162.6921287	0.060853656	5.860771245	6.187816543	3.215126035	3.753060185	0	4.489119642	2.981919534	4.699767853	1.461665654	27.43602516	77.28492062	81.92622104	11.33172899	58.49515726	75.34405684	6.303374077	8.220348347	7.443039861	9.17523394	2.129878165	8.917857674	2.798356999	3.288745529	4.632452167	6.072053537	6.235222899	3.339112416	1.691804917	0.735792754	3.143673305	chr1	206951701	206951788	Tigger19b	185	+	TcMar-Tigger	DNA
chr1_206970756_206970948	3.177846886	3.559017191	3.131812428	3.755362901	2.232894587	3.540878269	12.30762088	2.104807081	5.013804376	2.549561339	3.02018044	3.788250548	3.572187059	3.876939831	0	0.818436125	4.237967833	6.256748152	0.013380146	6.620199608	28.26330413	20.99843904	2.998640642	17.60126358	45.50845043	3.873507241	3.235370303	0	2.222036776	3.233680442	2.815484161	5.702674513	2.653634408	0.363394474	5.327922604	2.021557572	4.548350506	3.131978435	1.371728059	2.214040741	chr1	206970756	206970948	Tigger19a	206	-	TcMar-Tigger	DNA
chr1_207081267_207081379	2.098578144	6.026732062	4.641142451	0.918722634	3.698751643	3.953982692	1.775530104	3.747021049	1.917223028	0	3.035963476	2.947462797	3.951754523	1.214880092	2.902266623	1.924413061	4.106777172	0.546852851	3.876420684	19.20597692	45.54015776	16.92360365	6.41831639	84.49757644	76.6924664	5.770120378	4.946377614	3.762030842	2.314555585	1.341031777	1.142022473	1.615343965	0.005775402	0	1.448981145	3.541693611	6.357597168	2.341020988	1.579937132	1.370507479	chr1	207081267	207081379	L2a	230	-	L2	LINE
chr1_207089989_207090168	0	2.000951449	4.225844319	0.279030005	1.612857043	5.666959536	7.533386777	1.107126507	6.025171501	3.506001337	2.024450401	2.322207692	5.588579535	1.834658411	3.156999418	0.998836039	1.893391335	6.527085857	0	10.18665544	35.88043345	25.61444143	7.235171947	21.25807372	25.31224416	2.085644085	2.092304122	0.024777876	0.061699073	1.22935224	0.616779608	1.803136145	1.68035023	1.189873175	0.675279551	1.468148227	1.35210189	2.57468668	0	2.871041568	chr1	207089989	207090168	AluYm1	1489	+	Alu	SINE
chr1_207090985_207091057	0	0.841308674	1.054818595	2.688736975	1.095652012	1.314001506	1.209052002	1.81954042	1.612092485	3.665259961	2.556288118	1.615345152	2.268380132	2.964810607	0	1.508156972	0.627290557	0.299197638	0	3.858160304	8.523578359	3.612176494	3.5644805	4.736105038	6.827651627	3.540825946	1.640850981	2.279216977	0.369274856	0.327461253	2.15514899	1.54991234	2.283421405	4.041963658	0	2.014152206	1.82378	2.601966932	0.323880551	2.238210721	chr1	207090985	207091057	MIRc	202	-	MIR	SINE
chr1_207102694_207102882	0.673586171	1.277499246	2.466721393	6.161392871	4.571790094	9.923193726	12.23430004	1.958647709	18.10496088	3.366320189	2.244626598	3.044992456	1.458020748	0.423286444	1.910509125	4.524759858	1.016691096	0	0.075156437	5.976039044	16.58021483	11.2483021	1.221211498	8.302346925	9.926419147	1.772831961	1.45248116	0	3.246228845	4.254676238	3.645262796	1.506136209	1.855662877	4.092152717	1.500221959	1.935663375	1.62645389	2.363613522	2.361610687	4.104769747	chr1	207102694	207102882	L2-3_Crp	259	-	L2	LINE
chr1_207104979_207105133	1.513779558	1.005996835	1.738866612	1.242440558	1.429479786	2.057872921	1.104566278	0.398913239	2.419126921	3.326764588	1.066951628	0.940495453	0.914238245	1.658186903	0.843518435	2.771454594	3.908813375	4.989217842	8.134443797	7.52400057	22.45131841	16.636793	5.040573645	13.80382848	17.49119072	3.485579963	4.035582621	2.842223472	3.11695487	4.777817086	0.113655713	1.346737204	4.984340519	5.180410859	4.447782205	2.133262168	2.744244994	3.448730386	0	1.250920211	chr1	207104979	207105133	L2	265	+	L2	LINE
chr1_207105275_207105584	0	0.765684856	0.896471236	1.667126084	0.885188355	1.767744849	0.379098994	1.744985837	1.289875171	2.548944295	0.661701561	1.101994427	0.880871217	0.449508894	0.081366602	0.7346802	3.213282638	3.111245129	3.730856116	5.928026786	19.07005384	12.97030815	2.521132881	9.223200918	16.17637019	4.279623931	3.662983749	5.500984916	2.188177144	1.737417321	0.345855111	0.954392413	3.500775342	0.516959346	0.579527894	0.12705448	1.048173572	0.688238307	1.265186703	1.786516575	chr1	207105275	207105584	AluSp	2421	+	Alu	SINE
chr1_207106006_207106143	3.949440808	1.701522068	2.012164321	6.426605326	3.232565668	5.205372177	1.255805386	0.498387009	0.920659392	1.706293183	2.606844838	3.41243103	0.917086787	2.135297222	0	4.952003082	1.044395991	1.183943852	3.309683131	9.097493039	28.94345918	22.49525924	4.46639695	14.79555337	19.16583707	3.831499577	5.939544859	6.106544199	1.416720382	1.616431064	2.835268981	2.751220881	4.589289886	0.505931824	2.148563482	0.682103318	4.52217227	0.008170015	1.375066194	3.619974826	chr1	207106006	207106143	MIR3	312	-	MIR	SINE
chr1_207106292_207106382	0	2.781990433	1.532476677	1.625239213	1.771399143	3.901084661	0.497309828	3.359466563	1.205927187	4.443561294	2.328330199	2.758676868	3.981416713	2.429931996	0.226147562	4.490757047	2.882523126	10.17505798	0	10.51845659	34.65835347	36.74552892	2.966772448	24.51700198	24.47646213	6.405195819	3.551769765	9.36327877	2.940560039	5.611957762	1.750298953	3.93071625	0.809752682	0.040802134	3.581483115	2.240342702	2.276826461	2.300768879	1.920420749	3.164458895	chr1	207106292	207106382	MIRc	225	-	MIR	SINE
chr1_207106441_207106740	0.320852843	1.375586583	1.751068661	2.865505426	1.188299431	2.039070833	0.213485522	0.966034121	0.443138054	0.891457882	1.459066749	0.796878808	0.985356079	0.241863115	0.640669733	0.634172157	1.073080643	4.458474259	2.427221993	6.841867153	15.08880012	13.59664746	1.210972206	8.493200714	10.50745756	4.264372234	1.625592701	3.655547354	0.552002008	0.287961474	0.19700428	1.559942548	2.06636813	1.687182646	3.240664237	0.709364586	0.658311041	0.510045353	0.948129237	2.067042216	chr1	207106441	207106740	AluY	2506	-	Alu	SINE
chr1_209667100_209667206	0	1.779372292	6.772787814	1.806827183	2.49371283	3.481651302	1.093897463	0.837908469	3.252800793	0.384198393	2.153149245	3.299601708	3.341464893	1.964513089	0	2.989662263	6.537826628	0	0.605893118	5.709094497	22.38073221	11.93869907	2.261335286	7.312985861	14.57961979	2.573096734	2.27262718	0.554404987	2.392511525	2.735023745	3.162731724	1.736485686	3.506793827	8.34904834	0.158378965	5.435836864	3.291722133	9.04408696	3.787350344	2.320907354	chr1	209667100	209667206	MER5B	353	-	hAT-Charlie	DNA
chr1_209699597_209701156	0.184236662	1.59931813	2.840306284	2.647337908	3.029911611	1.871058855	0.841322785	0.924134302	0.806945271	1.719557456	1.717621091	2.439244128	2.559224518	2.229725639	1.848000853	1.865476335	1.126261486	3.251812387	2.200124775	4.255489588	6.306332667	5.397070326	2.74210513	4.180205867	4.815641806	2.217718956	1.417588065	1.760296971	1.798016028	1.722233583	0	2.217535594	1.87685724	0.526026657	0.001427651	1.774739171	1.552717173	2.594115357	0.978130254	2.142560377	chr1	209699597	209701156	THE1A-int	11502	-	ERVL-MaLR	LTR
chr1_209719957_209720105	0	2.184961199	0.108924749	1.418410209	6.241361653	1.968512972	0.355693866	0.025005135	1.293312049	0.880543098	2.281270968	3.339002234	8.506859083	2.781652576	6.657691459	2.94365982	5.637063763	3.059521717	5.637022115	9.09134735	21.75480654	11.24748982	4.529939155	8.429304771	10.67823041	2.659029371	0.941365004	1.768101299	1.04195302	0.456675879	4.019819989	5.18787698	5.103368292	0	3.24798687	1.863434587	0.101982097	5.917881475	2.287757765	1.818467691	chr1	209719957	209720105	L1PA6	1113	+	L1	LINE
chr1_209720125_209720384	0	1.750793396	2.341708261	3.96705657	5.73724372	0.971176484	0.170124266	3.274958048	1.41416908	6.31160677	2.054565078	3.237524775	13.66427994	4.252727008	16.54657725	5.782185466	13.16930311	3.309046241	10.19412478	24.18846657	51.17473164	42.59295027	7.285290598	38.79522206	37.82061768	2.709755628	2.258718909	4.612903114	1.853324143	1.585974675	6.121110402	6.739525974	3.356180423	9.318724816	3.716308484	2.798473152	2.194584939	5.983245956	0.714993586	3.058067255	chr1	209720125	209720384	L1MC4	2080	+	L1	LINE
chr1_209720577_209720802	19.70293563	5.644139921	2.63267526	5.484082328	6.512882697	5.822439702	2.837243148	2.596288748	2.320933184	4.217310738	3.984656179	17.46561464	29.63411479	14.84033007	33.24103882	10.28426589	13.56551648	5.335339069	16.42725953	53.59656933	87.44659007	75.89091105	10.10162644	79.76979375	82.7741272	4.223543985	5.260872375	11.22854713	3.535487778	5.639127124	10.07842914	24.6637738	5.43061815	4.782013049	0	5.040339398	19.51638844	17.48397563	4.448464524	4.739497272	chr1	209720577	209720802	L1MC4	2080	+	L1	LINE
chr1_209720808_209721257	3.589552436	7.45302171	2.824251954	2.891113812	4.167182124	4.343662873	1.359129561	3.290296177	0.930740853	3.339640645	3.472665739	6.519444205	20.46091054	7.076115232	9.219364592	3.004399937	9.0365901	4.483614983	7.832846267	11.22426296	31.20441302	17.48877209	5.163986398	15.34977347	20.4119504	4.889552264	4.657621953	1.943502701	2.765910367	2.161673379	2.820208823	11.24773001	2.965857481	3.271440185	2.583662701	4.093483461	4.896514158	6.063562341	4.433928123	5.349407725	chr1	209720808	209721257	MLT1C	1766	+	ERVL-MaLR	LTR
chr1_209721537_209721976	4.945356723	7.104315594	2.699253803	1.795987555	3.320867343	3.913297017	2.144736126	2.239001483	0.670940862	3.825748032	4.73607415	4.573307703	7.688275023	4.066468879	4.696282454	5.719722016	5.566285272	9.765163311	5.639780824	9.922451365	34.98816494	22.54621407	4.324939713	11.61541262	14.73363782	3.626821204	3.448239603	1.389168808	5.08740327	3.006776028	5.081146915	5.90640064	5.506035632	3.237217688	3.949115056	3.538784829	5.921859085	8.753549604	3.230904148	3.853138716	chr1	209721537	209721976	LTR78	422	-	ERV1	LTR
chr1_209722345_209722519	5.855343068	3.60057889	4.768313661	4.221007254	1.655643984	2.396595357	1.68032093	1.82485828	1.780039543	4.627214857	1.928969749	4.040598675	5.995986308	3.86906329	1.527528039	3.761357634	2.03709222	3.888964051	4.621231762	9.508684438	32.20097059	20.46058231	2.911405923	12.13483423	12.58025454	2.390608807	1.960095049	0.143380456	5.25995257	2.836492335	2.671488556	4.415734258	6.43374662	0.949705332	7.096387767	3.408983158	4.107555617	2.557002992	1.710718334	3.469173052	chr1	209722345	209722519	L2	197	+	L2	LINE
chr1_209723384_209723925	1.608374214	21.77339721	4.431631627	3.034179718	2.871827127	2.743299177	0.620953272	2.522949335	0.651058465	8.244385613	7.489835602	4.556712581	4.114782154	3.563136138	5.958596258	2.425165636	1.890078522	4.035020525	7.090835057	11.22535634	27.53487481	32.39244318	7.004855551	17.80250143	15.21485202	2.834662293	2.922571387	8.319141173	3.009561964	5.144860144	4.480272435	8.209466233	4.790538208	5.684777103	6.880782671	3.540556798	3.303473606	4.408595278	2.45525053	3.594768508	chr1	209723384	209723925	LTR78	1082	-	ERV1	LTR
chr1_209724223_209724347	0	5.286040939	3.956543426	0.928241547	8.141343844	1.718489817	0.768657104	2.481596697	1.73962438	0.522201202	3.946749095	4.608949046	6.223013166	4.58832848	2.042086857	7.0942607	4.395559722	6.421108523	8.11095998	24.78903291	72.93555466	63.67406811	9.674565823	35.63729508	39.43430821	4.59152563	3.246607646	9.371227593	6.037495507	5.418253679	5.385534598	23.42121124	5.039997297	11.12762555	4.670911282	9.476460034	1.802896113	3.536152707	5.74134754	3.111265192	chr1	209724223	209724347	LTR78	311	-	ERV1	LTR
chr1_209724455_209724585	0	3.594467301	1.639642697	1.198828014	3.701304619	2.748585774	1.489550774	2.241806856	0.743055853	2.443506378	1.623832317	4.715167715	3.869282264	2.845658101	2.578696861	0.857997862	2.932241912	5.864815364	6.990621901	70.95730767	94.5029649	86.82270446	8.256515393	94.32830723	74.3774307	3.552487318	0.918211034	1.727183461	5.050097722	1.686007321	10.52508655	28.43921163	2.334445788	0.035309539	5.036459528	5.805088117	1.775688247	1.818852704	2.532421807	3.376661888	chr1	209724455	209724585	LTR78	303	-	ERV1	LTR
chr1_209732598_209732855	3.885934212	0.775616013	1.756358404	0.238911233	2.422681134	1.693246609	0.847765732	0.777591574	1.722515924	2.541753983	1.50421366	3.595635366	4.952492953	3.370459432	13.50285236	3.863938774	5.93574986	6.533178432	5.008028381	9.786547479	47.64474627	22.80091989	1.788149321	8.5054284	22.93622563	2.797028608	2.414653473	1.363360669	3.048717956	2.197685977	0.176811125	10.56513836	1.984577858	0.446521707	0.960258675	2.620717403	2.650404416	0.687036695	0.960743723	4.432406355	chr1	209732598	209732855	L1PA5	2115	-	L1	LINE
chr1_209741226_209741839	1.543099102	3.012410372	4.357862292	3.419469908	2.673551966	3.173975114	1.515069395	3.369369897	1.627710686	1.139603492	3.335465812	6.790562171	14.60584994	6.272286154	8.419824348	4.332266931	10.22936356	6.838231994	7.182067116	30.94455809	58.91411442	63.19285295	8.232809319	32.15905228	33.59614486	3.108459884	3.54791489	3.826567865	5.313247546	2.883382187	4.639546385	3.391018229	1.946219224	3.543397965	8.359407131	2.242973055	5.223193868	2.585511059	4.07863631	5.209128966	chr1	209741226	209741839	MLT1G1	1329	-	ERVL-MaLR	LTR
chr1_21113012_21113166	2.080668169	2.581563473	1.302695315	2.823838553	1.981965695	8.019009751	35.45565335	3.864168734	29.94604381	1.925187916	2.418113295	19.82752975	21.93596094	14.1094277	16.45832244	4.648202624	15.19885779	11.4266549	5.980406926	30.0094843	45.6779717	52.10662039	4.626820204	30.17513622	47.96658033	2.308582599	6.582759306	2.815223415	1.587030758	9.72347911	1.700465823	9.105167872	2.301757251	1.02535285	0.508733181	1.082682415	6.936712573	9.030651538	5.991661506	5.116760307	chr1	21113012	21113166	FRAM	923	+	Alu	SINE
chr1_211579940_211580120	9.273722728	20.8341945	12.64292508	8.73122716	17.30672243	23.5236445	104.9728561	27.81222767	86.46071752	10.14734348	13.91406679	18.54864454	40.00275018	16.94175561	94.49978977	18.52619425	36.58353912	13.21163983	27.75935533	65.14011086	85.53543282	90.02209451	11.22370783	77.06495561	64.99098905	15.10964998	17.45566108	17.58694061	29.00791693	12.70065006	6.161575052	14.80917793	7.528549963	7.599398335	14.84512207	13.21587218	13.14503792	7.734001663	29.36514462	31.82153903	chr1	211579940	211580120	MIR3	596	+	MIR	SINE
chr1_211636781_211637084	2.862224706	2.837835808	2.606411638	2.297216292	6.43726827	8.958876017	27.58382214	0.084274783	33.76134296	2.474420193	3.833262216	3.922747946	4.629736384	4.1836795	0.371424589	1.020445182	1.407116521	3.104546188	1.890710805	11.47141003	36.81235585	29.70360032	8.341122233	19.74302326	42.79327493	4.334281043	5.399161786	3.271536075	4.994566581	2.677041866	0.594319598	6.621864876	3.666874199	0	0.759070259	1.646983487	1.640900494	2.05018924	2.532189863	3.436098506	chr1	211636781	211637084	AluSx3	2344	+	Alu	SINE
chr1_212228588_212228751	6.332887146	7.765674509	4.31373118	8.730641099	5.189369102	11.8911219	7.78966674	4.050401348	6.102869025	5.275525902	2.717767091	7.051622376	16.55265827	10.35615076	2.008884785	5.023519159	5.909669806	4.177322449	5.583216694	67.58149125	89.68805924	81.71941746	10.74921001	86.80687236	93.76611258	48.18495057	47.99650763	47.11758472	7.485722946	0.902159689	7.755128972	2.046797048	2.30165477	0	2.499347832	4.908743996	44.65202341	1.460917851	2.754678289	4.801148435	chr1	212228588	212228751	Tigger19a	269	+	TcMar-Tigger	DNA
chr1_212237552_212237916	3.826858448	17.0322923	2.336442951	3.743497964	4.444514227	32.34554102	58.07783019	1.317633038	50.93297618	8.599263909	18.26994572	7.316686468	8.08453911	3.671468548	0	4.258448738	7.857695631	6.874386926	8.818552112	62.95554678	93.47650063	107.6706003	15.21682313	67.47051888	130.0315833	8.996230642	18.84068351	9.248198148	7.203755037	4.552792435	2.777841591	2.492576685	5.916966366	0	1.691119227	4.574189617	12.87958772	1.602064262	2.278677239	4.987512953	chr1	212237552	212237916	MSTC	1740	-	ERVL-MaLR	LTR
chr1_21336837_21337057	0.619216825	4.535136962	5.174956143	6.991804218	5.657449613	5.49177758	4.734047145	9.999614228	4.176700799	5.877373681	6.487312605	11.66945005	12.7326933	10.12115821	7.807987426	4.050029306	14.8970227	4.873880445	10.15481686	27.05241062	48.98705919	45.88883046	6.902796277	52.84088435	38.84694493	3.776285458	4.39865944	2.673742397	5.110703235	5.284233162	0.036719565	12.8192181	1.464711513	0.968123396	0	4.86804544	5.274601412	5.435564583	5.642792542	9.702129327	chr1	21336837	21337057	AluSq2	1955	+	Alu	SINE
chr1_213921820_213921898	0	2.026558201	1.749870799	4.602726887	1.045788956	4.293200053	1.207100538	1.627384051	0.312367848	3.466855129	2.651463949	2.444300486	1.628441554	2.390464881	1.15120333	0	0	2.556042524	0	9.047860109	25.70374841	38.23702592	10.80771295	25.37109214	36.91931514	2.107028961	2.279653852	0	3.668269701	1.768847698	8.837810871	2.95008638	2.153385385	8.556683284	2.231251753	2.644665119	2.454091295	2.163246124	2.473801012	3.233744071	chr1	213921820	213921898	L2a	273	-	L2	LINE
chr1_213921988_213922032	0	1.991553626	7.388725042	6.588955532	6.453454538	1.689916795	0.938164714	0.647633077	0.96205664	0	3.155443257	1.756870925	4.46769088	3.247540452	0	1.47626148	5.534748088	2.323182236	0	11.41827735	21.29784549	29.70437709	5.102966395	18.45575861	22.94798175	2.604411803	3.086089102	0	3.895196351	6.835011807	4.911239938	1.401171814	4.228990511	5.049265417	1.399016602	7.785872785	4.439220071	3.85392681	3.824212226	2.531190038	chr1	213921988	213922032	L2b	186	+	L2	LINE
chr1_213981774_213981998	3.888802647	5.606289274	6.665046534	5.121712972	5.616348492	2.334324541	1.178943484	4.180699955	1.522517431	6.630556988	2.959236228	3.432170632	2.442120711	2.825860704	0.264571072	2.611285672	9.873354957	1.74615792	8.997200446	6.135983842	13.61473399	25.4406794	4.453089022	20.21044297	16.44947314	3.182551422	2.670567404	8.501689066	6.288109566	5.063955897	3.158592058	3.047332454	2.491120722	8.778839009	7.332346226	5.54969216	5.861355183	2.544642732	1.82692976	2.662124102	chr1	213981774	213981998	MIR	386	-	MIR	SINE
chr1_213982061_213982081	12.61545496	2.811764014	8.741086054	3.177972496	2.405851567	2.404280996	1.562467027	5.810191321	0.835228238	0	3.183242571	3.237911487	4.717680979	3.049520016	2.229879534	6.626777434	4.841673732	0	8.606110334	5.943282413	8.371030092	15.93803954	2.11761654	16.65619497	8.189891362	4.103709543	3.131441498	0	2.045209885	1.571810007	0	0.634257096	7.63276248	5.141069913	5.246315408	5.413979697	2.250687563	1.287187487	2.74345994	1.664423507	chr1	213982061	213982081	MER5A	188	+	hAT-Charlie	DNA
chr1_216081534_216081578	0	3.735615882	2.336711808	2.406845949	3.970634135	3.635287242	1.120000899	2.859679005	1.36198318	3.332055395	2.503244118	1.462995025	4.445328181	2.52146321	0	8.007603689	2.841279062	0.88319363	0.116772186	30.60728168	57.77850897	50.96455349	11.96440445	51.55360551	48.72590481	3.564887264	1.262194081	1.713613396	3.281636422	5.556917104	0	2.044298638	0.235216234	0.062594183	11.59909552	2.167881836	0.371280233	4.718835874	0.270189043	4.023291349	chr1	216081534	216081578	L2a	180	+	L2	LINE
chr1_216081591_216081896	0.792643284	3.123968077	3.644663155	3.168665071	5.253492124	3.574771392	0.677089507	3.712892804	1.384356655	3.925634118	1.852661231	2.316993751	2.892916568	1.552136234	2.009812981	2.785807336	4.990939181	3.268381194	3.299676504	25.15687628	44.23798298	46.32387333	8.506110219	42.68009735	37.86631885	2.460841868	2.756684934	16.03047197	2.582999923	3.435659445	0	2.475658282	1.399727548	2.209335979	0.821979639	5.664984978	1.970140648	2.817957634	3.837843488	3.387965709	chr1	216081591	216081896	AluJr	1549	-	Alu	SINE
chr1_219929525_219929821	0.064820945	1.944104263	1.49952914	2.026120052	3.522190659	2.92906443	1.293895454	1.081472201	4.495000233	3.907409012	1.492947682	2.766950457	3.832295386	2.350915482	3.043688864	3.253429397	1.386684157	1.111645322	3.172180713	10.11683997	43.48662414	34.19897614	4.42529804	16.73536075	21.65310298	2.017056236	1.773161251	1.415979338	1.615785174	3.534811521	1.574382593	4.013553371	5.203163302	0.139568343	1.238319147	1.285081407	2.041141222	7.175665549	4.264253033	3.751651746	chr1	219929525	219929821	AluSq2	2324	-	Alu	SINE
chr1_219931818_219932035	3.342251583	2.596586405	3.479231993	3.695659008	6.661630868	25.90225125	88.20409017	1.158404966	144.4147544	6.737476412	3.320610372	4.573689738	2.470117135	3.15056468	0.496556034	6.343467678	0	4.238566123	2.586747249	12.27410229	36.22779575	33.16138748	3.784589352	23.83704971	22.77330146	3.351742269	1.19699174	4.469726278	2.15642637	4.01524893	3.063488847	4.434342215	2.933155662	2.62299597	6.006100998	2.374308245	4.208462863	1.734388245	1.563475511	3.538212589	chr1	219931818	219932035	MIRb	496	-	MIR	SINE
chr1_219953723_219954005	0	0.661753626	0.527198725	0.850949628	0.692029899	1.245027663	0.029810639	0	0.794286663	1.30695838	1.367292486	1.297094123	1.235077876	1.053582593	2.335065671	0.677637354	2.923863488	0.44186925	1.412032848	4.285067611	4.328140801	8.195542656	1.752911741	10.83517413	7.852933287	1.744310952	0.623892245	0.245746628	1.738792732	0.244009234	0.303772018	2.340990638	0.362033939	0.130219679	0	1.204848547	1.501778905	1.070670946	4.215713121	1.033980081	chr1	219953723	219954005	AluY	2512	-	Alu	SINE
chr1_219954398_219954704	3.160211743	2.513916472	0.808969619	0.897114502	2.016515313	1.971560776	1.782304048	3.778161052	3.156372663	3.446994674	2.005325619	1.662710192	1.728212475	0.775429605	0	1.676742113	3.705288998	6.576135233	7.853887991	7.861106034	19.91375087	16.97387308	3.729946774	20.63638119	19.74343832	2.710732515	2.040878157	0.293508202	2.263100637	2.496981509	0.435594829	3.269702659	1.295097193	0.522027575	0.362098431	3.394092029	2.222512491	0.592566733	3.717714606	1.415223821	chr1	219954398	219954704	AluSz	2416	+	Alu	SINE
chr1_219963621_219963702	0	5.83979274	2.666907808	11.92327667	9.507122311	5.222141619	3.057366657	2.418056838	6.52375495	7.315436387	5.922777152	2.960217782	3.441136178	1.095389638	0	2.806721964	1.998406685	2.565666499	5.090405361	52.55160372	66.26967866	87.61240123	18.76865545	59.58114954	75.68782872	16.0092914	25.08801962	3.579674135	4.292416293	3.954331242	0.116354177	4.363083215	3.13839471	7.344386366	2.431870611	5.002472842	22.50521099	2.366406402	5.690133107	1.556671093	chr1	219963621	219963702	L2a	2680	-	L2	LINE
chr1_220747376_220748023	15.53347536	9.259139984	5.935971544	6.171373719	10.67733866	12.48590358	33.49791693	21.22848685	20.8355159	8.773271856	6.322609838	15.38823717	30.19450473	16.64184136	26.35527179	10.75759996	20.06781852	9.363799353	31.2547054	19.7006843	44.5145372	50.20298708	8.240852688	36.29378623	33.15273458	17.36158723	26.04866393	16.59839353	4.989167755	14.57729221	8.665531019	16.99583389	8.770304693	6.45613849	6.413416982	12.65408833	9.351369525	8.671561925	34.05276716	16.4766584	chr1	220747376	220748023	MER67B	3006	-	ERV1	LTR
chr1_220789613_220790053	5.300417791	5.02975153	2.21275055	2.203289238	3.848604839	6.178849777	4.923000745	3.62485168	4.856640843	2.381493708	2.329842111	4.132072571	4.772204361	6.025674156	2.974082681	2.995022614	3.591426688	6.406986091	0.056926341	19.29776023	39.83965478	26.34984959	7.231785651	44.3912007	32.12329152	15.46887213	16.3569445	7.384290709	1.076989632	6.246967967	3.867410979	9.336317561	4.112361566	0	1.148465346	3.638914921	4.489867872	1.998510246	17.33522129	3.853194391	chr1	220789613	220790053	L1MB4	2717	+	L1	LINE
chr1_220828425_220828609	4.775894567	1.883696056	5.873014092	5.137602951	3.954563107	3.303009334	2.624382808	6.225422214	4.437630446	4.592641113	2.794546779	10.2253675	7.07695521	4.168618633	1.296480707	6.319575213	8.127709358	4.68079782	7.724423471	28.60122356	48.0263849	56.96644849	13.76931604	41.57326729	35.54235891	5.427732398	2.323428088	3.573499099	2.480930249	6.747602582	3.294616456	5.86166989	4.585914709	0.623674341	8.965863176	3.450777454	4.045481081	4.6855177	10.71166229	2.256280372	chr1	220828425	220828609	MIR	313	+	MIR	SINE
chr1_220872172_220872574	0	2.472498218	2.422137441	1.189665363	4.951113261	4.493846155	14.56105838	3.986141022	16.0283819	8.505671797	3.813102853	4.416090927	3.637402669	3.670835048	0.746048654	2.845619802	4.123708036	2.504959314	5.201883178	65.94972772	114.2967791	122.797574	19.89964558	106.9060944	86.97959118	3.851199948	3.713181687	4.479367928	3.176181799	3.517249248	3.612126108	3.040837251	4.025881849	4.430389108	1.698308766	4.916824958	5.680437661	2.60889942	2.336261177	4.169492408	chr1	220872172	220872574	MLT2B2	1847	-	ERVL	LTR
chr1_220872579_220872744	0	1.888689435	0.653518595	2.033018077	7.955036556	4.737411938	14.82689551	2.235035776	16.84943156	2.932208277	2.543125079	3.752886896	5.625979843	4.019378161	4.478810118	5.716166404	1.447465176	3.153895404	0	60.88861923	103.1762902	117.5421499	24.56780282	113.9695999	77.16948846	3.585477502	2.755039085	6.273167034	3.22771415	0.438202672	1.228065264	3.659308118	4.179007831	1.652487248	1.882313921	6.611162267	7.199615007	1.95198041	2.646466672	3.772817302	chr1	220872579	220872744	MIRb	421	+	MIR	SINE
chr1_220872744_220872877	0	1.13797386	1.311754458	2.268747558	3.198584449	4.250535044	6.367611441	0.03060779	5.408588194	2.155675072	2.470062301	2.606772749	3.564145332	3.344314774	0.099020754	2.428371074	2.480332226	3.328360927	0	8.757745951	27.74019692	30.58446398	4.037989815	16.70747151	17.03453997	3.030659946	2.509561261	0	4.8116277	2.15615451	2.850943454	3.235146858	0.517150982	3.18901049	0.029453002	1.838175035	2.192241128	2.364824573	0.024065421	4.25008895	chr1	220872744	220872877	FLAM_C	929	+	Alu	SINE
chr1_222555949_222556344	0.981208618	2.318270582	3.567447377	2.093971542	3.618377376	3.811161508	2.465690836	1.338832381	2.869881204	1.613538899	4.034191102	3.810971951	2.922982899	2.314619553	5.076952267	4.562916483	4.143732726	6.443952004	4.281106065	23.13906588	38.35083333	41.11665727	10.52366935	32.87112706	48.98177454	4.849618569	2.607928634	4.391728079	3.229619983	2.731331405	3.413679323	2.445571656	3.633790865	4.885411927	0	4.206367758	4.219844697	5.200813342	1.290698672	3.841413392	chr1	222555949	222556344	LTR64	2858	-	ERV1	LTR
chr1_222556414_222556559	0	1.692135404	2.326099368	2.569186242	6.152588356	3.92811996	4.493582192	1.434361804	8.050694104	6.038550453	2.540617176	3.253238627	1.75536998	3.165688028	3.525699856	1.78961435	5.041020952	0.378700548	0.212605589	61.55481123	93.93812532	98.12456728	20.36574085	106.2303687	111.01544	2.432924775	2.420591244	0.011470428	7.56728612	7.618783224	0.886756676	3.54003105	4.155418251	0	4.287745274	3.730436583	4.507799369	3.952261364	3.826650052	3.275527633	chr1	222556414	222556559	MIR	502	+	MIR	SINE
chr1_225811864_225812118	15.29674151	11.22535393	4.745990877	3.42935683	3.878169458	7.369857987	9.561800379	10.83055297	7.849287469	5.042538078	5.016644093	15.8760173	18.19588571	11.39938007	25.86817795	1.362604274	20.81993785	5.600912635	18.02084405	45.21105098	107.4854451	104.2660467	7.195264268	41.4825027	39.212311	12.1566922	27.64536376	4.753908822	3.168465201	15.46374256	8.030598126	20.15889687	5.362357098	3.151724711	2.919208006	4.556843476	5.664724168	6.991173534	4.606631967	13.767856	chr1	225811864	225812118	L2a	627	-	L2	LINE
chr1_225820587_225820964	2.29022544	24.51997295	3.837075391	3.645791378	4.303306287	3.655667017	5.184517992	3.468112948	3.715689289	5.602129817	6.02443957	6.962794537	4.858049526	6.148722098	2.503272476	2.159789201	6.464442228	1.706392493	7.076653044	26.90816418	66.68437877	62.64989439	9.647189105	34.82786817	34.34756374	12.80647833	25.94737642	10.26015548	1.944306782	5.543506766	3.35703146	7.39046895	2.981432817	2.415660745	6.516372755	4.371718509	12.58265445	3.759427955	11.94531884	5.874018921	chr1	225820587	225820964	L2c	468	+	L2	LINE
chr1_225825666_225825785	33.21043992	6.730309178	7.073005055	2.393650179	7.415289626	4.972199484	3.783092663	6.093812081	4.632358739	11.39275321	8.876390666	11.05736126	11.23849614	9.079598331	6.444032998	4.658980394	10.81527031	8.921796582	4.706215656	37.78804077	42.05506961	40.32873474	14.27219157	32.71614975	45.64006353	7.205530367	14.06100921	14.76158663	7.105818135	9.06838474	3.971265861	18.60764524	2.837416995	1.990390903	8.140161779	18.12492997	7.58174171	13.06939503	21.91499232	10.55956162	chr1	225825666	225825785	L2b	224	-	L2	LINE
chr1_225826181_225826469	2.145214599	7.804700085	5.127015976	1.987212919	2.233253877	2.464734916	3.111005619	2.65445944	2.604640304	5.260326269	5.875752779	8.176764447	14.68877854	4.52158419	5.244214148	1.063911001	3.160285952	2.078249409	4.899366892	21.66982036	71.11497933	65.16070908	2.729548339	44.53853208	54.25006905	9.857041634	24.07014434	11.86964561	1.28713414	2.378035871	1.903870567	10.57494786	3.494756564	2.750957781	0.713109896	6.423144401	5.037898304	2.670950977	3.161007615	7.445061458	chr1	225826181	225826469	AluSz	1904	+	Alu	SINE
chr1_226542461_226543018	0.241129265	1.98185768	4.402879036	3.009492369	3.420621687	11.73635943	55.07533528	5.80671918	44.24125812	2.8500273	3.200560895	7.48237232	23.21821645	21.89594413	31.01139656	5.212146068	17.07539947	3.269212727	12.04819087	26.20731175	39.19474216	44.66244263	6.394081146	27.24206816	34.55395099	11.07500754	17.5143301	12.94240457	2.719205799	6.790690955	2.459258386	27.58104369	3.403294916	3.18432646	1.633609487	5.228305915	13.41289789	8.345147084	7.594992186	8.590945684	chr1	226542461	226543018	LTR66	3636	-	ERVL	LTR
chr1_226945152_226945262	25.77165132	9.266336909	9.190512831	5.58866213	9.629015212	31.46993481	158.874692	4.960698344	120.9475278	7.271282404	5.360738772	11.37620537	45.06955816	24.9809597	13.72487805	6.277841395	15.16882584	13.1941433	10.48030647	38.94779077	116.2633075	109.7032755	14.92963468	96.31589064	101.3389941	37.30053857	33.61780527	16.91437435	7.41481879	5.159997671	12.32551834	10.8851901	8.822558576	14.35492672	8.256740622	9.103353076	44.34537617	3.851382173	6.596767439	9.930964565	chr1	226945152	226945262	MIR3	234	-	MIR	SINE
chr1_227328249_227328690	0.228416667	1.562568991	4.66769695	1.82892986	2.296902847	3.645754155	3.309592772	1.571355216	3.323892972	3.164738897	1.691854812	2.515594839	2.486538787	2.607463037	1.179605235	3.029145528	2.861055548	9.326252054	1.398088994	11.82334928	21.53768262	10.9109226	5.002237475	20.21708199	10.30767193	2.656176796	2.650985841	5.864614719	1.880109653	4.387933123	0.839963536	1.913913223	3.282624345	0	1.374271319	2.606551512	3.092354577	2.422278189	2.851286776	2.673661418	chr1	227328249	227328690	MER4C	2880	+	ERV1	LTR
chr1_228655782_228656160	0	2.418592361	1.377997789	2.641669659	1.11996287	2.637990241	0.821794601	1.175823369	1.053119547	1.398444186	1.891801096	2.733466735	2.155155769	4.383728762	1.494981112	0.577139465	2.800699147	2.458393083	1.393234851	8.212208586	17.05426208	17.8285667	6.168062628	20.46144449	15.06337572	3.187400967	2.891626713	1.613346843	2.483469997	2.834994498	0.471946712	3.542658038	2.654114693	2.671569706	0	2.579880051	2.330003859	3.223888836	1.795101925	2.757459109	chr1	228655782	228656160	MER65A	1855	+	ERV1	LTR
chr1_229888413_229889357	5.056410408	3.027700945	4.048577518	5.392413501	7.720312416	4.414165447	0.878191356	15.88104545	1.878950312	9.111685886	3.955207555	14.75897928	48.37616077	32.79665807	22.36072056	4.778977796	24.83624476	5.876282528	18.92263305	15.26281413	65.41369011	63.95825715	17.76697875	38.3585658	61.48528413	3.672883237	2.673127397	3.416136442	2.85479599	16.56603993	10.14732717	3.243284528	3.166803337	12.38721424	7.347527928	4.51097439	33.28439846	20.19740137	5.814657133	3.076619647	chr1	229888413	229889357	ERV3-16A3_I-int	746	+	ERVL	LTR
chr1_229889455_229889896	5.01212104	1.215060569	3.472340801	3.032818359	5.070511901	2.340403269	1.573320336	7.86096558	1.158538669	3.130569971	2.486545641	6.918989692	20.31552479	10.10928416	6.724700865	2.660173542	8.126806189	8.743417147	16.44575501	5.848771845	20.52054266	30.22495318	7.405743578	13.44342617	20.10585905	3.613096146	2.910440241	5.864618868	3.483351305	9.225550969	1.255556413	1.971567088	3.107590385	13.19720634	1.151571402	1.939416974	10.92893659	7.910556816	0.836723076	2.369171225	chr1	229889455	229889896	ERV3-16A3_I-int	952	+	ERVL	LTR
chr1_230632357_230632577	7.413170386	20.25179288	7.75063003	3.022214114	4.34939296	11.94807066	34.76076427	3.145645358	37.24335935	3.124726511	12.38600276	8.803514528	17.62053573	9.277589854	1.053037501	2.942086228	3.921952799	5.068759983	17.61800275	43.54840183	42.06414452	59.04728371	11.71039295	42.62706099	47.44525079	7.716514874	16.60280738	15.92274695	8.09206499	5.064735487	5.535473314	8.729199066	2.175748826	0	3.68450121	6.990542734	12.47662488	5.988851567	7.61724777	3.58990574	chr1	230632357	230632577	MER20	1185	-	hAT-Charlie	DNA
chr1_230704857_230705069	4.869153745	3.34606024	4.392678224	4.990470684	2.713859547	4.23645709	3.196367187	3.735671489	3.430997338	10.2811666	3.622298435	3.789701212	3.804395833	3.348167362	3.521163213	3.861648629	7.098550313	1.755337381	0	39.54023678	79.34373964	26.66392979	6.636111298	14.96484485	5.012512701	5.284742497	2.376278395	8.360528913	2.340899642	1.900510629	3.017454418	4.476159433	3.431021164	6.432833266	3.832774415	3.234616226	4.670813868	3.347318928	6.954613912	3.811153811	chr1	230704857	230705069	L1MB3	1182	+	L1	LINE
chr1_230706583_230706849	0.086557894	3.194833711	3.950754368	2.110627394	5.240011066	3.822107268	3.351741976	1.974549075	4.0548789	3.571102879	3.348845014	4.131417579	6.070069426	4.08594761	3.792048988	4.589115857	4.514449608	5.122750289	2.195954165	90.04489999	150.1119856	34.97374982	13.30787516	12.78921725	6.998074989	2.84436589	2.878776206	8.191018602	6.639244422	5.031906661	5.077409203	4.358828978	4.425372077	7.306422638	6.302935521	2.003626248	3.240965374	4.440351919	6.089408791	4.751343292	chr1	230706583	230706849	L1MC1	1366	-	L1	LINE
chr1_230709150_230709271	2.965265718	3.348203633	5.92726536	6.337563237	4.423761462	6.296858937	13.92563038	5.187179774	18.14866202	8.498423716	6.13386882	8.319721892	7.401834504	6.427266976	2.280714999	1.561665729	7.145755331	0.034908842	9.424061166	112.5470432	192.0161071	158.6427288	7.04217722	42.9926831	33.27596559	3.408423116	4.822656947	0.279493013	8.426776768	2.723612397	0	6.333039217	10.49829934	2.185107172	0.693727022	5.453355391	3.288690642	4.111781745	7.576629193	5.279758934	chr1	230709150	230709271	L2a	202	+	L2	LINE
chr1_230709287_230709453	0.667500248	2.883618725	4.6188294	2.472657851	3.135601664	5.283609991	4.745520201	0.206774453	5.97015083	4.725096069	3.428548905	7.310695326	5.355899334	3.174612009	1.678677289	0.980221699	1.985076562	2.150151473	5.791825333	82.53297778	133.5327299	93.05180929	8.039401695	23.94124739	16.22175902	4.040845898	3.621182569	9.578502019	4.350385397	2.515009702	0	4.057555497	5.876802947	3.467567835	0	2.500529047	1.208751736	2.413053439	2.327530793	2.59950133	chr1	230709287	230709453	FRAM	1048	+	Alu	SINE
chr1_230709599_230709802	9.392654715	2.426136769	6.829084204	3.906133576	1.888095979	3.861744736	6.657021297	3.087308792	7.522501971	6.975428774	4.802700841	4.631385142	3.375227117	4.412965528	0	4.080527445	10.40616418	3.691290142	19.19148667	50.01671503	110.1985118	80.51235751	5.025232738	17.69820197	12.88674732	2.927345649	2.08748852	0.503880096	3.972545527	1.444486412	11.37960601	4.271275955	2.297411861	5.689188476	8.270052876	4.999225313	3.728071078	4.688070979	2.702912613	4.636177705	chr1	230709599	230709802	MIRb	490	+	MIR	SINE
chr1_230711052_230711473	0.209644181	3.271768179	4.775201771	2.053407899	4.169452258	2.411405735	2.09404168	2.634263863	2.784357522	5.966565747	4.151289313	10.02319423	8.62775254	8.395821687	8.623197867	7.613131448	7.970469294	1.975532171	7.513990424	35.70294328	70.37209373	59.72838797	10.86323018	17.19553813	16.0787319	4.209514641	2.914794706	7.748495638	5.060561706	3.272642718	1.897249693	3.119956678	8.030238113	2.605860521	0.021267697	2.708273882	4.036421407	3.514738956	3.325600702	2.905028956	chr1	230711052	230711473	MLT1B	2155	+	ERVL-MaLR	LTR
chr1_230711555_230711651	3.512622415	4.934415186	3.781124935	3.473710321	0.228022083	4.213583382	1.435219783	3.13793537	4.480569576	0.339375312	4.753525384	13.2896124	11.69019007	9.556222841	5.715007814	3.888858311	9.324651808	7.968336528	8.864354576	47.94254669	96.25400416	76.76426641	9.153949102	25.20767609	27.74953856	3.39894372	5.178745314	6.644192761	2.066516402	3.280071472	0.990503747	6.905306722	7.667800049	1.071056342	1.422333024	4.798426335	4.106280142	6.265415311	4.6010058	3.829020376	chr1	230711555	230711651	MER5B	246	-	hAT-Charlie	DNA
chr1_230711835_230711885	3.11789	3.428570008	8.060428858	3.28594501	5.864896965	3.046082997	2.492988992	1.831875944	3.017896986	2.687859964	3.602604055	6.553122997	6.168899012	4.959094	10.11677494	3.543028021	1.138157392	5.575637913	5.362764072	34.61910057	84.52587814	52.78576927	5.347770071	17.35192986	12.61940985	3.986319017	3.707240987	5.183683205	4.816470957	4.331225109	2.861067009	6.599819899	0.776212615	0	5.372223997	1.589779931	1.367278796	1.818852007	4.983945799	3.277477026	chr1	230711835	230711885	MER5B	235	-	hAT-Charlie	DNA
chr1_230713031_230713309	4.020298547	2.759312458	3.734149703	4.744186038	3.769930454	4.279503567	1.777043604	3.370287999	2.642891411	5.844345429	3.306402479	8.543695292	8.0716727	10.98149577	9.096744728	5.848405675	11.84813478	2.181876765	11.86770955	12.65151521	26.33480764	36.21530452	6.929262765	21.96307947	27.7485329	3.584460157	4.172976008	5.496180127	6.618980305	5.638616396	4.217135972	3.675608206	1.158735412	10.10513528	7.107802888	5.253126302	1.837325884	5.833507797	5.523098193	3.753877515	chr1	230713031	230713309	L2a	377	+	L2	LINE
chr1_230713328_230713448	0	2.031901511	3.731678647	3.965039138	8.773253171	5.484724005	2.335488502	2.217371265	3.091215988	5.362140135	4.549275486	7.079013117	8.494127512	11.00126502	12.80061038	0.683454176	9.580961823	2.569579661	4.522489977	11.97834516	25.02987531	30.52663479	8.746490161	18.63037326	22.37004821	4.390529994	5.923489952	5.821249366	5.844189485	4.270096008	7.382678044	3.702049351	2.413088512	0	1.044598915	4.236185976	1.709099474	1.779208511	0.861140167	3.992818316	chr1	230713328	230713448	MIRc	412	-	MIR	SINE
chr1_230713489_230713646	0	2.058082561	4.026221034	5.759818812	3.78032575	4.141946267	3.31260146	3.253486478	1.831308199	3.927248848	4.839313926	13.49610769	12.2589573	5.915895605	8.27780967	7.779369316	9.233189844	2.555903164	19.61512823	13.96686544	29.74995008	37.44332878	6.983966341	18.20933832	24.36550632	6.093577497	3.665985759	2.962710194	5.43804531	7.360719268	7.688110965	3.021696817	3.585797603	2.590416103	1.808919297	3.988653607	2.390958066	5.526954762	3.23564872	2.700091261	chr1	230713489	230713646	MIRc	477	-	MIR	SINE
chr1_230714616_230714746	33.50346756	3.228965653	6.043254508	8.159248961	4.703672802	4.759952622	6.082632252	5.300626157	2.87898783	4.755440334	3.835657707	11.8640094	22.94019233	12.01821092	12.35932447	6.005992152	10.50047842	7.070269189	10.80459074	77.51200614	118.3580009	91.89826402	15.58720617	69.55886999	61.08627437	5.876882106	6.817504905	9.151939649	7.682126265	5.675998504	6.271041153	10.42583394	9.138750238	2.076201802	8.858997939	3.036391973	6.107001987	6.99557961	2.184214131	5.532270901	chr1	230714616	230714746	L2b	180	-	L2	LINE
chr1_230715429_230715520	4.744038412	3.635836795	2.037253951	2.627721632	4.270909071	2.289788815	1.209862089	0.542913241	1.193690879	2.846284709	1.802211006	4.643541588	5.661610535	3.148454637	4.108153314	6.467435161	4.184945589	0	2.403134755	16.45100757	40.43844999	23.2947713	3.163401321	23.38341872	23.63636166	2.863564727	2.235354101	9.583282052	1.449628695	1.217725604	3.854207592	1.35839254	10.14929065	5.286346954	3.766582201	4.047955094	1.775688701	1.503666908	9.144858014	1.625810657	chr1	230715429	230715520	AluJr4	609	+	Alu	SINE
chr1_230715590_230715667	1.245909093	4.146632628	0.800226583	3.94679081	2.35073637	2.319589884	1.77506208	3.400372165	3.158647283	7.743060323	3.291851889	4.762714919	5.510982185	5.054239632	1.049538569	2.390138661	7.390614138	0	5.605068359	33.66750772	65.97022272	71.96453451	2.981655811	51.39698554	49.65161049	3.395890895	2.441331269	2.016016245	3.650833161	0.333415462	6.377836401	3.238391706	1.288088202	0	3.357640028	4.617768696	3.429156526	9.2159986	3.830149465	2.577227673	chr1	230715590	230715667	MIRc	268	+	MIR	SINE
chr1_230715791_230715861	2.754705725	1.595785281	2.20574482	0.568669373	3.619834127	3.792402666	1.431191484	1.78165209	1.364578448	2.204977815	3.724632733	2.43000133	2.870106236	6.691301114	0.48745257	6.350271191	0.046455301	3.46365262	8.349209785	16.91293419	24.38218002	31.79783903	10.80754854	33.85304181	15.66747849	2.802769794	3.848399299	2.605701762	3.684301473	2.684559284	0.745319416	3.374676422	2.174629737	0	6.771240698	1.179872463	0.859940071	0.209867404	1.750587262	1.713596451	chr1	230715791	230715861	L2a	193	-	L2	LINE
chr1_231233277_231233349	7.914640917	5.630976088	6.164735132	4.683771359	3.612500168	40.94376797	175.150681	2.244870765	150.0607775	7.517175608	4.744474166	5.040263785	7.226020376	4.482507216	0	5.303608772	4.04476305	3.754637857	4.749953091	87.88508087	118.3730558	118.8781397	21.57825539	110.1431165	107.5597006	3.010412905	7.010846251	1.051058615	21.10826219	3.245504419	5.530457301	0.666536555	4.219462355	1.46632776	5.930274993	6.042460104	8.07321567	3.688222703	2.394172079	5.363998916	chr1	231233277	231233349	MIR	207	+	MIR	SINE
chr1_231233350_231233559	2.432802357	8.69628549	2.31914262	2.66469066	7.290610624	27.7409971	104.4873396	2.220013668	86.0430785	2.480529582	5.169349673	3.67261483	6.205949845	2.251181683	1.91044728	1.582213855	3.665052969	0.442607042	6.536171436	22.75918973	93.90343479	66.17719652	11.74238952	60.60865437	64.73260421	4.938501027	5.000341908	1.087587764	8.946575517	1.890188515	3.204907951	1.331669858	4.234406572	3.566772157	0.294529324	5.659964306	5.078976552	3.576113383	6.337954853	5.873756005	chr1	231233350	231233559	MER46C	1132	-	TcMar-Tigger	DNA
chr1_231423827_231423967	6.660637111	10.1833121	5.175946532	7.78433499	7.308996626	33.07153115	67.42278373	3.236844189	55.09077899	0	13.70754151	6.861329106	11.59215797	5.371920477	6.463035445	4.560010223	6.883124644	3.837775014	2.770838207	47.95302407	67.81293349	77.31214654	10.22325265	68.86128845	94.25582927	9.225402181	16.01490553	8.761568404	3.069277992	4.401703636	6.611705886	5.455813391	0.366544405	8.741123142	3.741370203	2.869360002	6.742541711	3.259941228	8.181378002	5.983081388	chr1	231423827	231423967	L2c	258	-	L2	LINE
chr1_234538252_234538414	1.213992597	10.21753649	9.346340692	3.999925687	10.74109825	37.10182103	197.6259385	7.007456179	149.1253318	6.777462518	12.80708793	14.11786262	14.81764829	7.625585633	1.895647654	5.09502991	10.65222448	3.843287914	10.62483516	187.1247641	235.5334806	229.6683973	23.34958046	150.5263214	157.0567915	6.169303141	3.196368162	5.533779798	17.73651987	11.49644535	2.029964431	8.6489572	5.736419148	17.23890478	5.140093073	3.145094127	8.626338046	2.989962572	8.904946992	7.948566372	chr1	234538252	234538414	MIRc	544	+	MIR	SINE
chr1_234620786_234621173	0.498267494	4.304588145	5.834148403	2.535598665	4.663295014	8.333580577	20.23148463	4.924784015	14.44277359	3.706300413	3.956914043	5.726126567	6.280279848	3.240135177	4.417765613	1.996745624	3.679477315	1.194062045	7.32277865	14.4655824	28.93460973	19.00874108	7.768757842	33.67654829	30.42031992	4.516945583	5.206469142	1.08588818	3.045620873	5.289021069	0.32746356	15.23932543	3.328379341	0	0.795306452	5.631913847	2.007398468	1.861148385	12.15060987	6.384214189	chr1	234620786	234621173	AluJr	1411	+	Alu	SINE
chr1_234645548_234645657	0	3.152890558	1.713970935	3.208424933	10.86549259	9.446620136	27.39365814	12.62163299	18.13659729	2.966581323	5.669879082	10.58764414	17.69894171	14.71734478	13.35099752	5.49271923	4.872833303	8.909076993	7.518414729	20.86541661	61.92560777	43.93135249	9.924926425	48.10234574	35.16951797	16.03976635	12.81625027	23.67155408	2.260988647	5.048711829	3.684028772	22.46735421	2.518142761	0	7.192734998	4.789975328	9.671792547	1.876611742	4.238936339	6.43741119	chr1	234645548	234645657	Tigger11a	315	+	TcMar-Tigger	DNA
chr1_234716466_234716609	74.29597356	5.27947943	7.652087965	2.234835575	18.94988095	75.87327405	277.4116438	37.64098349	245.461464	3.238074344	3.961405527	17.29496213	24.11769309	7.486189135	5.385541286	1.853643611	12.60825792	6.70517646	11.43919653	137.0859308	143.6251332	169.0531742	22.85459915	145.2107302	116.9991843	8.579139389	11.63956957	6.282604668	23.2632032	12.50977691	14.16763342	16.42635802	4.524141298	4.327022909	13.11163236	3.446377914	17.9499748	6.67662073	22.01000977	31.29217997	chr1	234716466	234716609	L2c	311	-	L2	LINE
chr1_234716642_234716691	18.2962099	3.083574242	10.99215179	0.505824452	14.10594286	45.13884354	179.7732463	40.32129467	150.4673269	3.947841644	4.971723863	11.38810405	13.89572459	9.938328724	5.204379714	2.698112011	12.12998371	14.41753273	8.821067946	66.87376925	78.27132852	79.80247622	15.7411998	57.44128971	64.20392772	11.69736197	18.19322033	11.47277686	6.924498762	18.5499057	13.69738164	16.23253229	8.589386648	16.4873999	10.99227461	1.820056969	13.17452643	9.396922092	6.513371565	28.18386109	chr1	234716642	234716691	L2c	182	-	L2	LINE
chr1_23478932_23479095	17.28890484	16.70022826	20.46810039	13.44614785	5.457325848	5.199282228	16.3509951	12.67112215	12.62114466	2.136195326	4.718494064	28.83636685	86.27776388	72.37721917	58.15302469	8.589896764	38.96258884	14.03497195	43.46596597	90.89935307	119.4556713	135.1998284	15.30128471	117.862402	123.2802981	25.49854136	46.73512701	21.97549491	4.471859452	13.86401721	13.0745806	46.60667878	10.09421759	9.149502637	8.098848442	6.408602656	46.43806298	5.169002747	52.78348766	20.18410744	chr1	23478932	23479095	MLT1O	373	+	ERVL-MaLR	LTR
chr1_236058993_236059196	1.729665553	2.248021814	2.756074598	2.078400268	3.827057078	3.778200038	1.439703401	13.31955414	0.965639532	3.460631298	3.574535033	10.18552152	13.26996512	12.71776137	10.4892291	8.039045404	6.015159323	2.434503352	16.85662168	29.54137067	71.24336015	49.50359753	6.088323096	56.29642551	64.9317567	3.960382292	2.990890651	2.081065684	0.773755628	6.78022449	6.858763718	21.87572992	4.157754347	3.10689524	6.842089008	7.111323332	5.207228125	1.346734814	9.60210359	11.99097627	chr1	236058993	236059196	MIRb	474	-	MIR	SINE
chr1_236059419_236059592	0.377085552	2.991187895	2.020025448	0.740218802	4.502645825	3.864213019	0.855070397	5.397118012	0.14510401	0.160075319	1.578381542	3.59112319	11.50963833	11.06949864	7.754457074	1.234483361	7.954236951	11.51946709	0.601410585	6.155697434	27.85412727	24.59703148	6.439627176	21.06555174	22.87742613	3.589603696	3.442280463	2.36342948	3.608081942	4.776519519	1.293851712	13.71168735	2.669635751	3.382981849	6.888337226	2.567453821	4.04713379	1.268100008	4.062325136	7.879375574	chr1	236059419	236059592	MIRc	351	-	MIR	SINE
chr1_23735126_23735371	3.14823468	5.462233485	3.566694207	0.942673329	2.55145818	3.85775755	16.11866683	5.031521657	16.85586766	2.150951029	4.877871722	6.497406356	9.367704789	8.79173223	0.977347432	3.497503103	4.6735491	2.33438772	6.079066778	27.61332656	57.0402181	61.97263414	16.18753128	37.63974848	45.02758898	7.188055811	6.765450676	7.840864979	5.823424382	1.662344654	1.744804144	4.566251691	0.61516172	8.891950973	4.182203063	4.911782021	32.86364164	3.443537951	2.59601822	3.903049501	chr1	23735126	23735371	MIRb	735	+	MIR	SINE
chr1_241525076_241525241	3.55831814	1.494762121	3.445629308	4.578129968	0.702761503	1.509337586	0.831349283	1.888509374	1.173486684	1.515468207	2.67653674	2.930247285	1.708962344	1.396707155	0	3.27660624	2.283972955	2.227182872	3.219021234	29.55443864	39.67573829	34.3867691	7.600808499	28.93456982	32.17444442	3.592894375	2.691074254	0	3.947255819	3.604058977	2.574450497	2.29160397	1.902636064	0.422859024	0.335764002	2.509807974	3.201618361	3.279866242	0	1.739767213	chr1	241525076	241525241	L2a	314	-	L2	LINE
chr1_241531322_241531455	5.078063158	20.66774069	6.841597794	11.48281083	10.99009653	13.75447683	36.30290285	11.03967276	24.65935994	8.282809709	11.88636864	10.03529737	11.92856383	10.83708369	12.80519896	3.840501491	15.44433298	4.141392564	14.69683231	109.1953094	135.7764257	140.6918054	26.66898581	141.7112291	151.0498291	13.67272228	26.26553751	16.90308576	6.49777293	7.633213904	3.662062957	17.67175128	6.565712631	0	16.91652938	6.999934024	10.5119401	11.53585966	9.717263731	10.35687221	chr1	241531322	241531455	L1ME4b	574	+	L1	LINE
chr1_241631883_241632007	0	1.634283884	3.585298996	3.631194965	4.35587316	3.186234428	1.015524389	3.518706587	1.832163094	12.43100473	4.271201418	2.194104427	0.895009602	1.77303033	0	1.769927181	2.37771077	1.113900707	6.551957816	13.26464598	15.62510142	22.64752077	2.155340726	19.49912757	26.05877087	3.778164014	2.590889012	4.497831341	1.45638939	3.244333077	5.271525171	1.857844611	1.65536599	11.09802782	5.126718077	6.457311446	1.977601239	2.868187182	3.864440165	3.646934046	chr1	241631883	241632007	MIRc	299	+	MIR	SINE
chr1_26072391_26072609	2.640412893	5.687027341	7.59331624	5.846653309	3.874913468	3.090656198	1.938757508	5.568114731	2.579051652	5.040198688	3.833111398	16.91076312	54.4780649	27.50425741	31.33175761	4.312913425	12.93207412	3.034280593	15.83964618	56.1471768	80.12238777	84.95875763	14.57307193	80.21142698	135.2410547	6.703557406	3.821426707	1.434331528	5.636525734	1.517337681	4.879869728	1.897644499	3.853372602	5.967314322	5.964426822	9.808515168	9.319917624	1.001201831	3.248941268	7.293044106	chr1	26072391	26072609	L2	244	-	L2	LINE
chr1_26072642_26072827	6.808802915	4.702409327	4.602430931	3.812200568	1.975804388	4.850617329	2.176627634	4.999024677	1.310024917	0.616379985	2.554575916	7.729657361	37.47368972	15.17693181	16.44604109	1.506408502	4.74694934	8.399978133	12.37974692	14.15058036	29.47649576	31.06052325	8.179350874	22.82844438	58.23465104	5.654238394	3.834466457	1.858004891	2.523347691	2.185434335	8.486782202	4.655451924	1.43704378	8.163190197	5.732186459	3.621807473	3.213995754	5.378654417	1.799312471	9.755507531	chr1	26072642	26072827	MIRb	721	-	MIR	SINE
chr1_26904160_26904421	0	4.629803473	4.597084849	3.412200714	3.030404038	6.384295226	11.68616141	0.918809054	14.29040381	1.945755874	5.486624986	6.558845008	2.786516823	6.298770888	1.376152166	1.019368474	2.133997562	3.233520909	3.710762081	10.20687791	23.82762717	23.96790017	8.073751705	23.91563836	21.68222263	2.048492269	4.733371917	5.112843474	4.147624705	1.44200074	0	3.943053637	4.152029794	0	0	0.908467263	2.68768453	5.986713658	0	2.515804631	chr1	26904160	26904421	AluSz	1441	-	Alu	SINE
chr1_26915541_26915757	15.86925834	4.255185298	4.07748224	3.209444626	5.236857314	7.143794017	19.02570038	3.598388315	15.97065915	7.735892437	4.175892525	14.65588007	33.77040092	24.19511932	26.69982356	1.704080066	21.6649041	10.82195349	45.53265647	54.02554296	92.89826504	109.1282276	6.804116642	63.3183405	63.26496874	10.73522779	11.79059206	1.414245588	7.085329758	1.145710664	7.98325251	7.185493538	3.579605025	13.59646624	9.249056771	4.168777567	15.04731781	2.163447232	5.152448866	4.444194993	chr1	26915541	26915757	MIRb	384	+	MIR	SINE
chr1_27951505_27951563	9.527368192	2.572819467	2.479895522	2.415086719	3.708288094	6.591208507	19.64905357	3.327492656	15.73497271	4.869456653	2.634501313	6.423479738	3.638643396	3.361226374	0	1.787351361	4.662885296	1.507519119	2.956552958	81.4079578	83.20271992	107.3402663	6.275466467	74.98731449	120.1281883	5.565118305	3.657664274	13.03805766	4.552356206	1.752480527	1.027198298	3.207993273	8.555818311	3.767164504	1.736709825	6.090376196	5.59494705	3.719716195	2.842000495	3.619007933	chr1	27951505	27951563	MIR	419	+	MIR	SINE
chr1_27951563_27951846	1.583097006	3.851272172	1.108902137	2.786001748	7.087396094	6.570698718	12.6151287	2.77883868	12.17602689	4.44666372	3.452067615	4.145095524	2.661332229	4.191994504	0	4.001036513	4.071540417	2.526916886	0.903231277	29.32854107	47.15701511	43.64924802	8.218508215	36.18690214	56.42996794	4.24378446	3.279875193	5.982868601	4.181842322	3.560804192	1.0936397	3.547193831	2.644899445	0.022707902	0	3.806608918	4.375847859	1.991390959	4.876987744	3.678025273	chr1	27951563	27951846	AluJr4	1804	+	Alu	SINE
chr1_27952460_27952554	0	7.178977053	6.772282509	2.149347014	3.673251685	9.04938714	70.22994248	2.590531948	75.6892701	3.803897219	4.331118979	4.604494876	7.391627119	0.692089787	3.9356468	4.044888519	6.911185295	3.172468885	1.913076082	58.49681911	78.8256448	105.3840426	15.30009795	61.7855602	93.74634373	5.493862558	4.336724038	9.059209773	7.902346337	7.134476175	8.422059506	8.914133721	4.780225901	9.092584103	3.976781074	2.557510193	10.82224999	8.466136171	2.519699586	2.327000839	chr1	27952460	27952554	L2a	265	-	L2	LINE
chr1_27952565_27952803	0.463551472	5.268642808	3.816848375	2.094641864	3.426511631	5.567562013	31.80816613	1.208189292	28.48439316	6.348324588	6.619397494	4.652456833	7.041533457	4.131919025	0.012576177	2.002120819	3.030219874	3.393371206	7.383144283	23.99387632	32.04586986	40.71415908	7.244460507	24.07959402	36.93962015	3.220870877	4.695214055	6.820574014	3.081996044	3.471641064	4.424539951	7.145779918	4.789276119	6.67320539	5.117578767	5.861075448	5.513959882	3.912821515	4.478289975	2.682736705	chr1	27952565	27952803	L2c	276	+	L2	LINE
chr1_31417159_31417403	10.72193219	21.49565481	5.157791437	4.976626186	2.805667879	3.414959531	5.616477042	2.265197717	9.496581807	3.685288937	8.104968763	4.126339463	2.366544268	0.583240973	0	2.781100666	2.464076268	2.009845748	5.893406634	63.27504437	88.12365521	93.52529707	15.28600806	115.1149982	165.0720896	2.370965598	2.768054694	2.937890031	4.408937931	1.824476936	3.554259064	3.920207084	1.465119768	0	3.880552724	3.367398938	1.868839635	1.123881063	3.869697665	2.952891277	chr1	31417159	31417403	L2	312	+	L2	LINE
chr1_33343491_33343629	1.459880452	8.445654268	3.177443065	5.228254819	2.969711433	10.20203629	7.668867263	7.591919647	6.870507769	0.650716154	7.752083844	10.71384839	19.12710721	14.8324471	17.22350726	4.58568409	14.255079	10.1926016	17.12658008	19.65841805	56.47229615	41.69748023	5.38404784	34.81227746	43.47010897	13.64827896	17.54404194	0.695014266	4.41795244	4.359822792	11.22838917	12.58004484	1.732729286	6.466253699	1.646378749	5.406041764	14.38565148	3.090220521	8.401004401	7.70268669	chr1	33343491	33343629	MIRb	426	+	MIR	SINE
chr1_37517468_37517881	1.161440689	1.533635949	2.215805845	2.520094686	2.852145032	1.394330628	1.349112781	1.405033056	1.949569975	0.771114735	3.187088644	1.89855012	2.555217499	1.923835785	1.384231936	0.760967773	2.335887846	1.830726694	3.892359712	9.444619669	21.60140407	15.56728921	2.718900789	6.988371323	14.81589273	3.130692892	2.212280659	2.620333318	1.978605639	3.881962732	0.448251328	1.841288933	1.919911287	0	0.087396127	1.313002888	0.226153072	2.40932517	0	2.573233997	chr1	37517468	37517881	MER51-int	3561	-	ERV1	LTR
chr1_38985847_38985958	0	2.582175762	5.686674487	3.389977681	5.389738875	4.980638946	10.93249757	3.690758267	14.03840899	0.451277634	4.179509146	2.821753867	1.318039118	3.929966182	0	4.979984977	0.455717928	5.719478646	1.828379557	25.0747016	77.07266751	74.18154426	10.70169932	51.69478408	50.23597803	8.614792489	17.68737418	2.122719945	1.912548662	2.463925605	2.842872324	3.178677125	2.523275856	3.597758009	3.947495984	3.086291765	1.039017376	2.415050667	3.250132505	2.837443541	chr1	38985847	38985958	L2	235	-	L2	LINE
chr1_39568281_39568405	0	5.736119524	3.994102316	0.266509663	3.635584154	5.555057737	4.944837916	1.48477955	7.912910965	1.589593725	4.229371013	7.062899243	6.025048771	4.121648527	0	0.423300406	6.323080122	2.180112307	13.40432202	16.15094746	33.2355017	37.00434529	3.670398737	24.22113422	48.20321583	3.756410537	2.06545927	1.553673735	3.417481007	3.353484959	0.977215123	5.223354955	1.629280479	0	0	2.570416564	3.103158467	0.067699155	5.30622938	3.349892009	chr1	39568281	39568405	MER5A	837	+	hAT-Charlie	DNA
chr1_40390970_40391188	0.264041287	4.355664592	5.298025208	1.147281491	2.516017617	2.578877628	4.635197171	4.528337277	1.763397717	3.370096124	5.701130618	3.211041744	2.692569441	1.146400194	5.89289616	6.049515376	0.563524259	6.665341701	1.914957207	26.26582299	51.70580631	53.62118551	9.632646447	33.87112838	47.45956771	4.156710986	5.801124288	4.554764696	6.099981155	3.005834237	0.015440184	3.740759926	2.043394251	1.448663749	2.212756624	5.213300882	4.93608725	2.20264637	0.536945692	2.336677171	chr1	40390970	40391188	MER20	1000	-	hAT-Charlie	DNA
chr1_40395399_40395522	3.193935622	2.603121624	4.440152157	1.024329363	4.743025475	3.000178411	5.329834698	0	15.70737494	0	1.60714348	2.05510876	3.02201903	2.538902114	0	0	0	0.188876504	0.187974392	8.346315651	21.76155641	12.81524793	3.906836689	13.90441346	28.84380993	5.949588	3.413148089	1.514470527	3.579951401	2.892308641	1.327228105	2.651480872	2.240291129	0.089565693	0.532308288	2.441574073	2.887298776	1.576565697	2.769477798	2.807449674	chr1	40395399	40395522	AluJo	933	+	Alu	SINE
chr1_40539529_40539804	0	2.399147665	1.518942887	1.14709296	2.541206229	2.355606174	0.997828303	1.250856771	1.395654469	2.042179469	2.924781767	1.893586292	2.014619419	1.558290481	1.989614909	0.276761635	2.40835472	2.012144381	0.077069491	10.54791982	31.84472941	22.92802767	7.367582552	36.98318092	30.41732602	3.59577018	1.934269902	2.217618569	2.853998527	4.821501102	1.343323809	1.442703004	2.27846053	0	0	2.239793551	0.966943547	3.659069249	0.106412944	2.339065885	chr1	40539529	40539804	L1MB8	3370	-	L1	LINE
chr1_40729679_40729975	0	1.680683924	4.063193806	2.740716893	1.087666927	3.399342621	2.679751238	2.431436458	3.090065799	1.114437177	2.259995886	3.314904044	5.445718524	4.401095195	9.822720309	0.783571603	2.119696677	1.770926595	5.589286449	4.699006069	20.13677371	17.99857079	1.701182935	10.63275417	14.31883016	3.994114898	9.236505038	4.895992213	1.94122344	2.535908057	0.327498809	3.673108974	2.893681236	0	0	2.095954011	1.744193185	0.499144496	0.239434459	3.554584858	chr1	40729679	40729975	AluSx1	2355	-	Alu	SINE
chr1_40729975_40730033	0	4.813400597	4.485740884	3.383064338	1.641398473	4.08625273	2.336556591	2.496414748	4.157840223	6.389629364	4.019602221	5.815237267	7.827749811	9.815780393	19.62564317	0.650459836	4.261070186	5.87713697	7.463358624	27.10706037	57.14413432	60.00831847	3.317563135	45.14396714	63.52048348	4.56733226	9.696715108	5.821247808	5.659591477	5.820531697	0	4.85289928	3.420096058	1.329587404	0	1.26854691	3.332475539	0	0	3.843974553	chr1	40729975	40730033	Tigger1	10461	-	TcMar-Tigger	DNA
chr1_40730043_40730194	0	3.754616955	3.46972235	1.601625975	0.804158945	3.544325538	4.777497397	2.099752188	7.207820229	2.281685144	3.520468706	6.525549295	10.32939356	6.77894759	11.84565558	3.828070668	4.304719597	3.899474968	12.18993381	26.30371494	47.98726942	49.30263214	5.326588506	33.55834122	53.8213456	5.981397266	5.366725767	1.96428062	2.681121364	1.43938384	0.040124028	1.349995434	4.55075678	2.641668914	0.007412	2.359891197	1.769808694	1.791980732	0.956878588	4.125509066	chr1	40730043	40730194	AluJr	835	-	Alu	SINE
chr1_40739686_40739747	4.529392606	2.276134266	2.074572004	3.650708472	1.232292201	5.149493186	3.969966724	6.271573864	3.693129848	3.85887071	3.216095975	4.453809336	4.550826393	6.957230857	3.680077545	1.833898888	6.639975345	5.124155983	7.496394861	6.297700491	19.09005412	12.25042138	4.122279026	6.707692365	17.77262434	2.789228197	5.954868379	0.218126547	5.723237186	3.73628091	3.211456713	3.669716855	2.094291636	10.35438489	4.155769297	2.459996106	3.071067724	4.692772084	0.052470508	4.739195628	chr1	40739686	40739747	L2c	186	-	L2	LINE
chr1_40739809_40739995	2.854841951	2.054634265	3.836647183	2.836713999	7.266172576	5.866504902	3.312611506	4.353366331	6.387554417	5.412496836	3.630962535	6.355333997	7.041323064	6.352769336	3.20554476	3.247071419	7.2108367	7.298829781	2.974709302	9.509384401	37.99295007	26.30191616	3.59427262	15.3233275	23.35239198	3.722770174	9.036212572	5.210213	4.09152085	9.866565351	4.13868124	4.5696166	3.317686367	0.454088759	4.573128003	3.945788769	4.608195788	4.554648086	0.737487853	4.802921685	chr1	40739809	40739995	L2c	310	-	L2	LINE
chr1_40740268_40740441	0.216269652	1.179755479	1.920628285	4.229667978	2.709703401	4.307089119	3.922465578	4.689050357	5.325813985	3.820627043	10.98421835	5.68271223	8.451093464	5.476202821	11.16973504	5.218592131	7.579340813	4.96621009	2.368519274	50.41825007	101.7468245	80.20678504	5.629194498	55.38590463	77.57460699	4.782577856	8.108187372	7.825747537	0.805080673	7.219539317	1.501062598	11.21838947	5.600997582	2.441054071	2.238426658	1.480964676	2.657886708	6.443213238	2.645665254	7.034426154	chr1	40740268	40740441	L2a	523	-	L2	LINE
chr1_40743749_40743916	8.346919518	3.216846339	4.336971099	5.363198701	4.01458809	3.160143662	3.175169881	0.804416239	2.662974406	7.19639325	4.184071161	5.41010771	9.799864643	8.001171747	4.002192359	4.522096907	7.49898798	3.027597916	9.387581791	17.70552101	44.96510758	33.12983521	4.038025395	22.74298123	26.15808028	4.739935198	6.966784574	4.880087083	2.101546143	2.698125217	3.754961878	2.311966005	1.624212073	2.787130001	3.930650092	4.225214778	3.46471861	4.013032376	0.375103765	3.993872917	chr1	40743749	40743916	MER5A1	740	-	hAT-Charlie	DNA
chr1_40749235_40749319	9.593500137	2.238820604	2.764641921	2.132509847	1.209559127	22.07879278	46.48993805	3.210628353	67.82355704	2.312604186	2.69218415	3.984329661	4.016320477	1.249886069	8.166963143	0.312436315	1.148477253	0.286626308	5.352062265	10.21614756	35.12086911	29.63262351	3.208781907	17.67974622	29.95459513	2.780766198	2.722158994	0.184801658	3.370944433	1.667455595	3.738620809	2.305332144	2.166413517	0.098362288	0.532958578	0.611631672	2.194242274	0.699557922	2.180068453	2.10101498	chr1	40749235	40749319	MIRb	347	+	MIR	SINE
chr1_40758372_40758559	1.015782365	3.057280342	6.44929997	2.898859523	6.013651644	4.94046897	3.706778607	10.16669471	3.263231158	4.116068449	3.71297882	8.400091549	7.371440158	6.261332064	2.541759573	6.120832617	6.521122909	2.037443071	12.64575932	13.5254696	48.21255363	41.34280818	7.116301093	33.79838413	26.44735354	3.895066171	4.112556487	0	2.712365509	9.231486377	5.3945341	4.214543837	3.027831312	6.264337185	5.868388557	4.830304921	5.548788429	4.721829564	1.295929038	3.370712557	chr1	40758372	40758559	MIR3	273	+	MIR	SINE
chr1_40758894_40759025	6.766730441	2.740296282	3.652147188	1.426177549	2.895875965	5.455464418	2.766277477	7.130317786	5.133506382	0	3.474831894	6.068577683	4.228412861	5.499883732	8.472159069	5.304026394	3.660078731	6.171504152	18.31139972	44.79974528	73.16143502	93.44163309	3.109472701	71.83845042	54.47617569	1.819693967	3.27610375	3.982403345	1.834446296	1.765125313	2.972834889	0.995078298	1.553742372	4.120706063	0	1.289051214	4.744205398	3.603524075	0.649214881	4.611830215	chr1	40758894	40759025	L2b	408	-	L2	LINE
chr1_40759095_40759249	0	5.620271881	3.617306702	2.34588291	2.613568371	5.532935286	5.95615012	2.892119522	4.806093061	3.868884079	3.712801449	5.325825444	5.199528115	5.277720176	10.11444395	0.010651234	6.401674885	12.46618938	2.30625139	9.940305645	29.86348711	28.87752596	4.795934612	28.81456381	17.94058374	3.868020209	2.48769843	0.032400291	3.239135492	3.656225962	1.160600733	3.923278225	0.896061248	1.728792701	0	3.4028964	1.745707619	0.456075202	0	4.976490965	chr1	40759095	40759249	FRAM	793	+	Alu	SINE
chr1_41232517_41232681	16.98167874	13.40909505	1.100933768	1.952102049	5.220687138	3.543800674	10.90524482	3.304732276	18.3271436	0	2.713469762	5.672547249	7.869506379	4.324132482	7.621525508	0.752133181	3.374145899	4.481523767	4.076702927	21.16740391	13.70511942	30.05658571	4.059471051	37.70093554	20.24736607	3.447122754	0.866675478	3.126976371	4.947165266	2.302346285	4.301859911	3.688924053	4.410900705	0	1.30347402	1.812265619	8.950985155	1.61922025	0	2.65156218	chr1	41232517	41232681	MIRb	540	+	MIR	SINE
chr1_41233835_41233954	3.377881691	6.356044405	4.82722625	3.638598695	3.975761307	3.922876969	4.593544187	3.989978786	13.51990168	1.095129957	4.678152617	5.075729939	7.853642343	5.484004221	7.44509361	0	0.807654242	6.140723741	15.11709096	20.62401529	19.45041515	23.98084373	8.736075037	15.96275617	19.05966969	3.301573321	2.992289491	2.11978153	1.947247321	0.393320404	3.363130002	3.037291571	3.395482058	12.61739325	7.542925967	0.246010295	0.572249099	4.940408318	23.08307664	5.428931513	chr1	41233835	41233954	MIR	476	+	MIR	SINE
chr1_42152559_42152729	0	7.751692887	7.008883743	5.024454476	1.455898462	10.07015167	50.27401491	3.712733005	42.95829595	2.433924385	4.28830074	5.667867593	12.73163583	10.06682524	13.99376901	4.666145078	7.729038626	7.459026112	6.88149094	11.98129805	33.99705235	41.74349614	12.3271607	15.03378763	35.78458333	5.516229091	6.171237295	0	4.848352937	4.824853387	1.60378142	4.651650792	2.716746789	15.59333118	10.68683957	5.37662954	8.613135837	5.108418275	5.851365293	2.08627054	chr1	42152559	42152729	MIRb	566	-	MIR	SINE
chr1_42817851_42818055	4.049021341	7.240228717	4.72342809	5.887544335	2.875456662	3.277167636	4.522453465	7.552991544	4.195745634	0	6.913009349	7.489260342	13.93800081	3.233881865	7.65008682	2.220021828	13.26429632	3.1410575	14.0523057	24.21330297	51.47091854	45.10677138	6.648462723	30.71635052	39.37011863	8.835715231	8.488031574	2.13065307	2.913422583	5.397761466	6.709645348	12.28335483	1.266207729	3.901706464	2.537431789	3.09250705	2.037688382	5.970247713	7.380882152	10.43702568	chr1	42817851	42818055	MIR	641	-	MIR	SINE
chr1_42818105_42818275	0	5.33227206	2.233741767	2.363669732	5.266019127	4.462907342	6.269992969	2.927954393	6.261272402	0	5.449750339	5.142460599	8.0316091	6.831514453	0	5.301999387	2.539857072	0	8.670339598	73.25638216	126.479568	124.5498732	16.53562226	110.8133796	117.7550442	6.05470292	8.318450787	1.630601778	3.964099279	3.490353262	15.43885831	9.388617067	2.768114111	0	8.377644188	1.411300621	0.156678261	4.691152909	3.496563196	6.828577911	chr1	42818105	42818275	L1M5	425	+	L1	LINE
chr1_42818281_42818461	0	5.323639663	5.172604748	2.883284285	2.704143173	2.72684316	4.921242473	2.580253813	3.490969578	2.343956368	6.02842665	5.432436793	7.405305057	4.841308988	6.825999347	1.775159064	6.485670065	0	5.075536743	10.29717641	51.01168879	23.93578698	6.869786493	33.37713657	41.08995147	2.982384045	5.765748254	1.663213906	3.640476369	3.826204087	2.212182813	7.215350885	4.226647921	0	1.989712751	1.371670833	3.095123185	4.146045862	3.784954307	5.981592671	chr1	42818281	42818461	L1MB2	981	+	L1	LINE
chr1_42822491_42822969	0	1.881717756	3.861010457	1.852200072	2.891735508	1.61210926	1.514695346	3.425331724	3.014417392	3.124246377	4.073286692	2.769071068	2.470776846	3.501834727	3.992509609	1.910356678	3.658920438	4.326030958	4.471547418	7.785993422	34.84955914	23.11190253	4.383609745	13.39541427	21.00576098	2.895072702	5.730015695	2.370716611	1.812188181	3.975636808	0.438349391	10.44012141	2.605937522	0	0	7.97443017	2.205834121	4.288670804	4.865138586	5.515301038	chr1	42822491	42822969	L1MA5A	2958	-	L1	LINE
chr1_42822969_42824001	1.627648088	3.014771605	2.52055702	2.179559523	3.190055866	1.525222497	1.279645066	1.953672198	2.292950101	2.383384441	3.174879448	2.412191235	2.735475223	3.475123974	1.637435732	4.034668162	2.663299427	3.042840127	2.135160913	5.257590346	20.20826391	13.24329314	3.167481524	12.2341919	14.51587384	3.758911911	5.693711773	2.612722296	1.568009817	3.322804734	5.64783149	22.51072915	1.680222891	1.742601493	1.445796804	4.373117189	3.113588772	1.875231649	3.868797616	4.741782786	chr1	42822969	42824001	Charlie1a	4939	-	hAT-Charlie	DNA
chr1_43282283_43282336	2.416475954	2.200742081	1.635747358	3.397542045	1.632599061	3.433340046	4.490448196	1.211475287	4.645284248	3.396321252	4.564362841	3.162366966	4.872969079	3.044035912	1.931416095	0.157839229	4.741458002	0.908550956	5.98622691	13.56987174	34.41224145	25.94821325	2.786119819	22.63081705	18.06568284	8.886612244	13.35496796	4.623526695	2.583523426	3.028295265	0.57157848	3.254553403	2.823331284	22.10245305	0.116144759	0.307274681	2.422305845	2.689997682	10.54244346	3.896450007	chr1	43282283	43282336	Charlie26a	591	-	hAT-Charlie	DNA
chr1_43282377_43282628	5.928100565	4.855101127	6.076541925	2.724508666	1.972133616	5.903082149	6.761774786	2.583896931	7.028287631	4.108205501	4.962889822	4.386155084	3.603298136	3.141506088	7.331378275	1.453389637	6.642654974	3.256324731	2.02653312	43.82837613	88.74044937	78.33119417	8.069029037	92.41616373	59.85138759	20.6229949	31.69202439	4.415356258	3.714787534	2.636389484	6.179417082	4.1860285	5.887745151	8.41605724	6.612715766	3.12595609	5.987109229	6.419205332	8.432576896	3.218163753	chr1	43282377	43282628	L2c	231	-	L2	LINE
chr1_44401866_44402134	0	2.15325097	3.770221449	2.270734287	3.044489807	2.478678138	1.047904007	5.25010909	3.195268112	0.006078373	3.144170737	3.991766323	1.370450782	1.913805185	4.002751636	1.669669487	5.104303161	0.375113503	5.411173971	11.52069219	24.11942014	21.89749183	4.31542781	17.37857283	36.53534888	3.38679828	1.907732229	4.770361223	1.00734523	1.464941105	2.538285268	2.681738187	0.965438297	6.41948529	1.279995658	2.733792572	1.858509732	2.504836704	2.485831667	4.709655385	chr1	44401866	44402134	Tigger15a	1287	-	TcMar-Tigger	DNA
chr1_44681920_44682123	4.163484437	4.568336227	4.709197381	2.745762818	2.79755613	6.029000623	10.36223158	1.010872393	17.70066453	6.680527667	3.232436804	6.718165421	5.330376583	6.026067505	3.214296842	3.159379069	4.081300479	3.578927557	0.961788725	63.62725434	96.02753257	107.4357491	20.16382222	87.59445273	80.18869582	6.846141317	7.023510858	0.838434343	8.531448811	4.360989568	5.620986096	4.482338755	3.717497574	3.346580649	10.22865253	5.783323553	5.199355811	3.619779483	5.690759026	4.396403407	chr1	44681920	44682123	L2c	376	+	L2	LINE
chr1_44682559_44682644	0.722334124	2.463704555	7.419807681	2.20793227	3.886042126	4.41459028	3.875561139	3.957634859	4.461064462	4.350400291	4.798817458	2.456724039	4.368408439	5.724889817	0	3.079887982	5.891622647	0	1.798292389	5.881374146	24.89238234	15.77197526	5.585001833	18.65124581	22.52268825	5.746751365	6.512206414	6.855049571	4.085608611	1.524557326	8.836633592	4.866375615	1.600621863	21.1259191	10.13873274	3.338083632	4.305521081	1.408992553	1.425522475	3.769428828	chr1	44682559	44682644	L2b	1083	-	L2	LINE
chr1_45501583_45501680	3.560474226	8.48612428	7.671717295	4.520955848	9.666603128	11.00543094	24.10001234	0.864146577	17.03343822	6.902277298	7.679729678	6.642416379	11.15583394	11.22948044	8.189451006	10.40991962	16.83299577	3.670931821	6.839602298	21.28078557	42.47168995	53.03254857	12.29318252	34.0255907	37.01429461	7.423556225	8.972534401	10.40222057	4.265425044	5.212374599	4.398301749	17.10813834	2.267287501	0	2.88457288	4.107368221	2.577493523	5.685890729	1.772405768	7.446425177	chr1	45501583	45501680	LTR45C	635	-	ERV1	LTR
chr1_45501810_45502257	3.697897218	7.305211814	7.522865238	3.771955135	5.351024642	6.496323155	12.36528681	2.766048332	11.00928106	4.016933874	7.486204295	7.267221363	8.031809215	4.359469797	5.095686046	1.486169904	8.260220564	1.416493849	5.16240518	30.3943293	53.49474126	61.85486209	12.50389618	43.90275864	41.79650205	5.63816905	5.627141726	1.392832856	3.607257152	4.68770339	5.253380951	5.835783088	2.745591121	10.32033913	7.565332223	4.247266742	4.43445337	3.344731881	6.812613212	5.942679441	chr1	45501810	45502257	L2	650	+	L2	LINE
chr1_45502260_45502541	2.219137004	7.445522005	3.038038631	5.630372891	2.64862689	4.8076566	11.29655437	2.86183333	9.253239805	4.656576008	8.347015817	4.636385437	6.810801406	5.406289847	0.166166407	1.406797485	5.275770576	3.744448837	2.445568022	35.92825631	50.53046986	48.89866193	12.05130133	49.68393512	46.54608591	4.65984293	4.65272347	3.807831909	4.218520076	5.497932823	1.134364521	6.182517169	7.661232998	0	3.879408679	6.410318603	3.005083522	3.505257181	2.447307477	5.142136248	chr1	45502260	45502541	AluJr	1587	-	Alu	SINE
chr1_45542920_45543130	2.603951202	3.565094267	3.82976859	1.649679343	2.276532957	4.429140954	15.67023822	2.370247739	21.15060974	0	3.407702446	3.404980949	6.097687131	1.237786682	2.280479408	1.765265726	3.940098626	5.712408046	0.305831764	6.263658069	36.47289975	11.91758857	1.595360156	29.57343338	30.88282821	6.446428617	7.356778054	4.88404064	2.201036655	3.272533652	4.808513068	10.48646341	2.269088223	4.590241307	1.865355889	2.746572398	5.563823348	1.992073868	0	8.346580596	chr1	45542920	45543130	L1ME4a	569	-	L1	LINE
chr1_45543130_45543247	1.47592436	3.515027342	3.625276315	1.027108043	0.92488479	4.342088218	8.469280862	0.578837081	7.118194698	1.169541866	3.002169915	1.046914355	7.098200619	3.145085243	2.701491274	2.677739192	3.156135588	3.148119266	1.160985387	3.925879389	14.04056075	1.888796831	0.57053316	9.033043776	11.47738731	10.53855898	3.64859376	2.328973026	4.219777046	1.23595572	0.388379823	6.071140053	2.599357293	0	0.114790943	1.802878286	2.047352903	0.035874786	0	11.66914267	chr1	45543130	45543247	AluJr	918	-	Alu	SINE
chr1_45543247_45543382	0	1.726729998	3.356851477	1.791447235	3.489262508	2.206845782	6.679112279	0.635982205	6.101649337	2.304739664	3.223531681	1.973420675	6.560629682	2.491244535	8.921748536	2.782419323	0.449641483	0.869824435	1.610375936	4.066685546	10.37022222	3.585701718	1.638842596	7.096929963	11.30601702	9.251085161	2.226801699	1.390117799	3.113266687	1.551112514	3.42330571	5.088183007	1.572391418	0	3.879939878	2.115398433	2.848994079	0.798014374	0	11.15094135	chr1	45543247	45543382	L1ME4a	569	-	L1	LINE
chr1_45554144_45554448	0	8.054805614	3.446304361	5.547193496	3.967175713	4.046509369	12.75808492	1.959942047	23.11207196	1.453511545	5.366757101	5.05701093	4.031948943	4.520297258	0.923537766	0.461871521	2.408001442	4.132261806	0.316898393	19.16307033	42.33591951	34.69214724	11.15450077	36.39985155	51.92911646	2.756500261	4.2386268	0.913673235	6.219729439	4.067415217	0	5.769764878	4.628625642	0	0	3.237852851	3.138995338	3.480300475	0	3.995454178	chr1	45554144	45554448	AluJb	1825	+	Alu	SINE
chr1_45554448_45554588	0	11.25191702	3.380260319	5.765825001	1.327566944	7.950600209	18.14086713	4.401259436	25.7340803	4.156869364	6.058655814	6.205264112	3.58411856	4.415576199	0	3.186849305	2.526652125	5.991998652	3.477309378	20.59668607	39.29191739	35.85753655	4.666884851	33.49255456	48.94843102	3.109630278	4.419563106	0.36432292	5.468015701	3.273365731	0	2.581381287	4.28611505	0	0	1.715800295	5.190083286	0.709551493	0.300473923	3.33728729	chr1	45554448	45554588	AluJr	1695	+	Alu	SINE
chr1_45867770_45868032	7.209774033	2.234385555	1.728309562	1.140943028	1.114524663	4.219219701	3.885755945	2.093332305	3.375996273	0.217614807	3.349147256	2.78014571	4.52958495	1.325781612	0.004569664	5.634589591	0.206862099	2.960001139	4.83646621	18.03907792	40.8307451	46.90222865	4.138242392	21.70158075	35.09657156	2.90647625	1.582902869	2.327653079	2.693121333	0.883895266	7.441086045	2.550502873	2.898455848	0	8.89176157	1.596145476	0.750262331	1.846619111	1.877837179	2.797370986	chr1	45867770	45868032	MLT1L	632	-	ERVL-MaLR	LTR
chr1_45871373_45871730	1.676847088	1.437239303	1.317564373	2.169065009	2.053536302	3.871831022	2.105750131	4.176829493	2.168179053	3.376648256	2.245464887	3.314332553	4.469606666	2.063925561	5.127726574	0.849091983	1.91286344	1.774776444	0.271650479	27.19467432	78.83549562	55.26697128	4.369270235	36.69437737	39.75484536	2.919432341	4.17491608	2.289054579	0.945266314	1.822531616	4.264491485	3.983254288	1.212153907	0	2.094214017	1.874674913	1.518038558	3.438611255	3.057251175	2.368898566	chr1	45871373	45871730	LTR54	1073	+	ERV1	LTR
chr1_46938850_46939097	3.495607251	2.05577539	0.9710217	1.19122546	5.396445211	3.634265643	0.716960915	1.517011087	0.714036268	3.984300672	2.127844689	2.284499361	1.490153155	1.584432219	2.783488659	2.694858814	0.718249401	0.011970765	1.430105432	8.060158882	10.26590612	18.37898332	2.112882748	17.45246072	8.894098942	1.03416563	1.681365709	2.469008529	1.204771227	1.119996867	5.212467051	2.334761458	7.090845861	10.7155269	9.637921773	1.405010365	2.06037362	4.667495598	1.590168688	1.646371657	chr1	46938850	46939097	L2c	267	+	L2	LINE
chr1_46940179_46940400	0	2.122475595	4.592296012	2.578626393	3.626549076	2.973615912	7.006893299	1.089295978	6.548162672	5.279522868	2.518188478	2.295855065	3.165319238	2.269561149	0	4.478514779	0.353144573	3.512966011	0.290609369	14.33483313	25.11645151	36.23531193	11.7243354	41.51513223	34.97032114	4.582532543	2.541899952	4.013789418	8.355287388	6.077049516	1.248908128	1.351883082	3.004460368	0	1.60791989	3.446777844	14.86797284	2.201865946	2.337939317	1.698268015	chr1	46940179	46940400	MER30	1568	-	hAT-Charlie	DNA
chr1_46941665_46941771	9.593500137	2.254518183	7.227357012	5.225624432	3.083045104	0.62430059	1.31951276	1.225439358	0.521528076	8.452380554	1.787229161	1.699523117	1.860082813	0.171244108	0.705926508	1.275093003	2.706481333	3.283536646	0	23.27739357	24.61470937	34.08436327	3.718800023	37.36806146	14.8639846	6.218550682	3.064418939	4.953031025	2.899955398	1.169798874	1.460699414	1.043983475	4.211608187	8.409668392	0.876365195	3.226383569	2.898895287	0.844749347	2.933256016	3.301804531	chr1	46941665	46941771	L2b	405	-	L2	LINE
chr1_46942477_46943331	0.651549177	1.322753886	2.556997199	1.793823375	2.213025137	1.946206534	0.905805941	1.558522426	0.970929901	2.14207553	2.281384293	1.405929769	0.885042048	1.686989478	1.120846323	2.522548295	0.660511312	4.078987697	0.827250496	6.646253716	18.55139885	13.92574144	3.178065567	20.28345956	17.35862397	7.21357627	5.031734494	3.386050244	3.140319836	1.737491339	1.038163017	1.725359441	1.864731768	1.827497258	0.445135989	2.494732069	5.235522818	1.335030743	2.358043151	2.585989981	chr1	46942477	46943331	L1PA16	4874	-	L1	LINE
chr1_46943318_46945329	0	0.455316155	0.2206749	0.681999306	0.612696715	0.694062786	0.136719662	0.335367686	0.12035486	0.241163375	0.477671294	0.400973212	0.349487327	0.526580939	0.109161536	0.402172922	0.357855358	1.117846498	0.009860458	0.777512449	2.821674608	1.702419384	0.756546416	3.216918881	2.331912362	0.991207098	0.54258162	0.654185732	0.470384528	0.618353102	0.016983879	0.310510054	0.859092844	0	0.291734215	0.634307253	0.487244869	0.59457506	0.386892907	0.458145782	chr1	46943318	46945329	L1PA7	9050	+	L1	LINE
chr1_46962498_46962591	0	1.272025253	1.028497638	2.222933223	1.811962153	2.888465589	3.052807987	1.701154551	3.290038324	5.368710128	1.530913695	1.989985354	4.333285803	4.349425982	1.853809354	0	0	4.832580782	0	12.81675587	24.47939434	40.46616519	6.729064762	48.57976856	29.40007446	2.067445815	3.094927537	4.399469755	2.949064162	6.304161461	2.030433683	1.324884552	2.20715332	0	0.950729288	2.464098059	8.245493976	4.561417505	3.195785558	1.337857389	chr1	46962498	46962591	L1P2	426	+	L1	LINE
chr1_46968983_46969397	0.203919807	3.192615457	4.535558456	4.901022581	1.262009806	3.574016087	0.929655297	1.146877983	1.094258096	6.408796821	5.168685685	1.644487752	1.481398514	2.357991474	1.590551979	2.185866774	3.422057309	3.73933326	4.866495754	16.6152844	18.72338032	37.27692626	6.051902361	27.90819802	28.15835787	4.148152324	2.730197812	4.637448776	3.446229589	3.416776705	3.346447339	3.123806656	4.18053108	4.548108989	0.454173477	3.034575831	3.331130409	3.993901147	2.264676525	3.106677614	chr1	46968983	46969397	MSTB	2048	+	ERVL-MaLR	LTR
chr1_47128257_47128356	0	5.87669754	3.747962672	1.549561729	1.649996072	3.406034737	0.878433097	1.636370656	0.576737299	2.970053784	3.459911679	2.166449366	1.181148001	2.48259212	3.821530019	4.382394362	2.405142794	2.457580994	0	5.903436608	6.511359923	7.313329822	4.27801137	7.127332447	12.48949179	5.179813101	2.545513546	2.844823474	0.593938278	1.589453527	0.63239251	2.35253393	4.132617483	0	0	2.565425362	3.841045734	2.972061215	0	1.438390601	chr1	47128257	47128356	L1M5	243	-	L1	LINE
chr1_47128577_47128812	0	4.583793376	2.689095941	3.830470435	3.422362229	2.148220473	0.791441577	2.358644225	0.587909641	8.254205822	3.290178977	1.389647189	2.125170689	1.73825623	0	3.145171556	1.837344698	4.315636016	2.637313167	7.979094453	26.50400928	28.12941725	7.420327349	21.99617356	42.02173149	7.681629881	9.197871983	4.593303153	2.363742008	2.138111356	2.376224045	1.167538082	3.071822348	0.449257867	2.147937208	3.736439903	2.610261832	1.540813831	0	2.087414866	chr1	47128577	47128812	MIR	613	+	MIR	SINE
chr1_47137139_47137245	0	1.710753012	1.759101232	0.506619726	2.230703208	0.688926537	0.415681086	1.700253154	0.218246517	0.076839811	1.984916722	1.909354249	0.547628827	0	0.254133585	0	1.336199791	0.21119835	1.314788698	16.2946993	10.51964891	25.38289237	1.474161216	19.52314364	10.83844685	2.002396896	1.173509994	0.209209424	0.300993675	0.607966133	0.142894623	0.478684218	1.806280634	0	1.689380096	0.316419873	0.466537022	2.077555741	0	1.437906226	chr1	47137139	47137245	L2b	392	+	L2	LINE
chr1_47138519_47138740	0	4.3646749	3.74532363	2.254067518	2.162287051	2.570803978	1.172384747	1.835308686	0.658839058	4.055926251	2.935999471	2.689520395	3.174891007	3.182903593	0.089387512	5.483473908	2.615883089	3.262584926	0.630622633	21.88053277	23.22799309	50.25864725	10.00129234	29.8697278	28.12842492	2.437115719	3.052869419	14.31416626	1.690770377	3.701151658	0.885658786	3.147301808	3.358126543	0	0.002532159	3.48537724	0.957344706	9.782416227	2.385525204	3.183148365	chr1	47138519	47138740	MER30	1528	+	hAT-Charlie	DNA
chr1_48222999_48223183	2.304525524	3.564874989	4.225882024	4.284992329	4.497216409	11.92975342	26.26464669	2.386385687	27.30926496	6.668739682	3.076596979	4.733236751	2.588555837	3.067275187	0	4.469794249	3.092809954	3.314894245	4.509692271	22.43067238	34.92094361	34.47783024	14.45434014	23.31630758	37.41223869	8.662929882	7.583868206	6.580537822	11.76996326	4.166825324	4.050127267	7.134907844	10.14092236	11.37082361	5.976232061	8.748645251	4.414128193	6.432891734	0.887150642	5.538446605	chr1	48222999	48223183	MIR3	283	-	MIR	SINE
chr1_51620324_51620805	10.89591579	4.236290061	5.371891781	2.659617641	4.94620734	4.306310947	4.229177159	2.887707978	5.37880112	2.441813666	3.437017201	6.584803912	8.465545857	7.160990981	10.04720709	1.949295006	5.751806442	7.755065563	5.533206816	19.86772713	37.23241362	42.28132283	3.892371774	21.44784126	29.70034882	2.721848734	2.688440203	10.24956597	2.940226831	5.846026342	2.449242729	8.828951169	7.232503753	2.288440528	8.394102233	1.121796141	3.1432729	7.031214299	1.330852344	4.889213393	chr1	51620324	51620805	L2b	677	-	L2	LINE
chr1_52028402_52028522	5.772089122	2.211980675	3.42568001	0.71977845	3.717190019	4.956536373	28.04904871	0	21.61646671	0	1.020220804	2.844958699	1.784094318	0.55302801	0	2.452235294	0.656396506	0	2.344200966	15.35410062	19.71914986	27.82391974	2.1365804	20.60580818	25.40630161	5.560697055	4.761071161	4.509159452	0.814676837	0.87177492	3.130342076	2.874114803	3.300703188	5.967313157	0.512972754	0.820739843	9.789955886	1.613646843	0	2.56684201	chr1	52028402	52028522	L2a	206	+	L2	LINE
chr1_52028845_52029139	0	2.378803977	2.433968191	1.802319984	1.833308143	3.472688172	12.01327632	0.339865705	9.330328437	2.775957127	2.290907686	2.041913324	1.587252684	1.293600346	4.273863188	3.832924687	0.070051737	3.228318182	2.402965799	16.13493461	21.59680568	34.9890959	9.419936374	22.16057007	14.36184624	6.562562597	8.13306712	5.659075844	1.309214137	1.104902891	0	2.673286564	4.316695841	0	0	0.651527923	7.123892645	2.935764445	5.656436419	1.331455465	chr1	52028845	52029139	AluSz6	2076	+	Alu	SINE
chr1_52700892_52700925	16.81769365	17.94851534	21.95043315	12.17362733	7.374927839	9.92990095	80.55401588	31.21813919	55.97460903	7.009656241	11.31815145	16.02262439	65.72885802	42.18936365	62.16638796	9.170719609	34.8070851	11.92949994	38.13585547	55.36344494	83.24546537	109.4691197	16.41606354	49.02780302	100.7818368	19.9716972	30.50609415	29.73621565	6.203805736	3.953350992	2.957964536	12.95530299	2.45670112	10.14027619	6.359166983	3.307640003	33.73809052	11.16323959	37.5978449	13.89511236	chr1	52700892	52700925	L2b	184	+	L2	LINE
chr1_52702917_52702992	40.36307587	38.88317469	13.71467787	23.70508809	10.96708403	22.23773582	48.91441849	45.87092018	53.77002574	10.37674929	14.52122339	26.28043739	34.01059692	34.60089333	51.52574076	17.05463861	29.42340963	4.894169598	47.35503784	55.704362	70.93098994	72.51540126	10.70565746	54.83229594	63.55072856	28.56362396	41.20856117	18.97909215	10.32013642	12.09946097	12.02995166	42.02062215	9.537365545	11.2124382	11.77781465	14.71388687	27.62023766	14.58066273	30.85779872	30.15070778	chr1	52702917	52702992	MIRb	284	-	MIR	SINE
chr1_52703540_52703612	40.82569414	44.37666692	21.41237752	18.86809153	20.35274463	34.69334698	140.8282875	66.86039744	168.3299722	14.83070299	17.77286964	19.01128329	50.71197234	27.41134458	60.96840911	6.788985517	37.51193253	14.15615005	41.05921332	88.67394405	108.7581834	118.9785567	22.29991942	104.4271897	101.7489791	39.53431892	58.32465119	34.08050018	14.2454555	10.7698284	7.138637463	32.9941749	6.875717905	7.930913866	15.96434132	18.53937782	36.34243578	19.00853629	37.06207747	40.84430567	chr1	52703540	52703612	MIR3	272	-	MIR	SINE
chr1_52912718_52912985	1.751623415	1.959777705	1.54097383	0.982442289	1.451760688	2.142840822	1.301757784	2.356290117	0.73371438	5.253081067	2.389867444	4.242545335	3.655448972	3.150404846	5.212751283	1.858996863	2.291058569	0.518899319	1.13054761	5.550234398	13.96167377	12.82870046	2.303111704	19.71633931	14.99213699	2.167754042	1.168051262	6.4182202	3.008068411	0.5134721	0.076900263	1.885444734	1.258155533	0.240687113	0	2.972760808	1.385302728	1.629681424	1.575518694	3.199245881	chr1	52912718	52912985	AluSp	2004	-	Alu	SINE
chr1_52913062_52913284	7.004985985	3.754081067	3.330675486	3.454257769	2.974869437	1.796625949	1.2906305	1.608664051	1.707511346	2.751696561	6.832476315	3.997433067	5.026186421	2.403898367	5.484709063	0.062065092	2.617119712	1.343297458	5.820727737	48.96771838	68.09450143	74.4585574	11.12994464	91.49009928	65.17517626	2.37393487	2.690512148	4.450221137	3.254834119	3.670713519	6.665205169	3.987431801	7.136654654	9.031615352	2.263633873	1.084655088	1.41735009	2.757895377	0.008238613	4.009259974	chr1	52913062	52913284	HAL1M8	679	-	L1	LINE
chr1_52913325_52913568	6.869419897	1.690319456	3.85293672	5.069740906	3.914352158	2.446303778	2.375368481	1.904825374	0.782632855	2.869192988	5.178528103	4.185977747	8.099361349	3.423908449	1.921515264	3.308933474	1.996918727	5.279088678	3.290524416	17.71712189	53.01935609	64.77282727	4.987279405	66.8684833	41.23478179	3.564403578	2.312758235	1.592487212	0.524769186	4.363275879	5.319046844	2.476867553	3.185421447	1.888988303	2.544713006	2.139015321	3.085898368	3.65497365	3.960889976	4.471398775	chr1	52913325	52913568	L2	390	+	L2	LINE
chr1_52913587_52913858	5.543697818	4.10719835	3.290928553	4.211273647	4.244514762	6.043304076	2.753885215	13.24250681	3.329379694	4.938107411	5.973516997	8.52308719	6.048838835	5.53156925	6.640112214	8.344304043	8.578987842	4.878603441	9.239120199	55.29731346	35.21259878	89.00920609	8.864666663	67.73975413	39.92595894	3.570688491	4.286974576	6.616030253	4.297206616	3.444587441	4.036666337	6.281194677	0.840976893	7.11402901	0	3.524103505	7.574522461	4.549448788	8.793913876	4.408151412	chr1	52913587	52913858	L1MC1	1220	-	L1	LINE
chr1_52915226_52915373	6.715449911	3.720778687	4.417088252	5.62154826	6.283820451	2.511255991	1.840261228	4.043770832	1.248955879	6.711332347	2.1305384	12.18360064	19.428534	11.75847353	0.008144572	5.671837207	5.724566215	6.390546559	2.269710886	20.18191636	20.76777479	43.41415346	6.663537512	28.72992623	12.19089794	3.826739606	3.514676662	2.858766488	1.089388344	5.873810158	6.864725882	7.06067638	7.493713726	17.87384397	1.716888363	4.997246619	4.166828431	2.506987272	5.511798272	3.627778306	chr1	52915226	52915373	Charlie19a	328	-	hAT-Charlie	DNA
chr1_52915677_52916248	11.49625214	4.150148663	5.257041691	3.456200233	2.779338122	4.347287792	1.662728869	4.677397693	2.079804081	3.91274946	4.313431093	9.838262103	14.96790594	10.52979673	6.49262492	4.61305663	5.073651538	4.268351612	3.859670269	29.44497767	39.57801286	54.57168898	5.974486767	61.15998554	29.06769758	4.476072233	2.632965662	3.441969137	3.300776257	4.02341023	5.420034345	7.269984485	4.201178543	5.128850838	2.79509282	4.376502772	3.384424999	8.356591143	3.638724283	4.67778413	chr1	52915677	52916248	MLT1E1A	1434	+	ERVL-MaLR	LTR
chr1_52916666_52916760	4.572223638	4.870156197	8.755948584	7.770407088	1.707008291	1.98109958	2.475721106	14.86604047	2.499696597	3.387983317	4.286093022	45.66888071	55.06983152	79.66592813	16.9525849	8.651674342	10.00929675	6.039371176	6.251662415	109.3724578	155.5746369	177.3874882	23.19760879	210.7495961	145.9718298	8.431575572	3.616495538	2.760227662	9.803965021	8.784325204	6.273574433	14.11013419	8.250706744	2.011893825	0	10.64049122	13.8125792	12.91353414	7.07267046	5.542612979	chr1	52916666	52916760	L2c	230	-	L2	LINE
chr1_52916941_52917242	3.298763424	1.51907547	3.48779368	3.41912725	5.582644719	3.060379795	3.50642462	2.769421684	3.728613468	0.753617718	5.120855913	14.27547514	37.15553404	32.77326256	23.02820456	3.064784026	13.67369734	3.212179367	12.36060792	23.17339959	38.24813748	47.80890879	6.021773094	36.09347053	43.11374337	5.846262822	5.096054895	4.206844348	3.393283675	4.923161412	0.562484348	6.404899233	2.977777116	2.433896122	0.052056347	4.309709932	6.193965617	3.878944334	1.880620021	6.443743671	chr1	52916941	52917242	AluSx	2311	+	Alu	SINE
chr1_52919201_52919585	4.635610723	13.41975796	6.49801976	8.241263115	5.874252332	3.838476902	6.15563056	4.385977264	6.154215318	15.47659837	17.17926044	7.579159492	8.330276579	9.017701499	10.29978967	3.280582747	3.889352686	7.426042702	6.019392396	16.02142207	34.90311849	35.84858433	5.254862071	27.93442765	48.3634721	6.924349467	5.579323463	4.939110624	5.200108926	6.691125189	1.332359063	8.111360833	6.455528734	0.765040436	0.189450185	4.696941186	7.274078732	5.33741019	0.812677703	5.404200715	chr1	52919201	52919585	Tigger3c	2412	+	TcMar-Tigger	DNA
chr1_52920055_52920169	6.462993908	8.65724065	5.084511558	4.124311949	4.282375212	3.18977861	3.163028039	6.011299125	3.263356548	12.23537995	9.04159612	5.425028278	9.673484091	6.36207714	11.50780218	4.379863864	0.180659743	0	0	22.46841665	50.81483731	36.43936207	5.13905539	59.69082872	62.17092527	5.790706195	3.716349949	4.799975408	0.258342636	4.487944833	0.912352608	8.350156249	4.903344142	3.309805927	8.021028435	2.190455542	1.34656263	3.241284866	5.414718241	6.819964191	chr1	52920055	52920169	MIR	409	+	MIR	SINE
chr1_52926469_52926758	3.273078035	5.727477821	3.248342458	2.254517246	1.407701632	2.502924318	5.501151931	3.492031422	3.761765248	1.668461766	1.615815654	6.49835142	14.01341732	4.671503924	8.768112315	3.299312209	5.180988099	6.612185298	8.236987361	17.08441872	21.2918545	16.76333706	4.940629408	15.23014648	18.32427799	5.506072336	2.505916533	2.47947451	2.244071363	2.468612805	1.807601656	6.067852994	3.289804237	1.747150986	0.065836091	1.676119759	2.891483823	1.476575681	4.599322147	13.27205094	chr1	52926469	52926758	AluSx	2371	+	Alu	SINE
chr1_52926762_52926838	15.89241585	8.317310735	7.494784041	0.854839272	4.323135012	4.253910755	10.32972888	4.837767074	10.27176335	1.832630346	4.034660521	7.410292713	28.56347099	12.10444639	25.01625287	5.412962361	21.67913658	6.747230153	24.51525011	19.78223951	41.53121627	37.11674188	5.629230562	28.93116846	30.84337681	11.24224733	6.34955553	5.544050217	4.596342965	8.592125767	14.9785104	18.35656583	4.272577882	0	9.424951591	2.44130319	3.98595101	10.92415017	7.911503001	15.71347337	chr1	52926762	52926838	MER101	526	+	ERV1	LTR
chr1_52929197_52929408	4.128387638	6.390386109	3.06245265	2.190481003	4.264786056	3.553943022	2.854039791	3.886234857	3.527446519	10.37621124	2.695139558	6.108078475	6.639065842	5.946246938	5.342237269	6.769506204	0	3.056870979	4.367889725	23.21126122	52.62555329	47.60138012	3.48597063	44.92922361	47.4805541	3.339335087	3.171347991	2.659040369	0.733757185	1.567676063	2.142409041	5.160577593	2.684455717	0	1.795515378	2.753770206	2.573484938	3.365172226	2.448741376	5.117875644	chr1	52929197	52929408	AluJr4	963	-	Alu	SINE
chr1_53190125_53190225	0	3.471106482	3.282383966	2.680391538	1.218412022	2.650359994	8.826928043	0.0092519	8.989086533	5.966228974	1.987110972	3.504954946	4.67340796	2.701000541	0.478900599	3.830080485	0.885231215	0.1900785	0	6.816643977	23.47526493	25.04639502	2.104974502	19.41915998	28.232335	4.585766459	2.673444498	1.774094498	1.467438787	2.052088511	3.837193519	4.11379844	3.956532133	6.51814537	0	1.841819715	1.877789325	0.566641407	3.966581988	3.403335536	chr1	53190125	53190225	Charlie16a	377	+	hAT-Charlie	DNA
chr1_53190225_53190474	0	3.881212982	3.388902833	4.345439739	6.163797607	5.167487282	7.980974933	2.447108737	9.319971062	5.712964976	3.192143726	4.576892675	4.102644798	3.973878073	1.786260002	3.945261999	0.026119446	0.90077312	3.843165306	50.49218601	56.87036959	67.71087551	7.987100646	73.22116319	67.77601366	3.298761375	4.488858038	1.876960271	4.466198552	1.883930687	4.018875091	6.825293486	4.472491062	2.009383426	1.40688228	6.232833764	8.594616337	4.691812563	3.34576755	2.916392536	chr1	53190225	53190474	MER1B	1042	+	hAT-Charlie	DNA
chr1_53190474_53190562	0	3.785889067	4.78740729	2.658625012	1.295380947	5.624491995	8.598974846	0.996681973	12.63539091	3.341311081	2.739607773	6.529164932	5.547717062	1.468655451	1.408130689	4.376596131	2.266454629	3.590371078	6.845771497	52.5859049	76.5645315	93.13919726	18.13622286	104.9263561	109.3822738	2.734974281	3.504086576	5.928348362	4.06718001	1.710737497	7.856463638	7.598582224	4.268193202	0.375565681	4.763015238	3.948014985	8.174215154	5.9621425	5.466130864	3.166329481	chr1	53190474	53190562	Charlie16a	377	+	hAT-Charlie	DNA
chr1_53190758_53191003	2.224125735	3.497843797	5.196325701	3.009655982	3.4002604	3.440925645	7.878894364	3.719640621	4.848196763	3.472438886	5.617625116	4.036066631	2.894201219	4.768387979	0.095291429	1.479609392	3.776889965	2.755060407	0.301462819	12.90505205	20.80264703	27.1400245	15.39855301	15.89310203	26.11592187	3.971638804	2.86047977	4.688680194	3.645066851	3.292611947	2.637813695	7.357633922	5.205997036	4.747622539	5.333393676	5.04314307	2.317092315	3.068346728	4.322342968	4.408689003	chr1	53190758	53191003	L2c	307	-	L2	LINE
chr1_53195629_53195722	2.37258605	3.840777305	21.46945026	6.972660306	7.42771926	6.175982803	10.71349146	9.033029951	6.526486822	9.371157318	7.596578372	19.2711485	15.08610864	15.039915	14.95276896	2.015970451	11.96820106	3.492721881	15.4622839	77.13113891	76.19838149	133.8749267	17.16251968	99.19404742	86.70707071	7.478041418	8.565070491	6.837655065	6.70301461	12.62240328	6.764491868	17.70950106	2.240773009	11.39663402	10.35570813	22.79499025	5.268829474	5.662658148	3.758733703	8.154743502	chr1	53195629	53195722	MIR3	364	-	MIR	SINE
chr1_53196368_53196567	12.15579853	65.34187827	18.04932769	11.98319399	13.70234016	28.54629833	81.25657297	56.26362338	62.40917087	13.11595008	16.83706834	25.69585511	78.07080623	43.61888337	52.77533897	5.412140492	42.83353332	14.35088096	45.06220988	58.47411619	131.31414	152.5417049	17.66643016	98.67729176	135.4449987	33.20351544	65.83845963	50.32682831	11.56724973	19.6634743	9.255540244	61.84879663	7.544894056	6.089566051	13.92408157	9.731784998	20.84739577	9.118154928	10.69695577	51.09062473	chr1	53196368	53196567	MIRb	266	-	MIR	SINE
chr1_54884095_54884292	18.46385119	11.28209149	15.29434874	5.593014209	3.760170525	5.66097764	4.395329128	3.327865291	5.948123944	0.527152175	9.130039912	4.532010868	4.651185546	3.314147857	0	4.094900325	3.203266135	9.762291468	3.159075998	22.14078235	69.74433291	57.0109158	11.23768778	44.45691472	58.12713418	24.37989439	22.3696945	15.44734118	3.444676093	3.747354976	4.901999591	12.42262744	1.818497467	1.141735418	6.313329113	2.549908381	8.709883477	5.782538741	6.937557297	4.750782467	chr1	54884095	54884292	MIRb	554	-	MIR	SINE
chr1_54884334_54884404	5.235312891	11.19601811	3.510762003	2.052037403	1.528174594	4.985277053	5.191384275	1.707637092	8.405457211	5.422257151	14.98920858	4.093005262	4.312186016	2.454133115	0	6.720510306	5.120403378	9.872009005	2.752487028	23.34131388	49.73292291	35.11815153	10.02729089	30.08420574	40.82794331	12.54057707	16.31817147	6.660774422	4.20144746	1.96351941	5.837533678	8.7959542	0.961023264	0	8.601949133	2.127094575	16.39974011	2.558384248	8.739876883	2.826877451	chr1	54884334	54884404	MIR	271	-	MIR	SINE
chr1_54888668_54888929	1.095349808	4.705916032	4.421398495	5.174415912	2.885607806	4.605641065	2.260086326	1.990752275	3.497016143	0.611656888	3.996366205	2.938348608	3.859355422	1.145586731	1.260325087	2.730047995	3.381306452	2.689744651	5.019864239	13.76718755	39.84911563	17.55582164	4.751831252	34.00331921	21.85814147	30.54717255	34.41546305	10.77265077	3.644551068	1.655457262	0.430739765	3.509035169	2.300716655	0.239185284	0.480275363	2.379247936	12.66556224	3.369670687	13.9056149	2.317209993	chr1	54888668	54888929	MER33	1341	+	hAT-Charlie	DNA
chr1_55031306_55032881	0	1.68999857	2.165304985	1.037007761	1.630293767	2.745130362	4.497420848	0.813538422	4.729704581	3.430591562	1.241020995	1.590197947	1.58576973	1.607977958	0	1.650913749	0.804534436	1.845785943	1.345660924	4.007136515	10.36038743	11.14624072	3.239596463	5.855874819	9.40750628	1.606183252	1.554878127	2.421109153	1.923313137	1.688971973	0.058168874	1.468135586	2.799774639	0.066886405	0.11961281	1.771754882	1.131484806	1.862082382	2.411039664	1.0882675	chr1	55031306	55032881	THE1A-int	12080	+	ERVL-MaLR	LTR
chr1_55033231_55033680	6.271030538	4.267068633	4.437754629	2.552726233	3.451798311	5.317899416	6.891266037	2.546847138	11.30890295	4.306521772	6.418936379	3.774235264	3.978244006	4.368733693	4.20637944	3.439497414	0.520251162	6.677442521	2.760661589	18.07034112	30.42318963	44.80027892	9.952929996	15.44359677	32.62027128	4.671245811	3.723064664	7.273316033	5.672635232	3.191374246	4.497192043	3.368862192	6.859076196	9.693691012	5.351784366	4.063497319	2.133073184	5.320378759	2.006165401	2.835183234	chr1	55033231	55033680	L2a	701	+	L2	LINE
chr1_55033676_55033796	4.077237469	4.385674024	0.973221752	3.500311836	0.655670339	6.735636051	7.700251587	4.030743396	12.15669007	16.12033865	7.14800152	5.249525682	3.89696903	4.855023138	4.963606393	4.11713169	3.854067359	8.278972443	2.397722412	15.79621669	34.01545238	50.46324895	8.780204638	13.80460835	40.42011509	6.936927994	5.248717133	7.262699018	4.676714881	1.976409056	14.36983918	1.839936988	4.276359854	4.498439614	1.025945179	3.974452531	2.092351832	13.20764839	2.888248853	3.837847165	chr1	55033676	55033796	L2c	249	-	L2	LINE
chr1_55033977_55034141	12.86934742	2.943166439	4.837893248	1.862797034	4.264947054	6.539313401	6.52660385	5.109418636	8.915403642	7.238640576	4.444874984	3.010245439	2.041542723	3.084934709	0	4.550809039	8.316940453	6.27413593	6.825838822	12.11221807	15.76402878	24.21903356	5.941197151	7.956574344	18.15981489	2.462969576	3.126895217	1.291356728	4.76758585	2.131960021	5.572303853	2.331810626	4.002021016	17.38134801	4.121980938	2.927051549	5.314612799	3.779318716	9.459903979	2.302928231	chr1	55033977	55034141	MIRc	425	+	MIR	SINE
chr1_55036010_55036394	6.620524752	5.351820039	2.971815374	2.225835833	1.489671266	12.26696314	18.61967587	1.199855642	28.38586874	1.840053422	5.752736198	5.102143927	4.199407612	2.46789979	0.779460724	2.437370342	1.599588734	3.480371623	0.070245652	15.76479972	31.90876389	29.95478643	9.342924342	25.86525646	51.185279	13.93647349	14.20138755	21.4456383	2.239613387	4.09144744	4.835060032	4.473091448	1.534008124	0	3.876440474	6.596823821	3.416813064	3.454067105	0.909722961	2.678699599	chr1	55036010	55036394	MLT1I	1305	+	ERVL-MaLR	LTR
chr1_55038627_55038671	0.850332954	4.14359634	5.347159115	1.468007099	5.06185407	8.811603329	11.21452505	1.648520592	22.82997968	7.182429238	6.059274543	6.044429324	2.70342525	3.830044557	0	1.767040831	3.391470855	9.283130321	0	23.85488198	55.42303033	68.7621297	12.09655207	31.75890467	33.47494559	8.588092869	8.162723552	10.73529428	7.274444558	8.174628843	8.667348244	5.516987681	8.176210501	4.006027444	7.363915942	2.471916391	6.073660309	1.310080886	3.709903132	3.006377681	chr1	55038627	55038671	MIRb	187	+	MIR	SINE
chr1_55040967_55041093	9.391741155	7.320261232	9.282994974	5.796969993	2.900980428	10.87067446	15.24667346	2.058915256	17.7685937	6.325322668	8.145673256	4.700881901	5.100536714	4.250423028	0.0071265	2.935600235	3.911419881	6.540442989	4.480440997	13.31044984	37.61759991	54.88336521	13.53046653	24.47596103	39.78045821	20.61173023	28.66388752	11.05949846	7.073833848	2.912153238	4.471916954	2.957611843	6.831223412	2.466344263	6.888491738	9.626088082	5.309450201	4.018570007	3.926484952	4.575289047	chr1	55040967	55041093	MIRb	418	+	MIR	SINE
chr1_55050121_55050224	26.29830777	6.870930255	8.170864258	8.197089047	3.414442312	7.157074919	3.447633669	8.163229433	16.64123765	1.980900762	5.9999116	18.94280884	23.19796331	23.71305132	41.16278495	3.167514245	8.285780402	16.31765615	12.6952944	51.24565413	74.51247391	92.44696097	10.33493067	56.13997472	52.50461112	5.85818324	9.514234367	6.835862137	5.517103612	4.214395023	11.24491618	16.22782327	5.249066506	3.957412264	13.07196928	10.4815234	5.131394928	29.12876133	2.619155944	6.075255153	chr1	55050121	55050224	L2b	194	+	L2	LINE
chr1_56413502_56413605	6.529168305	3.536853216	0.631269221	4.469975678	0.118292534	2.551857015	0.836156462	5.339153818	1.563859407	2.941697519	3.771024903	5.091168894	5.754238592	2.91699228	3.841666942	1.350453523	0	0.328075241	13.64932527	12.76208653	10.38388268	9.25598588	8.224975003	10.28822007	37.55302574	1.769726131	1.011154953	0.726646521	1.123875303	0.739278944	4.388817832	3.214128504	2.605171167	3.921760934	7.687789709	5.518871002	0.746478385	7.337888898	8.632124382	4.074275114	chr1	56413502	56413605	MIRb	310	+	MIR	SINE
chr1_56413738_56414048	11.54934896	5.189094511	4.159065352	3.51853345	3.312164207	4.604096008	2.639803135	3.20055945	2.505933314	9.662358162	4.654348209	5.375341412	3.909478468	2.724423355	4.24831225	4.344126436	6.37086371	11.45649676	7.45420962	52.47834054	44.34040254	53.45360943	13.31049564	38.77470045	103.3820132	5.466242492	5.582807984	8.031713573	3.210321718	2.944194076	5.93060349	4.232195139	4.724745614	10.51313672	6.040142552	4.720562018	4.106421769	6.824074693	2.463211169	5.13876659	chr1	56413738	56414048	L2	364	+	L2	LINE
chr1_56414384_56414441	6.008560469	8.343430385	5.158361761	3.155822838	3.604877556	6.496818492	5.040908136	2.726876058	7.834430243	4.179683008	5.07620563	2.720374045	2.468321968	1.961678101	1.365286664	3.263315427	4.976055844	10.330187	0.06760495	10.42708959	27.55209829	18.18743003	2.495228433	12.29633865	36.84902646	9.798846362	7.687036113	3.238888828	1.794045066	8.110317063	4.889498652	3.861099703	7.603259187	0	9.356217953	1.566311612	3.179105604	2.533137334	1.556230328	5.346200031	chr1	56414384	56414441	MIR3	212	-	MIR	SINE
chr1_56816086_56816609	1.787547268	3.828023591	4.858157282	4.464014136	3.21526434	4.423261747	0.910166696	0.582019844	1.618176937	6.906916685	8.069677925	5.640196344	12.73251648	7.880738464	5.597093616	4.553521064	7.054352954	8.497200969	6.862097657	7.314609316	12.96211847	8.462966413	3.409059454	6.09398098	19.97037565	5.824155467	9.022351304	6.011526942	2.83958016	4.547037292	4.976535195	3.201929784	2.916915335	3.280750994	4.911270829	3.585578732	2.43937206	1.081550501	3.398286826	2.292887479	chr1	56816086	56816609	MLT1H1	1773	-	ERVL-MaLR	LTR
chr1_56816655_56817652	6.524380286	4.261702305	2.616430916	2.955932558	3.449288583	2.505451832	1.270509767	1.641925206	1.702194704	3.3463874	7.633736701	3.735658088	14.48979213	6.885346873	7.33392953	3.354734391	7.179368325	5.604928124	8.08774971	16.99059659	41.30012538	27.73718267	5.300619811	18.9115053	43.64201423	4.244305403	10.29506431	3.595696832	3.148755929	2.906563711	2.346054712	2.858627586	3.441403432	7.048539652	3.252372594	2.339789512	2.804389189	2.819632359	2.367575762	3.148687566	chr1	56816655	56817652	L2a	1597	+	L2	LINE
chr1_56817895_56818041	3.712555485	6.79210415	3.166508108	3.296231352	5.646504804	4.034917092	1.480188304	0.509488069	3.745347173	0	5.370251936	10.69307823	14.47543561	21.13376108	33.57841064	9.426057066	7.591408958	3.133256043	26.12979063	31.63923409	56.04331215	29.65655033	4.290648627	24.39020634	85.53368085	6.412913463	3.784602105	10.37038892	4.264123952	4.257894562	1.583845032	2.990225996	5.086146613	2.64096047	0	4.466444665	3.0679269	0.29898877	3.296220436	3.212276656	chr1	56817895	56818041	MIRb	255	+	MIR	SINE
chr1_56818703_56818830	12.99655103	17.76114882	5.727629402	8.968516583	5.601801407	7.965559167	23.4120236	2.772655348	34.70677262	6.387748793	6.719068291	12.15504744	40.88004294	19.36677543	37.84777177	4.417161829	18.00904591	7.722870849	15.42659147	38.1583479	75.45466968	69.8654513	12.44337693	51.29756696	80.24359359	10.00531576	8.591618155	15.81141339	8.024634958	5.002854107	11.2825915	6.7075254	2.142565585	1.807182502	8.735579765	2.688308363	25.98935447	13.16270463	22.63712605	2.616688802	chr1	56818703	56818830	MIRb	242	-	MIR	SINE
chr1_56853917_56854082	6.197982381	1.861619444	2.491405058	2.183799972	1.828554127	1.337825783	0.461704158	0.002803606	0.752120283	2.159666191	2.198256133	1.051780102	2.186589441	1.507597031	0.838076359	3.994357505	0.035036994	1.768945971	1.689304422	2.363138268	7.253632794	4.410808517	5.7358575	4.731081318	7.673256995	2.84071061	1.453580182	5.345803924	1.712399939	2.745646951	2.141974261	0.090320154	2.556668719	0	2.85568982	2.183157597	3.904361404	5.625293732	5.07955276	1.077236385	chr1	56853917	56854082	MIRb	409	+	MIR	SINE
chr1_56855112_56855358	2.012296552	4.297036342	1.250204491	1.825015356	5.038520241	3.102101272	0.930923347	0.917667143	0.351653994	0	2.638358917	1.991405037	2.834842585	2.867702525	2.438305455	1.44959026	0.505258826	3.289886533	4.083231106	10.74832642	40.77186414	30.11308222	5.741535861	21.5619748	35.38639531	2.874783835	1.41650896	0.973588499	2.686210245	4.587653328	4.663085244	1.715728564	2.743391771	3.254221476	3.130157605	2.225630203	3.890634577	2.492246391	3.029698923	1.546144964	chr1	56855112	56855358	MIRb	675	+	MIR	SINE
chr1_56855359_56855516	4.301798697	3.146190437	0.743294018	1.764662106	4.099956324	2.295810507	0.68464061	2.36070918	0.525918117	0.653677	3.55638291	1.996117827	2.189593663	1.248665355	0	2.601481545	0	0.172187197	2.348088234	12.1890402	28.62640072	20.99420301	2.99071394	18.77533633	32.49853667	1.843044318	1.610032837	0	2.571494835	0.609592697	2.437640204	0.823508158	7.591151265	3.034823008	0	3.752793119	1.085772362	3.582448472	0	1.315689038	chr1	56855359	56855516	MIRc	279	+	MIR	SINE
chr1_56856236_56856419	4.047093953	3.674777176	1.959561074	1.453921489	2.856730066	2.930730071	0.095043443	3.913097892	0.527685996	1.782558121	1.807168444	2.100756054	1.746244925	2.444058318	0.237160221	2.997340546	0	0.096943497	2.070633076	13.61953477	36.72013795	30.61638893	2.458030229	39.89630868	52.70990439	1.854843863	0.66607493	4.859370936	2.851561215	2.565292362	5.090324701	0.715475266	7.971265928	9.275796574	0.902097469	1.404801004	0.532221336	3.012303271	3.970267581	1.164692879	chr1	56856236	56856419	MIR	525	+	MIR	SINE
chr1_56856793_56856927	0	0.307289945	0	1.586221804	3.202456122	1.50289058	0.14537402	0.070424909	0.642359801	1.34939923	1.884076421	0.430039865	1.851743205	0.026008658	4.302063179	2.244994694	0.237284555	3.306674427	0	1.874973198	4.95397355	1.102965624	1.233114698	3.475912233	5.287518053	1.627226693	1.21249262	3.764987226	0.322807577	0.042358172	1.494586868	1.807244997	1.621133661	0	0	0.612010598	1.703467092	0	0.011942888	2.393740612	chr1	56856793	56856927	Charlie15b	321	-	hAT-Charlie	DNA
chr1_56857025_56857303	0	0.96888818	0.706173017	2.4322061	1.042951083	1.895129535	0.550568559	0.573086712	0.446402212	3.448448679	1.610500316	1.088752935	1.145436554	1.281341637	5.066786694	0.084964714	2.548728328	0	2.264036642	4.939682665	17.53212029	8.605735239	3.237931366	16.71605701	32.12891525	1.139146116	1.018574582	2.437984388	0.562065583	3.455227461	1.483202246	1.262642753	0.607288771	0	1.286290095	0.884993442	2.396859609	0	1.513178026	2.19731477	chr1	56857025	56857303	L1MEc	1607	-	L1	LINE
chr1_56961299_56961556	8.204868788	3.349086727	5.191014921	2.659440101	7.818070631	2.834110324	1.141033165	4.500671216	0.718213157	4.539976086	5.33333308	3.766674742	1.96583711	4.187222621	5.320082721	4.762588839	4.34918291	5.32679894	1.059583711	10.62545031	18.52917692	13.46386862	4.815456894	13.50676125	27.96755795	3.599594909	3.439748799	7.550248146	3.403247622	3.993075	3.276898616	1.819706446	2.121749941	5.411839977	3.784421636	3.599902191	4.826486687	3.386185951	7.572084234	4.396626871	chr1	56961299	56961556	MIRb	323	-	MIR	SINE
chr1_56962566_56963097	2.711835675	1.257517989	2.798629199	2.506057099	2.728970434	1.904287424	0.436715384	2.103388178	0.432442251	2.205752129	1.904512126	2.167676594	1.99811494	2.920409108	1.240091373	2.117756884	3.960898602	3.729977369	0.810368498	3.221489911	7.478758095	3.704562861	3.963811817	6.436350009	12.03228896	2.805181384	1.748632493	3.452759216	3.692593679	4.553332173	3.20241529	0.84762132	3.514828258	3.649717919	2.307982084	2.123303832	1.939542839	2.219065043	1.119427078	2.071921643	chr1	56962566	56963097	L1ME3Cz	1248	-	L1	LINE
chr1_56963618_56963840	0.700066222	2.392479427	2.543190654	5.487567254	3.516259733	1.622564135	0.026115563	2.998948124	1.315900473	4.876005059	3.402985289	2.593203321	2.440188121	2.529489025	0	6.475457926	2.387634745	4.33812862	4.675096306	51.55874568	78.23110316	58.06654959	11.65045447	55.43453368	80.49302883	5.92493443	5.790599265	4.809836061	1.869250999	3.389077676	6.537844849	1.624701706	4.686222512	4.672948894	10.63756207	3.117731758	7.184337753	6.890960539	2.205888099	2.72266729	chr1	56963618	56963840	MIRb	298	+	MIR	SINE
chr1_56964236_56964621	0	2.453949936	5.265214936	5.845929937	3.274129852	2.797841263	0.96948879	2.166146532	1.382278761	7.135883341	3.178369639	4.153050454	3.651839619	2.28911722	0	5.293242086	2.448523311	6.010099458	3.349694802	40.80700224	79.79802531	69.41182376	7.497159654	42.91029816	79.19293361	5.103738848	2.49575665	7.348380712	4.952066175	5.111004924	7.489038817	2.342377101	4.599875848	4.509162164	4.507376021	1.616973183	4.058946655	2.998832347	2.251772471	3.049235133	chr1	56964236	56964621	L2c	281	+	L2	LINE
chr1_56966217_56966281	2.690679537	1.395779969	2.725992531	1.447869215	1.858593315	2.839077339	2.288262315	1.543910734	1.82465701	0.248168439	2.992760237	1.645967813	2.66261375	0.934823988	4.527109053	0.804767355	0	1.854585773	0.331157971	51.46110716	88.76651061	94.48746181	9.471996009	80.88278115	84.66861475	2.350954687	8.402595758	8.194792584	3.813998785	6.320004933	1.509422326	3.017433321	5.39710661	0	5.088923244	1.366218423	3.201787103	1.884433359	3.457899399	2.359056763	chr1	56966217	56966281	MIR	432	+	MIR	SINE
chr1_56966360_56966500	3.083624968	1.336911146	6.717023543	3.440181443	0.88504544	3.230408583	0.302306212	2.458362784	1.243723282	2.705313546	2.650707202	1.214751878	0.913598848	4.107512866	0	1.382531447	0	0.905135704	2.523114089	14.70224994	49.3153207	46.31982831	11.21569075	45.37699972	65.33895683	2.94371071	4.500959992	2.653221454	2.863295019	1.509442874	0	1.672766422	4.504810657	2.295120563	1.159186429	1.717185582	0.684908228	1.698926304	1.437047088	2.425448562	chr1	56966360	56966500	MIR	432	+	MIR	SINE
chr1_56966507_56966590	6.357138525	0.892786138	3.58672612	4.768856456	0.87082686	2.464817093	0.637741983	0.633142157	0.779094069	4.101949795	1.599388582	1.302201555	1.926262991	0.941273755	0	1.422903638	2.437815343	3.55220404	1.547583995	22.64457004	30.08294214	41.1660006	13.21672774	37.03583936	40.76288403	2.009589613	3.883179326	8.883834391	1.340477735	1.376125429	0	1.069830853	4.348667619	1.271995165	7.146784409	3.354283499	0.628979132	5.309896889	0	1.452007703	chr1	56966507	56966590	MIRb	316	+	MIR	SINE
chr1_56966603_56966770	0.040212275	0.658703295	2.428316657	3.531616716	2.960398835	1.89051054	0.251000166	2.284720949	0.785850056	0.124369941	0.901067555	2.699898694	0.441271446	0.434775452	2.652593765	3.17646817	2.066225153	2.415502064	0.903761389	8.63467306	15.46511134	12.86995632	4.982050184	17.92129773	24.18896463	2.763914529	1.362607288	2.586114448	1.645966894	0.719499695	3.918217576	1.109106993	1.131008803	0	3.312402124	0.88811402	2.451406495	2.092808926	0	2.452893789	chr1	56966603	56966770	MIR	698	+	MIR	SINE
chr1_56966930_56967024	4.653868097	1.657173838	1.943651494	3.871221314	4.064302744	1.635823618	0.213403019	1.244084429	0.56159677	4.072509766	2.425823886	1.191681904	0.718020012	2.246199813	0.955253827	3.807571061	0.384382663	0.188730426	3.470869424	5.442355004	16.72576149	4.524438128	4.704617972	10.81551059	17.04269764	1.829161456	1.15502724	0.448241799	3.157023374	0.613119154	0	1.881725512	2.926855248	0	5.953264571	2.450258729	4.580899614	1.83373481	2.582935937	1.618736181	chr1	56966930	56967024	MIRc	184	+	MIR	SINE
chr1_56967062_56967345	0.671206015	0.942150217	0.67407568	0.934859763	2.101956375	2.783716228	0.474567759	1.45872614	0.300569105	1.482221185	1.239264605	1.269167567	1.018641711	0.940049586	0	0.229524739	1.699347684	1.911979442	3.415484476	9.705390551	24.25925551	15.48698342	1.5162064	15.34333603	22.58045	1.859148725	1.267842686	2.231331724	2.745497144	0.425815307	0	1.114795937	2.409475119	0.01621993	0.680228514	0.720697067	0.897255691	1.685365979	2.302371841	1.914708299	chr1	56967062	56967345	AluY	2126	+	Alu	SINE
chr1_56967674_56967773	13.40184857	2.255807694	1.686270021	4.920854559	4.432675222	3.91156514	1.150454548	2.870891528	1.038809574	2.832246133	2.103109728	3.566977737	3.463442241	1.416947088	0	2.753701115	1.357683347	5.508223548	4.125952636	28.26972198	86.58807496	86.67473787	6.116918602	71.75099159	82.83684409	3.993282677	2.515884525	4.774040073	1.694014074	2.928406891	2.230372793	0.69621761	4.395057394	9.685866635	0.016957789	2.097383333	4.647280773	5.855086129	3.219174534	2.495389093	chr1	56967674	56967773	MIRc	337	+	MIR	SINE
chr1_56968240_56968412	5.36566739	4.058429574	4.334301673	2.045800603	4.747340233	4.752255889	2.994218272	2.310822977	2.115168029	8.23262865	1.61051302	5.849559984	2.403059772	2.192579645	1.030193488	2.256353622	0.340312152	10.00980839	4.219416198	40.89262419	79.60497315	98.63348806	11.51789693	52.62485092	79.38697048	8.436977253	5.997582325	4.722108874	2.091585181	5.889227917	4.293555473	1.253248172	5.676183659	9.463369137	2.000918016	5.354125331	3.577185232	1.867656946	2.833842033	2.985495829	chr1	56968240	56968412	L2c	314	+	L2	LINE
chr1_56968527_56968589	2.382901626	4.287425795	2.545247441	2.606039724	4.723094852	4.855648471	1.496636762	3.760449079	1.551568741	4.42064358	2.98107734	2.78435611	1.352035807	0.672205654	3.321407914	0.947135073	0.419596945	0	5.137979984	16.24020983	26.96490177	34.50879466	8.910921527	19.97624037	43.20264059	6.765927446	2.132737117	6.478484269	1.999028075	0.473234521	1.780701664	2.929485829	2.757781759	0	4.702502178	1.938760042	1.878792339	7.911774335	4.926420689	2.191554037	chr1	56968527	56968589	MIRc	184	-	MIR	SINE
chr1_56968917_56969041	0	1.599979985	4.811700521	3.217800173	4.256782366	1.34572137	0.577661522	2.678574031	0.390497659	0.512347892	2.491586887	1.792858323	2.043130244	2.727467318	0	2.064916081	0.305956131	7.584406226	0.062152905	4.698305176	8.495012726	8.273287715	6.596521351	4.615897642	21.91348067	4.665651321	3.498270494	0.938911673	0.382652691	4.347842574	4.720485553	0.336586831	2.848200613	0	8.716764823	5.416012108	9.409717871	7.396132242	0.003687444	1.93180187	chr1	56968917	56969041	MLT1H-int	383	-	ERVL-MaLR	LTR
chr1_56969042_56969527	2.967061859	3.477058281	4.184845239	2.799012779	5.471357421	3.25761255	0.610240547	1.12949467	1.285140672	3.632510985	3.705468554	1.882319631	2.975471214	4.080025681	3.455982722	2.018742341	1.557023251	5.333518811	4.996287348	4.593092356	6.584114434	5.118049496	6.053131694	6.466644186	40.63473423	5.129006393	2.58642129	5.860684512	3.229467866	3.582218029	4.842821338	1.69985184	3.462604992	2.271460101	6.860084693	4.141211355	5.101596642	2.919860968	2.166482296	3.076752057	chr1	56969042	56969527	MLT1H	716	-	ERVL-MaLR	LTR
chr1_59309350_59309569	0	1.267401592	2.561670644	1.246643707	1.906215844	3.69349194	2.493521588	2.281290251	2.360780426	6.761483089	3.980346291	2.045188907	1.97673601	1.541004163	0.609559547	0.766217219	1.990552925	8.428646154	2.038181751	25.91912699	52.46468921	64.28396808	3.364403666	37.71531586	19.67679736	3.101359631	1.505300742	3.3238958	4.259921776	2.890830202	2.651269022	1.800878713	3.646744393	9.452963938	4.967467077	3.566782177	1.922445547	1.700660505	2.536758865	3.514580561	chr1	59309350	59309569	L2	268	-	L2	LINE
chr1_59514901_59514997	0	1.360331874	4.246651871	0.556458901	0	2.396379569	1.92620901	2.515362009	5.062192281	6.019680018	0.674466785	4.675836787	1.08738692	2.185032888	3.348563767	0.461331569	2.021127319	1.139591235	6.964367859	4.68644235	12.13728494	7.130103951	6.402891884	9.699648837	10.8480567	3.734573655	1.440001667	0.051975466	0.517694394	3.722142448	0.457560418	1.745498965	0.417753959	0	0	1.5510065	2.24920438	0.795747091	2.436247389	4.382062939	chr1	59514901	59514997	THE1A-int	599	+	ERVL-MaLR	LTR
chr1_59515080_59515522	0	1.335183925	2.657227179	2.007250063	1.472672617	2.596137255	3.377461196	1.927410035	5.952982097	0.700250619	1.731249716	2.038038173	1.625608264	1.328449144	1.48979303	3.555201764	1.96845134	4.860428415	0	8.662116745	22.30883532	11.68910837	4.767532536	16.79887075	34.76779646	2.828975475	1.368662393	0	2.141456482	2.654461513	0	2.737660192	3.088853814	0	0	1.636099935	1.954461545	0.864792872	0.648622759	3.68181318	chr1	59515080	59515522	THE1A-int	3356	+	ERVL-MaLR	LTR
chr1_59935781_59936066	0	1.476145257	1.489843547	1.355884033	3.447639649	2.07261039	0.532977348	1.148534916	1.608550907	2.373488171	1.764629344	2.265067273	1.811021031	1.218788233	1.067024549	2.949071619	1.916892226	2.522523662	0	4.569464389	10.92234031	9.196487581	4.650658644	7.636000345	9.835005285	2.89189109	1.77369196	2.227344705	2.076068797	0.360322274	0.961365476	2.450499361	3.40141819	0	0.518372387	2.238074339	4.261651694	1.409916064	0.916089994	3.279458622	chr1	59935781	59936066	AluSq2	1948	-	Alu	SINE
chr1_59936099_59936340	3.025336092	3.043677753	2.402149396	3.298019486	3.484972116	2.861515904	1.093134315	1.027307025	2.334066654	2.529689023	1.914186901	2.155336002	3.767305665	3.343561746	1.527613898	2.317507703	4.181404268	4.918029589	0	6.783444828	15.67112457	14.65285731	4.778439535	14.04551389	22.41146937	2.590346743	2.388613728	3.427645858	2.010417638	2.446493284	5.452573602	1.314597595	4.117705444	8.380530919	0.034830292	3.320823506	4.874668455	1.328288307	0.677326515	2.698581114	chr1	59936099	59936340	MIRb	546	-	MIR	SINE
chr1_60828803_60829045	2.763086561	1.179289373	6.36766621	1.793884725	2.87962628	4.064156197	4.082194769	0.875489687	6.690926296	4.584100274	2.911348755	2.614541374	2.638982139	2.180026998	6.401834454	2.517372948	0.182899217	4.150658336	2.484063447	15.80066515	34.95505649	37.87471855	8.215525119	24.24434827	29.57261067	2.973803645	2.071862185	4.723894299	2.643984499	2.987024144	0.682232566	1.188934044	1.985080603	3.736684917	0	4.339773249	2.881457888	2.484876401	2.369349012	3.837443093	chr1	60828803	60829045	MIR	754	-	MIR	SINE
chr1_60829063_60829341	0.041410791	2.228963597	1.585025711	2.503462938	5.858064037	5.482036913	6.851972451	2.517315428	10.32690158	5.281079622	2.323802357	4.098183948	2.170543637	1.86585764	0.413439493	4.747404803	3.513760134	2.62554467	4.234675377	64.97171607	101.1859783	99.00615679	6.987017522	78.73751436	94.27813844	2.956443397	0.977236653	2.24553882	3.438603462	1.474440315	8.960965458	1.90928055	8.363992887	4.580335252	7.550668191	1.668517724	2.332665771	1.515877043	1.715483169	3.252178835	chr1	60829063	60829341	L2b	273	-	L2	LINE
chr1_62593723_62593816	0	0.294564678	2.03581309	3.414150292	5.458091515	2.7976417	0.629014272	0.633705868	1.135931316	3.936760679	4.549178698	2.972699183	2.097348175	0.892370221	0	5.370632454	1.367572575	0.158966545	0.165740862	8.541794305	15.091028	10.69359791	3.746525181	8.366171345	13.35172262	1.716425391	3.247965305	0	4.548945635	3.39714775	2.595046232	4.184503522	1.963716335	3.316820509	2.942448283	1.638562987	0.47351714	1.787257971	5.924492667	2.021699136	chr1	62593723	62593816	MER33	292	+	hAT-Charlie	DNA
chr1_62595310_62595542	0.05789181	1.416957586	3.011851038	2.008796001	3.057601027	5.377145167	1.48040143	4.209613837	1.12074517	7.720215793	2.377101155	3.07846033	1.526278987	1.398321168	1.909410167	2.859195716	0.418942825	6.379645755	3.045137694	4.604404801	13.42549777	10.42736932	8.089010362	7.053665338	9.658199993	4.060474996	2.605215895	2.174604561	0.05994581	4.999996001	1.169381185	3.370493194	4.545569527	5.53994529	2.906578451	2.527071055	2.548724681	7.275401194	2.806524357	2.149392512	chr1	62595310	62595542	MIR	868	-	MIR	SINE
chr1_62596115_62596360	0	2.826611214	3.604345823	2.992795122	3.479069875	3.769939184	1.640499645	4.085940896	2.444127141	3.665259867	2.37578799	2.439539384	1.202737889	1.060960227	4.288114932	4.264758387	1.010217929	3.655023411	4.246696192	9.72868861	14.25458998	13.6197572	3.287047921	6.793050231	9.276328359	3.447327118	2.588170412	4.876496001	1.636169307	3.152539934	2.335563635	2.26022471	3.999874675	0	0	0.676586983	4.792546564	3.552040776	0.709192851	2.051174706	chr1	62596115	62596360	MIR	1038	-	MIR	SINE
chr1_62598917_62599100	0.15727049	0.993019353	3.204595177	1.797648535	2.738805305	1.401036991	1.249821494	1.788700943	1.922800561	1.357504208	2.885970957	1.134381282	1.428501234	3.122521434	0.765456224	3.870371456	0.071079093	2.421279581	0.589603887	12.03961678	33.88610709	27.29874763	5.041793763	17.04730984	38.56979581	1.281331631	0.535224857	2.060082812	1.54061559	3.392714579	3.946264816	2.367708789	2.25570693	5.046758951	1.859239286	1.260721485	1.919295013	2.867040271	2.498595035	2.044597889	chr1	62598917	62599100	MIR	620	+	MIR	SINE
chr1_62599097_62599691	1.989762954	1.862194364	1.905159174	1.577274987	5.723912654	2.515342016	1.278994139	1.614638634	1.028842193	4.455763987	2.179216051	1.698393182	1.849904772	2.398861963	1.108566531	2.708701327	1.127364318	3.84798411	5.333680617	19.3237463	37.65988789	38.09476575	5.603406315	22.7729473	46.16150044	1.790631231	1.614042779	5.040974577	2.338175687	1.926002666	5.12045487	2.265205978	1.226869284	2.299757582	0.847888784	2.975814168	3.920790259	3.168855769	0.756682542	2.587085164	chr1	62599097	62599691	L2a	1098	+	L2	LINE
chr1_62601265_62601504	5.178087294	1.186438119	1.711762729	2.192723453	0.624714865	2.004156274	1.13963902	2.51775574	1.337889254	0	2.184384617	0.942093859	1.638420298	3.179540625	2.123994894	2.403473238	1.995567505	1.767350183	0	5.841925226	17.5019331	14.46968156	3.515034322	7.39360785	12.33681702	2.070576968	1.852120084	1.34541717	1.327247442	2.238976537	2.399830372	1.644981243	3.842273794	2.18948803	0	0.650578846	0.47326912	3.138935519	0.153052008	2.249365484	chr1	62601265	62601504	L1MC5a	703	+	L1	LINE
chr1_63626202_63626580	4.758683763	2.122401851	5.015377032	3.350022764	11.02154078	2.860563549	2.473052504	22.08657953	2.467913373	3.691116633	3.622347389	5.947886901	12.24145004	9.24036653	4.070022728	4.856651587	5.184640188	5.053114266	1.960723006	21.84181532	35.76160429	44.62933601	8.239018173	27.20409495	33.22104885	6.37836941	5.639510847	7.958197123	2.456417087	5.636724301	1.866415475	10.18819357	3.728767338	2.771145111	1.228766041	4.287833932	5.862118338	3.744299592	3.435369514	16.00887995	chr1	63626202	63626580	L1MB4	2039	-	L1	LINE
chr1_6410316_6410511	0	6.166927621	3.173648969	3.297017031	3.282990029	3.640736878	3.032024458	3.7705045	6.565713469	3.560838117	6.081758712	4.019177564	3.057582702	2.838769901	0	1.965825121	1.276660308	0.37690779	0	32.22349831	38.69815005	41.26758814	6.891777259	45.87269929	43.87297195	3.547236708	4.556591486	4.67690231	3.505176938	2.290997225	0	1.482548969	2.911905926	0	0	4.194674705	5.556537481	0.997318455	1.148969279	4.005364902	chr1	6410316	6410511	AluJr4	1579	+	Alu	SINE
chr1_6410522_6410584	0	8.883595436	4.009986839	3.39799901	3.957008054	4.951653542	1.936603869	2.333865089	4.53116097	1.872041614	3.773593849	2.944741626	2.380346121	2.342179706	0	2.740874498	1.841560702	0	0	26.1320036	50.04312983	43.28966768	19.34301315	39.45841291	53.70146462	4.82941003	4.048322578	4.453120401	5.855239591	2.907009663	0	3.113338032	3.425492963	0	0	3.496017794	0.905027455	0.18955752	0	3.135292868	chr1	6410522	6410584	L1MA4	320	+	L1	LINE
chr1_64478780_64479068	0.642898103	3.349281105	3.8821907	4.30041386	6.038994869	2.934682455	2.102454698	1.219452048	2.011588632	0.735314639	2.822957614	7.241230918	7.481895477	3.335408614	7.669888437	2.442210714	3.39112843	14.18550455	11.64073562	43.1618938	60.661484	88.02908987	13.63018334	47.08524764	50.82082817	5.959775027	8.564044038	2.598771499	3.601844579	3.47472904	5.694080333	3.461122766	5.296037522	8.976471591	2.496856072	2.043100593	5.021867139	2.791430593	9.368719064	5.284979117	chr1	64478780	64479068	MER102b	633	-	hAT-Charlie	DNA
chr1_64969515_64969741	6.235774896	5.259661911	10.20947499	2.100345017	7.174867425	4.177226216	3.374183312	11.36959887	4.292729398	5.395175738	4.255921836	9.842985136	8.003566683	9.143087906	13.88891415	6.513263978	8.558139428	4.47067612	7.428464604	11.4895803	20.9840982	19.69941975	9.580313725	16.157318	25.15913768	5.950920135	4.609210042	8.56383737	4.988142111	3.413325409	2.203512892	10.38443545	5.554466541	2.039204935	10.26356419	6.270936565	1.859364636	7.173873729	3.925004087	8.432245436	chr1	64969515	64969741	L2b	211	-	L2	LINE
chr1_64969854_64970155	0.019123256	3.92805748	5.137965966	3.590053145	3.425605091	2.982713161	3.76963019	4.337019761	2.293871278	4.665118034	5.296012973	7.392163253	5.986278851	8.129150094	6.543122306	1.46699768	8.145879986	2.753297566	0.261379636	26.56750203	44.70556932	51.40351981	11.87804895	54.37057141	54.52267743	3.965607218	5.800295423	3.772161612	1.73877004	4.75315746	0	12.82011653	5.692660061	1.677497126	2.744117713	2.984784575	3.635146634	2.160493714	1.790994601	8.721904113	chr1	64969854	64970155	AluJo	1724	+	Alu	SINE
chr1_65143483_65143759	0	0.62959387	1.573146969	1.966123597	3.042288907	2.454303733	1.390387135	2.138662979	1.640940571	3.482292583	1.232920331	2.587564548	1.955630875	0.617427088	0	2.046800135	0	2.29716427	2.468928822	3.812391663	6.875402579	11.08296212	1.939430952	11.80695425	19.72785633	2.487105451	0.764109496	4.30467167	3.104866703	2.839897098	0.600628724	1.57294756	3.150631582	0	0.293996159	0.538777985	3.42334582	4.616069089	0.140817464	1.499998716	chr1	65143483	65143759	AluSg	2052	-	Alu	SINE
chr1_65143759_65143897	0	2.291198894	2.381786811	1.37424588	4.434738679	1.304142384	2.390901631	4.638016597	2.478910165	1.357503903	2.030682069	4.219033122	1.132169708	0.501413198	0.030365088	2.168039424	2.667999336	2.965958357	3.113503488	10.15669059	22.51228132	30.8386371	6.23879102	38.9230002	47.5736246	3.82002383	2.054525516	4.989640051	1.50278604	4.100385374	0.72197442	4.425077158	5.504426127	5.781044576	4.014569061	0.118011278	13.1368743	1.13145943	9.0255842	1.777143059	chr1	65143759	65143897	MER113	354	+	hAT-Charlie	DNA
chr1_65158504_65158806	1.718572027	1.60489573	2.461426245	0.382375572	3.048425288	8.810155041	42.24494224	2.388337543	29.34509197	4.517518421	2.622191012	4.868739714	7.387865706	4.198255638	5.427280394	2.811307529	5.072821024	4.237953374	4.955085081	16.78047085	67.95927235	58.68762277	3.749208993	49.01145619	27.81809659	1.817692062	2.086379193	2.621489391	1.458059973	3.293985916	0.018947458	1.761515289	1.577129087	1.498668475	0.63743238	4.372475345	9.865650725	0.172341458	0.953850104	2.121864795	chr1	65158504	65158806	AluSx1	2226	-	Alu	SINE
chr1_65526633_65526781	0	1.024075018	8.202634219	4.085860723	4.929740724	1.837069719	0.63676302	0.755155277	0.871770904	0.778730061	4.218509134	2.493804785	2.893127411	1.193608256	5.074162741	0.441105211	6.165611881	1.041721812	2.011362227	10.10384066	15.48172355	9.115912386	1.968129601	6.767743575	18.63948674	2.740881603	2.530232133	3.656074007	2.395521476	3.16840987	2.189011418	6.552948182	3.308523407	4.42276049	1.134337445	3.891269785	3.255028393	2.277344667	1.915477035	17.10658033	chr1	65526633	65526781	MIR3	380	+	MIR	SINE
chr1_67170113_67170283	8.718801428	7.471184304	3.252093829	2.967842265	6.944826719	3.448850392	3.155629063	2.929042723	3.050289212	2.259045902	3.932473024	1.530337125	4.949473754	5.218346196	2.3839397	2.176763461	5.954323255	3.011439659	2.338535264	18.95493628	39.0347168	29.23858968	9.112995644	28.37442648	21.66147712	5.076635523	9.440639476	2.833986271	3.826950197	2.18923926	3.698596837	5.541074052	2.837238197	10.27133796	3.792158407	2.33392251	6.47865042	5.249152537	3.407804746	4.28525717	chr1	67170113	67170283	MIRc	340	+	MIR	SINE
chr1_74587992_74588093	0	0.649442667	4.19780642	1.706644737	1.764538154	2.46969939	0.460942091	1.227482739	1.522334442	1.641100182	0.666372758	2.114506434	0.692609073	0.209915151	3.425799875	1.088113986	0.66182234	1.016261175	0	12.67697963	23.28322786	25.05978817	3.561175318	18.27716414	14.77994696	2.820662744	2.552235563	1.726338645	3.889949851	3.271587631	6.815234637	9.432835815	3.472253993	0.145433467	2.936549774	1.541408295	2.638918617	2.668017147	3.499492881	0.944516343	chr1	74587992	74588093	Cheshire	337	-	hAT-Charlie	DNA
chr1_74594493_74594577	10.55290031	1.394638338	12.659996	9.335880995	5.328708864	3.892717256	0.572863439	3.568590845	1.706275013	7.631111806	1.964682424	4.322316385	2.69687228	4.373740585	1.845763329	1.503599876	6.30157268	2.111983291	17.00808234	35.19431051	83.0438118	94.84320641	12.71622968	62.08632496	73.28596978	4.821143576	2.162614741	7.029057718	1.995298232	11.71584528	3.233724821	3.828140009	6.105234288	5.770589857	9.35341369	1.71833939	5.024774614	2.585033769	8.725709898	3.474274093	chr1	74594493	74594577	L2a	280	-	L2	LINE
chr1_75726125_75726380	2.182052755	10.53859757	8.692626186	2.234809616	4.203095277	14.5209816	42.81507069	6.447302968	34.38693768	8.081137685	6.621170624	9.028934984	19.67655305	11.6043925	21.55641743	5.840726291	12.7134636	1.051850574	6.164313896	24.27410481	39.29593352	46.87088087	16.66577257	44.22334462	38.46635299	7.711994508	5.619173891	4.098245537	10.89374863	5.665723754	2.092176073	5.083274729	4.196032741	1.440076183	0.795519011	5.968332281	7.285543217	5.442834312	8.122782894	8.244555268	chr1	75726125	75726380	AluSz6	1458	+	Alu	SINE
chr1_77678334_77678698	4.319714785	5.596092102	3.694608191	2.458525255	1.611235339	3.436874933	3.516819526	1.73854373	9.991871525	5.090640114	2.697642273	4.255486082	4.455010679	2.738741463	0.851890736	1.359098137	0.53800749	0	4.700401539	9.996623327	15.475267	12.60256811	6.090622183	17.27233687	22.86825175	2.986253319	2.33271186	2.653221833	2.866105109	2.449842688	6.297302423	2.322474168	2.362878154	5.815987077	7.782216656	3.087098279	2.038139188	2.174010896	5.59243129	3.021579718	chr1	77678334	77678698	Tigger15a	360	-	TcMar-Tigger	DNA
chr1_78222944_78223170	4.652422981	1.525724424	4.143551285	7.959376576	5.961391816	3.563494906	3.329034761	2.880370285	2.882236985	7.575596136	2.699418171	2.294503359	1.418782952	1.961046115	0	2.313826649	4.885797558	6.085502089	7.195451928	13.16548731	21.44270977	16.92081782	5.037975398	11.94295339	11.68313317	7.972726775	3.594137608	0.686872791	1.442507354	7.380726502	3.345108203	2.425320029	4.071874958	9.806057955	8.53029412	3.437434678	5.436277461	3.781326923	4.335715224	2.664932749	chr1	78222944	78223170	MIRb	834	+	MIR	SINE
chr1_78223537_78223690	3.762156932	1.091531899	6.135758241	1.007567603	6.940372557	5.986189646	13.52386801	4.628366523	8.088178367	3.912805319	4.713333591	3.975807667	2.972205552	4.268184213	0	4.127529434	0.170032749	4.07488477	5.009948737	86.65468348	97.49897257	97.75567816	34.81392586	146.0853529	96.40316324	34.27030616	28.1865312	14.29494052	5.201251251	16.3316829	3.255961346	4.191563556	5.353024053	4.116217372	3.353982871	6.236970247	17.67564398	1.792332158	4.434957385	1.806046391	chr1	78223537	78223690	L2b	291	-	L2	LINE
chr1_85268929_85269293	5.582157121	5.282900175	4.719385524	2.478126973	1.907952465	8.947573054	36.89497367	1.618066353	20.18024007	6.636850168	5.259374131	5.44504061	8.336590369	6.964938092	3.979875331	3.89659379	3.922390595	1.098927758	1.940858353	24.22360501	87.83384807	33.04834476	19.68164056	75.21313226	36.71751558	5.863747409	3.347749456	4.803824467	6.378645449	3.093730023	1.375050031	3.870708483	4.411217767	2.408616145	5.854346925	4.43783727	6.285400035	4.028607803	1.771187845	5.059417751	chr1	85268929	85269293	MSTD	1319	+	ERVL-MaLR	LTR
chr1_89172133_89174369	1.876803143	1.750460657	2.488431782	3.237352076	2.695022076	1.848767555	0.599528428	1.63046036	0.538953444	3.286572107	1.926031636	1.527616612	1.591267966	2.123096029	1.309977695	1.576960194	1.13630019	4.572004294	1.668449723	8.096061449	25.32543681	13.82933643	3.038618092	19.35729292	18.39949188	2.176168786	1.63430875	2.045219331	2.290522802	2.667825909	3.29202033	1.806900162	3.820564906	1.302938113	3.165869471	2.664218346	3.150887422	4.318036784	0.923265877	3.224945605	chr1	89172133	89174369	L1MC4a	7295	-	L1	LINE
chr1_89175362_89175424	4.239710331	4.382791642	0	1.974594812	3.324154854	3.416598358	0.302038905	0.525269157	0.748246718	4.203881041	2.73966397	1.462168709	3.383266387	2.796561918	4.074518388	1.269902664	1.118925508	0.286139678	0	14.26550007	20.61118027	8.981823644	1.561959694	10.53465394	14.57407438	1.149745232	2.906727775	10.94502344	2.658773926	2.422510001	4.994650325	1.187531287	7.661280401	11.34234395	8.574613879	4.033864129	0.584258228	4.233451951	7.153639009	3.146892971	chr1	89175362	89175424	L1MC4a	232	+	L1	LINE
chr1_89999799_89999957	11.16004923	5.30406562	3.673106199	5.930740402	1.156718426	3.271538475	6.054511795	0.341969259	4.718687661	0	2.70299719	4.518935798	4.232222906	5.402368678	7.060378337	5.549998253	1.345798926	6.286493722	2.898242302	15.35011652	37.04354699	35.51545242	2.61571665	34.37358075	38.13483542	3.534237386	4.447573377	2.375517928	2.468491717	3.549294127	0.78610087	1.908048916	1.760399073	0	4.623837724	4.662221178	4.480801957	2.405062478	0	4.493020483	chr1	89999799	89999957	L2a	629	-	L2	LINE
chr1_92038853_92039090	1.301397273	1.840802498	4.14282628	2.009198513	5.521324681	3.743410882	4.028513405	1.584925017	3.603089617	2.685794604	2.285573071	2.309134462	3.104812567	1.615749548	4.652611825	2.976055528	3.851018269	6.170197829	2.926696979	9.014097485	32.53685772	35.44940551	6.966697497	16.30170133	23.67066088	3.012723443	2.295633088	1.871407998	5.69983989	5.713946758	1.731267691	4.013907996	4.176739545	0	0.850035357	2.370274193	1.37109988	3.978919208	0	3.559561723	chr1	92038853	92039090	MIR	993	+	MIR	SINE
chr1_9236690_9236874	0	6.262343391	4.135347877	3.006331882	0.936030443	4.916560562	7.374048995	3.366886201	4.52958667	5.497890418	7.681114824	7.398712796	11.0883826	13.87750187	8.530411985	6.076211559	1.963689979	5.082534158	15.66525289	17.66041647	27.09861096	29.35844142	6.297879727	19.10895109	39.38318058	7.198786756	5.84711334	4.766674524	2.593194832	2.925321646	1.613465728	9.875913091	2.013185827	0.598727384	0.231141797	1.287588106	2.881633295	3.094784356	3.928809791	6.465499406	chr1	9236690	9236874	MIRb	496	-	MIR	SINE
chr1_9237160_9237236	2.650835561	8.533358248	4.94467261	1.922153984	3.641104755	4.314292105	8.576714252	1.231963489	8.32232932	4.083228723	6.302926126	8.885138537	9.922907829	9.58227381	13.16976058	3.133819768	4.968136085	3.534793127	15.50687915	10.07128613	18.8994103	16.9489398	4.092171349	16.46974734	55.40237437	5.703941922	7.261243946	4.40605685	2.424649728	0.137878423	2.807919468	8.301131989	1.719244207	0	5.110093123	1.311212344	6.948546096	5.346094411	1.022780267	5.92187052	chr1	9237160	9237236	MIR	659	+	MIR	SINE
chr1_9237840_9238779	11.11733916	11.18657938	5.283906723	6.098658165	5.626277197	9.671574626	14.42824715	6.749957191	18.8985208	4.664157795	7.363137147	12.20078088	34.70015521	17.31646022	29.79556282	3.863295605	24.49759188	7.27952778	23.67860377	28.10370785	47.79107911	30.90229048	9.50975601	32.39818943	92.18515865	9.386376443	11.97532044	8.53531488	3.24405244	6.803907257	5.931566661	13.79382925	5.244082872	8.62073967	8.892239972	5.160279664	13.13560431	3.659926594	3.641979021	10.57025061	chr1	9237840	9238779	L2a	1539	-	L2	LINE
chr1_9239034_9239325	4.351692474	7.846006002	5.425324719	1.396646507	4.070953806	4.591248234	4.643901097	4.288303342	7.743301224	2.255974966	4.734404371	8.648878009	17.13211332	6.261214079	7.590825959	8.079708026	7.659711558	12.33369527	10.32231451	13.86280386	37.4526675	17.10586015	3.124996233	14.00959681	41.61032378	8.093212777	5.628829432	2.095687652	2.927953948	3.382191111	2.038661008	9.156050561	2.214682317	0.772927414	4.384543666	0.213196599	5.904925856	3.074689092	1.830542898	20.5700623	chr1	9239034	9239325	AluSz6	2097	-	Alu	SINE
chr1_9240466_9240641	7.154024462	7.410616951	6.853666643	0.600858124	1.349987899	2.866131259	3.834236873	5.126607481	7.352293855	5.001041816	4.859606931	5.884006931	9.431148398	6.072895137	5.132784939	5.321105003	6.184747322	6.374571201	7.853768757	16.37263214	21.74196848	23.46702393	2.969899713	15.36419777	30.27386685	4.663408245	4.882675678	7.338734262	2.586313458	10.68385084	8.170621131	12.62633135	4.625246093	2.323973304	3.562296046	4.742754683	1.648855205	3.034881191	0	15.05010975	chr1	9240466	9240641	MIR3	476	-	MIR	SINE
chr1_92886774_92886999	0.618247781	2.389692347	4.781724133	7.89460743	5.681791773	8.773934462	33.96473111	0.276323461	31.32568895	5.725045325	1.267276884	2.743370957	3.529490183	3.162139259	0.151651911	5.09875459	0.634316394	0.232787642	2.957191931	40.876718	54.85236832	52.51745009	7.792268094	59.33291631	57.27235915	8.648456739	11.90750893	1.436524067	4.438562005	5.145460078	2.698750962	0.704927035	2.65781124	7.970706312	0.678989419	2.811198827	35.12311021	2.552609017	0.512111953	3.160122375	chr1	92886774	92886999	MER58A	1128	+	hAT-Charlie	DNA
chr1_92886999_92887091	5.495407035	6.226741539	1.14189431	9.322085225	4.571288482	29.18379216	129.2757983	1.461196042	133.5222112	3.258009939	1.997488322	6.73224784	6.083452712	4.391966726	3.162308214	9.010904779	2.482101418	6.253307939	0.446780007	133.6701733	145.1648471	169.3915556	17.85477372	175.2077915	153.998936	17.36194682	36.35402379	5.75495999	3.074486889	5.169143438	4.097688193	3.01219122	3.039698803	11.46064675	7.639845073	3.545609119	90.10737759	3.554058057	0	4.098520227	chr1	92886999	92887091	MLT1I	268	+	ERVL-MaLR	LTR
chr1_92887135_92887455	0	3.906854395	2.476901795	5.251641011	3.947901882	10.34101138	50.58948436	2.086012434	44.14940627	4.829743154	2.222191289	2.706677198	2.163757554	3.13346955	0.009353532	0.538220631	1.682390749	1.649987319	0.090315845	32.92375281	53.24041399	52.79964058	5.872826191	46.96722993	52.88906386	8.117114216	15.03362074	6.540240377	1.115280237	2.827082669	0.021037251	1.549604894	3.149996045	0.344268277	1.206651844	3.221669335	22.49019599	2.465941742	1.364584186	3.20667984	chr1	92887135	92887455	AluJo	1799	+	Alu	SINE
chr1_93905325_93905500	8.168187288	5.420564829	5.51691573	1.019313162	4.973953417	5.413781166	4.508089719	0.724292152	5.398549148	4.468127101	6.977371161	3.504704843	3.498381404	2.638766323	2.531332609	3.505537449	2.162748289	4.899801978	8.037268308	6.659100812	20.58688589	9.494193949	3.380963108	7.968224553	11.54192971	7.243310847	12.82594433	3.263068063	0.578503656	3.472962877	3.029363694	5.300892844	1.084233785	6.137812059	4.668718542	2.143712006	4.916117498	2.606352615	2.991672867	3.415444265	chr1	93905325	93905500	MER5A1	301	+	hAT-Charlie	DNA
chr1_93905667_93905903	18.81914524	7.332590421	4.667002266	1.515671055	3.114720302	4.111823926	3.047084929	4.327223174	3.409009519	1.220028127	5.126221097	3.447931389	3.71142038	2.516651642	3.358393612	6.65430734	2.121217685	5.299646797	0.051706315	13.14642174	49.40923258	25.4053024	8.463501078	24.75990506	33.70985564	5.173082283	5.886157373	0.007047521	2.628442706	3.2109705	4.994741741	6.114411182	2.31740232	0.280082835	4.856247569	0.470723595	1.863343387	4.018900173	2.487711401	4.946209178	chr1	93905667	93905903	MER112	473	-	hAT-Charlie	DNA
chr1_94116341_94116470	3.138340335	2.34585877	4.289174963	8.115519291	2.643017128	4.823662152	1.240428223	1.143935781	0.523693965	6.781203089	3.59592182	5.940944723	11.87858444	7.574823084	4.413127644	9.329327476	13.58166813	6.257364584	9.399714097	23.24231077	35.9699132	41.7811048	10.72162729	38.45143512	33.71970202	4.865274773	4.479783827	5.874969565	2.569990729	4.370213461	2.815403362	24.64204512	4.289731466	5.87124015	4.719784618	4.24723038	3.474291081	11.69076044	42.32153447	7.310623014	chr1	94116341	94116470	MER5B	520	+	hAT-Charlie	DNA
chr1_9435477_9435557	1.055284998	18.88796276	1.092634491	1.275650706	4.625835019	17.08601525	71.73546276	4.885001975	71.95075698	2.972932161	5.606809342	19.16261772	15.70941864	9.559692484	8.549121714	0.967771761	8.908761257	5.491159916	21.84844608	54.6086422	98.73574057	103.7353646	12.62511346	84.95148783	108.296888	10.57459626	12.51314129	0.110880995	8.873651034	2.582576826	5.494929469	8.29135794	6.399718153	6.208302307	4.008182633	17.22464383	2.439353129	1.276693764	2.697732352	3.192713001	chr1	9435477	9435557	MIR3	252	+	MIR	SINE
chr1_95069392_95069549	2.102015287	1.657087897	2.982302807	1.743733982	8.766168084	33.29443906	133.3038281	3.974190704	109.6063882	0.023345599	2.978279767	6.0396032	6.86425688	0.66410428	0	4.352518914	7.065274351	4.180917956	0.404983697	32.95986892	68.03841128	68.49313491	15.63642697	73.05713624	60.68518513	3.201024218	3.560324637	2.417132728	6.05291372	3.573012935	5.17543012	5.060550438	3.158687666	0	2.020999684	5.664999175	4.438090163	2.103129027	0	3.012570712	chr1	95069392	95069549	LTR24B	468	+	ERV1	LTR
chr1_95086868_95087329	8.519703433	4.899073344	3.675983315	4.143924325	5.61092847	4.791038306	3.334532627	8.312859606	3.520489273	4.406438851	3.69328264	28.22671374	33.04450355	37.71547949	57.65053965	11.22194947	29.52116416	11.76480461	57.5842311	23.19286484	86.53568548	49.35882676	10.32048938	29.89697965	48.80662305	5.21599783	13.87823556	8.409869523	4.137775911	9.021302324	4.082595471	23.99121141	4.101349388	2.182605721	2.704563737	5.62297224	4.496143339	9.464210497	6.752511635	7.241714203	chr1	95086868	95087329	LTR48	3108	+	ERV1	LTR
chr1_95096242_95096424	1.233450018	31.06214375	2.37581039	6.984562979	7.0610705	19.74093617	30.94767464	3.634674174	41.54047645	12.46367239	3.17875056	4.723083334	6.850909794	6.836277417	5.104763007	4.888429099	4.113474598	3.105312429	3.310043482	44.99045395	88.9997328	71.386326	12.22986482	73.58279763	66.89781474	7.220804749	5.189057193	8.096745564	3.386959503	2.800093515	4.150116376	6.794391407	1.09821392	2.209369099	3.308443897	2.712129368	4.516296691	3.094967263	3.647892529	3.612629778	chr1	95096242	95096424	MER58A	624	+	hAT-Charlie	DNA
chr1_95122086_95122385	0.702667728	9.056764491	2.622708961	3.221574031	5.33715772	5.668225604	16.63947202	3.437745882	38.46163809	8.16068496	3.236184141	3.618329165	5.980910526	6.044395246	0.776812369	5.671348199	3.15640454	3.49925272	2.349894525	72.79870303	125.948364	107.8977405	26.12173649	135.9649092	91.19222548	5.610537567	2.446551499	3.331990648	11.51952972	3.685090098	1.281090434	4.174581992	3.433970691	1.183637581	1.267069195	5.582518456	3.050740207	6.785010926	5.88604414	5.380219927	chr1	95122086	95122385	AluSx	1808	+	Alu	SINE
chr1_95122971_95123108	3.4802766	2.042447496	1.427733139	4.927884777	4.161865896	1.347643285	0.430803172	0.182336711	3.482558438	1.06420373	1.691369495	2.889987075	3.373902996	1.02551439	0.034956264	0.028735008	0	2.71628847	2.268961547	7.302269438	7.679044355	3.125770717	1.972964829	7.419888086	3.193754429	2.423308947	1.13400043	5.511672189	2.897631049	2.432296513	0.356251089	2.618483502	1.831939361	2.358781658	1.307109983	0.498841001	0.789338038	2.432624236	4.278725473	2.715543525	chr1	95122971	95123108	FLAM_C	867	-	Alu	SINE
chr1_95233610_95233681	14.32944647	45.63075772	28.13707185	17.75864663	25.80072013	47.81436931	119.3211113	37.01801402	99.74562008	15.61035793	15.45525903	31.1960633	115.8437167	55.07330956	136.7311844	11.1447266	73.05257663	22.58927552	66.34145151	42.536088	88.49640881	89.34333705	23.96372693	79.0348169	72.23631641	53.89105816	58.68663971	56.12760098	12.77822817	26.10097598	15.21554235	66.66601487	12.81844362	17.07440852	15.83451533	19.35617229	31.13329672	20.86653674	32.86673624	61.92568787	chr1	95233610	95233681	L2a	263	+	L2	LINE
chr1_9548299_9548611	1.311419326	3.400591035	3.649582274	2.580608835	2.834223416	4.25579037	8.516608984	1.715160512	10.76464897	3.131395538	3.307796907	18.88139721	32.39064637	28.09447173	13.47483942	6.668941914	20.42088634	5.376077697	28.47913345	7.086555275	11.9376494	13.21362612	9.379348298	13.04085568	18.28732373	3.487404834	3.270296259	1.55659768	2.878700417	4.212776432	1.048625911	5.26542948	0.972340139	0	0.825061021	2.336451426	1.15988844	1.155167276	0.515863778	3.604949795	chr1	9548299	9548611	AluSx	2251	+	Alu	SINE
chr1_9548611_9548707	10.17314547	3.657828569	6.702096437	0.688484182	4.248523124	4.385049187	7.43549191	2.11444407	5.5012137	3.48072451	3.889809599	32.05774802	49.89121028	41.03988449	54.75556203	9.103619069	24.97052075	6.507548417	46.93757478	12.01501942	19.03174514	23.03738014	7.980567535	26.33840521	26.01061239	6.184914425	3.07985082	4.487214833	4.910635317	5.50408042	2.892621799	9.272680516	3.359997816	0.229512293	3.637443696	3.457449702	4.243157066	0.256504274	3.615076458	2.450829076	chr1	9548611	9548707	Charlie7a	337	-	hAT-Charlie	DNA
chr1_99759806_99759935	6.990612352	8.947502735	4.85916643	7.126457525	2.79109266	3.3707897	7.990875821	2.252015284	4.172862022	7.347883572	3.965415919	4.026908686	6.855096623	4.522493022	4.025643325	5.404059541	4.425455819	4.302553831	2.905049183	48.81287606	75.31808022	61.41647942	8.277396716	51.34254887	63.33145094	3.710527572	4.057653109	8.522357098	2.209301668	5.726087925	7.133744595	4.92394008	3.092149853	0	9.942759444	4.187864278	3.226522854	5.021632167	4.813455597	2.79554287	chr1	99759806	99759935	MIRb	331	-	MIR	SINE
chr1_99764601_99764816	0.647003492	4.905727324	2.703471562	4.389409454	3.791150142	4.445697808	4.408779082	2.529426019	2.557660625	1.394125233	4.953190891	5.28368352	6.428370263	5.802860881	8.149665956	3.881767814	8.18092909	8.48330012	1.642958333	22.33217896	34.0075589	29.52668038	8.876789539	40.86639273	34.34616539	2.582034272	4.660746876	5.213980631	2.266855327	6.528103979	6.462640957	3.850720658	2.74181802	4.423712463	10.08593871	1.738569276	3.84085439	3.818608952	4.032243782	2.278965124	chr1	99764601	99764816	MIRb	553	+	MIR	SINE
chr1_99765319_99765617	0	6.194855392	6.076275329	6.59330927	3.077560686	3.991730986	3.338905374	4.934553468	4.749342725	2.992882777	4.473983672	6.601584977	6.908921498	4.674171533	6.190151664	3.572312322	5.465857167	6.136091187	6.504371463	17.18369017	43.24030616	33.23802395	5.09135774	43.70913807	38.44355339	5.569856759	5.618835028	3.81385692	5.66139105	4.78518519	0.574359396	3.858022306	2.283852791	0	0.022534498	3.279622448	1.072562981	2.318400648	4.701314466	6.355363409	chr1	99765319	99765617	AluSp	2342	+	Alu	SINE
chr1_99765619_99765906	0	6.064861553	10.90514176	8.853561253	2.834302821	2.647705642	10.51617624	4.974748489	10.50899127	5.230408539	6.24556091	8.237948079	6.267150799	4.465237063	6.814325017	2.247256035	7.490757505	2.594721314	1.821565235	29.92363459	67.47816332	47.97046026	8.799519732	59.70638978	53.28361599	5.93145692	13.42174858	10.55879156	4.276414369	3.700427009	1.860074548	3.694487279	1.055536093	0	0	1.933352826	6.142520009	7.030679468	7.216311325	6.362677096	chr1	99765619	99765906	AluYm1	2399	+	Alu	SINE
chr10_100080612_100080916	0	2.199945004	4.005466968	3.571299798	3.207026769	2.521849041	0.699914304	2.035417604	0.436557842	1.312849289	1.505272329	2.510705396	1.3117272	2.268985883	0	1.696406361	1.939711591	7.701788643	0.194364114	11.91189237	12.91992433	16.35350188	5.564357488	11.18346905	17.84132501	2.59907908	1.745875864	3.475971896	2.650027242	1.524706328	0.513751839	2.205134367	3.456929122	0	1.612550868	1.901767942	3.494133777	1.286818818	0.640741578	2.377264813	chr10	100080612	100080916	AluJb	2060	+	Alu	SINE
chr10_102849784_102850402	5.815093145	7.782952532	1.794337106	2.454431488	1.168423491	3.737427625	1.073034701	1.51208814	1.248692091	1.953415929	12.62855426	5.51055383	2.604624251	2.902688627	1.31736459	2.020769538	2.752896763	2.972278413	3.949093969	59.30384409	82.94374729	73.24929755	15.63794889	74.05421102	75.29065774	10.93348541	12.36593029	5.305418165	5.338249552	2.90161341	3.811774355	4.999187443	3.31761015	2.079721755	2.497402786	3.2112294	2.838920276	4.026702989	3.241393633	4.211175922	chr10	102849784	102850402	MLT1F2	1131	-	ERVL-MaLR	LTR
chr10_102850455_102850674	0	2.679121032	6.127724174	3.637901953	1.112705565	2.591700883	2.239774353	2.090337938	3.123265367	0.831238624	4.620915639	4.511224657	3.87395511	2.97226732	0.054668996	2.125637067	1.261317367	4.765945859	4.288980626	14.33449207	34.46032213	21.2847442	5.450702125	15.22092332	21.45549974	7.322576828	3.835045449	2.247997146	4.86274555	2.082992252	6.665829522	4.780469772	5.63158273	0	3.334641583	4.299791519	2.47299088	7.169350469	1.693259858	5.026157929	chr10	102850455	102850674	L1ME1	2205	+	L1	LINE
chr10_102910070_102910251	1.150159958	4.062502374	2.16033188	0.702315249	1.463825269	13.52819941	62.0994511	1.537552728	62.43505432	0	3.962528036	2.802450501	4.242081181	2.616677918	2.778153373	2.425091629	1.730737571	7.584466357	3.051561968	19.38279824	25.0581518	43.98664334	7.206914603	66.43292481	24.94301653	2.934582202	3.779073983	2.925173907	1.821480931	0.716917555	0	1.497731441	0.825530213	3.636689073	0	1.40104664	3.182504255	3.784570106	7.533136057	3.471805951	chr10	102910070	102910251	MLT1B	1021	+	ERVL-MaLR	LTR
chr10_104252956_104253548	13.75177304	4.379236681	4.091742961	2.925755653	5.530333228	9.060904855	32.57992351	2.086834658	28.14453117	3.07414295	3.473896076	7.084276015	6.013952799	6.401039175	8.642663327	1.906653921	5.745668103	3.163099461	9.195413797	23.59515413	50.70384687	49.20960902	14.67726041	33.1627894	59.59661405	5.214177497	7.06626838	0.468246796	5.573313146	2.654172174	2.716087465	7.04636158	3.818427416	4.658477215	1.731755257	2.901966078	2.693074157	7.273510715	1.697668535	4.68840125	chr10	104252956	104253548	LTR36	3071	-	ERV1	LTR
chr10_112276157_112276279	11.04825735	4.742297419	1.450583694	2.078532345	1.426950297	3.519765485	1.235803193	0	0.884575435	0.243682756	1.572722741	2.825680574	1.010488062	2.878710475	3.140332779	3.046635485	0.293202027	3.091805607	0	32.23612899	60.90427464	53.25354542	17.47877303	59.05662684	68.43763373	11.50698536	14.66211157	8.575096945	2.30253665	3.855098337	0.264862293	2.642312684	1.054216217	3.322282503	5.004348823	2.719823147	5.832117604	3.846419874	0.625898353	2.123899481	chr10	112276157	112276279	MIRb	294	+	MIR	SINE
chr10_112276347_112276690	0	2.881674444	4.328137876	4.890458487	3.190980127	3.217997571	0.352591986	2.314862934	0.763346312	9.663605751	2.416116341	1.979986859	2.379946064	1.072813449	0.068065307	3.227022511	1.069207984	4.38405771	0	7.362941125	17.27584839	11.82439995	9.395976147	12.45257085	14.36714706	4.115149677	3.637105651	1.46763687	3.074971151	1.798904549	5.064643212	2.497640094	4.706750873	2.687232378	1.677188796	3.382086767	1.54893867	4.586490791	2.186234365	3.467324534	chr10	112276347	112276690	MLT1J2	838	+	ERVL-MaLR	LTR
chr10_112297118_112297317	4.594277483	3.582389073	2.982943613	4.766386662	3.002184868	4.322375895	2.97894498	1.854099341	2.163646425	7.962889586	3.3184188	9.566555253	9.255107305	5.80386008	1.296521464	4.235083379	12.32387673	4.954139971	8.836547882	161.2610397	155.7057903	198.1407209	26.00603655	155.0725504	169.2275021	7.864474997	9.571651843	7.006671687	5.846836963	3.995796611	3.82772149	5.192495136	4.226158751	0.064586333	3.382948995	8.392189103	2.846008593	5.264611326	15.37392364	4.218624764	chr10	112297118	112297317	MER20	766	-	hAT-Charlie	DNA
chr10_112301732_112302010	0	2.141898356	3.306644219	3.451422134	6.01406074	2.281859184	0.899261591	0.919864866	1.205971905	2.015746945	2.056360392	3.415657666	2.316000358	1.661093889	4.336809119	5.003479569	1.967757982	3.212038368	0.018481929	6.469950906	19.71368913	11.36717658	5.930142424	10.67572253	27.43269797	5.724929724	2.775353725	2.193687434	3.901349733	3.215874563	0.843911498	2.697275316	5.73240487	1.892236398	0	2.951373888	1.92195934	3.983956472	3.865179097	3.126429659	chr10	112301732	112302010	AluSz	1680	-	Alu	SINE
chr10_112302465_112302677	0.398220756	1.847195813	2.669066981	3.328456851	3.637313464	4.768994873	1.574390926	3.397017105	2.457014391	9.082461802	2.106647013	4.51515517	3.651942955	4.746204104	0	5.332495332	2.680918652	7.053227353	1.817680769	12.56505672	38.79252045	76.78331175	7.294473308	32.43991445	44.80582381	6.422371417	3.633707463	1.297097761	3.963560371	5.978743047	4.313030169	1.880845102	2.138858584	3.897376173	2.304418349	2.428017837	1.941949419	4.840808933	4.8484989	2.588546238	chr10	112302465	112302677	MIR	478	+	MIR	SINE
chr10_112302684_112302748	4.796750069	4.196644686	3.879077531	5.002260908	1.890859712	5.94938001	0.695718776	0.008673656	0.549896812	8.51409182	2.944373213	4.975235298	3.050011843	4.061484315	0	8.883209333	2.563103758	10.49390289	0	7.284316838	26.75019377	35.95868438	2.761595294	12.63510004	23.22651911	5.302914798	4.146452494	3.187825397	5.560416669	7.769020244	2.156317484	3.854605936	4.598659314	0	3.969709344	3.90780665	3.637387231	2.221095338	5.244002074	2.533235982	chr10	112302684	112302748	L2b	198	-	L2	LINE
chr10_112303858_112304510	2.707368112	2.081188264	1.913634612	3.036699777	3.357634242	2.330783425	0.805483679	0.912800617	1.14187978	1.88868967	1.929577071	2.039808503	1.602286146	1.608523517	0	2.010215831	0.872440926	3.777833638	0.886537643	7.303325403	24.50194779	16.76497871	7.030666964	11.02798645	18.27851057	6.360299144	9.81708912	6.560089131	2.295989709	3.431718415	2.302155218	1.970828305	2.145033619	6.938866142	3.713831357	2.406487724	2.028385024	2.516316226	2.525880604	1.934366383	chr10	112303858	112304510	Charlie29a	822	-	hAT-Charlie	DNA
chr10_113540885_113541233	8.15998993	3.062129002	5.153578196	4.435483556	2.957017502	4.958123516	2.844849545	1.638755697	2.750059705	6.091208517	6.064258632	7.416815266	6.134097946	10.48636169	5.881324057	3.554436559	4.521158697	2.663040504	21.22923056	35.85950227	116.7763886	107.3253959	17.34817753	58.71525801	117.0306003	4.207249662	4.155908241	2.397639412	2.626450943	2.223474738	4.321581762	3.152804329	3.768611945	6.115046785	10.2264916	3.816789279	2.198434723	5.597669808	5.885687576	3.429685548	chr10	113540885	113541233	L2c	387	-	L2	LINE
chr10_113541522_113541733	6.588150692	3.927008932	4.086666784	4.803217105	2.469316871	3.182158111	3.322798528	1.626756255	2.774835613	4.265520835	3.408675848	8.135888199	13.17926926	12.12304887	13.47333758	4.682992191	7.297439996	7.977490405	10.71730955	42.79578985	132.9069339	142.6934071	12.23984819	78.38124245	74.7844858	3.910488105	3.725903962	0.41251928	3.278152695	2.281985855	3.26705432	2.209904049	3.099334487	8.910715978	7.789396892	3.515490069	5.32453556	5.638900504	8.239042526	2.595579068	chr10	113541522	113541733	MIRc	331	-	MIR	SINE
chr10_113541850_113541891	13.66492409	3.984052414	3.955943236	4.094264391	4.568414159	3.843696524	0.790460701	1.376502153	1.238041825	4.896943023	2.811032534	7.826212883	10.02472177	4.586673173	8.957489176	5.841038576	7.47313268	7.7061645	22.41601697	24.24465091	44.56495564	48.17019495	4.27069193	22.02893373	28.8922682	1.05999797	2.062901436	2.461014905	4.965875393	0.553756607	2.175559963	3.105834374	5.080092035	4.187196022	0.491361157	0.487053586	7.460055398	4.381621524	9.234077361	3.295896594	chr10	113541850	113541891	MIR	215	-	MIR	SINE
chr10_113541893_113542341	1.301975009	2.825456338	2.687305509	2.547337294	2.386360109	3.124408822	0.334869468	2.162218083	1.961022621	5.027915483	3.181859503	5.601852191	7.675790368	5.236103938	4.896573109	4.572312463	3.335747919	2.277924919	19.23444255	8.968448402	32.4083045	25.54616343	4.879489396	12.81945977	17.33336235	3.37297688	2.515629991	0.029700266	3.559973779	3.537884627	3.759656197	2.148215648	4.390428739	6.065678355	5.32437908	2.974475081	3.174252851	3.123650761	5.207261309	2.518663152	chr10	113541893	113542341	LTR82B	1662	-	ERVL	LTR
chr10_113547483_113547800	1.513170361	2.760276764	6.405681153	2.711087917	4.887198247	4.581315095	1.126793275	2.003897227	1.470047485	5.61158523	2.085207534	3.267888095	1.695555847	3.007372711	3.210296567	3.92014168	3.231924574	10.03625443	1.803154804	31.08225853	112.3279266	92.01068798	12.42274244	39.61168594	49.59972891	2.988722809	2.905034972	2.15815545	2.864585963	2.86953979	6.605561766	2.80029563	5.059125242	0	7.504378095	3.875679469	2.565225591	2.317147029	0	3.151462735	chr10	113547483	113547800	LTR16	965	+	ERVL	LTR
chr10_114608082_114608381	1.76469198	2.513018693	6.932985041	3.296932387	2.751631222	4.227174805	2.750492928	1.946921312	3.376060967	4.59144995	4.83464034	6.181243019	17.97629438	8.685950716	24.30942156	4.42220398	8.960461837	8.22331885	4.242269591	15.43158607	53.94686828	59.09202193	10.96724792	31.73478251	36.96068136	2.947862993	3.261317948	10.88227283	2.696054407	3.892153416	1.513557322	6.161001577	3.463537146	1.811533725	0	5.917101079	2.036398987	2.968557952	1.58123416	12.18362575	chr10	114608082	114608381	AluSq2	2003	+	Alu	SINE
chr10_114650864_114651074	10.95486902	2.72365182	5.046083526	2.788804478	1.467208145	5.433101136	4.542876098	0.965722107	7.128335994	2.362056921	2.373962523	3.903597591	6.546052996	5.035505154	7.468570655	7.382873803	8.117624622	2.634950482	7.187051818	38.76644473	66.16645479	64.48121596	7.220664406	48.79861	57.51226033	3.096425912	1.482346213	0.976807305	2.733764678	1.743134033	5.167548761	3.48154939	1.225924189	2.574907593	5.390878099	1.667331149	6.000133866	3.110034954	0.910130714	3.545827536	chr10	114650864	114651074	MIRb	606	-	MIR	SINE
chr10_114651193_114651378	3.111405463	4.304851785	5.264692435	1.463576375	2.837566624	5.781195561	5.783238053	3.719262557	3.993097991	1.703849796	2.519841208	3.280694825	7.89998904	5.873362948	5.95390092	0.858270935	3.019452886	6.146441156	6.021502554	14.14226919	40.67397882	48.07171936	3.329414357	18.89146121	32.1634353	2.539141855	3.569747163	5.373230429	2.662091398	4.678626193	12.38034901	2.625254908	2.110693475	4.223021803	8.620958341	3.88589802	3.38532648	3.451656652	8.062304218	4.971194492	chr10	114651193	114651378	L2c	227	-	L2	LINE
chr10_11522850_11523099	1.660561847	7.884578345	5.157809962	4.646319989	4.87870633	10.83672052	37.52724063	7.739639171	33.85809837	9.311170501	8.923693081	12.93352409	22.82690087	18.34725088	24.09769558	8.082881606	7.545614595	11.47935056	11.98474764	74.13679342	124.8048206	106.5258162	10.82430123	150.2059893	111.7379005	10.71892243	27.07759755	20.74898056	6.337689919	6.954279038	4.670438048	36.56075016	3.589250314	0	2.371023843	4.031292505	4.328329144	5.539149451	4.131712255	4.568623598	chr10	11522850	11523099	MIR	699	+	MIR	SINE
chr10_11523816_11523953	3.375233735	1.627933572	4.093623572	4.236433912	5.113773865	3.271047613	1.559441455	0.648308671	2.402245173	5.371554171	3.107529933	3.541182499	4.172495285	2.116748382	4.019970414	3.741540603	2.80351674	0.234322334	3.712844884	4.847181376	21.44357163	8.165646755	0.776082351	10.66521381	8.846870109	2.050661662	2.223950877	0	2.49754628	1.228895935	4.390488553	3.356954061	3.220058566	0	0	2.718506632	0.343472471	4.632401285	0	2.812472429	chr10	11523816	11523953	MER5B	279	+	hAT-Charlie	DNA
chr10_11524159_11524223	0	1.033542387	3.957442492	1.004853835	0	2.691511869	1.221584796	0	2.585572522	0	2.231467593	3.121736385	2.349000912	0.006806953	5.621471871	1.507017297	0.406484541	5.345958665	2.288004827	7.043771312	28.51817176	18.73892158	6.581993148	16.01954235	17.79726064	2.415737925	3.420692831	0	2.294472285	2.586945573	2.482396528	5.409755707	0.17181816	6.655852556	1.503942344	2.144748947	3.4570425	1.512794225	0.007144422	3.645740662	chr10	11524159	11524223	AluJr	331	+	Alu	SINE
chr10_11827682_11827967	0	5.067402912	2.112993954	3.748116419	2.464359371	2.666402266	4.633242063	0.442143286	2.724348717	4.266848632	3.992599755	3.350998226	2.287424162	1.911235798	3.448925397	2.21928458	2.492467602	2.590697902	4.877700773	13.09072968	28.11845857	29.23817625	5.013965779	19.33860002	22.98204482	4.916336933	2.752486205	5.260034818	4.675999064	2.305021092	0	6.430498665	3.085939299	0	0.37699807	4.318326527	1.579428264	3.733921609	1.123052561	3.431589646	chr10	11827682	11827967	AluJo	1921	-	Alu	SINE
chr10_12072186_12072461	0	3.357567996	1.365223718	6.296719662	3.952986817	2.375921558	3.450553696	2.838482386	2.53021175	1.587539	4.108224615	3.662465813	3.931210853	2.584299664	3.587401372	0.292269748	3.581655498	5.985742261	1.602114886	14.81766073	73.95400251	49.4999289	10.54659046	92.71660631	63.61913153	1.877901638	3.277374036	2.901047751	3.593993274	4.014954294	0.920436792	3.171525936	7.474384513	0.140211199	0.154654875	2.479142479	1.909995205	1.42862469	5.866007434	2.515315931	chr10	12072186	12072461	AluSz	1968	+	Alu	SINE
chr10_122983947_122984136	0	3.304239128	5.011589005	2.065450757	6.350469516	2.897161675	1.217200754	4.904973446	2.169883002	2.490911387	3.024152618	3.542185249	3.411289244	1.504013017	0	3.344805675	7.574312508	0.572135282	4.635053491	47.83645558	70.46741819	97.86421446	5.591455191	73.40197327	66.84368447	3.085774788	2.222018786	0.064533912	1.244440911	2.154892387	3.027582948	0.959353217	5.442846957	2.268405478	2.503425528	5.600341835	2.721782889	6.779419861	1.570107563	3.365350899	chr10	122983947	122984136	MER3	903	+	hAT-Charlie	DNA
chr10_124467706_124468009	1.024257332	4.621345227	3.08938693	2.162742357	3.123556272	3.791965123	2.927050926	4.23877347	5.704542276	0.153223135	4.421873719	5.617925628	5.044554032	3.771997781	2.191010407	3.15390671	5.00957241	4.122201612	19.18476027	26.41759443	85.20053111	75.85038173	8.257250392	47.83371259	23.99428918	3.897390367	2.350221426	3.390468197	4.773509128	1.850786826	0.656528824	5.565281855	5.255521995	0	0	3.787295216	3.270665987	5.735451218	4.108395133	5.133125332	chr10	124467706	124468009	AluSx1	2204	-	Alu	SINE
chr10_13102458_13102569	14.19147516	9.524688957	6.153035048	3.963430173	10.17856214	5.906662894	10.8557081	5.97955873	11.4808758	8.695360407	5.102968899	22.08622334	37.99089695	36.18929555	39.19113946	11.06974586	21.2657136	2.534381493	30.49805519	58.13314764	97.93958303	103.4597823	26.06172807	84.51119895	72.46328072	5.042191725	7.377139169	7.506937534	8.494074181	9.050126995	12.70268574	19.86643264	3.086592936	11.70305188	1.36876767	7.522732769	8.422520543	2.001617937	3.678540335	10.28392908	chr10	13102458	13102569	L2a	467	-	L2	LINE
chr10_13102588_13102660	0.479674998	5.25108801	8.553009762	6.146800293	7.933444659	4.472690211	7.592511654	5.571700109	8.8462075	5.531826946	5.946276122	13.18531386	23.74966918	17.0506653	31.99321991	8.520413902	18.60792255	5.467689633	30.63161389	26.18310563	38.43363916	45.60894998	8.800573693	34.60278315	34.00172467	6.563383116	8.33314281	4.342834261	4.42276801	8.877840175	7.65756268	18.71601412	2.168126374	3.774199413	3.419817239	5.555079712	6.200109747	2.984776576	7.919192142	6.746737719	chr10	13102588	13102660	L2	199	-	L2	LINE
chr10_131980694_131980867	12.19152019	8.164602903	7.219181822	6.429703087	4.062168832	7.661341882	4.729612356	7.299907122	4.922689272	0.491996822	3.401999416	11.09225378	18.43713472	13.06894765	18.40170286	1.924735366	9.969691008	0.317407974	6.446603736	24.98232472	57.84718689	39.45743987	4.908644708	49.61214518	53.20929557	5.937291278	4.130736511	4.146818982	3.997026749	7.761148232	11.41118338	9.944437148	2.179204957	4.308990701	6.142730754	1.220407747	7.435308997	3.796213329	9.987971118	7.068721399	chr10	131980694	131980867	MamRep434	243	-	TcMar-Tigger	DNA
chr10_133348445_133348507	8.897205614	6.612612324	7.505733828	8.21031452	6.113709934	18.60358264	50.37461871	4.733388401	82.33148643	4.033100115	7.959675135	7.206565726	7.021225383	3.897384063	10.44699957	6.598205013	3.484979606	0.851605953	6.246375245	104.8175057	94.98584821	154.2622262	16.78596961	122.6408877	112.0842745	5.399853541	4.125101566	11.47259775	17.90879213	3.11968743	1.205230488	8.87931373	7.685623284	0	1.489277751	4.662398523	1.758504979	9.430498385	4.616677046	4.392643083	chr10	133348445	133348507	AluSx	1317	-	Alu	SINE
chr10_133359954_133360082	6.430642914	49.67913902	9.118363537	7.113186106	3.920473933	16.43378562	73.67822742	6.022406027	80.70892441	3.433000594	8.509325922	9.300428353	12.26770315	13.33369526	12.61791244	0	9.939082131	7.735137984	9.754131876	69.77875692	141.8622324	168.633311	16.8283343	156.220469	82.80416679	6.901439391	5.304213174	4.452563869	19.26972027	8.093751796	4.257413108	10.4113194	3.604810593	5.766492106	10.42704757	10.72828245	27.17358136	14.60983761	1.407450208	9.01321283	chr10	133359954	133360082	Charlie22a	279	+	hAT-Charlie	DNA
chr10_133360927_133361156	4.532828384	22.11422343	8.871556834	1.849803604	3.465588594	4.697843733	7.179724548	7.603120941	10.86461533	13.41349185	10.11765801	8.248082615	7.047386036	5.928450691	4.574652405	3.115838048	3.392296795	11.83633592	4.184423304	33.93548316	14.35478387	66.37620924	9.909723798	35.93692962	13.99163935	4.778882733	4.664836886	5.422992786	5.527428111	3.333908879	1.418406613	11.42193224	2.472036121	5.392022718	0.691566281	4.934518804	8.026648734	8.518109861	6.457307398	3.319268395	chr10	133360927	133361156	MLT1A0	650	-	ERVL-MaLR	LTR
chr10_133520012_133520101	8.817408923	4.438298627	9.341439804	9.352538462	4.036234657	6.13222306	14.14365067	8.779946188	8.42504301	7.316792263	5.836934036	4.434022368	11.64289709	8.193230007	14.27957972	6.255223424	9.534337355	6.559011915	0	12.86971559	54.28728914	62.00594081	9.950631902	24.13691324	33.7677188	9.41209792	8.496197947	8.546554565	1.836095	3.659717541	10.26809173	7.192763479	3.563701839	12.40912744	9.613920405	2.445229919	4.569902099	7.655837386	10.07475129	4.161347143	chr10	133520012	133520101	L1ME3D	284	+	L1	LINE
chr10_14594962_14595243	7.114903494	5.626680011	5.521505011	3.995253495	3.655456216	3.244828158	4.97401595	0.113590957	4.026730604	5.929055776	2.996506354	3.657790666	4.515674544	2.740482808	0.421807612	0.049033595	6.35522678	10.83049787	5.339110478	10.4982714	41.20846401	66.84059374	4.760952717	37.47514098	19.52638259	5.229956683	3.385952775	3.957778308	3.906280353	3.768252544	2.434031728	1.646923976	2.877421188	1.79689194	0	5.072506883	2.960533297	2.716574374	1.576755178	3.089303748	chr10	14594962	14595243	L1ME1	553	+	L1	LINE
chr10_14595352_14595415	7.461611067	6.22541112	6.351672157	0.536480638	6.234650695	4.087096805	2.920455055	2.525915479	3.588584574	10.54974595	4.666492477	2.984447767	1.621052356	6.797448438	0	6.628861276	8.132535011	15.39403327	0	4.746029074	27.65632542	50.86369639	7.135978918	29.64766542	10.78807458	7.558100496	4.58243691	4.312036756	7.046239051	0.795608732	10.73899862	2.101517265	4.028232461	0.145721909	0	3.699024745	5.079035623	5.36993622	0	2.915922222	chr10	14595352	14595415	MIRb	188	+	MIR	SINE
chr10_22718646_22718773	0.317265355	2.918713113	6.654260656	4.605495549	3.892804801	1.527598652	0.642307234	2.361783471	0.75624909	1.882334223	2.235423313	3.77270391	4.528151362	5.905794121	0.075417403	0.227315751	1.84357944	6.824866539	0	11.62501694	41.80795318	27.61214605	10.13787842	25.37585957	35.21716702	4.177637442	3.088702269	5.081314526	4.555022202	6.599421524	0.111315277	6.687969763	0.97960371	0	0	4.184358687	3.427638384	2.672642133	2.178203923	1.295806828	chr10	22718646	22718773	AluJo	856	-	Alu	SINE
chr10_22718865_22719027	2.52273521	1.830711971	2.987555089	5.883403946	4.366041204	2.769130429	2.564925755	2.741303808	1.247249393	2.694896255	2.493205326	5.143942542	5.89900206	8.598165656	5.025499949	2.21743087	1.014814969	4.090989719	7.191587783	40.03381015	74.40587423	87.95611196	16.68495051	56.76700166	57.52700767	2.942343702	2.235289799	4.466034902	5.927956631	4.942913794	1.009788203	8.1777637	2.413022229	1.360071765	0	2.851888549	4.590482406	2.31372314	2.983368541	2.316614079	chr10	22718865	22719027	AluJr4	1040	+	Alu	SINE
chr10_24442866_24442911	17.63075973	5.065811412	5.58458341	1.485456517	2.572202131	3.380101744	1.427510222	4.079059431	1.107483547	0.1629004	4.231712119	4.839591768	4.43618749	1.001984179	0	2.515112437	4.231448815	2.365420628	5.509054687	23.64617543	57.45960931	57.27924194	10.81354538	41.72885505	18.02605343	6.385215176	12.22763996	0	2.67240786	3.84997513	1.380042217	3.5551882	3.054542224	8.629665343	0	0.327434492	0.370921335	4.819177288	0.010160955	3.84598377	chr10	24442866	24442911	MIR	533	-	MIR	SINE
chr10_24442911_24443199	3.870719062	3.663147438	4.450960603	1.798793057	1.331920699	2.470508407	1.766976261	2.205036148	0.5743584	0.193020067	1.804581028	3.478724616	3.647685351	1.503581163	4.248581953	4.323421729	1.571987908	6.812612833	0.454924972	13.26794448	34.00061934	29.51410501	5.968744482	18.47069602	10.33756595	4.474860387	6.39828031	2.795122979	4.330451161	3.918014434	0.898173367	3.243514227	2.993526395	0.860670408	0.998742895	0.838108653	0.678214027	1.459355932	1.744826172	3.463001442	chr10	24442911	24443199	AluSx	2195	-	Alu	SINE
chr10_26571684_26572118	1.326290347	2.258041996	5.111954631	7.182780192	6.746325195	4.164228513	0.642952185	1.542125314	1.592141845	5.558875522	5.104610515	2.486617525	2.833132996	3.322343926	1.583462118	5.491573173	3.534929993	5.341270659	2.515715534	17.84969427	34.17990602	30.4853188	18.16089914	54.06459188	62.63295109	2.94718026	2.102282679	11.40234198	7.895738389	6.493292014	2.768773083	1.281214213	2.753807297	2.19781635	4.260233473	4.159841243	2.075181628	5.284400704	5.04442261	1.868150618	chr10	26571684	26572118	L1MC1	2576	-	L1	LINE
chr10_30991845_30991979	3.543867615	3.404632622	4.595648077	6.29373592	4.338261272	3.924738763	2.688555294	6.690363742	1.287704247	8.248355392	3.98616015	10.59288125	14.4717949	12.09891641	11.65534254	0.022033747	8.418189604	3.539937407	5.962355729	37.86054813	69.56110806	81.94950329	7.168483804	65.63248845	63.87386718	10.18313567	8.028871593	11.1335977	2.874742558	3.230300466	4.458640049	7.87310085	7.987401222	14.09956874	0.334093437	9.860909065	5.135581682	11.51973263	6.920063713	7.44286661	chr10	30991845	30991979	L1M4a2	480	+	L1	LINE
chr10_45000467_45000650	14.90138425	16.63073886	30.14413104	26.71438799	14.82304969	10.24591796	26.20460797	58.46441888	16.76121633	3.855533361	12.29353343	44.38314134	64.79570462	58.45621461	96.3427726	11.77783551	65.13809258	17.59526181	66.22165818	35.66804375	84.40564407	68.37141581	14.71020333	67.09214374	77.15315705	26.73173941	34.88749068	26.25089781	15.10829444	27.29584222	25.43231046	100.8628573	9.82814313	12.99815905	3.369870899	7.095004589	19.40059956	9.237210357	9.754506012	68.37099177	chr10	45000467	45000650	MIRb	338	+	MIR	SINE
chr10_46031314_46031601	0.518115857	16.11984623	4.976058951	2.249947865	2.450422886	5.635252153	7.769460545	2.574736212	8.249004524	5.287167511	6.425577956	9.017945876	13.04611714	6.996379751	5.721360011	7.799106561	13.72886761	5.242427942	5.070846774	34.79314861	68.79928493	58.31235144	12.09890696	72.73380151	62.85228309	6.649694961	4.798551088	7.734617766	3.746584478	3.317057093	1.990841826	7.981645405	1.421404629	0	2.768785409	6.07634916	5.174552831	7.131099724	7.742860086	6.122648096	chr10	46031314	46031601	AluJr4	1638	-	Alu	SINE
chr10_46032224_46032339	1.7018035	22.93319576	8.399197346	4.220702462	5.608108688	3.762927437	6.742924574	1.649251602	8.211437176	8.729328189	7.906473848	8.454668286	8.322737175	4.557859176	0.968212341	7.700811461	7.454164464	7.82719212	12.25295779	82.20287041	103.8488001	118.5129078	39.04110285	119.112905	101.9136443	4.711953611	4.630443515	0	6.004025849	4.940205176	3.522549032	4.510571007	4.732276361	14.08605352	9.279746756	5.302924032	15.60830441	4.958952547	0.524835476	5.28295818	chr10	46032224	46032339	L2a	361	+	L2	LINE
chr10_46032348_46032438	7.717437691	15.72868652	9.202828513	0.515319799	4.327541807	2.153392222	7.289583058	3.104525683	5.734311146	5.357613129	6.259538502	9.204435158	4.627495151	5.72308819	0	3.357128228	8.840269767	1.351668092	7.364430258	25.83236203	57.32451053	56.9890397	11.5692692	47.25830214	55.1660247	4.301581981	5.266214879	0.381923427	5.067578952	5.852582826	6.548660893	2.983520857	3.636703142	11.10837886	1.591769091	7.149706035	7.643351078	10.63949248	2.326858311	6.810665554	chr10	46032348	46032438	MLT1H	317	+	ERVL-MaLR	LTR
chr10_46658460_46658772	0	1.171160197	0.5741047	0.722185348	0.045008731	1.064773532	0.312181358	1.868172381	0.12818115	0.013052917	0.622005409	0.540575208	0.506128151	0.698149854	2.060654676	1.446820784	1.748691238	0	0	2.843541339	12.42423015	23.15365089	4.715001028	9.864018532	9.050025639	1.557855905	0.408555511	0.398034008	0.590620906	0.867632359	0	0.450644404	1.331006235	0	0	0.896054537	0.494005654	0.313904106	1.623798463	1.18087666	chr10	46658460	46658772	AluY	2594	+	Alu	SINE
chr10_46660683_46660888	3.210312672	0.234063191	2.811755931	0.311420427	0.614493959	0.527200612	0.300912366	0.448604311	0	1.185995156	0.580459989	1.690708756	0.681514033	0.522774981	0	2.304409135	0.021150356	0	0	0.648646882	11.10222857	9.9210781	2.736943812	4.260712164	9.970542021	1.320730785	0.232677387	2.360951913	2.581954036	1.088768851	2.287211196	1.438788812	1.67232963	0	1.280270522	0.674309369	1.081003195	0	0	0.218515089	chr10	46660683	46660888	L2	679	+	L2	LINE
chr10_46784655_46784846	2.98101915	0.230730001	0.005626838	0.04423856	0.281113564	1.022000816	0.482631966	0.17438141	2.77998738	1.697235347	0.895259719	1.009601737	0.742542669	0	0	0.037786818	0.665886641	1.89746772	1.778789778	4.213886405	7.543135924	10.30652263	3.197025419	9.366861338	11.14419717	0.711385082	0.00125873	0	1.426293342	2.167987232	0.074015877	0.040405954	0.142238064	0.403749314	0	0	0.721431422	1.172034878	0	0.068853372	chr10	46784655	46784846	L2c	630	-	L2	LINE
chr10_47555548_47555739	8.566349378	0.121600985	0.053454857	0.159258901	1.353669127	1.644950526	0.537269455	0.106566386	1.497101938	0	0.864994399	0.666506145	0.707772122	0.456172786	0	0	0.026484116	1.464013813	1.79392126	3.395397754	6.272713148	9.890194357	0.219754344	7.894214681	8.276400879	0.141230821	0.285983772	0	0.779001408	0.730587716	0	0	0.679016903	8.25763421	4.734681345	0.11368623	3.177645906	0.052741509	2.051607622	0.896438278	chr10	47555548	47555739	L2	587	+	L2	LINE
chr10_47683223_47683488	0.716797367	0.435332917	0.323093093	0.753907219	2.517090924	1.429051656	0.367111754	0.351921122	0.526809959	1.046558433	1.357525334	1.744008191	0.032672099	0.952392251	0	0.253780782	2.756931476	1.144456173	0.465326158	7.447539853	16.32880787	16.53145853	0.546728033	10.67802147	11.02772078	0.34355062	1.002586693	2.295026006	0.486220085	0.964836435	0.251494409	1.059130666	1.402717031	0.342969128	0.082357208	0.316053963	0.759860536	0.301997776	0.341637997	0.676934863	chr10	47683223	47683488	AluY	2284	-	Alu	SINE
chr10_47684483_47684583	0	1.041332429	7.55979593	2.865344027	0.441931867	4.827177463	0.598897824	0.877080176	1.095790758	3.677477567	1.297813963	2.004236604	0.764471644	1.163173019	0	2.375142003	0.260150106	0	0.154139001	6.030767589	9.586762896	10.5612281	3.123958397	7.654839096	7.065535564	1.641984591	0.708751034	3.664614966	1.361088367	3.320020188	4.845295889	0.543775634	3.34203026	0	0	5.967497292	2.090872606	2.13225275	2.112462879	1.413989106	chr10	47684483	47684583	MER30	1445	+	hAT-Charlie	DNA
chr10_47743739_47743881	11.13387458	8.077443188	2.59977134	4.192388137	1.892043607	1.81820734	4.230651968	17.04825415	7.510628937	1.158659317	2.03763247	4.108600193	3.87660878	1.690426057	11.25163973	6.318590068	4.07883168	0	4.83043292	13.8053899	13.64500146	22.94522727	0.993593379	23.90193766	20.25683117	5.338378168	12.388275	2.557288188	6.363195714	4.02423854	16.16134895	4.569048563	1.024929423	0	6.49458875	5.276288594	5.969185641	2.421849402	3.545241726	2.793575689	chr10	47743739	47743881	LTR41B	264	+	ERVL	LTR
chr10_48484940_48485142	0	3.515919057	0.035469455	2.933644788	2.950443657	3.656314269	2.992393567	2.546562497	2.124810841	3.85074026	2.259995386	2.125638085	0.854315699	1.897860653	0	0.022736703	2.021237963	1.463750968	2.658013134	37.71933656	58.63378433	49.46085777	8.834709843	50.74003885	51.77281874	1.993208906	1.55319381	0	4.128897629	3.473898916	1.716305818	1.800055143	1.139982909	0.672629699	0.005540664	1.357128766	0.351621337	1.256432604	11.78871873	2.297712751	chr10	48484940	48485142	MER58A	915	-	hAT-Charlie	DNA
chr10_4913946_4914313	1.709577377	1.760519105	1.08790167	2.073124899	1.56374054	1.199687528	0.787343049	1.268544291	0.414929531	2.594977428	1.640231515	1.703446392	0.957067195	0.822225963	1.755099479	2.349147714	1.36996002	0.682510265	0.404248125	11.59015315	23.41361352	18.19475352	1.729990055	7.935285772	18.2480653	1.834817729	1.955309687	0.608787476	3.744353227	1.973929093	1.857239581	1.836506122	0.582805966	4.677795037	1.431799912	0.835197827	0.266111306	2.377353485	1.392908868	1.602861697	chr10	4913946	4914313	L1ME3G	373	+	L1	LINE
chr10_50250040_50250268	4.485381982	2.174665083	4.062424036	4.471023739	3.829501326	2.354921833	1.598423277	1.387784608	1.421056535	4.747690424	2.591301473	2.08296834	3.019807452	1.607557756	0	2.515114063	0	0.981887091	0	34.25617557	68.53602694	61.919842	9.221250793	58.72944711	49.47413173	1.891017101	2.324248423	0.510635747	5.496060346	3.381085475	6.996177615	1.204162723	6.618806592	3.986263114	0.019635334	4.010166338	1.447029729	2.265586299	4.22749218	2.784853869	chr10	50250040	50250268	MER102b	563	+	hAT-Charlie	DNA
chr10_50882155_50882434	0	1.309989521	2.081394668	2.330950283	0.947430933	1.716464225	0.527399854	1.638813105	2.103383623	0.525485593	1.667347906	2.869303378	2.144778241	2.030930385	0.373336557	2.312281166	0.005180201	3.141480252	0.893161153	7.745264512	16.22889806	12.47547782	3.136151505	20.63696202	19.60677862	1.881864463	0.530642307	2.650809221	1.04093226	3.443156392	1.169037473	1.18228706	1.972218492	0	0.246708316	2.717734989	1.64903454	1.338939201	2.797539783	2.519946193	chr10	50882155	50882434	AluSg	2116	+	Alu	SINE
chr10_50883279_50883464	0.331883246	2.45019204	1.149274831	2.578005837	3.297470823	2.307660221	5.975187411	0.848174245	5.023924235	3.295432898	3.624503674	2.238156328	3.487441314	1.36345194	0	5.029045136	2.525323873	10.01878748	0	17.92278874	20.17460912	14.2710908	1.544432904	18.15142322	15.87316796	2.838325538	1.25381064	3.919791723	3.85052373	2.513013407	3.691638907	1.037635253	2.392158852	4.873099893	6.789381182	5.680036504	2.551231968	2.392867533	1.423630547	3.802296294	chr10	50883279	50883464	MIRb	490	-	MIR	SINE
chr10_50883785_50884033	0	1.152816122	2.142585646	3.223102411	7.13877278	4.64257998	11.42020582	2.379379615	9.848897907	5.128408097	2.069106256	5.626516807	4.948736532	3.033415003	1.677600842	6.159029418	3.264983272	0.996379219	4.210862511	34.84609039	56.13147482	47.40401307	10.30515309	55.34772088	64.63638358	2.411684354	2.448382318	0.375564273	5.896475056	4.38305316	5.249810883	2.079970799	2.857765538	0.621903823	2.62315626	2.531328162	4.621800993	3.869006295	2.422649256	3.193396632	chr10	50883785	50884033	MIR	637	+	MIR	SINE
chr10_50884047_50884161	1.312794746	2.450790474	2.529684339	1.18508146	4.012463342	6.668922378	10.93798184	2.230194493	8.00039201	1.028845078	2.280037143	2.578591677	3.256716647	1.664878698	1.93765781	4.184180983	2.595788915	0.003705237	6.597120751	5.756561654	36.49507154	14.61116212	3.097412354	22.31522267	30.9064185	2.268517425	2.320028154	3.880833563	1.566201528	2.49866344	0.800153321	2.331679122	5.740270736	6.547135185	0.265076759	4.399618666	5.094978502	2.758956119	5.75564392	2.740241826	chr10	50884047	50884161	MER103C	317	-	hAT-Charlie	DNA
chr10_5095908_5096092	11.67905709	9.134588128	3.004165087	5.712642939	1.851860962	5.735263773	13.75114184	3.437280981	9.982073862	4.187604137	5.244633732	6.997306679	7.533065542	6.696466306	13.96360396	5.890785673	4.100184111	4.508623947	21.50830968	12.47321517	26.23036723	30.7797921	5.230137286	22.97906303	36.13883699	2.509911073	5.245283904	2.651500286	1.553915768	8.923084684	7.145342801	4.707751595	1.969828435	3.043526512	0	6.208238249	6.405987911	3.952502703	2.420405505	7.108474623	chr10	5095908	5096092	MER68	399	+	ERVL	LTR
chr10_5183740_5184422	0.703335784	2.267811197	2.121472553	2.631031238	2.716111669	3.011143844	0.825252646	1.039113336	0.860127154	2.554525943	2.484389255	2.94567697	1.791577772	2.891191632	0	3.559196081	0.453002382	2.846433965	1.361714732	15.72550119	39.99663467	35.63334476	4.722765365	23.41070969	37.02509074	2.350825709	1.473612279	3.150025819	2.989059254	3.395976783	2.256998591	2.324761245	2.99220813	2.423002258	0.902591398	2.989550207	2.031655276	5.000711135	1.938169105	2.282231158	chr10	5183740	5184422	LTR25	2400	+	ERV1	LTR
chr10_5188139_5189101	1.32633648	0.702607427	2.226356408	3.325791523	3.333807174	2.699953764	1.031333331	1.723789675	0.777282439	3.62965567	2.664768735	8.175267214	10.6389845	16.91924085	0.684499507	2.851640106	4.234264554	6.071878972	3.035821015	22.6861653	40.83295924	43.74273808	8.995248288	34.43721874	32.68747531	2.899094956	2.617236172	3.492618892	3.930104417	2.490944426	5.393149618	3.966876764	2.102176949	3.872158776	2.649486592	4.175740211	1.302335071	2.904479892	1.557929128	2.505367452	chr10	5188139	5189101	L2a	1250	-	L2	LINE
chr10_5195493_5195576	0	1.010663639	1.726462896	2.565411932	2.045201298	1.762072269	0.823545083	0.636486122	0.909930672	3.861525289	3.643397282	1.699295776	1.627542071	2.892053759	0	0.047430073	2.485699504	5.511513164	0.193448077	9.740886642	28.44188187	15.72881084	1.276435237	10.97687879	15.7092688	4.537977018	1.831227718	2.3378512	0.487894409	2.165190104	2.964475227	1.947285454	4.205789198	0	2.804777226	1.600058488	2.811149771	4.972760462	0.743707946	2.498925288	chr10	5195493	5195576	L1P5	522	+	L1	LINE
chr10_5198280_5198732	1.676740021	2.240107559	4.691818015	4.419116984	3.19175915	1.880331279	0.468615483	2.664219582	0.40252695	3.00933354	1.695257802	2.577584236	4.159702402	3.376050591	1.734955704	4.555075033	0.359720067	4.965963248	2.66276847	7.03343415	18.41853263	18.22098865	5.903927609	12.92187258	23.63152796	2.946621422	2.10801937	2.482555386	2.801098474	3.594939817	2.063512756	1.175590153	3.329899055	0.010155398	3.340307496	2.621508324	2.919952431	1.8374231	2.640274203	2.957093571	chr10	5198280	5198732	MER68	1399	+	ERVL	LTR
chr10_5198732_5199023	0.12857268	0.996647695	1.870612212	3.907642528	3.73280243	1.67733715	1.275782591	1.941309395	1.524430905	5.590958001	3.929345727	2.418080607	2.697375739	3.129360774	1.124223263	3.387681879	1.3658101	1.634428547	0.057382784	9.201014196	24.14101	29.27413529	4.172889293	15.42902282	22.65131107	3.218334491	1.751165689	4.164701203	2.877702516	4.074774509	1.606638409	1.7372602	0.961745234	0	1.365363256	2.915464255	3.073588001	3.347300984	0.219979277	5.083090387	chr10	5198732	5199023	AluJb	1441	+	Alu	SINE
chr10_5199023_5199103	6.487604341	2.334809382	4.285460126	1.890591471	1.672731911	3.901547652	1.788214765	2.302565303	2.853312713	4.652844992	2.058077855	1.934313862	2.384668703	5.107938191	0.145915016	1.045685003	0.758770002	0	0	9.82158221	31.71888397	38.10630679	8.045362616	20.38866258	22.19059024	2.975999954	1.712977469	0	1.289763299	6.091873425	1.514681967	1.911641501	0.408320502	0	8.687892359	0.751268387	2.392739767	0.178387166	0	4.319026166	chr10	5199023	5199103	MER68	1399	+	ERVL	LTR
chr10_5199283_5200128	0.217982488	4.869633266	4.887986661	5.780515171	3.420223738	4.252364837	1.863780386	2.938938723	2.312439845	5.264253392	4.23203159	4.400634943	3.263738032	3.470100835	3.699436776	4.728010809	2.981116778	2.294289554	2.106038994	32.29577796	71.28766024	86.60246901	9.139182206	53.51887562	57.87992963	4.139687775	3.26795869	8.251625061	4.417744834	4.023798435	0.876107207	2.311155138	4.31983005	2.485791922	0.93218229	5.518687012	3.62818139	5.773148656	1.875405768	3.637644983	chr10	5199283	5200128	LTR1A2	4998	+	ERV1	LTR
chr10_52757808_52758102	4.463914251	2.107803562	5.415046392	4.772760649	8.906633471	3.595523802	2.830399257	4.598885718	1.060607088	2.183087724	2.170565312	5.719746032	4.166078201	5.982959869	6.218381473	7.544225602	5.685240314	3.643530758	7.70260093	25.41543811	57.9173454	66.11997527	15.90200942	23.86588501	61.95564218	3.28098339	6.540177459	3.062425703	4.932157761	9.605531362	6.83038303	2.738459933	4.197886782	6.263964188	2.558201612	2.093065938	4.549144516	5.763975328	5.101209468	3.472091701	chr10	52757808	52758102	Charlie15b	242	+	hAT-Charlie	DNA
chr10_52763331_52763566	7.993235283	0.983262495	2.201277753	3.678657943	1.923625743	1.625493317	0.770471283	1.752742884	0.970292884	1.906281928	1.724321583	2.224272254	0.932379536	3.536452207	3.168895481	2.234984381	2.661458679	1.416376733	0	7.498417631	23.74228085	27.52169797	4.760030349	38.36668441	20.50709447	1.718413561	1.213750555	4.421080816	1.913361962	3.318647422	2.607544672	1.206230458	1.924935103	3.10964475	0.021431759	1.10632792	1.16061945	3.101869507	1.992411537	2.708677059	chr10	52763331	52763566	L1M5	396	-	L1	LINE
chr10_52775015_52775322	0.337491206	3.513892657	1.721192015	0.737005619	1.436154689	4.056578023	3.118270076	1.907036881	3.415344836	0.932565396	1.292516391	2.915716406	2.73530309	2.127378541	5.073695525	2.348235258	5.698716853	5.114163434	1.460223104	77.28349047	134.9802998	130.3317852	27.9448363	143.1856814	110.2645868	4.073436667	2.751098297	3.516044833	2.996533663	3.86098821	0.935232301	3.427221072	2.529434842	0.107654006	1.312432643	3.933088084	2.961987213	2.999668689	1.102149146	3.608694219	chr10	52775015	52775322	AluY	2220	+	Alu	SINE
chr10_52775458_52775555	5.889620058	4.091547413	6.488965192	4.378675436	7.440766472	4.598677227	2.278715005	3.357390335	3.411256507	2.25877297	4.831956706	3.840482304	4.443669147	2.565965532	2.678387856	11.18612593	7.759043507	6.074673864	12.29538729	26.9291689	69.07910353	79.67113263	19.02108023	64.46038712	47.05372458	6.660859187	3.323215853	1.280274335	2.94868689	7.380147265	5.734276474	4.160095576	2.697408553	11.88731323	9.357537594	9.142139769	4.28178755	11.18426848	5.505770713	2.970520533	chr10	52775458	52775555	MIR	331	+	MIR	SINE
chr10_5528610_5528934	2.235523615	5.834805197	6.973541851	2.754512345	6.445804204	4.619662893	4.609313142	4.472893457	6.579773687	3.393759742	12.59443203	4.426444489	2.732380737	4.053472868	5.827364515	2.349059159	1.183208013	3.8537177	1.791949361	37.93667971	77.23851894	75.52995967	8.976946545	65.44584214	63.04718248	4.741609732	3.044103327	1.800104004	2.774921953	7.350764636	0.363606663	5.109429027	4.35887925	3.796867522	0.896406261	3.708172651	4.296179165	2.081399928	7.567086903	3.53287241	chr10	5528610	5528934	AluJr	1491	-	Alu	SINE
chr10_58994592_58994693	3.419465346	3.58035911	2.205314157	1.53375063	1.494646077	4.003342692	3.843099634	1.421677344	4.224038219	2.878985249	2.692829108	3.92773424	5.189214319	1.995628742	0	9.997659792	0.128786872	5.716992086	1.863152165	25.58595931	61.3987077	35.02690785	5.587727103	49.32172885	62.53746259	3.564530191	1.515107823	0.592828597	4.752584117	7.246084209	0.519890648	1.847922183	1.184813272	0	6.842714815	5.132907882	2.892087221	3.125151455	2.616696977	1.10956456	chr10	58994592	58994693	L2a	246	+	L2	LINE
chr10_58994707_58994915	3.154786119	2.017081037	1.941907375	1.36763798	2.22495389	1.647360036	4.171941483	3.85377041	4.835928282	1.75626976	1.92792817	3.717468399	3.974290701	1.397345877	0	1.876871957	1.724081529	4.024954794	1.25052943	29.0843203	69.14786792	62.11701487	17.41745394	76.38112793	59.74719246	1.585195426	2.232762624	4.696446658	5.347046343	5.77213549	6.204369324	1.546406446	3.972287404	4.766790234	0.435847407	2.27291282	2.739511923	6.039068527	0.850735379	3.015335718	chr10	58994707	58994915	MIRb	409	-	MIR	SINE
chr10_58994915_58995074	11.63891502	1.397869508	4.064573303	1.967431664	4.370489824	3.535819565	4.072397859	1.057858473	4.182671676	0	2.263191243	3.194629428	4.075349637	2.601085421	0	0.453916736	0.090897799	0.650862885	6.34572631	32.38578966	39.46860658	40.12772633	10.43203758	50.0629152	41.90770376	2.699865577	1.200878659	2.719720729	4.934232283	1.24613874	3.71313976	2.475713138	2.442278174	0.115477863	3.984117587	4.630461414	1.689694938	4.065354512	3.614806866	2.575338445	chr10	58994915	58995074	MER58A	557	-	hAT-Charlie	DNA
chr10_59000079_59000419	12.12168407	3.731588578	6.463619917	6.837523274	5.214391903	5.063929072	2.129614963	5.614814773	1.908783791	8.161789379	3.225522661	13.76857986	15.22577231	9.027669494	6.802331178	4.176953153	2.545704406	8.436748276	7.686193366	52.69869521	66.06592353	103.3424424	11.85492903	77.3482734	41.37037203	4.305730649	2.373841141	5.751133222	7.843085232	9.899345899	6.944270715	7.566862	6.863209068	5.494795363	9.271365546	7.414889985	2.856246919	6.771721198	11.56488195	6.666155659	chr10	59000079	59000419	MLT1H	1083	+	ERVL-MaLR	LTR
chr10_59007659_59007720	4.324938579	0.640163034	3.914222436	2.739566977	5.540235644	4.268530173	3.075609825	3.467186615	2.125705438	2.850759983	2.903033495	4.661177268	7.504873839	5.551502142	0.004906771	3.721578735	4.732684937	3.49689142	0	64.70358802	89.71678724	94.62606499	21.5564821	122.7116239	92.76501615	4.552354594	4.310964295	5.398628993	4.781099312	0.266263579	6.384285325	4.921797119	1.8910467	2.257496373	4.632810249	2.154881325	3.082711677	3.617057624	4.617403124	6.804565899	chr10	59007659	59007720	MLT1K	297	+	ERVL-MaLR	LTR
chr10_59007716_59008050	0.120636827	1.601162253	1.699500582	2.572537456	3.746868405	4.586290171	0.872251616	3.037060926	1.373118867	3.460415606	1.513627399	3.888468688	4.351146675	4.471667945	0	4.930695559	8.072346416	2.010810689	2.115185464	25.48209656	53.54641376	54.18583761	8.767982069	53.86457263	48.34459938	5.266842508	3.968762393	8.16667562	4.367810963	2.500470633	6.858898357	3.411510942	2.925001381	4.947567732	3.116372305	3.032356293	1.010122488	2.563649769	4.514931413	4.072005382	chr10	59007716	59008050	MLT1K	741	+	ERVL-MaLR	LTR
chr10_5968507_5969013	3.489494244	7.720703581	6.202357909	4.787693038	3.511763821	7.841435601	5.52523115	2.484848113	7.337682453	4.775138874	4.193525588	6.70860376	6.328357287	4.18731058	3.863857752	3.741954964	6.366995058	7.7584114	3.353393402	26.85798221	41.61460305	35.64036226	15.5346235	33.98893174	74.97821082	3.39948598	5.13517739	2.628491373	4.916014525	4.475702431	4.727311925	3.989932348	2.97322706	7.745347998	7.324653119	5.47979788	5.738537936	5.644623045	2.452935939	5.273334604	chr10	5968507	5969013	L1MCc	812	-	L1	LINE
chr10_5969016_5969247	4.186254938	3.658641484	1.973428839	3.526139578	1.702147017	5.341399474	3.571957959	1.576428353	3.794960272	2.129695266	2.249086267	2.417027089	1.926010381	1.708006185	0	3.159868172	3.33320594	1.331189417	2.922087733	44.99572734	53.43987284	35.27766096	12.74974962	56.74065179	77.69541115	0.905440123	1.490381663	0.10080082	0.0442687	2.371708086	2.456713861	2.446938196	1.837858951	3.54501589	1.269410734	1.994150521	4.067940001	4.450520937	0.750194887	2.233419773	chr10	5969016	5969247	L1MC	617	-	L1	LINE
chr10_5971571_5971681	7.857948494	9.603155136	15.62910219	8.185839419	2.598277091	44.20902148	124.362695	14.48175814	83.21712678	6.614122819	17.76785828	28.55840187	24.78830806	22.95124285	23.95592565	8.681618725	11.82005345	26.22508	37.65903953	86.1249321	82.89508265	100.2845317	23.39549996	74.41128675	145.0251092	25.00167807	27.89698722	22.36518373	17.88908559	8.079761297	2.383712766	7.640114836	3.301847224	8.738147374	5.725787269	13.34305351	66.48014842	6.907815951	3.84083967	55.27133751	chr10	5971571	5971681	L2c	249	-	L2	LINE
chr10_68113137_68113228	1.212365389	1.391133956	3.57650876	4.175262991	0.873697201	2.529510637	0.352955949	2.749137061	0.344821448	0	2.173142208	2.734153098	6.641160871	4.909386006	0.052626463	0	4.637587553	0.334204064	1.83499123	17.77982972	29.97684093	29.3263095	5.207034787	36.44793915	83.44848356	1.717094814	1.520707454	4.087973164	1.68673765	2.258882724	6.400870438	1.80582503	1.668051887	10.87535617	0.332073961	1.557398052	4.845092139	3.859097714	0	2.847990767	chr10	68113137	68113228	MIRc	256	-	MIR	SINE
chr10_70369303_70369434	12.09807405	5.767966966	2.937029809	4.40036778	9.734366148	6.324642345	6.618619817	10.82684401	7.604918829	2.676664485	6.922672264	6.509536481	5.554017264	8.549951124	0	7.555359171	2.391325046	1.73150547	1.97821888	76.20203764	92.56673163	98.76769024	17.751589	91.57145126	86.09799308	4.618063741	5.945656806	2.606970174	7.384617296	7.792413075	4.290956672	8.576847804	3.588092468	4.23283417	14.25074843	5.61055756	2.575426023	1.967308315	4.193719666	6.21433218	chr10	70369303	70369434	MIRb	227	+	MIR	SINE
chr10_72952425_72952518	0	4.060785024	3.605522289	3.329351697	2.442599371	5.244507928	1.933487435	3.491846992	7.359415987	6.72183407	3.609595055	8.528562705	8.14395361	6.658031228	9.056620541	2.060066158	2.859470351	8.68865611	17.52711731	6.619672145	8.531283245	7.899924724	12.83009566	7.529757725	20.52392367	6.284518514	8.856157534	5.448663337	2.790723599	4.909809718	0.332976557	1.787497513	3.304933697	0	2.142149751	4.915688484	1.229615995	3.415045074	2.352588824	2.414716978	chr10	72952425	72952518	MER5A	321	+	hAT-Charlie	DNA
chr10_73119659_73119842	0.933138244	13.77746186	1.504417206	1.986956967	4.379603835	2.143168185	0.881370208	1.096073303	1.367041146	2.296628106	3.681462266	3.170429959	5.047873935	3.284003495	3.873076307	2.471193246	5.848226474	1.09407676	7.559567689	24.21519476	47.94250878	17.22096613	3.470812013	39.3584918	56.61269937	2.919981391	2.22787137	0	1.047192329	1.795609139	1.712410426	1.314370431	1.088677942	2.69896207	1.437241029	2.7958363	3.100175919	2.130020015	0	2.976996256	chr10	73119659	73119842	L2c	490	-	L2	LINE
chr10_7701221_7701524	1.628995773	5.998007079	3.778675843	2.556249404	2.178242888	2.201909992	1.183831179	2.561219957	0.855489246	2.122275474	1.190170732	2.381805056	3.15034982	3.294418257	0.237079472	3.179891215	1.856678016	5.684927904	0.008478509	7.485035752	33.970968	24.92653252	7.432782028	25.26919008	23.14693822	2.567842513	2.685457108	5.877055863	2.734036064	2.894628572	0.106644224	2.298776358	3.943687047	0	1.031485981	3.029068593	1.845425737	3.793774251	1.036719009	2.837194093	chr10	7701221	7701524	AluSz	1912	+	Alu	SINE
chr10_7702472_7702716	2.229310869	6.414180947	6.899078885	2.689548993	6.641341381	3.478605958	1.702229415	2.815004452	1.579022972	10.71704315	3.687596671	2.925044741	3.841953876	1.118870694	0.569185247	2.385143342	1.617049947	1.603030222	3.216500432	10.22065534	32.57673092	31.71434174	10.09844206	24.36558428	20.52771482	4.497281215	2.945708023	4.417059509	4.004925667	2.999045291	0.714576784	3.090939863	3.835114872	0	4.41492989	6.876230175	3.533910126	2.064269029	4.883504544	4.693295031	chr10	7702472	7702716	AluJb	1339	+	Alu	SINE
chr10_7703776_7703907	3.895986231	1.746984022	0.621452935	4.171033444	0.449277997	2.454716817	0.616056198	4.002329064	0.740905585	3.41655772	2.718559158	1.664601473	2.075901945	2.989102516	0.795121369	1.439949983	2.697480783	0.058039252	3.495589952	13.10943338	22.62863184	13.68908791	2.475418611	12.74430913	18.45050604	4.198032033	11.77348881	4.697626664	1.101448363	4.05752222	5.765819	0.939890534	2.707529295	3.188641506	2.195709365	0.848020762	5.710667858	4.468624413	5.567193039	3.294808715	chr10	7703776	7703907	MIR	377	+	MIR	SINE
chr10_7704786_7705083	0.581424656	1.112578484	2.221215464	4.133429001	1.66459864	1.423883669	0.324239185	0.685325907	0.212961996	1.508337552	1.155823871	0.882929886	1.66099497	0.189219768	0.479707001	1.034984523	1.180064744	1.44496651	0.657384213	4.167682494	11.90030376	6.342453472	1.796766014	8.2668738	10.73261038	1.007823892	1.793257106	5.189377183	1.678864194	1.297790786	0.602926054	0.667245778	1.250130557	0	0	0.335528968	1.243579404	2.58435908	0.59118252	1.897789762	chr10	7704786	7705083	L1PA7	2239	+	L1	LINE
chr10_7705429_7705723	0.107682142	2.418302626	2.052576354	1.712906333	3.106087285	2.454249335	0.800529742	2.953055619	0.552905192	5.187603211	3.527519061	1.93829442	0.97818665	2.322947944	3.500126757	3.215863361	0.176972552	0.047411871	2.877005262	6.332081707	15.63650304	12.26433538	2.135032542	13.00350505	12.59913302	2.660977202	3.068759593	0.79200656	3.803117538	3.273426248	0	2.12067684	1.413229208	0	2.127076459	3.218733483	2.379664004	2.314727079	0.706082077	2.734286863	chr10	7705429	7705723	AluJr	1515	+	Alu	SINE
chr10_7707557_7707863	1.213295584	3.18965973	2.207983074	1.292901003	2.919494422	1.37744051	0.313187027	2.052954417	1.181879746	3.637976733	1.865328913	1.20351296	0.660739775	1.672346086	0	5.410814722	1.74283182	3.058924798	0	4.490297392	28.83584529	16.95273693	2.937932011	20.45739936	17.63298919	4.731087815	4.929347183	2.166888751	4.637482023	3.310855876	0.188097676	1.667320076	3.300103869	0	0	3.878464934	1.157677806	1.444838987	2.184604927	2.383551174	chr10	7707557	7707863	AluSq2	2216	-	Alu	SINE
chr10_79059574_79059644	10.79955025	10.05841675	7.963192654	4.611047384	5.794095434	25.99242025	148.1829738	2.828437628	96.9796827	13.62544872	5.549159895	5.511550835	11.7334343	5.584556552	11.01470222	7.793728856	7.01474969	7.216950907	8.734560721	36.6781202	104.6636653	96.87506975	13.52386856	82.38610012	93.28408966	18.72413406	11.36420291	0.950407556	7.999695029	3.922051403	4.500767776	5.611367076	7.999308164	18.62327979	0	12.18646575	41.33800844	5.820321941	7.015411431	4.268203415	chr10	79059574	79059644	L2a	225	+	L2	LINE
chr10_80284257_80284365	5.294195367	2.220250573	1.947108595	1.873335455	1.785933495	4.389550631	1.916984172	0.608227111	3.041310302	2.735748505	5.576379286	3.023442683	4.210625348	2.379240087	0	1.333496082	5.90656039	5.014004756	6.969571493	17.78970007	46.03392665	65.67494986	5.676239376	21.59647048	43.42420483	2.829563251	2.677317897	0	2.773344645	5.487605664	5.592789796	3.397980147	2.522492947	0.612032862	0.025907733	5.512892145	1.257779707	2.555977886	5.537720495	4.829121334	chr10	80284257	80284365	MIRb	324	+	MIR	SINE
chr10_80285829_80286128	0	2.672357422	1.54199385	3.10288464	2.399389994	1.60587673	1.71118048	0.389879387	2.779515522	2.22013246	2.83907185	2.115647438	2.666171606	1.628934994	0.918960837	4.884667468	0.679135272	5.064519929	2.955626351	8.662947842	25.12085332	32.54668123	2.516659167	18.74505935	21.30062538	2.520581831	1.253306856	2.158284201	0.376209698	1.999959638	0.619156516	1.381340529	1.577810247	1.688717843	0.939540156	2.893871076	3.501194241	1.959698158	0	2.798092114	chr10	80285829	80286128	AluSz	2168	-	Alu	SINE
chr10_80287843_80288069	0	6.239918783	3.965222535	1.785459976	2.720732187	3.891770401	3.880323172	2.059162859	3.858501721	5.887120588	2.861338551	5.01718498	3.094419322	2.649531824	2.914990438	1.453036824	3.781857387	7.719950478	0	13.08461002	21.07728554	31.29480158	4.041681563	20.28631383	23.18117531	2.928159322	3.788705737	2.497273426	4.293130094	3.975902468	5.844258508	1.039758937	4.956277569	7.332200721	7.099082424	6.095076555	2.86545799	5.127201943	3.538574634	3.489142211	chr10	80287843	80288069	MER20	1061	-	hAT-Charlie	DNA
chr10_80288274_80288450	1.635255693	4.604745212	3.989504662	2.796252149	3.697241461	2.876487502	3.113274409	1.931334601	3.318259684	10.41961124	4.795632203	4.884896669	4.277622518	3.189782713	4.982880533	10.05796391	1.991359547	3.940769754	5.33503155	8.821742443	19.41807385	34.09953965	4.421996734	24.66354997	28.63766141	4.103029015	4.385983906	3.150026466	4.432065319	3.004705806	2.157274306	2.589142957	2.616779895	11.76249084	4.146177668	2.738494448	2.739200446	2.283102633	3.294226949	3.40975488	chr10	80288274	80288450	MER5A	1043	+	hAT-Charlie	DNA
chr10_80289021_80289259	4.034913206	5.950859567	5.176434597	4.661857741	3.571415713	6.857488084	3.158138139	4.181624713	7.065257215	3.629325975	5.087047855	5.855247993	5.272622918	2.370423024	5.175095392	5.457071551	2.943685239	8.660904532	2.048174891	10.64400759	23.19696304	28.90443358	10.42421091	35.26918434	36.78818794	3.592165258	5.601528436	2.35039623	1.320794207	5.0753762	2.089581695	4.183218197	4.019675135	1.465791357	2.219616487	2.423853716	2.429260799	6.183737238	6.706869031	4.821437141	chr10	80289021	80289259	L1MA6	954	+	L1	LINE
chr10_80291553_80291809	4.526934562	2.149335675	2.549319745	3.879319497	5.712113775	3.761490515	1.503652858	2.613662384	3.484324724	4.008877643	2.090537124	2.572441478	2.032702167	1.872480717	0.01636868	4.294231616	0.983747362	6.632947272	3.151025108	13.85533141	34.96007909	24.48724208	10.61721189	24.93756447	42.04615416	2.614675771	1.553041707	0	2.00486672	5.161951504	5.150180927	1.99937778	2.839631302	2.069194438	1.648216248	2.297730912	2.544574591	1.835793406	4.698347148	2.779456885	chr10	80291553	80291809	MIRb	447	+	MIR	SINE
chr10_80344891_80345319	2.017324745	0.833521901	1.528385299	3.503543216	3.546385255	2.314956395	1.136435221	3.264536319	1.484282147	3.514920134	2.456026747	2.445825046	3.270128723	5.051038665	0.616808482	2.789261683	2.76476588	2.440624287	1.568103714	10.83607381	17.60063431	22.75749223	6.659749205	24.36226224	57.27548141	3.243819056	3.285931935	5.603631017	2.738575802	1.978030482	2.240565014	2.804738805	5.327901749	3.609983534	4.909631256	1.381138303	3.024893264	2.976717301	1.816151472	1.948201696	chr10	80344891	80345319	Cheshire	2200	+	hAT-Charlie	DNA
chr10_87501066_87501265	0.366384927	3.295951168	0.873100272	3.138748095	0.54896508	4.829043146	6.637292181	0.858241451	6.293990693	0.802223456	1.783120081	2.053153471	1.65676738	1.207694082	0	3.031654824	2.153388722	10.23303171	2.581898202	9.622204694	18.38261061	10.21080348	1.877948942	8.564501516	8.820848173	2.591826937	2.644353622	0.869217136	5.997914492	2.88736408	0.013531498	2.537964078	2.273165175	2.491186707	0.977202248	1.107722576	2.954424242	2.981030276	0	2.457810513	chr10	87501066	87501265	MIR	509	-	MIR	SINE
chr10_87662206_87662274	0.536108092	2.116894108	4.77830734	4.025971735	4.919811852	9.302358796	11.02918375	4.737514594	18.41827651	9.420675516	2.709695066	4.218553894	4.810863256	2.51990765	0	4.674829953	11.27526684	6.907427087	0.434461468	15.71871199	50.18626146	33.0467122	5.78951532	29.26302657	60.84276098	7.612090027	6.825739398	2.674187341	7.080039585	1.772143837	1.702779381	2.843852338	3.46251858	0	2.946161978	4.054283941	2.673976765	5.053277016	5.365879998	6.609496453	chr10	87662206	87662274	L2b	253	-	L2	LINE
chr10_88792762_88792807	2.025294468	1.493556224	2.340511335	6.786774657	4.410145791	7.227243996	3.344604248	6.241944546	3.479008685	0	3.776941824	10.34680309	11.35501779	19.55563346	3.285790009	2.340149821	0.104380933	3.341627502	2.511899127	26.32149387	58.21589067	45.71006258	11.05514213	24.79885779	55.04231873	12.19428022	23.55235134	17.39597757	3.220070018	4.994877073	7.681870132	37.39899131	1.768042262	0.489626225	10.39622419	6.061848344	5.098196687	1.728685376	1.828969955	2.243206448	chr10	88792762	88792807	MIR3	201	+	MIR	SINE
chr10_89241932_89242005	2.365520572	16.41617409	22.20605482	1.996000785	10.77249861	6.499599444	13.84288239	4.458652738	14.75843849	8.357016629	17.35264956	14.89248751	19.8708969	19.5861234	21.24301921	7.94305659	17.49674822	8.413217009	12.82296136	21.81776175	40.69185555	42.67000852	13.0650589	30.05347947	41.75026557	8.493527125	23.93241642	4.868128097	8.4694246	4.600607225	13.23327279	34.5915694	6.252827285	0	0.038329249	6.18144891	3.61218782	0.038331919	6.150855783	4.493212863	chr10	89241932	89242005	MIR3	199	+	MIR	SINE
chr10_89332177_89332341	1.216736901	14.84993096	8.188215744	6.598219485	7.183166104	11.64525012	52.48486636	9.953122369	26.69875813	3.394586326	11.88332157	15.35677749	17.85733652	11.1757989	56.48437001	9.833745808	19.45062808	8.022959834	24.23112968	38.97333435	60.8584725	58.36863605	7.223174485	55.72544775	64.67530248	23.25077612	28.21668317	24.97694674	9.152940861	12.67035624	5.847327879	29.44621156	5.143201034	5.474709546	4.029851373	14.48866615	8.979678613	5.603288842	7.168119907	32.33920335	chr10	89332177	89332341	LTR24B	544	-	ERV1	LTR
chr10_89373051_89373358	2.284315453	3.804316626	1.109146877	1.275845574	3.182414711	2.547357852	8.109352146	3.940645159	7.025894499	6.082898668	2.254422632	3.358310467	4.375684125	4.8081802	0.193042085	0.217993	4.833670505	6.44601782	4.422511277	7.468275673	16.74105919	12.79228873	2.168165524	14.29457372	17.57272777	2.408036638	3.196381006	5.419441242	0.831408112	1.527441596	2.016834941	5.751236167	1.602712437	1.091490999	0.48487091	2.060008213	1.919131089	1.383621106	4.271572361	5.80945197	chr10	89373051	89373358	AluYh3	2668	+	Alu	SINE
chr10_89655499_89657068	0.562919656	1.935647351	3.168477047	2.802900351	2.54063605	5.249865768	11.78024452	2.00872856	12.55138595	3.343313774	2.288454358	2.860770249	2.799135592	3.727242197	2.093108253	2.104352392	2.541845394	6.942257995	1.698701801	9.50158349	9.772654736	10.88717162	5.079256378	12.70340661	9.703577626	2.870903188	2.109723966	2.585068451	4.253832834	5.294951198	0.005126612	3.188553155	3.725368198	1.460669942	0.554957569	3.11049371	2.678405198	3.738057049	1.682503849	2.783105447	chr10	89655499	89657068	MSTA-int	11346	+	ERVL-MaLR	LTR
chr10_89699516_89699877	3.188975082	1.443230172	6.627958399	2.586623996	6.920392562	4.643058636	3.371714069	3.406031836	4.017231549	7.732130389	10.69773632	3.296393867	6.928417792	3.610465276	0.072962689	0.447104467	2.85451899	3.56638515	3.978019251	50.43279842	86.03616408	83.02133104	17.78282561	107.8005494	79.14227171	4.362453364	5.26547896	2.669127914	3.445699142	3.100088081	10.44568372	3.531089968	2.796422246	2.797373094	3.369266365	2.523607138	4.495295289	4.196961789	2.79158862	3.536636849	chr10	89699516	89699877	L2	474	+	L2	LINE
chr10_89699855_89700266	1.400510975	2.482318017	4.763474631	3.325460658	6.360373113	5.116870133	4.2464642	3.126287327	4.838098455	4.845396924	6.179962659	4.572902433	7.221432148	2.421311033	2.929042967	3.259030383	9.622862281	1.130502173	0.721941969	19.35884458	41.55313662	39.62802047	9.306840434	40.85608442	39.53207428	4.48656824	4.984424911	4.394769805	4.70249184	4.218275454	4.72053237	3.833786569	2.359171896	2.099671975	4.307337023	3.815720294	4.632774533	4.237857839	4.896169535	5.488100134	chr10	89699855	89700266	L2b	473	-	L2	LINE
chr10_91043159_91043276	0.988049404	2.216342818	3.761534361	6.436276022	4.038427836	4.298031088	2.80789908	2.106585148	1.978064944	7.748213458	2.771453644	8.691248274	18.59188456	11.67553352	10.36593564	2.672134597	11.48191463	3.743806156	13.31154196	63.41531189	78.50887315	100.3224912	17.31047616	73.13164276	60.74736303	5.457353323	2.875148264	0	3.603592428	7.156010436	5.926390279	22.18440529	6.910731436	1.93025569	3.491563245	5.087168814	2.921537442	3.477460841	0.984830679	5.266633627	chr10	91043159	91043276	MIRb	404	+	MIR	SINE
chr10_92698830_92699137	0.32811678	3.182734795	3.127316947	2.083799017	5.996205342	3.502087988	1.060196535	2.050184204	1.495685343	1.285427707	2.243240978	2.171421939	0.919459011	2.562076504	4.541366662	1.282312062	4.308757855	0.206382734	0.64643086	5.289047956	15.41493047	10.71958726	2.273588373	10.05401632	15.39862624	4.017380568	3.678624595	0	3.406909276	2.710142376	0.59315436	1.993168098	3.163286813	0	0.687204167	1.275664378	2.002131601	2.822842223	3.988586482	3.964945319	chr10	92698830	92699137	AluY	2538	+	Alu	SINE
chr10_93595283_93595516	5.624343751	3.990180086	1.361470904	2.330582283	5.01740704	4.538839961	2.861005421	2.196629931	5.459789331	1.518889459	2.751781717	2.584935066	3.011800179	5.998691001	0	1.940893528	1.770927928	7.487116183	2.775720878	12.21496087	38.08796098	56.86711335	6.348914162	32.57194847	15.72301765	4.081852774	2.797718918	0.016655943	10.25940351	2.813825795	5.537219572	2.712043991	3.740407524	0	0.302619914	5.016639211	2.148354034	2.848671296	3.198737534	4.66694319	chr10	93595283	93595516	MIR	607	-	MIR	SINE
chr10_93598230_93598478	2.127590713	1.766014446	2.774924204	4.345167047	3.553979939	2.694125827	1.631992994	1.040093399	3.002414838	3.100363085	4.968189007	3.038817256	3.680806758	2.957000413	0	1.836067014	5.148795034	6.237164147	0	5.276685042	16.1488249	19.94946026	3.077017812	19.64585401	18.24529021	3.276209203	2.991454494	1.944886883	4.939020205	3.759115102	4.595620567	2.620441043	2.237003517	0.170283144	6.268488716	2.210027128	2.136553394	5.182368809	2.595958978	1.770646372	chr10	93598230	93598478	MIR	704	-	MIR	SINE
chr10_93598968_93599280	0	2.350773251	2.011662308	2.349509654	2.482097403	4.993670538	0.248072666	0.296535249	0.97496573	1.673384632	2.292157081	2.158472821	0.348771548	1.113316325	0.920962821	2.440458594	1.077008238	2.000969328	0.885148314	3.62912942	17.47573277	14.08781396	2.210816577	20.350804	10.62804516	2.403708925	1.100989706	0	3.919987287	0.732169935	0	2.229338727	2.247368597	0	0.060982758	1.782165799	2.167250314	1.228710527	0	2.295233598	chr10	93598968	93599280	AluJo	2038	+	Alu	SINE
chr10_93599520_93599624	1.383677893	4.02393673	6.028096868	4.213951744	4.126238497	2.998633655	1.098209429	1.789886676	2.104930763	7.585052089	2.59852789	4.130670772	1.96869576	2.510545396	8.403787008	0	3.401261848	7.278216289	1.074528764	37.00304017	73.01436263	84.61931317	4.016420142	58.2015138	38.50670793	2.408352696	2.101342887	1.919092777	3.034384599	5.210835273	9.130174958	3.426318467	2.390422725	1.041632297	7.683830866	1.577104027	6.09539021	4.872690268	1.160693925	2.659443103	chr10	93599520	93599624	MIR3	317	+	MIR	SINE
chr10_94677501_94677537	0	2.195436107	3.149536656	2.216709223	5.549968799	7.324233095	10.14349055	0.123358667	11.50893357	9.519493871	5.000030862	4.093506369	3.656737745	6.800902592	0	0.847483234	7.397003214	2.710378011	0	9.937124782	36.12899473	22.79220004	6.286122004	11.33425307	15.84363053	1.625580576	4.126503044	15.73889979	8.018928289	4.744552533	0	5.364324861	1.641069743	0	0	5.191562891	2.256603605	5.996762223	7.658819914	4.383665562	chr10	94677501	94677537	MSTA	2102	+	ERVL-MaLR	LTR
chr10_94678140_94678287	0	1.824507006	1.40615734	1.795293955	3.904031275	3.777630739	12.20426275	0.241682376	11.17801455	3.463020592	3.635397504	1.810172177	3.095527402	1.541058847	1.832528301	2.849867178	2.890549939	2.84183982	0.436902521	18.7397172	66.56562603	35.63330316	3.487435615	23.73492363	37.17191211	3.936330666	3.272297712	11.22762832	5.308506109	0.190091017	2.953801005	1.746690199	4.165617592	0	0.09136422	1.740924657	1.676636098	4.260165106	0	3.081217004	chr10	94678140	94678287	AluSx	1084	+	Alu	SINE
chr10_94678554_94678626	3.357725021	3.001294719	2.418127788	2.467066106	1.54595891	4.432043652	4.812053568	0.123358664	4.24450365	1.425379015	2.431558073	2.673371143	0.729707222	1.875694735	0	1.248443345	2.22812999	2.287981605	1.659138218	29.32457198	55.67826049	41.61145284	8.301895036	43.25727473	42.90200859	5.544880231	4.493805832	7.084056457	8.027449793	0.625815232	0.392695275	2.010699213	5.339459989	0	0.085495448	1.179409743	3.593305555	0.722876671	1.143106251	1.311389286	chr10	94678554	94678626	AluSq10	580	-	Alu	SINE
chr10_94678629_94679143	1.170257665	1.758836812	1.165150798	5.119825177	0.574783361	2.923220046	3.315017941	0.972377959	2.112737907	1.922955007	2.721363172	2.021264497	0.593761627	1.614983369	1.281106068	2.54649359	2.288118466	1.010793828	1.374459037	11.42464371	39.72166559	24.63140085	6.703563092	23.95014576	26.0812073	4.372640315	1.791859121	4.493481926	4.795725971	1.287416458	2.820463512	1.289527117	4.416283266	0	0.598800773	2.002209592	3.316662566	2.901146947	0.27132082	2.13753153	chr10	94678629	94679143	L1MC4	1392	+	L1	LINE
chr10_94682598_94683114	0.628412408	5.270795139	2.11966908	3.272401149	4.063049499	11.06570427	40.32086357	1.433260056	38.40205143	6.312393077	12.24502743	2.415151158	2.508565767	3.80944714	0.016241783	4.241711204	2.180517632	3.367713008	1.077880165	55.20263284	128.5324833	106.3803319	15.17624646	66.63406798	78.04535085	17.77391408	34.03484465	8.367638734	3.337124801	7.83202063	1.026747748	1.219230676	2.546770818	0	1.735214226	2.974270368	5.482926543	3.566796709	0.8879021	2.421774981	chr10	94682598	94683114	MER61D	2892	-	ERV1	LTR
chr10_94683241_94683305	0	4.152777806	3.347317141	5.294182435	9.210690856	7.183423638	33.81978828	5.548247173	18.3004171	8.469548896	21.65174367	3.379777491	2.80250873	1.987631099	0	2.824375467	0	3.603571817	0	14.45552051	67.22500253	51.65271091	10.70067351	42.97104782	64.59483421	15.69998758	23.39562225	0.493766243	4.06964986	8.129227415	5.038417973	0.605704346	0.345320939	4.762376672	0	6.461515479	6.737904482	2.17081641	3.286433138	2.875980575	chr10	94683241	94683305	MER5B	341	+	hAT-Charlie	DNA
chr10_94684055_94685024	0	1.872625886	2.707044988	3.370519351	2.825010598	3.632946425	4.484432885	1.158156747	4.23578183	3.523673935	4.331762751	1.987070114	1.782009291	1.792191998	0.651540209	1.778956946	2.213083011	5.841170149	2.0805108	9.167083282	30.18711417	22.81129457	3.455900615	16.49183482	22.09755211	3.148218663	2.589298402	0.572122998	2.178674257	4.370703695	1.584556513	1.195551089	1.700568104	0.194339197	0.11000243	2.646598584	2.070304757	2.456020895	1.876674089	3.051207032	chr10	94684055	94685024	L1MA6	4601	-	L1	LINE
chr10_94687210_94687262	0	1.555909978	0.971383274	2.97540385	6.354169607	4.179796531	3.66255807	7.15954478	4.529331537	6.766633456	5.016409067	3.396164298	0.955494837	5.981743886	0	0.012617616	0.889402121	0	0.444631735	12.95576939	22.4824196	33.52054655	11.1059384	11.02350782	18.21342307	4.98962384	1.785563464	0	4.314608886	4.063880719	3.663717334	1.711023835	5.390371433	0	6.317097829	4.034105026	2.574749231	6.070009928	0	4.850618014	chr10	94687210	94687262	MER5B	197	+	hAT-Charlie	DNA
chr10_94687397_94687590	3.976580306	1.653253312	2.587505123	2.102420547	6.610476402	3.197744122	6.534527112	0.932859508	4.659948666	4.076732383	3.768969205	3.463856341	3.589871992	2.575876292	4.968905638	5.009261319	3.80414549	5.48021551	3.014901623	8.422045886	38.09112408	27.09808176	3.443603941	12.6466347	23.64230967	4.666545455	1.861803927	0	3.998228586	1.292199905	5.994198336	1.166982774	3.677182435	3.615113664	1.062672753	2.141673402	1.682303117	1.681839302	3.158055368	2.049388971	chr10	94687397	94687590	MIRb	263	+	MIR	SINE
chr10_94937022_94937116	3.122990484	2.313345945	0.224853191	2.83250323	0.085679956	2.851367854	1.120056926	2.527538431	1.748936607	0	4.051089556	1.925081015	0.639519465	1.878530622	8.482656915	1.647271014	0	2.327673577	0	37.7021553	75.48607652	63.3944065	7.316502581	71.48537486	52.16000171	1.670798312	2.192404052	6.334365779	9.660359312	8.498201989	1.375030469	2.183707859	2.968143392	0.234395107	1.154932662	0.55687689	2.187497672	2.566037186	4.883742556	2.454880207	chr10	94937022	94937116	MIR3	314	+	MIR	SINE
chr10_94937859_94938052	3.718102558	0.661213204	0.997692802	3.95578084	1.768714777	1.849139602	0.200664887	1.935707764	0.590881613	0.607711292	2.174842207	2.236050308	1.890010208	0.118880676	1.898232902	1.981097985	2.57790721	5.291992782	2.642198577	11.80680403	24.60534721	12.92127725	1.579983783	7.800741215	11.90512167	2.113462311	2.057126835	4.823032915	2.800773672	2.735517618	0.851082174	2.551139232	2.120397334	2.730360641	2.563171945	1.757941051	3.118955363	3.763838451	2.571694568	1.566419579	chr10	94937859	94938052	MIRc	393	+	MIR	SINE
chr10_95067851_95068076	0	2.420699552	3.718943193	2.921672596	2.985681935	1.932732301	1.227814082	2.393157616	0.686777643	3.124068267	1.953388938	2.460400045	0.825143328	5.379735391	2.926615641	4.114579954	0.703367416	0.159571953	1.004760362	8.592078035	22.23008568	22.50086844	2.80382206	18.1091405	26.89423486	2.432198476	0.897452039	5.233579853	4.036337736	6.522448525	4.613608142	2.651754871	3.024835373	5.940793342	1.783279937	0.085736267	2.512400957	3.689934093	0.896195995	2.925184347	chr10	95067851	95068076	MIRb	361	-	MIR	SINE
chr10_95068138_95068245	0	1.69039038	2.110947103	2.588393557	1.802624595	1.869384416	1.167657188	4.058729782	0.614406869	1.857370009	2.156419258	2.964020121	1.004564012	3.308733922	1.76230991	3.697554736	1.666457138	0	0.108041608	8.394099423	21.34593539	21.95802542	1.684878989	17.16683064	21.81464306	1.688161772	1.210402432	1.217618432	1.347548363	2.179811222	1.264595649	1.613725874	3.257395548	0.128698505	1.579450093	1.734916167	3.311575081	6.655607591	0	2.547910828	chr10	95068138	95068245	MER5A1	265	-	hAT-Charlie	DNA
chr10_95068778_95069092	0.4460672	0.908743115	2.164278876	3.286539485	0.723443697	1.588999333	1.213814111	0.001178586	2.025881969	0.739277535	2.185672516	1.486960449	0.975728616	3.012055091	0.564309809	0	0.444169078	0	0	6.461426045	17.71762211	13.11759328	2.288531783	13.64196363	16.68171165	1.439435275	0.707470664	2.948585535	3.111455472	1.093484929	0.295861461	1.939130006	3.877632678	0.00584744	0	1.232407781	0.275966689	3.533435936	1.467837043	1.929197456	chr10	95068778	95069092	AluY	2387	+	Alu	SINE
chr10_95069598_95069705	0.986247667	2.468799154	12.83307619	5.053946796	0.038600141	5.182681587	6.089706987	1.919552652	15.65142398	3.273234247	1.255842061	3.717338622	3.448163434	3.151302625	0	3.703685475	1.688405793	2.755447526	0	21.98060741	76.17987881	81.00689159	0.406450277	45.90902835	39.01804753	0.686749063	0.7720325	5.310887444	3.01238687	2.066372533	1.98811921	0.041452011	3.639257266	6.958292074	2.337794474	5.352420093	13.57654985	0.836854494	0	3.333839639	chr10	95069598	95069705	MER5B	268	-	hAT-Charlie	DNA
chr10_95070265_95070419	1.121318193	1.541314543	0.111659595	1.966688636	2.036271844	2.353273372	0.218353213	1.164300098	0.174392961	2.266325779	0.774868052	2.340743423	0	1.420091182	0	1.840534241	0	3.014377572	1.467993449	10.90218778	28.29031661	18.51873858	3.243534837	10.35721329	12.00964801	1.132558268	1.015374479	0.345602783	2.441636767	2.738767938	3.263231666	1.034534392	2.763790056	6.474031045	0.635916358	0	4.224177686	1.25011874	3.598561182	0.747883303	chr10	95070265	95070419	MIRc	296	-	MIR	SINE
chr10_95071089_95071281	0	1.668289851	3.42754692	2.095278032	3.567147568	2.207247034	0.946648696	3.816408947	1.577107978	3.062867392	1.483611078	2.578206204	0.696399654	0.59220573	0	4.474918816	4.089302226	4.661763346	0.96337058	9.832463712	72.94638987	55.23817815	2.213752372	20.27226397	31.02884315	3.040550843	1.756301713	3.106976504	2.652381979	2.065280955	6.735440074	1.828894639	1.824864157	1.525299416	2.366668552	1.64642891	3.881080373	2.642290397	1.299093184	2.969490251	chr10	95071089	95071281	MIRc	396	-	MIR	SINE
chr10_95280884_95281061	0.130081526	6.906066315	3.149283691	2.398553466	3.251665584	9.124798516	14.66987592	4.378185798	10.72480993	2.558549537	4.193210618	5.543371513	8.335705531	6.37141433	20.4699656	2.230610944	3.170215123	6.536409383	6.593008114	33.39748959	58.86013688	67.24479057	12.97318942	52.6737876	72.75428901	9.344341407	4.822615452	2.991279532	1.920997591	3.334062448	4.875886933	2.921827863	1.84064391	0	6.664682364	5.51067032	5.859771235	5.111120524	10.9764164	8.532100166	chr10	95280884	95281061	MER5B	209	+	hAT-Charlie	DNA
chr10_97297584_97297707	0	4.455085411	2.91544357	1.280793084	1.586605614	2.751175586	2.597395712	5.396189104	3.132123023	0.784703001	2.600382628	5.759675883	5.786869037	1.146374399	0.447752607	0.716126508	3.839380876	2.09481314	11.07484942	26.22013734	24.49577701	28.62487385	5.884409455	27.84577244	26.32903518	9.564129054	9.50880129	2.271707333	2.62717972	4.780759881	2.211134613	6.329589406	6.339600203	3.388569232	0	1.910384889	6.152108735	8.647221263	4.39399368	4.810088247	chr10	97297584	97297707	AluSx3	966	+	Alu	SINE
chr10_97298192_97298298	11.53937643	4.658320535	4.373247093	4.010444736	2.513194919	1.042799448	3.27129925	3.791534226	4.489146237	5.547836776	4.469412255	14.15174904	5.753818521	6.308637205	2.99312962	9.823175133	3.333677575	5.841822867	7.997799352	32.16681678	27.48432832	21.65686246	3.985960178	13.72801628	22.95174915	16.98243384	9.526436518	14.68647741	5.431384941	6.540989057	12.70805332	10.52266995	6.248760403	0	6.34572905	6.236945665	5.424224192	7.156606827	13.76905047	3.22086924	chr10	97298192	97298298	L2b	213	-	L2	LINE
chr10_97302582_97302618	0	3.977309995	8.886374315	4.934131198	1.181696574	3.425182806	1.930941092	1.798979945	1.462971661	7.737774531	3.366328955	5.200332801	3.235858877	7.256721179	0	4.009599964	2.870476683	8.682596736	0	41.93931792	79.23016273	137.430386	14.55994479	23.9105995	31.74322743	4.096217235	2.43756836	4.435235023	8.044493066	6.694766786	5.385535002	5.82510776	7.378818432	16.32087813	1.399016572	6.354815642	3.945975039	9.98814408	2.057592207	5.609440009	chr10	97302582	97302618	MSTC	2249	+	ERVL-MaLR	LTR
chr10_97327784_97328014	8.204531806	61.28550206	4.234255384	7.843808158	4.029648574	17.1140547	105.8873624	3.050714431	82.74544256	0.594940825	5.958186514	3.347523614	5.540931418	6.620545031	0.260272106	1.72872399	5.393077229	7.000766207	2.203187277	33.8417975	66.04083972	72.28034867	3.034196405	59.29357346	78.09228708	24.45393741	39.79122518	19.02811247	4.947630667	3.843731947	1.085887626	5.1195658	2.287392186	0.071847305	15.60085036	3.404625942	12.94631261	2.657101963	2.210668696	3.459507907	chr10	97327784	97328014	MIR	647	+	MIR	SINE
chr10_97328274_97328553	0.648163233	32.60794092	5.979032334	2.671827866	3.316751262	12.35350581	44.77868293	0.495424468	35.2194365	1.337068254	5.472205061	6.049551043	5.380637665	6.363439003	6.552696401	2.481014423	4.95227004	3.073351715	3.977797234	19.93413514	63.66676372	49.25286011	5.850887029	28.93732217	52.85493145	30.90604766	33.46337433	12.70757888	1.950648373	2.940813836	2.689751403	3.216671402	1.714870821	1.187869233	0.798291833	2.266747716	6.802672804	4.933513335	3.864441081	3.412402601	chr10	97328274	97328553	AluSz	2130	+	Alu	SINE
chr10_98450679_98451080	0.07177182	3.305450893	0.951438754	3.259955609	2.388002444	3.549786429	6.393250971	2.424873716	6.127761178	3.0447364	2.111708336	2.545599434	2.352715523	2.24793652	3.045374488	3.436022053	2.250359164	3.673060812	4.442877274	6.075898154	11.18952441	5.244539252	2.466387968	7.201460972	28.67910734	2.920507536	1.257064978	3.721838269	3.030329962	3.078735696	3.640440534	1.744230588	2.293259343	1.227117114	2.283083479	2.966878477	2.284925389	4.632783006	2.508563988	2.530189178	chr10	98450679	98451080	L1MEb	720	-	L1	LINE
chr10_99775360_99775661	0	0.044092618	0.611747632	1.895771947	0.60580941	0.611059283	0.345162699	0.378682415	0.221783297	1.358406057	1.338599955	0.34460338	0.817826334	0.52586209	1.037153884	0.156944688	0.259285319	0	0	2.274206507	3.244288985	2.139733357	3.208921216	2.282004723	3.375377824	0.575216429	0.672850157	0.401528871	1.356226347	1.08762154	0.001118259	1.45821825	0.670483795	0.100649933	0	1.023483291	0.331540457	0	0.437494782	1.346400836	chr10	99775360	99775661	AluSp	2427	-	Alu	SINE
chr10_99781774_99782084	0.779858715	2.895880778	4.457214149	1.887373093	5.465200807	4.477301024	1.916967369	1.344807928	3.934548709	2.320018233	4.004354771	2.684270465	1.834769244	4.354579115	1.177941352	2.655154838	2.387036213	1.997527712	1.644981069	10.47801608	16.85023724	11.72156774	6.352236982	9.705978126	23.30590521	3.617465925	3.636355608	11.00224041	2.547937886	4.396010862	0.770913351	4.004130428	3.015824236	1.628795597	1.877390076	26.74735329	1.676593173	3.126798671	8.062219232	5.470193145	chr10	99781774	99782084	AluJr	1899	+	Alu	SINE
chr10_99787018_99787169	0	1.797303115	3.969717725	1.148992051	2.553348214	2.991115843	1.414665626	3.835555579	0.881954792	3.65177515	3.073379563	4.572282393	4.598805093	1.074206765	0.111003379	9.864570776	2.854658934	0.453167279	0.467861793	11.06613624	29.08104213	32.94686882	1.691248277	14.89086549	16.96440989	2.063987519	2.864791376	0	1.59959864	5.910207717	0	4.569011054	1.774895181	0	0	2.855494251	1.521682918	2.570295811	0.490551719	5.380187938	chr10	99787018	99787169	AluSz	2021	+	Alu	SINE
chr10_99787169_99787422	3.981493836	1.733805186	3.482232462	2.027599012	3.348245592	3.06254024	1.787762839	1.905964488	1.441749174	0	3.844370028	4.297454866	3.45406563	1.560632979	2.536470391	3.03226848	2.383562308	2.123670006	7.930359679	9.81682739	42.15803715	41.31963347	3.364000357	24.2436233	27.42377285	2.999009738	2.788939938	0.030678536	0.044461131	4.197028298	0	5.157818887	0.716726626	2.315078252	0.581725614	4.453777721	2.183464708	3.412073223	0.903641035	4.071616923	chr10	99787169	99787422	L1MB8	1347	-	L1	LINE
chr10_99787451_99787493	0.068524999	4.247728774	0	1.790503831	3.977785951	0.847981486	2.528188291	3.341694894	2.592188594	0.155143238	4.918616715	4.227362076	5.994616883	5.79477233	0	5.670721383	0.335510722	7.231027739	4.03698311	19.55719312	39.75496628	39.78294282	1.210067885	30.4699237	31.95157887	2.65944587	3.813483011	6.771656564	0.947129526	3.765284799	0.024042572	3.890446686	0	0.622960712	2.897962363	9.361423322	0.792717839	3.824250011	0	2.138626414	chr10	99787451	99787493	AluYd8	299	-	Alu	SINE
chr10_99787502_99787728	4.609973866	2.374979724	0.766412747	4.012920515	5.152711284	1.180376027	0.83963378	2.005941973	5.128516125	1.917323995	1.492672295	5.921739743	5.230648874	5.603631129	0	2.720270987	1.490040306	3.356744921	4.404792938	18.6689558	37.96220719	40.54696152	3.96392123	28.49111145	31.65874064	2.113314151	2.674380082	8.885185024	0.15565324	6.414765548	4.210426868	4.308189476	0.574336145	0	5.318729809	11.77752053	3.056385101	4.50688644	0	4.925942578	chr10	99787502	99787728	L1ME4b	364	-	L1	LINE
chr10_99787719_99787781	0	1.121083666	1.833097655	3.382856738	2.125061324	0.990653141	0.320741058	1.566852693	7.382239396	0.006568565	0.472843809	6.036830441	3.213467563	6.169297818	0.009655258	5.703981261	0	8.836265979	6.277449731	13.07653061	35.36465313	34.94601062	4.176098185	20.63024539	26.3241323	2.421955943	1.936137253	4.596194617	0	4.023900578	0.15472565	4.735822601	3.470703417	0	8.935646188	7.370405328	1.071141107	2.161858716	0	6.432573126	chr10	99787719	99787781	L1ME4b	559	-	L1	LINE
chr10_99787781_99788094	0	3.432671957	2.099946293	2.607158365	4.252929093	3.772809851	1.002456998	2.448649984	2.734312175	2.265254213	2.88770282	7.105947208	4.298247778	5.269034632	3.23028496	3.585582586	1.807749235	4.106559373	6.264476476	11.92364247	34.03808162	27.90359705	4.548063007	17.98385114	23.64570445	2.324051699	3.127195744	2.205219604	3.950588999	4.079351478	0.591462614	4.610226683	2.018374131	0	0.686546092	3.412337237	0.739207548	2.139350549	0	6.61858309	chr10	99787781	99788094	AluJb	1950	+	Alu	SINE
chr11_102460746_102461046	0.070352333	1.663804741	1.708214003	0.161480749	0.949947772	2.181918943	1.527488252	1.208297298	1.696297999	3.657114934	3.126730292	1.530585211	1.617818748	1.403745733	1.807850334	2.053645148	0.961108173	5.426390127	1.468605079	13.47924544	66.10731288	39.70760656	6.607803752	37.65389945	38.45229944	2.675861127	3.32417428	2.871816165	1.399606239	2.38217169	1.587611049	1.026343571	3.874598486	0	2.033237594	1.965253288	1.002079787	0.453313735	13.32405213	3.020620411	chr11	102460746	102461046	AluSc	2519	-	Alu	SINE
chr11_102462825_102462886	9.294707431	2.426065445	2.262498934	1.869984977	3.593620476	2.892027077	2.800456778	4.597131162	4.759262538	2.096342122	3.645079069	3.563277006	1.124196727	1.742580848	1.226691965	3.447301665	6.189806047	0	2.653216907	55.10606885	98.31235442	80.20044033	28.63004272	80.0196672	95.95265761	2.208204965	1.519754429	5.998476419	0.435864914	2.425002954	3.537015231	2.118792268	1.286618929	0	6.632717164	4.521117883	2.436474265	7.724952745	1.903927379	1.414812795	chr11	102462825	102462886	MIR3	219	+	MIR	SINE
chr11_102462935_102463223	2.748142377	4.436218389	5.793743542	2.896715336	2.527243611	3.704609073	2.5183559	3.301771497	1.893876462	1.555472517	2.389262344	3.535212942	2.203471353	1.452151724	0	3.755013496	0.819241872	1.708653699	1.990297992	8.641381632	23.11020234	16.98480636	7.315958705	12.72862337	20.07856791	1.800767388	2.765553914	0.154001212	1.452241356	2.634244649	4.89115842	2.183491737	3.023847409	9.550252904	0.038861529	4.140391482	2.138840275	4.713270764	0.581079619	3.05247734	chr11	102462935	102463223	L1MB4	3069	+	L1	LINE
chr11_10285418_10285844	0.094583803	15.95771105	3.583253918	10.55115264	4.452095886	9.453469356	6.18334621	4.832703922	7.305689863	1.531493809	5.275915144	3.93837807	5.619844053	5.322218625	3.654990657	4.845404774	5.561426695	1.430794737	3.316770577	27.13626612	44.41182077	30.86034152	16.2779491	53.30559805	66.63758671	16.30982008	12.43903304	16.81172885	1.481098671	3.141168635	0.105877567	7.582151749	2.464891405	0.349117038	1.187522197	3.736432616	9.379887965	3.122720981	3.715902829	3.85352795	chr11	10285418	10285844	MER51B	1972	+	ERV1	LTR
chr11_108123947_108124255	18.48930869	8.425850566	5.963030846	6.61273154	3.980356744	6.076771444	20.49537155	5.491060735	19.38787872	7.187717017	6.201464374	14.98438905	20.79234863	16.24097901	23.37459565	7.128879398	9.898728824	3.263974462	33.02882393	23.87579191	50.88393888	50.81689719	8.21473878	38.49255284	55.41730624	7.543033855	12.79552484	16.59252674	3.41211593	8.63165601	7.319876505	16.91889411	2.995856338	9.737871128	8.119744844	13.25719726	7.98973145	6.081610423	9.199785115	6.978463416	chr11	108123947	108124255	LTR33A_	781	+	ERVL	LTR
chr11_108125057_108125267	0	2.374839417	2.668471526	4.981221789	5.879649742	3.757881632	2.04519204	2.386549172	5.833632169	4.126811827	2.598481047	6.285408474	15.93856443	7.073010919	2.743701888	3.071249967	14.31683483	3.668816279	12.19353156	19.33747274	38.22746637	28.86182494	6.078626406	31.5571111	63.27156979	2.975110195	3.380729889	2.885544151	1.571404463	6.402856884	2.167037039	5.413888402	4.766113255	2.452500564	0	3.281577358	1.97270538	6.404618459	0	5.774478309	chr11	108125057	108125267	L2c	277	-	L2	LINE
chr11_110356896_110357066	21.90705152	9.980926502	2.343320695	3.141250696	4.820198797	2.794525277	0.974346539	1.227781142	1.502344101	3.804205563	3.648447303	3.526142336	2.073083517	3.480890644	0	3.052870829	0.595113706	4.641395692	2.893890355	38.14567321	89.1428465	81.00144074	17.10453413	45.92822683	74.64549152	4.821136576	2.499778229	4.161296809	1.412400964	5.903037066	8.195130783	5.932428214	1.435740662	0	4.89820282	6.847234342	0.998563468	4.62531264	2.902147421	2.444056006	chr11	110356896	110357066	MIR3	458	+	MIR	SINE
chr11_111756831_111757143	3.831251278	1.793687968	1.537452267	1.969459563	1.72952489	4.963932873	5.622609777	1.393716018	9.049392728	2.976065841	1.181644764	2.351953817	1.336746905	0.173140965	0.278207467	0.287050936	1.468437168	1.856108851	0	8.180863093	29.83498527	16.22862765	4.006693741	6.406299574	17.8898143	2.344309895	0.871822314	1.137240401	1.895753383	2.298946093	1.892812606	1.855602024	1.458854783	0	1.560440582	1.443504204	2.341973331	1.618848394	0.595001508	2.941076831	chr11	111756831	111757143	AluSx	2433	+	Alu	SINE
chr11_111774970_111775087	0.418178208	0.975830157	4.118243083	1.277464695	3.346528475	3.549103541	4.541992326	5.819206071	4.357896014	0.469904692	3.163626145	15.57187157	9.936311062	11.99140876	11.98787451	8.529518763	13.57880001	7.711443538	9.079281326	39.68615296	56.46682022	52.44332524	6.864761548	59.70012798	55.34918924	14.03489996	12.93754705	11.68040072	1.455246916	8.536758455	2.914288741	14.79668565	1.888933679	0	8.339099026	7.383018681	17.1505794	3.895999717	7.839562408	10.40571809	chr11	111774970	111775087	AluJo	878	-	Alu	SINE
chr11_112016927_112016992	9.977262966	2.374279136	12.83468396	3.073620655	1.505934924	4.9369673	1.822246482	6.191654924	2.503202009	9.304104251	12.96482151	6.564205192	25.22429851	17.79442434	8.942544218	3.747432599	7.80726859	11.80761767	15.95738622	11.95807541	61.11736697	37.57352759	10.12761725	20.94585422	81.09966302	6.516673616	3.139853239	10.33751183	9.771409005	10.81059564	6.369430454	14.107177	3.101535702	1.779602137	1.975842	4.927429185	8.64487177	6.091535201	0.137172799	4.654220295	chr11	112016927	112016992	MIR3	228	+	MIR	SINE
chr11_114265287_114265523	11.21140774	2.112123047	6.309449049	3.180522171	5.542528378	4.88695656	1.546204788	20.04486554	1.606739542	5.365015565	2.956059667	14.3850394	11.23848934	17.28644098	1.93792453	2.887886001	5.957169785	4.037826252	5.259079551	11.50790085	45.20436547	34.1706955	4.677718887	21.24849239	20.79013871	5.35458925	5.032063395	5.290334514	4.245979369	8.455530959	7.097762209	14.06949997	2.502866662	2.42738214	7.51200726	4.634123306	9.147802858	1.306632311	5.308666949	8.472422442	chr11	114265287	114265523	L2a	376	+	L2	LINE
chr11_114265532_114266350	0.466774691	1.945646423	3.113319737	2.380560632	4.463030574	2.929865871	1.123338614	5.096562363	1.24197443	3.169721092	2.627863708	6.944449556	7.771543373	7.599201843	1.229451638	1.546211959	2.831405372	4.055124873	3.670918	13.86233525	32.43589269	30.28735354	5.484193833	24.79823298	22.25814164	3.30898858	2.690640248	2.737583728	2.724468763	3.15902684	3.512289017	4.248765241	2.771778524	5.289441456	2.787203859	2.924358461	4.902514026	1.996704491	3.725019639	3.498037649	chr11	114265532	114266350	MLT1J-int	2261	-	ERVL-MaLR	LTR
chr11_116793136_116793271	0	4.521009512	4.353294857	1.222579786	2.878911738	2.50219385	4.810118894	0.382412019	2.042693749	2.353006185	8.003297057	4.324241536	2.663023535	3.314667041	0.186239112	3.046081471	4.986199493	9.136280102	0.180780591	9.507833961	19.26343955	25.44130015	9.477182862	13.12995718	16.20944203	4.201858897	4.353696212	4.377742045	3.617751884	2.71801066	7.220611487	6.562693744	2.374159052	4.229823354	10.77345923	2.325072762	3.463907561	3.022089665	10.30319784	3.008443267	chr11	116793136	116793271	L2c	213	+	L2	LINE
chr11_116797812_116798205	4.19868741	2.286231493	3.546860853	1.540845906	4.683531849	2.98016173	3.235474866	0.235417297	3.223041457	2.098431328	2.342536086	4.952765157	9.778047016	4.745170569	40.42248215	2.549338185	10.64464902	3.708062616	3.10501408	10.4990857	15.51287908	25.09317473	6.451203938	21.17235383	15.34997926	4.220597199	2.492471183	5.979952625	2.402993007	1.910218834	2.165177089	3.09741863	2.055197843	0	2.420690415	2.601782798	13.13128252	1.942385877	1.872019433	2.814915656	chr11	116797812	116798205	L1MB3	3413	+	L1	LINE
chr11_116813085_116813500	2.727796345	3.015589907	5.56352998	2.74865488	1.535143995	3.397769404	2.416504441	1.908343945	3.557073234	4.580348474	3.400500507	4.736762528	3.006155175	2.794078304	1.428047203	5.225215642	4.292293796	7.638764715	3.489801655	9.521244418	12.72337994	16.96792281	4.565002174	9.899844759	5.86308341	3.475360574	2.466564518	2.805419801	5.286746225	2.036835537	1.976994525	3.462629448	4.135647863	1.36048137	4.493708553	3.998978428	3.289301568	5.057045029	0.782271057	3.72865628	chr11	116813085	116813500	MLT1F	1900	-	ERVL-MaLR	LTR
chr11_116814559_116814812	6.226303406	2.014756992	2.319362892	2.927105249	2.903391883	1.977112675	1.765421086	1.453243317	0.316876015	1.906675786	2.796701726	4.070938255	4.733104047	1.142205704	21.17195888	5.513453962	3.316136344	1.679569343	0.396010084	13.16573478	27.28181351	25.00271661	4.577278544	19.26514034	17.19711029	3.034845938	1.941299759	0	1.71215659	2.416741432	0	2.711707754	2.696463652	1.193826038	0	4.210092922	2.84531187	9.496292052	1.39341615	2.41261317	chr11	116814559	116814812	L1MB4	1280	+	L1	LINE
chr11_116814807_116814953	0.864072884	1.64733007	2.261090204	1.81080579	4.253267313	1.408975826	0.855153957	0.212920475	1.444407933	0	2.712877281	4.062941589	3.041591917	3.243965904	9.381198713	0.560620358	1.841242389	2.166953258	0.73902405	5.002808917	8.977956132	8.788363819	1.51276939	11.78932939	8.531489973	1.695010078	2.164088339	2.1872403	3.867689115	3.125685544	1.337162031	1.69941221	2.392439019	5.288210898	0	1.839163866	2.81434334	0.402485345	0.714050472	2.357793419	chr11	116814807	116814953	L1MB4	726	+	L1	LINE
chr11_116816622_116816918	0	3.15270246	4.793897236	1.542744255	1.668828247	2.996022411	0.772497806	1.11960578	2.32139493	1.122692289	1.454236799	2.682550134	4.709639688	3.893334882	2.002161146	1.540543859	4.650760628	4.475121706	0.216975225	11.33206859	16.63135967	12.08314857	1.664879614	9.645864467	8.777379329	4.174860803	2.847812015	0.14983905	4.391675453	3.104688142	0.00909719	0.523852513	3.43016894	1.066921274	1.9775287	3.870310071	2.640134782	4.347659496	0.041707945	2.14977606	chr11	116816622	116816918	AluSx	2256	-	Alu	SINE
chr11_116825978_116826193	2.929366177	2.513307109	3.958147009	2.589453913	4.785281441	5.683371613	1.253911835	2.704566479	1.93924267	6.176961204	4.20983888	5.421618635	4.64023274	4.73164706	1.884975576	1.177958122	0.650375067	5.68958204	0.334565863	34.24133721	48.04474046	65.52056388	9.97874877	35.61042262	52.26112362	4.433347409	4.166941643	5.082471693	5.592460827	6.190594205	3.236018733	3.855877646	3.89861568	7.036948229	12.67052713	7.033182202	4.511900209	9.113770977	4.053514271	2.955390201	chr11	116825978	116826193	MIR	801	+	MIR	SINE
chr11_116826841_116826920	6.849036718	5.080335478	5.256850744	3.108869353	6.386140724	4.833222893	3.795627872	3.201859776	3.103606238	8.889928926	6.271006747	5.725616189	4.706412641	2.858347057	3.917590119	5.718181797	7.68831824	5.886819272	10.14995141	126.4577331	114.0432713	158.0499615	26.83247699	152.4357725	106.3778371	4.801578045	6.410323572	3.57906777	24.30953801	8.578654325	4.420484489	2.827403823	6.383835744	6.007987904	2.666986191	13.86581131	5.211307465	6.609496829	2.349880116	4.759304173	chr11	116826841	116826920	MIR3	223	+	MIR	SINE
chr11_116827953_116828085	5.13106886	2.36634115	4.058710709	3.98936375	3.563870346	4.228824003	1.627296563	4.470349334	1.839516165	3.142312586	3.524363014	5.738574718	4.462846044	1.907598349	3.841183989	8.171634815	3.057523606	4.217566447	3.989717188	8.432381803	13.5668364	17.9959531	2.5648917	8.861749201	11.50002128	4.958489451	2.626379627	1.029008338	4.477772353	1.176213926	8.715793989	4.361776672	4.794161741	10.05679516	4.722737424	8.064202731	2.574075457	7.613523578	5.847167665	4.211459135	chr11	116827953	116828085	MIRc	317	+	MIR	SINE
chr11_116828157_116828437	0	1.788725575	2.079077618	3.816723453	1.938987244	2.879336961	0.879276467	1.306500912	1.780106593	3.381638565	1.739734962	3.118318668	2.586715144	1.708870852	0	4.864636379	3.272517129	5.865276362	0.924377258	5.555664781	16.67027264	21.5525147	7.554334314	12.936465	10.022917	3.779188723	2.364506835	0.504904142	4.591498119	2.241705958	0.086553285	3.32335425	1.533174712	2.354138511	0.41370914	5.055310415	1.908547233	2.742766544	1.061456281	4.50047531	chr11	116828157	116828437	AluSz6	2039	-	Alu	SINE
chr11_116828683_116828851	2.878050062	3.761579846	7.162691136	4.833913623	6.489100541	3.323834848	1.837304698	2.716645634	3.004015338	4.87974034	2.799248961	5.810429204	4.980577632	4.591563486	0	3.183923249	6.309100957	0.062856655	5.214434887	21.69273048	44.95560274	52.46323084	5.363272739	27.75045539	37.35770131	4.181108277	4.13060345	2.521220856	7.091280991	3.412875337	13.50390547	5.916721568	10.14929285	9.912738675	6.430479043	3.032770073	3.176157778	1.618978572	1.722825182	4.375410574	chr11	116828683	116828851	MIRb	361	-	MIR	SINE
chr11_116830038_116830173	3.361278116	5.04469928	5.841985618	5.235254893	3.961943457	5.660109901	3.504360445	3.460895302	2.088498244	3.956368303	4.874774693	4.887481887	5.431722821	2.10078054	3.112854677	7.671704838	1.062545343	5.857232867	0	72.52316753	110.5101738	135.7662793	23.01868353	122.8429452	58.26349857	6.619072808	4.721446797	10.80062058	9.86548991	4.059549568	2.061962909	5.138122085	8.520790701	12.94108964	7.89252375	2.942602119	9.132951313	9.186496212	2.689264978	4.881205947	chr11	116830038	116830173	MIR3	204	-	MIR	SINE
chr11_116830199_116830385	9.118989382	5.265113946	1.311625644	1.699000006	1.992937939	5.085387529	1.777011883	2.335358316	2.664843289	3.093795259	5.304508043	6.63813438	4.193638526	2.740348185	0.933341717	5.112242596	5.318769845	6.038456002	6.059912959	20.95027049	53.79723875	48.85224472	9.557996063	65.89885178	31.85106458	6.657562094	3.968183448	7.167020249	13.31475671	5.808391745	2.946118566	7.609510153	7.101377395	8.627675291	7.834492972	5.7443511	7.941909118	1.943717685	7.409297841	7.046402183	chr11	116830199	116830385	MIR3	402	-	MIR	SINE
chr11_116831370_116831664	0.567778577	1.658116013	2.050748496	0.857091815	2.5448548	2.13437546	0.782092086	2.081363068	1.200821802	0.138520509	1.559456808	2.317872468	0.26102817	1.797900856	1.734793536	3.030633326	1.042171386	5.229673776	0.672830241	2.180730401	6.742754755	6.114165984	1.439695797	14.86296337	8.156280972	2.657071016	1.364164834	0	1.295301387	0.848280887	0.19920986	2.063198446	2.984138721	1.717437534	0	3.692212298	0.101467859	0.735725685	1.045126319	1.657154274	chr11	116831370	116831664	AluSx	2349	-	Alu	SINE
chr11_116831695_116832026	0.695601219	5.943374672	4.334069586	4.395249874	5.207684427	5.20422979	3.392765983	1.937587646	1.984662194	1.451832566	4.69399727	4.342493134	3.202500037	6.004707373	8.019055928	3.458982993	2.980063069	2.907008838	2.935710492	15.53657224	26.7033271	25.63355151	12.01457006	48.30436201	25.2719043	6.456499418	4.639479227	0	5.313839771	4.119746716	0.376255398	5.161368341	6.294520008	0.061018369	0	3.846178413	4.656486822	5.388497066	3.655180079	4.342797842	chr11	116831695	116832026	MER1B	2290	-	hAT-Charlie	DNA
chr11_116832239_116832350	4.252258556	15.90003526	8.045097849	5.959524881	2.444637311	5.778440149	10.23572619	1.01354123	7.970232006	4.131214571	5.070186396	9.914759533	5.902367729	4.867975892	3.074024851	3.865768233	4.021708488	4.03369885	1.215061911	31.99878397	68.15235736	69.96941293	11.66184872	92.85312288	67.70254771	9.337548213	8.010239627	4.899737981	3.783640874	8.345250164	11.84452633	2.644034747	9.775509482	5.574456161	4.854965933	6.259916903	14.36228479	0.731069456	5.523988071	4.596556999	chr11	116832239	116832350	MIRb	561	-	MIR	SINE
chr11_116833119_116833345	4.223686938	6.664358681	5.670831865	5.602305499	8.718212329	4.803611317	3.285294998	1.924068082	2.179033579	7.604422826	6.685169887	6.996228182	5.209753005	6.378540617	0.574786898	3.957747816	3.21749613	9.163771532	8.363425673	80.79417622	70.05754727	108.1079619	11.91861228	74.62888478	25.31144515	4.9466487	5.339612399	13.51912323	7.135159832	5.867643483	4.840434588	4.004191836	9.105423191	6.194796902	4.414949515	3.896816332	5.84837797	5.856476442	4.746422547	6.949192604	chr11	116833119	116833345	MIRc	438	+	MIR	SINE
chr11_116833551_116833692	12.6450687	4.964885269	5.468896663	3.727399133	2.829634111	4.915488074	2.43748155	9.427747395	2.271044582	3.775015341	4.48851987	7.910149534	9.726765606	4.036153837	18.4215436	4.877830759	3.308246161	5.374322749	7.046502638	90.39159042	99.39938192	127.2266807	17.62596321	105.7582016	37.49105978	6.175680576	4.370485285	6.346163804	5.318998283	4.042870346	5.913106509	6.138730489	5.726788823	12.67036678	8.330599859	6.055522821	1.205201218	9.064490727	8.797862807	5.670677398	chr11	116833551	116833692	MIRb	379	+	MIR	SINE
chr11_116833873_116833974	9.735992429	5.363164725	11.28636826	6.527266517	2.876836989	2.980694542	4.450992169	0.974656014	4.217334835	3.124947786	8.028666222	9.74244918	5.506781507	6.531086487	14.13587377	2.359746004	5.673777552	12.9521071	13.38545817	138.9091078	153.8548905	201.2934141	28.24281188	168.3643051	85.41182694	5.802066477	3.515334254	0.230544449	4.66956161	3.565543345	8.394901408	7.324935299	5.006106887	1.090750878	8.244498243	10.73322907	8.873167586	7.28094304	8.486152913	5.629967114	chr11	116833873	116833974	MIRc	395	-	MIR	SINE
chr11_116834490_116834796	0.219459152	4.090604974	2.351981306	3.238695014	2.197379846	3.537332836	2.636226786	2.642535475	3.088210908	2.656448381	2.649646787	8.550558944	7.203190183	4.38065461	9.081117437	2.165613869	6.30654868	6.890862284	4.81895317	104.5585428	108.9200126	163.4411307	14.49508031	120.0160783	34.9817638	6.203585274	4.211552174	1.886062122	3.424727255	1.939939355	0	5.874680728	2.669113676	1.374072533	2.915075598	2.892296645	3.117319504	4.895076236	7.909104241	6.388817915	chr11	116834490	116834796	AluSz	2297	-	Alu	SINE
chr11_116834875_116834920	18.86722247	6.220008903	5.234304375	1.460420012	4.497338904	5.534974416	4.238728841	4.749309964	4.54274114	2.307759947	5.881041103	10.07662794	8.679968728	6.34105783	9.178929965	10.78947767	7.768360032	6.523682117	0	136.013777	97.40686629	195.6359982	22.61598884	139.6860012	44.71201113	7.004643334	6.373736699	5.297644509	4.988045639	5.006521119	9.200300164	11.95086659	6.180955569	2.550135083	7.33706326	8.002757814	8.552898937	4.243983322	8.535196516	11.86672232	chr11	116834875	116834920	MIR3	185	+	MIR	SINE
chr11_117299339_117299461	19.80036554	4.606662686	3.354839512	5.049730778	4.830145955	5.459684732	3.624008394	4.181555158	3.99824247	0.894617524	3.846454552	10.51790299	9.990781534	7.226236535	6.010795326	4.969276196	5.20210364	10.78495723	9.138868402	54.15349784	101.9040388	128.1995694	12.57513399	83.56580131	70.83075416	6.498711883	3.841951876	0.999745484	5.704796107	4.545090743	2.099585963	14.98825077	3.840419167	6.155439989	9.343581043	6.254081894	6.766535462	5.123975194	9.00993781	9.571655774	chr11	117299339	117299461	MIR3	252	+	MIR	SINE
chr11_118175185_118175338	6.615130711	5.923633354	21.57348706	13.98627256	2.434262038	2.05089295	7.136989572	6.151000225	3.675332169	7.343832833	14.21608961	19.62227961	89.11630822	56.82844045	73.1536581	5.683127375	45.30537447	8.580451295	20.82476976	78.64239539	133.529039	175.7746625	24.57516265	89.79604053	159.4987265	24.09979669	29.18010451	11.77294713	7.251140168	6.645681468	1.57188129	8.507490538	3.80567141	3.384178224	8.240472094	1.031469514	4.960320781	4.881359074	3.950816413	4.090885603	chr11	118175185	118175338	MIRb	429	-	MIR	SINE
chr11_119020884_119021188	1.615748526	11.94704006	3.439233414	3.594154734	5.090754391	13.3169926	31.26309532	4.260742501	31.47204029	0.726085908	4.572525084	5.359146862	6.446005137	4.783021315	3.601601896	3.023747656	6.796123602	5.435577237	6.553463488	12.48802624	28.5411936	23.45047695	6.04261153	31.22565546	40.80582922	6.577150822	4.017030852	1.38965866	3.562972339	2.399085817	0.449532829	5.130723047	3.666870743	0	0.740006044	3.795882918	8.953791458	2.903165264	0.081220821	5.528813775	chr11	119020884	119021188	AluSx1	2334	-	Alu	SINE
chr11_119021505_119021547	4.48838956	6.428312279	5.499430475	1.45297051	6.91072791	25.0506808	80.60190055	1.828351373	64.9988139	1.667789976	4.548720394	6.328913825	8.241130647	3.547399947	0.641384763	5.186446445	3.522859931	7.935022297	3.914650253	24.66656172	52.89863541	48.31744031	8.6450483	54.24520311	68.37175769	4.569589104	2.74190314	0	5.424679518	2.590581673	2.853050981	4.804975453	0	2.841579014	2.498243045	3.295888617	4.697118191	1.872150736	4.289372552	7.397438651	chr11	119021505	119021547	MIRc	249	-	MIR	SINE
chr11_119021544_119021713	6.635979113	5.771080754	6.581888018	5.486943043	4.208414925	22.49852919	77.15991624	1.980674439	70.09702511	3.308614992	4.172730231	7.342259303	7.223049059	0.844223853	0.662384914	6.646577528	2.193570011	2.154472985	2.994620437	16.16620907	47.41148541	40.26160596	15.67594422	48.49633471	55.76367975	3.49322353	2.787137074	3.355952137	5.011978209	3.228368157	2.201815552	5.263384559	1.205655907	8.582927128	4.596058552	0.524267439	4.147124333	4.462268965	0.681805854	5.035279394	chr11	119021544	119021713	MIRc	251	+	MIR	SINE
chr11_119022317_119022603	0	7.027704569	8.223263542	4.67680617	4.839638245	8.217387916	12.58141888	3.113295954	14.44957203	3.819758729	8.905177345	7.437947642	7.390765889	5.989867914	3.380352931	4.958727459	5.957969812	2.695362715	7.123104591	21.1199808	49.1544909	42.31046463	9.046010831	43.68080426	45.57241897	5.262360013	4.511360702	0.670713635	5.54423696	4.585374721	0.354249606	7.828725531	2.609995945	3.24847916	0	3.009819838	4.762693459	10.35737514	1.747434466	5.835289748	chr11	119022317	119022603	AluJb	1789	+	Alu	SINE
chr11_119022608_119022881	0.773102566	9.066059483	2.305276483	1.96778441	4.127563599	3.911812559	8.987315864	4.093201852	8.887938084	1.722985653	3.243882371	6.150073544	7.333298316	6.202757635	2.543612154	3.099129591	2.416733468	4.439033191	6.622444213	11.65753562	25.28955528	25.59604153	7.240952262	23.11313112	25.13163356	3.914058657	3.666677557	0	2.518680921	1.814912388	0	3.08802044	4.030338006	0	0	3.339207798	5.980100182	1.702514349	0.003349766	5.559462568	chr11	119022608	119022881	AluSz	1870	+	Alu	SINE
chr11_120215338_120215383	4.892688751	6.465782568	7.992762258	3.404865975	1.665847389	4.294225449	5.918117046	4.042053657	5.287215519	0	6.635166687	6.061588584	8.599074279	4.603315375	5.294513109	3.557609129	3.211723595	6.0918986	7.913913261	21.57311791	17.97685534	38.50828917	14.90970658	21.90119773	37.91948098	5.680312761	1.378394201	1.995855776	5.149386448	10.24006831	2.195354833	16.04517992	1.672212463	0	0	6.010148642	4.672033162	8.565695953	8.36246908	10.54820894	chr11	120215338	120215383	MER5B	761	+	hAT-Charlie	DNA
[truncated: 3,016 more rows]
