# Supplementary material for: Transposable elements-mediated recruitment of KDM1A epigenetically silences HNF4A expression to promote hepatocellular carcinoma
Source: Nat Commun. 2024 Jul 4;15:5631. doi: 10.1038/s41467-024-49926-2 (PMC11224304; doi:10.1038/s41467-024-49926-2)
Supplement: Supplementary file 13 — Source Data [file 41467_2024_49926_MOESM13_ESM.zip › Source Data/Fig 1e.txt]

## Sheet: Sheet1
ID	Description	GeneRatio	BgRatio	pvalue	p.adjust	qvalue	geneID	Count	gs_name	gs_cat	gs_subcat
M13283	HSIAO_LIVER_SPECIFIC_GENES	149/1820	250/40044	2.98425e-133	2.29091e-129	1.37872e-129	HMGCS2/FMO5/CRP/APOA2/F5/CFHR4/C4BPB/C4BPA/AGT/NR0B2/DHCR24/C8A/C8B/CYP2J2/HABP2/MBL2/ITIH2/CYP2C18/CYP2C9/APOC3/APOA1/SAA1/CAT/F2/SERPING1/NR1H4/HPD/F10/CPB2/PYGL/SERPINA6/SERPINA1/PCSK6/GATM/LIPC/CES1/TAT/HP/SERPINF2/VTN/APOH/ASGR2/ASGR1/CYP2B6/APOC1/APOE/APOC2/APOC4/SULT2A1/C3/PROC/TFPI/AOX1/APOB/CPS1/AGXT/SERPIND1/TST/HGD/TM4SF4/SLC2A2/AHSG/KNG1/SLC38A3/ITIH1/ITIH3/ITIH4/FGB/FGA/FGG/F11/ALB/A…	149	HSIAO_LIVER_SPECIFIC_GENES	C2	CGP
M16932	CHIANG_LIVER_CANCER_SUBCLASS_PROLIFERATION_DN	101/1820	179/40044	6.0372e-87	2.78073e-83	1.67351e-83	CYP4A22/SCP2/ECHDC2/CPT2/C8A/CYP2J2/ANGPTL3/MAT1A/CYP2C9/CYP2C8/DEPDC7/CAT/SERPING1/HPD/SLC38A4/RDH16/CPB2/SERPINA10/AQP9/GPT2/TAT/NECAB2/ABAT/PIPOX/CCL16/CCL14/ACBD4/ABCA6/CYP2B6/SULT2A1/AOX1/AGXT/ABCG8/EHHADH/HNF4A/COL18A1/SEC14L2/TST/SLC2A2/KNG1/CYP8B1/RTP3/SLC38A3/ITIH1/ETNPPL/ADH1A/CDO1/C6/BHMT/PLG/POR/TTPA/GRHPR/RCL1/ECM2/MASP2/HJV/NR1I3/FMO3/FMO4/SERPINC1/EPHX1/DHTKD1/PRAP1/HSD17B6/SLC10A1…	101	CHIANG_LIVER_CANCER_SUBCLASS_PROLIFERATION_DN	C2	CGP
M1286	HOSHIDA_LIVER_CANCER_SUBCLASS_S3	113/1820	266/40044	2.52958e-79	8.32232e-76	5.00857e-76	HMGCS2/IL6R/PKLR/F5/ALDH4A1/C4BPA/C8B/CYP2J2/CYP2C9/APOA1/CAT/F2/SERPING1/PAH/AOC1/HPD/SLC6A12/CPB2/SERPINA6/CES1/APOH/ASGR2/ASGR1/NFIC/APOC2/APOC4/SULT2A1/SDC1/CPS1/AGXT/GCKR/EHHADH/COL18A1/TST/SLC6A1/HGD/SLC2A2/KNG1/ITIH1/ITIH3/ITIH4/FGB/FGG/QDPR/F11/CXCL2/GPX3/ATOX1/GHR/BHMT/PLG/BPHL/PON3/ALDOB/ASS1/NFIB/SHB/ALDH1B1/GJB1/FMO4/SERPINC1/CFH/EPHX1/ACADM/PPP2R1B/C1S/SLC10A1/MTHFS/SHMT1/ALDH3A2/CYB…	113	HOSHIDA_LIVER_CANCER_SUBCLASS_S3	C2	CGP
M38993	MEBARKI_HCC_PROGENITOR_FZD8CRD_DN	124/1820	461/40044	4.18271e-60	6.88056e-57	4.14088e-57	HMGCS2/F5/ARHGEF10L/SEC16B/ALDH4A1/AKR7L/PROX1/AGT/SLC5A9/H6PD/A1CF/LINC00844/CYP2C8/GAS2/NR1H4/ACACB/SLC6A12/F10/CCDC198/SERPINA1/GATM/LIPC/RAB26/HP/ABAT/CCL14/ACSF2/ASGR2/ASGR1/CYP2B6/CREB3L3/APOC1/APOE/PLIN5/SULT2A1/KHK/GCKR/ABCG8/UPB1/ATP2B2/HGD/ACAD11/TM4SF4/SLC2A2/ST6GAL1/ITIH4/LINC00870/ETNPPL/FGB/FGA/ALB/C6/LINC00574/GSTA1/DOCK4/ELMO1/PON1/ALDOB/ORM1/ORM2/GJB1/PDZK1/LINC01719/CCL15/F13B/H…	124	MEBARKI_HCC_PROGENITOR_FZD8CRD_DN	C2	CGP
M6145	LEE_LIVER_CANCER_SURVIVAL_UP	79/1820	187/40044	1.78243e-55	2.73662e-52	1.64696e-52	IL6R/PKLR/ALDH4A1/C4BPB/COQ8A/ECHDC2/CPT2/CYP2J2/A1CF/APOC3/DEPDC7/SERPING1/PAH/HPD/SLC6A12/F10/CPB2/PCSK6/AQP9/CES1/NECAB2/PIPOX/CCL16/TACO1/ABCA6/ASGR1/SULT2A1/AOX1/KHK/ABCG8/ABCG5/EHHADH/SERPIND1/SEC14L2/HGD/SLC2A2/KNG1/SLC38A3/ITIH1/CDO1/C2/DPYS/MTSS1/TTPA/GJB1/MASP2/FMO3/SERPINC1/CFHR5/F13B/EPHX1/ABCC2/HSD17B6/SERPINF1/SLC27A5/UGT1A6/BDH1/UGT2B4/TMEM176B/BAAT/OTC/APCS/ALDH1L1/UGT3A1/TRIM55/C…	79	LEE_LIVER_CANCER_SURVIVAL_UP	C2	CGP
M6175	CAIRO_LIVER_DEVELOPMENT_DN	85/1820	223/40044	3.46342e-55	4.98516e-52	3.00019e-52	HMGCS2/CRP/AGT/NID1/DHCR24/C8A/ANGPTL3/H6PD/ITIH2/SLC37A4/F2/SERPING1/CSAD/A2M/F10/CPB2/PYGL/SERPINA10/SERPINA1/AQP9/LIPC/CES1/HP/SERPINF2/VTN/PIPOX/ASGR2/APOE/C3/IL1RN/PROC/APOB/CPS1/COL18A1/SERPIND1/TST/PPARA/AHSG/KNG1/ST6GAL1/CLDN1/SLC38A3/ITIH1/ITIH3/ITIH4/FGB/FGA/FGG/F11/BHMT/PLG/IGFBP1/PON3/DPYS/TTPA/AMBP/C5/ALDH1B1/GJB1/SERPINC1/CFH/ACADM/RBM14-RBM4/APOF/CTSH/SERPINF1/ALDH3A2/ECH1/SLC27A5/…	85	CAIRO_LIVER_DEVELOPMENT_DN	C2	CGP
M13449	CAIRO_HEPATOBLASTOMA_DN	90/1820	267/40044	4.9838e-53	6.3765e-50	3.83753e-50	CRP/CFHR4/CDA/SCP2/CPT2/C8A/C8B/CYP2J2/LEPR/HABP2/MAT1A/CYP2C18/CYP2C8/SLC37A4/SLC43A3/SERPING1/ANO1/ACACB/SLC38A4/RDH16/SOCS2/SLC25A15/DHODH/HP/ABAT/FXYD1/CYP2B6/AGXT/HGD/FETUB/IL1RAP/ITIH4/SUCLG2/ETNPPL/F11/ABLIM3/C6/GHR/PLG/SLC22A7/PON1/ALDOB/ASS1/SARDH/RCL1/MASP2/NR1I3/ACADM/DHTKD1/APOF/HSD17B6/SLC10A1/LONP2/CETP/SHMT1/SHBG/PRODH/SLC27A5/ANGPTL4/ABCB11/NRG1/CD14/VNN1/TFR2/CYP3A5/RIDA/C8G/SDS/…	90	CAIRO_HEPATOBLASTOMA_DN	C2	CGP
M34031	DESERT_PERIPORTAL_HEPATOCELLULAR_CARCINOMA_SUBCLASS_UP	68/1820	159/40044	2.42327e-48	2.7904e-45	1.67933e-45	CDA/ECHDC2/C8A/C8B/CYP2J2/LRRC20/CYP2C18/CYP2C9/CYP2C8/APOA1/SLC37A4/ANO1/ACACB/SLCO1B1/RDH16/SOCS2/ANPEP/TAT/ABAT/ABCA6/FXYD1/CPS1/AGXT/EHHADH/FTCD/UPB1/FETUB/ITIH4/ETNPPL/ADH1A/C6/GHR/BHMT/PLG/SLC22A7/GSTA1/PON1/DPYS/ALDOB/ASS1/MASP2/NR1I3/PPP2R1B/APOF/SLC10A1/ACSM1/SLC27A5/CD14/ALDH8A1/CYP3A43/RIDA/OTC/SDS/DNASE1L3/SLC22A1/AKR1D1/GLYAT/ATRN/CYP4A11/HAO1/NR1I2/KMO/SAA4/PCK1/KLKB1/AFM/F9/HPX	68	DESERT_PERIPORTAL_HEPATOCELLULAR_CARCINOMA_SUBCLASS_UP	C2	CGP
M1806	BOCHKIS_FOXA2_TARGETS	96/1820	432/40044	5.23726e-39	5.24409e-36	3.15602e-36	PIGR/C4BPA/COQ8A/NR0B2/C8B/CYP2J2/HABP2/FAM107B/MBL2/MAT1A/SLC37A4/CAT/RHOD/SCARB1/SLC6A12/RDH16/SLC25A47/SERPINA6/SERPINA1/SERPINA11/LIPC/CES1/SERPINF2/APOH/APOC1/APOE/LRG1/PPP4R3B/SYS1/TPST2/TST/PPARA/HGD/KLF15/RAB43/AHSG/KNG1/ITIH1/FGB/CXCL2/C6/PLG/IGFBP1/FGL2/ALDOB/AMBP/IL11RA/FMO3/SERPINC1/F13B/CREBL2/STAT2/INHBE/MIA2/SORD/SEPHS2/IGFBP4/DHX8/AFMID/TK1/TTR/CYB5A/HADHA/SELENOO/IL6ST/HSPA1L/CYP…	96	BOCHKIS_FOXA2_TARGETS	C2	CGP
M16894	KEGG_COMPLEMENT_AND_COAGULATION_CASCADES	41/1820	69/40044	2.85553e-37	2.70901e-34	1.63034e-34	F5/C4BPB/C4BPA/C8A/C8B/MBL2/F2/SERPING1/A2M/F10/CPB2/SERPINA1/BDKRB2/SERPINF2/C3/PROC/TFPI/SERPIND1/F3/KNG1/MASP1/FGB/FGA/FGG/F11/C6/PLG/C2/C5/MASP2/SERPINC1/CFH/F13B/C1S/C5AR1/C8G/C4B/C4A/KLKB1/F9/SERPINA5	41	KEGG_COMPLEMENT_AND_COAGULATION_CASCADES	C2	CP:KEGG
M7054	SU_LIVER	37/1820	58/40044	1.97469e-35	1.68433e-32	1.01367e-32	CRP/CFHR4/C4BPB/C8A/HABP2/MBL2/ITIH2/SLC6A12/RDH16/LIPC/TAT/DHODH/CCL16/APOB/CPS1/GCKR/SERPIND1/SEC14L2/RXRA/MASP2/FMO3/SERPINC1/CFHR2/CPN1/AKR1C4/APOF/UGT2B4/LECT2/TFR2/APCS/SLC22A1/CYP4F11/HAO1/CYP3A7/SAA4/AFM/F9	37	SU_LIVER	C2	CGP
M2194	OHGUCHI_LIVER_HNF4A_TARGETS_DN	57/1820	168/40044	3.3402e-34	2.65258e-31	1.59639e-31	C4BPA/SLC30A10/CYP4A22/C8A/C8B/FAM107B/MBL2/APOA4/SLCO2B1/RDH16/SERPINA1/LIPC/CES1/ABAT/SLC47A1/ASGR1/TTC39C/APOC2/SULT2A1/MASP1/CLDN1/IL1RAP/XYLB/CYP8B1/F11/C6/SLC22A7/KYAT1/SARDH/CLDN2/PDZK1/NR1I3/F13B/CTSH/ACSM1/SERPINF1/SLC27A5/BDH1/UGT2B4/ALDH8A1/TFR2/BAAT/C8G/OTC/RARRES2/SERPINA12/GLYAT/PROZ/PLA2G12B/SLC22A9/HAO1/ADRA1B/KMO/SAA4/ERBB3/HAAO/APOM	57	OHGUCHI_LIVER_HNF4A_TARGETS_DN	C2	CGP
M11156	ACEVEDO_NORMAL_TISSUE_ADJACENT_TO_LIVER_TUMOR_DN	78/1820	354/40044	1.22873e-31	9.12828e-29	5.49362e-29	CDA/AGT/ANGPTL3/MAT1A/APOA4/RPS25/LRP5/SH2B3/HPD/CMAS/RDH16/F10/SLC25A15/CSK/GPT2/HPR/ZCCHC14/CCL16/SLC16A11/TTC39C/UPB1/TST/PGM2/SFXN1/BPHL/GSTA1/ZNHIT1/RXRA/CLDN2/XPNPEP2/TBL1X/FMO3/ZNF281/NFYC/FUOM/NCOA4/CALML3/ABCC2/INHBE/MGRN1/UBALD1/SHMT1/IGFBP4/FASN/ICAM3/ARMC6/CLPTM1/NUCB1/SH3BP4/RAB1A/PSMF1/SOD1/TMPRSS6/DESI1/SRPRB/OTC/TGDS/TBC1D16/FST/KPNA1/FGGY/NNMT/HEPACAM/MYOM1/OAF/ZFAND2A/NUDT3/GBP7…	78	ACEVEDO_NORMAL_TISSUE_ADJACENT_TO_LIVER_TUMOR_DN	C2	CGP
M10320	REACTOME_BIOLOGICAL_OXIDATIONS	60/1820	221/40044	7.06501e-30	4.64878e-27	2.79774e-27	AKR7L/CYP4A22/CYP2J2/MAT1A/CYP2C18/CYP2C9/CYP2C8/NR1H4/AOC1/CYP1A1/CES1/CYP4F22/CYP2B6/CYP2A13/SULT2A1/CYP1B1/TPST2/CYP8B1/ADH1A/BPHL/GSTA1/POR/RXRA/ALDH1B1/FMO3/EPHX1/AKR1A1/ACSM1/UGT1A6/UGT1A4/COMT/UGT2B4/SLC26A1/TPST1/CYP3A5/CYP3A43/NAT1/MTARC2/GSTO1/GLYATL1/UGT1A10/CMBL/UGT3A1/ACSM2B/CYP4F3/CYP4F12/CYP4F11/NNMT/GLYAT/CYP21A2/CYP4A11/GCLM/ACSM5/CYP3A7/CYP3A4/MTARC1/CYP2E1/AHCY/ADH1B/PAPSS2	60	REACTOME_BIOLOGICAL_OXIDATIONS	C2	CP:REACTOME
M2398	SERVITJA_LIVER_HNF1A_TARGETS_DN	51/1820	163/40044	7.92048e-29	4.92996e-26	2.96697e-26	FMO5/CRP/PIGR/SLC30A10/NR0B2/CYP4A22/C8A/C8B/CYP2J2/HABP2/SLC37A4/SERPING1/NR1H4/PAH/RDH16/CPB2/SERPINA9/IL1R1/FTCD/IL1RAP/RTP3/ITIH1/F11/C6/PLG/SLC22A7/C5/KYAT1/CLDN2/CFH/F13B/AKR1C4/IGFBP4/SCLY/UGT2B4/LECT2/APCS/ALDH1L1/ZKSCAN1/SERPINA12/FABP1/HSD11B1/SLC22A9/HAO1/ADRA1B/SAA4/AFM/NRBP2/FPGS/LIN7A/APOM	51	SERVITJA_LIVER_HNF1A_TARGETS_DN	C2	CGP
M9206	YAMASHITA_LIVER_CANCER_STEM_CELL_DN	36/1820	76/40044	3.5449e-28	2.1484e-25	1.29296e-25	C8A/C8B/CYP2C8/CES1/APOC4/SULT2A1/AOX1/ABCG5/HNF4A/KNG1/MASP1/CYP8B1/F11/C6/FKBP5/GSTA1/ACSL4/MASP2/NR1I3/FMO3/FMO4/SERPINC1/SLC10A1/ABCB11/SOD1/CD14/ALDH8A1/APCS/ALDH1L1/NR1I2/CYP3A7/CYP3A4/APOA5/SAA4/KLKB1/F9	36	YAMASHITA_LIVER_CANCER_STEM_CELL_DN	C2	CGP
M9911	WOO_LIVER_CANCER_RECURRENCE_DN	36/1820	78/40044	1.13148e-27	6.68153e-25	4.0211e-25	C4BPB/C4BPA/CYP2J2/MAT1A/APOC3/CAT/SERPING1/PAH/HPD/CSAD/SLC25A15/PIPOX/APOC4/SULT2A1/CPS1/HNF4A/PPARA/HGD/SLC2A2/QDPR/BPHL/POR/TTPA/SARDH/MASP2/FMO4/EPHX1/ALDH3A2/CYB5A/CYP3A43/ALDH1L1/CYP4F3/CYP4F12/CYP2E1/PCTP/ADH1B	36	WOO_LIVER_CANCER_RECURRENCE_DN	C2	CGP
M39428	WP_NUCLEAR_RECEPTORS_METAPATHWAY	69/1820	321/40044	1.8929e-27	1.08984e-24	6.5589e-25	APOA2/NR0B2/SLC5A9/SCP2/CPT2/CYP2C9/APOC3/APOA1/FTH1/SLCO2B1/NR1H4/SLCO1B1/SERPINA1/CYP1A1/CES1/CYP2B6/SULT2A1/NFE2L2/CYP1B1/ABCG8/ABCG5/EHHADH/PPARA/SLC6A1/SLC2A2/CYP8B1/GPX3/SLC2A12/FKBP5/GSTA1/IGFBP1/SLC39A14/LRRC8A/RXRA/NR1I3/ACADM/ABCC2/CPT1A/SLC10A1/FASN/SLC27A5/ANGPTL4/ABCB11/UGT1A6/UGT1A4/MAFF/NRG1/UGT2B4/HSPA1A/CYP3A5/BAAT/PTGR1/ABCC4/SLC2A10/CBR1/CYP4F12/FABP1/PRDX6/CYP4A11/GCLM/NR1I2/C…	69	WP_NUCLEAR_RECEPTORS_METAPATHWAY	C2	CP:WIKIPATHWAYS
M534	KIM_LIVER_CANCER_POOR_SURVIVAL_DN	26/1820	43/40044	2.09049e-24	1.06987e-21	6.43872e-22	PKLR/F5/C4BPB/SLC30A1/CYP2J2/APOC3/PAH/F10/SERPINA10/AQP9/SERPINF2/SULT2A1/KHK/HNF4A/SLC2A2/CDO1/PLG/BPHL/SLC22A7/MTSS1/GJB1/SERPINC1/CYB5A/LECT2/CYP4F12/ADH1B	26	KIM_LIVER_CANCER_POOR_SURVIVAL_DN	C2	CGP
M39649	WP_COMPLEMENT_AND_COAGULATION_CASCADES	29/1820	59/40044	1.48351e-23	7.26919e-21	4.37477e-21	F5/F2/SERPING1/F10/CPB2/SERPINA1/SERPINF2/C3/PROC/TFPI/SERPIND1/F3/KNG1/MASP1/FGB/C6/PLG/C2/MASP2/SERPINC1/CFH/F13B/C1S/C5AR1/C8G/C4B/KLKB1/F9/SERPINA5	29	WP_COMPLEMENT_AND_COAGULATION_CASCADES	C2	CP:WIKIPATHWAYS
M12176	CAIRO_HEPATOBLASTOMA_CLASSES_DN	52/1820	215/40044	1.59837e-23	7.66886e-21	4.6153e-21	SLC30A1/C8A/CYP2C9/CAT/SERPING1/HPD/SLCO1B1/TTC9/GATM/AQP9/SMAD3/CYP1A1/ABCA6/CYP2B6/APOC4/IL1R1/AOX1/KHK/COL18A1/TST/SLC6A1/HGD/ITIH4/ADH1A/JADE2/GHR/PON1/SHB/FMO3/FMO4/HSD17B6/C1S/SLC10A1/ALDH3A2/SLC27A5/SPTBN1/UGT2B4/IL6ST/PALM2AKAP2/APCS/CD81/DNASE1L3/C1QTNF3/RARRES2/HSD11B1/GLYAT/CYP2E1/LIMS2/AFM/ADH1B/CTXND1/ENG	52	CAIRO_HEPATOBLASTOMA_CLASSES_DN	C2	CGP
M39588	WP_METAPATHWAY_BIOTRANSFORMATION_PHASE_I_AND_II	46/1820	185/40044	1.66325e-21	6.96448e-19	4.19139e-19	FMO5/CYP2J2/CYP2C18/CYP2C9/CYP2C8/CYP1A1/CYP4F22/CYP2B6/CYP2A13/SULT2A1/HS6ST1/CYP1B1/CYP8B1/GPX3/GSTA1/FMO3/FMO4/EPHX1/AKR1A1/AKR1C4/GPX4/UGT1A6/UGT1A4/COMT/UGT2B4/NDST1/CYP3A5/CYP3A43/BAAT/GSTO1/GLYATL1/UGT1A10/AKR1D1/AKR1C3/CYP4F3/CYP4F12/CYP4F11/CYP4X1/NNMT/GLYAT/CYP21A2/CYP3A7/CYP3A4/CYP2E1/CHST13/GSR	46	WP_METAPATHWAY_BIOTRANSFORMATION_PHASE_I_AND_II	C2	CP:WIKIPATHWAYS
M27854	REACTOME_FATTY_ACID_METABOLISM	45/1820	177/40044	1.71875e-21	7.06835e-19	4.2539e-19	CYP4A22/SCP2/CPT2/CYP2J2/CYP2C9/CYP2C8/ACACB/CYP1A1/ACBD4/ACSF2/CYP4F22/CYP1B1/EHHADH/ACAD11/CYP8B1/PON1/PON3/RXRA/ACSL4/PRKAB2/ACADM/CPT1A/ALDH3A2/FASN/GPX4/PECR/HADHB/HADHA/GPX1/ACOT12/ELOVL2/ECI2/PTGR1/THEM4/ALOX15/CBR1/ACOT13/AKR1C3/CYP4F3/CYP4F11/CYP4A11/PON2/PCTP/DECR1/PCCA	45	REACTOME_FATTY_ACID_METABOLISM	C2	CP:REACTOME
M738	REACTOME_PHASE_I_FUNCTIONALIZATION_OF_COMPOUNDS	35/1820	105/40044	2.95877e-21	1.17483e-18	7.07043e-19	CYP4A22/CYP2J2/CYP2C18/CYP2C9/CYP2C8/NR1H4/AOC1/CYP1A1/CES1/CYP4F22/CYP2B6/CYP2A13/CYP1B1/CYP8B1/ADH1A/BPHL/POR/RXRA/ALDH1B1/FMO3/EPHX1/CYP3A5/CYP3A43/MTARC2/CMBL/CYP4F3/CYP4F12/CYP4F11/CYP21A2/CYP4A11/CYP3A7/CYP3A4/MTARC1/CYP2E1/ADH1B	35	REACTOME_PHASE_I_FUNCTIONALIZATION_OF_COMPOUNDS	C2	CP:REACTOME
M4090	BOYAULT_LIVER_CANCER_SUBCLASS_G3_DN	26/1820	53/40044	3.10907e-21	1.21359e-18	7.30368e-19	SERPING1/CPB2/PCSK6/ASGR2/COL18A1/TST/TTC38/SLC2A2/KNG1/MASP1/SLC38A3/PON1/ALAD/SARDH/FMO4/CFH/DHTKD1/SERPINF1/GGCX/TMPRSS6/TMEM176B/MTARC2/RARRES2/ACAT1/APLNR/CD302	26	BOYAULT_LIVER_CANCER_SUBCLASS_G3_DN	C2	CGP
M1280	SHETH_LIVER_CANCER_VS_TXNIP_LOSS_PAM4	57/1820	286/40044	3.20495e-21	1.23017e-18	7.40344e-19	HMGCS2/COQ8A/CYP2J2/MBL2/GAS2/DENND2B/NR1H4/SLC6A12/RDH16/SLC25A15/CES1/ABAT/SLC47A1/AGXT/DCUN1D1/MASP1/IL1RAP/CYP8B1/MUSTN1/SUCLG2/QDPR/GHR/BHMT/SLC22A7/DPYS/SARDH/NR1I3/SLC10A1/TK1/SLC27A5/PECR/GPX1/UGT2B4/DMGDH/BHMT2/ALDH8A1/SUGCT/CYP3A43/BAAT/OTC/GSTO1/DNASE1L3/AKR1D1/ACAT1/GLYAT/SRR/ADHFE1/SLC22A9/CHPT1/STK19/LAMP2/EVA1A/AHCY/SHROOM1/PLXNC1/PCCA/HAAO	57	SHETH_LIVER_CANCER_VS_TXNIP_LOSS_PAM4	C2	CGP
M13014	ACEVEDO_LIVER_TUMOR_VS_NORMAL_ADJACENT_TISSUE_DN	54/1820	274/40044	6.05167e-20	2.11167e-17	1.27085e-17	CDA/NR0B2/CYP2C9/C11orf24/A2M/SLC25A47/ANPEP/RAB26/PIEZO1/ACBD4/ANGPTL8/C3/PROC/GCKR/FTCD/ITIH3/GHR/PLG/PON1/FGL1/ALDOB/INHBE/SHBG/SHFL/ARMC6/MAP2K7/HADHA/C2orf42/ZNF148/LECT2/VNN1/CYP3A5/SLC15A1/DNASE1L3/SLC22A1/FAM99A/TBPL1/PROZ/PVR/RAB33B/ADRA1B/CYP3A7/RELN/CYP2E1/SAA4/PCNX1/CDH2/VAMP8/KLKB1/AFM/GRAMD2B/F9/MYO7A/SERPINA5	54	ACEVEDO_LIVER_TUMOR_VS_NORMAL_ADJACENT_TISSUE_DN	C2	CGP
M27285	REACTOME_REGULATION_OF_INSULIN_LIKE_GROWTH_FACTOR_IGF_TRANSPORT_AND_UPTAKE_BY_INSULIN_LIKE_GROWTH_FACTOR_BINDING_PROTEINS_IGFBPS_	36/1820	124/40044	1.48405e-19	5.02614e-17	3.02485e-17	APOA2/F5/PCSK9/ITIH2/APOA1/F2/SERPINA10/SERPINA1/APOE/C3/PROC/APOB/SERPIND1/AHSG/KNG1/FGA/FGG/ALB/AFP/PLG/FAM20C/IGFBP1/GPC3/SERPINC1/MEN1/IGFBP4/FAM20A/NUCB1/FN1/CP/LTBP1/C4A/PAPPA2/APOA5/CDH2/EVA1A	36	REACTOME_REGULATION_OF_INSULIN_LIKE_GROWTH_FACTOR_IGF_TRANSPORT_AND_UPTAKE_BY_INSULIN_LIKE_GROWTH_FACTOR_BINDING_PROTEINS_IGFBPS_	C2	CP:REACTOME
M424	ANDERSEN_LIVER_CANCER_KRT19_DN	28/1820	75/40044	8.3304e-19	2.66457e-16	1.6036e-16	HMGCS2/PKLR/CPT2/SERPING1/HPD/AOX1/KHK/SERPIND1/SIAH2/ITIH1/TNIP1/SLC22A7/DPYS/ALDOB/ALAD/GRHPR/EPHX1/TFR2/BAAT/PTGR1/C8G/PRDX6/ADRA1B/CYP3A4/APOA5/SAA4/AFM/PAPSS2	28	ANDERSEN_LIVER_CANCER_KRT19_DN	C2	CGP
M727	REACTOME_METABOLISM_OF_AMINO_ACIDS_AND_DERIVATIVES	62/1820	374/40044	1.04593e-18	3.25509e-16	1.95899e-16	SLC25A44/ALDH4A1/MAT1A/DLAT/RPS25/PAH/SDSL/HPD/SLC6A12/CSAD/SLC25A15/GATM/OAZ2/GPT2/TAT/PIPOX/CPS1/AGXT/FTCD/TST/MPST/HGD/QDPR/CDO1/BHMT/RPL8/KYAT1/ASS1/SARDH/GRHPR/RPS27/DHTKD1/PSMC3/SEPHS2/SHMT1/AFMID/PRODH/SCLY/PSMF1/CHDH/DMGDH/BHMT2/RIDA/OTC/SDS/PXMP2/ACAT1/NNMT/SRR/PSMA7/DDO/PSTK/NAGS/HAO1/KMO/AHCY/SEM1/SERINC2/PAPSS2/PSMB6/HAAO/GSR	62	REACTOME_METABOLISM_OF_AMINO_ACIDS_AND_DERIVATIVES	C2	CP:REACTOME
M17923	BOQUEST_STEM_CELL_CULTURED_VS_FRESH_UP	66/1820	428/40044	3.82673e-18	1.14454e-15	6.88811e-16	IL6R/ASPM/SLC43A3/ANO1/ACACB/NINJ2/A2M/F10/RASL12/CES1/CCL3/ABCA6/FXYD1/APOC1/APOE/TFPI/CYP1B1/SAMHD1/TGM2/TRIB3/COL18A1/TPST2/CXCL2/RAP1GDS1/CDO1/GPX3/DUSP1/C6/MAN1A1/INHBA/FGL2/MTSS1/NFIB/ECM2/GPC3/FMO3/CFH/CFHR2/SERPINF1/ANGPTL4/FN1/SPTBN1/SELENOP/ELOVL2/HSPA1B/HSPA1A/TMEM176A/MATN2/METTL7A/ABCC4/GDF15/C1QTNF3/PER2/NEK7/EIF1/RABGAP1L/CTSK/IL15RA/CDH2/RRM2/CD302/ADH1B/ERAP1/PPP1R12B/PAPSS2/ENG	66	BOQUEST_STEM_CELL_CULTURED_VS_FRESH_UP	C2	CGP
M39581	WP_HUMAN_COMPLEMENT_SYSTEM	31/1820	99/40044	4.27466e-18	1.26212e-15	7.59575e-16	CRP/CFHR4/C4BPA/C8A/MBL2/APOA1/SERPING1/F10/VTN/C3/MASP1/FGB/FGA/FGG/F11/ALB/C6/PLG/C2/C5/WAS/MASP2/CFH/CFHR2/CPN1/C1S/C5AR1/APCS/C4A/KLKB1/MIR197	31	WP_HUMAN_COMPLEMENT_SYSTEM	C2	CP:WIKIPATHWAYS
M14811	LEE_LIVER_CANCER_ACOX1_DN	25/1820	65/40044	2.62163e-17	7.18764e-15	4.32569e-15	C4BPA/MBL2/SLC37A4/SLCO2B1/PAH/HPD/SERPINA1/LIPC/PIPOX/APOC4/KHK/HGD/MASP1/IL1RAP/ITIH1/ORM1/ORM2/PRODH/SLC27A5/LECT2/BAAT/OTC/HSD11B1/ETNK2/SLC29A1	25	LEE_LIVER_CANCER_ACOX1_DN	C2	CGP
M39653	WP_OXIDATION_BY_CYTOCHROME_P450	24/1820	63/40044	1.47048e-16	3.70758e-14	2.23131e-14	CYP4A22/CYP2J2/CYP2C18/CYP2C9/CYP2C8/CYP1A1/CYP4F22/CYP2B6/CYP2A13/CYP1B1/CYP8B1/POR/MIR4651/CYB5A/CYP3A5/CYP3A43/CYP4F3/CYP4F12/CYP4F11/CYP4X1/CYP4A11/CYP3A7/CYP3A4/CYP2E1	24	WP_OXIDATION_BY_CYTOCHROME_P450	C2	CP:WIKIPATHWAYS
M27832	REACTOME_METABOLISM_OF_STEROIDS	36/1820	151/40044	1.63014e-16	4.03369e-14	2.42757e-14	PMVK/FDPS/SCP2/DHCR24/NR1H4/NFYB/ACACB/SLCO1B1/SERPINA6/PPARA/CYP8B1/ALB/RXRA/TBL1X/NFYC/AKR1C4/SLC10A1/CREBBP/HSD17B1/FASN/SLC27A5/ABCB11/SEC24A/NFYA/BAAT/AKR1D1/AKR1C3/CHD9/HSD11B1/CYP21A2/MVD/OSBPL9/HSD17B14/SEC24D/MSMO1/SAR1B	36	REACTOME_METABOLISM_OF_STEROIDS	C2	CP:REACTOME
M5451	HOSHIDA_LIVER_CANCER_SURVIVAL_DN	31/1820	113/40044	2.87179e-16	6.81829e-14	4.10341e-14	PKLR/C4BPB/C8B/HABP2/SLC37A4/LIPC/CYP2B6/AOX1/GCKR/MSH6/GHR/PLG/DOCK4/PON3/C5/ZER1/GJB1/SDHC/AKR1A1/CPN1/TTR/CYB5A/GGCX/PMM1/AKR1D1/MPC2/CUX2/PCK1/F9/HAAO/IMPA1	31	HOSHIDA_LIVER_CANCER_SURVIVAL_DN	C2	CGP
M5650	REACTOME_CYTOCHROME_P450_ARRANGED_BY_SUBSTRATE_TYPE	24/1820	65/40044	3.41616e-16	8.02798e-14	4.83143e-14	CYP4A22/CYP2J2/CYP2C18/CYP2C9/CYP2C8/NR1H4/CYP1A1/CYP4F22/CYP2B6/CYP2A13/CYP1B1/CYP8B1/POR/RXRA/CYP3A5/CYP3A43/CYP4F3/CYP4F12/CYP4F11/CYP21A2/CYP4A11/CYP3A7/CYP3A4/CYP2E1	24	REACTOME_CYTOCHROME_P450_ARRANGED_BY_SUBSTRATE_TYPE	C2	CP:REACTOME
M3468	NABA_ECM_REGULATORS	45/1820	238/40044	3.79084e-16	8.81848e-14	5.30717e-14	ADAMTSL4/AGT/HABP2/ITIH2/F2/SERPING1/A2M/F10/SERPINA10/SERPINA6/SERPINA2/SERPINA1/SERPINA11/SERPINA9/SERPINA4/PCSK6/SERPINF2/TGM3/TGM2/SERPIND1/KNG1/MASP1/ITIH1/ITIH3/ITIH4/PLG/PLOD3/FAM20C/AMBP/SERPINA7/MASP2/SERPINC1/F13B/CTSH/SERPINF1/FAM20A/CST7/SERPINA12/ADAM21/CTSK/PAPPA2/SERPINB8/F9/EGLN1/SERPINA5	45	NABA_ECM_REGULATORS	C2	CP
M2844	REACTOME_FORMATION_OF_FIBRIN_CLOT_CLOTTING_CASCADE_	19/1820	39/40044	8.19014e-16	1.79637e-13	1.0811e-13	F5/F2/SERPING1/A2M/F10/PROC/TFPI/SERPIND1/F3/KNG1/FGB/FGA/FGG/F11/SERPINC1/F13B/KLKB1/F9/SERPINA5	19	REACTOME_FORMATION_OF_FIBRIN_CLOT_CLOTTING_CASCADE_	C2	CP:REACTOME
M39411	WP_FARNESOID_X_RECEPTOR_PATHWAY	14/1820	19/40044	1.43487e-15	3.05973e-13	1.84142e-13	NR0B2/SLCO2B1/NR1H4/SULT2A1/CYP8B1/FKBP5/RXRA/SLC10A1/SLC27A5/ABCB11/UGT2B4/BAAT/CYP3A4/IP6K3	14	WP_FARNESOID_X_RECEPTOR_PATHWAY	C2	CP:WIKIPATHWAYS
M18149	RUTELLA_RESPONSE_TO_HGF_UP	61/1820	422/40044	1.5686e-15	3.3142e-13	1.99456e-13	SLC30A1/ELOA/DHCR24/SLC43A3/FTH1/LTBP2/AQP9/OAZ2/CES1/CCL3/APOC1/APOE/NKG7/C3/IL1R1/FZD5/CYP1B1/TGM2/IRF4/PLOD3/DOCK4/INHBA/RAB13/CCL15/JAK1/DIPK1A/NCOA4/CREBL2/CPM/C1S/LAMP1/SERPINF1/ALDH3A2/CYB5A/TFG/ATP13A3/IL6ST/VNN1/TPST1/NAT1/CD81/TBC1D16/GM2A/ACAT1/HSD11B1/PVR/GCLM/ARHGAP22/MGLL/LAMP2/RASGRP3/CTSK/KMO/ILRUN/GGH/SLAMF1/OPTN/TRIP10/GNA12/GSR/CCL19	61	RUTELLA_RESPONSE_TO_HGF_UP	C2	CGP
M1678	BURTON_ADIPOGENESIS_6	39/1820	193/40044	3.49823e-15	7.19324e-13	4.32906e-13	SCP2/DLAT/CAT/SCARB1/HP/APOC1/APOE/TST/QDPR/PGM2/SFXN1/ALAD/ORM1/ORM2/C9orf72/GRHPR/SDHC/LONP2/FASN/CYB5A/MAP4K4/PXMP2/CBR1/CMBL/RARRES2/HSD11B1/NNMT/G0S2/CHPT1/TANK/APMAP/MGLL/PON2/BNIP3/TAB3/DECR1/SOWAHC/GSR/AQP7	39	BURTON_ADIPOGENESIS_6	C2	CGP
M27842	REACTOME_PLASMA_LIPOPROTEIN_REMODELING	17/1820	32/40044	4.13653e-15	8.43046e-13	5.07365e-13	APOA2/ANGPTL3/APOC3/APOA4/APOA1/PCSK6/LIPC/ANGPTL8/CREB3L3/APOE/APOC2/APOB/ALB/APOF/CETP/ANGPTL4/APOA5	17	REACTOME_PLASMA_LIPOPROTEIN_REMODELING	C2	CP:REACTOME
M5636	LEE_LIVER_CANCER_MYC_E2F1_DN	22/1820	64/40044	3.2947e-14	5.66246e-12	3.4078e-12	C4BPA/MAT1A/HPD/APOC4/IL1RAP/GHR/BHMT/ALAD/ORM1/ORM2/CFH/BAAT/OTC/PXMP2/FABP1/HSD11B1/G0S2/HAO1/MTARC1/CYP2E1/PCK1/ETNK2	22	LEE_LIVER_CANCER_MYC_E2F1_DN	C2	CGP
M9488	KEGG_RETINOL_METABOLISM	22/1820	64/40044	3.2947e-14	5.66246e-12	3.4078e-12	CYP4A22/CYP2C18/CYP2C9/CYP2C8/RDH16/CYP1A1/CYP2B6/CYP2A13/DHRS9/ADH1A/UGT1A6/UGT1A4/UGT2B4/CYP3A5/CYP3A43/RDH12/UGT1A10/CYP4A11/CYP3A7/CYP3A4/ADH1B/DHRS3	22	KEGG_RETINOL_METABOLISM	C2	CP:KEGG
M27032	REACTOME_PLASMA_LIPOPROTEIN_ASSEMBLY_REMODELING_AND_CLEARANCE	23/1820	71/40044	3.74164e-14	6.28977e-12	3.78533e-12	APOA2/PCSK9/ANGPTL3/APOC3/APOA4/APOA1/SCARB1/A2M/PCSK6/LIPC/ANGPTL8/CREB3L3/APOC1/APOE/APOC2/APOC4/APOB/ALB/APOF/CETP/ANGPTL4/APOA5/SAR1B	23	REACTOME_PLASMA_LIPOPROTEIN_ASSEMBLY_REMODELING_AND_CLEARANCE	C2	CP:REACTOME
M17372	LEE_LIVER_CANCER_MYC_TGFA_DN	22/1820	65/40044	4.76696e-14	7.67713e-12	4.62028e-12	C4BPA/CPT2/HPD/LIPC/ABAT/KHK/KLF15/IL1RAP/BHMT/ORM1/ORM2/SLC27A5/BAAT/OTC/PXMP2/FABP1/HSD11B1/G0S2/HAO1/MTARC1/PCK1/ETNK2	22	LEE_LIVER_CANCER_MYC_TGFA_DN	C2	CGP
M18311	REACTOME_METABOLISM_OF_VITAMINS_AND_COFACTORS	37/1820	189/40044	5.01901e-14	8.02693e-12	4.8308e-12	APOA2/APOC3/APOA4/APOA1/ACACB/APOE/APOC2/AOX1/SDC1/APOB/CYP8B1/NADK2/TTPA/GPC3/UBIAD1/NADK/MMACHC/AKR1C4/GPC6/MTHFS/SHMT1/FASN/TTR/CYB5A/BST1/VNN1/GSTO1/ALDH1L1/MOCS2/AKR1C3/PANK1/NNMT/MOCS1/BTD/FPGS/PCCA/APOM	37	REACTOME_METABOLISM_OF_VITAMINS_AND_COFACTORS	C2	CP:REACTOME
M1424	LEE_LIVER_CANCER_DENA_DN	23/1820	74/40044	1.02113e-13	1.54715e-11	9.31112e-12	C4BPA/CPT2/MAT1A/PAH/HPD/CSAD/LIPC/EHHADH/SLC2A2/IL1RAP/BHMT/PON1/DPYS/ALDH3A2/PRODH/SLC27A5/BAAT/OTC/GSTO1/FABP1/GLYAT/CYP2E1/PCK1	23	LEE_LIVER_CANCER_DENA_DN	C2	CGP
M16794	KEGG_METABOLISM_OF_XENOBIOTICS_BY_CYTOCHROME_P450	22/1820	70/40044	2.70693e-13	3.81464e-11	2.29574e-11	CYP2C18/CYP2C9/CYP2C8/CYP1A1/CYP2B6/CYP1B1/ADH1A/GSTA1/EPHX1/AKR1C4/UGT1A6/UGT1A4/UGT2B4/CYP3A5/CYP3A43/GSTO1/UGT1A10/AKR1C3/CYP3A7/CYP3A4/CYP2E1/ADH1B	22	KEGG_METABOLISM_OF_XENOBIOTICS_BY_CYTOCHROME_P450	C2	CP:KEGG
M2218	BOYAULT_LIVER_CANCER_SUBCLASS_G123_DN	19/1820	51/40044	3.41336e-13	4.59706e-11	2.76662e-11	ECHDC2/MAT1A/HPD/SLC6A12/SLC25A15/SEC14L2/ITIH4/FGA/GRHPR/RCL1/ECM2/SLC27A5/RIDA/PROZ/ACSM5/HAO1/NR1I2/CUX2/ETNK2	19	BOYAULT_LIVER_CANCER_SUBCLASS_G123_DN	C2	CGP
M39666	WP_DRUG_INDUCTION_OF_BILE_ACID_PATHWAY	12/1820	17/40044	3.75376e-13	5.02611e-11	3.02483e-11	NR1H4/SLCO1B1/SLC51B/SULT2A1/NR1I3/ABCC2/SLC10A1/ABCB11/BAAT/ABCC4/NR1I2/CYP3A4	12	WP_DRUG_INDUCTION_OF_BILE_ACID_PATHWAY	C2	CP:WIKIPATHWAYS
M398	MINGUEZ_LIVER_CANCER_VASCULAR_INVASION_DN	13/1820	21/40044	4.89793e-13	6.44568e-11	3.87916e-11	MAT1A/DEPDC7/PAH/SLC38A4/PON1/DPYS/RCL1/MASP2/SLC38A2/GLYATL1/GLYAT/CYP3A4/PCK1	13	MINGUEZ_LIVER_CANCER_VASCULAR_INVASION_DN	C2	CGP
M9257	KEGG_DRUG_METABOLISM_CYTOCHROME_P450	22/1820	72/40044	5.17465e-13	6.77115e-11	4.07504e-11	FMO5/CYP2C18/CYP2C9/CYP2C8/CYP2B6/CYP2A13/AOX1/ADH1A/GSTA1/FMO3/FMO4/UGT1A6/UGT1A4/UGT2B4/CYP3A5/CYP3A43/GSTO1/UGT1A10/CYP3A7/CYP3A4/CYP2E1/ADH1B	22	KEGG_DRUG_METABOLISM_CYTOCHROME_P450	C2	CP:KEGG
M27140	REACTOME_ARACHIDONIC_ACID_METABOLISM	20/1820	59/40044	6.50571e-13	8.3702e-11	5.03738e-11	CYP4A22/CYP2J2/CYP2C9/CYP2C8/CYP1A1/CYP4F22/CYP1B1/CYP8B1/PON1/PON3/GPX4/GPX1/PTGR1/ALOX15/CBR1/AKR1C3/CYP4F3/CYP4F11/CYP4A11/PON2	20	REACTOME_ARACHIDONIC_ACID_METABOLISM	C2	CP:REACTOME
M19245	COULOUARN_TEMPORAL_TGFB1_SIGNATURE_DN	30/1820	138/40044	7.04657e-13	9.01569e-11	5.42586e-11	FDPS/CDA/SCP2/DHCR24/HABP2/DEPDC7/DUSP6/OSGIN1/DUSP3/TTC39C/TRIB3/COL18A1/SERPIND1/RAPGEF2/GSTA1/ALDOB/GRHPR/CPN1/ALDH3A2/IGFBP4/SLC26A1/SELENOP/MOSPD3/GSTO1/SLC35C1/PPFIBP2/CYP3A7/TMEM127/SERINC2/MSMO1	30	COULOUARN_TEMPORAL_TGFB1_SIGNATURE_DN	C2	CGP
M39547	WP_PPAR_ALPHA_PATHWAY	14/1820	26/40044	8.82237e-13	1.10424e-10	6.64555e-11	APOA2/SCP2/CPT2/APOC3/APOA1/EHHADH/PPARA/CYP8B1/RXRA/ACADM/CPT1A/FABP1/CYP4A11/APOA5	14	WP_PPAR_ALPHA_PATHWAY	C2	CP:WIKIPATHWAYS
M19971	RUTELLA_RESPONSE_TO_HGF_VS_CSF2RB_AND_IL4_UP	55/1820	412/40044	1.04614e-12	1.28837e-10	7.75372e-11	SLC30A1/ELOA/DHCR24/SLC43A3/FTH1/NINJ2/DUSP6/LTBP2/AQP9/OAZ2/SMAD3/CES1/CCL3/APOC1/APOE/NKG7/C3/PID1/CYP1B1/TGM2/ST6GAL1/PLOD3/DOCK4/RAB13/CCL15/NCOA4/CPM/C1S/LAMP1/ITPK1/ALDH3A2/C5AR1/HADHA/ATP13A3/CD14/VNN1/TPST1/NAT1/CD81/TBC1D16/GM2A/ACAT1/HSD11B1/GCLM/CHPT1/LAMP2/CTSK/AMPD2/KMO/ILRUN/GGH/DECR1/IMPA2/GNA12/GSR	55	RUTELLA_RESPONSE_TO_HGF_VS_CSF2RB_AND_IL4_UP	C2	CGP
M39727	WP_ONE_CARBON_METABOLISM_AND_RELATED_PATHWAYS	19/1820	54/40044	1.13516e-12	1.38322e-10	8.32453e-11	MAT1A/CSAD/CDO1/GPX3/BHMT/SARDH/SHMT1/GPX4/SOD1/GPX1/CHDH/DMGDH/BHMT2/BAAT/GCLM/CHPT1/CEPT1/ETNK2/GSR	19	WP_ONE_CARBON_METABOLISM_AND_RELATED_PATHWAYS	C2	CP:WIKIPATHWAYS
M19752	REACTOME_COMPLEMENT_CASCADE	27/1820	115/40044	1.40889e-12	1.67251e-10	1.00655e-10	CRP/CFHR4/C4BPB/C4BPA/C8A/C8B/MBL2/F2/SERPING1/CPB2/VTN/C3/MASP1/C6/C2/C5/MASP2/CFH/CFHR2/CFHR5/CPN1/C1S/C5AR1/C8G/CD81/C4B/C4A	27	REACTOME_COMPLEMENT_CASCADE	C2	CP:REACTOME
M13088	KEGG_PPAR_SIGNALING_PATHWAY	21/1820	69/40044	1.89977e-12	2.1767e-10	1.30999e-10	HMGCS2/APOA2/CYP4A22/SCP2/CPT2/APOC3/APOA1/EHHADH/PPARA/CYP8B1/RXRA/ACSL4/ACADM/CPT1A/SLC27A5/ANGPTL4/FABP1/CYP4A11/APOA5/PCK1/AQP7	21	KEGG_PPAR_SIGNALING_PATHWAY	C2	CP:KEGG
M15997	BIOCARTA_INTRINSIC_PATHWAY	13/1820	23/40044	2.5281e-12	2.84011e-10	1.70924e-10	F5/F2/SERPING1/F10/PROC/KNG1/FGB/FGA/FGG/F11/SERPINC1/KLKB1/F9	13	BIOCARTA_INTRINSIC_PATHWAY	C2	CP:BIOCARTA
M39480	WP_BLOOD_CLOTTING_CASCADE	13/1820	23/40044	2.5281e-12	2.84011e-10	1.70924e-10	F5/F2/F10/SERPINF2/F3/FGB/FGA/FGG/F11/PLG/F13B/KLKB1/F9	13	WP_BLOOD_CLOTTING_CASCADE	C2	CP:WIKIPATHWAYS
M373	VILLANUEVA_LIVER_CANCER_KRT19_DN	20/1820	63/40044	2.63737e-12	2.94848e-10	1.77446e-10	C4BPA/CPT2/ABCA6/SDC1/HNF4A/SIAH2/XYLB/POR/ALDH1B1/NR1I3/SHBG/ABCB11/MTG2/SOD1/METTL7A/CBR1/GLYAT/ENPP7/NR1I2/APOA5	20	VILLANUEVA_LIVER_CANCER_KRT19_DN	C2	CGP
M39514	WP_STATIN_PATHWAY	15/1820	33/40044	3.29356e-12	3.62922e-10	2.18415e-10	APOA2/APOC3/APOA4/APOA1/SCARB1/LIPC/APOC1/APOE/APOC2/APOB/ABCG8/ABCG5/CETP/MIR33B/APOA5	15	WP_STATIN_PATHWAY	C2	CP:WIKIPATHWAYS
M27316	REACTOME_REGULATION_OF_LIPID_METABOLISM_BY_PPARALPHA	27/1820	119/40044	3.35783e-12	3.66496e-10	2.20566e-10	HMGCS2/APOA2/AGT/CPT2/APOA1/NR1H4/NFYB/CYP1A1/MED13/SULT2A1/TRIB3/PPARA/RXRA/TBL1X/NFYC/ACADM/CPT1A/CREBBP/ANGPTL4/PPARGC1B/NFYA/CHD9/FABP1/G0S2/CYP4A11/APOA5/MED11	27	REACTOME_REGULATION_OF_LIPID_METABOLISM_BY_PPARALPHA	C2	CP:REACTOME
M15346	LEE_LIVER_CANCER_E2F1_DN	20/1820	64/40044	3.67248e-12	3.98949e-10	2.40097e-10	C4BPA/HPD/IL1RAP/GHR/BHMT/ORM1/ORM2/CFH/SERPINF1/LECT2/BAAT/OTC/GSTO1/PXMP2/FABP1/HSD11B1/HAO1/MTARC1/CYP2E1/PCK1	20	LEE_LIVER_CANCER_E2F1_DN	C2	CGP
M16393	BIOCARTA_NUCLEARRS_PATHWAY	15/1820	34/40044	5.64529e-12	6.01903e-10	3.62239e-10	NR0B2/CYP4A22/CYP2C9/NR1H4/CYP2B6/ABCG5/PPARA/CYP8B1/NR1I3/ABCC2/ABCB11/CYP4A11/NR1I2/CYP3A4/CYP2E1	15	BIOCARTA_NUCLEARRS_PATHWAY	C2	CP:BIOCARTA
M39617	WP_FOLATE_METABOLISM	21/1820	73/40044	6.41346e-12	6.65004e-10	4.00215e-10	CRP/MAT1A/APOA1/SAA1/CAT/F2/SCARB1/APOB/FGB/FGA/FGG/ALB/GPX3/PLG/MTHFS/SHMT1/GPX4/SOD1/GPX1/SAA4/AHCY	21	WP_FOLATE_METABOLISM	C2	CP:WIKIPATHWAYS
M11640	LEE_LIVER_CANCER_CIPROFIBRATE_DN	20/1820	66/40044	6.97547e-12	7.10819e-10	4.27788e-10	C4BPA/MBL2/SLC37A4/PAH/HPD/SERPINA6/ABAT/PIPOX/SLC2A2/IL1RAP/BHMT/PON1/PRODH/LECT2/BAAT/OTC/HSD11B1/CYP2E1/PCK1/ETNK2	20	LEE_LIVER_CANCER_CIPROFIBRATE_DN	C2	CGP
M4470	BIOCARTA_EXTRINSIC_PATHWAY	10/1820	13/40044	9.26346e-12	9.07819e-10	5.46347e-10	F5/F2/F10/PROC/TFPI/F3/FGB/FGA/FGG/SERPINC1	10	BIOCARTA_EXTRINSIC_PATHWAY	C2	CP:BIOCARTA
M4732	BIOCARTA_LECTIN_PATHWAY	10/1820	13/40044	9.26346e-12	9.07819e-10	5.46347e-10	C8A/MBL2/C3/MASP1/C6/C2/C5/MASP2/C4B/C4A	10	BIOCARTA_LECTIN_PATHWAY	C2	CP:BIOCARTA
M39553	WP_PPAR_SIGNALING_PATHWAY	20/1820	67/40044	9.51957e-12	9.28964e-10	5.59073e-10	HMGCS2/APOA2/SCP2/CPT2/APOC3/APOA1/EHHADH/PPARA/CYP8B1/RXRA/ACSL4/ACADM/CPT1A/SLC27A5/ANGPTL4/FABP1/CYP4A11/APOA5/PCK1/AQP7	20	WP_PPAR_SIGNALING_PATHWAY	C2	CP:WIKIPATHWAYS
M2396	SERVITJA_ISLET_HNF1A_TARGETS_DN	25/1820	107/40044	1.05651e-11	1.02233e-09	6.15264e-10	PKLR/PIGR/PCSK9/SLC37A4/NR1H4/SLC38A4/CPB2/SERPINA10/GATM/TAT/PROC/HNF4A/TM4SF4/SLC2A2/CDO1/AMBP/CPN1/TTR/SLC26A1/SLC12A7/ELOVL2/SLC40A1/SGK2/ADH1B/FH	25	SERVITJA_ISLET_HNF1A_TARGETS_DN	C2	CGP
M27158	REACTOME_VISUAL_PHOTOTRANSDUCTION	24/1820	100/40044	1.47585e-11	1.3873e-09	8.34907e-10	APOA2/APOC3/APOA4/APOA1/RDH16/METAP2/APOE/APOC2/DHRS9/SDC1/APOB/GPC3/AKR1C4/HSD17B6/GPC6/HSD17B1/TTR/RDH12/AKR1C3/RGS9/ABCA4/DHRS3/MYO7A/APOM	24	REACTOME_VISUAL_PHOTOTRANSDUCTION	C2	CP:REACTOME
M6891	HOUSTIS_ROS	15/1820	36/40044	1.55384e-11	1.45468e-09	8.75459e-10	CAT/FTH1/HP/CYP1B1/GPX3/GPX4/SOD1/CP/GPX1/GLRX/PRDX6/GCLM/GLRX2/HPX/GSR	15	HOUSTIS_ROS	C2	CGP
M39500	WP_TRYPTOPHAN_METABOLISM	16/1820	42/40044	1.68268e-11	1.56258e-09	9.40399e-10	DHCR24/CYP2J2/CYP2C18/CAT/AOC1/CYP1A1/CYP2A13/AOX1/CYP1B1/ALDH3A2/AFMID/ACAT1/CYP4F12/CYP3A4/CYP2E1/HAAO	16	WP_TRYPTOPHAN_METABOLISM	C2	CP:WIKIPATHWAYS
M5958	VARELA_ZMPSTE24_TARGETS_DN	16/1820	42/40044	1.68268e-11	1.56258e-09	9.40399e-10	CPT2/CAT/RDH16/CYP2B6/EHHADH/BPHL/ALDOB/PDZK1/ALDH3A2/VNN1/TMEM176A/OTC/SERPINA12/FABP1/G0S2/KLKB1	16	VARELA_ZMPSTE24_TARGETS_DN	C2	CGP
M14933	KEGG_STEROID_HORMONE_BIOSYNTHESIS	18/1820	55/40044	1.82059e-11	1.67045e-09	1.00532e-09	CYP1A1/CYP1B1/AKR1C4/HSD17B6/HSD17B1/UGT1A6/UGT1A4/COMT/UGT2B4/CYP3A5/CYP3A43/UGT1A10/AKR1D1/AKR1C3/HSD11B1/CYP21A2/CYP3A7/CYP3A4	18	KEGG_STEROID_HORMONE_BIOSYNTHESIS	C2	CP:KEGG
M39502	WP_COMPLEMENT_ACTIVATION	12/1820	22/40044	3.17156e-11	2.81551e-09	1.69444e-09	C8A/C8B/C3/MASP1/C6/C2/C5/MASP2/C1S/C8G/C4B/C4A	12	WP_COMPLEMENT_ACTIVATION	C2	CP:WIKIPATHWAYS
M12498	UEDA_PERIFERAL_CLOCK	31/1820	169/40044	3.18755e-11	2.81551e-09	1.69444e-09	FDPS/H6PD/SLC37A4/SLC25A47/AQP9/CES1/SERPINF2/COL18A1/PPARA/SLC2A2/CLDN1/CYP8B1/PTP4A1/POR/GALT/RCL1/AK4/CPT1A/LONP2/FASN/STBD1/H2BC1/PER2/BNIP3/ANP32A/TNFRSF1B/APOA5/DHRS3/ERBB3/CEBPA/SLC29A1	31	UEDA_PERIFERAL_CLOCK	C2	CGP
M2434	GUO_TARGETS_OF_IRS1_AND_IRS2	23/1820	96/40044	4.0519e-11	3.48191e-09	2.0955e-09	IL6R/FDPS/DHCR24/PCSK9/SCARB1/TAT/BCL3/ABCG8/ABCG5/TM4SF4/IGFBP1/CPT1A/PPARGC1B/ECI2/SLC7A2/PROK1/NR1I2/TNFRSF1B/MVD/SGK2/PCK1/ELK4/MSMO1	23	GUO_TARGETS_OF_IRS1_AND_IRS2	C2	CGP
M34017	BLANCO_MELO_COVID19_SARS_COV_2_INFECTION_A594_ACE2_EXPRESSING_CELLS_DN	23/1820	96/40044	4.0519e-11	3.48191e-09	2.0955e-09	F5/HABP2/SLCO2B1/GATM/SLC51B/RAB26/APOH/ETFB/FGFR3/ANXA13/AMBP/C5/EPHX1/AKR1C4/ALDH3A2/TK1/BST1/NDUFA2/ASB9/COL21A1/SLC40A1/RRM2/AHCY	23	BLANCO_MELO_COVID19_SARS_COV_2_INFECTION_A594_ACE2_EXPRESSING_CELLS_DN	C2	CGP
M19097	SWEET_LUNG_CANCER_KRAS_UP	57/1820	480/40044	4.79162e-11	4.05702e-09	2.44161e-09	DUSP6/SOCS2/F10/BCL2A1/MBTD1/TOM1L1/APOC1/LRG1/SDC1/COL18A1/F3/KNG1/ST6GAL1/NEK4/ITIH4/CXCL2/ATOX1/MAN1A1/RPL8/ORM1/C5/GRHPR/ACSL4/TLCD4/HHEX/MIA2/SPG21/CTSH/SHMT1/NME1-NME2/SLC38A2/FASN/POLR2E/GPI/PLD3/TULP2/GGCX/BST1/CD14/HSPA1B/RIDA/PTGR1/GLRX/EIF1AX/MUC1/TANK/FAM162A/PON2/UBQLN2/HMGN1/CTSK/PAPOLA/VAMP8/CLDN3/CEBPA/SRSF6/ELL2	57	SWEET_LUNG_CANCER_KRAS_UP	C2	CGP
M34022	BLANCO_MELO_BETA_INTERFERON_TREATED_BRONCHIAL_EPITHELIAL_CELLS_UP	49/1820	378/40044	5.10417e-11	4.30583e-09	2.59135e-09	CYP2J2/LEPR/ARNTL2/RNASE7/BCL2A1/TRIM25/MED13/C3/SAMHD1/TGM2/APOL2/CLDN1/CXCL2/DUSP1/MAN1A1/SLC2A12/INHBA/ADAR/TOR1AIP1/STAT2/C1S/XAF1/SHFL/ANGPTL4/OGFR/MAFF/NRG1/ATP13A3/STBD1/SEC24A/IL6ST/MATN2/IFIT3/GPR180/GDF15/IRF1-AS1/FST/GLRX/NECTIN3/HSD11B1/G0S2/RASGRP3/LINC-PINT/GNAT2/IL15RA/ELK4/C17orf67/SOWAHC/RBM43	49	BLANCO_MELO_BETA_INTERFERON_TREATED_BRONCHIAL_EPITHELIAL_CELLS_UP	C2	CGP
M39567	WP_PREGNANE_X_RECEPTOR_PATHWAY	14/1820	33/40044	5.53949e-11	4.62226e-09	2.78179e-09	CYP2C9/SLCO1B1/CYP2B6/SULT2A1/RXRA/ABCC2/UGT1A6/UGT1A4/CYP3A5/ABCC4/CYP4F12/NR1I2/CYP3A7/CYP3A4	14	WP_PREGNANE_X_RECEPTOR_PATHWAY	C2	CP:WIKIPATHWAYS
M106	PID_HNF3B_PATHWAY	16/1820	45/40044	5.74065e-11	4.75412e-09	2.86114e-09	PKLR/APOA1/F2/TAT/HNF4A/SLC2A2/ALB/AFP/IGFBP1/ALDOB/ACADM/CPT1A/TTR/BDH1/PCK1/CEBPA	16	PID_HNF3B_PATHWAY	C2	CP:PID
M19469	ICHIBA_GRAFT_VERSUS_HOST_DISEASE_D7_DN	16/1820	45/40044	5.74065e-11	4.75412e-09	2.86114e-09	HMGCS2/PKLR/CYP4A22/RDH16/SERPINA6/LIPC/CYP2B6/GHR/SLC26A1/ELOVL2/C8G/PRM3/CDC5L/CYP4A11/RELN/PAPSS2	16	ICHIBA_GRAFT_VERSUS_HOST_DISEASE_D7_DN	C2	CGP
M14766	REACTOME_INTRINSIC_PATHWAY_OF_FIBRIN_CLOT_FORMATION	12/1820	23/40044	6.35564e-11	5.20891e-09	3.13485e-09	F2/SERPING1/A2M/F10/PROC/SERPIND1/KNG1/F11/SERPINC1/KLKB1/F9/SERPINA5	12	REACTOME_INTRINSIC_PATHWAY_OF_FIBRIN_CLOT_FORMATION	C2	CP:REACTOME
M6386	CREIGHTON_ENDOCRINE_THERAPY_RESISTANCE_4	43/1820	307/40044	6.39015e-11	5.21862e-09	3.14069e-09	MAD2L2/FYB2/SLC37A4/ABAT/PLIN5/CYP1B1/TST/SIAH2/KCTD6/FGG/TNIP1/FKBP5/LRWD1/ASS1/SIGMAR1/SUSD3/TBL1X/PDZK1/AK4/DHTKD1/NT5DC3/FOXK2/CYB5A/PSMF1/RRP1B/HDHD5/IL17RB/ELOVL2/GSTO1/MOCS2/HPCAL1/RBM24/PDLIM1/UTP14C/RBM33/LAMP2/MEX3A/NLN/CIART/PAPSS2/SERPINA5/LINC01016/POLR1E	43	CREIGHTON_ENDOCRINE_THERAPY_RESISTANCE_4	C2	CGP
M283	OISHI_CHOLANGIOMA_STEM_CELL_LIKE_UP	46/1820	345/40044	7.61429e-11	6.13136e-09	3.69e-09	SLC25A44/CRP/PROX1/AGT/CHML/HABP2/DLAT/TRAPPC4/SERPINA6/DUSP3/TM4SF4/BPHL/IL11RA/ALDH1B1/PDZK1/SDHC/TOR1AIP1/CRK/ALDH3A2/FBXO17/GPR75/RANGAP1/ZC3H7B/PMM1/ATP13A3/IL17RB/KANK1/APCS/ABCC4/TBC1D16/NDUFA2/NECTIN3/MPC2/COG2/FBXO9/LAMP2/PIGC/RNF130/KLHL20/ELK4/FH/PCCA/MRPL46/PSMB6/PATZ1/POLR2F	46	OISHI_CHOLANGIOMA_STEM_CELL_LIKE_UP	C2	CGP
M5547	LU_AGING_BRAIN_UP	39/1820	262/40044	7.79004e-11	6.25103e-09	3.76202e-09	ALDH4A1/AGT/SCP2/GATM/NUPR1/HP/FXYD1/CLASRP/NFE2L2/CYP1B1/TGM2/TST/FGFR3/MTSS1/ECM2/TOR1AIP1/CFH/PIP4K2A/HSD17B6/SELENOP/CAST/ELOVL2/TCAF1/KANK1/METTL7A/RAPGEF4/PRDX6/NEK7/LTBP1/PON2/LAMP2/CD302/DHRS3/ERBB3/PLXNC1/SEPTIN4/MYL12A/LPIN1/CAV1	39	LU_AGING_BRAIN_UP	C2	CGP
M9788	MOOTHA_PGC	52/1820	421/40044	8.01191e-11	6.4007e-09	3.85209e-09	NR0B2/RHOD/LRP5/DUSP6/GLRX5/ETFB/DUSP1/INHBA/ADSL/TBL1X/MTOR/NFYC/ACADM/CPT1A/ITPK1/CARHSP1/SHMT1/GPX4/POLR2E/GPI/HADHB/COMT/RANGAP1/PMM1/SLC12A7/ARMC1/GSTO1/GDF15/GLRX/ACOT13/ABCF1/MRPL4/BID/MPC2/FAM162A/STK19/DXO/CIAO1/MTARC1/PGM1/CMC2/RRM2/VAMP8/PCK1/EGLN1/FH/MRPL46/LPIN1/POLR2F/SAR1B/DHX16/BAG6	52	MOOTHA_PGC	C2	CGP
M16496	CHIANG_LIVER_CANCER_SUBCLASS_CTNNB1_UP	31/1820	175/40044	8.03214e-11	6.4007e-09	3.85209e-09	HPD/SLC6A12/SLCO1B1/TTC9/AQP9/CYP1A1/SLC47A1/SLC16A11/AOX1/SEC14L2/CYP8B1/RTP3/SLC2A12/FAM8A1/TTPA/GRHPR/ECM2/CLDN2/EBPL/ALDH3A2/ABCB11/CDC14B/ALDH1L1/TMEM64/HSD11B1/HEPACAM/GLYAT/NAGS/HSDL2/CYP2E1/SEPTIN4	31	CHIANG_LIVER_CANCER_SUBCLASS_CTNNB1_UP	C2	CGP
M34032	DESERT_PERIVENOUS_HEPATOCELLULAR_CARCINOMA_SUBCLASS_UP	29/1820	155/40044	8.29529e-11	6.58761e-09	3.96458e-09	PMVK/SLC30A10/GNPAT/ABLIM1/MAT1A/HPD/AQP9/SMAD3/CYP1A1/HPR/APOC4/SULT2A1/AOX1/SEC14L2/HGD/ATOX1/GRHPR/FMO3/LECT2/APCS/ALDH1L1/EFR3A/HSD11B1/ACSM5/CILK1/CYP3A4/CYP2E1/GGH/MID1	29	DESERT_PERIVENOUS_HEPATOCELLULAR_CARCINOMA_SUBCLASS_UP	C2	CGP
M39385	WP_SELENIUM_MICRONUTRIENT_NETWORK	22/1820	91/40044	8.846e-11	7.00081e-09	4.21325e-09	CRP/APOA1/SAA1/CAT/F2/SCARB1/APOB/FGB/FGA/FGG/ALB/GPX3/PLG/SEPHS2/GPX4/SOD1/SELENOO/GPX1/SELENOP/KMO/SAA4/GSR	22	WP_SELENIUM_MICRONUTRIENT_NETWORK	C2	CP:WIKIPATHWAYS
M1919	COLINA_TARGETS_OF_4EBP1_AND_4EBP2	47/1820	359/40044	8.94306e-11	7.03611e-09	4.2345e-09	C4BPA/ITIH2/POLR2D/BACE1/LTBP2/TRIM25/C3/IL1RN/TFPI/TGM2/F3/CDO1/GPX3/PON3/NFIB/GALT/SIGMAR1/TOR1AIP1/MMACHC/ACADM/C1S/CTSH/TRIM54/CP/CD14/POLE/ABCC4/FST/NNMT/BID/AGGF1/PPFIBP2/C4B/PON2/HSDL2/LAMP2/ZZZ3/COL2A1/FOXP1/PGM1/CD302/VAMP5/TOR3A/TMEM53/PAX8/SLC29A1/SCARA3	47	COLINA_TARGETS_OF_4EBP1_AND_4EBP2	C2	CGP
M27841	REACTOME_PLASMA_LIPOPROTEIN_ASSEMBLY	11/1820	19/40044	8.95172e-11	7.03611e-09	4.2345e-09	APOA2/APOC3/APOA4/APOA1/A2M/APOC1/APOE/APOC2/APOC4/APOB/SAR1B	11	REACTOME_PLASMA_LIPOPROTEIN_ASSEMBLY	C2	CP:REACTOME
M18491	STEIN_ESRRA_TARGETS_UP	49/1820	385/40044	9.78258e-11	7.63705e-09	4.59616e-09	MINDY1/OPN3/ABLIM1/DLAT/ACACB/SOCS2/CYP1A1/TACO1/EHHADH/SEC14L2/IQSEC1/DUSP1/WDR45/MMACHC/ACADM/NPM3/CPT1A/ALDH3A2/PRPSAP1/GPI/NUCB1/USP4/FAM50B/ECI2/MTARC2/METTL7A/VWA8/GDF15/GM2A/ACAT1/MRPL4/AP5M1/MPC2/DHRS11/FAM162A/SIRT5/MPC1/NUDT3/PGM1/CMC2/PCTP/DECR1/EGLN1/FH/MRPS11/IMPA2/FAHD2A/ANKRD28/IMPA1	49	STEIN_ESRRA_TARGETS_UP	C2	CGP
M18788	REACTOME_PHASE_II_CONJUGATION_OF_COMPOUNDS	24/1820	109/40044	1.03011e-10	7.9877e-09	4.80718e-09	MAT1A/SULT2A1/TPST2/GSTA1/AKR1A1/ACSM1/UGT1A6/UGT1A4/COMT/UGT2B4/SLC26A1/TPST1/NAT1/GSTO1/GLYATL1/UGT1A10/UGT3A1/ACSM2B/NNMT/GLYAT/GCLM/ACSM5/AHCY/PAPSS2	24	REACTOME_PHASE_II_CONJUGATION_OF_COMPOUNDS	C2	CP:REACTOME
M5372	REACTOME_XENOBIOTICS	12/1820	24/40044	1.21828e-10	9.29037e-09	5.59117e-09	CYP2J2/CYP2C18/CYP2C9/CYP2C8/CYP1A1/CYP2B6/CYP2A13/CYP3A5/CYP3A43/CYP3A7/CYP3A4/CYP2E1	12	REACTOME_XENOBIOTICS	C2	CP:REACTOME
M10431	GRUETZMANN_PANCREATIC_CANCER_DN	33/1820	199/40044	1.23365e-10	9.37655e-09	5.64303e-09	ZNF22/MAT1A/SERPINA6/GATM/KCNJ4/RAF1/F11/RFC1/CXCL2/CDO1/GPX3/C6/PTP4A1/FGL1/C5/NFIB/GPC3/GJB1/ACADM/HHEX/PPP2R1B/LAMP1/PRPSAP1/SMAD4/CYB5A/NUCB1/IL6ST/KANK1/RARRES2/PABPC4/GRB14/SERPINA5/DENND4A	33	GRUETZMANN_PANCREATIC_CANCER_DN	C2	CGP
M39488	WP_NUCLEAR_RECEPTORS_IN_LIPID_METABOLISM_AND_TOXICITY	14/1820	35/40044	1.44057e-10	1.07716e-08	6.48259e-09	CYP2C9/NR1H4/CYP2B6/ABCG5/PPARA/CYP8B1/NR1I3/ABCC2/ABCB11/MIR33B/CYP4A11/NR1I2/CYP3A4/CYP2E1	14	WP_NUCLEAR_RECEPTORS_IN_LIPID_METABOLISM_AND_TOXICITY	C2	CP:WIKIPATHWAYS
M4008	FARMER_BREAST_CANCER_APOCRINE_VS_LUMINAL	44/1820	327/40044	1.44893e-10	1.0799e-08	6.49907e-09	OPN3/DHCR24/CYP2J2/PCSK6/SMAD3/CES1/MED13/ETFB/HGD/CLDN1/PRKAA1/GHR/FKBP5/ORM1/ASS1/HPRT1/TBL1X/AKR1A1/AK4/ACADM/SEPHS2/IGFBP4/TK1/FASN/CYB5A/COMT/IL6ST/ELOVL2/MTFR1/METTL7A/RIOX2/AKR1D1/TMEM87A/PDLIM1/PON2/RABGAP1L/BNIP3/RESF1/KMO/OPTN/PAPSS2/SERPINA5/MSMO1/SAR1B	44	FARMER_BREAST_CANCER_APOCRINE_VS_LUMINAL	C2	CGP
M27642	REACTOME_METABOLISM_OF_FAT_SOLUBLE_VITAMINS	16/1820	48/40044	1.75872e-10	1.29404e-08	7.78783e-09	APOA2/APOC3/APOA4/APOA1/APOE/APOC2/SDC1/APOB/TTPA/GPC3/UBIAD1/AKR1C4/GPC6/TTR/AKR1C3/APOM	16	REACTOME_METABOLISM_OF_FAT_SOLUBLE_VITAMINS	C2	CP:REACTOME
M917	BIOCARTA_COMP_PATHWAY	11/1820	20/40044	1.90706e-10	1.38548e-08	8.33812e-09	C8A/MBL2/C3/MASP1/C6/C2/C5/MASP2/C1S/C4B/C4A	11	BIOCARTA_COMP_PATHWAY	C2	CP:BIOCARTA
M699	KEGG_FATTY_ACID_METABOLISM	15/1820	42/40044	2.12711e-10	1.54048e-08	9.27098e-09	CYP4A22/CPT2/EHHADH/ADH1A/ALDH1B1/ACSL4/ACADM/CPT1A/ALDH3A2/HADHB/HADHA/ECI2/ACAT1/CYP4A11/ADH1B	15	KEGG_FATTY_ACID_METABOLISM	C2	CP:KEGG
M724	REACTOME_RESPONSE_TO_ELEVATED_PLATELET_CYTOSOLIC_CA2_	26/1820	132/40044	2.39102e-10	1.71543e-08	1.03239e-08	F5/APOA1/SERPING1/A2M/SERPINA1/SERPINA4/SERPINF2/APOH/AHSG/KNG1/ITIH3/ITIH4/FGB/FGA/FGG/ALB/PLG/ORM1/ORM2/FN1/SOD1/SELENOP/ABCC4/RARRES2/LAMP2/A1BG	26	REACTOME_RESPONSE_TO_ELEVATED_PLATELET_CYTOSOLIC_CA2_	C2	CP:REACTOME
M1217	SMITH_TERT_TARGETS_DN	21/1820	87/40044	2.43223e-10	1.73958e-08	1.04692e-08	DHCR24/SAA1/CAT/SERPING1/DUSP6/A2M/IL1RN/EHHADH/TST/CCNG1/CALML3/SORD/ALDH3A2/KANK1/GSTO1/CBR1/GM2A/AKR1C3/PON2/LAMP2/AHCY	21	SMITH_TERT_TARGETS_DN	C2	CGP
M2480	ACEVEDO_NORMAL_TISSUE_ADJACENT_TO_LIVER_TUMOR_UP	30/1820	173/40044	2.76441e-10	1.9589e-08	1.17891e-08	UAP1/MBL2/A2M/ZFP36L1/NADK2/FKBP5/FGL1/ACSL4/PRKAB2/CFHR2/HHEX/ABCB11/CYP3A5/ARMC1/METTL7A/SLC15A1/SLC17A4/TBPL1/ACSM5/FAM162A/RAB33B/PON2/CYP3A7/ZPR1/CUX2/PCTP/AFM/LMAN2/APOM/IMPA1	30	ACEVEDO_NORMAL_TISSUE_ADJACENT_TO_LIVER_TUMOR_UP	C2	CGP
M2420	WAKABAYASHI_ADIPOGENESIS_PPARG_RXRA_BOUND_WITH_H4K20ME1_MARK	27/1820	144/40044	3.49022e-10	2.44316e-08	1.47035e-08	COQ8A/CSAD/ETFB/AOX1/GUCD1/KLF15/QDPR/SFXN1/ALAD/EIF4G3/ACADM/LONP2/JAGN1/SELENOP/ABCC4/MOCS2/EFR3A/MPC2/CHPT1/TANK/APMAP/HSDL2/CD302/DRAM2/PCCA/MSMO1/TMEM33	27	WAKABAYASHI_ADIPOGENESIS_PPARG_RXRA_BOUND_WITH_H4K20ME1_MARK	C2	CGP
M39631	WP_TAMOXIFEN_METABOLISM	11/1820	21/40044	3.83936e-10	2.66089e-08	1.60139e-08	CYP2C9/CYP2C8/CYP1A1/SULT2A1/CYP1B1/FMO3/UGT1A4/CYP3A5/UGT1A10/CYP3A4/CYP2E1	11	WP_TAMOXIFEN_METABOLISM	C2	CP:WIKIPATHWAYS
M17726	KEGG_DRUG_METABOLISM_OTHER_ENZYMES	16/1820	51/40044	4.91668e-10	3.39016e-08	2.04028e-08	CDA/CES1/CYP2A13/UPB1/DPYS/HPRT1/TK1/UGT1A6/UGT1A4/UGT2B4/CYP3A5/CYP3A43/NAT1/UGT1A10/CYP3A7/CYP3A4	16	KEGG_DRUG_METABOLISM_OTHER_ENZYMES	C2	CP:KEGG
M12225	PICCALUGA_ANGIOIMMUNOBLASTIC_LYMPHOMA_UP	33/1820	211/40044	5.9409e-10	4.03596e-08	2.42894e-08	ASPM/SERPING1/SLCO2B1/A2M/CCL14/APOC1/APOE/C3/TNS1/CYP1B1/ATOX1/C2/DOCK4/NFIB/RAB13/CFH/EPHX1/C1S/CETP/FAM20A/FN1/CP/TMEM176B/TMEM176A/FAM107A/RARRES2/NNMT/SLC40A1/C4A/CYFIP1/PAPSS2/ENG/CCL19	33	PICCALUGA_ANGIOIMMUNOBLASTIC_LYMPHOMA_UP	C2	CGP
M9096	IIZUKA_LIVER_CANCER_PROGRESSION_G2_G3_UP	12/1820	27/40044	6.8954e-10	4.61631e-08	2.7782e-08	PAH/CPB2/PCSK6/APOC1/SDC1/RAPGEF2/SELENOP/BAAT/RARRES2/ACSM2B/PRDX6/BNIP3	12	IIZUKA_LIVER_CANCER_PROGRESSION_G2_G3_UP	C2	CGP
M17879	REACTOME_COMMON_PATHWAY_OF_FIBRIN_CLOT_FORMATION	11/1820	22/40044	7.36157e-10	4.91412e-08	2.95743e-08	F5/F2/F10/PROC/SERPIND1/FGB/FGA/FGG/SERPINC1/F13B/SERPINA5	11	REACTOME_COMMON_PATHWAY_OF_FIBRIN_CLOT_FORMATION	C2	CP:REACTOME
M27838	REACTOME_CHYLOMICRON_ASSEMBLY	8/1820	10/40044	7.43772e-10	4.93633e-08	2.9708e-08	APOA2/APOC3/APOA4/APOA1/APOE/APOC2/APOB/SAR1B	8	REACTOME_CHYLOMICRON_ASSEMBLY	C2	CP:REACTOME
M27843	REACTOME_CHYLOMICRON_REMODELING	8/1820	10/40044	7.43772e-10	4.93633e-08	2.9708e-08	APOA2/APOC3/APOA4/APOA1/APOE/APOC2/APOB/APOA5	8	REACTOME_CHYLOMICRON_REMODELING	C2	CP:REACTOME
M19016	GAZDA_DIAMOND_BLACKFAN_ANEMIA_ERYTHROID_DN	53/1820	467/40044	1.15927e-09	7.54181e-08	4.53884e-08	FMO5/SCMH1/A1CF/POLR2D/ACACB/SYNE3/SMAD3/CLASRP/PTH2R/TRIB3/TADA2A/NAGA/RAPGEF2/BPHL/GALT/WDR45/TOR1AIP1/CPT1A/FEM1B/MTHFS/LONP2/ERN1/SPTBN1/TMPRSS6/DESI1/MAP4/TMCO6/NFYA/KANK1/CST7/CDC5L/MAGOH2P/SRR/EDAR/WIZ/HMCES/FBXO9/BNIP3/COL2A1/CIAO1/CTSK/NUDT3/CYP2E1/BTD/ERAP1/MID1/C1orf54/KLHL20/TAC3/POLR2F/APOM/ECPAS/SEPTIN6	53	GAZDA_DIAMOND_BLACKFAN_ANEMIA_ERYTHROID_DN	C2	CGP
M19610	CHIANG_LIVER_CANCER_SUBCLASS_UNANNOTATED_UP	20/1820	86/40044	1.31341e-09	8.52049e-08	5.12783e-08	ARHGEF10L/LEPR/SLC25A47/PCSK6/TNFSF14/FTCD/RAPGEF2/F11/BHMT/PLG/DPYS/SLC39A14/NBPF11/SLC25A18/CP/PROZ/CYP4A11/HSDL2/ELL2/B4GALT1	20	CHIANG_LIVER_CANCER_SUBCLASS_UNANNOTATED_UP	C2	CGP
M9433	MOOTHA_HUMAN_MITODB_6_2002	50/1820	431/40044	1.61686e-09	1.03434e-07	6.22493e-08	HMGCS2/ALDH4A1/SCP2/CPT2/DLAT/SLC25A15/GATM/BCL2A1/TAT/DHODH/ABAT/ETFB/CPS1/AGXT/TST/MPST/RAF1/SARDH/ACSL4/MTOR/SDHC/AK4/ACADM/CPT1A/SHMT1/TK1/CYB5A/GPX4/HADHB/HADHA/BDH1/HSPA1L/HSPA1A/OTC/SDS/GDF15/NDUFA2/ACAT1/MRPL4/GLYAT/BID/BNIP3/HPS1/DECR1/FPGS/FH/PCCA/MRPS11/MRPL46/GSR	50	MOOTHA_HUMAN_MITODB_6_2002	C2	CGP
M27001	REACTOME_REGULATION_OF_CHOLESTEROL_BIOSYNTHESIS_BY_SREBP_SREBF_	16/1820	55/40044	1.71579e-09	1.09156e-07	6.56928e-08	PMVK/FDPS/NFYB/ACACB/PPARA/RXRA/TBL1X/NFYC/CREBBP/FASN/SEC24A/NFYA/CHD9/MVD/SEC24D/SAR1B	16	REACTOME_REGULATION_OF_CHOLESTEROL_BIOSYNTHESIS_BY_SREBP_SREBF_	C2	CP:REACTOME
M12636	RUTELLA_RESPONSE_TO_CSF2RB_AND_IL4_UP	43/1820	341/40044	1.79017e-09	1.13575e-07	6.8352e-08	ELOA/DHCR24/FTH1/LTBP2/APOC1/APOE/IL1R1/FZD5/CYP1B1/TGM2/CSNK1E/IRF4/DOCK4/INHBA/RAB13/JAK1/DIPK1A/CREBL2/C1S/SERPINF1/CYB5A/MAP4K4/TFG/IL6ST/TPST1/NAT1/CD81/GM2A/HSD11B1/PVR/GCLM/ARHGAP22/MGLL/LAMP2/RASGRP3/KMO/ILRUN/GGH/SLAMF1/OPTN/TRIP10/GNA12/CCL19	43	RUTELLA_RESPONSE_TO_CSF2RB_AND_IL4_UP	C2	CGP
M18496	LEE_LIVER_CANCER_MYC_DN	17/1820	63/40044	1.93448e-09	1.21393e-07	7.3057e-08	C4BPA/SLC37A4/IL1R1/KLF15/FGG/SFXN1/BHMT/FKBP5/ORM1/ORM2/CFH/RIDA/OTC/G0S2/HAO1/MTARC1/PCK1	17	LEE_LIVER_CANCER_MYC_DN	C2	CGP
M39454	WP_NRF2_PATHWAY	26/1820	145/40044	2.00035e-09	1.24508e-07	7.4932e-08	SLC5A9/FTH1/SERPINA1/CES1/NFE2L2/SLC6A1/SLC2A2/GPX3/SLC2A12/GSTA1/SLC39A14/RXRA/ABCC2/UGT1A6/UGT1A4/MAFF/NRG1/HSPA1A/PTGR1/ABCC4/SLC2A10/CBR1/PRDX6/CYP4A11/GCLM/GSR	26	WP_NRF2_PATHWAY	C2	CP:WIKIPATHWAYS
M2234	BHAT_ESR1_TARGETS_VIA_AKT1_UP	38/1820	281/40044	2.20491e-09	1.34336e-07	8.08466e-08	NUDC/SCARB1/ZFP36L1/OSGIN1/CYP4F22/LRG1/KHK/CYP1B1/TGM2/SEC14L2/SIAH2/JADE2/SHB/RCL1/SUSD3/UBIAD1/PDZK1/PIP4K2A/NT5DC3/UBALD1/PMM2/IGFBP4/ARMC6/UHRF1/PPARGC1B/SLC7A2/POP1/TBC1D16/GDF15/CHD9/CYP4F11/AMZ1/HPCAL1/CNKSR3/DHRS3/CCDC3/SLC29A1/B4GALT1	38	BHAT_ESR1_TARGETS_VIA_AKT1_UP	C2	CGP
M27620	REACTOME_NEUTROPHIL_DEGRANULATION	53/1820	479/40044	2.82962e-09	1.68388e-07	1.0134e-07	FCER1G/CDA/PIGR/CAT/FTH1/AOC1/PYGL/SERPINA1/ANPEP/ADGRG3/HP/AP1M1/LRG1/C3/AHSG/NBEAL2/PGM2/FGL2/ALAD/ORM1/ORM2/PSMC3/LAMP1/CTSH/TTR/GPI/C5AR1/KCMF1/XRCC6/BST1/STBD1/CD14/VNN1/HSPA1B/HSPA1A/METTL7A/CHRNB4/GM2A/ARSB/SRP14/PRDX6/HMGB1/LAMP2/TNFRSF1B/PGM1/TOLLIP/CYFIP1/A1BG/VAMP8/GGH/APEH/B4GALT1/GLB1	53	REACTOME_NEUTROPHIL_DEGRANULATION	C2	CP:REACTOME
M1741	ZHENG_BOUND_BY_FOXP3	54/1820	493/40044	2.8782e-09	1.70838e-07	1.02814e-07	RGS13/ABLIM1/USP6NL/FAM107B/RRAS2/NINJ2/DUSP6/SOCS2/CCDC198/SMAD3/LDLRAD4/ASXL2/VPS54/SAMHD1/ST6GAL1/RAPGEF2/MAN1A1/IRF4/ELMO1/WDR45/HJV/JAK1/DIPK1A/PIP4K2A/STAT5B/MAP4K4/SPTBN1/ASXL1/IL6ST/CAST/ECI2/IFIT3/ZNRF1/AKR1D1/FAM76B/IFNAR2/TMEM64/TBC1D5/AGGF1/MAN1A2/NEK7/CHD2/MGAT5/GRB14/RABGAP1L/FOXP1/PGBD1/RRM2/TLK1/SLAMF1/HMG20A/ANKRD28/IMPA1/TMEM67	54	ZHENG_BOUND_BY_FOXP3	C2	CGP
M2306	SUMI_HNF4A_TARGETS	12/1820	30/40044	3.02091e-09	1.77478e-07	1.06811e-07	ZNF22/SLCO2B1/SLC47A1/SLC13A5/ABCG8/BHMT/BDH1/AKR1D1/ACSM2B/CYP4F3/FABP1/PLA2G12B	12	SUMI_HNF4A_TARGETS	C2	CGP
M11840	SHEPARD_BMYB_MORPHOLINO_DN	31/1820	202/40044	3.11371e-09	1.82465e-07	1.09812e-07	ASPM/HLX/NR0B2/APOA4/KRT17/PYGL/GPT2/VTN/ACSF2/APOE/C3/CLDN1/FGA/FGG/IGFBP1/SARDH/GRHPR/SERPINC1/PRIM1/TK1/CHERP/UHRF1/C8G/CDC14B/GTSE1/TNXB/LAMP2/PCK1/CEBPA/FAHD2A/SEPTIN6	31	SHEPARD_BMYB_MORPHOLINO_DN	C2	CGP
M27126	REACTOME_FATTY_ACIDS	9/1820	15/40044	3.16814e-09	1.84714e-07	1.11165e-07	CYP4A22/CYP2J2/CYP4F22/CYP2B6/CYP2A13/CYP4F3/CYP4F12/CYP4F11/CYP4A11	9	REACTOME_FATTY_ACIDS	C2	CP:REACTOME
M499	REACTOME_BILE_ACID_AND_BILE_SALT_METABOLISM	14/1820	43/40044	3.45523e-09	2.00438e-07	1.20629e-07	SCP2/NR1H4/SLCO1B1/CYP8B1/ALB/RXRA/AKR1C4/SLC10A1/SLC27A5/ABCB11/BAAT/AKR1D1/AKR1C3/OSBPL9	14	REACTOME_BILE_ACID_AND_BILE_SALT_METABOLISM	C2	CP:REACTOME
M5410	KEGG_ARACHIDONIC_ACID_METABOLISM	16/1820	58/40044	4.05251e-09	2.33323e-07	1.40419e-07	CYP4A22/CYP2J2/CYP2C18/CYP2C9/CYP2C8/CYP2B6/GPX3/GPX4/GPX1/ALOX15/CBR1/AKR1C3/CYP4F3/CYP4A11/PLA2G12B/CYP2E1	16	KEGG_ARACHIDONIC_ACID_METABOLISM	C2	CP:KEGG
M600	REACTOME_G_ALPHA_I_SIGNALLING_EVENTS	47/1820	403/40044	4.1703e-09	2.3891e-07	1.43782e-07	ADORA3/APOA2/RGS13/AGT/OPN3/APOC3/APOA4/APOA1/SAA1/RDH16/METAP2/BDKRB2/CCL16/APOE/APOC2/C3/DHRS9/SDC1/APOB/KNG1/CXCL2/C5/GPC3/AKR1C4/PPP2R1B/HSD17B6/GPC6/HSD17B1/TTR/C5AR1/RDH12/AKR1C3/APLNR/RGS9/KPNA2/HRH4/ABCA4/PTGDR2/PYY/GNAT2/DHRS3/MYO7A/GNAZ/MCHR1/RGS14/APOM/CCL19	47	REACTOME_G_ALPHA_I_SIGNALLING_EVENTS	C2	CP:REACTOME
M3645	DELYS_THYROID_CANCER_UP	50/1820	445/40044	4.735e-09	2.69918e-07	1.62443e-07	ADORA3/FMO5/KRT17/DUSP6/SERPINA1/BCL2A1/HP/MED13/APOC1/APOE/APOC2/C3/IL1RN/SDC1/CYP1B1/TGM2/SLC6A1/CLDN1/IL1RAP/CXCL2/C2/INHBA/RASAL2/ECE1/ARHGAP19/CTSH/MGRN1/TK1/PLD3/MAP4K4/FN1/SLC17A9/ITGB5/GPX1/GDF15/APLNR/TMEM87A/BID/G0S2/PDLIM1/MUC1/C4A/PON2/MEGF9/CDH2/VAMP8/DHRS3/ERBB3/PLXNC1/MSMO1	50	DELYS_THYROID_CANCER_UP	C2	CGP
M34019	BLANCO_MELO_COVID19_SARS_COV_2_INFECTION_A594_ACE2_EXPRESSING_CELLS_RUXOLITINIB_DN	18/1820	76/40044	6.37025e-09	3.56085e-07	2.143e-07	ALDH4A1/HABP2/GATM/SLC51B/CES1/ETFB/FGB/FGG/AMBP/C5/CLDN2/EPHX1/TK1/NDUFA2/ASB9/CYP4F11/RRM2/AHCY	18	BLANCO_MELO_COVID19_SARS_COV_2_INFECTION_A594_ACE2_EXPRESSING_CELLS_RUXOLITINIB_DN	C2	CGP
M2650	CAIRO_HEPATOBLASTOMA_POOR_SURVIVAL	9/1820	16/40044	6.94737e-09	3.80947e-07	2.29263e-07	HPD/AQP9/APOC4/AFP/GHR/C1S/APCS/CYP2E1/E2F5	9	CAIRO_HEPATOBLASTOMA_POOR_SURVIVAL	C2	CGP
M38996	REACTOME_DEFECTS_OF_CONTACT_ACTIVATION_SYSTEM_CAS_AND_KALLIKREIN_KININ_SYSTEM_KKS_	9/1820	16/40044	6.94737e-09	3.80947e-07	2.29263e-07	F2/SERPING1/F10/TPST2/F11/GGCX/TPST1/KLKB1/F9	9	REACTOME_DEFECTS_OF_CONTACT_ACTIVATION_SYSTEM_CAS_AND_KALLIKREIN_KININ_SYSTEM_KKS_	C2	CP:REACTOME
M39476	WP_CONSTITUTIVE_ANDROSTANE_RECEPTOR_PATHWAY	12/1820	32/40044	7.24522e-09	3.96336e-07	2.38524e-07	CYP2C9/CYP2B6/SULT2A1/EHHADH/RXRA/NR1I3/ABCC2/UGT1A6/UGT1A4/CYP3A5/CYP4A11/CYP3A4	12	WP_CONSTITUTIVE_ANDROSTANE_RECEPTOR_PATHWAY	C2	CP:WIKIPATHWAYS
M9639	HAN_SATB1_TARGETS_UP	48/1820	425/40044	8.09916e-09	4.36824e-07	2.62891e-07	SLC30A1/DHCR24/NINJ2/APOC1/TNS1/SAMHD1/TTPAL/SEC14L2/APOL2/TST/NAGA/TTC38/F3/CLDN1/DUSP1/INHBA/ADSL/TBL1X/AK4/INHBE/NME1/SHFL/SPTBN1/GGCX/SLC17A9/MAFF/RANGAP1/PMM1/DESI1/ATP13A3/MATN2/IFIT3/FST/GLRX/NNMT/ATRN/LTBP1/BNIP3/MEGF9/RBCK1/GRAMD2B/SERPINB8/NUDT13/PAPSS2/DENND4A/MSMO1/ENG/SEPTIN6	48	HAN_SATB1_TARGETS_UP	C2	CGP
M1077	REACTOME_PLATELET_ACTIVATION_SIGNALING_AND_AGGREGATION	35/1820	261/40044	1.16272e-08	5.97711e-07	3.59716e-07	FCER1G/F5/APOA1/F2/SERPING1/A2M/SERPINA1/SERPINA4/CSK/SERPINF2/APOH/RAF1/AHSG/KNG1/ITIH3/ITIH4/FGB/FGA/FGG/ALB/PLG/ORM1/ORM2/CRK/FN1/SOD1/SELENOP/ABCC4/RARRES2/RAPGEF4/MGLL/LAMP2/A1BG/DGKE/GNA12	35	REACTOME_PLATELET_ACTIVATION_SIGNALING_AND_AGGREGATION	C2	CP:REACTOME
M980	KEGG_TRYPTOPHAN_METABOLISM	13/1820	40/40044	1.28772e-08	6.54663e-07	3.93992e-07	CAT/AOC1/CYP1A1/AOX1/CYP1B1/EHHADH/ALDH1B1/ALDH3A2/AFMID/HADHA/ACAT1/KMO/HAAO	13	KEGG_TRYPTOPHAN_METABOLISM	C2	CP:KEGG
M39365	WP_MITOCHONDRIAL_LCFATTY_ACID_BETAOXIDATION	9/1820	17/40044	1.41639e-08	7.1691e-07	4.31453e-07	SCP2/CPT2/ACSF2/EHHADH/ACSL4/ACADM/CPT1A/PECR/HADHA	9	WP_MITOCHONDRIAL_LCFATTY_ACID_BETAOXIDATION	C2	CP:WIKIPATHWAYS
M9914	YAMASHITA_LIVER_CANCER_WITH_EPCAM_DN	9/1820	17/40044	1.41639e-08	7.1691e-07	4.31453e-07	HMGCS2/ECHDC2/CES1/APOC1/SERPINC1/HSD17B6/SCLY/ALDH1L1/C4A	9	YAMASHITA_LIVER_CANCER_WITH_EPCAM_DN	C2	CGP
M7396	SWEET_LUNG_CANCER_KRAS_DN	47/1820	422/40044	1.78566e-08	8.92056e-07	5.36861e-07	NID1/LEPR/ABLIM1/SERPING1/DENND2B/CES1/HP/FXYD1/CYP2B6/C3/TFPI/PGM2/CDO1/GPX3/DUSP1/MYL7/FGL2/CDK14/PON1/ALDOB/NFIB/IL11RA/GPC3/FMO3/CFH/SCGB1A1/SPTBN1/CP/MAP4/NDST1/IL6ST/IFIT3/RARRES2/HSD11B1/TNXB/PRDX6/G0S2/PDLIM1/GBP7/CYP2E1/PCK1/ADH1B/GGH/PAPSS2/SEPTIN4/CAV1/ENG	47	SWEET_LUNG_CANCER_KRAS_DN	C2	CGP
M9577	MOOTHA_MITOCHONDRIA	49/1820	450/40044	1.84937e-08	9.19892e-07	5.53613e-07	HMGCS2/PKLR/ALDH4A1/COQ8A/DLAT/CAT/POLR3B/SLC25A15/GATM/BCL2A1/TAT/DHODH/ABAT/ETFB/CPS1/EHHADH/TST/MPST/RAF1/POR/SARDH/SHB/SDHC/AK4/ACADM/CPT1A/CDC42BPB/CYB5A/GPX4/HADHB/HADHA/BDH1/SLC25A38/ECI2/OTC/NDUFA2/ACAT1/MRPL4/GLYAT/BID/CYP2E1/HPS1/GRB10/DECR1/FPGS/FH/PCCA/MRPS11/MRPL46	49	MOOTHA_MITOCHONDRIA	C2	CGP
M12621	LI_WILMS_TUMOR_VS_FETAL_KIDNEY_1_UP	28/1820	183/40044	1.89215e-08	9.3511e-07	5.62771e-07	ALDH4A1/SLC30A1/SCP2/SLC37A4/TOM1L1/APOE/IL1R1/TFPI/FGFR3/CREBL2/CTSH/SEPHS2/SERPINF1/CYB5A/SELENOP/CAST/TPST1/MATN2/RIDA/EFR3A/AKR1C3/MPC2/LAMP2/CLDN3/IMPA2/PATZ1/MSMO1/APOM	28	LI_WILMS_TUMOR_VS_FETAL_KIDNEY_1_UP	C2	CGP
M2466	DELACROIX_RAR_BOUND_ES	50/1820	466/40044	2.14077e-08	1.05346e-06	6.33997e-07	FRAT1/TSPAN9/ITGA5/SERPINF2/BCL3/MSH6/THNSL2/DUSP1/APOBEC2/MTSS1/SLC39A14/NFIB/MASP2/GPATCH3/RBM14-RBM4/GLI1/ITPK1/FEM1B/FN1/MTG2/TMPRSS6/TDGF1/SLC12A7/LRRC61/SET/VWA8/SLC15A1/SRP14/CFAP20DC/G0S2/C1orf210/PDLIM1/MUC1/WIZ/RESF1/ANP32A/TMEM127/ZNF438/EVA1A/LRRC2/DHRS3/C1orf54/EFNA1/ZMIZ1/CEBPA/HSD17B14/SRSF6/ANKRD28/COBL/GSR	50	DELACROIX_RAR_BOUND_ES	C2	CGP
M27172	REACTOME_ACTIVATION_OF_GENE_EXPRESSION_BY_SREBF_SREBP_	13/1820	42/40044	2.50804e-08	1.22114e-06	7.34913e-07	PMVK/FDPS/NFYB/ACACB/PPARA/RXRA/TBL1X/NFYC/CREBBP/FASN/NFYA/CHD9/MVD	13	REACTOME_ACTIVATION_OF_GENE_EXPRESSION_BY_SREBF_SREBP_	C2	CP:REACTOME
M12824	SHEDDEN_LUNG_CANCER_GOOD_SURVIVAL_A4	29/1820	197/40044	2.56779e-08	1.24497e-06	7.49255e-07	FMO5/IL6R/LRRC20/FTH1/NINJ2/CYP2B6/RAPGEF2/DUSP1/PON1/PON3/ZER1/EPHX1/CPM/CYB5A/GGCX/PMM1/STBD1/FAM184A/ALDH8A1/KLHDC10/SPIDR/CDC42BPA/NAV2/ABCA4/PON2/MEGF9/VAMP5/KLHL20/SEC24D	29	SHEDDEN_LUNG_CANCER_GOOD_SURVIVAL_A4	C2	CGP
M2920	KEGG_LINOLEIC_ACID_METABOLISM	11/1820	29/40044	2.68834e-08	1.29796e-06	7.81141e-07	CYP2J2/CYP2C18/CYP2C9/CYP2C8/CYP3A5/CYP3A43/ALOX15/PLA2G12B/CYP3A7/CYP3A4/CYP2E1	11	KEGG_LINOLEIC_ACID_METABOLISM	C2	CP:KEGG
M1687	ZHONG_SECRETOME_OF_LUNG_CANCER_AND_FIBROBLAST	23/1820	133/40044	3.39476e-08	1.5988e-06	9.62197e-07	ITIH2/APOH/COL18A1/AHSG/C2/GSTA1/HPRT1/SERPINC1/GPI/NUCB1/FN1/CP/SET/GSTO1/CD81/PSMA7/TNXB/PRDX6/HMGB1/LMNA/PSMB6/GSR/IMPA1	23	ZHONG_SECRETOME_OF_LUNG_CANCER_AND_FIBROBLAST	C2	CGP
M39856	WP_GENES_INVOLVED_IN_MALE_INFERTILITY	25/1820	155/40044	3.70114e-08	1.69122e-06	1.01781e-06	ABLIM1/CAT/CYP1A1/NFE2L2/APOB/RFC1/BHMT/LRWD1/MIR5090/MIR4467/PON1/CREBBP/SHMT1/MOV10L1/GPX1/CDC42BPA/PRM2/PRM1/PRM3/RGS9/CHD2/MIR3175/PON2/CTCFL/HORMAD2	25	WP_GENES_INVOLVED_IN_MALE_INFERTILITY	C2	CP:WIKIPATHWAYS
M14791	SABATES_COLORECTAL_ADENOMA_DN	37/1820	299/40044	3.89007e-08	1.77052e-06	1.06554e-06	IL6R/CDA/GUCA2B/SYNE3/SLC51B/ANPEP/CHAD/FXYD1/TNS1/SOX10/KNG1/GPX3/DUSP1/GHR/XPNPEP2/PDZK1/CFH/CPM/GPC6/TTR/FN1/CP/GFRA3/SLC15A1/FAM107A/SLC17A4/CNNM2/RBM24/MST1L/PLA2G12B/DHRS11/PYY/SECTM1/CYP3A4/PCK1/ADH1B/CCL19	37	SABATES_COLORECTAL_ADENOMA_DN	C2	CGP
M1926	REACTOME_SYNTHESIS_OF_BILE_ACIDS_AND_BILE_SALTS_VIA_7ALPHA_HYDROXYCHOLESTEROL	10/1820	24/40044	4.0087e-08	1.81376e-06	1.09156e-06	SCP2/NR1H4/CYP8B1/RXRA/AKR1C4/SLC27A5/ABCB11/BAAT/AKR1D1/AKR1C3	10	REACTOME_SYNTHESIS_OF_BILE_ACIDS_AND_BILE_SALTS_VIA_7ALPHA_HYDROXYCHOLESTEROL	C2	CP:REACTOME
M1834	BOQUEST_STEM_CELL_UP	34/1820	262/40044	4.25134e-08	1.90855e-06	1.14861e-06	GLT8D2/F10/LTBP2/SYNE3/ANPEP/CES1/ABCA6/FXYD1/APOE/C3/AOX1/PID1/F3/CDO1/C6/INHBA/SLC39A14/ECM2/GPC3/CFH/DIPK1A/C1S/SERPINF1/BHMT2/ELOVL2/TMEM176B/SLC2A10/FST/SOX9/CTSK/CD302/ADH1B/SERPINA5/SCARA3	34	BOQUEST_STEM_CELL_UP	C2	CGP
M27839	REACTOME_ASSEMBLY_OF_ACTIVE_LPL_AND_LIPC_LIPASE_COMPLEXES	9/1820	19/40044	4.95444e-08	2.21125e-06	1.33078e-06	ANGPTL3/APOA4/PCSK6/LIPC/ANGPTL8/CREB3L3/APOC2/ANGPTL4/APOA5	9	REACTOME_ASSEMBLY_OF_ACTIVE_LPL_AND_LIPC_LIPASE_COMPLEXES	C2	CP:REACTOME
M39336	WP_PYRIMIDINE_METABOLISM	18/1820	86/40044	5.03352e-08	2.23787e-06	1.34681e-06	CDA/POLR2D/POLR3B/DHODH/UPB1/POLR2J/POLD2/DPYS/POLR3GL/PRIM1/NME1-NME2/NME1/TK1/POLR2E/POLE/POLR3C/RRM2/POLR1E	18	WP_PYRIMIDINE_METABOLISM	C2	CP:WIKIPATHWAYS
M1756	SANSOM_APC_MYC_TARGETS	32/1820	240/40044	5.5458e-08	2.44674e-06	1.4725e-06	MINDY1/DHCR24/NFIC/ZNF444/SDC1/FZD5/NBEAL2/SIGMAR1/AMMECR1/LHPP/MEN1/ALKBH2/FEM1B/CREBBP/UBALD1/SHMT1/FAM83G/NME1/ANKRD39/OGFR/TFIP11/PMM1/DENND6B/UBE2K/NDST1/CDC42BPA/POLE/ERCC4/PABPC4/GTF2I/PMF1-BGLAP/POFUT1	32	SANSOM_APC_MYC_TARGETS	C2	CGP
M4562	LENAOUR_DENDRITIC_CELL_MATURATION_UP	21/1820	116/40044	5.83528e-08	2.56463e-06	1.54345e-06	CAT/SCARB1/A2M/GATM/APOC1/APOE/TGM2/ST6GAL1/DUSP1/IRF4/INHBA/SHB/CYB5A/RRP1B/ITGB5/ALOX15/GDF15/DNASE1L3/HSD11B1/MGLL/CEBPA	21	LENAOUR_DENDRITIC_CELL_MATURATION_UP	C2	CGP
M766	KEGG_GLYCINE_SERINE_AND_THREONINE_METABOLISM	11/1820	31/40044	6.04844e-08	2.64318e-06	1.59073e-06	GATM/PIPOX/AGXT/BHMT/SARDH/SHMT1/GLYCTK/CHDH/DMGDH/SDS/SRR	11	KEGG_GLYCINE_SERINE_AND_THREONINE_METABOLISM	C2	CP:KEGG
M5109	KEGG_PYRIMIDINE_METABOLISM	19/1820	98/40044	7.92185e-08	3.39496e-06	2.04317e-06	CDA/POLR2D/POLR3B/DHODH/UPB1/POLR2J/POLD2/DPYS/POLR3GL/PRIM1/NME1-NME2/NME1/TK1/POLR2E/POLE/POLR3C/RRM2/POLR2F/POLR1E	19	KEGG_PYRIMIDINE_METABOLISM	C2	CP:KEGG
M13867	ONDER_CDH1_TARGETS_2_UP	33/1820	257/40044	8.60886e-08	3.67833e-06	2.21371e-06	NID1/LEPR/ZNF22/LTBP2/ANPEP/NUPR1/TFPI/AOX1/PID1/CYP1B1/ABLIM3/DUSP1/FKBP5/DOCK4/CDK5RAP2/TBL1X/PIP4K2A/SERPINF1/IGFBP4/FN1/SLC7A2/GLRX/NECTIN3/NNMT/NAV2/SRR/ARHGAP22/LTBP1/CILK1/CDH2/GRB10/LIN7A/SEPTIN6	33	ONDER_CDH1_TARGETS_2_UP	C2	CGP
M15394	BIOCARTA_AMI_PATHWAY	9/1820	20/40044	8.64286e-08	3.68602e-06	2.21834e-06	F2/F10/PROC/TFPI/FGB/FGA/FGG/PLG/SERPINC1	9	BIOCARTA_AMI_PATHWAY	C2	CP:BIOCARTA
M7146	BIOCARTA_CLASSIC_PATHWAY	8/1820	15/40044	8.66554e-08	3.68886e-06	2.22005e-06	C8A/C3/C6/C2/C5/C1S/C4B/C4A	8	BIOCARTA_CLASSIC_PATHWAY	C2	CP:BIOCARTA
M13337	ICHIBA_GRAFT_VERSUS_HOST_DISEASE_35D_DN	14/1820	54/40044	8.94087e-08	3.79205e-06	2.28214e-06	HMGCS2/LIPC/CES1/HP/CYP2B6/CYP8B1/PDZK1/ELOVL2/VNN1/FABP1/GLYAT/CYP4A11/SLC22A9/RELN	14	ICHIBA_GRAFT_VERSUS_HOST_DISEASE_35D_DN	C2	CGP
M15927	RODRIGUES_DCC_TARGETS_DN	21/1820	119/40044	9.22072e-08	3.89639e-06	2.34494e-06	FMO5/BACE1/CAT/NUPR1/ABAT/ZNF277/PRKAB2/CREBL2/LONP2/ALDH3A2/ECH1/GGCX/SELENOP/SLC2A10/GLRX/TANK/FOXP1/SNX25/MID1/CLSTN3/SEPTIN6	21	RODRIGUES_DCC_TARGETS_DN	C2	CGP
M8901	LANDIS_ERBB2_BREAST_TUMORS_324_DN	24/1820	152/40044	1.04222e-07	4.372e-06	2.63117e-06	SCP2/CPT2/H6PD/FAM107B/CES1/ETFB/COL18A1/TMEM43/GPX3/GHR/MAN1A1/ALAD/CYB5A/HADHB/SPTBN1/MAP4/UGT1A10/MOCS2/CHPT1/PGM1/DECR1/PAPSS2/SOWAHC/LPIN1	24	LANDIS_ERBB2_BREAST_TUMORS_324_DN	C2	CGP
M2230	BHAT_ESR1_TARGETS_NOT_VIA_AKT1_UP	29/1820	211/40044	1.18278e-07	4.88162e-06	2.93787e-06	OSGIN1/SLC47A1/CYP4F22/LRG1/KHK/CYP1B1/TGM2/SEC14L2/SIAH2/SHB/RCL1/SUSD3/UBIAD1/PDZK1/PIP4K2A/NT5DC3/PMM2/IGFBP4/UHRF1/PPARGC1B/POP1/CHD9/CYP4F11/AMZ1/CNKSR3/DHRS3/CCDC3/SLC29A1/B4GALT1	29	BHAT_ESR1_TARGETS_NOT_VIA_AKT1_UP	C2	CGP
M8702	DAZARD_RESPONSE_TO_UV_NHEK_DN	36/1820	300/40044	1.28476e-07	5.18985e-06	3.12338e-06	SLC25A44/PHC2/USP6NL/SH2B3/TTC9/SMAD3/ZCCHC14/NFE2L2/HEG1/RAPGEF2/DOCK4/ADSL/BRD8/FEM1B/CREBBP/ASXL1/ZMYND8/RRP1B/ZNF148/ATP13A3/WDR82/KIAA0232/NFYA/PALM2AKAP2/KANK1/AKR1C3/CHD9/PER2/RRS1/RABGAP1L/ZZZ3/MEGF9/TLK1/E2F5/ZMIZ1/ERBB3	36	DAZARD_RESPONSE_TO_UV_NHEK_DN	C2	CGP
M2504	PHONG_TNF_RESPONSE_NOT_VIA_P38	39/1820	341/40044	1.41522e-07	5.57136e-06	3.35298e-06	SLC30A1/PROX1/TRAPPC4/ARNTL2/SMAD3/CYP1A1/BCL2A1/BCL3/FZD5/TRIB3/CLDN1/RAPGEF2/ABLIM3/TNIP1/DOCK4/SHB/RAB13/ECE1/JAK1/SH3BP4/OGFR/IL6ST/HSPA1B/HSPA1A/IFNAR2/NAV2/MYO1C/BID/G0S2/TANK/NAB1/SOX9/MEGF9/TNFRSF1B/MVD/MID1/EFNA1/OPTN/TRIP10	39	PHONG_TNF_RESPONSE_NOT_VIA_P38	C2	CGP
M5988	REACTOME_SLC_MEDIATED_TRANSMEMBRANE_TRANSPORT	32/1820	250/40044	1.44403e-07	5.67509e-06	3.4154e-06	SLC30A1/SLC30A10/SLC5A9/SLCO2B1/SLC6A12/SLCO1B1/SLC38A4/SLC47A1/SLC13A5/SLC6A1/SLC2A2/SLC38A3/ALB/SLC34A1/SLC2A12/SLC22A7/SLC39A14/SLC38A2/SLC30A3/SLC25A18/CP/SLC26A1/SLC12A7/SLC22A2/SLC7A2/SLC15A1/SLC2A10/SLC22A1/SLC35C1/SLC40A1/SLC50A1/SLC29A1	32	REACTOME_SLC_MEDIATED_TRANSMEMBRANE_TRANSPORT	C2	CP:REACTOME
M27093	REACTOME_METABOLISM_OF_WATER_SOLUBLE_VITAMINS_AND_COFACTORS	21/1820	123/40044	1.65557e-07	6.45139e-06	3.8826e-06	ACACB/AOX1/CYP8B1/NADK2/NADK/MMACHC/MTHFS/SHMT1/FASN/CYB5A/BST1/VNN1/GSTO1/ALDH1L1/MOCS2/PANK1/NNMT/MOCS1/BTD/FPGS/PCCA	21	REACTOME_METABOLISM_OF_WATER_SOLUBLE_VITAMINS_AND_COFACTORS	C2	CP:REACTOME
M4862	REACTOME_RECYCLING_OF_BILE_ACIDS_AND_SALTS	8/1820	16/40044	1.66364e-07	6.47032e-06	3.89399e-06	NR1H4/SLCO1B1/ALB/RXRA/SLC10A1/SLC27A5/ABCB11/BAAT	8	REACTOME_RECYCLING_OF_BILE_ACIDS_AND_SALTS	C2	CP:REACTOME
M6250	KORKOLA_YOLK_SAC_TUMOR	15/1820	65/40044	1.66604e-07	6.47032e-06	3.89399e-06	APOA2/SLC5A9/FYB2/APOA1/VTN/FZD5/EHHADH/C5/PDZK1/C1S/NRG1/METTL7A/FLRT3/CDH2/CHST13	15	KORKOLA_YOLK_SAC_TUMOR	C2	CGP
M39612	WP_FLUOROPYRIMIDINE_ACTIVITY	11/1820	34/40044	1.80157e-07	6.90351e-06	4.1547e-06	CDA/CES1/UPB1/SLC22A7/DPYS/TK1/ABCC4/RRM2/GGH/FPGS/SLC29A1	11	WP_FLUOROPYRIMIDINE_ACTIVITY	C2	CP:WIKIPATHWAYS
M5967	REACTOME_SYNTHESIS_OF_BILE_ACIDS_AND_BILE_SALTS	11/1820	34/40044	1.80157e-07	6.90351e-06	4.1547e-06	SCP2/NR1H4/CYP8B1/RXRA/AKR1C4/SLC27A5/ABCB11/BAAT/AKR1D1/AKR1C3/OSBPL9	11	REACTOME_SYNTHESIS_OF_BILE_ACIDS_AND_BILE_SALTS	C2	CP:REACTOME
M13447	LANDIS_ERBB2_BREAST_PRENEOPLASTIC_DN	14/1820	57/40044	1.86513e-07	7.13519e-06	4.29413e-06	SCP2/CPT2/CES1/ETFB/TMEM43/GPX3/GHR/ALAD/HADHB/CHPT1/PGM1/DECR1/SOWAHC/LPIN1	14	LANDIS_ERBB2_BREAST_PRENEOPLASTIC_DN	C2	CGP
M1606	IVANOVA_HEMATOPOIESIS_EARLY_PROGENITOR	46/1820	443/40044	2.01704e-07	7.6781e-06	4.62086e-06	C1orf131/CHML/OPN3/XKR8/DLAT/SLC25A15/ADGRG3/NKG7/HEG1/QDPR/TMEM98/AK4/REXO5/SHMT1/NME1-NME2/PRPSAP1/RMDN2/OGFR/HSF2BP/SUGCT/GSTO1/ABCC4/CST7/RIOX2/ARSB/STYX/ACSM2B/PANK1/SLC38A10/ABL2/CMTR2/MGAT5/CILK1/ZZZ3/GTF2I/GBP7/AHCY/RNF130/NLN/ELP3/FPGS/FGF3/IMPA2/PATZ1/SEPTIN6/GLB1	46	IVANOVA_HEMATOPOIESIS_EARLY_PROGENITOR	C2	CGP
M15491	HAN_SATB1_TARGETS_DN	42/1820	388/40044	2.19665e-07	8.32052e-06	5.00749e-06	PRUNE1/CHML/SOCS2/ACSF2/TACO1/TNS1/CYP1B1/SEC14L2/DUSP1/ANKRD6/FAM20C/INHBA/NADK/AK4/INHBE/ALDH3A2/IGFBP4/ECH1/PLD3/FN1/NRG1/SELENOP/MATN2/IFIT3/METTL7A/VWA8/SLC16A5/AKR1C3/CDC5L/SLC38A10/G0S2/SECTM1/CILK1/LMNA/SMARCA1/PIGC/PAPOLA/CDH2/KLHL20/ERBB3/PCCA/ECPAS	42	HAN_SATB1_TARGETS_DN	C2	CGP
M15936	NIKOLSKY_BREAST_CANCER_17Q21_Q25_AMPLICON	38/1820	334/40044	2.32624e-07	8.76815e-06	5.27688e-06	RSAD1/CHAD/ACSF2/UTP18/MBTD1/TOM1L1/TRIM25/NACA2/MED13/TACO1/APOH/ABCA6/NME1-NME2/NME1/ERN1/NOL11/FAM20A/NUP85/CDK3/AFMID/TK1/FASN/FOXK2/SLC16A5/RGS9/SLC38A10/LINC00482/HGS/ARL16/MYCBPAP/ARSG/SECTM1/CD7/SOX9/PCTP/C17orf67/DGKE/SEPTIN4	38	NIKOLSKY_BREAST_CANCER_17Q21_Q25_AMPLICON	C2	CGP
M8689	CHIANG_LIVER_CANCER_SUBCLASS_CTNNB1_DN	25/1820	170/40044	2.33948e-07	8.80363e-06	5.29823e-06	CRP/CDA/HABP2/SDSL/CYP4F22/ATP2B2/F3/ACSL4/GLT1D1/INHBE/SLC17A9/SLC25A18/CP/VNN1/TPST1/SLC7A2/SLC15A1/RDH12/NAV2/MYOM1/GLIS3/MGLL/ERICH5/CCL19/SEPTIN6	25	CHIANG_LIVER_CANCER_SUBCLASS_CTNNB1_DN	C2	CGP
M1451	NAKAYAMA_SOFT_TISSUE_TUMORS_PCA2_DN	17/1820	85/40044	2.36076e-07	8.86924e-06	5.33772e-06	AGT/ACACB/CES1/CCL14/GPX3/GPC3/PPP2R1B/CETP/ANGPTL4/METTL7A/AKR1C3/G0S2/MTARC1/PCK1/ADH1B/CEBPA/AQP7	17	NAKAYAMA_SOFT_TISSUE_TUMORS_PCA2_DN	C2	CGP
M8582	RUTELLA_RESPONSE_TO_CSF2RB_AND_IL4_DN	37/1820	321/40044	2.40672e-07	9.02716e-06	5.43276e-06	SLC30A1/SLC43A3/NINJ2/DUSP6/AQP9/OAZ2/SMAD3/CES1/CCL3/NKG7/C3/PID1/ST6GAL1/PLOD3/CCL15/NCOA4/CPM/LAMP1/ITPK1/ALDH3A2/ICAM3/C5AR1/HADHA/NRG1/ATP13A3/CD14/VNN1/SLC16A5/TBC1D16/ACAT1/CHPT1/ANP32A/CTSK/AMPD2/DECR1/IMPA2/GSR	37	RUTELLA_RESPONSE_TO_CSF2RB_AND_IL4_DN	C2	CGP
M27129	REACTOME_EICOSANOIDS	7/1820	12/40044	2.56447e-07	9.54114e-06	5.74208e-06	CYP4A22/CYP4F22/CYP8B1/CYP4F3/CYP4F12/CYP4F11/CYP4A11	7	REACTOME_EICOSANOIDS	C2	CP:REACTOME
M17788	LINDGREN_BLADDER_CANCER_CLUSTER_1_DN	41/1820	378/40044	2.88673e-07	1.06712e-05	6.42217e-06	PRUNE1/SLC43A3/PCSK6/NUPR1/CCL16/ACSF2/NEURL1B/COL18A1/PDXP/GPX3/EPHX1/PMM2/STAT5B/TK1/ICAM3/PMM1/ZNF148/CHDH/IL17RB/SEC24A/ALDH8A1/PALM2AKAP2/PATL1/POLE/APLNR/KPNA2/NAV2/TEX30/FAM83D/BID/GTSE1/MOCS1/ATAD2/AMPD2/RRM2/SFMBT1/NSD2/EFNA1/PPP1R12B/ERBB3/CEBPA	41	LINDGREN_BLADDER_CANCER_CLUSTER_1_DN	C2	CGP
M14877	BASAKI_YBX1_TARGETS_DN	42/1820	392/40044	2.90198e-07	1.07104e-05	6.44575e-06	SLC30A1/H6PD/FRRS1/FAM107B/CAT/SLC6A12/DUSP6/SERPINA1/PCSK6/TFPI/HGD/TM4SF4/KCTD6/PTP4A1/ASS1/AK4/CPM/MAFF/C5orf24/SELENOP/IL6ST/KLHDC10/SBF2/GDF15/UGT1A10/SLC2A10/GLRX/FLRT3/CHD2/MUC1/GRB14/SLC40A1/FAM162A/LAMP2/RESF1/MEGF9/VAC14-AS1/CD302/SGK2/DHRS3/PAPSS2/SEPTIN6	42	BASAKI_YBX1_TARGETS_DN	C2	CGP
M39747	WP_METABOLIC_PATHWAY_OF_LDL_HDL_AND_TG_INCLUDING_DISEASES	8/1820	17/40044	3.01652e-07	1.10622e-05	6.65748e-06	APOA2/PCSK9/APOA1/SCARB1/LIPC/APOE/APOB/CETP	8	WP_METABOLIC_PATHWAY_OF_LDL_HDL_AND_TG_INCLUDING_DISEASES	C2	CP:WIKIPATHWAYS
M1685	ZHONG_SECRETOME_OF_LUNG_CANCER_AND_MACROPHAGE	16/1820	77/40044	3.06041e-07	1.11698e-05	6.72222e-06	FDPS/ITIH2/SDC1/COL18A1/C2/GSTA1/AKR1A1/TUT1/CTSH/IGFBP4/FN1/CP/GSTO1/CD81/PSMA7/PSMB6	16	ZHONG_SECRETOME_OF_LUNG_CANCER_AND_MACROPHAGE	C2	CGP
M11404	CERVERA_SDHB_TARGETS_1_DN	11/1820	36/40044	3.47847e-07	1.24781e-05	7.5096e-06	HMGCS2/ANGPTL3/F2/SULT2A1/CPS1/FTCD/AFP/NINJ2-AS1/HSPA1A/PPFIBP2/A1BG	11	CERVERA_SDHB_TARGETS_1_DN	C2	CGP
M34005	BLANCO_MELO_INFLUENZA_A_INFECTION_A594_CELLS_DN	20/1820	118/40044	3.65405e-07	1.30875e-05	7.87637e-06	OPN3/SDSL/SLC16A13/CMTM8/APBB3/FAM20C/RPL8/PHLDB3/OGFR/PVRIG/MPLKIP/ZNF696/TBC1D16/SLC38A10/SNORD104/NUDT3/SPC24/CEBPA/HSD17B14/GPANK1	20	BLANCO_MELO_INFLUENZA_A_INFECTION_A594_CELLS_DN	C2	CGP
M6391	KEGG_PEROXISOME	16/1820	78/40044	3.6884e-07	1.31696e-05	7.92578e-06	PMVK/GNPAT/SCP2/CAT/PIPOX/AGXT/EHHADH/ACSL4/ECH1/PECR/SOD1/ECI2/BAAT/PXMP2/DDO/HAO1	16	KEGG_PEROXISOME	C2	CP:KEGG
M4779	IGARASHI_ATF4_TARGETS_DN	18/1820	98/40044	4.04186e-07	1.42986e-05	8.60525e-06	OPN3/LEPR/APOH/NEURL1B/SUCLG2/SFXN1/PRKAA1/KIAA0232/HSPA1B/HSPA1A/AKR1C3/PER2/KPNA1/AP5M1/NAB1/LINC00294/LIN7A/SEC24D	18	IGARASHI_ATF4_TARGETS_DN	C2	CGP
M34009	BLANCO_MELO_RESPIRATORY_SYNCYTIAL_VIRUS_INFECTION_A594_CELLS_DN	20/1820	119/40044	4.20596e-07	1.46319e-05	8.80583e-06	HABP2/SERPINA6/SERPINF2/APOH/NEURL1B/EFCAB12/FGFR3/CRIP3/ANXA13/AMBP/C5/CLDN2/PRODH/IL17RB/BAAT/CYP4F12/CLDN3/VMO1/CEBPA-DT/CHST13	20	BLANCO_MELO_RESPIRATORY_SYNCYTIAL_VIRUS_INFECTION_A594_CELLS_DN	C2	CGP
M1966	MIKKELSEN_MEF_LCP_WITH_H3K4ME3	21/1820	130/40044	4.33081e-07	1.50209e-05	9.03991e-06	CYP2J2/SCN2B/OSGIN1/IL1RN/RAB43/MASP1/INHBA/SARDH/ECM2/IFIT1B/SERPINF1/XAF1/CP/TMEM176B/TMEM176A/GLRX/NNMT/MRGPRF/SERPINB8/C1orf54/MYO7A	21	MIKKELSEN_MEF_LCP_WITH_H3K4ME3	C2	CGP
M17856	MULLIGHAN_MLL_SIGNATURE_1_UP	41/1820	384/40044	4.38156e-07	1.51407e-05	9.11205e-06	IL6R/LRRC20/FRAT2/CAT/SLC43A3/NINJ2/SULT2A1/NKG7/IL1RN/UPB1/IQSEC1/TOPBP1/KNG1/POLR2J/RXRA/TOR1AIP1/LAMP1/RBM23/SPG21/SEPHS2/ALDH3A2/PLD3/PMM1/HSPA1A/PER2/BID/GTSE1/TANK/TOLLIP/PCNX1/CD302/SFMBT1/SERPINB8/C1orf54/TOR3A/PLXNC1/CEBPA/RGS14/LMAN2/GNA12/B4GALT1	41	MULLIGHAN_MLL_SIGNATURE_1_UP	C2	CGP
M1555	RUAN_RESPONSE_TO_TNF_DN	16/1820	79/40044	4.43083e-07	1.51407e-05	9.11205e-06	SCARB1/FXYD1/APOC4/TST/ALAD/ORM1/ACADM/FASN/ECH1/PXMP2/NNMT/G0S2/PCK1/DHRS3/CEBPA/AQP7	16	RUAN_RESPONSE_TO_TNF_DN	C2	CGP
M3063	DEBIASI_APOPTOSIS_BY_REOVIRUS_INFECTION_DN	33/1820	276/40044	4.58232e-07	1.51407e-05	9.11205e-06	DHCR24/SLC37A4/LRP5/SARM1/MARCHF2/KHK/MSH6/NAGA/FGFR3/POR/GRHPR/ALDH1B1/MEN1/RBM14/SHMT1/PRPSAP1/GGCX/ITGB5/BDH1/MAP4/KANK1/METTL7A/CBR1/GM2A/SLC38A10/MGAT5/C4B/CILK1/COL2A1/GTF2I/IMPA2/SLC29A1/GLB1	33	DEBIASI_APOPTOSIS_BY_REOVIRUS_INFECTION_DN	C2	CGP
M15193	GRUETZMANN_PANCREATIC_CANCER_UP	39/1820	357/40044	4.64039e-07	1.52887e-05	9.20112e-06	NID1/DLAT/DUSP6/PYGL/SERPINA1/SMAD3/CSK/APOC1/ETFB/IL1RN/SDC1/GOLIM4/C2/EIF4G3/DHX8/FOXK2/GPX4/GPI/FN1/ZMYND8/SOD1/ITGB5/MAP4/GPX1/BST1/CBR1/GM2A/NNMT/TANK/LTBP1/LAMP2/CTSK/CYFIP1/SEM1/PUF60/MYL12A/TRIP10/MSMO1/CAV1	39	GRUETZMANN_PANCREATIC_CANCER_UP	C2	CGP
M777	REACTOME_METABOLISM_OF_NUCLEOTIDES	18/1820	99/40044	4.73143e-07	1.55664e-05	9.36824e-06	CDA/DHODH/SAMHD1/UPB1/ADSL/DPYS/HPRT1/AK4/LHPP/NME1/TK1/GPX1/NUDT9/GLRX/AMPD2/RRM2/NUDT13/GSR	18	REACTOME_METABOLISM_OF_NUCLEOTIDES	C2	CP:REACTOME
M14690	REACTOME_MITOCHONDRIAL_FATTY_ACID_BETA_OXIDATION	11/1820	37/40044	4.74664e-07	1.55719e-05	9.37156e-06	ACSF2/ACAD11/ACADM/HADHB/HADHA/ACOT12/THEM4/ACOT13/PCTP/DECR1/PCCA	11	REACTOME_MITOCHONDRIAL_FATTY_ACID_BETA_OXIDATION	C2	CP:REACTOME
M38970	JINESH_BLEBBISHIELD_TO_IMMUNE_CELL_FUSION_PBSHMS_DN	42/1820	401/40044	5.33515e-07	1.72625e-05	1.0389e-05	HMGCS2/ALDH4A1/PIGR/FRAT2/CAT/SLC38A4/SOCS2/ZFP36L1/UTP18/ABCA6/APOC1/C3/IL1RN/DHRS9/APOL2/ASS1/NFIB/CFH/AKR1C4/SORD/XAF1/SLC27A5/MEMO1/CP/SELENOP/CYP3A5/IFIT3/ASB9/AKR1C3/CYP4F12/CYP4F11/CHPT1/GRB14/FAM162A/CYP3A7/PGM1/AFM/SERPINB8/DHRS3/IMPA2/CEBPA/HSD17B14	42	JINESH_BLEBBISHIELD_TO_IMMUNE_CELL_FUSION_PBSHMS_DN	C2	CGP
M39371	WP_VALPROIC_ACID_PATHWAY	7/1820	13/40044	5.33689e-07	1.72625e-05	1.0389e-05	CYP2C9/ABAT/CYP2B6/EHHADH/ACSM1/HADHB/HADHA	7	WP_VALPROIC_ACID_PATHWAY	C2	CP:WIKIPATHWAYS
M17693	GARY_CD5_TARGETS_UP	47/1820	473/40044	5.3621e-07	1.72954e-05	1.04088e-05	LEPR/SCARB1/ZFP36L1/BCL2A1/CCL3/BCL3/RBFOX2/MPST/CSNK1E/PPARA/CMTM8/NBEAL2/SUCLG2/CCNG1/ZNF277/SUSD3/WAS/TBL1X/NADK/DHTKD1/R3HDM2/INHBE/REXO5/STAT5B/NAGLU/SLC38A2/FASN/FOXK2/GPI/RAB11B/OGFR/SELENOO/SET/MAST2/GM2A/KPNA1/HPCAL1/FAM162A/MEGF9/MEF2A/TOR3A/LPIN1/FAHD2A/APEH/MSMO1/PPP1R18/SEPTIN6	47	GARY_CD5_TARGETS_UP	C2	CGP
M894	REACTOME_ASPARAGINE_N_LINKED_GLYCOSYLATION	35/1820	305/40044	5.58819e-07	1.79492e-05	1.08023e-05	UAP1/F5/SEC16B/TRAPPC4/CMAS/SERPINA1/ASGR2/ASGR1/ST6GAL1/MAN1A1/FUOM/PPP6R3/MIA2/PMM2/SPTBN1/RAB1A/PMM1/TFG/SEC24A/ALG14/SLC35C1/SEC22A/MAN1A2/COG2/MGAT5/SYVN1/MVD/RNF103/UMOD/ANKRD28/SEC24D/SAR1B/LMAN2/B4GALT1/GLB1	35	REACTOME_ASPARAGINE_N_LINKED_GLYCOSYLATION	C2	CP:REACTOME
M34007	BLANCO_MELO_HUMAN_PARAINFLUENZA_VIRUS_3_INFECTION_A594_CELLS_DN	20/1820	122/40044	6.35072e-07	2.02013e-05	1.21576e-05	HABP2/SERPINA6/RAB26/NECAB2/SERPINF2/EFCAB12/FGFR3/AMBP/HSD17B1/PRODH/SLC26A1/VPS37D/CYP4F12/SNORA50C/SPC24/CLDN3/VMO1/CEBPA/HSD17B14/CHST13	20	BLANCO_MELO_HUMAN_PARAINFLUENZA_VIRUS_3_INFECTION_A594_CELLS_DN	C2	CGP
M874	REACTOME_SIGNALING_BY_INTERLEUKINS	46/1820	462/40044	6.66063e-07	2.09842e-05	1.26288e-05	IL6R/IL23R/SAA1/DUSP6/SOCS2/SMAD3/CCL3/CCL3L1/DUSP3/IL1R1/IL1RN/SDC1/IL1RAP/CXCL2/IRF4/IL11RA/JAK1/PPP2R1B/PSMC3/STAT2/CRK/STAT5B/MAP2K7/IL1RL2/FN1/PSMF1/SOD1/IL17RB/IL17RE/IL6ST/GSTO1/ALOX15/IL31/PSMA7/HMGB1/MUC1/TAB3/TNFRSF1B/IL15RA/TOLLIP/MEF2A/SEM1/PSMB6/PTPN23/IL17A/CCL19	46	REACTOME_SIGNALING_BY_INTERLEUKINS	C2	CP:REACTOME
M7623	HELLER_HDAC_TARGETS_SILENCED_BY_METHYLATION_DN	33/1820	281/40044	6.90203e-07	2.16712e-05	1.30422e-05	IL6R/GAS2/DUSP6/SLC25A15/SYNE3/SLC47A1/NFIC/BCL3/SDC1/TRIB3/ST6GAL1/SUCLG2/FGFR3/IRF4/CDK14/INHBE/PMM2/ZMYND8/MAFF/ITGB5/HSPA1B/HSPA1A/GSTO1/GDF15/IFNAR2/CILK1/RASGRP3/TLK1/NSD2/PMF1/ZMIZ1/SEC24D/ECPAS	33	HELLER_HDAC_TARGETS_SILENCED_BY_METHYLATION_DN	C2	CGP
M1613	MILI_PSEUDOPODIA_CHEMOTAXIS_DN	44/1820	435/40044	7.54453e-07	2.34481e-05	1.41116e-05	ADAMTSL4/SLC38A4/ITGA5/KHK/NAGA/F3/TMEM43/DUSP1/POR/RPL8/SLC39A14/NFIB/SIGMAR1/PPP6R3/C1S/SERPINF1/NAGLU/SLC38A2/GPI/PLD3/GPR108/FN1/GGCX/SEMA4C/ZMYND8/SOD1/IL6ST/AGFG2/MATN2/SLC2A10/CNNM2/SLC38A10/PVR/ATRN/SS18L1/EIF1/SYVN1/PUF60/IGSF8/OSBPL9/ZMIZ1/POFUT1/TMEM33/SLC29A1	44	MILI_PSEUDOPODIA_CHEMOTAXIS_DN	C2	CGP
M8776	HELLER_SILENCED_BY_METHYLATION_UP	33/1820	283/40044	8.10393e-07	2.48845e-05	1.49761e-05	IL6R/RGS13/CEL/ABAT/APOC1/APOE/TFPI/CYP1B1/UPB1/FKBP5/ZER1/RAB13/CTSH/SERPINF1/IGFBP4/HSD17B1/DHX8/C5AR1/HSPA1A/CYP3A5/IFIT3/METTL7A/CST7/MUC1/PYY/TANK/RELN/SMARCA1/TNFRSF1B/VAMP8/CLDN3/IL17A/CCL19	33	HELLER_SILENCED_BY_METHYLATION_UP	C2	CGP
M27889	REACTOME_BIOSYNTHESIS_OF_SPECIALIZED_PRORESOLVING_MEDIATORS_SPMS_	8/1820	19/40044	8.64276e-07	2.62936e-05	1.58241e-05	CYP2C9/CYP2C8/CYP1A1/GPX4/PTGR1/ALOX15/CYP3A4/CYP2E1	8	REACTOME_BIOSYNTHESIS_OF_SPECIALIZED_PRORESOLVING_MEDIATORS_SPMS_	C2	CP:REACTOME
M15472	VECCHI_GASTRIC_CANCER_EARLY_DN	40/1820	380/40044	8.66491e-07	2.63018e-05	1.5829e-05	FMO5/IL6R/RGS13/LEPR/CYP2C18/CYP2C9/APOC3/APOA1/ABAT/SULT2A1/PID1/CYP1B1/KLF15/SLC2A2/ETNPPL/F11/GPX3/C6/GHR/SLC2A12/FKBP5/GSTA1/CFH/TMPRSS6/IDUA/SELENOP/PALM2AKAP2/METTL7A/SLC15A1/FAM107A/DTNA/ASAH2/PTGDR2/CYP3A4/BNIP3/SMARCA1/CD302/ADH1B/ELL2/SEPTIN6	40	VECCHI_GASTRIC_CANCER_EARLY_DN	C2	CGP
M29777	REACTOME_NR1H2_AND_NR1H3_MEDIATED_SIGNALING	12/1820	47/40044	8.89176e-07	2.69444e-05	1.62158e-05	ANGPTL3/APOC1/APOE/APOC2/APOC4/ABCG8/ABCG5/RXRA/TBL1X/CETP/FASN/PCK1	12	REACTOME_NR1H2_AND_NR1H3_MEDIATED_SIGNALING	C2	CP:REACTOME
M13903	NELSON_RESPONSE_TO_ANDROGEN_UP	16/1820	83/40044	8.94777e-07	2.70429e-05	1.62751e-05	UAP1/DHCR24/FKBP5/ORM2/SORD/SLC38A2/SELENOP/PALM2AKAP2/CDC14B/ABCC4/MYL12A/HSD17B14/SEC24D/ELL2/GSR/B4GALT1	16	NELSON_RESPONSE_TO_ANDROGEN_UP	C2	CGP
M4680	DAVICIONI_TARGETS_OF_PAX_FOXO1_FUSIONS_UP	31/1820	258/40044	9.0612e-07	2.73141e-05	1.64383e-05	NID1/SOCS2/GATM/ABAT/COL18A1/CSNK1E/HEG1/DUSP1/INHBA/ASS1/GPC3/JAK1/DIPK1A/NCOA4/CARHSP1/MAP4K4/MAFF/PALM2AKAP2/FST/FGGY/NNMT/HPCAL1/MGAT5/LTBP1/PON2/E2F5/RWDD3/PLXNC1/PCCA/CAV1/SEPTIN6	31	DAVICIONI_TARGETS_OF_PAX_FOXO1_FUSIONS_UP	C2	CGP
M227	GRYDER_PAX3FOXO1_ENHANCERS_KO_DOWN	44/1820	438/40044	9.08529e-07	2.73509e-05	1.64604e-05	PROX1/CDON/SCARB1/TSPAN9/DUSP6/GLRX5/PCSK6/PIPOX/NFE2L2/SDC1/PID1/MSH6/SFXN1/ELMO1/CDK14/ASS1/NPM3/MAP4K4/SOD1/RRP1B/NRG1/PPP4R2/NFYA/ACTR3C/TPST1/SLC7A2/SBF2/CD81/MOCS2/FGGY/NAV2/SLC38A10/ATRN/ERGIC1/CRPPA/PON2/PIGC/TMEM177/BTD/FAM151B/CCDC3/ZMIZ1/SRSF6/GNAZ	44	GRYDER_PAX3FOXO1_ENHANCERS_KO_DOWN	C2	CGP
M2461	DELACROIX_RARG_BOUND_MEF	39/1820	367/40044	9.31973e-07	2.79835e-05	1.68411e-05	NID1/USP6NL/FAM107B/ITIH2/GAS2/FTH1/RHOD/DENND2B/PITPNM2/TSPAN9/DUSP6/SYNE3/NUPR1/PLCD3/IL1RN/AOX1/TPST2/DUSP1/ACADM/PMM2/FAM20A/FN1/SPTBN1/CP/MAST2/GDF15/MRGPRF/USPL1/LTBP1/RESF1/TMEM127/AMPD2/ZNF438/DHRS3/EFNA1/SIRT6/ANKRD24/PLAGL2/GSR	39	DELACROIX_RARG_BOUND_MEF	C2	CGP
M14314	KEGG_PURINE_METABOLISM	23/1820	159/40044	9.40317e-07	2.81973e-05	1.69698e-05	PRUNE1/PKLR/ADCY10/POLR2D/POLR3B/POLR2J/POLD2/ADSL/HPRT1/POLR3GL/AK4/PRIM1/NME1-NME2/NME1/POLR2E/POLE/NUDT9/AMPD2/POLR3C/RRM2/PAPSS2/POLR2F/POLR1E	23	KEGG_PURINE_METABOLISM	C2	CP:KEGG
M9719	CAVARD_LIVER_CANCER_MALIGNANT_VS_BENIGN	10/1820	32/40044	9.44525e-07	2.82499e-05	1.70014e-05	A1CF/FTH1/CES1/FGB/FGA/CD14/PTGR1/FST/FABP1/GGH	10	CAVARD_LIVER_CANCER_MALIGNANT_VS_BENIGN	C2	CGP
M34008	BLANCO_MELO_RESPIRATORY_SYNCYTIAL_VIRUS_INFECTION_A594_CELLS_UP	33/1820	285/40044	9.49755e-07	2.83695e-05	1.70734e-05	KIAA1217/SERPING1/KRT17/SH2B3/SLC6A12/ARNTL2/ITGA5/BCL2A1/ANPEP/CCL3/TNFSF14/C3/AOX1/GCKR/SAMHD1/TGM2/APOL2/F3/IL1RAP/CXCL2/IGFBP1/STAT2/CPM/C1S/XAF1/MAFF/HSPA1B/IFIT3/RASGRP3/TNFRSF1B/IL15RA/SERPINB8/ZMIZ1-AS1	33	BLANCO_MELO_RESPIRATORY_SYNCYTIAL_VIRUS_INFECTION_A594_CELLS_UP	C2	CGP
M27554	REACTOME_DISEASES_OF_METABOLISM	30/1820	246/40044	9.87046e-07	2.93691e-05	1.7675e-05	ADAMTSL4/MAT1A/SLC37A4/PAH/CYP4F22/SDC1/KHK/CYP1B1/ALDOB/GALT/GPC3/FMO3/MMACHC/GPC6/PMM2/NAGLU/UGT1A4/IDUA/ALG14/ARSB/CYP21A2/GCLM/MUC1/PGM1/AHCY/BTD/PAPSS2/PCCA/B4GALT1/GLB1	30	REACTOME_DISEASES_OF_METABOLISM	C2	CP:REACTOME
M4785	FULCHER_INFLAMMATORY_RESPONSE_LECTIN_VS_LPS_DN	45/1820	454/40044	9.91611e-07	2.94668e-05	1.77338e-05	CELF1/SERPING1/SCARB1/GATM/NUPR1/CES1/APOC1/HEG1/GPX3/DUSP1/C2/FGL2/TBC1D2/CPM/C1S/SEPHS2/XAF1/FAM20A/SUGP2/COMT/HSCB/SLC12A7/CD14/SELENOP/CAST/HSPA1B/TCAF1/KANK1/IFIT3/PATL1/SDS/METTL7A/CHPT1/SECTM1/CYP3A4/BNIP3/CTSK/IL15RA/CD302/VAMP5/SGTB/CHST13/TMEM212/SEC24D/CCL19	45	FULCHER_INFLAMMATORY_RESPONSE_LECTIN_VS_LPS_DN	C2	CGP
M5688	CADWELL_ATG16L1_TARGETS_UP	18/1820	104/40044	1.00704e-06	2.98099e-05	1.79403e-05	APOA4/APOA1/SAA1/SERPINA10/HP/AP1M1/APOC2/ETNPPL/CXCL2/PDZK1/IFIT1B/BST1/VNN1/ZKSCAN1/FABP1/TMEM87A/CYP2E1/FAM241A	18	CADWELL_ATG16L1_TARGETS_UP	C2	CGP
M27060	REACTOME_HEME_DEGRADATION	7/1820	14/40044	1.02525e-06	3.01937e-05	1.81713e-05	SLCO2B1/SLCO1B1/ALB/GSTA1/ABCC2/UGT1A4/FABP1	7	REACTOME_HEME_DEGRADATION	C2	CP:REACTOME
M15835	RIGGINS_TAMOXIFEN_RESISTANCE_DN	28/1820	221/40044	1.0423e-06	3.06566e-05	1.84499e-05	NFYB/PYGL/ZFP36L1/ABAT/CYP1B1/RAPGEF2/ALB/ACADM/ZNF148/IL17RB/UBE2K/KIAA0232/IL6ST/ELOVL2/NAT1/UGT1A10/EFR3A/EIF1AX/MUC1/NAB1/SOX9/LAMP2/RABGAP1L/GTF2I/PAPOLA/CD302/SERPINA5/TMEM33	28	RIGGINS_TAMOXIFEN_RESISTANCE_DN	C2	CGP
M4780	WANG_SMARCE1_TARGETS_DN	40/1820	383/40044	1.05781e-06	3.10732e-05	1.87006e-05	OPN3/NUDC/DLAT/RRAS2/CAT/CELF1/C11orf24/DUSP6/BDKRB2/SPATA5L1/CYP1B1/SAMHD1/TGM2/RBFOX2/QDPR/CXCL2/SFXN1/MAN1A1/PTP4A1/ZNHIT1/MTOR/EIF4G3/TLCD4/NRG1/BST1/HSPA1B/HSPA1A/GDF15/EIF1AX/TEX30/BNIP3/GLRX2/MEF2A/E2F5/MID1/FH/RWDD3/TMEM33/SLC29A1/CAV1	40	WANG_SMARCE1_TARGETS_DN	C2	CGP
M2631	FARMER_BREAST_CANCER_APOCRINE_VS_BASAL	36/1820	329/40044	1.21272e-06	3.51749e-05	2.11691e-05	HMGCS2/FMO5/ECHDC2/DHCR24/CYP2J2/ARNTL2/CES1/ETFB/HGD/PRKAA1/GHR/HPRT1/AKR1A1/AK4/SEPHS2/LONP2/FASN/CYB5A/SH3BP4/ZMYND8/SELENOP/KANK1/SLC2A10/ZKSCAN1/AKR1D1/NAV2/TMEM87A/DCAF6/PDLIM1/PON2/KMO/MID1/OPTN/PAPSS2/MSMO1/SAR1B	36	FARMER_BREAST_CANCER_APOCRINE_VS_BASAL	C2	CGP
M1947	CHEN_LIVER_METABOLISM_QTL_CIS	17/1820	95/40044	1.2329e-06	3.57153e-05	2.14943e-05	FCER1G/APOA2/UAP1/SLC30A1/AGXT/SDHC/FMO4/TOR1AIP1/SCLY/APCS/MAB21L4/RABGAP1L/GLRX2/MTARC1/KMO/DUSP23/IGSF8	17	CHEN_LIVER_METABOLISM_QTL_CIS	C2	CGP
M11171	DACOSTA_UV_RESPONSE_VIA_ERCC3_UP	35/1820	316/40044	1.28082e-06	3.67338e-05	2.21073e-05	FRAT2/OAZ2/DUSP3/TRIM25/CYP1B1/TST/KCNJ4/MBD4/FGFR3/CDO1/FAM8A1/ZNHIT1/SIGMAR1/IL11RA/GRHPR/ALDH1B1/EPHX1/HHEX/PSMC3/SHMT1/TK1/ICAM3/PLD3/SLC30A3/OGFR/HSPA1A/NAT1/GNL1/ZKSCAN1/PER2/TEX30/PVR/MVD/RNF103/EFNA1	35	DACOSTA_UV_RESPONSE_VIA_ERCC3_UP	C2	CGP
M4086	KEGG_PROPANOATE_METABOLISM	10/1820	33/40044	1.29993e-06	3.7143e-05	2.23536e-05	ACACB/ABAT/EHHADH/SUCLG2/ALDH1B1/ACADM/ALDH3A2/HADHA/ACAT1/PCCA	10	KEGG_PROPANOATE_METABOLISM	C2	CP:KEGG
M12428	MCBRYAN_PUBERTAL_BREAST_4_5WK_DN	26/1820	199/40044	1.39248e-06	3.89186e-05	2.34221e-05	COQ8A/NID1/DLAT/LRP5/SH2B3/ACSF2/NFIC/APOC2/PLIN5/TNS1/EHHADH/KLF15/SFXN1/MPZ/PPP6R3/CARHSP1/IGFBP4/ECH1/CP/PPARGC1B/ALDH1L1/GM2A/ACAT1/MYO1C/MTARC1/GRB10	26	MCBRYAN_PUBERTAL_BREAST_4_5WK_DN	C2	CGP
M5549	TURASHVILI_BREAST_LOBULAR_CARCINOMA_VS_LOBULAR_NORMAL_UP	17/1820	96/40044	1.43517e-06	4.00629e-05	2.41108e-05	FMO5/PIGR/CYP2J2/KRT17/SERPINA1/TOM1L1/PDZK1/RAB1A/IL17RB/FAM76B/CYP4X1/BORCS7/ISM1/CHPT1/HSDL2/LAMP2/PAPOLA	17	TURASHVILI_BREAST_LOBULAR_CARCINOMA_VS_LOBULAR_NORMAL_UP	C2	CGP
M6520	BLALOCK_ALZHEIMERS_DISEASE_INCIPIENT_UP	40/1820	388/40044	1.46623e-06	4.06989e-05	2.44936e-05	IL6R/CPT2/PAH/NFIC/APOC1/APOC4/ZNF444/APOL2/FGFR3/FGL1/C5/MLANA/WAS/CPM/SCLY/GGCX/ZC3H7B/NDST1/CAST/SEC63/AGFG2/MATN2/UGT1A10/APLNR/RGS9/CYP4F3/CDC5L/SLC35C1/TBC1D5/PRDX6/NEK7/CHD2/GTF2I/RBCK1/SGK2/ERAP1/SLAMF1/KLHL20/CEBPA/GNAZ	40	BLALOCK_ALZHEIMERS_DISEASE_INCIPIENT_UP	C2	CGP
M27849	REACTOME_HDL_REMODELING	6/1820	10/40044	1.56777e-06	4.12637e-05	2.48335e-05	APOC3/APOA1/APOE/APOC2/ALB/CETP	6	REACTOME_HDL_REMODELING	C2	CP:REACTOME
M39557	WP_LIVER_X_RECEPTOR_PATHWAY	6/1820	10/40044	1.56777e-06	4.12637e-05	2.48335e-05	CYP2B6/ABCG8/ABCG5/RXRA/FASN/CYP3A4	6	WP_LIVER_X_RECEPTOR_PATHWAY	C2	CP:WIKIPATHWAYS
M39697	WP_COMPOSITION_OF_LIPID_PARTICLES	6/1820	10/40044	1.56777e-06	4.12637e-05	2.48335e-05	APOA2/APOC3/APOA1/APOE/APOB/CETP	6	WP_COMPOSITION_OF_LIPID_PARTICLES	C2	CP:WIKIPATHWAYS
M2424	YANG_BCL3_TARGETS_UP	36/1820	333/40044	1.61068e-06	4.22963e-05	2.54549e-05	IL6R/SLC37A4/A2M/GATM/HP/FXYD7/NRTN/SDC1/KHK/VPS54/ACAD11/MASP1/PGM2/CDO1/FGL2/MBNL3/ACADM/CPT1A/STAT2/FASN/UPK1A/ANGPTL4/HADHA/CP/IFIT3/NDUFA2/GLRX/TXNL4B/FAM83D/GBP7/RRM2/DECR1/KIF20B/HPX/SEPTIN4/AQP7	36	YANG_BCL3_TARGETS_UP	C2	CGP
M3397	KEGG_BUTANOATE_METABOLISM	10/1820	34/40044	1.7665e-06	4.61775e-05	2.77907e-05	HMGCS2/ABAT/EHHADH/ALDH1B1/ACSM1/ALDH3A2/HADHA/BDH1/ACAT1/ACSM5	10	KEGG_BUTANOATE_METABOLISM	C2	CP:KEGG
M3069	LENAOUR_DENDRITIC_CELL_MATURATION_DN	20/1820	130/40044	1.78062e-06	4.64413e-05	2.79495e-05	IL6R/FCER1G/DUSP6/SERPINA1/ANPEP/CES1/C3/CXCL2/FGL2/NFYC/NCOA4/SERPINF1/DHX8/C5AR1/BST1/CD14/CTSK/TNFRSF1B/PUF60/GSR	20	LENAOUR_DENDRITIC_CELL_MATURATION_DN	C2	CGP
M7089	OSWALD_HEMATOPOIETIC_STEM_CELL_IN_COLLAGEN_GEL_DN	32/1820	280/40044	1.83038e-06	4.74704e-05	2.85688e-05	H6PD/RRAS2/SPATA5L1/CES1/LDLRAD4/RIOK3/TNS1/ALB/PLG/ANKRD6/ZNF277/ASS1/NFIB/PPP4R3A/SERPINF1/IL17RB/HSPA1B/HSPA1A/SET/ZKSCAN1/AKR1D1/CILK1/BNIP3/RASGRP3/MEF2A/TLK1/ERAP1/CEPT1/C1orf54/SLC50A1/SRSF6/MSMO1	32	OSWALD_HEMATOPOIETIC_STEM_CELL_IN_COLLAGEN_GEL_DN	C2	CGP
M2458	SANDERSON_PPARA_TARGETS	7/1820	15/40044	1.84652e-06	4.77277e-05	2.87236e-05	HMGCS2/CPT2/EHHADH/ACADM/ALDH3A2/G0S2/DECR1	7	SANDERSON_PPARA_TARGETS	C2	CGP
M39328	WP_CODEINE_AND_MORPHINE_METABOLISM	7/1820	15/40044	1.84652e-06	4.77277e-05	2.87236e-05	CYP2C8/SLCO1B1/ABCC2/UGT1A6/UGT2B4/UGT1A10/CYP3A4	7	WP_CODEINE_AND_MORPHINE_METABOLISM	C2	CP:WIKIPATHWAYS
M2018	MIKKELSEN_NPC_LCP_WITH_H3K4ME3	13/1820	59/40044	1.93281e-06	4.96792e-05	2.98981e-05	AGT/CYP2J2/PIPOX/MASP1/SARDH/ECM2/SLC25A18/CP/KIAA0232/TMEM176A/GLRX/SERPINB8/C1orf54	13	MIKKELSEN_NPC_LCP_WITH_H3K4ME3	C2	CGP
M19541	REN_ALVEOLAR_RHABDOMYOSARCOMA_DN	41/1820	407/40044	1.96304e-06	5.0344e-05	3.02982e-05	UAP1/SCP2/BACE1/CAT/ITGA5/SMAD3/TPST2/TMEM43/ATOX1/DUSP1/INHBA/SLC39A14/ACSL4/AMMECR1/WDR45/EPHX1/JAK1/C1S/LAMP1/NUCB1/FN1/RAB1A/NRG1/SEC24A/NDST1/CAST/TPST1/GSTO1/CD81/CBR1/GLRX/NNMT/LAMP2/GRAMD2B/PAPSS2/SEC24D/ELL2/CAV1/SCARA3/ENG/B4GALT1	41	REN_ALVEOLAR_RHABDOMYOSARCOMA_DN	C2	CGP
M1432	SANSOM_APC_TARGETS_DN	37/1820	352/40044	2.26641e-06	5.7723e-05	3.47391e-05	MOGAT2/AOC1/RDH16/PIPOX/SEC14L2/PPARA/SLC2A2/ST6GAL1/ALB/IRF4/GSTA1/ALDOB/CD160/NR1I3/ABCC2/PRPSAP1/CYB5A/GPX4/GHRL/TFR2/CYP3A43/CST7/CMBL/ACOT13/FABP1/CHPT1/CD7/ITGAE/CD302/VAMP5/BTD/PAPSS2/MYO7A/SEPTIN4/PAX8/GNAZ/SAR1B	37	SANSOM_APC_TARGETS_DN	C2	CGP
M10952	KAAB_HEART_ATRIUM_VS_VENTRICLE_UP	30/1820	256/40044	2.26832e-06	5.7723e-05	3.47391e-05	NR0B2/F10/NUPR1/DHODH/CCL14/NRTN/IL1R1/HEG1/CDO1/JADE2/GPX3/PLOD3/MYL7/FGL2/CDK14/NPPA/CFH/AKR1A1/STAT5B/NUCB1/ASXL1/DESI1/CD81/RARRES2/MGAT5/RABGAP1L/COL2A1/RELN/VAMP5/SERPINB8	30	KAAB_HEART_ATRIUM_VS_VENTRICLE_UP	C2	CGP
M1696	WOOD_EBV_EBNA1_TARGETS_UP	18/1820	110/40044	2.33574e-06	5.93078e-05	3.56928e-05	OPN3/SCARB1/C3/NFE2L2/FGFR3/ASS1/EPHX1/INHBC/C1S/SORD/FASN/CHERP/HSPA1B/HSPA1A/AKR1C3/GCLM/NAB1/SLC29A1	18	WOOD_EBV_EBNA1_TARGETS_UP	C2	CGP
M27869	REACTOME_SIGNALING_BY_NUCLEAR_RECEPTORS	33/1820	297/40044	2.37086e-06	6.01332e-05	3.61896e-05	ANGPTL3/POLR2D/DLAT/RDH16/APOC1/APOE/APOC2/APOC4/DHRS9/ABCG8/ABCG5/KCTD6/ADH1A/FKBP5/POLR2J/RXRA/TBL1X/CPT1A/CREBBP/CETP/FASN/POLR2E/ALDH8A1/H2BC1/H4C9/KANK1/AKR1C3/KPNA2/PCK1/DHRS3/CRABP1/POLR2F/CAV1	33	REACTOME_SIGNALING_BY_NUCLEAR_RECEPTORS	C2	CP:REACTOME
M1124	MCBRYAN_PUBERTAL_TGFB1_TARGETS_UP	23/1820	168/40044	2.47779e-06	6.27024e-05	3.77358e-05	DLAT/SOCS2/NFIC/TNS1/TGM2/F3/SIAH2/NFIB/CRK/STAT5B/FN1/OGFR/COMT/CP/CD14/ACAT1/G0S2/SOX9/FOXP1/SMARCA1/GRB10/TJP2/EGLN1	23	MCBRYAN_PUBERTAL_TGFB1_TARGETS_UP	C2	CGP
M15069	ZHANG_ANTIVIRAL_RESPONSE_TO_RIBAVIRIN_UP	9/1820	28/40044	2.5541e-06	6.43554e-05	3.87306e-05	VTN/FGA/ASS1/CFH/C1S/HSPA1B/CD81/PDLIM1/SOX9	9	ZHANG_ANTIVIRAL_RESPONSE_TO_RIBAVIRIN_UP	C2	CGP
M2155	MCBRYAN_PUBERTAL_BREAST_6_7WK_UP	25/1820	193/40044	2.57921e-06	6.48464e-05	3.90261e-05	IL6R/LRP5/SH2B3/NFIC/TNS1/FGG/NFIB/TBL1X/BRD8/PPP6R3/IGFBP4/STAT5B/OGFR/COMT/CP/NDST1/IL6ST/GM2A/SLC38A10/MYO1C/SOX9/RESF1/GBP7/GRB10/EGLN1	25	MCBRYAN_PUBERTAL_BREAST_6_7WK_UP	C2	CGP
M11835	KEGG_VALINE_LEUCINE_AND_ISOLEUCINE_DEGRADATION	11/1820	44/40044	3.17494e-06	7.81185e-05	4.70136e-05	HMGCS2/ABAT/AOX1/EHHADH/ALDH1B1/ACADM/ALDH3A2/HADHB/HADHA/ACAT1/PCCA	11	KEGG_VALINE_LEUCINE_AND_ISOLEUCINE_DEGRADATION	C2	CP:KEGG
M285	PID_HNF3A_PATHWAY	11/1820	44/40044	3.17494e-06	7.81185e-05	4.70136e-05	C4BPB/CYP2C18/SERPINA1/VTN/NFIC/APOB/COL18A1/NFIB/SCGB1A1/CREBBP/SOD1	11	PID_HNF3A_PATHWAY	C2	CP:PID
M39570	WP_AMINO_ACID_METABOLISM	16/1820	91/40044	3.19924e-06	7.86324e-05	4.73228e-05	HMGCS2/GPT2/TAT/CPS1/EHHADH/FTCD/MPST/BHMT/ASS1/ACADM/OTC/SDS/GCLM/PCK1/FH/GSR	16	WP_AMINO_ACID_METABOLISM	C2	CP:WIKIPATHWAYS
M2668	KEGG_BETA_ALANINE_METABOLISM	8/1820	22/40044	3.2353e-06	7.93493e-05	4.77543e-05	ABAT/EHHADH/UPB1/DPYS/ALDH1B1/ACADM/ALDH3A2/HADHA	8	KEGG_BETA_ALANINE_METABOLISM	C2	CP:KEGG
M12484	REACTOME_GAMMA_CARBOXYLATION_TRANSPORT_AND_AMINO_TERMINAL_CLEAVAGE_OF_PROTEINS	6/1820	11/40044	3.31559e-06	8.08022e-05	4.86287e-05	F2/F10/PROC/GGCX/PROZ/F9	6	REACTOME_GAMMA_CARBOXYLATION_TRANSPORT_AND_AMINO_TERMINAL_CLEAVAGE_OF_PROTEINS	C2	CP:REACTOME
M27835	REACTOME_PHENYLALANINE_AND_TYROSINE_METABOLISM	6/1820	11/40044	3.31559e-06	8.08022e-05	4.86287e-05	PAH/HPD/TAT/HGD/QDPR/KYAT1	6	REACTOME_PHENYLALANINE_AND_TYROSINE_METABOLISM	C2	CP:REACTOME
M2139	LU_EZH2_TARGETS_UP	32/1820	288/40044	3.3472e-06	8.14862e-05	4.90404e-05	PMVK/SNHG10/CSK/ETFB/CLDND2/CYP1B1/TRIB3/GUCD1/PDXP/FGA/ATOX1/ZNHIT1/GALT/WDR45/SDHC/PSMC3/ALKBH2/CPM/GFOD2/FOXK2/OGFR/HSCB/IFIT3/CBR1/RARRES2/G0S2/C1orf210/STK19/HSDL2/LMNA/TOR3A/B4GALT1	32	LU_EZH2_TARGETS_UP	C2	CGP
M39337	WP_VITAMIN_B12_METABOLISM	12/1820	53/40044	3.52538e-06	8.53728e-05	5.13793e-05	CRP/MAT1A/APOA1/SAA1/F2/SCARB1/APOE/APOB/ALB/PLG/SOD1/SAA4	12	WP_VITAMIN_B12_METABOLISM	C2	CP:WIKIPATHWAYS
M1347	SCHAEFFER_PROSTATE_DEVELOPMENT_6HR_DN	44/1820	462/40044	3.71171e-06	8.95086e-05	5.38684e-05	ABLIM1/CAT/DENND2B/VPS54/SNRPD3/TBC1D10A/RBFOX2/GOLIM4/INHBA/CDK14/CDK5RAP2/MIA2/PPP4R3A/CREBBP/CLPTM1/UHRF1/SPTBN1/ZMYND8/RANGAP1/ITGB5/C5orf24/OARD1/NFYA/KLHDC10/PTGR1/SET/TBC1D16/CHD9/SMG6/SLC38A10/HGS/ERGIC1/NEK7/CHPT1/SOX9/NUDT3/TLK1/TJP2/DHRS3/APH1A/AKTIP/POFUT1/PLAGL2/GSR	44	SCHAEFFER_PROSTATE_DEVELOPMENT_6HR_DN	C2	CGP
M1746	ZHENG_FOXP3_TARGETS_IN_THYMUS_UP	25/1820	197/40044	3.74525e-06	9.00346e-05	5.4185e-05	SOCS2/LDLRAD4/ASXL2/VPS54/SAMHD1/MAN1A1/FAM8A1/IRF4/DIPK1A/PIP4K2A/STAT5B/CAST/SEC63/MTFR1/FAM76B/CHD9/IFNAR2/ZKSCAN3/TMEM64/TBC1D5/MAN1A2/NEK7/RABGAP1L/LINC-PINT/SLAMF1	25	ZHENG_FOXP3_TARGETS_IN_THYMUS_UP	C2	CGP
M6122	BROWNE_HCMV_INFECTION_20HR_UP	28/1820	237/40044	4.15526e-06	9.83511e-05	5.919e-05	C4BPB/PROX1/USP6NL/CELF1/ABAT/DUSP3/APOE/PPARA/SIAH2/PAK3/XAF1/OGFR/GNL1/CDC5L/TEX30/ATRN/AKAP8L/RABGAP1L/COL2A1/ZPR1/STIMATE/ELK4/ERBB3/SEPTIN4/RNF126/PLAGL2/GNAZ/IMPA1	28	BROWNE_HCMV_INFECTION_20HR_UP	C2	CGP
M1757	SANSOM_APC_TARGETS_REQUIRE_MYC	27/1820	224/40044	4.19772e-06	9.90506e-05	5.9611e-05	ZNF444/DUS3L/NBEAL2/SIGMAR1/CCDC163/LHPP/ALKBH2/CREBBP/TMEM186/SHMT1/NME1/TK1/MAP4K4/ANKRD39/TFIP11/PMM1/DENND6B/CDC42BPA/POLE/SETD4/ERCC4/BID/GTSE1/ZBED3/PABPC4/PMF1-BGLAP/POFUT1	27	SANSOM_APC_TARGETS_REQUIRE_MYC	C2	CGP
M27915	REACTOME_PEROXISOMAL_PROTEIN_IMPORT	13/1820	63/40044	4.22032e-06	9.9482e-05	5.98706e-05	GNPAT/SCP2/CAT/PIPOX/AGXT/EHHADH/LONP2/ECH1/PECR/ECI2/BAAT/DDO/HAO1	13	REACTOME_PEROXISOMAL_PROTEIN_IMPORT	C2	CP:REACTOME
M4203	LASTOWSKA_NEUROBLASTOMA_COPY_NUMBER_UP	24/1820	186/40044	4.34248e-06	0.000101944	6.13525e-05	VTN/CCL14/ACBD4/UTP18/MED13/TACO1/ASGR1/SNHG16/KHK/CRK/ALDH3A2/HSD17B1/NME1/NOL11/NUP85/TK1/FOXK2/KPNA2/TMEM220/SRR/EFCAB13/SLC38A10/ARL16/MYO1C	24	LASTOWSKA_NEUROBLASTOMA_COPY_NUMBER_UP	C2	CGP
M4861	VERHAAK_AML_WITH_NPM1_MUTATED_UP	24/1820	186/40044	4.34248e-06	0.000101944	6.13525e-05	CAT/SERPINA1/AQP9/BCL2A1/CCL3/CYP1B1/CXCL2/C2/FGL2/C5AR1/CD14/SELENOP/CAST/VNN1/TMEM176B/TMEM176A/ABCC4/GDF15/G0S2/ARHGAP22/SECTM1/LTBP1/LMNA/RASGRP3	24	VERHAAK_AML_WITH_NPM1_MUTATED_UP	C2	CGP
M2487	FORTSCHEGGER_PHF8_TARGETS_UP	31/1820	278/40044	4.38972e-06	0.000102739	6.18308e-05	HLX/CHML/NFYB/A2M/NUPR1/GPT2/MBTD1/TFPI/FZD5/TCP10L/KLHL7/NEK4/MAN1A1/PTP4A1/ECM2/ECE1/INHBE/RIDA/SET/GPR180/SETD4/MOCS2/BID/PABPC4/MGAT5/RBM33/NLN/GRB10/E2F5/DHRS3/EFNA1	31	FORTSCHEGGER_PHF8_TARGETS_UP	C2	CGP
M8646	BOYLAN_MULTIPLE_MYELOMA_C_D_DN	31/1820	278/40044	4.38972e-06	0.000102739	6.18308e-05	RGS13/KIAA1217/RRAS2/PYGL/GATM/HP/LRG1/NKG7/C3/KHK/AFP/FGL2/PON3/RMDN2/ITGB5/CP/SELENOP/TMEM176B/TMEM176A/SLC16A5/HSD11B1/ARSG/CD7/RASGRP3/MEGF9/CDH2/GGH/DHRS3/GNAZ/SEC24D/ELL2	31	BOYLAN_MULTIPLE_MYELOMA_C_D_DN	C2	CGP
M19068	CERVERA_SDHB_TARGETS_2	18/1820	115/40044	4.48526e-06	0.000103377	6.22146e-05	FMO5/F5/LEPR/APOA1/GAS2/PAH/A2M/LTBP2/ATP2B2/IL1RAP/AFP/DUSP1/C2/CTSH/TTR/MATN2/METTL7A/APOM	18	CERVERA_SDHB_TARGETS_2	C2	CGP
M7995	HOSHIDA_LIVER_CANCER_SUBCLASS_S2	18/1820	115/40044	4.48526e-06	0.000103377	6.22146e-05	ITIH2/RPS25/ATP2B2/FGFR3/AFP/GPC3/RPS27/NCOA4/RRP1B/TFIP11/UBE2K/COL2A1/GTF2I/SMARCA1/PIGC/AHCY/ERBB3/POFUT1	18	HOSHIDA_LIVER_CANCER_SUBCLASS_S2	C2	CGP
M39395	WP_STEROL_REGULATORY_ELEMENTBINDING_PROTEINS_SREBP_SIGNALLING	14/1820	73/40044	4.53469e-06	0.000103914	6.25381e-05	FDPS/SCARB1/PRKAA1/MTOR/PRKAB2/FASN/SEC24A/PPARGC1B/NFYA/MIR33B/MVD/LPIN1/SEC24D/SAR1B	14	WP_STEROL_REGULATORY_ELEMENTBINDING_PROTEINS_SREBP_SIGNALLING	C2	CP:WIKIPATHWAYS
M2512	FOSTER_KDM1A_TARGETS_UP	30/1820	265/40044	4.58997e-06	0.000105077	6.32376e-05	CDA/ECHDC2/C8B/CYP2J2/H6PD/MBL2/CYP2C18/MOGAT2/AQP9/TTC39C/MAP1LC3A/TST/FETUB/FGL1/KYAT1/XPNPEP2/CPN1/DNAJC5G/SLC30A3/SELENOP/NAT1/ALG14/LRCOL1/GTSF1L/SH3RF2/COL2A1/RASGRP3/RELN/ITGAE/CRABP1	30	FOSTER_KDM1A_TARGETS_UP	C2	CGP
M14973	SENESE_HDAC1_TARGETS_UP	43/1820	451/40044	4.62821e-06	0.000105127	6.32682e-05	IL6R/KIAA1217/SAA1/CELF1/SLC43A3/RNASE7/CYP1A1/BCL2A1/CCL3/DUSP3/SNHG16/DUS3L/C3/NFE2L2/TFPI/TGM2/DOCK4/SLC39A14/TOR1AIP1/RBM14/PPTC7/FN1/MAFF/DESI1/LRRC58/ATP13A3/IL6ST/NFYA/ABCC4/GM2A/GLRX/TMEM64/EXOC5/G0S2/ASAH2/NAB1/CILK1/RESF1/GTF2I/PAPOLA/SERPINB8/APH1A/GSR	43	SENESE_HDAC1_TARGETS_UP	C2	CGP
M27174	REACTOME_THE_CANONICAL_RETINOID_CYCLE_IN_RODS_TWILIGHT_VISION_	8/1820	23/40044	4.76269e-06	0.000105127	6.32682e-05	RDH16/DHRS9/HSD17B6/HSD17B1/TTR/RDH12/ABCA4/MYO7A	8	REACTOME_THE_CANONICAL_RETINOID_CYCLE_IN_RODS_TWILIGHT_VISION_	C2	CP:REACTOME
M6890	HELLER_HDAC_TARGETS_DN	32/1820	293/40044	4.81293e-06	0.000105127	6.32682e-05	IL6R/GAS2/DUSP6/SLC47A1/NFIC/SDC1/TRIB3/ST6GAL1/FGFR3/PDZK1/INHBE/SORD/CTSH/ZMYND8/MAFF/ITGB5/HSPA1B/HSPA1A/LRRC61/SET/KANK1/GSTO1/GTSE1/RRS1/RASGRP3/TLK1/NSD2/ERAP1/ZMIZ1/PATZ1/SEC24D/ECPAS	32	HELLER_HDAC_TARGETS_DN	C2	CGP
M2468	KRIEG_KDM3A_TARGETS_NOT_HYPOXIA	25/1820	200/40044	4.91629e-06	0.000105127	6.32682e-05	COA7/SAA1/SDSL/SERPINA6/NUPR1/TNFSF14/CYP1B1/FKBP5/AMMECR1/HPRT1/POLR3GL/PRKAB2/C16orf87/ANKRD39/IFIT3/ARSB/USP13/SIRT5/FCAMR/NUDT3/VAMP8/SGK2/GRAMD2B/PUF60/ZMIZ1	25	KRIEG_KDM3A_TARGETS_NOT_HYPOXIA	C2	CGP
M4113	SENESE_HDAC2_TARGETS_UP	18/1820	116/40044	5.08549e-06	0.000108443	6.52638e-05	SAA1/BCL2A1/SNHG16/DUS3L/TGM2/DOCK4/INHBA/SLC39A14/PPP2R1B/RBM14/CREBL2/ATP13A3/IL6ST/STYX/EXOC5/G0S2/NAB1/APH1A	18	SENESE_HDAC2_TARGETS_UP	C2	CGP
M2505	RATTENBACHER_BOUND_BY_CELF1	42/1820	438/40044	5.1559e-06	0.000109539	6.59233e-05	MAD2L2/SLC25A44/SEC16B/KIAA1217/TAT/ABAT/CHAD/LDLRAD4/CSNK1E/TTC38/TM4SF4/RTP3/FGL2/LRRC8A/PAK3/TBL1X/NBPF12/USP30/ERN1/L3MBTL4/C19orf44/RAB1A/PSMF1/ZCCHC10/PPARGC1B/AGFG2/TCAF1/GTF2IP7/MTFR1/PALM2AKAP2/THEM4/WDR59/TBC1D16/GM2A/FAM99A/CHD9/IFNAR2/CCDC15/BID/ILRUN/AKIRIN1/LINC01016	42	RATTENBACHER_BOUND_BY_CELF1	C2	CGP
M2351	TORCHIA_TARGETS_OF_EWSR1_FLI1_FUSION_DN	34/1820	322/40044	5.18958e-06	0.000109964	6.61792e-05	F5/SCMH1/ZNF22/PITPNM2/ADGRG3/RSAD1/NKG7/SDC1/TGM2/PDXP/RAPGEF2/FKBP5/GSTA1/SHMT1/IGFBP4/MAP4K4/RMDN2/NDST1/PTGR1/CD81/CHM/PER2/HPCAL1/PDLIM1/OAF/NAB1/LTBP1/GRB10/GGH/TJP2/PLXNC1/SEPTIN4/ELL2/SEPTIN6	34	TORCHIA_TARGETS_OF_EWSR1_FLI1_FUSION_DN	C2	CGP
M3102	SMID_BREAST_CANCER_ERBB2_UP	21/1820	151/40044	5.19025e-06	0.000109964	6.61792e-05	HMGCS2/ALDH4A1/DUSP6/FGB/FGG/ORM2/ASS1/ABCC2/FASN/PRODH/C2orf72/SLC2A10/MAB21L4/MUC1/ANP32A/KMO/PAPSS2/HPX/SRSF6/SEC24D/ELL2	21	SMID_BREAST_CANCER_ERBB2_UP	C2	CGP
M12890	ROZANOV_MMP14_TARGETS_UP	30/1820	267/40044	5.33965e-06	0.000113026	6.80217e-05	ECHDC2/BACE1/LRP5/NUPR1/IL1R1/COL18A1/TPST2/RBFOX2/HEG1/ST6GAL1/TMEM98/LHPP/HSD17B6/FN1/SLC12A7/MATN2/PALM2AKAP2/PTGR1/CST7/FST/HSD11B1/NNMT/PRDX6/PDLIM1/APMAP/MYO18B/HMGN1/SMARCA1/SERPINA5/SEPTIN6	30	ROZANOV_MMP14_TARGETS_UP	C2	CGP
M1641	BURTON_ADIPOGENESIS_PEAK_AT_8HR	10/1820	38/40044	5.39277e-06	0.000113836	6.85095e-05	UAP1/RRAS2/ITGA5/SDC1/SAMHD1/POR/FGL2/RCL1/GSTO1/PRDX6	10	BURTON_ADIPOGENESIS_PEAK_AT_8HR	C2	CGP
M5497	NIKOLSKY_BREAST_CANCER_1Q21_AMPLICON	10/1820	38/40044	5.39277e-06	0.000113836	6.85095e-05	PMVK/FDPS/PKLR/DCST1/DCST2/HCN3/THEM4/MUC1/SLC50A1/EFNA1	10	NIKOLSKY_BREAST_CANCER_1Q21_AMPLICON	C2	CGP
M9377	ALCALAY_AML_BY_NPM1_LOCALIZATION_UP	20/1820	140/40044	5.71124e-06	0.000120228	7.23563e-05	ECHDC2/ITGA5/TOM1L1/AGXT/RAB13/CFH/CDC42BPB/SEMA4C/SELENOP/TBL2/MTARC2/FAM110B/BCL10/ARHGAP22/TANK/LTBP1/LMNA/RASGRP3/GRB10/MSMO1	20	ALCALAY_AML_BY_NPM1_LOCALIZATION_UP	C2	CGP
M4872	TARTE_PLASMA_CELL_VS_PLASMABLAST_UP	39/1820	396/40044	5.9088e-06	0.000124274	7.47908e-05	ADORA3/FCER1G/C4BPA/CYP2C9/APOC3/SERPING1/LTBP2/SERPINA1/PCSK6/CES1/HP/NFIC/APOC1/APOE/APOC2/SDC1/ITIH4/JADE2/GPX3/DUSP1/RAB13/MPZ/HHEX/C1S/IGFBP4/CHERP/SLC30A3/IDUA/H4C9/HSPA1B/KANK1/ERCC4/MYO1C/TBC1D5/TNXB/C4A/CYFIP1/PCK1/ELAVL3	39	TARTE_PLASMA_CELL_VS_PLASMABLAST_UP	C2	CGP
M19848	ENK_UV_RESPONSE_EPIDERMIS_UP	32/1820	296/40044	5.95496e-06	0.00012513	7.53063e-05	RRAS2/FTH1/KRT17/CMAS/ARNTL2/SLC25A15/PYGL/SERPINA1/NUPR1/BCL3/DHRS9/ADSL/NFX1/PRIM1/CARHSP1/ANGPTL4/MAP4K4/NRG1/IL6ST/GSTO1/POLE/DNASE1L3/HGS/G0S2/GCLM/HMGB1/BNIP3/ANP32A/TOLLIP/ITGAE/TJP2/APEH	32	ENK_UV_RESPONSE_EPIDERMIS_UP	C2	CGP
M27128	REACTOME_MISCELLANEOUS_SUBSTRATES	6/1820	12/40044	6.37474e-06	0.00013286	7.99582e-05	CYP4A22/CYP4F22/CYP3A43/CYP4F3/CYP4F11/CYP4A11	6	REACTOME_MISCELLANEOUS_SUBSTRATES	C2	CP:REACTOME
M2842	BIOCARTA_FIBRINOLYSIS_PATHWAY	6/1820	12/40044	6.37474e-06	0.00013286	7.99582e-05	F2/CPB2/FGB/FGA/FGG/PLG	6	BIOCARTA_FIBRINOLYSIS_PATHWAY	C2	CP:BIOCARTA
M39471	WP_ONE_CARBON_METABOLISM	9/1820	31/40044	6.58829e-06	0.000137063	8.24875e-05	MAT1A/FTCD/BHMT/MTHFS/SHMT1/CHDH/ALDH1L1/GLRX/AHCY	9	WP_ONE_CARBON_METABOLISM	C2	CP:WIKIPATHWAYS
M2128	CHICAS_RB1_TARGETS_GROWING	28/1820	243/40044	6.71867e-06	0.000139272	8.38171e-05	ASPM/DHCR24/ZNF22/ANO1/NFYB/PYGL/LTBP2/SYNE3/ANPEP/NUPR1/MSH6/HPRT1/PRIM1/GPC6/UHRF1/ELOVL2/MATN2/CDC42BPA/CEP57/NAV2/GTSE1/LMNA/NSD2/LIN7A/IMPA2/ANKRD28/CAV1/SCARA3	28	CHICAS_RB1_TARGETS_GROWING	C2	CGP
M1569	BRACHAT_RESPONSE_TO_METHOTREXATE_UP	8/1820	24/40044	6.85889e-06	0.000141923	8.54126e-05	ABLIM1/ZFP36L1/CCNG1/EI24/CARHSP1/PMM1/LRRC2/LPIN1	8	BRACHAT_RESPONSE_TO_METHOTREXATE_UP	C2	CGP
M4229	SESTO_RESPONSE_TO_UV_C6	10/1820	39/40044	6.95732e-06	0.000143573	8.64054e-05	FDPS/DHCR24/PYGL/POLD2/CYB5A/ECH1/XRCC6/ITGB5/PTGR1/ACAT1	10	SESTO_RESPONSE_TO_UV_C6	C2	CGP
M18	PID_INTEGRIN1_PATHWAY	13/1820	66/40044	7.26144e-06	0.000149447	8.99406e-05	NID1/ITGA5/VTN/TGM2/COL18A1/FGB/FGA/FGG/FN1/CD14/CD81/COL2A1/IGSF8	13	PID_INTEGRIN1_PATHWAY	C2	CP:PID
M12391	DAUER_STAT3_TARGETS_UP	11/1820	48/40044	7.91239e-06	0.000161688	9.73076e-05	AGT/BCL3/C3/HEG1/FGB/FGA/FGG/IGFBP1/STAT2/PALM2AKAP2/EFNA1	11	DAUER_STAT3_TARGETS_UP	C2	CGP
M2133	QI_HYPOXIA	19/1820	132/40044	8.67264e-06	0.000175356	0.000105534	RASL12/PDXP/SIAH2/DUSP1/ELMO1/GRHPR/AK4/ITPK1/SPG21/GPI/SOX9/BNIP3/PGM1/MVD/CIART/EFNA1/EGLN1/RNF126/LPIN1	19	QI_HYPOXIA	C2	CGP
M13273	DELYS_THYROID_CANCER_DN	27/1820	233/40044	8.76676e-06	0.000177104	0.000106585	ALDH4A1/SLC25A15/CCL14/ACSF2/ASGR1/FXYD1/TFPI/AOX1/HGD/ADH1A/GHR/ELMO1/FGL2/ALDH1B1/GPC3/HHEX/SORD/PRPSAP1/SPTBN1/MATN2/DNASE1L3/TNXB/GRB14/RELN/ADH1B/CRABP1/PAX8	27	DELYS_THYROID_CANCER_DN	C2	CGP
M39768	WP_FERROPTOSIS	10/1820	40/40044	8.8992e-06	0.000179308	0.000107912	FTH1/MAP1LC3A/SLC39A14/ACSL4/NCOA4/GPX4/CP/ALOX15/GCLM/SLC40A1	10	WP_FERROPTOSIS	C2	CP:WIKIPATHWAYS
M2354	VANLOO_SP3_TARGETS_DN	15/1820	88/40044	9.54423e-06	0.000191801	0.00011543	NUPR1/ACBD4/TOM1L1/KHK/EHHADH/UPB1/CDO1/ALDOB/FUOM/CTSH/PTGR1/GLRX/MTARC1/CD302/TAC3	15	VANLOO_SP3_TARGETS_DN	C2	CGP
M8544	GAUSSMANN_MLL_AF4_FUSION_TARGETS_F_UP	23/1820	182/40044	9.65125e-06	0.000193782	0.000116623	ADAMTSL4/CDA/ECHDC2/ABLIM1/CSAD/ZFP36L1/LTBP2/CTSH/SELENOP/CAST/ZNF398/TMEM176B/TMEM176A/SLC7A2/MATN2/GM2A/FST/ARSB/PCNX1/PCTP/DECR1/C1orf54/SCARA3	23	GAUSSMANN_MLL_AF4_FUSION_TARGETS_F_UP	C2	CGP
M8831	BRUECKNER_TARGETS_OF_MIRLET7A3_UP	17/1820	110/40044	9.74606e-06	0.000195175	0.000117461	ABLIM1/FAM107B/CLDND2/NFE2L2/TFPI/CYP1B1/FGB/FGG/FGL1/PPTC7/SLC38A2/GLRX/RBM24/GLIS3/PON2/KMO/EFNA1	17	BRUECKNER_TARGETS_OF_MIRLET7A3_UP	C2	CGP
M2007	MIKKELSEN_ES_LCP_WITH_H3K4ME3	20/1820	145/40044	9.7754e-06	0.000195423	0.00011761	PKLR/F5/NR0B2/CYP2J2/SCN2B/F2/PIPOX/MASP2/SERPINF1/CDK3/IL17RE/SLC16A5/GLRX/C1orf210/MRGPRF/LRCOL1/MUC1/C1orf54/CLSTN3/HSD17B14	20	MIKKELSEN_ES_LCP_WITH_H3K4ME3	C2	CGP
M27113	REACTOME_COPII_MEDIATED_VESICLE_TRANSPORT	13/1820	68/40044	1.02361e-05	0.000203573	0.000122515	F5/SEC16B/TRAPPC4/SERPINA1/PPP6R3/RAB1A/TFG/SEC24A/SEC22A/ANKRD28/SEC24D/SAR1B/LMAN2	13	REACTOME_COPII_MEDIATED_VESICLE_TRANSPORT	C2	CP:REACTOME
M1098	GRAESSMANN_APOPTOSIS_BY_SERUM_DEPRIVATION_DN	27/1820	235/40044	1.02612e-05	0.000203895	0.000122709	SLC5A9/PROC/KHK/MAP1LC3A/TGM2/F3/MASP1/PGM2/DUSP1/ASS1/LHPP/TBL2/PER2/BORCS7/PVR/FAM162A/RABGAP1L/BNIP3/ANP32A/TNFRSF1B/IL15RA/HPS1/PAPOLA/CLDN3/EGLN1/LPIN1/PLAGL2	27	GRAESSMANN_APOPTOSIS_BY_SERUM_DEPRIVATION_DN	C2	CGP
M97	BAELDE_DIABETIC_NEPHROPATHY_UP	15/1820	89/40044	1.10001e-05	0.00021764	0.000130981	ALDH4A1/AOC1/CCL3/BPHL/ASS1/STARD8/AKR1A1/MIA2/CTSH/MAP4/UGT1A10/AKR1C3/C4A/IMPA2/ENG	15	BAELDE_DIABETIC_NEPHROPATHY_UP	C2	CGP
M39611	WP_IRINOTECAN_PATHWAY	6/1820	13/40044	1.13814e-05	0.000223836	0.00013471	SLCO1B1/CES1/ABCC2/CYP3A5/UGT1A10/CYP3A4	6	WP_IRINOTECAN_PATHWAY	C2	CP:WIKIPATHWAYS
M12144	BROWNE_HCMV_INFECTION_48HR_DN	44/1820	483/40044	1.14241e-05	0.000224485	0.0001351	CHML/CEL/RRAS2/DENND2B/ACACB/LTBP2/ABCA6/AOX1/SDC1/GOLIM4/MASP1/DUSP1/PRKAA1/PTP4A1/INHBA/PON1/NFIB/ECM2/CFH/MGRN1/IGFBP4/FN1/CHEK2/IDUA/TMCO6/SELENOP/H4C9/MATN2/C8G/CDC14B/SLC16A5/RIOX2/PER2/DTNA/NEK7/ABCA4/PTGDR2/MUC1/PYY/SAA4/MVD/PCK1/PLXNC1/LPIN1	44	BROWNE_HCMV_INFECTION_48HR_DN	C2	CGP
M17730	GRAHAM_CML_QUIESCENT_VS_NORMAL_DIVIDING_UP	12/1820	59/40044	1.14929e-05	0.000225452	0.000135682	RRAS2/CCL3/BCL3/APOC1/APOE/IL1RN/CYP1B1/CXCL2/INHBA/MAFF/CDC42BPA/CCL19	12	GRAHAM_CML_QUIESCENT_VS_NORMAL_DIVIDING_UP	C2	CGP
M12828	CHIARADONNA_NEOPLASTIC_TRANSFORMATION_CDC25_UP	18/1820	123/40044	1.17448e-05	0.000228301	0.000137397	NID1/LTBP2/C3/IL1R1/AOX1/CYP1B1/CDO1/SEPHS2/SLC38A2/ATP13A3/TMEM176B/TMEM176A/TPST1/NAV2/LAMP2/CRABP1/MYL12A/SRSF6	18	CHIARADONNA_NEOPLASTIC_TRANSFORMATION_CDC25_UP	C2	CGP
M834	CHIANG_LIVER_CANCER_SUBCLASS_POLYSOMY7_UP	14/1820	79/40044	1.18279e-05	0.000229484	0.000138109	ANO1/SLC25A47/PYGL/MAP1LC3A/MPPED1/POLD2/POR/ARMC6/LINC01018/SLC22A1/RAPGEF4/CLDN3/HAAO/COBL	14	CHIANG_LIVER_CANCER_SUBCLASS_POLYSOMY7_UP	C2	CGP
M7363	ELVIDGE_HYPOXIA_UP	22/1820	172/40044	1.23168e-05	0.000237767	0.000143094	OPN3/SCARB1/CYP1B1/DUSP1/ECE1/AK4/CYB5A/UPK1A/ANGPTL4/ZMYND8/MAFF/STBD1/GDF15/GLRX/DTNA/FAM162A/SOX9/BNIP3/PGM1/RBCK1/EGLN1/CAV1	22	ELVIDGE_HYPOXIA_UP	C2	CGP
M16864	REACTOME_METABOLISM_OF_CARBOHYDRATES	31/1820	293/40044	1.27258e-05	0.000242599	0.000146002	PKLR/SLC37A4/PYGL/HS6ST1/SDC1/KHK/GCKR/XYLB/PGM2/ALDOB/GALT/GPC3/AKR1A1/PPP2R1B/GPC6/SORD/NAGLU/NUP85/GPI/FUT5/GLYCTK/SLC26A1/IDUA/NDST1/ARSB/PGM1/PCK1/PAPSS2/CHST13/B4GALT1/GLB1	31	REACTOME_METABOLISM_OF_CARBOHYDRATES	C2	CP:REACTOME
M2456	WANG_MLL_TARGETS	31/1820	293/40044	1.27258e-05	0.000242599	0.000146002	F5/C4BPA/AGT/SCP2/H6PD/ITIH2/FRAT2/GLT8D2/TTC9/IL1RN/CDO1/NADK2/C2/FAM20A/CD14/SELENOP/SLC7A2/RIDA/HSD11B1/CNNM2/G0S2/SH3RF2/RABGAP1L/COL2A1/CNKSR3/EVA1A/ADH1B/RNF130/GRB10/BAIAP2L1/DHRS3	31	WANG_MLL_TARGETS	C2	CGP
M14507	CHARAFE_BREAST_CANCER_LUMINAL_VS_BASAL_DN	42/1820	455/40044	1.30454e-05	0.000247884	0.000149183	RRAS2/SAA1/KRT17/ARNTL2/SMAD3/RIOK3/C3/NFE2L2/RBFOX2/F3/IL1RAP/PGM2/CXCL2/INHBA/DIPK1A/C1S/CRK/ALDH3A2/MAP4K4/SPTBN1/ASXL1/GPX1/CD14/PALM2AKAP2/IFIT3/CBR1/GM2A/FST/LINC01133/AKR1C3/KPNA1/TBPL1/NNMT/NAV2/FAM83D/NAB1/EVA1A/OSBPL9/MYL12A/TRIP10/ELL2/CAV1	42	CHARAFE_BREAST_CANCER_LUMINAL_VS_BASAL_DN	C2	CGP
M2397	SERVITJA_LIVER_HNF1A_TARGETS_UP	19/1820	136/40044	1.34246e-05	0.000253532	0.000152581	LEPR/SLC51B/CYP2B6/TM4SF4/AFP/CXCL2/GSTA1/POR/TMEM98/FMO3/ALDH3A2/MAP4K4/ABCC4/CBR1/CYP4A11/PCTP/NLN/IMPA2/SEPTIN6	19	SERVITJA_LIVER_HNF1A_TARGETS_UP	C2	CGP
M1088	REACTOME_METABOLISM_OF_PORPHYRINS	8/1820	26/40044	1.34307e-05	0.000253532	0.000152581	SLCO2B1/SLCO1B1/ALB/GSTA1/ALAD/ABCC2/UGT1A4/FABP1	8	REACTOME_METABOLISM_OF_PORPHYRINS	C2	CP:REACTOME
M1594	BRACHAT_RESPONSE_TO_CAMPTOTHECIN_UP	8/1820	26/40044	1.34307e-05	0.000253532	0.000152581	ZFP36L1/CCNG1/EI24/CARHSP1/PMM1/LRRC2/GRB10/LPIN1	8	BRACHAT_RESPONSE_TO_CAMPTOTHECIN_UP	C2	CGP
M18843	JI_METASTASIS_REPRESSED_BY_STK11	8/1820	26/40044	1.34307e-05	0.000253532	0.000152581	BDKRB2/CYP1B1/FGB/PON3/ITGB5/GDF15/GLRX/LTBP1	8	JI_METASTASIS_REPRESSED_BY_STK11	C2	CGP
M3015	HUANG_DASATINIB_RESISTANCE_UP	14/1820	80/40044	1.37414e-05	0.00025467	0.000153267	DENND2B/ITGA5/TFPI/F3/CAST/PALM2AKAP2/IFIT3/AKR1C3/NNMT/PGM1/IL15RA/ELL2/PPP1R18/CAV1	14	HUANG_DASATINIB_RESISTANCE_UP	C2	CGP
M2290	CHANGOLKAR_H2AFY_TARGETS_DN	10/1820	42/40044	1.42179e-05	0.000260101	0.000156535	PROX1/ABCG5/MASP1/NEK4/GHR/TMEM98/CHERP/C8G/RELN/ELL2	10	CHANGOLKAR_H2AFY_TARGETS_DN	C2	CGP
M26993	REACTOME_GAMMA_CARBOXYLATION_HYPUSINE_FORMATION_AND_ARYLSULFATASE_ACTIVATION	10/1820	42/40044	1.42179e-05	0.000260101	0.000156535	F2/F10/PROC/TPST2/GGCX/TPST1/ARSB/PROZ/ARSG/F9	10	REACTOME_GAMMA_CARBOXYLATION_HYPUSINE_FORMATION_AND_ARYLSULFATASE_ACTIVATION	C2	CP:REACTOME
M3672	TURASHVILI_BREAST_LOBULAR_CARCINOMA_VS_DUCTAL_NORMAL_DN	15/1820	91/40044	1.45149e-05	0.000260101	0.000156535	FMO5/CYP2J2/SAA1/KRT17/SOCS2/SERPINA6/RIOK3/PDZK1/LONP2/CP/IL17RB/ZNF398/CYP4X1/ISM1/PAPOLA	15	TURASHVILI_BREAST_LOBULAR_CARCINOMA_VS_DUCTAL_NORMAL_DN	C2	CGP
M39596	WP_FATTY_ACID_BETA_OXIDATION	9/1820	34/40044	1.5151e-05	0.000260588	0.000156828	CPT2/LIPC/ACSL4/ACADM/CPT1A/HADHB/HADHA/ACAT1/DECR1	9	WP_FATTY_ACID_BETA_OXIDATION	C2	CP:WIKIPATHWAYS
M7514	BERENJENO_TRANSFORMED_BY_RHOA_DN	38/1820	398/40044	1.56198e-05	0.000268251	0.00016144	SCP2/ABLIM1/GAS2/CYP1B1/MAP1LC3A/NAGA/CDO1/GHR/FAM8A1/BPHL/GSTA1/CDK14/SARDH/NFIB/IL11RA/SDHC/ACADM/CPT1A/SLC38A2/CYB5A/ECH1/PLD3/FN1/SPTBN1/IL6ST/MATN2/MTARC2/UGT1A10/NNMT/MPC2/LAMP2/MVD/GRB10/NRBP2/DECR1/MYL12A/LPIN1/CAV1	38	BERENJENO_TRANSFORMED_BY_RHOA_DN	C2	CGP
M1638	ZAMORA_NOS2_TARGETS_DN	14/1820	81/40044	1.59228e-05	0.000272641	0.000164082	SERPING1/ZFP36L1/HP/APOB/SERPINC1/CFH/EIF4G3/SORD/PRPSAP1/CP/CD81/FABP1/IFNAR2/GCLM	14	ZAMORA_NOS2_TARGETS_DN	C2	CGP
M2309	AZARE_NEOPLASTIC_TRANSFORMATION_BY_STAT3_UP	18/1820	126/40044	1.64612e-05	0.000280847	0.00016902	NUPR1/AOX1/CPS1/PID1/CLDN1/GPX3/MAN1A1/CFH/CALML3/FN1/VNN1/FST/NNMT/G0S2/LTBP1/CUX2/SRSF6/B4GALT1	18	AZARE_NEOPLASTIC_TRANSFORMATION_BY_STAT3_UP	C2	CGP
M2446	PLASARI_TGFB1_TARGETS_10HR_DN	28/1820	255/40044	1.66043e-05	0.000282838	0.000170219	ABLIM1/GAS2/IL1RN/CYP1B1/MSH6/MAN1A1/NFIB/MBNL3/RTL3/EPHX1/ACADM/PRIM1/SORD/TK1/IL6ST/IFIT3/METTL7A/GLRX/ADHFE1/MRGPRF/SLC40A1/RASGRP3/CNKSR3/CDH2/DHRS3/TMEM53/PLEKHG1/SCARA3	28	PLASARI_TGFB1_TARGETS_10HR_DN	C2	CGP
M1458	ABBUD_LIF_SIGNALING_1_UP	10/1820	43/40044	1.77739e-05	0.000301713	0.000181578	BCL3/LRG1/IL1R1/KNG1/FGG/GPX3/MAN1A1/TMEM176B/TMEM176A/GRAMD2B	10	ABBUD_LIF_SIGNALING_1_UP	C2	CGP
M27443	REACTOME_SIGNALING_BY_RETINOIC_ACID	10/1820	43/40044	1.77739e-05	0.000301713	0.000181578	DLAT/RDH16/DHRS9/ADH1A/RXRA/CPT1A/ALDH8A1/AKR1C3/DHRS3/CRABP1	10	REACTOME_SIGNALING_BY_RETINOIC_ACID	C2	CP:REACTOME
M2404	BIOCARTA_PPARA_PATHWAY	11/1820	52/40044	1.78967e-05	0.000303283	0.000182523	APOA2/NR0B2/APOA1/EHHADH/PPARA/DUSP1/RXRA/CREBBP/STAT5B/HSPA1A/FABP1	11	BIOCARTA_PPARA_PATHWAY	C2	CP:BIOCARTA
M2183	WANG_ADIPOGENIC_GENES_REPRESSED_BY_SIRT1	8/1820	27/40044	1.83253e-05	0.000308728	0.0001858	EHHADH/TRIB3/PDXP/KLF15/KLB/IGFBP4/GPI/CBR1	8	WANG_ADIPOGENIC_GENES_REPRESSED_BY_SIRT1	C2	CGP
M2360	TERAO_AOX4_TARGETS_HG_UP	8/1820	27/40044	1.83253e-05	0.000308728	0.0001858	CYP2B6/MAP1LC3A/RAF1/MIA2/SBF2/TMEM127/CEBPA/GNA12	8	TERAO_AOX4_TARGETS_HG_UP	C2	CGP
M2299	VANDESLUIS_COMMD1_TARGETS_GROUP_3_UP	14/1820	82/40044	1.84039e-05	0.000309522	0.000186278	APOA2/APOA4/SCARB1/CCDC198/TRIM25/APOC1/AFP/CCNG1/ALDOB/GRHPR/CLDN2/PDZK1/FAM162A/MYO7A	14	VANDESLUIS_COMMD1_TARGETS_GROUP_3_UP	C2	CGP
M2205	CHYLA_CBFA2T3_TARGETS_UP	37/1820	386/40044	1.84127e-05	0.000309522	0.000186278	CDA/CYP2J2/H6PD/BACE1/MOGAT2/SOCS2/F10/GPT2/ADGRG3/HP/TTC39C/NKG7/THNSL2/PLOD3/TTPA/ASS1/STARD8/HSD17B1/ERN1/PRODH/UCN/SPTBN1/NRG1/TDGF1/P2RX7/CST7/CHD9/HSD11B1/NAV2/PPFIBP2/ZXDC/KLKB1/C1orf54/SLAMF1/TMEM53/MYO7A/SEPTIN6	37	CHYLA_CBFA2T3_TARGETS_UP	C2	CGP
M27932	REACTOME_PROTEIN_LOCALIZATION	21/1820	164/40044	1.89094e-05	0.000317639	0.000191163	GNPAT/SCP2/CAT/PIPOX/AGXT/EHHADH/CHCHD4/LONP2/ALDH3A2/CYB5A/ECH1/PECR/HSCB/ECI2/BAAT/OTC/PXMP2/DDO/HAO1/CMC2/BAG6	21	REACTOME_PROTEIN_LOCALIZATION	C2	CP:REACTOME
M15837	CHANG_IMMORTALIZED_BY_HPV31_UP	13/1820	72/40044	1.95418e-05	0.000325853	0.000196106	TTC38/SLC2A2/IRF4/CTSH/GPR108/CP/ALDH8A1/CYP4X1/ABL2/G0S2/LTBP1/HMG20A/PAX8	13	CHANG_IMMORTALIZED_BY_HPV31_UP	C2	CGP
M11521	KEGG_GLYCOLYSIS_GLUCONEOGENESIS	12/1820	62/40044	1.95503e-05	0.000325853	0.000196106	PKLR/DLAT/PGM2/ADH1A/ALDOB/ALDH1B1/AKR1A1/ALDH3A2/GPI/PGM1/PCK1/ADH1B	12	KEGG_GLYCOLYSIS_GLUCONEOGENESIS	C2	CP:KEGG
M18983	GRAHAM_CML_QUIESCENT_VS_NORMAL_QUIESCENT_UP	15/1820	94/40044	2.16545e-05	0.000358521	0.000215767	LEPR/MINPP1/CCL3/APOC1/APOE/IL1RN/TST/MPST/AMMECR1/TK1/TFR2/PALM2AKAP2/PDLIM1/LMNA/RRM2	15	GRAHAM_CML_QUIESCENT_VS_NORMAL_QUIESCENT_UP	C2	CGP
M3053	MULLIGHAN_MLL_SIGNATURE_2_UP	39/1820	420/40044	2.28576e-05	0.000377355	0.000227101	IL6R/SLC25A44/ECHDC2/LRRC20/FRAT2/CAT/NINJ2/CES1/APOC2/NKG7/IL1RN/UPB1/NAGA/POLR2J/ALAD/RXRA/TOR1AIP1/LAMP1/SPG21/SEPHS2/ALDH3A2/PLD3/RANGAP1/PMM1/HSPA1A/TBL2/KPNA1/BID/GTSE1/LAMP2/CIAO1/TOLLIP/PCNX1/CD302/SFMBT1/PLXNC1/CEBPA/RGS14/GNA12	39	MULLIGHAN_MLL_SIGNATURE_2_UP	C2	CGP
M10279	HORIUCHI_WTAP_TARGETS_DN	32/1820	317/40044	2.39697e-05	0.00039402	0.00023713	FDPS/ASPM/DLAT/CAT/ARNTL2/CSK/SNORD60/EBPL/ARF6/SHMT1/TK1/FASN/FSD1/UHRF1/CKAP2L/SRPRB/ARSB/TDP2/STYX/TMEM64/FAM83D/GTSE1/LAMP2/CFAP97/PAPOLA/CDH2/SPC24/RRM2/NLN/TOR3A/TMEM33/GSR	32	HORIUCHI_WTAP_TARGETS_DN	C2	CGP
M547	REACTOME_SULFUR_AMINO_ACID_METABOLISM	8/1820	28/40044	2.46337e-05	0.00040407	0.000243179	MAT1A/CSAD/TST/MPST/CDO1/BHMT/BHMT2/AHCY	8	REACTOME_SULFUR_AMINO_ACID_METABOLISM	C2	CP:REACTOME
M12595	FOSTER_TOLERANT_MACROPHAGE_UP	21/1820	167/40044	2.49236e-05	0.000407374	0.000245168	F10/NUPR1/HP/RIOK3/IL1RN/FGL2/ORM1/ASS1/XAF1/CP/BST1/SLC7A2/CST7/GLRX/NAV2/PVR/ADHFE1/TANK/TNFRSF1B/MCHR1/ELL2	21	FOSTER_TOLERANT_MACROPHAGE_UP	C2	CGP
M39729	WP_VEGFAVEGFR2_SIGNALING_PATHWAY	40/1820	437/40044	2.50893e-05	0.000408632	0.000245925	HLX/ELOA/CYP2C8/ACACB/CSK/ITCH/RAF1/F3/SIAH2/FGB/FGA/FGG/ALB/PRKAA1/PLOD3/SHB/OCRL/MTOR/CDC42BPB/ARF6/CREBBP/CRK/ERN1/MAP2K7/FN1/ITGB5/GPX1/HSPA1A/PALM2AKAP2/SET/KANK1/HGS/MYO1C/TNXB/PRDX6/HMGB1/GRB10/DECR1/CAV1/ENG	40	WP_VEGFAVEGFR2_SIGNALING_PATHWAY	C2	CP:WIKIPATHWAYS
M10334	WANG_CLIM2_TARGETS_UP	28/1820	261/40044	2.54266e-05	0.000412958	0.000248528	ECHDC2/LEPR/CYP2C9/CDON/NFYB/ACACB/DUSP6/SOCS2/LDLRAD4/COL18A1/NAGA/CDK3/ARMC6/RANGAP1/ZNF148/MAP4/GLYCTK-AS1/FLJ31104/RBSN/SLC17A4/GTSE1-DT/ARHGAP22/RBM33/AMY2B/HPS1/ETNK2/BMS1P1/TSHZ2	28	WANG_CLIM2_TARGETS_UP	C2	CGP
M5312	CHIARADONNA_NEOPLASTIC_TRANSFORMATION_KRAS_CDC25_DN	11/1820	54/40044	2.609e-05	0.000422541	0.000254295	NID1/LTBP2/C3/IL1R1/CYP1B1/CXCL2/CDO1/IL11RA/TMEM176B/TMEM176A/FOXP1	11	CHIARADONNA_NEOPLASTIC_TRANSFORMATION_KRAS_CDC25_DN	C2	CGP
M27137	REACTOME_SYNTHESIS_OF_LEUKOTRIENES_LT_AND_EOXINS_EX_	7/1820	21/40044	2.62242e-05	0.00042382	0.000255065	CYP4A22/CYP4F22/PTGR1/ALOX15/CYP4F3/CYP4F11/CYP4A11	7	REACTOME_SYNTHESIS_OF_LEUKOTRIENES_LT_AND_EOXINS_EX_	C2	CP:REACTOME
M39850	WP_UREA_CYCLE_AND_ASSOCIATED_PATHWAYS	7/1820	21/40044	2.62242e-05	0.00042382	0.000255065	ALDH4A1/SLC25A15/CPS1/ASS1/OTC/NAGS/FH	7	WP_UREA_CYCLE_AND_ASSOCIATED_PATHWAYS	C2	CP:WIKIPATHWAYS
M2584	KAAB_HEART_ATRIUM_VS_VENTRICLE_DN	28/1820	262/40044	2.72541e-05	0.000440156	0.000264896	ABLIM1/APOA1/PCSK6/VTN/RAPGEF2/ASS1/AK4/CYB5A/ECH1/HADHA/SPTBN1/BDH1/MAP4/TCAF1/SETD4/ALDH1L1/ACAT1/PDLIM1/BNIP3/PGM1/CDH2/DECR1/TJP2/FH/PSMB6/IMPA2/MYL12A/POLR2F	28	KAAB_HEART_ATRIUM_VS_VENTRICLE_DN	C2	CGP
M12383	OSWALD_HEMATOPOIETIC_STEM_CELL_IN_COLLAGEN_GEL_UP	25/1820	221/40044	2.79303e-05	0.000450129	0.000270898	PROX1/SLCO2B1/ZFP36L1/BCL2A1/CCL3/IL1RN/DHRS9/CYP1B1/PPP4R3B/F3/CXCL2/DUSP1/ALAD/MTOR/TOR1AIP2/GGCX/MAFF/CD14/PALM2AKAP2/AKR1C3/HRH4/TBC1D5/COL2A1/FH/TAC3	25	OSWALD_HEMATOPOIETIC_STEM_CELL_IN_COLLAGEN_GEL_UP	C2	CGP
M13893	GARY_CD5_TARGETS_DN	40/1820	440/40044	2.92852e-05	0.000469011	0.000282262	ELOA/NUDC/USP6NL/TRAPPC4/METAP2/SERPINA9/PPP4R3B/SNRPD3/PGM2/ADSL/RCL1/AK4/PSMC3/RBM14/NME1/NOL11/UHRF1/PSMF1/RRP1B/UBE2K/ZCCHC10/HSPA1B/HSPA1A/GEMIN6/KPNA2/EIF1AX/NAV2/PSMA7/ZNF367/TANK/TLR10/ANP32A/KMO/PAPOLA/RRM2/NLN/ERAP1/MRPS11/DRG1/TMEM33	40	GARY_CD5_TARGETS_DN	C2	CGP
M27074	REACTOME_SYNTHESIS_OF_BILE_ACIDS_AND_BILE_SALTS_VIA_27_HYDROXYCHOLESTEROL	6/1820	15/40044	3.0683e-05	0.000487331	0.000293287	NR1H4/CYP8B1/RXRA/AKR1C4/AKR1D1/AKR1C3	6	REACTOME_SYNTHESIS_OF_BILE_ACIDS_AND_BILE_SALTS_VIA_27_HYDROXYCHOLESTEROL	C2	CP:REACTOME
M39717	WP_FATTY_ACID_OMEGA_OXIDATION	6/1820	15/40044	3.0683e-05	0.000487331	0.000293287	CYP1A1/ADH1A/CYP4A11/CYP3A4/CYP2E1/ADH1B	6	WP_FATTY_ACID_OMEGA_OXIDATION	C2	CP:WIKIPATHWAYS
M39790	WP_CYSTEINE_AND_METHIONINE_CATABOLISM	6/1820	15/40044	3.0683e-05	0.000487331	0.000293287	MAT1A/CSAD/MPST/CDO1/BHMT/AHCY	6	WP_CYSTEINE_AND_METHIONINE_CATABOLISM	C2	CP:WIKIPATHWAYS
M9331	YAUCH_HEDGEHOG_SIGNALING_PARACRINE_DN	27/1820	250/40044	3.12466e-05	0.000495941	0.000298469	TRIM63/COA7/DHCR24/MYPN/LIPM/ARNTL2/A2M/SOCS2/CYP1A1/TEX33/KYAT1/AK4/RBM14-RBM4/STAC3/TTR/KIAA0232/OTC/NECTIN3/FABP1/HEPACAM/NAV2/DDO/SLC22A9/MGAT5/MYF6/CUX2/APOM	27	YAUCH_HEDGEHOG_SIGNALING_PARACRINE_DN	C2	CGP
M1303	GROSS_HYPOXIA_VIA_ELK3_UP	24/1820	209/40044	3.13368e-05	0.000497029	0.000299124	CPT2/H6PD/MINPP1/RRAS2/NFIC/AOX1/TNS1/TOPBP1/RXRA/SIGMAR1/EI24/CPT1A/CREBL2/FASN/GPX1/PPARGC1B/CD81/NECTIN3/KPNA2/EIF1AX/MYO1C/RRM2/EGLN1/ENG	24	GROSS_HYPOXIA_VIA_ELK3_UP	C2	CGP
M29790	REACTOME_NR1H3_NR1H2_REGULATE_GENE_EXPRESSION_LINKED_TO_CHOLESTEROL_TRANSPORT_AND_EFFLUX	9/1820	37/40044	3.17688e-05	0.000502842	0.000302622	APOC1/APOE/APOC2/APOC4/ABCG8/ABCG5/RXRA/TBL1X/CETP	9	REACTOME_NR1H3_NR1H2_REGULATE_GENE_EXPRESSION_LINKED_TO_CHOLESTEROL_TRANSPORT_AND_EFFLUX	C2	CP:REACTOME
M9893	RODWELL_AGING_KIDNEY_NO_BLOOD_UP	25/1820	223/40044	3.24982e-05	0.000510349	0.00030714	PRUNE1/PIGR/RPS25/SERPING1/A2M/LDLRAD4/C3/TFPI/CLDN1/CXCL2/CDO1/PLOD3/INHBA/AMBP/C1S/FN1/MAP4/NNMT/SLC40A1/MGLL/C4A/FCAMR/PAPPA2/CYFIP1/CLDN3	25	RODWELL_AGING_KIDNEY_NO_BLOOD_UP	C2	CGP
M169	PID_INTEGRIN2_PATHWAY	8/1820	29/40044	3.26641e-05	0.000510349	0.00030714	F10/C3/PROC/KNG1/FGB/FGA/FGG/ICAM3	8	PID_INTEGRIN2_PATHWAY	C2	CP:PID
M1724	KEGG_RNA_POLYMERASE	8/1820	29/40044	3.26641e-05	0.000510349	0.00030714	POLR2D/POLR3B/POLR2J/POLR3GL/POLR2E/POLR3C/POLR2F/POLR1E	8	KEGG_RNA_POLYMERASE	C2	CP:KEGG
M15606	MARKEY_RB1_ACUTE_LOF_UP	26/1820	237/40044	3.32118e-05	0.000518203	0.000311867	ETFB/IL1R1/TOPBP1/RFC1/CXCL2/ADSL/ALAD/RCL1/EPHX1/EI24/PRIM1/TK1/SET/TGDS/KPNA2/NAV2/SASS6/PABPC4/GCLM/HMGN1/CDH2/RRM2/VAMP5/AHCY/CRABP1/CAV1	26	MARKEY_RB1_ACUTE_LOF_UP	C2	CGP
M10454	MCLACHLAN_DENTAL_CARIES_UP	28/1820	265/40044	3.34732e-05	0.000521574	0.000313896	FCER1G/SAA1/SERPINA1/CYP1A1/BCL2A1/ANPEP/CCL3/BCL3/APOC1/APOE/C3/IL1RN/IRF4/INHBA/FGL2/ORM1/CTSH/IGFBP4/C5AR1/MAFF/CD14/GLRX/KPNA2/NNMT/G0S2/C4A/TNFRSF1B/VAMP8	28	MCLACHLAN_DENTAL_CARIES_UP	C2	CGP
M15659	RASHI_RESPONSE_TO_IONIZING_RADIATION_5	18/1820	133/40044	3.46084e-05	0.000538535	0.000324103	BCAS2/F5/FRAT1/DLAT/GSTA1/INHBA/GALT/PAK3/INHBC/ERI2/CRK/SHMT1/MAP4K4/ATP13A3/PALM2AKAP2/HSDL2/ANP32A/GRB10	18	RASHI_RESPONSE_TO_IONIZING_RADIATION_5	C2	CGP
M29	SHEN_SMARCA2_TARGETS_UP	39/1820	428/40044	3.47625e-05	0.000539838	0.000324887	TRAPPC4/NFYB/RIOK3/RAF1/MBD4/SUCLG2/TMEM14A/TOR1AIP1/NFYC/FEM1B/SMAD4/RAB1A/PSMF1/ZCCHC10/CAST/SEC63/KANK1/MOCS2/TDP2/CEP57/AP5M1/SRP14/AGGF1/DCAF6/NEK7/UTP14C/TANK/NAB1/PON2/HSDL2/UBQLN2/ANP32A/TLK1/STAU1/RNF130/RWDD3/HMG20A/AKTIP/ECPAS	39	SHEN_SMARCA2_TARGETS_UP	C2	CGP
M3155	GRAHAM_CML_DIVIDING_VS_NORMAL_QUIESCENT_UP	22/1820	184/40044	3.55393e-05	0.000550047	0.000331032	ASPM/LEPR/MINPP1/TST/KLHL7/SFXN1/AMMECR1/ARHGAP19/NPM3/SORD/NUP85/TK1/TFR2/PALM2AKAP2/ABCC4/CST7/KPNA2/EIF1AX/PDLIM1/LMNA/RRM2/GGH	22	GRAHAM_CML_DIVIDING_VS_NORMAL_QUIESCENT_UP	C2	CGP
M19391	LIU_PROSTATE_CANCER_DN	43/1820	491/40044	3.64774e-05	0.00056343	0.000339085	NID1/LINC00844/KRT17/ANO1/DENND2B/AOC1/ACACB/GATM/RASL12/ZCCHC14/SLC47A1/SDC1/TNS1/NEURL1B/MASP1/GSTA1/SCGB1A1/C1S/GPC6/SERPINF1/ALDH3A2/FBXO17/ZNF398/TPST1/CYP3A5/METTL7A/RARRES2/NAV2/DTNA/FLRT3/FAM83D/CACHD1/PDLIM1/MRGPRF/LTBP1/RBM33/CYP3A7/VAMP5/PPP1R12B/OPTN/CRABP1/SERPINA5/CAV1	43	LIU_PROSTATE_CANCER_DN	C2	CGP
M18322	ZHANG_TARGETS_OF_EWSR1_FLI1_FUSION	14/1820	87/40044	3.663e-05	0.000564651	0.00033982	UAP1/SH2B3/CES1/CSNK1E/ST6GAL1/IL1RAP/CDK14/KYAT1/JAK1/AK4/SORD/IGFBP4/G0S2/CAV1	14	ZHANG_TARGETS_OF_EWSR1_FLI1_FUSION	C2	CGP
M27445	REACTOME_RA_BIOSYNTHESIS_PATHWAY	7/1820	22/40044	3.69524e-05	0.000566964	0.000341212	RDH16/DHRS9/ADH1A/ALDH8A1/AKR1C3/DHRS3/CRABP1	7	REACTOME_RA_BIOSYNTHESIS_PATHWAY	C2	CP:REACTOME
M39388	WP_GLUTATHIONE_METABOLISM	7/1820	22/40044	3.69524e-05	0.000566964	0.000341212	ANPEP/GPX3/GSTA1/GPX4/GPX1/GCLM/GSR	7	WP_GLUTATHIONE_METABOLISM	C2	CP:WIKIPATHWAYS
M39440	WP_FATTY_ACID_BIOSYNTHESIS	7/1820	22/40044	3.69524e-05	0.000566964	0.000341212	ECHDC2/ACACB/ACSL4/FASN/ECH1/PECR/DECR1	7	WP_FATTY_ACID_BIOSYNTHESIS	C2	CP:WIKIPATHWAYS
M27938	REACTOME_FOXO_MEDIATED_TRANSCRIPTION	12/1820	66/40044	3.76691e-05	0.000573371	0.000345068	TRIM63/CAT/NFYB/SMAD3/ABCA6/IGFBP1/NFYC/CREBBP/SMAD4/NFYA/PCK1/CAV1	12	REACTOME_FOXO_MEDIATED_TRANSCRIPTION	C2	CP:REACTOME
M27872	REACTOME_RAB_REGULATION_OF_TRAFFICKING	17/1820	122/40044	3.87745e-05	0.000585942	0.000352634	CHML/TRAPPC4/DENND2B/TBC1D10A/TBC1D2/RAB13/ARF6/RAB11B/RAB1A/DENND6B/SBF2/TBC1D16/CHM/RAB33B/HPS1/OPTN/DENND4A	17	REACTOME_RAB_REGULATION_OF_TRAFFICKING	C2	CP:REACTOME
M10487	HOFFMANN_SMALL_PRE_BII_TO_IMMATURE_B_LYMPHOCYTE_DN	9/1820	38/40044	3.99544e-05	0.000600286	0.000361266	FGL2/XRCC6/SELENOP/IL6ST/PTGR1/PRM1/GLRX/ZBED3/RELN	9	HOFFMANN_SMALL_PRE_BII_TO_IMMATURE_B_LYMPHOCYTE_DN	C2	CGP
M1879	PIONTEK_PKD1_TARGETS_UP	9/1820	38/40044	3.99544e-05	0.000600286	0.000361266	RDH16/SERPINA2/KLF15/FKBP5/SORD/PRODH/ALDH8A1/ACSM5/HAAO	9	PIONTEK_PKD1_TARGETS_UP	C2	CGP
M1243	WIEMANN_TELOMERE_SHORTENING_AND_CHRONIC_LIVER_DAMAGE_UP	5/1820	10/40044	4.012e-05	0.000600286	0.000361266	CES1/CYP2B6/ALAD/GPI/CYP4A11	5	WIEMANN_TELOMERE_SHORTENING_AND_CHRONIC_LIVER_DAMAGE_UP	C2	CGP
M1338	FUJIWARA_PARK2_HEPATOCYTE_PROLIFERATION_UP	5/1820	10/40044	4.012e-05	0.000600286	0.000361266	CYP4A22/APOA4/CXCL2/APCS/FST	5	FUJIWARA_PARK2_HEPATOCYTE_PROLIFERATION_UP	C2	CGP
M26977	REACTOME_REMOVAL_OF_AMINOTERMINAL_PROPEPTIDES_FROM_GAMMA_CARBOXYLATED_PROTEINS	5/1820	10/40044	4.012e-05	0.000600286	0.000361266	F2/F10/PROC/PROZ/F9	5	REACTOME_REMOVAL_OF_AMINOTERMINAL_PROPEPTIDES_FROM_GAMMA_CARBOXYLATED_PROTEINS	C2	CP:REACTOME
M27677	REACTOME_UREA_CYCLE	5/1820	10/40044	4.012e-05	0.000600286	0.000361266	SLC25A15/CPS1/ASS1/OTC/NAGS	5	REACTOME_UREA_CYCLE	C2	CP:REACTOME
M11028	ROVERSI_GLIOMA_COPY_NUMBER_UP	15/1820	99/40044	4.05598e-05	0.000600286	0.000361266	F2/BCL3/APOC1/APOE/APOC2/APOC4/CLASRP/ELMO1/PSMC3/CBLC/CLPTM1/SLC27A5/ZBTB45/SLC35C1/RELN	15	ROVERSI_GLIOMA_COPY_NUMBER_UP	C2	CGP
M14127	HELLER_HDAC_TARGETS_SILENCED_BY_METHYLATION_UP	41/1820	462/40044	4.0624e-05	0.000600286	0.000361266	SLC25A44/ALDH4A1/SCP2/CEL/NR1H4/CYP1A1/ABAT/ZCCHC14/APOE/C3/TFPI/FZD5/KHK/CYP1B1/EHHADH/FTCD/RBFOX2/TST/FGFR3/DUSP1/ANKRD6/POR/ZER1/RAB13/CFH/C1S/LONP2/SERPINF1/HSD17B1/FN1/SELENOP/H1-6/HSPA1A/NFYA/NAT1/CDC14B/GM2A/AKR1C3/PYY/TMEM127/SEPTIN4	41	HELLER_HDAC_TARGETS_SILENCED_BY_METHYLATION_UP	C2	CGP
M2464	DELACROIX_RAR_TARGETS_UP	10/1820	47/40044	4.06727e-05	0.000600286	0.000361266	NID1/DUSP6/NUPR1/AOX1/DUSP1/CP/MAST2/RESF1/DHRS3/GSR	10	DELACROIX_RAR_TARGETS_UP	C2	CGP
M1571	YAMAZAKI_TCEB3_TARGETS_DN	23/1820	199/40044	4.09748e-05	0.000600286	0.000361266	DHCR24/CMAS/DUSP6/PIPOX/APOE/FZD5/MSH6/COL18A1/NADK2/GSTA1/DPYS/GLI1/SEPHS2/UHRF1/PMM1/NECTIN3/KPNA2/GCLM/RESF1/GRB10/CRABP1/AKTIP/COBL	23	YAMAZAKI_TCEB3_TARGETS_DN	C2	CGP
M1644	SAFFORD_T_LYMPHOCYTE_ANERGY	14/1820	88/40044	4.17543e-05	0.000604548	0.000363831	AGT/DUSP6/ZFP36L1/CCL3/MARCHF2/IRF4/MYL7/HSD17B6/DTNA/MYO1C/BNIP3/ANP32A/FOXP1/ANKRD28	14	SAFFORD_T_LYMPHOCYTE_ANERGY	C2	CGP
M19837	RICKMAN_HEAD_AND_NECK_CANCER_E	14/1820	88/40044	4.17543e-05	0.000604548	0.000363831	CEL/CYP2C18/SOCS2/CES1/IL1RN/TGM3/GSTA1/FMO3/CP/VNN1/UGT1A10/LINC01133/CYP2E1/SLURP2	14	RICKMAN_HEAD_AND_NECK_CANCER_E	C2	CGP
M3284	KUMAR_TARGETS_OF_MLL_AF9_FUSION	37/1820	401/40044	4.1833e-05	0.000604548	0.000363831	GUCA2B/ABLIM1/FRAT2/DLAT/GAS2/F10/AQP9/ADGRG3/IL1RN/NFE2L2/GUCD1/GOLIM4/ST6GAL1/CLDN1/CLCN3/GPX3/IRF4/INHBA/PDZK1/ADAR/EPHX1/LHPP/REXO5/NAGLU/FASN/GSTO1/IFIT3/ALOX15/CMBL/FAM76B/RGS9/PDLIM1/RNF220/PGM1/HPS1/VNN3/ELL2	37	KUMAR_TARGETS_OF_MLL_AF9_FUSION	C2	CGP
M1993	KYNG_WERNER_SYNDROM_AND_NORMAL_AGING_DN	22/1820	186/40044	4.19569e-05	0.000604548	0.000363831	DHCR24/USP6NL/SLC6A12/ARNTL2/BCL2A1/CCL14/HS6ST1/POLR2J/AMMECR1/ADAR/ECE1/NUCB1/USP4/GSTO1/GM2A/MRPL4/COG2/CYP3A7/SMARCA1/CYFIP1/TJP2/LPIN1	22	KYNG_WERNER_SYNDROM_AND_NORMAL_AGING_DN	C2	CGP
M27547	REACTOME_DISEASES_OF_SIGNAL_TRANSDUCTION_BY_GROWTH_FACTOR_RECEPTORS_AND_SECOND_MESSENGERS	36/1820	386/40044	4.22281e-05	0.000604548	0.000363831	POLR2D/LRP5/DUSP6/SMAD3/CSK/FZD5/NEURL1B/RAF1/FGB/FGA/FGG/FGFR3/KLB/POLR2J/TBL1X/MTOR/PPP2R1B/PSMC3/CREBBP/STAT5B/SMAD4/POLR2E/FN1/PSMF1/NRG1/KANK1/PSMA7/AGGF1/LMNA/SYVN1/SEM1/APH1A/FGF3/ERBB3/PSMB6/POLR2F	36	REACTOME_DISEASES_OF_SIGNAL_TRANSDUCTION_BY_GROWTH_FACTOR_RECEPTORS_AND_SECOND_MESSENGERS	C2	CP:REACTOME
M13879	VANHARANTA_UTERINE_FIBROID_DN	12/1820	67/40044	4.40034e-05	0.000604548	0.000363831	LEPR/ABLIM1/TFPI/NFIB/C1S/MAFF/HSPA1A/RARRES2/PDLIM1/LTBP1/ADH1B/ERAP1	12	VANHARANTA_UTERINE_FIBROID_DN	C2	CGP
M39016	RYAN_MANTLE_CELL_LYMPHOMA_NOTCH_DIRECT_UP	19/1820	148/40044	4.46665e-05	0.000607961	0.000365886	IL6R/ZFP36L1/SMAD3/BCL2A1/LDLRAD4/IQSEC1/ST6GAL1/TNIP1/RXRA/SUSD3/IFIT3/DNASE1L3/IFNAR2/HPCAL1/BID/MGLL/TNFRSF1B/ZMIZ1/B4GALT1	19	RYAN_MANTLE_CELL_LYMPHOMA_NOTCH_DIRECT_UP	C2	CGP
M2240	JOHNSTONE_PARVB_TARGETS_3_UP	39/1820	433/40044	4.48365e-05	0.000609914	0.00036706	SLC30A1/RRAS2/CAT/PYGL/SMAD3/BCL3/C3/ASXL2/SAMHD1/TGM2/COL18A1/TMEM43/TNIP1/PTP4A1/SARDH/WDR45/ECE1/JAK1/C1S/ALDH3A2/NAGLU/ECH1/PLD3/FN1/SPTBN1/MAP4/PTGR1/AKR1C3/HPCAL1/MYO1C/MEGF9/SYVN1/VAMP8/RBCK1/SLC50A1/OPTN/CCDC3/PTPN23/GLB1	39	JOHNSTONE_PARVB_TARGETS_3_UP	C2	CGP
M3002	FRASOR_RESPONSE_TO_ESTRADIOL_DN	13/1820	78/40044	4.71829e-05	0.000636438	0.000383023	FMO5/ALDH4A1/TTC9/SMAD3/IL1R1/DUSP1/CTSH/MATN2/SLC16A5/ASB9/MUC1/EFNA1/ERBB3	13	FRASOR_RESPONSE_TO_ESTRADIOL_DN	C2	CGP
M4605	FONTAINE_FOLLICULAR_THYROID_ADENOMA_UP	13/1820	78/40044	4.71829e-05	0.000636438	0.000383023	PRUNE1/LRP5/OAZ2/ASGR1/GALT/IL11RA/USP13/PDLIM1/SH3RF2/AMPD2/E2F5/PAX8/BAG6	13	FONTAINE_FOLLICULAR_THYROID_ADENOMA_UP	C2	CGP
M3214	KEGG_PRIMARY_BILE_ACID_BIOSYNTHESIS	6/1820	16/40044	4.72009e-05	0.000636438	0.000383023	SCP2/CYP8B1/AKR1C4/SLC27A5/BAAT/AKR1D1	6	KEGG_PRIMARY_BILE_ACID_BIOSYNTHESIS	C2	CP:KEGG
M39815	WP_CLASSICAL_PATHWAY_OF_STEROIDOGENESIS_INCLUDING_DISEASES	6/1820	16/40044	4.72009e-05	0.000636438	0.000383023	H6PD/POR/MIR4651/CYB5A/HSD11B1/CYP21A2	6	WP_CLASSICAL_PATHWAY_OF_STEROIDOGENESIS_INCLUDING_DISEASES	C2	CP:WIKIPATHWAYS
M828	MASSARWEH_TAMOXIFEN_RESISTANCE_DN	27/1820	256/40044	4.7295e-05	0.000637334	0.000383563	FYB2/SCARB1/ABAT/PLIN5/TST/SIAH2/CCNG1/FKBP5/RXRA/SUSD3/PDZK1/IGFBP4/SEMA4C/IL17RB/TMCO6/ELOVL2/PTGR1/MOCS2/HPCAL1/RBM24/PDLIM1/RBM33/LAMP2/MEGF9/ETNK2/CRABP1/SERPINA5	27	MASSARWEH_TAMOXIFEN_RESISTANCE_DN	C2	CGP
M215	LIU_VAV3_PROSTATE_CARCINOGENESIS_UP	14/1820	89/40044	4.74951e-05	0.000639656	0.00038496	FCER1G/NID1/LTBP2/BCL2A1/HPR/C3/TGM2/GPX3/CFH/FN1/IFIT3/USP13/C4B/CTSK	14	LIU_VAV3_PROSTATE_CARCINOGENESIS_UP	C2	CGP
M2573	LIM_MAMMARY_STEM_CELL_UP	42/1820	481/40044	4.77622e-05	0.000642878	0.000386899	SERPING1/DUSP6/AQP9/RASL12/RNF165/FXYD1/APOE/TNS1/COL18A1/HEG1/SIAH2/GOLIM4/FGL2/MTSS1/GPC3/STARD8/CALML3/SERPINF1/IGFBP4/LGALS7/NRG1/IL6ST/FAM184A/TPST1/MATN2/PALM2AKAP2/FST/NECTIN3/RARRES2/TMEM64/NNMT/ISM1/MRGPRF/FOXP1/RELN/LIMS2/EVA1A/CCDC3/TSHZ2/SEC24D/PPP1R18/CAV1	42	LIM_MAMMARY_STEM_CELL_UP	C2	CGP
M19993	HUTTMANN_B_CLL_POOR_SURVIVAL_UP	29/1820	285/40044	4.88241e-05	0.000656403	0.000395039	IL6R/FCER1G/DUSP6/GATM/PIPOX/CCL3/LDLRAD4/TPST2/RXRA/CPT1A/SERPINF1/NAGLU/CLPTM1/NUCB1/OGFR/NRG1/IL17RB/GM2A/AKR1D1/MRPL4/HGS/HPCAL1/C4A/PON2/TNFRSF1B/PLXNC1/CTXND1/SOWAHC/PATZ1	29	HUTTMANN_B_CLL_POOR_SURVIVAL_UP	C2	CGP
M4995	LINDGREN_BLADDER_CANCER_CLUSTER_2B	36/1820	389/40044	4.95812e-05	0.000664255	0.000399764	SLC43A3/SERPING1/SH2B3/A2M/SOCS2/BCL2A1/ANPEP/DHODH/TNS1/NEURL1B/SAMHD1/COL18A1/ST6GAL1/FGL2/ECM2/CCL15/HHEX/PPTC7/C1S/GPC6/SERPINF1/TPST1/SLC7A2/PALM2AKAP2/CST7/RARRES2/STUM/APLNR/NNMT/CMTR2/C4A/CD302/C1orf54/PPP1R12B/PPP1R18/CAV1	36	LINDGREN_BLADDER_CANCER_CLUSTER_2B	C2	CGP
M1524	RUAN_RESPONSE_TO_TNF_TROGLITAZONE_DN	9/1820	39/40044	4.98536e-05	0.000667128	0.000401494	FXYD1/APOC4/TST/ALAD/ORM1/FASN/PXMP2/DHRS3/AQP7	9	RUAN_RESPONSE_TO_TNF_TROGLITAZONE_DN	C2	CGP
M1024	REACTOME_RNA_POLYMERASE_III_TRANSCRIPTION_TERMINATION	7/1820	23/40044	5.10353e-05	0.000680176	0.000409346	POLR3B/NFIC/NFIB/POLR3GL/POLR2E/POLR3C/POLR2F	7	REACTOME_RNA_POLYMERASE_III_TRANSCRIPTION_TERMINATION	C2	CP:REACTOME
M15531	MOOTHA_FFA_OXYDATION	7/1820	23/40044	5.10353e-05	0.000680176	0.000409346	CPT2/ACADM/CPT1A/HADHB/HADHA/ACAT1/DECR1	7	MOOTHA_FFA_OXYDATION	C2	CGP
M12710	AMIT_EGF_RESPONSE_120_HELA	12/1820	68/40044	5.12393e-05	0.00068171	0.000410269	DUSP6/CYP1B1/F3/CXCL2/OGFR/MAFF/MTARC2/GDF15/BCL10/ZPR1/MVD/SOWAHC	12	AMIT_EGF_RESPONSE_120_HELA	C2	CGP
M1686	ZHONG_SECRETOME_OF_LUNG_CANCER_AND_ENDOTHELIUM	12/1820	68/40044	5.12393e-05	0.00068171	0.000410269	A2M/COL18A1/AHSG/ALB/C2/ALAD/SERPINC1/IGFBP4/FN1/CP/TNXB/HMGB1	12	ZHONG_SECRETOME_OF_LUNG_CANCER_AND_ENDOTHELIUM	C2	CGP
M12212	WANG_ESOPHAGUS_CANCER_VS_NORMAL_DN	15/1820	101/40044	5.14751e-05	0.000684453	0.00041192	ALDH4A1/TBC1D10A/GPX3/ZER1/RXRA/EPHX1/GFOD2/SHMT1/PMM1/CAST/MOSPD3/GM2A/PRDX6/PLXNC1/IMPA1	15	WANG_ESOPHAGUS_CANCER_VS_NORMAL_DN	C2	CGP
M4308	SATO_SILENCED_BY_METHYLATION_IN_PANCREATIC_CANCER_1	38/1820	421/40044	5.32818e-05	0.000706437	0.00042515	APOA2/CDA/SAA1/ARNTL2/DUSP6/SERPINA1/LIPC/SMAD3/VTN/CCL3/TRIM25/CYP2B6/APOC2/C3/IL1R1/CYP1B1/HNF4A/FGFR3/CDO1/GSTA1/MBNL3/SERPINF1/HSD17B1/IL1RL2/TMEM176A/TPST1/CYP3A5/C8G/GDF15/ERCC4/COL21A1/BNIP3/SMARCA1/CLDN3/TJP2/HPX/SCARA3/CCL19	38	SATO_SILENCED_BY_METHYLATION_IN_PANCREATIC_CANCER_1	C2	CGP
M38971	JINESH_BLEBBISHIELD_TRANSFORMED_STEM_CELL_SPHERES_UP	21/1820	176/40044	5.45735e-05	0.000722314	0.000434706	HMGCS2/ABLIM1/FTH1/SMAD3/DHRS9/CYP1B1/APOL2/ASS1/JAK1/AKR1C4/ALDH3A2/HSPA1B/HSPA1A/CYP3A5/SLC7A2/PTGR1/SLC16A5/SLC2A10/CYP4F11/SLC40A1/SERPINB8	21	JINESH_BLEBBISHIELD_TRANSFORMED_STEM_CELL_SPHERES_UP	C2	CGP
M27293	REACTOME_GLYOXYLATE_METABOLISM_AND_GLYCINE_DEGRADATION	8/1820	31/40044	5.53554e-05	0.000731822	0.000440428	ALDH4A1/DLAT/AGXT/GRHPR/DHTKD1/PXMP2/DDO/HAO1	8	REACTOME_GLYOXYLATE_METABOLISM_AND_GLYCINE_DEGRADATION	C2	CP:REACTOME
M10290	KOBAYASHI_EGFR_SIGNALING_24HR_UP	15/1820	102/40044	5.78408e-05	0.000762928	0.000459148	FTH1/NUPR1/FZD5/CYP1B1/HEG1/GPX3/MAN1A1/ASS1/WDR45/EPHX1/CTSH/METTL7A/ZSCAN31/MUC1/CLDN3	15	KOBAYASHI_EGFR_SIGNALING_24HR_UP	C2	CGP
M2131	WANG_RESPONSE_TO_GSK3_INHIBITOR_SB216763_UP	36/1820	392/40044	5.80793e-05	0.000764761	0.000460251	FRRS1/HPD/ABAT/ACSF2/NKG7/ZC3H6/ITCH/ACAD11/GBAP1/ZNF277/ELMO1/FGL2/C5/GOLGA1/STAT2/STAC3/R3HDM2/LAMP1/CTSH/NAGLU/XAF1/PLD3/VWA8/GM2A/GLRX/FGGY/MYOM1/DTNA/DCP1B/CHD2/AMY2B/HPS1/PCNX1/GRAMD2B/RNF130/SGTB	36	WANG_RESPONSE_TO_GSK3_INHIBITOR_SB216763_UP	C2	CGP
M3649	BROWNE_HCMV_INFECTION_2HR_UP	9/1820	40/40044	6.17435e-05	0.000808388	0.000486507	APOE/ADH1A/ECM2/RARRES2/COL21A1/ADH1B/DHRS3/SLC29A1/ECPAS	9	BROWNE_HCMV_INFECTION_2HR_UP	C2	CGP
M7934	KEGG_PYRUVATE_METABOLISM	9/1820	40/40044	6.17435e-05	0.000808388	0.000486507	PKLR/DLAT/ACACB/GRHPR/ALDH1B1/ALDH3A2/ACOT12/ACAT1/PCK1	9	KEGG_PYRUVATE_METABOLISM	C2	CP:KEGG
M1099	GRAESSMANN_RESPONSE_TO_MC_AND_SERUM_DEPRIVATION_UP	24/1820	218/40044	6.18826e-05	0.000809287	0.000487048	CDON/IAPP/NECAB2/TRIM25/CYP2B6/C3/SAMHD1/KNG1/GHR/ADAR/TOR1AIP1/CP/SELENOP/IFIT3/METTL7A/HSD11B1/NNMT/MOCS1/RESF1/GBP7/TOR3A/RBM43/PATZ1/SEPTIN6	24	GRAESSMANN_RESPONSE_TO_MC_AND_SERUM_DEPRIVATION_UP	C2	CGP
M2429	SHEDDEN_LUNG_CANCER_GOOD_SURVIVAL_A12	31/1820	320/40044	6.93466e-05	0.000897724	0.000540272	ADORA3/APOA2/SAA1/HPD/RAB26/AOX1/GCKR/TCP10L/SOX10/KCNJ4/ST6GAL1/ITIH3/IRF4/ZER1/PAK3/HES2/DIPK1A/TCP11L1/ICAM3/MAP2K7/HSF2BP/SEC14L4/SEC24A/SLC22A2/IFNAR2/PROZ/MAGOH2P/PTGDR2/NR1I2/CYP2E1/UMOD	31	SHEDDEN_LUNG_CANCER_GOOD_SURVIVAL_A12	C2	CGP
M39765	WP_PYRIMIDINE_METABOLISM_AND_RELATED_DISEASES	6/1820	17/40044	7.0138e-05	0.00090695	0.000545824	DHODH/CPS1/UPB1/DPYS/OTC/RRM2	6	WP_PYRIMIDINE_METABOLISM_AND_RELATED_DISEASES	C2	CP:WIKIPATHWAYS
M7494	REACTOME_TOLL_LIKE_RECEPTOR_CASCADES	19/1820	153/40044	7.05908e-05	0.000911782	0.000548732	SAA1/DUSP6/SARM1/DUSP3/APOB/FGB/FGA/FGG/PPP2R1B/MAP2K7/CD14/RBSN/HMGB1/TICAM1/TANK/TLR10/CTSK/TAB3/MEF2A	19	REACTOME_TOLL_LIKE_RECEPTOR_CASCADES	C2	CP:REACTOME
M27130	REACTOME_CYP2E1_REACTIONS	5/1820	11/40044	7.07904e-05	0.000912384	0.000549094	CYP2C9/CYP2C8/CYP2B6/CYP2A13/CYP2E1	5	REACTOME_CYP2E1_REACTIONS	C2	CP:REACTOME
M39741	WP_METHIONINE_METABOLISM_LEADING_TO_SULPHUR_AMINO_ACIDS_AND_RELATED_DISORDERS	5/1820	11/40044	7.07904e-05	0.000912384	0.000549094	MAT1A/CSAD/CDO1/BHMT/AHCY	5	WP_METHIONINE_METABOLISM_LEADING_TO_SULPHUR_AMINO_ACIDS_AND_RELATED_DISORDERS	C2	CP:WIKIPATHWAYS
M17758	KEGG_ALANINE_ASPARTATE_AND_GLUTAMATE_METABOLISM	8/1820	32/40044	7.08749e-05	0.000912384	0.000549094	ALDH4A1/GPT2/ABAT/CPS1/AGXT/ADSL/ASS1/DDO	8	KEGG_ALANINE_ASPARTATE_AND_GLUTAMATE_METABOLISM	C2	CP:KEGG
M15535	KIM_WT1_TARGETS_12HR_UP	20/1820	166/40044	7.08751e-05	0.000912384	0.000549094	SMAD3/ABAT/TPST2/RBFOX2/HEG1/IL1RAP/FGFR3/TBC1D2/RAB13/ZMYND8/ITGB5/HSPA1B/HSPA1A/GDF15/ZSCAN31/SOX9/AMPD2/GRB10/ZMIZ1/SRSF6	20	KIM_WT1_TARGETS_12HR_UP	C2	CGP
M5014	TSUNODA_CISPLATIN_RESISTANCE_DN	10/1820	50/40044	7.12725e-05	0.000915964	0.000551249	C4BPB/C3/CPS1/ASS1/C1S/SORD/IGFBP4/FN1/ELL2/B4GALT1	10	TSUNODA_CISPLATIN_RESISTANCE_DN	C2	CGP
M6753	ODONNELL_TFRC_TARGETS_UP	38/1820	427/40044	7.18708e-05	0.00092057	0.000554021	NID1/FTH1/ACACB/CARMIL3/ZFP36L1/SERPINA1/SERPINA9/ABAT/PLIN5/TFPI/TEX33/PDXP-DT/CLDN1/DUSP1/SLC2A12/FAM20C/LINC00964/NIPAL2/ALDOB/ORM1/ASS1/NFIB/TOR1AIP2/SLC10A1/RAB1A/CP/VNN1/HSD11B1-AS1/METTL7A/PRM1/WDR59/CMBL/EIF1/CD7/COL2A1/BTD/MYO7A/RBM43	38	ODONNELL_TFRC_TARGETS_UP	C2	CGP
M2195	LEE_LIVER_CANCER_CIPROFIBRATE_UP	11/1820	60/40044	7.27422e-05	0.000930179	0.000559804	LEPR/GATM/TGM2/EHHADH/TM4SF4/IGFBP1/ALDH3A2/PMM1/VNN1/APCS/VNN3	11	LEE_LIVER_CANCER_CIPROFIBRATE_UP	C2	CGP
M11205	IVANOVA_HEMATOPOIESIS_MATURE_CELL	29/1820	292/40044	7.5433e-05	0.000961385	0.000578584	SLC25A44/SLC30A10/C11orf24/CMAS/CES1/RIOK3/LRG1/C3/MARCHF2/LNPK/TCP10L/UPB1/GUCD1/RAB43/TM4SF4/GOLIM4/MTSS1/TLCD4/IFIT1B/ARHGAP19/C1S/LAMP1/CTSH/GPX4/SLC25A38/CD14/CAST/SLC40A1/LAMP2	29	IVANOVA_HEMATOPOIESIS_MATURE_CELL	C2	CGP
M29803	REACTOME_FLT3_SIGNALING	29/1820	292/40044	7.5433e-05	0.000961385	0.000578584	DUSP6/CSK/NRTN/TRIB3/RAF1/FGB/FGA/FGG/RAPGEF2/FGFR3/KLB/DUSP1/RASAL2/JAK1/PPP2R1B/PSMC3/STAT5B/FN1/SPTBN1/PSMF1/NRG1/GFRA3/THEM4/PSMA7/RASGRP3/SEM1/FGF3/ERBB3/PSMB6	29	REACTOME_FLT3_SIGNALING	C2	CP:REACTOME
M38983	MEBARKI_HCC_PROGENITOR_WNT_DN	14/1820	93/40044	7.79297e-05	0.000989372	0.000595427	FRAT1/ACACB/RAB26/DHRS9/APOB/GHR/GPC6/PRODH/FLJ31104/GSTA7P/LINC00482/ZBED3/ZBED3-AS1/A1BG	14	MEBARKI_HCC_PROGENITOR_WNT_DN	C2	CGP
M7281	KONDO_PROSTATE_CANCER_WITH_H3K27ME3	22/1820	194/40044	7.92698e-05	0.00100253	0.000603349	C4BPA/HABP2/A1CF/TECTA/GAS2/NR1H4/IAPP/CCDC198/TAT/ABCA6/F11/ALB/AFP/ELMO1/ANXA13/ALDH8A1/OTC/ASAH2/RNF220/SAA4/PCK1/OR6C74	22	KONDO_PROSTATE_CANCER_WITH_H3K27ME3	C2	CGP
M1582	BURTON_ADIPOGENESIS_2	12/1820	71/40044	7.9447e-05	0.00100311	0.000603693	ITGA5/IL1R1/SDC1/SAMHD1/FKBP5/RBM14-RBM4/GSTO1/FST/PER2/SRR/PRDX6/SAR1B	12	BURTON_ADIPOGENESIS_2	C2	CGP
M1859	RHEIN_ALL_GLUCOCORTICOID_THERAPY_DN	34/1820	368/40044	8.16892e-05	0.00103085	0.00062039	SCP2/CAT/DUSP6/METAP2/SNRPD3/NEK4/CCNG1/TMEM14A/ADSL/HPRT1/RAB13/SDHC/AKR1A1/ACADM/PRIM1/SORD/NME1/PRPSAP1/CYB5A/GPI/ECI2/SET/ACAT1/CEP57/PRDX6/PDLIM1/ANP32A/CYFIP1/RRM2/AHCY/NSD2/GGH/C1orf54/PCCA	34	RHEIN_ALL_GLUCOCORTICOID_THERAPY_DN	C2	CGP
M2156	DUTERTRE_ESTRADIOL_RESPONSE_24HR_UP	31/1820	323/40044	8.24167e-05	0.00103946	0.000625573	ASPM/TST/SIAH2/IL1RAP/XYLB/MAN1A1/FKBP5/POLD2/HPRT1/DHTKD1/PRIM1/REXO5/IGFBP4/NME1/NUP85/TK1/UHRF1/IL17RB/ELOVL2/POLE/AMZ1/FAM83D/GTSE1/ATAD2/ZNF367/CHPT1/SPC24/RRM2/GGH/IMPA2/SLC29A1	31	DUTERTRE_ESTRADIOL_RESPONSE_24HR_UP	C2	CGP
M39818	WP_IL18_SIGNALING_PATHWAY	28/1820	279/40044	8.30199e-05	0.0010465	0.000629806	CNTN2/NR0B2/ACACB/CCL3/ZNF444/TGM2/CLDN1/CXCL2/PRKAA1/PLOD3/NPPA/CPT1A/ARF6/LONP2/CETP/ECH1/MAP2K7/FN1/RANGAP1/CD81/PRM1/ABCF1/BID/ANP32A/HPS1/MEF2A/CLDN3/CCL19	28	WP_IL18_SIGNALING_PATHWAY	C2	CP:WIKIPATHWAYS
M2574	LIM_MAMMARY_STEM_CELL_DN	37/1820	416/40044	8.98399e-05	0.00111839	0.000673074	CPT2/DHCR24/SDSL/CMAS/TOM1L1/BCL3/THNSL2/TGM2/EHHADH/TST/CLDN1/CLCN3/CCNG1/SFXN1/ALAD/TLCD4/SHMT1/CBLC/BDH1/CD14/NAT1/HDHD3/PXMP2/SLC16A5/ACOT13/C1orf210/PPFIBP2/CHPT1/MUC1/SIRT5/RNF130/CLDN3/BAIAP2L1/RWDD3/ERBB3/MARVELD3/COBL	37	LIM_MAMMARY_STEM_CELL_DN	C2	CGP
M27847	REACTOME_PLASMA_LIPOPROTEIN_CLEARANCE	8/1820	33/40044	8.98403e-05	0.00111839	0.000673074	PCSK9/APOA1/SCARB1/LIPC/APOC1/APOE/APOC4/APOB	8	REACTOME_PLASMA_LIPOPROTEIN_CLEARANCE	C2	CP:REACTOME
M5319	APPEL_IMATINIB_RESPONSE	8/1820	33/40044	8.98403e-05	0.00111839	0.000673074	APOC1/APOE/LAMP1/CTSH/C5AR1/GM2A/LAMP2/ENG	8	APPEL_IMATINIB_RESPONSE	C2	CGP
M18168	CASTELLANO_NRAS_TARGETS_UP	12/1820	72/40044	9.14281e-05	0.00113326	0.00068202	ITIH2/IL1RN/SDC1/TMEM43/CCNG1/PON3/SARDH/CFH/EPHX1/ACADM/VNN1/UGT1A10	12	CASTELLANO_NRAS_TARGETS_UP	C2	CGP
M346	LIN_MELANOMA_COPY_NUMBER_UP	12/1820	72/40044	9.14281e-05	0.00113326	0.00068202	MINDY1/PRUNE1/ANO1/NAGA/C6orf201/FAM217A/NTAQ1/PMM1/ECI2/TBC1D16/SLC38A10/FGF3	12	LIN_MELANOMA_COPY_NUMBER_UP	C2	CGP
M1615	WENG_POR_TARGETS_GLOBAL_DN	7/1820	25/40044	9.23806e-05	0.00113954	0.000685804	CYP4A22/APOA4/EHHADH/FGL1/VNN1/MGLL/HSDL2	7	WENG_POR_TARGETS_GLOBAL_DN	C2	CGP
M174	PID_UPA_UPAR_PATHWAY	9/1820	42/40044	9.27646e-05	0.00114305	0.000687917	ITGA5/VTN/FGB/FGA/FGG/PLG/CRK/FN1/ITGB5	9	PID_UPA_UPAR_PATHWAY	C2	CP:PID
M4716	CONCANNON_APOPTOSIS_BY_EPOXOMICIN_UP	25/1820	238/40044	9.45235e-05	0.00116286	0.000699837	IL6R/TSPAN9/DUSP3/HEG1/ABLIM3/GPX3/DUSP1/C1S/PLD3/NUCB1/MAFF/HSPA1A/GDF15/CHM/AKR1C3/CYP4F3/DTNA/GCLM/LMNA/POLR3C/SERPINB8/DHRS3/DGKE/ELL2/GSR	25	CONCANNON_APOPTOSIS_BY_EPOXOMICIN_UP	C2	CGP
M8880	MCBRYAN_PUBERTAL_BREAST_5_6WK_DN	17/1820	131/40044	9.62714e-05	0.00118184	0.000711259	IL6R/NFIC/TNS1/FGG/NFIB/TBL1X/PPP6R3/STAT5B/OGFR/NDST1/IL6ST/PANK1/SLC38A10/SOX9/RESF1/GBP7/EGLN1	17	MCBRYAN_PUBERTAL_BREAST_5_6WK_DN	C2	CGP
M18685	ZHOU_INFLAMMATORY_RESPONSE_LIVE_UP	39/1820	449/40044	9.75296e-05	0.00119482	0.000719073	CYP2C9/CDON/TTC9/IL1R1/TNS1/ADORA2A-AS1/ATP2B2/F3/RAPGEF2/CXCL2/TNIP1/DUSP1/SLC39A14/GPC3/STARD8/CCL15/PRMT5-AS1/ABCC11/TMPRSS6/MAFF/UBE2FP1/IL17RE/STBD1/HSPA1B/HSPA1A/PALM2AKAP2/KANK1/P2RX7/ABL2/G0S2/OAF/CNKSR3/SERPINB8/SEPTIN4/TRIP10/PLAGL2/COBL/TMEM67/B4GALT1	39	ZHOU_INFLAMMATORY_RESPONSE_LIVE_UP	C2	CGP
M2879	BLUM_RESPONSE_TO_SALIRASIB_DN	32/1820	341/40044	9.75366e-05	0.00119482	0.000719073	OPN3/DHCR24/NFYB/OAZ2/SDC1/CPS1/CYP1B1/MSH6/TOPBP1/RBM14/PRIM1/CARHSP1/SHMT1/TK1/FASN/CYB5A/MATN2/PXMP2/POLE/NDUFA2/KPNA2/USP13/HMGB1/SOX9/LMNA/ANP32A/GTF2I/RRM2/BRD3OS/MID1/KIF20B/SRSF6	32	BLUM_RESPONSE_TO_SALIRASIB_DN	C2	CGP
M14447	MASSARWEH_RESPONSE_TO_ESTRADIOL	11/1820	62/40044	9.92723e-05	0.00121094	0.000728772	SCARB1/SIAH2/RXRA/PDZK1/IGFBP4/IL17RB/TMCO6/ELOVL2/MEGF9/ETNK2/SERPINA5	11	MASSARWEH_RESPONSE_TO_ESTRADIOL	C2	CGP
M12289	REACTOME_PEPTIDE_LIGAND_BINDING_RECEPTORS	22/1820	197/40044	9.95358e-05	0.00121094	0.000728772	XCL2/AGT/SAA1/F2/BDKRB2/CCL16/CCL3/CCL3L1/C3/KNG1/CXCL2/C5/ECE1/C5AR1/GHRL/PROK1/APLNR/PYY/NLN/TAC3/MCHR1/CCL19	22	REACTOME_PEPTIDE_LIGAND_BINDING_RECEPTORS	C2	CP:REACTOME
M14171	KEGG_STARCH_AND_SUCROSE_METABOLISM	10/1820	52/40044	0.000101061	0.00122487	0.000737157	PYGL/PGM2/GPI/UGT1A6/UGT1A4/UGT2B4/UGT1A10/GANC/AMY2B/PGM1	10	KEGG_STARCH_AND_SUCROSE_METABOLISM	C2	CP:KEGG
M12090	TONKS_TARGETS_OF_RUNX1_RUNX1T1_FUSION_ERYTHROCYTE_DN	6/1820	18/40044	0.00010116	0.00122487	0.000737157	LDLRAD4/COL18A1/LRRC61/ARHGAP22/PDLIM1/LTBP1	6	TONKS_TARGETS_OF_RUNX1_RUNX1T1_FUSION_ERYTHROCYTE_DN	C2	CGP
M26942	REACTOME_RORA_ACTIVATES_GENE_EXPRESSION	6/1820	18/40044	0.00010116	0.00122487	0.000737157	PPARA/RXRA/TBL1X/CPT1A/CREBBP/CHD9	6	REACTOME_RORA_ACTIVATES_GENE_EXPRESSION	C2	CP:REACTOME
M13186	MCBRYAN_PUBERTAL_BREAST_3_4WK_UP	23/1820	211/40044	0.000101342	0.00122643	0.000738096	DLAT/LRP5/ANO1/SERPINA1/ACSF2/APOC2/SDC1/SIAH2/FGG/TLCD4/CARHSP1/FN1/COMT/HSPA1B/GM2A/HSD11B1/SLC38A10/C1orf210/SOX9/MTARC1/SGTB/CLDN3/TJP2	23	MCBRYAN_PUBERTAL_BREAST_3_4WK_UP	C2	CGP
M2500	PHONG_TNF_RESPONSE_VIA_P38_COMPLETE	24/1820	225/40044	0.000101792	0.00123059	0.000740596	ITGA5/BCL3/CSNK1E/MBD4/HHEX/CRK/ALDH3A2/MAP4K4/C2orf42/SEMA4C/ZMYND8/SEC24A/TCAF1/METTL7A/TMEM87A/MYO1C/WIZ/ERAP1/BRD3OS/MID1/SEC24D/MSMO1/CAV1/B4GALT1	24	PHONG_TNF_RESPONSE_VIA_P38_COMPLETE	C2	CGP
M13522	DACOSTA_UV_RESPONSE_VIA_ERCC3_COMMON_DN	40/1820	466/40044	0.000103104	0.0012458	0.000749752	RRAS2/SMAD3/UTP18/MED13/RBFOX2/HEG1/F3/TOPBP1/IL1RAP/RAPGEF2/DUSP1/ADSL/NFIB/SHB/TBL1X/EIF4G3/NFYC/PIP4K2A/R3HDM2/CREBBP/PMM2/FOXK2/ZMYND8/ZNF148/NRG1/ATP13A3/SEC24A/PALM2AKAP2/CDC42BPA/CHD9/USP13/NEK7/MGAT5/MGLL/ZZZ3/TLK1/TJP2/MID1/ZMIZ1/KIF20B	40	DACOSTA_UV_RESPONSE_VIA_ERCC3_COMMON_DN	C2	CGP
M39338	WP_ANGIOPOIETIN_LIKE_PROTEIN_8_REGULATORY_PATHWAY	17/1820	132/40044	0.000105885	0.00127272	0.000765956	ANGPTL8/CYP2B6/ABCG8/ABCG5/RAF1/PRKAA1/RXRA/MTOR/PRKAB2/CRK/FASN/CBLC/MAP2K7/MAP4K4/CYP3A4/PCK1/TRIP10	17	WP_ANGIOPOIETIN_LIKE_PROTEIN_8_REGULATORY_PATHWAY	C2	CP:WIKIPATHWAYS
M34018	BLANCO_MELO_COVID19_SARS_COV_2_INFECTION_A594_ACE2_EXPRESSING_CELLS_RUXOLITINIB_UP	41/1820	483/40044	0.000108357	0.00128699	0.00077454	PIGR/PROX1/CELF1/HCFC2/SLC6A12/SERPINA10/SNHG10/BDKRB2/BCL2A1/LDLRAD4/BCL3/CXCL2/IRF4/MTSS1/MASP2/SERPINC1/ARHGAP19/PPTC7/MAFF/ALDH8A1/H4C9/OVGP1/GDF15/IRF1-AS1/PER2/BCL10/NAV2/LINC01881/ABL2/USPL1/CHD2/TANK/RAB33B/TLR10/SOX9/COL2A1/LINC-PINT/PCK1/MRNIP/CIART/EFNA1	41	BLANCO_MELO_COVID19_SARS_COV_2_INFECTION_A594_ACE2_EXPRESSING_CELLS_RUXOLITINIB_UP	C2	CGP
M8268	AMBROSINI_FLAVOPIRIDOL_TREATMENT_TP53	15/1820	108/40044	0.000112568	0.00132972	0.00080026	ACACB/SERPINA1/CCDC85C/IL1RN/KHK/CXCL2/DHTKD1/EI24/CPT1A/MGRN1/TCAF1/CYP4F3/HMGB1/HMCES/NSD2	15	AMBROSINI_FLAVOPIRIDOL_TREATMENT_TP53	C2	CGP
M6510	PASQUALUCCI_LYMPHOMA_BY_GC_STAGE_UP	28/1820	284/40044	0.000112655	0.00132972	0.00080026	ECHDC2/KIAA1217/SDC1/TGM2/TPST2/TST/CCNG1/IRF4/ANKRD6/SLC25A33/CDC42BPB/FBXO17/PECR/RRP1B/ITGB5/SRPRB/SEC24A/IL6ST/ECI2/TPST1/MATN2/SLC38A10/MYOM1/PVR/ERGIC1/PON2/SEC24D/ELL2	28	PASQUALUCCI_LYMPHOMA_BY_GC_STAGE_UP	C2	CGP
M39645	WP_OXIDATIVE_STRESS	8/1820	34/40044	0.000112822	0.00132972	0.00080026	CAT/CYP1A1/NFE2L2/GPX3/UGT1A6/SOD1/GPX1/GSR	8	WP_OXIDATIVE_STRESS	C2	CP:WIKIPATHWAYS
M9197	ELVIDGE_HYPOXIA_BY_DMOG_UP	17/1820	133/40044	0.000116331	0.00133932	0.000806034	OPN3/AK4/CYB5A/ANGPTL4/MAFF/STBD1/GDF15/GLRX/DTNA/MGAT5/FAM162A/SOX9/BNIP3/PGM1/RBCK1/EGLN1/CAV1	17	ELVIDGE_HYPOXIA_BY_DMOG_UP	C2	CGP
M39749	WP_THE_ALTERNATIVE_PATHWAY_OF_FETAL_ANDROGEN_SYNTHESIS	5/1820	12/40044	0.000116802	0.00133932	0.000806034	POR/MIR4651/AKR1C4/HSD17B6/CYB5A	5	WP_THE_ALTERNATIVE_PATHWAY_OF_FETAL_ANDROGEN_SYNTHESIS	C2	CP:WIKIPATHWAYS
M39842	WP_BIOMARKERS_FOR_UREA_CYCLE_DISORDERS	5/1820	12/40044	0.000116802	0.00133932	0.000806034	F10/GATM/ASS1/OTC/NAGS	5	WP_BIOMARKERS_FOR_UREA_CYCLE_DISORDERS	C2	CP:WIKIPATHWAYS
M12924	SASSON_RESPONSE_TO_FORSKOLIN_DN	13/1820	85/40044	0.00011775	0.00133932	0.000806034	ABLIM1/CDK14/RASAL2/REXO5/HSD17B1/TK1/MAP4K4/SH3BP4/RANGAP1/ITGB5/RAB33B/TLK1/DHRS3	13	SASSON_RESPONSE_TO_FORSKOLIN_DN	C2	CGP
M12138	TONKS_TARGETS_OF_RUNX1_RUNX1T1_FUSION_ERYTHROCYTE_UP	19/1820	159/40044	0.000118643	0.00133932	0.000806034	ADAMTSL4/DUSP6/SERPINA1/CYP1A1/BCL2A1/NUPR1/IL1RN/DHRS9/TRIB3/IL1RAP/MAN1A1/CPM/IL17RB/SELENOP/TMEM176B/TMEM176A/GDF15/STIMATE/PAPSS2	19	TONKS_TARGETS_OF_RUNX1_RUNX1T1_FUSION_ERYTHROCYTE_UP	C2	CGP
M986	SMIRNOV_CIRCULATING_ENDOTHELIOCYTES_IN_CANCER_UP	19/1820	159/40044	0.000118643	0.00133932	0.000806034	CDA/AQP9/CYP1A1/ANPEP/APOB/TNS1/CYP1B1/UPB1/RAB13/C5AR1/MAFF/NRG1/BST1/CD14/GM2A/CIAO1/TNFRSF1B/DHRS3/ENG	19	SMIRNOV_CIRCULATING_ENDOTHELIOCYTES_IN_CANCER_UP	C2	CGP
M12275	BROWNE_HCMV_INFECTION_24HR_UP	18/1820	146/40044	0.000118835	0.00133932	0.000806034	ABLIM1/TSPAN9/ABAT/FZD5/KNG1/CXCL2/MASP2/AK4/PRIM1/STAT5B/CLPTM1/CDC5L/SS18L1/BID/RRM2/E2F5/TRIP10/SLC29A1	18	BROWNE_HCMV_INFECTION_24HR_UP	C2	CGP
M11516	ADDYA_ERYTHROID_DIFFERENTIATION_BY_HEMIN	12/1820	74/40044	0.000120108	0.00133932	0.000806034	SLC43A3/FTH1/SOCS2/OSGIN1/APOC1/CXCL2/CTSH/ICAM3/ITGB5/HSPA1B/NFYA/GTF2I	12	ADDYA_ERYTHROID_DIFFERENTIATION_BY_HEMIN	C2	CGP
M961	REACTOME_TRANSPORT_TO_THE_GOLGI_AND_SUBSEQUENT_MODIFICATION	21/1820	186/40044	0.000121326	0.00133932	0.000806034	F5/SEC16B/TRAPPC4/SERPINA1/ST6GAL1/MAN1A1/PPP6R3/MIA2/SPTBN1/RAB1A/TFG/SEC24A/SEC22A/MAN1A2/COG2/MGAT5/ANKRD28/SEC24D/SAR1B/LMAN2/B4GALT1	21	REACTOME_TRANSPORT_TO_THE_GOLGI_AND_SUBSEQUENT_MODIFICATION	C2	CP:REACTOME
M3996	JIANG_HYPOXIA_NORMAL	22/1820	200/40044	0.000124278	0.00133932	0.000806034	NUPR1/MAP1LC3A/TGM2/DUSP1/GSTA1/ADAR/AK4/FASN/ANGPTL4/KCMF1/HDHD5/TFG/STBD1/GM2A/DCAF6/CHPT1/FAM162A/BNIP3/STAU1/GRB10/MSMO1/CAV1	22	JIANG_HYPOXIA_NORMAL	C2	CGP
M2385	KATSANOU_ELAVL1_TARGETS_UP	20/1820	173/40044	0.000125985	0.00135518	0.00081558	ABLIM1/SERPING1/MOGAT2/DUSP6/GATM/NUPR1/APOE/TGM2/GPX3/EBPL/CTSH/VNN1/GDF15/CMBL/MYOM1/PAPPA2/DHRS3/MYO7A/MYL12A/ENG	20	KATSANOU_ELAVL1_TARGETS_UP	C2	CGP
M13907	TSENG_IRS1_TARGETS_DN	17/1820	134/40044	0.000127669	0.00137201	0.000825708	HLX/H6PD/ITIH2/GAS2/FTH1/NFYB/IL1R1/KNG1/EPHX1/LONP2/CARHSP1/IGFBP4/IL6ST/FAM50B/CMBL/GLRX/TNXB	17	TSENG_IRS1_TARGETS_DN	C2	CGP
M14032	ZHOU_INFLAMMATORY_RESPONSE_LIVE_DN	34/1820	377/40044	0.000130238	0.00139766	0.000841144	NR0B2/FRAT1/FRAT2/CPNE6/TTC9/GLRX5/RASL12/ZNF444/TNFSF14/DHRS9/SDC1/MBD4/KNG1/SARDH/TBC1D2/HHEX/AGBL2/A2M-AS1/TRIM54/ANKRD39/NRG1/ECI2/GEMIN6/C1QTNF3/CHD9/DCP1B/TLR10/LINC02487/ANP32A/CIAO1/MTARC1/TMEM177/CEBPA/LINC01521	34	ZHOU_INFLAMMATORY_RESPONSE_LIVE_DN	C2	CGP
M1132	DARWICHE_SKIN_TUMOR_PROMOTER_DN	21/1820	187/40044	0.000130913	0.00140164	0.000843543	COQ8A/TTC9/BCL2A1/APOE/NFE2L2/SAMHD1/NEK4/SUCLG2/FAM217A/GSTA1/LRRC58/CP/BID/PABPC4/GCLM/FAM162A/ANP32A/GTF2I/SPC24/BAG6/IL17A	21	DARWICHE_SKIN_TUMOR_PROMOTER_DN	C2	CGP
M14072	WINTER_HYPOXIA_METAGENE	25/1820	243/40044	0.000131589	0.00140822	0.000847501	ITGA5/RIOK3/TGM2/PPARA/F3/SIAH2/IGFBP1/GPI/ANGPTL4/FN1/XRCC6/CP/MAP4/GLRX/PROK1/ACAT1/TBPL1/MUC1/BNIP3/PGM1/EFNA1/FGF3/SRSF6/ELL2/ENG	25	WINTER_HYPOXIA_METAGENE	C2	CGP
M27334	REACTOME_TRANSPORT_OF_BILE_SALTS_AND_ORGANIC_ACIDS_METAL_IONS_AND_AMINE_COMPOUNDS	13/1820	86/40044	0.000133009	0.0014221	0.000855854	SLC30A1/SLC30A10/SLC6A12/SLC47A1/SLC13A5/SLC6A1/SLC22A7/SLC39A14/SLC30A3/CP/SLC22A2/SLC22A1/SLC40A1	13	REACTOME_TRANSPORT_OF_BILE_SALTS_AND_ORGANIC_ACIDS_METAL_IONS_AND_AMINE_COMPOUNDS	C2	CP:REACTOME
M39554	WP_VITAMIN_A_AND_CAROTENOID_METABOLISM	9/1820	44/40044	0.000135899	0.0014503	0.000872825	SCARB1/ABCG8/ABCG5/ADH1A/RXRA/RDH12/CYP2E1/DHRS3/CRABP1	9	WP_VITAMIN_A_AND_CAROTENOID_METABOLISM	C2	CP:WIKIPATHWAYS
M4399	MOHANKUMAR_HOXA1_TARGETS_UP	36/1820	409/40044	0.00013647	0.00145505	0.000875684	PRUNE1/CPT2/CAT/CELF1/GATM/CYP1A1/TFPI/SIAH2/PGM2/PTP4A1/PDZK1/ADAR/PIP4K2A/ITPK1/SPG21/SEPHS2/ALDH3A2/CLPTM1/HADHB/MEMO1/SEMA4C/UBE2K/SEC63/ELOVL2/HSPA1B/KPNA2/G0S2/GTF2I/RRM2/ILRUN/OSBPL9/ZMIZ1/LIN7A/LPIN1/SEC24D/GLB1	36	MOHANKUMAR_HOXA1_TARGETS_UP	C2	CGP
M172	GRYDER_PAX3FOXO1_TOP_ENHANCERS	38/1820	441/40044	0.000140054	0.00148982	0.000896607	PROX1/POLR2D/CDON/SCARB1/ZFP36L1/PIPOX/SDC1/MSH6/SNRPD3/SFXN1/ELMO1/POR/CDK14/ASS1/NFIB/SHB/R3HDM2/CREBBP/SLC38A2/RRP1B/HDHD5/NRG1/ECI2/KANK1/CDC5L/FGGY/SLC38A10/FAM83D/MAN1A2/TANK/MYO18B/PON2/TMEM177/BTD/GRB10/CCDC3/PSMB6/COBL	38	GRYDER_PAX3FOXO1_TOP_ENHANCERS	C2	CGP
M9951	WANG_METHYLATED_IN_BREAST_CANCER	8/1820	35/40044	0.00014045	0.00149059	0.000897071	KRT17/F3/DUSP1/INHBA/MAFF/GDF15/SERPINB8/CAV1	8	WANG_METHYLATED_IN_BREAST_CANCER	C2	CGP
M2551	KEGG_ARGININE_AND_PROLINE_METABOLISM	10/1820	54/40044	0.000140761	0.00149182	0.000897815	ALDH4A1/AOC1/GATM/CPS1/ASS1/ALDH1B1/ALDH3A2/PRODH/OTC/NAGS	10	KEGG_ARGININE_AND_PROLINE_METABOLISM	C2	CP:KEGG
M6977	BROWNE_HCMV_INFECTION_30MIN_UP	10/1820	54/40044	0.000140761	0.00149182	0.000897815	C4BPB/ALB/ADH1A/GPX3/DUSP1/ZER1/HSF2BP/IFNAR2/COL2A1/APOM	10	BROWNE_HCMV_INFECTION_30MIN_UP	C2	CGP
M4306	ONDER_CDH1_TARGETS_2_DN	40/1820	473/40044	0.000141316	0.00149632	0.000900524	ABLIM1/SAA1/KRT17/RHOD/ANO1/DUSP6/SERPINA1/BDKRB2/CYP1A1/APOC1/C3/IL1RN/SDC1/FZD5/F3/ST6GAL1/CLDN1/IL1RAP/NBEAL2/FGFR3/CXCL2/INHBA/MTSS1/DIPK1A/CTSH/LGALS7/CBLC/NRG1/KANK1/GM2A/FST/CYP4F11/FLRT3/G0S2/GRB14/SOX9/MTARC1/IL15RA/EFNA1/ERBB3	40	ONDER_CDH1_TARGETS_2_DN	C2	CGP
M1697	TUOMISTO_TUMOR_SUPPRESSION_BY_COL13A1_DN	6/1820	19/40044	0.000142166	0.00150118	0.000903448	CRP/APOA2/CYP1A1/AFP/TTR/CYP2E1	6	TUOMISTO_TUMOR_SUPPRESSION_BY_COL13A1_DN	C2	CGP
M27571	REACTOME_REGULATION_OF_TLR_BY_ENDOGENOUS_LIGAND	6/1820	19/40044	0.000142166	0.00150118	0.000903448	APOB/FGB/FGA/FGG/CD14/HMGB1	6	REACTOME_REGULATION_OF_TLR_BY_ENDOGENOUS_LIGAND	C2	CP:REACTOME
M39424	WP_ESTROGEN_METABOLISM	6/1820	19/40044	0.000142166	0.00150118	0.000903448	CYP1A1/CYP1B1/GSTA1/UGT1A6/COMT/CYP3A4	6	WP_ESTROGEN_METABOLISM	C2	CP:WIKIPATHWAYS
M39679	WP_SREBF_AND_MIR33_IN_CHOLESTEROL_AND_LIPID_HOMEOSTASIS	6/1820	19/40044	0.000142166	0.00150118	0.000903448	PPARA/PRKAA1/MTOR/FASN/MIR33B/SIRT6	6	WP_SREBF_AND_MIR33_IN_CHOLESTEROL_AND_LIPID_HOMEOSTASIS	C2	CP:WIKIPATHWAYS
M14134	TURASHVILI_BREAST_DUCTAL_CARCINOMA_VS_DUCTAL_NORMAL_DN	22/1820	202/40044	0.000143664	0.00151491	0.000911711	HMGCS2/PIGR/SAA1/KRT17/SERPINA1/GATM/ANPEP/CMTM8/RAPGEF2/DUSP1/NFIB/PAK3/GPC3/PDZK1/MAFF/CP/CDC14B/CYP4X1/SOX9/GRAMD2B/MID1/TSHZ2	22	TURASHVILI_BREAST_DUCTAL_CARCINOMA_VS_DUCTAL_NORMAL_DN	C2	CGP
M39375	WP_PATHWAYS_IN_CLEAR_CELL_RENAL_CELL_CARCINOMA	13/1820	87/40044	0.000149941	0.00157606	0.000948508	PKLR/ACACB/SDSL/PGM2/ALDOB/MTOR/CREBBP/SHMT1/FASN/GPI/SDS/PGM1/GRB10	13	WP_PATHWAYS_IN_CLEAR_CELL_RENAL_CELL_CARCINOMA	C2	CP:WIKIPATHWAYS
M1047	YAGI_AML_WITH_INV_16_TRANSLOCATION	36/1820	411/40044	0.000150217	0.00157824	0.000949821	HLX/CYP2C8/CAT/F2/ANPEP/ZCCHC14/APOB/CPS1/MSH6/TST/CSNK1E/ALB/DOCK4/ALDOB/NFIB/RPS27/MPZ/ABCC2/RBM14/ARF6/AOC4P/ECH1/HADHB/ELOVL2/HSPA1A/DHX38/SLC38A10/DTNA/CIAO1/CYP2E1/DHRS3/ZBTB39/LPIN1/AQP7/SEPTIN6/GLB1	36	YAGI_AML_WITH_INV_16_TRANSLOCATION	C2	CGP
M2088	LI_INDUCED_T_TO_NATURAL_KILLER_DN	17/1820	136/40044	0.000153279	0.00160894	0.000968297	SLC5A9/FRAT2/PITPNM2/C3/MSH6/PDXP/ST6GAL1/ZER1/EPHX1/XRCC6/IL17RB/PPARGC1B/TPST1/CD81/SLC16A5/C17orf67/SLC29A1	17	LI_INDUCED_T_TO_NATURAL_KILLER_DN	C2	CGP
M2415	WAKABAYASHI_ADIPOGENESIS_PPARG_RXRA_BOUND_36HR	18/1820	149/40044	0.000154233	0.00161549	0.000972242	NID1/CPT2/TRAF7/ETFB/PROC/KTI12/ACADM/CPT1A/ECH1/RRP1B/ECI2/SPATC1/GANC/TMEM87A/HSDL2/IL15RA/DECR1/ARRDC2	18	WAKABAYASHI_ADIPOGENESIS_PPARG_RXRA_BOUND_36HR	C2	CGP
M10184	TONKS_TARGETS_OF_RUNX1_RUNX1T1_FUSION_MONOCYTE_UP	22/1820	203/40044	0.000154324	0.00161549	0.000972242	DLAT/DUSP6/CYP1A1/BCL2A1/APOE/DHRS9/TFPI/TRIB3/UBA5/ST6GAL1/SFXN1/INHBA/RAB13/SORD/NME1/RAD54L2/SELENOP/ECI2/GDF15/AKR1C3/G0S2/AMPD2	22	TONKS_TARGETS_OF_RUNX1_RUNX1T1_FUSION_MONOCYTE_UP	C2	CGP
M19523	HOFFMANN_LARGE_TO_SMALL_PRE_BII_LYMPHOCYTE_DN	11/1820	65/40044	0.000154324	0.00161549	0.000972242	SERPINA2/LIPC/CYP2B6/BCL3/SAMHD1/GALT/IDUA/SELENOP/SBF2/PRM1/RELN	11	HOFFMANN_LARGE_TO_SMALL_PRE_BII_LYMPHOCYTE_DN	C2	CGP
M9128	KIM_WT1_TARGETS_UP	23/1820	217/40044	0.000154435	0.00161592	0.000972498	RRAS2/KRT17/SH2B3/ZFP36L1/SMAD3/TNS1/MSH6/F3/IL1RAP/INHBA/SHB/PMM2/MAFF/ATP13A3/NAB1/SOX9/CDH2/GRB10/ZMIZ1/SOWAHC/SRSF6/COBL/IMPA1	23	KIM_WT1_TARGETS_UP	C2	CGP
M26943	REACTOME_BMAL1_CLOCK_NPAS2_ACTIVATES_CIRCADIAN_GENE_EXPRESSION	7/1820	27/40044	0.000157567	0.00164496	0.000989974	ARNTL2/PPARA/KLF15/RXRA/TBL1X/CREBBP/CHD9	7	REACTOME_BMAL1_CLOCK_NPAS2_ACTIVATES_CIRCADIAN_GENE_EXPRESSION	C2	CP:REACTOME
M760	REACTOME_INTEGRIN_SIGNALING	7/1820	27/40044	0.000157567	0.00164496	0.000989974	CSK/FGB/FGA/FGG/CRK/FN1/RAPGEF4	7	REACTOME_INTEGRIN_SIGNALING	C2	CP:REACTOME
M2246	BRUINS_UVC_RESPONSE_VIA_TP53_GROUP_D	27/1820	275/40044	0.000158348	0.00165161	0.000993979	ARHGEF10L/SLC30A1/FAM107B/SERPINA1/BCL2A1/RNF165/UBA5/PGM2/GSTA1/PLOD3/ALDH1B1/APOF/SRCIN1/LRRC8E/ABCB11/SLC17A9/HDHD5/STBD1/TMEM176A/BID/TRMT13/LTBP1/FAM151B/DUSP23/PPP1R12B/ARRDC2/TRIP10	27	BRUINS_UVC_RESPONSE_VIA_TP53_GROUP_D	C2	CGP
M2524	VANOEVELEN_MYOGENESIS_SIN3A_TARGETS	23/1820	218/40044	0.000165351	0.00171921	0.00103466	C1orf131/COA7/CMAS/MBTD1/ETFB/SDC1/CHCHD4/ST6GAL1/SUCLG2/CLCN3/PMM2/ASXL1/NMD3/RIOX2/ERGIC1/ARHGAP22/STK19/TAB3/AHCY/BTD/NLN/CIART/GPANK1	23	VANOEVELEN_MYOGENESIS_SIN3A_TARGETS	C2	CGP
M18095	GAUSSMANN_MLL_AF4_FUSION_TARGETS_G_UP	25/1820	247/40044	0.000170028	0.00176206	0.00106045	CHD1L/ITIH2/CEL/METAP2/C3/CYP1B1/MUSTN1/CXCL2/KYAT1/LRRC8A/NFIB/NFX1/NFYC/REP15/IL17RE/UGT2B4/CBR1/MRGPRF/MGLL/ANP32A/RELN/ADH1B/DHRS3/TMEM53/CEBPA	25	GAUSSMANN_MLL_AF4_FUSION_TARGETS_G_UP	C2	CGP
M15107	JAATINEN_HEMATOPOIETIC_STEM_CELL_UP	30/1820	321/40044	0.000170085	0.00176206	0.00106045	SERPING1/SOCS2/GATM/ACSF2/TFPI/GOLIM4/ANKRD6/CFH/AKR1A1/HHEX/CPT1A/EBPL/NME1/UHRF1/SH3BP4/SELENOP/TCAF1/ZNRF1/AKR1C3/SETD9/ZBED3/ARHGAP22/PON2/CNKSR3/PGBD1/SMARCA1/LPIN1/CHST13/ANKRD28/ECPAS	30	JAATINEN_HEMATOPOIETIC_STEM_CELL_UP	C2	CGP
M27461	REACTOME_METABOLIC_DISORDERS_OF_BIOLOGICAL_OXIDATION_ENZYMES	8/1820	36/40044	0.000173422	0.00179341	0.00107931	MAT1A/CYP4F22/CYP1B1/FMO3/UGT1A4/CYP21A2/GCLM/AHCY	8	REACTOME_METABOLIC_DISORDERS_OF_BIOLOGICAL_OXIDATION_ENZYMES	C2	CP:REACTOME
M14385	WANG_CISPLATIN_RESPONSE_AND_XPC_DN	23/1820	219/40044	0.000176945	0.00182329	0.0010973	CDA/HLX/CELF1/SERPING1/MED13/IL1R1/AGXT/CYP1B1/EHHADH/ITIH4/MASP2/SEPHS2/RUSF1/NRG1/TMCO6/EFR3A/G0S2/PDLIM1/TANK/MYF6/TLK1/UMOD/TRIP10	23	WANG_CISPLATIN_RESPONSE_AND_XPC_DN	C2	CGP
M19751	MORI_SMALL_PRE_BII_LYMPHOCYTE_UP	12/1820	77/40044	0.000177437	0.0018259	0.00109887	FRAT2/TCP10L/IRF4/SPG21/ECH1/DESI1/PRM1/SRP14/DTNA/RELN/AKIRIN1/B4GALT1	12	MORI_SMALL_PRE_BII_LYMPHOCYTE_UP	C2	CGP
M6154	MAHAJAN_RESPONSE_TO_IL1A_UP	12/1820	77/40044	0.000177437	0.0018259	0.00109887	TRIM25/SDC1/PPARA/CXCL2/DUSP1/RAB11B/SPTBN1/IL6ST/SECTM1/AKAP8L/IL15RA/B4GALT1	12	MAHAJAN_RESPONSE_TO_IL1A_UP	C2	CGP
M15476	URS_ADIPOCYTE_DIFFERENTIATION_UP	11/1820	66/40044	0.000177655	0.00182733	0.00109973	AGT/LIPC/VTN/FXYD1/APOB/ATP2B2/MASP1/RXRA/ECM2/STAT5B/APLNR	11	URS_ADIPOCYTE_DIFFERENTIATION_UP	C2	CGP
M8729	AMIT_EGF_RESPONSE_480_HELA	19/1820	164/40044	0.000178678	0.00183621	0.00110507	PHC2/KRT17/RHOD/ITGA5/TGM2/KYAT1/TBC1D2/LAMP1/IGFBP4/RANGAP1/ITGB5/FAM50B/FST/PVR/HPCAL1/BRD3OS/EGLN1/RNF126/B4GALT1	19	AMIT_EGF_RESPONSE_480_HELA	C2	CGP
M1141	SAENZ_DETOX_PATHWAY_AND_CARCINOGENESIS_DN	5/1820	13/40044	0.000182689	0.00186993	0.00112537	CYP2B6/ABCC2/CYP3A43/GSTO1/CYP3A4	5	SAENZ_DETOX_PATHWAY_AND_CARCINOGENESIS_DN	C2	CGP
M39496	WP_ESTROGEN_RECEPTOR_PATHWAY	5/1820	13/40044	0.000182689	0.00186993	0.00112537	NR0B2/CYP1A1/CYP1B1/PPARA/PCK1	5	WP_ESTROGEN_RECEPTOR_PATHWAY	C2	CP:WIKIPATHWAYS
M34012	BLANCO_MELO_COVID19_SARS_COV_2_INFECTION_CALU3_CELLS_UP	31/1820	338/40044	0.000187272	0.00191513	0.00115257	FYB2/DEPDC7/SERPINA10/BDKRB2/CYP1A1/BCL2A1/NUPR1/TNFSF14/CYP1B1/SAMHD1/CXCL2/DUSP1/INHBA/USP30-AS1/STAT2/INHBE/XAF1/IFIT3/SDS/IRF1-AS1/NAV2/DDO/G0S2/NR1I2/RASGRP3/KMO/IL15RA/SAA4/PCK1/HSD17B14/RBM43	31	BLANCO_MELO_COVID19_SARS_COV_2_INFECTION_CALU3_CELLS_UP	C2	CGP
M3710	WALLACE_PROSTATE_CANCER_UP	6/1820	20/40044	0.000195295	0.00199011	0.0011977	UAP1/POLD2/FASN/BDH1/GDF15/AHCY	6	WALLACE_PROSTATE_CANCER_UP	C2	CGP
M2255	MIYAGAWA_TARGETS_OF_EWSR1_ETS_FUSIONS_UP	26/1820	264/40044	0.000197529	0.00200754	0.00120819	NID1/OPN3/USP6NL/KIAA1217/SH2B3/DUSP6/CES1/PLCD3/NEURL1B/TGM2/PPARA/CLDN1/IL1RAP/CDK14/JAK1/SORD/SPTBN1/P2RX7/RARRES2/COL21A1/G0S2/OAF/MGAT5/KMO/IMPA2/ARRDC2	26	MIYAGAWA_TARGETS_OF_EWSR1_ETS_FUSIONS_UP	C2	CGP
M1066	REACTOME_CLASS_I_MHC_MEDIATED_ANTIGEN_PROCESSING_PRESENTATION	33/1820	370/40044	0.000199111	0.00202184	0.00121679	TRIM63/KBTBD13/TRAF7/ITCH/UBA5/SIAH2/KCTD6/PSMC3/MGRN1/FBXO17/PSMF1/ITGB5/UBE2K/SEC24A/CD14/FBXW5/ZNRF1/ASB9/PSMA7/FBXO9/RNF220/RNF115/VAMP8/RBCK1/RNF130/ERAP1/SEM1/KLHL20/PSMB6/RNF126/SEC24D/SAR1B/RNF217	33	REACTOME_CLASS_I_MHC_MEDIATED_ANTIGEN_PROCESSING_PRESENTATION	C2	CP:REACTOME
M18757	ONDER_CDH1_TARGETS_1_UP	17/1820	139/40044	0.000200092	0.00202912	0.00122117	COQ8A/LEPR/LRP5/NUPR1/APOE/CYP1B1/IL1RAP/GPX3/EPHX1/LGALS7/METTL7A/GDF15/AKR1C3/CYP4F3/CYP4F11/PER2/SEC24D	17	ONDER_CDH1_TARGETS_1_UP	C2	CGP
M6489	ZHANG_BREAST_CANCER_PROGENITORS_DN	17/1820	139/40044	0.000200092	0.00202912	0.00122117	FTH1/A2M/SOX10/ACAD11/BPHL/PLOD3/DESI1/CAST/ZNF398/UGT1A10/SRR/TRMT13/DCAF6/CACHD1/HPS1/PAPOLA/APH1A	17	ZHANG_BREAST_CANCER_PROGENITORS_DN	C2	CGP
M18153	YAO_TEMPORAL_RESPONSE_TO_PROGESTERONE_CLUSTER_9	12/1820	78/40044	0.00020112	0.00203595	0.00122528	ANPEP/ITCH/TST/GSTA1/NFIB/OVGP1/GSTO1/CBR1/PON2/VAMP8/AKTIP/PAX8	12	YAO_TEMPORAL_RESPONSE_TO_PROGESTERONE_CLUSTER_9	C2	CGP
M10462	KEGG_ADIPOCYTOKINE_SIGNALING_PATHWAY	11/1820	67/40044	0.000203908	0.00205424	0.00123629	LEPR/ACACB/PPARA/PRKAA1/RXRA/ACSL4/MTOR/PRKAB2/CPT1A/TNFRSF1B/PCK1	11	KEGG_ADIPOCYTOKINE_SIGNALING_PATHWAY	C2	CP:KEGG
M1376	GOTZMANN_EPITHELIAL_TO_MESENCHYMAL_TRANSITION_DN	22/1820	207/40044	0.000204291	0.0020572	0.00123807	SCP2/CPT2/CYP2J2/ITIH2/ZFP36L1/TRIM25/IL1R1/IL1RN/CLCN3/CXCL2/MAN1A1/ALAD/ACADM/SEPHS2/ECH1/SOD1/SELENOP/UGT1A10/SRP14/PPFIBP2/CYP3A4/AHCY	22	GOTZMANN_EPITHELIAL_TO_MESENCHYMAL_TRANSITION_DN	C2	CGP
M13333	RUTELLA_RESPONSE_TO_HGF_VS_CSF2RB_AND_IL4_DN	25/1820	250/40044	0.000205091	0.00206436	0.00124238	IL1R1/FZD5/CSNK1E/IRF4/INHBA/JAK1/DIPK1A/CREBL2/SERPINF1/CYB5A/ICAM3/MAP4K4/TFG/NRG1/IL6ST/SLC16A5/PVR/ARHGAP22/MGLL/ANP32A/RASGRP3/SLAMF1/OPTN/TRIP10/CCL19	25	RUTELLA_RESPONSE_TO_HGF_VS_CSF2RB_AND_IL4_DN	C2	CGP
M19488	SENGUPTA_NASOPHARYNGEAL_CARCINOMA_WITH_LMP1_UP	35/1820	402/40044	0.0002065	0.00207672	0.00124982	ADCY10/F5/ASPM/FYB2/ZNF22/CEL/ANO1/GATM/BCL2A1/TFPI/DCUN1D1/SFXN1/NADK2/GHR/ZNF277/LINC00964/CCL15/CFH/SLC25A33/XAF1/TFG/CP/C5orf24/SEC63/MATN2/CDC42BPA/IFIT3/GDF15/FST/ASB9/CEP57/SETD9/CYP4X1/PAPOLA/ELL2	35	SENGUPTA_NASOPHARYNGEAL_CARCINOMA_WITH_LMP1_UP	C2	CGP
M2214	CHEMNITZ_RESPONSE_TO_PROSTAGLANDIN_E2_DN	35/1820	402/40044	0.0002065	0.00207672	0.00124982	FMO5/OPN3/SCMH1/CCDC198/GATM/AOX1/TMEM43/NEK4/C6/BPHL/NFIB/GPC6/MIA2/SHMT1/ALDH3A2/CHDH/IL17RB/SLC22A2/VPS37D/ZSCAN31/FAM110B/AP5M1/EDAR/TBC1D5/C1orf210/SIRT5/CNKSR3/RELN/GTF2I/MED11/TJP2/SERINC2/MARVELD3/PAX8/COBL	35	CHEMNITZ_RESPONSE_TO_PROSTAGLANDIN_E2_DN	C2	CGP
M9809	KEGG_CYTOKINE_CYTOKINE_RECEPTOR_INTERACTION	26/1820	265/40044	0.000209723	0.00210454	0.00126656	IL6R/XCL2/LEPR/IL23R/CCL16/CCL14/CCL3/CCL3L1/TNFSF14/IL1R1/IL1RAP/CXCL2/GHR/INHBA/IL11RA/CCL15/INHBC/INHBE/IL17RB/IL6ST/IFNAR2/EDAR/TNFRSF1B/IL15RA/IL17A/CCL19	26	KEGG_CYTOKINE_CYTOKINE_RECEPTOR_INTERACTION	C2	CP:KEGG
M34002	BLANCO_MELO_MERS_COV_INFECTION_MCR5_CELLS_UP	28/1820	295/40044	0.000213365	0.00213463	0.00128467	SLC6A12/LDLRAD4/CTAGE1/KLF15/DUSP1/NPPA/SERPINC1/ABCC2/TMPRSS9/C5AR1/TULP2/ALDH8A1/HSPA1L/HSPA1B/HSPA1A/ZNF398/BAAT/C8G/OVGP1/SLC22A1/COL21A1/PROZ/TNXB/ABL2/SH3RF2/ZFAND2A/GEMIN8P4/MYO7A	28	BLANCO_MELO_MERS_COV_INFECTION_MCR5_CELLS_UP	C2	CGP
M1170	HUMMERICH_SKIN_CANCER_PROGRESSION_DN	14/1820	102/40044	0.000213649	0.00213463	0.00128467	SCP2/SERPING1/SERPINA1/HP/C3/GPX3/IL11RA/ACSL4/FASN/SMAD4/ECH1/HADHB/SPTBN1/C4B	14	HUMMERICH_SKIN_CANCER_PROGRESSION_DN	C2	CGP
M2215	WIERENGA_STAT5A_TARGETS_GROUP1	16/1820	127/40044	0.000216052	0.00215304	0.00129575	PCSK9/SYNE3/TGM2/TRIB3/CFH/CTSH/IGFBP4/UPK1A/SH3BP4/MOSPD3/CST7/SLC2A10/MUC1/TJP2/DHRS3/CIART	16	WIERENGA_STAT5A_TARGETS_GROUP1	C2	CGP
M2310	DANG_REGULATED_BY_MYC_DN	25/1820	251/40044	0.000218126	0.00217002	0.00130597	FTH1/DUSP6/A2M/ZFP36L1/CSK/F3/SLC2A2/IL1RAP/ALB/DUSP1/INHBA/LAMP1/NUCB1/CKAP2L/FN1/UGT1A6/CAST/GM2A/MYO1C/LAMP2/CDH2/SEPTIN4/MYL12A/CEBPA/CAV1	25	DANG_REGULATED_BY_MYC_DN	C2	CGP
M8513	SMID_BREAST_CANCER_NORMAL_LIKE_UP	40/1820	483/40044	0.000218133	0.00217002	0.00130597	IL6R/LEPR/ABLIM1/SAA1/SERPING1/ACACB/F10/SYNE3/CES1/CCL14/ABCA6/FXYD1/NKG7/C3/IL1R1/TFPI/FNDC4/CYP1B1/COL18A1/ST6GAL1/CXCL2/CDO1/ELMO1/CFH/HHEX/PPP2R1B/C1S/SELENOP/MATN2/FAM107A/APLNR/CD7/RASGRP3/RELN/TNFRSF1B/CD302/VAMP5/ADH1B/CAV1/CCL19	40	SMID_BREAST_CANCER_NORMAL_LIKE_UP	C2	CGP
M16956	YAMASHITA_LIVER_CANCER_STEM_CELL_UP	9/1820	47/40044	0.000231076	0.00228398	0.00137455	FZD5/HNF4A/CSNK1E/CLDN1/FGFR3/DUSP1/CLDN2/ITGB5/SOX9	9	YAMASHITA_LIVER_CANCER_STEM_CELL_UP	C2	CGP
M39853	WP_CHOLESTEROL_METABOLISM_INCLUDES_BOTH_BLOCH_AND_KANDUTSCHRUSSELL_PATHWAYS	9/1820	47/40044	0.000231076	0.00228398	0.00137455	HMGCS2/PMVK/FDPS/DHCR24/ACSL4/FASN/ELOVL2/MVD/MSMO1	9	WP_CHOLESTEROL_METABOLISM_INCLUDES_BOTH_BLOCH_AND_KANDUTSCHRUSSELL_PATHWAYS	C2	CP:WIKIPATHWAYS
M39360	WP_INTEGRATED_BREAST_CANCER_PATHWAY	18/1820	154/40044	0.000233936	0.00230336	0.00138621	PIGR/TFPI/MSH6/PPP4R3B/MTOR/JAK1/DHTKD1/PPP4R3A/NUP85/SMAD4/ZMYND8/CHEK2/EDAR/BID/NAB1/RASGRP3/ZMIZ1/IMPA1	18	WP_INTEGRATED_BREAST_CANCER_PATHWAY	C2	CP:WIKIPATHWAYS
M27565	REACTOME_MAPK_FAMILY_SIGNALING_CASCADES	30/1820	327/40044	0.000234394	0.00230607	0.00138785	IL6R/DUSP6/CSK/NRTN/RAF1/FGB/FGA/FGG/RAPGEF2/FGFR3/KLB/DUSP1/PAK3/RASAL2/JAK1/PPP2R1B/PSMC3/FN1/SPTBN1/PSMF1/NRG1/GFRA3/IL6ST/CDC14B/PSMA7/RASGRP3/SEM1/FGF3/ERBB3/PSMB6	30	REACTOME_MAPK_FAMILY_SIGNALING_CASCADES	C2	CP:REACTOME
M758	REACTOME_ABC_FAMILY_PROTEINS_MEDIATED_TRANSPORT	14/1820	103/40044	0.00023705	0.00232309	0.00139809	APOA1/ABCA6/ABCG8/ABCG5/ABCC2/PSMC3/ABCC11/PSMF1/ABCC4/ABCF1/PSMA7/ABCA4/SEM1/PSMB6	14	REACTOME_ABC_FAMILY_PROTEINS_MEDIATED_TRANSPORT	C2	CP:REACTOME
M11891	MONNIER_POSTRADIATION_TUMOR_ESCAPE_UP	35/1820	405/40044	0.000237687	0.00232666	0.00140024	SLC25A44/CNTN2/ABLIM1/BACE1/IAPP/TTC39C/DUS3L/SDC1/TTPAL/SLC35A4/MAN1A1/ASS1/UBIAD1/RBM14-RBM4/CREBBP/PMM2/FAM83G/MAP4K4/SPTBN1/SRPRB/HSPA1B/POP1/ZKSCAN3/NNMT/ERGIC1/PABPC4/GCLM/MRGPRF/LTBP1/DHX33/AMPD2/ILRUN/APH1A/PPP1R12B/GSR	35	MONNIER_POSTRADIATION_TUMOR_ESCAPE_UP	C2	CGP
M10381	CHIARADONNA_NEOPLASTIC_TRANSFORMATION_KRAS_DN	17/1820	141/40044	0.000237818	0.00232666	0.00140024	ABLIM1/SLC38A4/NUPR1/SAMHD1/DUSP1/EPHX1/SPTBN1/ITGB5/IL6ST/TNXB/FOXP1/VAMP5/GRB10/NRBP2/DHRS3/PAPSS2/SLC29A1	17	CHIARADONNA_NEOPLASTIC_TRANSFORMATION_KRAS_DN	C2	CGP
M9673	ZHOU_INFLAMMATORY_RESPONSE_LPS_UP	35/1820	406/40044	0.000248981	0.00243277	0.0014641	SCN2B/CDON/TTC9/IL1R1/ADORA2A-AS1/UPB1/TEX33/PDXP-DT/ATP2B2/CLDN1/RAPGEF2/CXCL2/GPC3/CCL15/ABCC11/SEC14L4/TMPRSS6/MAFF/UBE2FP1/STBD1/CAST/HSPA1A/PALM2AKAP2/IFIT3/GLYATL1/DNASE1L3/ABL2/G0S2/PYY/CYP3A7/ADH1B/TRIP10/COBL/TMEM67/B4GALT1	35	ZHOU_INFLAMMATORY_RESPONSE_LPS_UP	C2	CGP
M39858	WP_EICOSANOID_METABOLISM_VIA_LIPO_OXYGENASES_LOX	7/1820	29/40044	0.000255719	0.00248176	0.00149358	CYP4A22/EHHADH/PPARA/PTGR1/ALOX15/CYP4F12/CYP4A11	7	WP_EICOSANOID_METABOLISM_VIA_LIPO_OXYGENASES_LOX	C2	CP:WIKIPATHWAYS
M15368	ROSS_AML_WITH_PML_RARA_FUSION	12/1820	80/40044	0.000256641	0.00248966	0.00149833	MST1P2/SERPING1/RASL12/LDLRAD4/PRODH/SLC25A38/MAP4/MTARC2/CST7/TMEM87A/COL2A1/GRB10	12	ROSS_AML_WITH_PML_RARA_FUSION	C2	CGP
M7547	JIANG_HYPOXIA_CANCER	10/1820	58/40044	0.000260274	0.00251959	0.00151635	TGM2/SUCLG2/PLOD3/PDZK1/EBPL/FBXO17/FN1/ERGIC1/PGM1/ITGAE	10	JIANG_HYPOXIA_CANCER	C2	CGP
M11756	WOTTON_RUNX_TARGETS_UP	6/1820	21/40044	0.000262924	0.00253565	0.00152601	KHK/CYP1B1/MASP1/ANGPTL4/ITGB5/SLC40A1	6	WOTTON_RUNX_TARGETS_UP	C2	CGP
M39468	WP_UREA_CYCLE_AND_METABOLISM_OF_AMINO_GROUPS	6/1820	21/40044	0.000262924	0.00253565	0.00152601	GATM/CPS1/ASS1/SARDH/OTC/NAGS	6	WP_UREA_CYCLE_AND_METABOLISM_OF_AMINO_GROUPS	C2	CP:WIKIPATHWAYS
M2206	CHYLA_CBFA2T3_TARGETS_DN	24/1820	240/40044	0.00027185	0.00259458	0.00156148	SLC30A10/CARMIL3/ZFP36L1/CYP4F22/TNS1/SEC14L2/TSPO2/GSTA1/TLCD4/DHTKD1/CARHSP1/BDH1/TFR2/PXMP2/DNAJB3/NAGS/MGLL/LMNA/MEGF9/TAC3/SEPTIN4/LPIN1/ELL2/SLC29A1	24	CHYLA_CBFA2T3_TARGETS_DN	C2	CGP
M17842	REACTOME_SYNTHESIS_OF_BILE_ACIDS_AND_BILE_SALTS_VIA_24_HYDROXYCHOLESTEROL	5/1820	14/40044	0.000273545	0.00259891	0.00156408	CYP8B1/AKR1C4/SLC27A5/AKR1D1/AKR1C3	5	REACTOME_SYNTHESIS_OF_BILE_ACIDS_AND_BILE_SALTS_VIA_24_HYDROXYCHOLESTEROL	C2	CP:REACTOME
M26967	REACTOME_METHYLATION	5/1820	14/40044	0.000273545	0.00259891	0.00156408	MAT1A/COMT/GSTO1/NNMT/AHCY	5	REACTOME_METHYLATION	C2	CP:REACTOME
M27098	REACTOME_CARNITINE_METABOLISM	5/1820	14/40044	0.000273545	0.00259891	0.00156408	CPT2/ACACB/RXRA/PRKAB2/CPT1A	5	REACTOME_CARNITINE_METABOLISM	C2	CP:REACTOME
M14242	BYSTRYKH_HEMATOPOIESIS_STEM_CELL_AND_BRAIN_QTL_TRANS	18/1820	156/40044	0.000274701	0.00260881	0.00157005	HPD/HP/ZNF444/SDC1/SERPIND1/PPARA/RAP1GDS1/ORM2/IGFBP4/COMT/LRRC58/TPST1/PXMP2/PDLIM1/ANP32A/MRPS5/AHCY/NRBP2	18	BYSTRYKH_HEMATOPOIESIS_STEM_CELL_AND_BRAIN_QTL_TRANS	C2	CGP
M15148	LE_EGR2_TARGETS_DN	14/1820	105/40044	0.000290521	0.00271098	0.00163153	FDPS/CAT/FTH1/SERPIND1/RAP1GDS1/FGL2/GJB1/MPZ/TLCD4/MAST2/MVD/PCK1/NRBP2/MSMO1	14	LE_EGR2_TARGETS_DN	C2	CGP
M1719	LEIN_CHOROID_PLEXUS_MARKERS	14/1820	105/40044	0.000290521	0.00271098	0.00163153	F5/LEPR/ACACB/FXYD1/CLDN1/CLDN2/CFH/EPHX1/TTR/ITGB5/ABCA4/ADH1B/GGH/MYO7A	14	LEIN_CHOROID_PLEXUS_MARKERS	C2	CGP
M938	REACTOME_CIRCADIAN_CLOCK	11/1820	70/40044	0.000303173	0.00280526	0.00168827	ARNTL2/CRTC3/CSNK1E/PPARA/KLF15/RXRA/TBL1X/CPT1A/CREBBP/CHD9/PER2	11	REACTOME_CIRCADIAN_CLOCK	C2	CP:REACTOME
M2029	KOYAMA_SEMA3B_TARGETS_DN	32/1820	363/40044	0.000303202	0.00280526	0.00168827	HLX/HHIPL2/OSGIN1/NECAB2/ZCCHC14/PRKAA1/ZNF277/NIPAL2/RASAL2/EPHX1/CTSH/NOL11/FN1/SH3BP4/SLC12A7/ELOVL2/HSPA1B/ZNF775/C1QTNF3/ATRN/MPC2/GLRX2/CDC73/MED11/CTCFL/DECR1/DHRS3/EFNA1/KLHL20/IMPA2/CAV1/ENG	32	KOYAMA_SEMA3B_TARGETS_DN	C2	CGP
M2123	HIRSCH_CELLULAR_TRANSFORMATION_SIGNATURE_UP	24/1820	242/40044	0.00030741	0.00280526	0.00168827	UAP1/ARNTL2/PYGL/SERPINA1/BCL2A1/BCL3/IL1R1/SIAH2/IL1RAP/DUSP1/DOCK4/CFH/C1S/CARHSP1/SEMA4C/SLC12A7/FST/GLRX/EIF1/BNIP3/IL15RA/TJP2/EGLN1/ANKRD28	24	HIRSCH_CELLULAR_TRANSFORMATION_SIGNATURE_UP	C2	CGP
M12338	GERY_CEBP_TARGETS	16/1820	131/40044	0.000308977	0.00280526	0.00168827	HP/TOM1L1/C3/TGM3/TRIB3/KNG1/CXCL2/DUSP1/ORM1/ANGPTL4/HSPA1B/GLRX/PER2/EIF1AX/ZFAND2A/MVD	16	GERY_CEBP_TARGETS	C2	CGP
M19511	WANG_CISPLATIN_RESPONSE_AND_XPC_UP	20/1820	185/40044	0.000310797	0.00280802	0.00168993	FDPS/APOA2/CNTN2/SLC43A3/PAH/SCARB1/A2M/SERPINA1/VTN/ASGR1/MSH6/COL18A1/FGB/GPX3/IGFBP1/GPC3/SLC17A9/TDGF1/ASB9/CYP4F3	20	WANG_CISPLATIN_RESPONSE_AND_XPC_UP	C2	CGP
M10735	REACTOME_PLATELET_AGGREGATION_PLUG_FORMATION_	8/1820	39/40044	0.000312358	0.00281771	0.00169576	F2/CSK/FGB/FGA/FGG/CRK/FN1/RAPGEF4	8	REACTOME_PLATELET_AGGREGATION_PLUG_FORMATION_	C2	CP:REACTOME
M27941	REACTOME_FOXO_MEDIATED_TRANSCRIPTION_OF_OXIDATIVE_STRESS_METABOLIC_AND_NEURONAL_GENES	7/1820	30/40044	0.00032053	0.00282507	0.00170019	TRIM63/CAT/SMAD3/ABCA6/IGFBP1/SMAD4/PCK1	7	REACTOME_FOXO_MEDIATED_TRANSCRIPTION_OF_OXIDATIVE_STRESS_METABOLIC_AND_NEURONAL_GENES	C2	CP:REACTOME
M2494	PEDRIOLI_MIR31_TARGETS_DN	35/1820	412/40044	0.000327395	0.00282507	0.00170019	PROX1/HLX/NID1/OPN3/MAT1A/CEL/BACE1/CSAD/LDLRAD4/LRG1/TNFSF14/ZC3H6/PPARA/CXCL2/LINC00242/MLIP/FGL2/INHBC/CPM/DNAJC5G/TRIM54/BHMT2/MOSPD3/KANK1/IFIT3/SBF2/P2RX7/GLRX/STUM/CHD9/NAV2/MYOM1/ABCA4/SNAI3-AS1/TMEM177	35	PEDRIOLI_MIR31_TARGETS_DN	C2	CGP
M3654	THUM_SYSTOLIC_HEART_FAILURE_UP	36/1820	429/40044	0.000342279	0.0029066	0.00174926	PRUNE1/FCER1G/ALDH4A1/LEPR/CAT/SOCS2/LTBP2/RIOK3/DHRS9/TGM2/TMEM43/ST6GAL1/CXCL2/MAN1A1/NPPA/C1S/LAMP1/ARF6/CP/TDGF1/CD14/CDC5L/EXOC5/EIF1/TANK/NAB1/ANP32A/CNKSR3/ZNF438/PAPOLA/VAMP8/ERAP1/KLHL20/FH/SCARA3/ENG	36	THUM_SYSTOLIC_HEART_FAILURE_UP	C2	CGP
M12676	FOSTER_TOLERANT_MACROPHAGE_DN	35/1820	413/40044	0.000342413	0.00290666	0.0017493	SLC30A1/XKR8/PHC2/MINPP1/SOCS2/SYNE3/BCL3/LNPK/FZD5/SAMHD1/COL18A1/CXCL2/FKBP5/SLC39A14/TOR1AIP2/ZNF281/HHEX/SHFL/SEMA4C/DENND6B/CP/HSPA1B/TPST1/WDR59/SECTM1/LMNA/FOXP1/GBP7/IL15RA/FAM241A/ILRUN/TJP2/TRIP10/CAV1/ENG	35	FOSTER_TOLERANT_MACROPHAGE_DN	C2	CGP
M2948	SESTO_RESPONSE_TO_UV_C8	11/1820	71/40044	0.000344189	0.00291816	0.00175622	FGFR3/RFC1/ITPK1/FASN/PRDX6/LTBP1/PON2/GTF2I/PGM1/CYFIP1/GLB1	11	SESTO_RESPONSE_TO_UV_C8	C2	CGP
M38989	MEBARKI_HCC_PROGENITOR_WNT_DN_BLOCKED_BY_FZD8CRD	11/1820	71/40044	0.000344189	0.00291816	0.00175622	FRAT1/ACACB/RAB26/DHRS9/GHR/PRODH/FLJ31104/GSTA7P/LINC00482/ZBED3/A1BG	11	MEBARKI_HCC_PROGENITOR_WNT_DN_BLOCKED_BY_FZD8CRD	C2	CGP
M8451	SENESE_HDAC3_TARGETS_UP	40/1820	494/40044	0.000344274	0.00291816	0.00175622	OPN3/LEPR/SAA1/ARNTL2/SLC25A15/LTBP2/SNHG16/DUS3L/RAB43/IL1RAP/MAN1A1/DOCK4/JAK1/RBM14/PPTC7/PPP4R3A/FN1/SPTBN1/ATP13A3/IL6ST/NFYA/IFIT3/ABCC4/GM2A/AKR1C3/STYX/NNMT/EXOC5/MAN1A2/GTF2I/TAB3/PAPOLA/ILRUN/GRB10/E2F5/APH1A/EFNA1/AKIRIN1/LPIN1/B4GALT1	40	SENESE_HDAC3_TARGETS_UP	C2	CGP
M1677	WENG_POR_TARGETS_LIVER_DN	6/1820	22/40044	0.000347663	0.00293931	0.00176895	CYP4A22/APOA4/EHHADH/BDH1/VNN1/SDS	6	WENG_POR_TARGETS_LIVER_DN	C2	CGP
M636	REACTOME_HS_GAG_DEGRADATION	6/1820	22/40044	0.000347663	0.00293931	0.00176895	SDC1/GPC3/GPC6/NAGLU/IDUA/GLB1	6	REACTOME_HS_GAG_DEGRADATION	C2	CP:REACTOME
M13630	GENTILE_UV_HIGH_DOSE_DN	27/1820	289/40044	0.000352088	0.00297453	0.00179015	SLC25A44/UAP1/PHC2/RRAS2/NFYB/SMAD3/NUPR1/NFE2L2/TOPBP1/SIAH2/RAPGEF2/DUSP1/TBL1X/BRD8/PPP2R1B/ARF6/FBXO46/RAB1A/ZMYND8/ATP13A3/NFYA/TPST1/KANK1/KPNA2/TLK1/ZMIZ1/TRIP10	27	GENTILE_UV_HIGH_DOSE_DN	C2	CGP
M13424	JAZAG_TGFB1_SIGNALING_VIA_SMAD4_UP	14/1820	107/40044	0.000354013	0.0029897	0.00179927	OSGIN1/TOM1L1/CYP1B1/ITIH3/GRHPR/WDR45/UBIAD1/C5AR1/MRPL4/COG2/EIF1/GLRX2/SEM1/APH1A	14	JAZAG_TGFB1_SIGNALING_VIA_SMAD4_UP	C2	CGP
M5275	OSMAN_BLADDER_CANCER_UP	34/1820	398/40044	0.000357092	0.00301239	0.00181293	FCER1G/SCP2/FAM107B/HCFC2/SOCS2/RIOK3/NKG7/LNPK/CYP1B1/SAMHD1/MBD4/GOLIM4/DCUN1D1/KLHL7/ZER1/SDHC/A2M-AS1/ZNF148/NMD3/SEC24A/FBXW5/CEP57/CHD9/IFNAR2/CDC5L/ERGIC1/GCLM/FBXO9/UBQLN2/NUDT3/ERAP1/CEBPA/TMEM33/RBM12B	34	OSMAN_BLADDER_CANCER_UP	C2	CGP
M15537	GARGALOVIC_RESPONSE_TO_OXIDIZED_PHOSPHOLIPIDS_TURQUOISE_UP	12/1820	83/40044	0.000364046	0.00305985	0.00184149	DUSP3/HS6ST1/DUSP1/PTP4A1/ERN1/NRG1/PALM2AKAP2/PTGR1/GDF15/NECTIN3/GCLM/CNKSR3	12	GARGALOVIC_RESPONSE_TO_OXIDIZED_PHOSPHOLIPIDS_TURQUOISE_UP	C2	CGP
M10245	LIANG_HEMATOPOIESIS_STEM_CELL_NUMBER_SMALL_VS_HUGE_UP	8/1820	40/40044	0.000375012	0.003139	0.00188913	GAS2/CLCN3/QDPR/GSTA1/ACADM/TLCD4/COMT/GCLM	8	LIANG_HEMATOPOIESIS_STEM_CELL_NUMBER_SMALL_VS_HUGE_UP	C2	CGP
M15147	BOYAULT_LIVER_CANCER_SUBCLASS_G12_UP	8/1820	40/40044	0.000375012	0.003139	0.00188913	AFP/ZNF281/ATRN/PIGC/EFNA1/TOR3A/CEBPA/SLC29A1	8	BOYAULT_LIVER_CANCER_SUBCLASS_G12_UP	C2	CGP
M1647	WENG_POR_TARGETS_LIVER_UP	8/1820	40/40044	0.000375012	0.003139	0.00188913	FDPS/DHCR24/CYP2C18/CSAD/CYP2B6/TMEM176A/CLDN3/MSMO1	8	WENG_POR_TARGETS_LIVER_UP	C2	CGP
M1840	KEGG_GLUTATHIONE_METABOLISM	9/1820	50/40044	0.000375923	0.00314247	0.00189121	ANPEP/GPX3/GSTA1/GPX4/GPX1/GSTO1/GCLM/RRM2/GSR	9	KEGG_GLUTATHIONE_METABOLISM	C2	CP:KEGG
M2140	LU_EZH2_TARGETS_DN	34/1820	400/40044	0.000390946	0.00325977	0.00196181	TRIM63/DLAT/SH2B3/DUSP6/RBFOX2/HEG1/MBD4/CLDN1/CCNG1/IGFBP1/HPRT1/NBPF11/PPTC7/CRK/AOC4P/SUGP2/RRP1B/CDKN2AIPNL/SEC24A/SEC63/VWA8/GLRX/KPNA2/TMEM87A/ATRN/FAM83D/PRDX6/CACHD1/GRB14/TAB3/GRAMD2B/PAPSS2/SEC24D/ELL2	34	LU_EZH2_TARGETS_DN	C2	CGP
M1197	TERAMOTO_OPN_TARGETS_CLUSTER_1	5/1820	15/40044	0.000394976	0.00327677	0.00197204	PLCD3/GSTA1/GFOD2/BNIP3/ERBB3	5	TERAMOTO_OPN_TARGETS_CLUSTER_1	C2	CGP
M12101	REACTOME_P130CAS_LINKAGE_TO_MAPK_SIGNALING_FOR_INTEGRINS	5/1820	15/40044	0.000394976	0.00327677	0.00197204	FGB/FGA/FGG/CRK/FN1	5	REACTOME_P130CAS_LINKAGE_TO_MAPK_SIGNALING_FOR_INTEGRINS	C2	CP:REACTOME
M13465	KEGG_TERPENOID_BACKBONE_BIOSYNTHESIS	5/1820	15/40044	0.000394976	0.00327677	0.00197204	HMGCS2/PMVK/FDPS/ACAT1/MVD	5	KEGG_TERPENOID_BACKBONE_BIOSYNTHESIS	C2	CP:KEGG
M39890	WP_1Q211_COPY_NUMBER_VARIATION_SYNDROME	7/1820	31/40044	0.000397872	0.00329486	0.00198292	FMO5/CHD1L/PRKAA1/NBPF12/PRKAB2/LINC00624/TJP2	7	WP_1Q211_COPY_NUMBER_VARIATION_SYNDROME	C2	CP:WIKIPATHWAYS
M8475	WANG_ESOPHAGUS_CANCER_VS_NORMAL_UP	15/1820	121/40044	0.000400394	0.00330741	0.00199048	FCER1G/SERPING1/DUSP6/AQP9/KNG1/ECE1/C1S/CTSH/FN1/GSTO1/MST1L/EIF1/C4A/AMPD2/TNFRSF1B	15	WANG_ESOPHAGUS_CANCER_VS_NORMAL_UP	C2	CGP
M15047	MULLIGHAN_NPM1_SIGNATURE_3_DN	18/1820	161/40044	0.00040468	0.00333922	0.00200962	ITGA5/PCSK6/ABCG5/HEG1/GRHPR/ACSL4/ADAR/NFYC/SERPINF1/GPI/HPCAL1/DDO/PABPC4/CD7/MEF2A/VAMP5/RNF130/DRG1	18	MULLIGHAN_NPM1_SIGNATURE_3_DN	C2	CGP
M2221	ACOSTA_PROLIFERATION_INDEPENDENT_MYC_TARGETS_UP	12/1820	84/40044	0.000407383	0.00336032	0.00202232	OPN3/LEPR/NRTN/SORD/SPG21/RRP1B/HDHD5/MAST2/RIOX2/MRPL4/RGS14/SLC29A1	12	ACOSTA_PROLIFERATION_INDEPENDENT_MYC_TARGETS_UP	C2	CGP
M2613	ZWANG_CLASS_3_TRANSIENTLY_INDUCED_BY_EGF	23/1820	232/40044	0.000407758	0.00336221	0.00202346	MYPN/ZFP36L1/BCL3/IL1RN/CSNK1E/CLDN1/IL1RAP/RAPGEF2/CXCL2/DUSP1/FKBP5/PTP4A1/PPTC7/SH3BP4/MAFF/NRG1/PER2/NAB1/TJP2/SOWAHC/ELL2/COBL/TMEM67	23	ZWANG_CLASS_3_TRANSIENTLY_INDUCED_BY_EGF	C2	CGP
M18562	MANALO_HYPOXIA_DN	27/1820	292/40044	0.000414029	0.00340782	0.00205091	COA7/DHCR24/DLAT/SLC25A15/RSAD1/DHX35/SNRPD3/NEK4/POLD2/UBIAD1/NME1/NOL11/NUP85/FASN/ARMC6/SCLY/RRP1B/ATP13A3/VWA8/GEMIN6/RRS1/CIAO1/GLRX2/RRM2/TOR3A/MRPL46/SAR1B	27	MANALO_HYPOXIA_DN	C2	CGP
M863	LEI_MYB_TARGETS	29/1820	323/40044	0.000420948	0.0034623	0.00208369	SAA1/SERPING1/KRT17/SH2B3/SMAD3/NUPR1/IL1RN/CYP1B1/TGM2/TNIP1/POR/NME1/GPI/LGALS7/FN1/HSPA1A/CYP3A5/PALM2AKAP2/GSTO1/GM2A/NNMT/MUC1/CTSK/CLDN3/PUF60/DHRS3/MYL12A/SRSF6/CAV1	29	LEI_MYB_TARGETS	C2	CGP
M19508	HATADA_METHYLATED_IN_LUNG_CANCER_UP	32/1820	370/40044	0.000423227	0.00347608	0.00209199	BCAS2/ADAMTSL4/HLX/ZNF22/OAZ2/SLC47A1/SARM1/LDLRAD4/AOX1/GCKR/UPB1/IRF4/LHPP/IGFBP4/RNF152/UHRF1/UCN/ACOT12/LRRC61/CD81/FAM107A/RARRES2/RAPGEF4/ARHGAP22/DYDC2/PDLIM1/NAGS/SECTM1/COL2A1/VAMP5/SLAMF1/HAAO	32	HATADA_METHYLATED_IN_LUNG_CANCER_UP	C2	CGP
M18762	COULOUARN_TEMPORAL_TGFB1_SIGNATURE_UP	14/1820	109/40044	0.000429005	0.00352102	0.00211903	PRUNE1/BCL3/NFE2L2/CSNK1E/AFP/C9orf72/ZCCHC10/GTSE1/ERGIC1/SLC40A1/NAB1/SOX9/TNFRSF1B/SLC29A1	14	COULOUARN_TEMPORAL_TGFB1_SIGNATURE_UP	C2	CGP
M2012	DAVICIONI_MOLECULAR_ARMS_VS_ERMS_UP	30/1820	339/40044	0.000430977	0.00353594	0.00212802	PCSK6/ABAT/ZCCHC14/PIPOX/TOM1L1/NRTN/COL18A1/CLCN3/QDPR/ELMO1/POR/CDK14/ASS1/KDM4C/HPRT1/DIPK1A/ERI2/ELOVL2/KANK1/CDC14B/RAPGEF4/EIF1AX/AP5M1/COG2/FBXO9/MEGF9/AKTIP/MYMX/COBL/PRRC2B	30	DAVICIONI_MOLECULAR_ARMS_VS_ERMS_UP	C2	CGP
M250	ZHOU_INFLAMMATORY_RESPONSE_FIMA_DN	26/1820	278/40044	0.000440973	0.00360128	0.00216733	KIAA1217/FRAT2/ACACB/CPNE6/DHRS9/SDC1/CPS1/CHCHD4/IRF4/ECM2/SUSD3/HHEX/USP30/PRPSAP1/ANKRD39/GPR180/GEMIN6/CHD9/DCP1B/TLR10/RABGAP1L/RASGRP3/TMEM177/ELAVL3/CEBPA/MCHR1	26	ZHOU_INFLAMMATORY_RESPONSE_FIMA_DN	C2	CGP
M27476	REACTOME_DISORDERS_OF_TRANSMEMBRANE_TRANSPORTERS	19/1820	176/40044	0.000441622	0.00360403	0.00216899	APOA1/SLCO1B1/GCKR/ABCG8/ABCG5/SLC2A2/SLC34A1/ABCC2/PSMC3/NUP85/ABCB11/PSMF1/CP/SLC2A10/SLC35C1/PSMA7/SLC40A1/SEM1/PSMB6	19	REACTOME_DISORDERS_OF_TRANSMEMBRANE_TRANSPORTERS	C2	CP:REACTOME
M5681	MARTORIATI_MDM4_TARGETS_NEUROEPITHELIUM_UP	19/1820	176/40044	0.000441622	0.00360403	0.00216899	PIEZO1/CCNG1/GRHPR/GPC3/AK4/EI24/GPI/HSPA1B/PALM2AKAP2/CD81/FST/GTSE1/FAM162A/BNIP3/PGM1/SEM1/EGLN1/RNF126/ENG	19	MARTORIATI_MDM4_TARGETS_NEUROEPITHELIUM_UP	C2	CGP
M39340	WP_OXIDATIVE_DAMAGE	8/1820	41/40044	0.000447516	0.00364824	0.0021956	C2/C5/C1S/C5AR1/TDP2/C4B/MIR7846/TNFRSF1B	8	WP_OXIDATIVE_DAMAGE	C2	CP:WIKIPATHWAYS
M1509	BRACHAT_RESPONSE_TO_CISPLATIN	6/1820	23/40044	0.000452355	0.00367988	0.00221464	ABLIM1/CCNG1/EI24/PMM1/DHRS3/LPIN1	6	BRACHAT_RESPONSE_TO_CISPLATIN	C2	CGP
M39709	WP_PHOTODYNAMIC_THERAPYINDUCED_NFE2L2_NRF2_SURVIVAL_SIGNALING	6/1820	23/40044	0.000452355	0.00367988	0.00221464	CES1/NFE2L2/EPHX1/ABCC2/ABCC4/GCLM	6	WP_PHOTODYNAMIC_THERAPYINDUCED_NFE2L2_NRF2_SURVIVAL_SIGNALING	C2	CP:WIKIPATHWAYS
M3961	KYNG_DNA_DAMAGE_UP	21/1820	205/40044	0.000462486	0.00374641	0.00225468	ITIH2/NFYB/SLC6A12/LIPC/IL1R1/SLC6A1/TOPBP1/IGFBP1/ADSL/STAT5B/SMAD4/CYB5A/ALDH8A1/GM2A/SEC22A/PPIEL/SOX9/SIRT5/AHCY/CEPT1/POFUT1	21	KYNG_DNA_DAMAGE_UP	C2	CGP
M126	KIM_RESPONSE_TO_TSA_AND_DECITABINE_UP	16/1820	136/40044	0.000472056	0.0038052	0.00229006	CDA/KRT17/NINJ2/TGM2/IL1RAP/CDO1/HSD17B6/SERPINF1/HSD17B1/FAM50B/CYP3A5/GDF15/NDUFA2/MUC1/NR1I2/VAMP8	16	KIM_RESPONSE_TO_TSA_AND_DECITABINE_UP	C2	CGP
M2239	JOHNSTONE_PARVB_TARGETS_2_DN	30/1820	341/40044	0.00047511	0.00382714	0.00230326	GORAB/CHML/LEPR/SLC38A4/TTC39C/LNPK/RBFOX2/DCUN1D1/NADK2/TMEM14A/DOCK4/NFX1/CYB5A/USP4/HSPA1A/OARD1/NFYA/ECI2/TCAF1/TPST1/CST7/TDP2/NECTIN3/CDC5L/EXOC5/CILK1/FBXO9/PGBD1/AKIRIN1/TMEM33	30	JOHNSTONE_PARVB_TARGETS_2_DN	C2	CGP
M4502	GAL_LEUKEMIC_STEM_CELL_DN	23/1820	235/40044	0.000488722	0.00392854	0.00236429	PRUNE1/ALDH4A1/ERMAP/MINPP1/SERPINA1/IL1RN/TNS1/CYP1B1/SAMHD1/COL18A1/ALB/FGL2/CD14/MOSPD3/ALDH1L1/GM2A/FGGY/GTSE1/G0S2/SECTM1/RRM2/PPP1R12B/TMEM53	23	GAL_LEUKEMIC_STEM_CELL_DN	C2	CGP
M2345	FARDIN_HYPOXIA_11	7/1820	32/40044	0.000489432	0.00393287	0.0023669	TNIP1/AK4/ANGPTL4/FAM162A/BNIP3/PGM1/EGLN1	7	FARDIN_HYPOXIA_11	C2	CGP
M17143	SASSON_RESPONSE_TO_GONADOTROPHINS_DN	12/1820	86/40044	0.000507207	0.0040559	0.00244094	ABLIM1/CDK14/RASAL2/REXO5/HSD17B1/MAP4K4/SH3BP4/RANGAP1/ITGB5/RAB33B/TLK1/DHRS3	12	SASSON_RESPONSE_TO_GONADOTROPHINS_DN	C2	CGP
M14958	PRAMOONJAGO_SOX4_TARGETS_UP	9/1820	52/40044	0.000508823	0.00406599	0.00244701	ZFP36L1/RIOK3/TRIB3/AK4/MAFF/GDF15/BNIP3/RBCK1/GRB10	9	PRAMOONJAGO_SOX4_TARGETS_UP	C2	CGP
M6225	WANG_BARRETTS_ESOPHAGUS_UP	9/1820	52/40044	0.000508823	0.00406599	0.00244701	FMO5/CCL14/TM4SF4/ALDOB/CCL15/ITPK1/GLRX/AKR1C3/FABP1	9	WANG_BARRETTS_ESOPHAGUS_UP	C2	CGP
M2366	PURBEY_TARGETS_OF_CTBP1_NOT_SATB1_UP	27/1820	296/40044	0.00051144	0.00408549	0.00245875	SAA1/PAH/RDH16/SLC25A47/CCL16/KHK/RBFOX2/PTP4A1/ALDH1B1/CFH/HES2/RBM14/STAT2/ARF6/SLC10A1/C19orf47/JAGN1/H2BC1/PTGR1/GDF15/KPNA2/KPNA1/TLR10/COL2A1/KMO/E2F5/FPGS	27	PURBEY_TARGETS_OF_CTBP1_NOT_SATB1_UP	C2	CGP
M254	PID_MYC_REPRESS_PATHWAY	10/1820	63/40044	0.00051901	0.00413878	0.00249082	HMGCS2/FTH1/NFYB/ZFP36L1/SMAD3/NFYC/SMAD4/NFYA/TJP2/CEBPA	10	PID_MYC_REPRESS_PATHWAY	C2	CP:PID
M9210	LINDSTEDT_DENDRITIC_CELL_MATURATION_C	10/1820	63/40044	0.00051901	0.00413878	0.00249082	NID1/AOC1/SOCS2/TOPBP1/JAK1/IGFBP4/POLR2E/MUC1/MGLL/TRIP10	10	LINDSTEDT_DENDRITIC_CELL_MATURATION_C	C2	CGP
M17261	KAYO_AGING_MUSCLE_DN	15/1820	124/40044	0.000521094	0.00415252	0.00249909	RPS25/HPD/SNRPD3/ADH1A/CTSH/ZMYND8/COMT/PTGR1/RARRES2/PABPC4/PON2/FH/LPIN1/POLR2F/ELL2	15	KAYO_AGING_MUSCLE_DN	C2	CGP
M3238	SMID_BREAST_CANCER_RELAPSE_IN_BONE_UP	13/1820	99/40044	0.000548054	0.00434631	0.00261571	HMGCS2/PAH/ABAT/CHAD/TOM1L1/CYP2B6/FGFR3/NAT1/MUC1/ADH1B/HPX/LIN7A/SERPINA5	13	SMID_BREAST_CANCER_RELAPSE_IN_BONE_UP	C2	CGP
M13077	WANG_RECURRENT_LIVER_CANCER_DN	5/1820	16/40044	0.000553056	0.00436943	0.00262963	CDO1/PTP4A1/NUDT9/SAR1B/ELL2	5	WANG_RECURRENT_LIVER_CANCER_DN	C2	CGP
M5278	NIKOLSKY_BREAST_CANCER_7Q21_Q22_AMPLICON	11/1820	75/40044	0.00055793	0.00439436	0.00264463	CDK14/PON1/PON3/CYP3A5/CYP3A43/ZKSCAN1/PON2/CYP3A7/CYP3A4/SEM1/BAIAP2L1	11	NIKOLSKY_BREAST_CANCER_7Q21_Q22_AMPLICON	C2	CGP
M1327	MARTIN_VIRAL_GPCR_SIGNALING_UP	12/1820	87/40044	0.00056437	0.00443599	0.00266968	SOCS2/C3/ABCG5/CXCL2/EPHX1/C1S/FSD1/ARRDC5/CP/CDC14B/FST/SLC29A1	12	MARTIN_VIRAL_GPCR_SIGNALING_UP	C2	CGP
M2291	PASINI_SUZ12_TARGETS_UP	14/1820	112/40044	0.000566677	0.00445108	0.00267877	TFPI/TRIB3/ASS1/HPRT1/SORD/HSF2BP/GM2A/CDC5L/TMEM64/LRRC2/IMPA2/HSD17B14/SLC29A1/COBL	14	PASINI_SUZ12_TARGETS_UP	C2	CGP
M2895	MARKEY_RB1_CHRONIC_LOF_UP	14/1820	112/40044	0.000566677	0.00445108	0.00267877	SCMH1/GAS2/SLC25A15/GATM/SDC1/GPC3/PRIM1/TK1/UHRF1/TPST1/NAB1/FOXP1/CRABP1/GSR	14	MARKEY_RB1_CHRONIC_LOF_UP	C2	CGP
M9948	KIM_WT1_TARGETS_8HR_DN	15/1820	125/40044	0.000567678	0.00445591	0.00268167	APOF/ITPK1/SMAD4/GGCX/OGFR/NRG1/NFYA/FST/NNMT/ANP32A/PAPOLA/MID1/ELK4/PCCA/RBM12B-AS1	15	KIM_WT1_TARGETS_8HR_DN	C2	CGP
M5103	YAGI_AML_FAB_MARKERS	20/1820	194/40044	0.00057521	0.00450121	0.00270894	DHCR24/RRAS2/TOM1L1/LDLRAD4/SAMHD1/TGM2/TPST2/FGFR3/MAN1A1/CFH/CPM/ZMYND8/CAST/CDC42BPA/TBPL1/TNFRSF1B/GGH/TJP2/ELL2/CAV1	20	YAGI_AML_FAB_MARKERS	C2	CGP
M2086	LI_INDUCED_T_TO_NATURAL_KILLER_UP	28/1820	314/40044	0.00058311	0.00455376	0.00274056	MINDY1/FCER1G/DUSP6/AQP9/ADGRG3/CCL3/NKG7/TPST2/CCNG1/SUSD3/CD160/PDZK1/HHEX/ARF6/FAM20A/COMT/RIOX2/ARSB/GLRX/HSD11B1/DHRS11/CD7/LMNA/ITGAE/MED11/DENND4A/HAAO/MSMO1	28	LI_INDUCED_T_TO_NATURAL_KILLER_UP	C2	CGP
M19930	BILBAN_B_CLL_LPL_UP	10/1820	64/40044	0.000590374	0.00459956	0.00276813	ABCA6/ST6GAL1/ATOX1/IRF4/ELMO1/SLC39A14/DIPK1A/CPT1A/BCL10/SOWAHC	10	BILBAN_B_CLL_LPL_UP	C2	CGP
M4406	GRAHAM_NORMAL_QUIESCENT_VS_NORMAL_DIVIDING_UP	10/1820	64/40044	0.000590374	0.00459956	0.00276813	HLX/FTH1/TFPI/CXCL2/INHBA/SPTBN1/MAFF/VNN1/OPTN/CCL19	10	GRAHAM_NORMAL_QUIESCENT_VS_NORMAL_DIVIDING_UP	C2	CGP
M16789	SCHLOSSER_MYC_AND_SERUM_RESPONSE_SYNERGY	7/1820	33/40044	0.000597014	0.0046431	0.00279433	ZNF22/FRAT2/METAP2/ARMC6/COG2/FPGS/RNF126	7	SCHLOSSER_MYC_AND_SERUM_RESPONSE_SYNERGY	C2	CGP
M27591	REACTOME_CARGO_CONCENTRATION_IN_THE_ER	7/1820	33/40044	0.000597014	0.0046431	0.00279433	F5/SERPINA1/MIA2/SEC24A/SEC24D/SAR1B/LMAN2	7	REACTOME_CARGO_CONCENTRATION_IN_THE_ER	C2	CP:REACTOME
M123	MUELLER_PLURINET	27/1820	299/40044	0.000597171	0.0046431	0.00279433	CDA/DHCR24/APOE/MSH6/POLD2/NTAQ1/PAK3/HPRT1/ZNF281/RBM14/NME1-NME2/NME1/TK1/ARMC6/CHEK2/TDGF1/POP1/SET/GEMIN6/TDP2/KPNA2/HMGB1/ANP32A/VAMP8/PMF1/ERBB3/BAG6	27	MUELLER_PLURINET	C2	CGP
M1320	INGRAM_SHH_TARGETS_UP	15/1820	126/40044	0.000617766	0.00477742	0.00287517	NID1/ZFP36L1/NFE2L2/CYP1B1/MUSTN1/KLB/DUSP1/SERPINC1/EPHX1/GLI1/IGFBP4/CP/SLC12A7/SELENOP/GRB14	15	INGRAM_SHH_TARGETS_UP	C2	CGP
M1260	WATANABE_RECTAL_CANCER_RADIOTHERAPY_RESPONSIVE_UP	14/1820	113/40044	0.000620193	0.00479136	0.00288355	NUDC/FTH1/DUSP3/CYP2A13/MPST/C2/RPS27/LAMP1/MGRN1/TDGF1/USP4/PCK1/IMPA2/DRG1	14	WATANABE_RECTAL_CANCER_RADIOTHERAPY_RESPONSIVE_UP	C2	CGP
M1694	HARRIS_BRAIN_CANCER_PROGENITORS	8/1820	43/40044	0.000626615	0.00482334	0.0029028	NINJ2/AOX1/PID1/MLIP/DHRS3/PAPSS2/TMEM212/CAV1	8	HARRIS_BRAIN_CANCER_PROGENITORS	C2	CGP
M2370	GOBERT_CORE_OLIGODENDROCYTE_DIFFERENTIATION	8/1820	43/40044	0.000626615	0.00482334	0.0029028	IL6R/ABAT/CCNG1/ANKRD6/ELMO1/PAK3/ZKSCAN1/ATRN	8	GOBERT_CORE_OLIGODENDROCYTE_DIFFERENTIATION	C2	CGP
M53	PID_INTEGRIN3_PATHWAY	8/1820	43/40044	0.000626615	0.00482334	0.0029028	VTN/SDC1/FGB/FGA/FGG/FN1/PVR/HMGB1	8	PID_INTEGRIN3_PATHWAY	C2	CP:PID
M7435	HOEBEKE_LYMPHOID_STEM_CELL_DN	12/1820	88/40044	0.000626845	0.00482334	0.0029028	CAT/TNS1/KLHL7/SUCLG2/TMEM14A/NFIB/RPS27/CFH/MAFF/HSPA1A/TFR2/TJP2	12	HOEBEKE_LYMPHOID_STEM_CELL_DN	C2	CGP
M8857	KIM_WT1_TARGETS_8HR_UP	18/1820	167/40044	0.00062814	0.00482685	0.00290491	METAP2/BCL2A1/ABAT/TNS1/TPST2/GOLIM4/IL1RAP/TBC1D2/MAFF/IL6ST/HSPA1B/HSPA1A/SET/GLRX/SOX9/GRB10/ZMIZ1/SRSF6	18	KIM_WT1_TARGETS_8HR_UP	C2	CGP
M8520	SHEDDEN_LUNG_CANCER_POOR_SURVIVAL_A6	37/1820	460/40044	0.000635096	0.0048777	0.00293552	ASPM/CMAS/PYGL/MSH6/ITCH/IL1RAP/AFP/SFXN1/NTAQ1/RASAL2/AK4/CPT1A/PRIM1/CARHSP1/NME1/ERN1/TK1/MEMO1/MRGBP/TFG/UBE2K/KPNA2/TEX30/PVR/PSMA7/GTSE1/ATAD2/NAB1/COL2A1/CIAO1/NUDT3/CMC2/RRM2/NSD2/GGH/MYO7A/PAX8	37	SHEDDEN_LUNG_CANCER_POOR_SURVIVAL_A6	C2	CGP
M3485	MONNIER_POSTRADIATION_TUMOR_ESCAPE_DN	32/1820	379/40044	0.00063824	0.00489792	0.00294769	CHML/CAT/DUSP6/AOX1/TGM2/ST6GAL1/GRHPR/TOR1AIP2/AK4/DIPK1A/CPT1A/HSCB/ITGB5/CP/C5orf24/TMCO6/CAST/SPIDR/ACAT1/HPCAL1/OAF/RABGAP1L/BNIP3/ANP32A/ZNF438/SGK2/GGH/DECR1/SEPTIN4/LPIN1/RBM43/RNF217	32	MONNIER_POSTRADIATION_TUMOR_ESCAPE_DN	C2	CGP
M3008	NABA_ECM_GLYCOPROTEINS	20/1820	196/40044	0.00065522	0.00500851	0.00301424	NID1/TECTB/TECTA/LTBP2/VTN/LGI4/LRG1/FGB/FGA/FGG/IGFBP1/FGL2/FGL1/ECM2/IGFBP4/FN1/MATN2/TNXB/LTBP1/RELN	20	NABA_ECM_GLYCOPROTEINS	C2	CP
M610	REACTOME_EXTRACELLULAR_MATRIX_ORGANIZATION	27/1820	301/40044	0.000661089	0.00504637	0.00303702	NID1/TRAPPC4/ITGA5/A2M/LTBP2/VTN/SDC1/COL18A1/FGB/FGA/FGG/PLG/PLOD3/TTR/ICAM3/FN1/TMPRSS6/SCUBE1/ITGB5/CAST/COL21A1/TNXB/LTBP1/COL2A1/CTSK/ITGAE/KLKB1	27	REACTOME_EXTRACELLULAR_MATRIX_ORGANIZATION	C2	CP:REACTOME
M9565	AGUIRRE_PANCREATIC_CANCER_COPY_NUMBER_UP	27/1820	301/40044	0.000661089	0.00504637	0.00303702	NUDC/CMAS/DUSP3/RSAD1/ACSF2/UTP18/RIOK3/ZNF444/PLOD3/ZNHIT1/DOCK4/PON3/NTAQ1/ANXA13/STAT5B/NME1/FBXO17/C5AR1/NUCB1/CYP3A5/AP5M1/EXOC5/SS18L1/PSMA7/PON2/PCTP/SEM1	27	AGUIRRE_PANCREATIC_CANCER_COPY_NUMBER_UP	C2	CGP
M4735	WANG_LMO4_TARGETS_UP	31/1820	364/40044	0.000666479	0.00508582	0.00306077	USP6NL/SNORD60/TRAF7/IL1R1/LNPK/SFXN1/PACRG-AS3/FAM20C/NIPAL2/MBNL3/PDZK1/FBXO46/MIR3682/SPTBN1/ATP13A3/TCAF1/ERGIC1/MAN1A2/HMGB1/LTBP1/FOXP1/MEGF9/HPS1/TLK1/AHCY/NSD2/NLN/ZNF326/ZMIZ1/CEBPA/SOWAHC	31	WANG_LMO4_TARGETS_UP	C2	CGP
M14970	SHAFFER_IRF4_TARGETS_IN_ACTIVATED_DENDRITIC_CELL	10/1820	65/40044	0.000669656	0.0051033	0.00307129	UAP1/C11orf24/ST6GAL1/IRF4/SLC38A2/NSD2/E2F5/MSMO1/ELL2/CAV1	10	SHAFFER_IRF4_TARGETS_IN_ACTIVATED_DENDRITIC_CELL	C2	CGP
M2076	WHITFIELD_CELL_CYCLE_G2	18/1820	168/40044	0.000674184	0.00513272	0.00308899	NFIC/TTC38/UNC5CL/BRD8/ARHGAP19/STAT5B/DHX8/CKAP2L/ASXL1/CHEK2/RANGAP1/ARMC1/RIDA/KPNA2/NNMT/FAM83D/MUC1/MID1	18	WHITFIELD_CELL_CYCLE_G2	C2	CGP
M15468	GENTILE_UV_RESPONSE_CLUSTER_D4	9/1820	54/40044	0.00067799	0.00515147	0.00310028	UAP1/PHC2/RAPGEF2/ARF6/RAB1A/ATP13A3/TPST1/KANK1/KPNA2	9	GENTILE_UV_RESPONSE_CLUSTER_D4	C2	CGP
M2589	SESTO_RESPONSE_TO_UV_C2	9/1820	54/40044	0.00067799	0.00515147	0.00310028	RAF1/F3/CCNG1/ATP13A3/KANK1/ZKSCAN1/ERBB3/TRIP10/ELL2	9	SESTO_RESPONSE_TO_UV_C2	C2	CGP
M39398	WP_ALLOGRAFT_REJECTION	12/1820	89/40044	0.000695015	0.00526693	0.00316976	C8A/C8B/C3/C6/C2/C5/PECR/BHMT2/C4B/C4A/IL17A/CCL19	12	WP_ALLOGRAFT_REJECTION	C2	CP:WIKIPATHWAYS
M17395	KEGG_LIMONENE_AND_PINENE_DEGRADATION	4/1820	10/40044	0.000716253	0.00537657	0.00323575	EHHADH/ALDH1B1/ALDH3A2/HADHA	4	KEGG_LIMONENE_AND_PINENE_DEGRADATION	C2	CP:KEGG
M39324	WP_TRANSSULFURATION_PATHWAY	4/1820	10/40044	0.000716253	0.00537657	0.00323575	CSAD/MPST/GCLM/AHCY	4	WP_TRANSSULFURATION_PATHWAY	C2	CP:WIKIPATHWAYS
M677	REACTOME_ABACAVIR_TRANSPORT_AND_METABOLISM	4/1820	10/40044	0.000716253	0.00537657	0.00323575	ADH1A/SLC22A2/SLC22A1/PCK1	4	REACTOME_ABACAVIR_TRANSPORT_AND_METABOLISM	C2	CP:REACTOME
M10911	KEGG_CYSTEINE_AND_METHIONINE_METABOLISM	7/1820	34/40044	0.000722545	0.00540618	0.00325357	MAT1A/TAT/MPST/CDO1/BHMT/SDS/AHCY	7	KEGG_CYSTEINE_AND_METHIONINE_METABOLISM	C2	CP:KEGG
M27546	REACTOME_DISEASES_OF_CARBOHYDRATE_METABOLISM	7/1820	34/40044	0.000722545	0.00540618	0.00325357	SLC37A4/KHK/ALDOB/NAGLU/IDUA/ARSB/GLB1	7	REACTOME_DISEASES_OF_CARBOHYDRATE_METABOLISM	C2	CP:REACTOME
M10319	WALLACE_PROSTATE_CANCER_RACE_UP	27/1820	303/40044	0.000730911	0.00546345	0.00328803	HMGCS2/FCER1G/NID1/BCL2A1/ANPEP/APOE/NKG7/FGL2/SCGB1A1/CPM/XAF1/C5AR1/ELOVL2/NAT1/IFIT3/DNASE1L3/GLRX/COL21A1/SECTM1/RASGRP3/CDH2/ERAP1/C1orf54/SLAMF1/OPTN/CCL19/SEPTIN6	27	WALLACE_PROSTATE_CANCER_RACE_UP	C2	CGP
M1182	LA_MEN1_TARGETS	6/1820	25/40044	0.000734071	0.00547763	0.00329657	FRRS1/ITGA5/NUPR1/F3/ANP32A/CRABP1	6	LA_MEN1_TARGETS	C2	CGP
M605	KEGG_ASCORBATE_AND_ALDARATE_METABOLISM	6/1820	25/40044	0.000734071	0.00547763	0.00329657	ALDH1B1/ALDH3A2/UGT1A6/UGT1A4/UGT2B4/UGT1A10	6	KEGG_ASCORBATE_AND_ALDARATE_METABOLISM	C2	CP:KEGG
M16050	KAYO_AGING_MUSCLE_UP	23/1820	242/40044	0.00073418	0.00547763	0.00329657	C4BPA/CYP2C9/LTBP2/CYP2B6/PROC/AOX1/FGG/INHBA/JAK1/MEN1/SLC30A3/PSMF1/NRG1/HSPA1A/POP1/SET/ZKSCAN3/EXOC5/PDLIM1/RELN/SMARCA1/KIF20B/B4GALT1	23	KAYO_AGING_MUSCLE_UP	C2	CGP
M11911	KEGG_ABC_TRANSPORTERS	8/1820	44/40044	0.000735663	0.00547763	0.00329657	ABCA6/ABCG8/ABCG5/ABCC2/ABCC11/ABCB11/ABCC4/ABCA4	8	KEGG_ABC_TRANSPORTERS	C2	CP:KEGG
M1316	GROSS_HYPOXIA_VIA_ELK3_ONLY_DN	8/1820	44/40044	0.000735663	0.00547763	0.00329657	MINPP1/NFIC/AOX1/EI24/IGFBP4/FASN/CHEK2/PPARGC1B	8	GROSS_HYPOXIA_VIA_ELK3_ONLY_DN	C2	CGP
M1325	MARTIN_NFKB_TARGETS_UP	8/1820	44/40044	0.000735663	0.00547763	0.00329657	DUSP6/C3/CXCL2/C1S/FSD1/CP/CDC14B/SLC29A1	8	MARTIN_NFKB_TARGETS_UP	C2	CGP
M13720	KEGG_LYSINE_DEGRADATION	8/1820	44/40044	0.000735663	0.00547763	0.00329657	PIPOX/EHHADH/PLOD3/ALDH1B1/ALDH3A2/HADHA/ACAT1/NSD2	8	KEGG_LYSINE_DEGRADATION	C2	CP:KEGG
M8104	KEGG_AMINO_SUGAR_AND_NUCLEOTIDE_SUGAR_METABOLISM	8/1820	44/40044	0.000735663	0.00547763	0.00329657	UAP1/CMAS/PGM2/GALT/PMM2/GPI/PMM1/PGM1	8	KEGG_AMINO_SUGAR_AND_NUCLEOTIDE_SUGAR_METABOLISM	C2	CP:KEGG
M2077	WHITFIELD_CELL_CYCLE_G2_M	20/1820	198/40044	0.000744666	0.00550551	0.00331334	FGA/JADE2/C6/PTP4A1/ARHGAP19/GLI1/STAT5B/PRPSAP1/SPTBN1/ASXL1/RANGAP1/HSPA1L/MATN2/USP13/GTSE1/LMNA/E2F5/KIF20B/RNF126/B4GALT1	20	WHITFIELD_CELL_CYCLE_G2_M	C2	CGP
M2301	VANDESLUIS_COMMD1_TARGETS_GROUP_4_UP	5/1820	17/40044	0.000754272	0.00556938	0.00335178	APOA1/APOE/AFP/TTR/APOM	5	VANDESLUIS_COMMD1_TARGETS_GROUP_4_UP	C2	CGP
M255	PID_HIF1_TFPATHWAY	10/1820	66/40044	0.000757513	0.00558614	0.00336187	SMAD3/HNF4A/IGFBP1/CREBBP/SMAD4/CP/BNIP3/PGM1/EGLN1/ENG	10	PID_HIF1_TFPATHWAY	C2	CP:PID
M7600	DOANE_RESPONSE_TO_ANDROGEN_UP	19/1820	184/40044	0.000764126	0.0056223	0.00338364	FMO5/ALDH4A1/ECHDC2/H6PD/SLC37A4/SEC14L2/ST6GAL1/CLCN3/GBAP1/FKBP5/SORD/FASN/POP1/GM2A/CYP4F12/AHCY/SLC50A1/TMEM33/COBL	19	DOANE_RESPONSE_TO_ANDROGEN_UP	C2	CGP
M9192	CHARAFE_BREAST_CANCER_LUMINAL_VS_MESENCHYMAL_DN	37/1820	465/40044	0.000774113	0.00566322	0.00340826	SH2B3/ARNTL2/PYGL/LTBP2/SMAD3/TFPI/VPS54/HEG1/CXCL2/FAM20C/INHBA/DIPK1A/C1S/MAP4K4/CKAP2L/SPTBN1/ASXL1/PALM2AKAP2/ABCC4/FST/NECTIN3/AKR1C3/NNMT/GLIS3/G0S2/PABPC4/NAB1/DHX33/EVA1A/SGTB/MID1/PSMB6/ANKRD28/PPP1R18/CAV1/ENG/SEPTIN6	37	CHARAFE_BREAST_CANCER_LUMINAL_VS_MESENCHYMAL_DN	C2	CGP
M2151	DUTERTRE_ESTRADIOL_RESPONSE_6HR_UP	22/1820	228/40044	0.000774286	0.00566322	0.00340826	OPN3/SCARB1/SLC47A1/TGM2/SEC14L2/FKBP5/NT5DC3/PRIM1/ALDH3A2/IGFBP4/UHRF1/IL17RB/PXK/ELOVL2/IFNAR2/AMZ1/TMEM64/NAV2/RRS1/ZNF367/CNKSR3/SLC29A1	22	DUTERTRE_ESTRADIOL_RESPONSE_6HR_UP	C2	CGP
M6822	ONDER_CDH1_TARGETS_1_DN	18/1820	170/40044	0.000775024	0.00566322	0.00340826	SLC43A3/ANO1/DUSP6/METAP2/CXCL2/TOR1AIP1/PPP2R1B/ATP13A3/MAP4/IL6ST/POP1/FST/RRS1/UTP14C/SOX9/FBXO9/MTARC1/SERPINB8	18	ONDER_CDH1_TARGETS_1_DN	C2	CGP
M15981	RIGGI_EWING_SARCOMA_PROGENITOR_UP	35/1820	434/40044	0.00083614	0.00566322	0.00340826	OPN3/FAM107B/KIAA1217/KRT17/ACACB/SH2B3/DUSP6/A2M/CES1/CYP4F22/HS6ST1/ST6GAL1/CLDN1/IL1RAP/GPX3/CDK14/C5/JAK1/SORD/CTSH/CD14/PALM2AKAP2/P2RX7/GDF15/UGT3A1/RARRES2/COL21A1/PVR/FLRT3/RBM24/G0S2/CACHD1/PDLIM1/RELN/KMO	35	RIGGI_EWING_SARCOMA_PROGENITOR_UP	C2	CGP
M17487	RIGGINS_TAMOXIFEN_RESISTANCE_UP	10/1820	67/40044	0.000854637	0.00572159	0.00344339	HMGCS2/SERPINA1/ETFB/HGD/PTP4A1/AMBP/STARD8/FASN/PRODH/C4A	10	RIGGINS_TAMOXIFEN_RESISTANCE_UP	C2	CGP
M13537	KOKKINAKIS_METHIONINE_DEPRIVATION_48HR_UP	15/1820	130/40044	0.000857477	0.00573894	0.00345383	VTN/IL1R1/GPX3/BHMT/AK4/CREBBP/SMAD4/POLR2E/IL6ST/GSTO1/BID/TANK/ERBB3/CAV1/GSR	15	KOKKINAKIS_METHIONINE_DEPRIVATION_48HR_UP	C2	CGP
M39474	WP_GLYCOLYSIS_AND_GLUCONEOGENESIS	8/1820	45/40044	0.000859467	0.00574391	0.00345682	PKLR/DLAT/SLC2A2/ALDOB/GPI/MPC2/MPC1/PCK1	8	WP_GLYCOLYSIS_AND_GLUCONEOGENESIS	C2	CP:WIKIPATHWAYS
M500	VANTVEER_BREAST_CANCER_METASTASIS_UP	8/1820	45/40044	0.000859467	0.00574391	0.00345682	ALDH4A1/KIAA1217/PCSK6/SEC14L2/QDPR/ECI2/ERGIC1/CHPT1	8	VANTVEER_BREAST_CANCER_METASTASIS_UP	C2	CGP
M12455	JAZAG_TGFB1_SIGNALING_DN	7/1820	35/40044	0.000868069	0.00578964	0.00348434	SERPINF2/ATP2B2/C5/SIGMAR1/PSMC3/GHRL/GLRX2	7	JAZAG_TGFB1_SIGNALING_DN	C2	CGP
M13036	KEGG_PRION_DISEASES	7/1820	35/40044	0.000868069	0.00578964	0.00348434	C8A/C8B/C6/C5/SOD1/HSPA1A/C8G	7	KEGG_PRION_DISEASES	C2	CP:KEGG
M19745	TARTE_PLASMA_CELL_VS_PLASMABLAST_DN	27/1820	307/40044	0.000890092	0.00591495	0.00355976	FDPS/DHCR24/BCL3/SNRPD3/TOPBP1/CLCN3/ELMO1/POLD2/HPRT1/BRD8/PRIM1/NME1/FASN/FOXK2/GPI/RRP1B/XRCC6/ATP13A3/KPNA2/GCLM/PDLIM1/ANP32A/PAPOLA/RRM2/AHCY/GGH/FH	27	TARTE_PLASMA_CELL_VS_PLASMABLAST_DN	C2	CGP
M2367	PURBEY_TARGETS_OF_CTBP1_NOT_SATB1_DN	33/1820	403/40044	0.000895989	0.00595001	0.00358086	TACO1/HS6ST1/ASXL2/FETUB/FGA/RAPGEF2/GHR/DOCK4/SHB/MEN1/LONP2/POLR2E/TULP2/GGCX/HDHD5/PMM1/CDKN2AIPNL/TCAF1/ACOT13/TRIM55/KPNA2/KPNA1/BID/GTSE1/PPFIBP2/CHPT1/GRB14/FBXO9/CYP3A4/ITGAE/RRM2/KLHL20/TAC3	33	PURBEY_TARGETS_OF_CTBP1_NOT_SATB1_DN	C2	CGP
M5490	WELCSH_BRCA1_TARGETS_UP	20/1820	201/40044	0.0008985	0.00596496	0.00358986	NID1/CAT/MTOR/SDHC/NFYC/JAK1/ARF6/SEPHS2/ECH1/PLD3/RAB1A/ZNF148/SELENOP/NAT1/PTGR1/EXOC5/BNIP3/GTF2I/RRM2/MYL12A	20	WELCSH_BRCA1_TARGETS_UP	C2	CGP
M4665	BAELDE_DIABETIC_NEPHROPATHY_DN	35/1820	436/40044	0.000906081	0.00601183	0.00361806	UAP1/NUPR1/CYP1B1/F3/CXCL2/DUSP1/GHR/MTSS1/ECM2/ACADM/ARHGAP19/C1S/RAB1A/MAFF/ITGB5/ATP13A3/KIAA0232/CAST/SET/KANK1/RARRES2/EFR3A/PRDX6/NEK7/G0S2/MGAT5/NAB1/HMCES/RABGAP1L/HMGN1/MEGF9/TLK1/PCK1/OPTN/MYL12A	35	BAELDE_DIABETIC_NEPHROPATHY_DN	C2	CGP
M19261	YAGI_AML_WITH_T_8_21_TRANSLOCATION	31/1820	371/40044	0.000910248	0.006036	0.00363261	CSK/NUPR1/ASGR2/CYP2A13/TFPI/FZD5/APOB/AGXT/IL1RAP/ITIH1/CCNG1/MAN1A1/POLR2J/ELMO1/CDK14/STARD8/JAK1/AK4/SORD/STAT5B/GGCX/COMT/PALM2AKAP2/NDUFA2/ACOT13/AKR1C3/PROZ/CDH2/VAMP5/ANKRD28/CAV1	31	YAGI_AML_WITH_T_8_21_TRANSLOCATION	C2	CGP
M2132	WANG_RESPONSE_TO_GSK3_INHIBITOR_SB216763_DN	31/1820	371/40044	0.000910248	0.006036	0.00363261	COQ8A/ELOA/DHCR24/ITGA5/DUSP6/GPT2/MSH6/IL1RAP/JADE2/SFXN1/SLC39A14/ALDH1B1/ECE1/UBALD1/IGFBP4/SLC38A2/TK1/FASN/UHRF1/HDHD5/ITGB5/HSPA1B/HSPA1A/TEX30/ATAD2/ZNF367/SPC24/RRM2/SERPINB8/ANKRD28/MSMO1	31	WANG_RESPONSE_TO_GSK3_INHIBITOR_SB216763_DN	C2	CGP
M2122	VERHAAK_GLIOBLASTOMA_MESENCHYMAL	21/1820	216/40044	0.000914464	0.0060622	0.00364838	UAP1/SH2B3/ITGA5/PYGL/LTBP2/SERPINA1/BDKRB2/IL1R1/MAN1A1/ICAM3/C5AR1/CD14/CAST/LTBP1/RABGAP1L/TNFRSF1B/IL15RA/VAMP5/C1orf54/SEC24D/ENG	21	VERHAAK_GLIOBLASTOMA_MESENCHYMAL	C2	CGP
M16141	CHIANG_LIVER_CANCER_SUBCLASS_INTERFERON_UP	6/1820	26/40044	0.000917852	0.00607417	0.00365558	SLC38A4/SERPINA7/ACSL4/APOF/NNMT/KMO	6	CHIANG_LIVER_CANCER_SUBCLASS_INTERFERON_UP	C2	CGP
M18795	REACTOME_METAL_ION_SLC_TRANSPORTERS	6/1820	26/40044	0.000917852	0.00607417	0.00365558	SLC30A1/SLC30A10/SLC39A14/SLC30A3/CP/SLC40A1	6	REACTOME_METAL_ION_SLC_TRANSPORTERS	C2	CP:REACTOME
M39404	WP_GLUCURONIDATION	6/1820	26/40044	0.000917852	0.00607417	0.00365558	PGM2/UGT1A6/UGT1A4/UGT2B4/UGT1A10/PGM1	6	WP_GLUCURONIDATION	C2	CP:WIKIPATHWAYS
M4377	KEGG_GALACTOSE_METABOLISM	6/1820	26/40044	0.000917852	0.00607417	0.00365558	PGM2/GALT/GANC/PGM1/B4GALT1/GLB1	6	KEGG_GALACTOSE_METABOLISM	C2	CP:KEGG
M39505	WP_ADIPOGENESIS	15/1820	131/40044	0.000928404	0.00613503	0.00369221	AGT/CELF1/SMAD3/TRIB3/PPARA/KLF15/RXRA/STAT2/STAT5B/IL6ST/LMNA/MEF2A/PCK1/CEBPA/LPIN1	15	WP_ADIPOGENESIS	C2	CP:WIKIPATHWAYS
M2513	ELVIDGE_HIF1A_TARGETS_DN	12/1820	92/40044	0.000937777	0.00618294	0.00372104	CYP1A1/AK4/UPK1A/ANGPTL4/MAFF/STBD1/GLRX/FAM162A/BNIP3/PGM1/EGLN1/CAV1	12	ELVIDGE_HIF1A_TARGETS_DN	C2	CGP
M5388	BROWNE_HCMV_INFECTION_18HR_UP	18/1820	173/40044	0.0009504	0.00626258	0.00376897	MED13/IL1RN/TOPBP1/NEK4/CDO1/PAK3/STARD8/HSD17B6/SEC24A/OVGP1/TGDS/CDC5L/SS18L1/CYP2E1/SERPINB8/E2F5/ERBB3/GSR	18	BROWNE_HCMV_INFECTION_18HR_UP	C2	CGP
M2210	WIERENGA_STAT5A_TARGETS_UP	20/1820	202/40044	0.000955505	0.00628543	0.00378272	PCSK9/SOCS2/SYNE3/CCL3/TGM2/TRIB3/CFH/CTSH/IGFBP4/UPK1A/SH3BP4/MOSPD3/CST7/SLC2A10/MUC1/FAM241A/TJP2/DHRS3/CIART/RNF217	20	WIERENGA_STAT5A_TARGETS_UP	C2	CGP
M11472	RIZKI_TUMOR_INVASIVENESS_3D_DN	24/1820	262/40044	0.000957311	0.00629551	0.00378878	ITIH2/RRAS2/SLCO2B1/TRPM1/IL1R1/FGA/FGG/PON3/DPYS/OCRL/TK1/FASN/BDH1/GFRA3/HSPA1A/CD81/HPCAL1/SEC22A/PRDX6/COL2A1/AMPD2/RRM2/GGH/PLXNC1	24	RIZKI_TUMOR_INVASIVENESS_3D_DN	C2	CGP
M10355	JI_RESPONSE_TO_FSH_UP	10/1820	68/40044	0.000961751	0.00631749	0.00380202	FDPS/FASN/ZNF148/CBR1/AKR1C3/NAB1/MVD/PLXNC1/SRSF6/SEPTIN6	10	JI_RESPONSE_TO_FSH_UP	C2	CGP
M1406	JECHLINGER_EPITHELIAL_TO_MESENCHYMAL_TRANSITION_UP	10/1820	68/40044	0.000961751	0.00631749	0.00380202	BCL3/SDC1/CYP1B1/CXCL2/INHBA/CFH/IFIT3/TNXB/C4B/CDH2	10	JECHLINGER_EPITHELIAL_TO_MESENCHYMAL_TRANSITION_UP	C2	CGP
M39630	WP_AMPACTIVATED_PROTEIN_KINASE_AMPK_SIGNALING	10/1820	68/40044	0.000961751	0.00631749	0.00380202	LEPR/ACACB/HNF4A/PRKAA1/MTOR/PRKAB2/CPT1A/FASN/PPARGC1B/ADRA1B	10	WP_AMPACTIVATED_PROTEIN_KINASE_AMPK_SIGNALING	C2	CP:WIKIPATHWAYS
M14142	BERTUCCI_INVASIVE_CARCINOMA_DUCTAL_VS_LOBULAR_DN	8/1820	46/40044	0.000999435	0.00654264	0.00393751	SYNE3/ABCA6/SELENOP/ALDH1L1/TNXB/MRGPRF/TNFRSF1B/CAV1	8	BERTUCCI_INVASIVE_CARCINOMA_DUCTAL_VS_LOBULAR_DN	C2	CGP
M27605	REACTOME_INTERLEUKIN_10_SIGNALING	8/1820	46/40044	0.000999435	0.00654264	0.00393751	CCL3/CCL3L1/IL1R1/IL1RN/CXCL2/JAK1/TNFRSF1B/CCL19	8	REACTOME_INTERLEUKIN_10_SIGNALING	C2	CP:REACTOME
M1055	REACTOME_RNA_POLYMERASE_III_CHAIN_ELONGATION	5/1820	18/40044	0.00100547	0.00657093	0.00395454	POLR3B/POLR3GL/POLR2E/POLR3C/POLR2F	5	REACTOME_RNA_POLYMERASE_III_CHAIN_ELONGATION	C2	CP:REACTOME
M16533	SILIGAN_TARGETS_OF_EWS_FLI1_FUSION_DN	5/1820	18/40044	0.00100547	0.00657093	0.00395454	RFC1/CDK14/TBL1X/CDC14B/PCCA	5	SILIGAN_TARGETS_OF_EWS_FLI1_FUSION_DN	C2	CGP
M10688	PAL_PRMT5_TARGETS_UP	20/1820	203/40044	0.00101559	0.00662421	0.00398661	GAS2/SLC38A4/CYP1B1/TOPBP1/NFIB/NFYC/PSMC3/CPT1A/PRIM1/NME1/NUP85/ECH1/UHRF1/MAP4/SET/KPNA2/EIF1AX/GTF2I/AHCY/SRSF6	20	PAL_PRMT5_TARGETS_UP	C2	CGP
M1578	BOQUEST_STEM_CELL_DN	21/1820	218/40044	0.00102839	0.00670058	0.00403257	SH2B3/SCARB1/DUSP6/SOCS2/CCL14/TGM2/ST6GAL1/ABLIM3/SHB/HHEX/CTSH/XAF1/PALM2AKAP2/FAM107A/APLNR/RAPGEF4/G0S2/RASGRP3/TNFRSF1B/EFNA1/ENG	21	BOQUEST_STEM_CELL_DN	C2	CGP
M9556	BANDRES_RESPONSE_TO_CARMUSTIN_MGMT_48HR_DN	17/1820	160/40044	0.00102945	0.0067029	0.00403396	MAT1A/FTH1/KRT17/NRTN/ITIH1/ALAD/EPHX1/POLR2E/SLC30A3/PRM2/APLNR/SRP14/ADRA1B/MVD/CRABP1/PAX8/DHX16	17	BANDRES_RESPONSE_TO_CARMUSTIN_MGMT_48HR_DN	C2	CGP
M1367	BOYLAN_MULTIPLE_MYELOMA_C_CLUSTER_UP	7/1820	36/40044	0.00103574	0.00673818	0.0040552	SLC43A3/MTOR/RBM14-RBM4/UHRF1/NFYA/PTGR1/RELN	7	BOYLAN_MULTIPLE_MYELOMA_C_CLUSTER_UP	C2	CGP
M14555	ZHU_CMV_ALL_DN	14/1820	119/40044	0.00103951	0.00675317	0.00406422	MBL2/ZFP36L1/ANPEP/NFIC/APOE/CYP1B1/RAB13/USP4/GPX1/IL6ST/LMNA/ANP32A/ADH1B/ENG	14	ZHU_CMV_ALL_DN	C2	CGP
M16858	OSMAN_BLADDER_CANCER_DN	34/1820	423/40044	0.00104013	0.00675525	0.00406547	PRUNE1/RPS25/CELF1/ZFP36L1/SNORD60/TRAF7/ZC3H6/ASXL2/SYS1/COL18A1/NBPF12/RPS27/NCOA4/PPTC7/EBPL/MTHFS/CYB5A/KCMF1/ASXL1/NFYA/ZNF398/VWA8/CEP57/ERGIC1/ABL2/CHD2/SNORD104/ZFAND2A/RBM33/RABGAP1L/CIAO1/MYL12A/SRSF6/SEPTIN6	34	OSMAN_BLADDER_CANCER_DN	C2	CGP
M18160	STEIN_ESRRA_TARGETS_DN	13/1820	106/40044	0.00105221	0.0068299	0.00411039	SLC37A4/CYP1B1/MSH6/RBFOX2/MBD4/CLDN1/FGFR3/SIGMAR1/PMM1/TCAF1/CLDN3/BRD3OS/PATZ1	13	STEIN_ESRRA_TARGETS_DN	C2	CGP
M12029	BILD_HRAS_ONCOGENIC_SIGNATURE	23/1820	249/40044	0.00108018	0.00698534	0.00420394	UAP1/DENND2B/ARNTL2/DUSP6/SYNE3/SDC1/CYP1B1/CSNK1E/CXCL2/DUSP1/NFIB/TOR1AIP1/ERN1/RNF152/ANGPTL4/FN1/SEMA4C/GDF15/PVR/FLRT3/G0S2/FBXO9/MID1	23	BILD_HRAS_ONCOGENIC_SIGNATURE	C2	CGP
M18053	BIOCARTA_LEPTIN_PATHWAY	4/1820	11/40044	0.00108509	0.00698534	0.00420394	LEPR/PRKAA1/PRKAB2/CPT1A	4	BIOCARTA_LEPTIN_PATHWAY	C2	CP:BIOCARTA
M1860	ZHOU_PANCREATIC_EXOCRINE_PROGENITOR	4/1820	11/40044	0.00108509	0.00698534	0.00420394	PROX1/HNF4A/HHEX/SOX9	4	ZHOU_PANCREATIC_EXOCRINE_PROGENITOR	C2	CGP
M27160	REACTOME_MUCOPOLYSACCHARIDOSES	4/1820	11/40044	0.00108509	0.00698534	0.00420394	NAGLU/IDUA/ARSB/GLB1	4	REACTOME_MUCOPOLYSACCHARIDOSES	C2	CP:REACTOME
M4397	GARGALOVIC_RESPONSE_TO_OXIDIZED_PHOSPHOLIPIDS_BLACK_DN	4/1820	11/40044	0.00108509	0.00698534	0.00420394	SLC30A1/ZNF22/SMAD3/MTSS1	4	GARGALOVIC_RESPONSE_TO_OXIDIZED_PHOSPHOLIPIDS_BLACK_DN	C2	CGP
M8699	BYSTRYKH_HEMATOPOIESIS_STEM_CELL_QTL_CIS	15/1820	133/40044	0.00108521	0.00698534	0.00420394	F5/ELOA/GATM/TFPI/ALAD/SPG21/GPI/NFYA/CBR1/MYOM1/MPC2/PON2/GGH/FGF3/PSMB6	15	BYSTRYKH_HEMATOPOIESIS_STEM_CELL_QTL_CIS	C2	CGP
M1975	MIKKELSEN_IPS_LCP_WITH_H3K4ME3	18/1820	175/40044	0.00108526	0.00698534	0.00420394	PKLR/F5/NR0B2/CYP2J2/SCN2B/F2/PIPOX/TNIP1/RIPPLY1/MASP2/XAF1/GLRX/LRCOL1/MUC1/C1orf54/CLSTN3/HSD17B14/SLC29A1	18	MIKKELSEN_IPS_LCP_WITH_H3K4ME3	C2	CGP
M854	LINDGREN_BLADDER_CANCER_CLUSTER_3_UP	28/1820	327/40044	0.00108764	0.0069987	0.00421198	MAD2L2/GNPAT/AOC1/NUPR1/TOM1L1/LNPK/PDXP/RAF1/ASS1/ACSL4/EPHX1/ACADM/REXO5/SHMT1/TK1/TFG/ZNF148/IL17RB/STBD1/KPNA2/PANK1/TEX30/FAM83D/ATAD2/PIGC/RRM2/GGH/IMPA2	28	LINDGREN_BLADDER_CANCER_CLUSTER_3_UP	C2	CGP
M1885	YOSHIMURA_MAPK8_TARGETS_DN	30/1820	359/40044	0.00108864	0.00700124	0.00421351	FDPS/C8B/F2/DUSP6/LTBP2/NUPR1/DHODH/ABAT/SULT2A1/AFP/GOLGA1/GRHPR/TOR1AIP1/ALDH3A2/NME1/ERN1/NUCB1/FN1/HADHB/NRG1/IL6ST/HSPA1B/ZNF775/GM2A/GCLM/CHD2/APMAP/PAPSS2/ANKRD24/MSMO1	30	YOSHIMURA_MAPK8_TARGETS_DN	C2	CGP
M1845	RAY_TUMORIGENESIS_BY_ERBB2_CDC25A_DN	24/1820	265/40044	0.00111978	0.00718343	0.00432316	SVBP/SCP2/CPT2/TTC9/LTBP2/SMAD3/CES1/NFIC/SAMHD1/KLF15/CDO1/RXRA/EIF4G3/MMACHC/PROSER2/FAM20A/BDH1/PER2/NNMT/DDO/PRDX6/G0S2/PPFIBP2/TOR3A	24	RAY_TUMORIGENESIS_BY_ERBB2_CDC25A_DN	C2	CGP
M2182	WANG_CLASSIC_ADIPOGENIC_TARGETS_OF_PPARG	6/1820	27/40044	0.00113508	0.00726335	0.00437126	ORM1/PPARGC1B/HSD11B1/ADHFE1/CEBPA/AQP7	6	WANG_CLASSIC_ADIPOGENIC_TARGETS_OF_PPARG	C2	CGP
M7013	KAYO_CALORIE_RESTRICTION_MUSCLE_UP	12/1820	94/40044	0.00113591	0.00726466	0.00437205	ATP2B2/FGL1/GJB1/IGFBP4/NAGLU/FN1/GNL1/DHX38/ZKSCAN3/TANK/CD302/ENG	12	KAYO_CALORIE_RESTRICTION_MUSCLE_UP	C2	CGP
M259	MANALO_HYPOXIA_UP	20/1820	205/40044	0.00114551	0.00731388	0.00440166	OPN3/LEPR/NINJ2/DUSP6/TNS1/COL18A1/INHBA/MTSS1/AK4/INHBE/ANGPTL4/MAFF/SEC24A/CYP4F11/BNIP3/PGM1/MEF2A/CDH2/EGLN1/SEPTIN4	20	MANALO_HYPOXIA_UP	C2	CGP
M11410	LUCAS_HNF4A_TARGETS_UP	9/1820	58/40044	0.00115401	0.00735794	0.00442818	NID1/HNF4A/ETNPPL/MAN1A1/SELENOP/ACOT13/COL21A1/ERBB3/COBL	9	LUCAS_HNF4A_TARGETS_UP	C2	CGP
M18761	SMITH_LIVER_CANCER	8/1820	47/40044	0.00115705	0.00737118	0.00443615	PMVK/FDPS/SDHC/MTFR1/PLA2G12B/CHPT1/BNIP3/IMPA2	8	SMITH_LIVER_CANCER	C2	CGP
M9065	KUNINGER_IGF1_VS_PDGFB_TARGETS_UP	11/1820	82/40044	0.00119449	0.00758034	0.00456203	GATM/GPT2/FZD5/FAM8A1/HJV/FBXO17/C1QTNF3/FST/MYMK/ERBB3/MYMX	11	KUNINGER_IGF1_VS_PDGFB_TARGETS_UP	C2	CGP
M1145	YAO_TEMPORAL_RESPONSE_TO_PROGESTERONE_CLUSTER_1	10/1820	70/40044	0.00120902	0.0076515	0.00460485	LEPR/HP/DUSP1/FAM20C/CFH/C1QTNF3/PER2/TNXB/AKAP8L/LTBP1	10	YAO_TEMPORAL_RESPONSE_TO_PROGESTERONE_CLUSTER_1	C2	CGP
M5370	FONTAINE_FOLLICULAR_THYROID_ADENOMA_DN	10/1820	70/40044	0.00120902	0.0076515	0.00460485	PCSK6/CLDN1/MAN1A1/WAS/GPI/FAM107A/KPNA2/BNIP3/GLRX2/ELK4	10	FONTAINE_FOLLICULAR_THYROID_ADENOMA_DN	C2	CGP
M5618	TURASHVILI_BREAST_DUCTAL_CARCINOMA_VS_LOBULAR_NORMAL_DN	10/1820	70/40044	0.00120902	0.0076515	0.00460485	PIGR/FYB2/SAA1/KRT17/GHR/NFIB/PAK3/PDZK1/ADH1B/CAV1	10	TURASHVILI_BREAST_DUCTAL_CARCINOMA_VS_LOBULAR_NORMAL_DN	C2	CGP
M9544	BOYLAN_MULTIPLE_MYELOMA_PCA3_DN	10/1820	70/40044	0.00120902	0.0076515	0.00460485	ZCCHC14/EHHADH/UPB1/SUCLG2/APOBEC2/BST1/ECI2/PTGR1/PRM1/RELN	10	BOYLAN_MULTIPLE_MYELOMA_PCA3_DN	C2	CGP
M16955	ACEVEDO_LIVER_CANCER_WITH_H3K27ME3_DN	21/1820	221/40044	0.00122204	0.00772966	0.00465189	PROX1/SERPING1/TTC9/SLC51B/COL18A1/APOL2/C6orf201/FAM217A/NBPF11/GPC6/SPG21/SCUBE1/H4C9/APCS/CHD9/RAPGEF4/DTNA/MYF6/NBPF15/NSD2/TSHZ2	21	ACEVEDO_LIVER_CANCER_WITH_H3K27ME3_DN	C2	CGP
M27244	REACTOME_DETOXIFICATION_OF_REACTIVE_OXYGEN_SPECIES	7/1820	37/40044	0.00122783	0.00775775	0.0046688	CAT/GPX3/ATOX1/SOD1/GPX1/PRDX6/GSR	7	REACTOME_DETOXIFICATION_OF_REACTIVE_OXYGEN_SPECIES	C2	CP:REACTOME
M34003	BLANCO_MELO_MERS_COV_INFECTION_MCR5_CELLS_DN	7/1820	37/40044	0.00122783	0.00775775	0.0046688	FTH1/APOE/SELENOP/TMEM176A/HSD11B1/A1BG/ADH1B	7	BLANCO_MELO_MERS_COV_INFECTION_MCR5_CELLS_DN	C2	CGP
M39619	WP_SENESCENCE_AND_AUTOPHAGY_IN_CANCER	13/1820	108/40044	0.00125261	0.00789048	0.00474868	IL6R/SMAD3/VTN/CCL3/MAP1LC3A/RAF1/INHBA/MTOR/LAMP1/SMAD4/FN1/IL6ST/LAMP2	13	WP_SENESCENCE_AND_AUTOPHAGY_IN_CANCER	C2	CP:WIKIPATHWAYS
M4034	YEGNASUBRAMANIAN_PROSTATE_CANCER	15/1820	135/40044	0.00126376	0.00795418	0.00478702	GAS2/SERPINA1/KLHL7/ALB/PON1/MIA2/SORD/ALDH3A2/ZSCAN31/HPCAL1/ATAD2/CLDN3/E2F5/ERBB3/SRSF6	15	YEGNASUBRAMANIAN_PROSTATE_CANCER	C2	CGP
M6813	IVANOVA_HEMATOPOIESIS_STEM_CELL	19/1820	192/40044	0.00127122	0.00798803	0.00480739	PRCD/AGXT/COL18A1/SIAH2/CDK14/SEMA4C/ZMYND8/MAFF/PTGR1/SLC16A5/GNL1/FAM110B/MEX3A/CYP2E1/PCK1/SERPINB8/PEAK1/ENG/CCL19	19	IVANOVA_HEMATOPOIESIS_STEM_CELL	C2	CGP
M8897	AGUIRRE_PANCREATIC_CANCER_COPY_NUMBER_DN	22/1820	237/40044	0.00128494	0.00806768	0.00485532	PHC2/DUSP6/SNRPD3/SEC14L2/RBFOX2/APOL2/TST/MPST/PDXP-DT/CSNK1E/TMEM43/NFIB/GPATCH3/TFIP11/CHEK2/NRG1/SEC63/NAT1/ZPR1/PATZ1/POLR2F/GSR	22	AGUIRRE_PANCREATIC_CANCER_COPY_NUMBER_DN	C2	CGP
M7030	ELVIDGE_HYPOXIA_BY_DMOG_DN	9/1820	59/40044	0.0013076	0.00818759	0.00492749	SLC25A44/ALDH4A1/SOCS2/AOX1/PDZK1/SLC35C1/TOR3A/CEBPA/SLC29A1	9	ELVIDGE_HYPOXIA_BY_DMOG_DN	C2	CGP
M14183	MYLLYKANGAS_AMPLIFICATION_HOT_SPOT_17	5/1820	19/40044	0.00131379	0.00819296	0.00493072	SDHC/ABL2/MUC1/CDC73/FH	5	MYLLYKANGAS_AMPLIFICATION_HOT_SPOT_17	C2	CGP
M2347	TORCHIA_TARGETS_OF_EWSR1_FLI1_FUSION_TOP20_DN	5/1820	19/40044	0.00131379	0.00819296	0.00493072	TGM2/GSTA1/PTGR1/CD81/GRB10	5	TORCHIA_TARGETS_OF_EWSR1_FLI1_FUSION_TOP20_DN	C2	CGP
M2432	VERNOCHET_ADIPOGENESIS	5/1820	19/40044	0.00131379	0.00819296	0.00493072	AGT/HP/RARRES2/VNN3/CEBPA	5	VERNOCHET_ADIPOGENESIS	C2	CGP
M27221	REACTOME_SCAVENGING_BY_CLASS_A_RECEPTORS	5/1820	19/40044	0.00131379	0.00819296	0.00493072	APOA1/FTH1/APOE/APOB/MASP1	5	REACTOME_SCAVENGING_BY_CLASS_A_RECEPTORS	C2	CP:REACTOME
M1675	GERHOLD_ADIPOGENESIS_UP	8/1820	48/40044	0.00133385	0.00830682	0.00499924	AGT/SCP2/CPT2/APOE/GHR/FASN/GPX4/GCLM	8	GERHOLD_ADIPOGENESIS_UP	C2	CGP
M26964	REACTOME_INOSITOL_PHOSPHATE_METABOLISM	8/1820	48/40044	0.00133385	0.00830682	0.00499924	MINPP1/PLCD3/OCRL/ITPK1/NUDT3/IMPA2/IP6K3/IMPA1	8	REACTOME_INOSITOL_PHOSPHATE_METABOLISM	C2	CP:REACTOME
M4339	HANN_RESISTANCE_TO_BCL2_INHIBITOR_DN	8/1820	48/40044	0.00133385	0.00830682	0.00499924	CEL/TRIB3/ASS1/CALML3/HSPA1A/GSTO1/METTL7A/GUSBP2	8	HANN_RESISTANCE_TO_BCL2_INHIBITOR_DN	C2	CGP
M3955	GU_PDEF_TARGETS_UP	10/1820	71/40044	0.0013508	0.00836894	0.00503662	ITGA5/SERPINA1/SMAD3/SDC1/SERPIND1/DOCK4/SMAD4/MAP4K4/FN1/CDH2	10	GU_PDEF_TARGETS_UP	C2	CGP
M14151	DEBIASI_APOPTOSIS_BY_REOVIRUS_INFECTION_UP	26/1820	300/40044	0.00135218	0.00836894	0.00503662	RRAS2/CELF1/DUSP3/ITCH/SAMHD1/TADA2A/CXCL2/DUSP1/PRKAA1/CRK/OGFR/LINC00222/HSPA1L/IFIT3/TGDS/TBPL1/BCL10/DTNA/RRS1/NEK7/ZZZ3/TLK1/PCK1/BNIP1/MID1/RWDD3	26	DEBIASI_APOPTOSIS_BY_REOVIRUS_INFECTION_UP	C2	CGP
M12004	SENESE_HDAC1_AND_HDAC2_TARGETS_DN	22/1820	238/40044	0.0013564	0.00839276	0.00505096	ABLIM1/SCN2B/KRT17/GLT8D2/NUPR1/TFPI/SDC1/TNS1/DUSP1/NFIB/TCP11L1/SPTBN1/MATN2/SET/ZSCAN31/DTNA/PDLIM1/CNKSR3/IMPA2/MSMO1/CAV1/SCARA3	22	SENESE_HDAC1_AND_HDAC2_TARGETS_DN	C2	CGP
M34024	BLANCO_MELO_BRONCHIAL_EPITHELIAL_CELLS_INFLUENZA_A_INFECTION_UP	15/1820	136/40044	0.0013619	0.00842435	0.00506997	SLC30A1/RNASE7/TRIM25/MED13/ASXL2/SAMHD1/C1S/ERN1/XAF1/RAD54L2/SEC24A/ZKSCAN1/MAN1A2/RESF1/OLFM2	15	BLANCO_MELO_BRONCHIAL_EPITHELIAL_CELLS_INFLUENZA_A_INFECTION_UP	C2	CGP
M27958	REACTOME_AMYLOID_FIBER_FORMATION	13/1820	109/40044	0.00136414	0.00842933	0.00507297	APOA4/APOA1/BACE1/SAA1/IAPP/SIAH2/FGA/NPPA/TTR/H2BC1/H4C9/APCS/APH1A	13	REACTOME_AMYLOID_FIBER_FORMATION	C2	CP:REACTOME
M2493	PEDRIOLI_MIR31_TARGETS_UP	21/1820	223/40044	0.00136782	0.00843849	0.00507849	KRT17/RAB26/CCL16/HS6ST1/FZD5/SLC2A12/INHBA/PMM2/ERN1/FASN/LRRC8E/ANGPTL4/NRG1/STBD1/ASB9/LINC00482/ATAD2/ADRA1B/PCTP/EVA1A/MYO7A	21	PEDRIOLI_MIR31_TARGETS_UP	C2	CGP
M7388	TAKEDA_TARGETS_OF_NUP98_HOXA9_FUSION_10D_DN	16/1820	150/40044	0.00136849	0.00844034	0.0050796	SLCO2B1/AOC1/A2M/ADGRG3/CCL3/APOE/IL1R1/PID1/CXCL2/DOCK4/SERPINF1/C5AR1/SELENOP/CST7/HRH4/SGTB	16	TAKEDA_TARGETS_OF_NUP98_HOXA9_FUSION_10D_DN	C2	CGP
M14573	BENPORATH_NOS_TARGETS	18/1820	179/40044	0.00140435	0.00864994	0.00520574	FRAT2/DUSP6/ZFP36L1/PIPOX/CDK14/LHPP/HHEX/PPP2R1B/CPT1A/TDGF1/SET/KANK1/CDC14B/DTNA/ATAD2/RESF1/DHRS3/HMG20A	18	BENPORATH_NOS_TARGETS	C2	CGP
M2413	PEDERSEN_METASTASIS_BY_ERBB2_ISOFORM_7	32/1820	398/40044	0.00142761	0.00878619	0.00528774	ASPM/CYP2J2/LEPR/ARNTL2/ITGA5/BCL2A1/LDLRAD4/TFPI/ITCH/TST/IFT122/CLDN1/GPX3/C9orf72/SHB/PRIM1/ITPK1/ANGPTL4/ITGB5/MTARC2/PXMP2/CMBL/FAM110B/HPCAL1/GLIS3/MGLL/TAB3/MTARC1/IL15RA/ZXDC/PPP1R18/RBM12B	32	PEDERSEN_METASTASIS_BY_ERBB2_ISOFORM_7	C2	CGP
M2477	ALFANO_MYC_TARGETS	22/1820	239/40044	0.00143123	0.00880609	0.00529971	LDLRAD4/SDC1/TGM2/FGA/RAPGEF2/QDPR/IGFBP1/PON1/AK4/CPN1/DESI1/ITGB5/UBE2K/HSPA1L/LTBP1/MGLL/SOX9/CTSK/E2F5/PCCA/MYL12A/ECPAS	22	ALFANO_MYC_TARGETS	C2	CGP
M18806	TOOKER_GEMCITABINE_RESISTANCE_DN	14/1820	123/40044	0.00143454	0.00880873	0.0053013	GNPAT/TRIB3/MBD4/FGFR3/SLC39A14/CYB5A/SH3BP4/HPCAL1/SOX9/LAMP2/GLRX2/PAPOLA/CEPT1/PAPSS2	14	TOOKER_GEMCITABINE_RESISTANCE_DN	C2	CGP
M13438	STEARMAN_TUMOR_FIELD_EFFECT_UP	7/1820	38/40044	0.00144671	0.00886111	0.00533283	SERPINA10/APOC1/LRG1/ITIH4/PLD3/CTSK/MYO7A	7	STEARMAN_TUMOR_FIELD_EFFECT_UP	C2	CGP
M1801	GAUSSMANN_MLL_AF4_FUSION_TARGETS_D_UP	7/1820	38/40044	0.00144671	0.00886111	0.00533283	F5/MED13/CYP2B6/PDXP/EIF4G3/CD302/EVA1A	7	GAUSSMANN_MLL_AF4_FUSION_TARGETS_D_UP	C2	CGP
M17026	RIZKI_TUMOR_INVASIVENESS_3D_UP	20/1820	209/40044	0.00144843	0.00886926	0.00533773	BCAS2/RGS13/NUDC/PCSK6/OAZ2/CCL14/ASGR1/DHRS9/CYP1B1/QDPR/C5/KYAT1/PIP4K2A/DHX8/FAM50B/TBL2/POLE/SLC17A4/CD7/ERBB3	20	RIZKI_TUMOR_INVASIVENESS_3D_UP	C2	CGP
M13008	DACOSTA_UV_RESPONSE_VIA_ERCC3_TTD_DN	11/1820	84/40044	0.00145908	0.00892739	0.00537272	ITCH/HEG1/DOCK4/NFIB/MIA2/ASXL1/CDC42BPA/NECTIN3/ATRN/SFMBT1/KLHL20	11	DACOSTA_UV_RESPONSE_VIA_ERCC3_TTD_DN	C2	CGP
M19130	BROWNE_HCMV_INFECTION_16HR_DN	11/1820	84/40044	0.00145908	0.00892739	0.00537272	ANPEP/ADH1A/POLD2/ATP13A3/METTL7A/SLC16A5/AKR1C3/LMNA/MVD/ADH1B/DHRS3	11	BROWNE_HCMV_INFECTION_16HR_DN	C2	CGP
M145	PID_P53_DOWNSTREAM_PATHWAY	15/1820	137/40044	0.00146636	0.00896954	0.00539808	NFYB/BDKRB2/BCL2A1/COL18A1/AFP/CCNG1/DUSP1/NFYC/CREBBP/MAP4K4/GPX1/NFYA/GDF15/BID/CAV1	15	PID_P53_DOWNSTREAM_PATHWAY	C2	CP:PID
M1515	JOSEPH_RESPONSE_TO_SODIUM_BUTYRATE_DN	9/1820	60/40044	0.00147723	0.00902402	0.00543087	A2M/F10/PYGL/CLCN3/ALAD/ABCC2/NUCB1/CYP4A11/HMGB1	9	JOSEPH_RESPONSE_TO_SODIUM_BUTYRATE_DN	C2	CGP
M16524	LEE_LIVER_CANCER_DENA_UP	9/1820	60/40044	0.00147723	0.00902402	0.00543087	LEPR/GATM/BCL2A1/TM4SF4/IGFBP1/GPC3/APCS/SOX9/VNN3	9	LEE_LIVER_CANCER_DENA_UP	C2	CGP
M19875	SENGUPTA_NASOPHARYNGEAL_CARCINOMA_UP	26/1820	302/40044	0.00148557	0.00906294	0.00545429	GORAB/NID1/FRRS1/MINPP1/NFYB/SOCS2/MBTD1/APOC1/RBFOX2/QDPR/SFXN1/FKBP5/DOCK4/INHBA/SLC39A14/XAF1/UHRF1/FN1/CD14/PATL1/ZBED3/ATAD2/ZNF367/RRM2/ERAP1/PAPSS2	26	SENGUPTA_NASOPHARYNGEAL_CARCINOMA_UP	C2	CGP
M2026	NAKAMURA_ADIPOGENESIS_LATE_UP	12/1820	97/40044	0.00149723	0.00911962	0.0054884	NID1/GLT8D2/ACACB/ACSF2/CCNG1/STAT5B/FASN/USP4/GM2A/G0S2/EFNA1/LPIN1	12	NAKAMURA_ADIPOGENESIS_LATE_UP	C2	CGP
M29565	REACTOME_MYD88_INDEPENDENT_TLR4_CASCADE_	12/1820	97/40044	0.00149723	0.00911962	0.0054884	SAA1/DUSP6/SARM1/DUSP3/PPP2R1B/MAP2K7/CD14/HMGB1/TICAM1/TANK/TAB3/MEF2A	12	REACTOME_MYD88_INDEPENDENT_TLR4_CASCADE_	C2	CP:REACTOME
M15902	KEGG_GLYCEROLIPID_METABOLISM	8/1820	49/40044	0.00153147	0.00927172	0.00557994	CEL/LIPC/ALDH1B1/AKR1A1/ALDH3A2/GLYCTK/MGLL/DGKE	8	KEGG_GLYCEROLIPID_METABOLISM	C2	CP:KEGG
M5354	FIRESTEIN_PROLIFERATION	17/1820	166/40044	0.00154284	0.00933325	0.00561697	PKLR/COQ8A/NR1H4/GCKR/CSNK1E/PPARA/RAF1/XYLB/FGFR3/PRKAA1/CDK14/CDK3/XRCC6/HGS/NEK7/NR1I2/ERBB3	17	FIRESTEIN_PROLIFERATION	C2	CGP
M14787	CLAUS_PGR_POSITIVE_MENINGIOMA_DN	4/1820	12/40044	0.00156923	0.00944821	0.00568616	HEG1/MAP4K4/MEGF9/NLN	4	CLAUS_PGR_POSITIVE_MENINGIOMA_DN	C2	CGP
M885	GUTIERREZ_CHRONIC_LYMPHOCYTIC_LEUKEMIA_UP	4/1820	12/40044	0.00156923	0.00944821	0.00568616	IQSEC1/GLRX/PLXNC1/LPIN1	4	GUTIERREZ_CHRONIC_LYMPHOCYTIC_LEUKEMIA_UP	C2	CGP
M14665	SPIELMAN_LYMPHOBLAST_EUROPEAN_VS_ASIAN_UP	37/1820	484/40044	0.00157708	0.00948776	0.00570996	FDPS/DHCR24/RPS25/CSK/TADA2A/MPST/CSNK1E/PTP4A1/RXRA/EIF4G3/BRD8/AKR1A1/STAT2/MTHFS/NAGLU/ICAM3/GPX4/SCLY/MAP4/GPX1/HSPA1A/POLE/DNASE1L3/NDUFA2/GNL1/IFNAR2/SRP14/SEC22A/HMGB1/HMGN1/NUDT3/GTF2I/AHCY/CEPT1/PMF1/RGS14/B4GALT1	37	SPIELMAN_LYMPHOBLAST_EUROPEAN_VS_ASIAN_UP	C2	CGP
M3456	FERNANDEZ_BOUND_BY_MYC	18/1820	181/40044	0.00159163	0.00956554	0.00575677	BCL3/AHSG/QDPR/CXCL2/POLD2/GALT/IL11RA/EPHX1/AKR1A1/ACADM/MEN1/NME1/MUC1/LMNA/RABGAP1L/FPGS/IMPA2/CEBPA	18	FERNANDEZ_BOUND_BY_MYC	C2	CGP
M14515	COATES_MACROPHAGE_M1_VS_M2_DN	11/1820	85/40044	0.00160834	0.00964262	0.00580316	RRAS2/F10/HS6ST1/AK4/BST1/HSPA1B/GDF15/BNIP3/CTSK/FAM241A/TJP2	11	COATES_MACROPHAGE_M1_VS_M2_DN	C2	CGP
M16441	REACTOME_INTEGRIN_CELL_SURFACE_INTERACTIONS	11/1820	85/40044	0.00160834	0.00964262	0.00580316	ITGA5/VTN/COL18A1/FGB/FGA/FGG/ICAM3/FN1/ITGB5/COL2A1/ITGAE	11	REACTOME_INTEGRIN_CELL_SURFACE_INTERACTIONS	C2	CP:REACTOME
M9473	RAMALHO_STEMNESS_UP	19/1820	196/40044	0.00161743	0.00964262	0.00580316	GAS2/SOCS2/TOM1L1/SUCLG2/GHR/GSTA1/RCL1/ZNF281/ACADM/PPP2R1B/SLC38A2/PRPSAP1/LRRC58/JAGN1/ZCCHC10/RIDA/GCLM/ZZZ3/SRSF6	19	RAMALHO_STEMNESS_UP	C2	CGP
M27152	REACTOME_BINDING_AND_UPTAKE_OF_LIGANDS_BY_SCAVENGER_RECEPTORS	12/1820	98/40044	0.00163688	0.00974342	0.00586382	APOA1/SAA1/FTH1/SCARB1/HP/HPR/APOE/APOB/MASP1/ALB/AMBP/HPX	12	REACTOME_BINDING_AND_UPTAKE_OF_LIGANDS_BY_SCAVENGER_RECEPTORS	C2	CP:REACTOME
M4619	LIU_PROSTATE_CANCER_UP	12/1820	98/40044	0.00163688	0.00974342	0.00586382	UAP1/SNORD60/CCL3/GJB1/AKR1A1/SRPRB/ECI2/GLYATL1/ABCC4/GDF15/SOX9/IMPA1	12	LIU_PROSTATE_CANCER_UP	C2	CGP
M1787	WORSCHECH_TUMOR_REJECTION_UP	9/1820	61/40044	0.00166409	0.00989262	0.00595362	IL23R/BCL2A1/IL1RAP/CXCL2/IRF4/STAT2/IL17RB/IL31/TNFRSF1B	9	WORSCHECH_TUMOR_REJECTION_UP	C2	CGP
M6998	FURUKAWA_DUSP6_TARGETS_PCI35_UP	10/1820	73/40044	0.00167493	0.00995193	0.0059893	SAA1/KRT17/BPHL/ALDH1B1/C1S/SHFL/SLC2A10/AKR1C3/ZFAT/SECTM1	10	FURUKAWA_DUSP6_TARGETS_PCI35_UP	C2	CGP
M1350	SCHAEFFER_PROSTATE_DEVELOPMENT_48HR_UP	35/1820	452/40044	0.00167617	0.00995671	0.00599218	SLC5A9/USP6NL/ANO1/AOC1/DUSP6/CCDC198/PID1/CYP1B1/TST/KLF15/MASP1/FGFR3/SLC2A12/FKBP5/GSTA1/SUSD3/ACSL4/CPM/BDH1/ELOVL2/PTGR1/ABCC4/TBPL1/CFAP20DC/ERGIC1/PPFIBP2/SOX9/LAMP2/UBQLN2/VAMP8/AFM/ADH1B/DRAM2/DHRS3/SAR1B	35	SCHAEFFER_PROSTATE_DEVELOPMENT_48HR_UP	C2	CGP
M1906	VANASSE_BCL2_TARGETS_UP	6/1820	29/40044	0.00168537	0.00999047	0.0060125	APOA2/SERPING1/IL1RN/KNG1/PON3/RELN	6	VANASSE_BCL2_TARGETS_UP	C2	CGP
M2286	REACTOME_PEROXISOMAL_LIPID_METABOLISM	6/1820	29/40044	0.00168537	0.00999047	0.0060125	SCP2/ACBD4/EHHADH/ALDH3A2/PECR/ECI2	6	REACTOME_PEROXISOMAL_LIPID_METABOLISM	C2	CP:REACTOME
M27408	REACTOME_INTERCONVERSION_OF_NUCLEOTIDE_DI_AND_TRIPHOSPHATES	6/1820	29/40044	0.00168537	0.00999047	0.0060125	AK4/NME1/GLRX/RRM2/NUDT13/GSR	6	REACTOME_INTERCONVERSION_OF_NUCLEOTIDE_DI_AND_TRIPHOSPHATES	C2	CP:REACTOME
M18424	FOURNIER_ACINAR_DEVELOPMENT_EARLY_UP	5/1820	20/40044	0.00168662	0.00999047	0.0060125	LEPR/PID1/SUCLG2/ZNF277/CEP57	5	FOURNIER_ACINAR_DEVELOPMENT_EARLY_UP	C2	CGP
M8467	JISON_SICKLE_CELL_DISEASE_UP	18/1820	182/40044	0.00169291	0.0100145	0.00602699	SERPING1/NEK4/ABLIM3/ATOX1/RAB13/AKR1A1/NUCB1/FN1/DESI1/ITGB5/GPX1/GSTO1/IFIT3/GM2A/NAB1/LAMP2/VAMP8/VAMP5	18	JISON_SICKLE_CELL_DISEASE_UP	C2	CGP
M13715	LANDIS_ERBB2_BREAST_TUMORS_65_DN	7/1820	39/40044	0.00169485	0.0100145	0.00602699	CPT2/TMEM43/GPX3/UGT1A10/CHPT1/PGM1/SOWAHC	7	LANDIS_ERBB2_BREAST_TUMORS_65_DN	C2	CGP
M1655	HAN_JNK_SINGALING_DN	7/1820	39/40044	0.00169485	0.0100145	0.00602699	C3/GHR/IGFBP4/CP/CD14/HSD11B1/SLC29A1	7	HAN_JNK_SINGALING_DN	C2	CGP
M899	REACTOME_INTERLEUKIN_1_FAMILY_SIGNALING	15/1820	139/40044	0.00169549	0.0100145	0.00602699	SAA1/SMAD3/IL1R1/IL1RN/IL1RAP/PSMC3/IL1RL2/PSMF1/PSMA7/HMGB1/TAB3/TOLLIP/SEM1/PSMB6/PTPN23	15	REACTOME_INTERLEUKIN_1_FAMILY_SIGNALING	C2	CP:REACTOME
M10664	XU_GH1_AUTOCRINE_TARGETS_UP	19/1820	197/40044	0.0017155	0.0100914	0.00607326	GNPAT/PHC2/TECTA/MOGAT2/CPNE6/CRTC3/CTAGE1/RPL8/CLDN2/SOD1/SELENOP/ECI2/PTGR1/PRM1/FAM110B/RNF220/GGH/MYL12A/TMEM212	19	XU_GH1_AUTOCRINE_TARGETS_UP	C2	CGP
M8759	ROPERO_HDAC2_TARGETS	13/1820	112/40044	0.00174929	0.0102826	0.00618831	APOA2/ADCY10/TADA2A/RBFOX2/APOL2/NADK/NCOA4/PPP2R1B/FUT5/CDC42BPA/CEP57/TNXB/SEPTIN6	13	ROPERO_HDAC2_TARGETS	C2	CGP
M9806	ZHU_CMV_8_HR_DN	8/1820	50/40044	0.00175157	0.0102826	0.00618831	ZFP36L1/APOE/USP4/IL6ST/LMNA/ANP32A/ADH1B/ENG	8	ZHU_CMV_8_HR_DN	C2	CGP
M18938	SENESE_HDAC1_AND_HDAC2_TARGETS_UP	22/1820	243/40044	0.0017669	0.0103489	0.0062282	IL6R/SAA1/SH2B3/SERPINA1/BCL2A1/CES1/SNHG16/C3/TGM2/PPARA/DOCK4/NTAQ1/PPTC7/FN1/MAFF/PPARGC1B/IL6ST/SLC7A2/EXOC5/G0S2/PAPOLA/PAX8	22	SENESE_HDAC1_AND_HDAC2_TARGETS_UP	C2	CGP
M16587	SASSON_RESPONSE_TO_GONADOTROPHINS_UP	11/1820	86/40044	0.00176984	0.0103555	0.00623221	DUSP3/COL18A1/DUSP1/FKBP5/PTP4A1/PSMC3/CREBL2/TK1/RAB1A/HSD11B1/MSMO1	11	SASSON_RESPONSE_TO_GONADOTROPHINS_UP	C2	CGP
M1723	LEIN_CEREBELLUM_MARKERS	11/1820	86/40044	0.00176984	0.0103555	0.00623221	H6PD/RHOD/SEBOX/COL18A1/TST/SLC25A18/FAM107A/HEPACAM/CNKSR3/TJP2/DHRS3	11	LEIN_CEREBELLUM_MARKERS	C2	CGP
M16740	GRADE_COLON_AND_RECTAL_CANCER_UP	25/1820	290/40044	0.00177769	0.0103988	0.00625827	C4BPB/POLR2D/TTPAL/CSNK1E/BPHL/POLD2/LAMP1/CARHSP1/DHX8/SFT2D3/ZMYND8/MRGBP/ITGB5/SET/TGDS/GDF15/GEMIN6/ABCF1/HMGB1/SOX9/RRM2/AHCY/POFUT1/DRG1/ENG	25	GRADE_COLON_AND_RECTAL_CANCER_UP	C2	CGP
M10839	BHATI_G2M_ARREST_BY_2METHOXYESTRADIOL_DN	14/1820	126/40044	0.00180693	0.010515	0.00632816	SLCO2B1/NUPR1/GPT2/TRIB3/FGB/ZNF277/C5/MLANA/CAST/PER2/ZBED3/MRNIP/C1orf54/VMO1	14	BHATI_G2M_ARREST_BY_2METHOXYESTRADIOL_DN	C2	CGP
M18306	KEGG_REGULATION_OF_ACTIN_CYTOSKELETON	20/1820	213/40044	0.001817	0.010515	0.00632816	RRAS2/F2/ITGA5/BDKRB2/CSK/RAF1/FGFR3/MYL7/PAK3/WAS/PIP4K2A/CRK/FN1/ITGB5/CD14/CYFIP1/ITGAE/FGF3/MYL12A/GNA12	20	KEGG_REGULATION_OF_ACTIN_CYTOSKELETON	C2	CP:KEGG
M5884	NABA_CORE_MATRISOME	24/1820	275/40044	0.00184453	0.0106572	0.00641376	NID1/TECTB/TECTA/LTBP2/VTN/CHAD/LGI4/LRG1/COL18A1/FGB/FGA/FGG/IGFBP1/FGL2/FGL1/ECM2/IGFBP4/FN1/MATN2/COL21A1/TNXB/LTBP1/COL2A1/RELN	24	NABA_CORE_MATRISOME	C2	CP
M515	LEE_METASTASIS_AND_ALTERNATIVE_SPLICING_UP	10/1820	74/40044	0.00185911	0.0107333	0.00645957	GAS2/TSPAN9/SMAD3/BCL2A1/CSNK1E/C6/MAP4K4/ITGB5/BID/BNIP3	10	LEE_METASTASIS_AND_ALTERNATIVE_SPLICING_UP	C2	CGP
M13251	BROWNE_HCMV_INFECTION_14HR_DN	25/1820	291/40044	0.00186283	0.0107521	0.00647088	CHML/RRAS2/DENND2B/ZFP36L1/SMAD3/ETFB/CYP1B1/JADE2/PRKAB2/TK1/RAB1A/CHEK2/DESI1/TMCO6/H4C9/CDC14B/RIOX2/GLRX/ZKSCAN1/NNMT/DTNA/AGGF1/G0S2/LMNA/PAPSS2	25	BROWNE_HCMV_INFECTION_14HR_DN	C2	CGP
M3274	POMEROY_MEDULLOBLASTOMA_DESMOPLASIC_VS_CLASSIC_UP	9/1820	62/40044	0.00186942	0.0107805	0.00648798	POLR2J/CFHR2/PPP2R1B/GPX4/NUCB1/KANK1/ABL2/COL2A1/POLR2F	9	POMEROY_MEDULLOBLASTOMA_DESMOPLASIC_VS_CLASSIC_UP	C2	CGP
M11090	DITTMER_PTHLH_TARGETS_UP	13/1820	113/40044	0.00189608	0.0108573	0.00653417	LRP5/TNIP1/GRHPR/RAB13/LAMP1/GPX4/NUCB1/HADHA/LTBP1/POLR3C/VAMP8/GRB10/OSBPL9	13	DITTMER_PTHLH_TARGETS_UP	C2	CGP
M27097	REACTOME_ER_TO_GOLGI_ANTEROGRADE_TRANSPORT	16/1820	155/40044	0.00192535	0.0108573	0.00653417	F5/SEC16B/TRAPPC4/SERPINA1/PPP6R3/MIA2/SPTBN1/RAB1A/TFG/SEC24A/SEC22A/COG2/ANKRD28/SEC24D/SAR1B/LMAN2	16	REACTOME_ER_TO_GOLGI_ANTEROGRADE_TRANSPORT	C2	CP:REACTOME
M15410	TAKEDA_TARGETS_OF_NUP98_HOXA9_FUSION_16D_DN	14/1820	127/40044	0.00194759	0.0109178	0.0065706	TMIGD3/NUPR1/ADGRG3/HP/APOE/TFPI/TNS1/ASXL2/IGFBP4/SELENOP/ZNF398/SDS/CYP4F3/ELL2	14	TAKEDA_TARGETS_OF_NUP98_HOXA9_FUSION_16D_DN	C2	CGP
M2044	KEGG_SPLICEOSOME	14/1820	127/40044	0.00194759	0.0109178	0.0065706	BCAS2/SNRPD3/CCDC12/DHX8/CHERP/HSPA1L/HSPA1B/HSPA1A/DHX38/CDC5L/PLRG1/PUF60/SRSF6/DHX16	14	KEGG_SPLICEOSOME	C2	CP:KEGG
M5775	BROWNE_HCMV_INFECTION_12HR_DN	12/1820	100/40044	0.00194837	0.0109178	0.0065706	DENND2B/PTP4A1/ECM2/WDR45/ASXL1/ZMYND8/POP1/CILK1/RABGAP1L/MID1/DHRS3/ZMIZ1	12	BROWNE_HCMV_INFECTION_12HR_DN	C2	CGP
M1070	REACTOME_ANTIGEN_PROCESSING_UBIQUITINATION_PROTEASOME_DEGRADATION	26/1820	308/40044	0.00195577	0.0109178	0.0065706	TRIM63/KBTBD13/TRAF7/ITCH/UBA5/SIAH2/KCTD6/PSMC3/MGRN1/FBXO17/PSMF1/UBE2K/FBXW5/ZNRF1/ASB9/PSMA7/FBXO9/RNF220/RNF115/RBCK1/RNF130/SEM1/KLHL20/PSMB6/RNF126/RNF217	26	REACTOME_ANTIGEN_PROCESSING_UBIQUITINATION_PROTEASOME_DEGRADATION	C2	CP:REACTOME
M39851	WP_EICOSANOID_METABOLISM_VIA_CYCLO_OXYGENASES_COX	6/1820	30/40044	0.00202659	0.0109178	0.0065706	CYP4A22/EHHADH/PTGR1/CYP4F12/CYP4A11/PTGDR2	6	WP_EICOSANOID_METABOLISM_VIA_CYCLO_OXYGENASES_COX	C2	CP:WIKIPATHWAYS
M19666	TIEN_INTESTINE_PROBIOTICS_24HR_DN	20/1820	215/40044	0.00202926	0.0109178	0.0065706	FTH1/TRIB3/CLCN3/ZNF277/WDR45/RPS27/INHBE/TFG/SEC63/MTFR1/GDF15/UGT1A10/GLRX/CEP57/CDC5L/MAN1A2/GCLM/EIF1/TANK/GRB10	20	TIEN_INTESTINE_PROBIOTICS_24HR_DN	C2	CGP
M39718	WP_VITAMIN_D_RECEPTOR_PATHWAY	18/1820	185/40044	0.00202998	0.0109178	0.0065706	CYP2C9/LRP5/CYP1A1/CYP2B6/SULT2A1/KNG1/IRF4/IGFBP1/ORM1/ORM2/RXRA/CLDN2/CD14/CYP3A5/G0S2/ADRA1B/CYP3A4/CEBPA	18	WP_VITAMIN_D_RECEPTOR_PATHWAY	C2	CP:WIKIPATHWAYS
M17646	JAIN_NFKB_SIGNALING	10/1820	75/40044	0.00205929	0.011001	0.00662067	PMVK/ARMC6/RIDA/ARSB/TICAM1/ZZZ3/BNIP3/DECR1/LMAN2/SLC29A1	10	JAIN_NFKB_SIGNALING	C2	CGP
M9025	OUILLETTE_CLL_13Q14_DELETION_UP	10/1820	75/40044	0.00205929	0.011001	0.00662067	USP6NL/PPTC7/CYB5A/RAB1A/WDR59/C1orf52/PLRG1/ATAD2/SLC50A1/IMPA1	10	OUILLETTE_CLL_13Q14_DELETION_UP	C2	CGP
M12671	SENGUPTA_NASOPHARYNGEAL_CARCINOMA_DN	29/1820	358/40044	0.00207733	0.0110948	0.00667712	FMO5/PIGR/DHCR24/ABLIM1/SAA1/TTC9/CES1/LRG1/IFT172/GSTA1/POR/ASS1/AGBL2/SCGB1A1/PTGR1/ALOX15/SLC16A5/SLC2A10/ALDH1L1/AKR1C3/PRR18/RBM24/GCLM/MUC1/MGLL/VNN3/ERICH5/IMPA2/COBL	29	SENGUPTA_NASOPHARYNGEAL_CARCINOMA_DN	C2	CGP
M892	REACTOME_SYNTHESIS_OF_SUBSTRATES_IN_N_GLYCAN_BIOSYTHESIS	9/1820	63/40044	0.00209449	0.0111719	0.00672353	UAP1/CMAS/ST6GAL1/FUOM/PMM2/PMM1/SLC35C1/MVD/GLB1	9	REACTOME_SYNTHESIS_OF_SUBSTRATES_IN_N_GLYCAN_BIOSYTHESIS	C2	CP:REACTOME
M1734	GAVIN_FOXP3_TARGETS_CLUSTER_P4	12/1820	101/40044	0.00212141	0.0113005	0.00680093	AFP/MBNL3/IL1RL2/HSPA1B/GSTO1/CD81/SLC16A5/RAPGEF4/MYO1C/TNFRSF1B/ITGAE/ADH1B	12	GAVIN_FOXP3_TARGETS_CLUSTER_P4	C2	CGP
M5601	BROWNE_HCMV_INFECTION_20HR_DN	12/1820	101/40044	0.00212141	0.0113005	0.00680093	RRAS2/DENND2B/TFPI/ECH1/ATP13A3/TMCO6/GSTO1/FST/GLRX/LTBP1/MGLL/RABGAP1L	12	BROWNE_HCMV_INFECTION_20HR_DN	C2	CGP
M2270	STEGER_ADIPOGENESIS_UP	5/1820	21/40044	0.00213153	0.0113291	0.00681814	HP/CP/HSD11B1/PCK1/CEBPA	5	STEGER_ADIPOGENESIS_UP	C2	CGP
M27058	REACTOME_CELLULAR_HEXOSE_TRANSPORT	5/1820	21/40044	0.00213153	0.0113291	0.00681814	SLC5A9/SLC2A2/SLC2A12/SLC2A10/SLC50A1	5	REACTOME_CELLULAR_HEXOSE_TRANSPORT	C2	CP:REACTOME
M2258	IVANOVSKA_MIR106B_TARGETS	11/1820	88/40044	0.00213253	0.0113292	0.00681818	GOLGA1/JAK1/STYX/ATAD2/ZNF367/SLC40A1/TMEM127/RRM2/ELK4/AKTIP/PLAGL2	11	IVANOVSKA_MIR106B_TARGETS	C2	CGP
M17287	LIU_SOX4_TARGETS_DN	26/1820	310/40044	0.00213847	0.0113555	0.00683403	HMGCS2/DLAT/LRP5/SPATA5L1/TFPI/MSH6/RAF1/MEN1/CPT1A/ITPK1/FEM1B/GPI/CHEK2/MAP4/HSPA1A/CBR1/TBC1D5/BNIP3/IL15RA/HPS1/RBCK1/STAU1/DECR1/EGLN1/RGS14/BAG6	26	LIU_SOX4_TARGETS_DN	C2	CGP
M16407	IVANOVA_HEMATOPOIESIS_STEM_CELL_LONG_TERM	20/1820	216/40044	0.00214302	0.0113744	0.00684541	PROX1/CYP2J2/ABLIM1/CSAD/TNS1/COL18A1/IFT122/RASAL2/NT5DC3/SLC9B2/VNN1/MAST2/GM2A/ZKSCAN1/MYOM1/FLRT3/DCAF6/CILK1/CLDN3/ZBTB39	20	IVANOVA_HEMATOPOIESIS_STEM_CELL_LONG_TERM	C2	CGP
M1747	ZHENG_FOXP3_TARGETS_IN_THYMUS_DN	4/1820	13/40044	0.00218547	0.0115439	0.0069474	MAP4K4/AKR1D1/ZBED3/APH1A	4	ZHENG_FOXP3_TARGETS_IN_THYMUS_DN	C2	CGP
M2041	GERHOLD_RESPONSE_TO_TZD_DN	4/1820	13/40044	0.00218547	0.0115439	0.0069474	AGT/APOE/GHR/CD81	4	GERHOLD_RESPONSE_TO_TZD_DN	C2	CGP
M26965	REACTOME_SIGNALING_BY_ACTIVIN	4/1820	13/40044	0.00218547	0.0115439	0.0069474	SMAD3/INHBA/SMAD4/FST	4	REACTOME_SIGNALING_BY_ACTIVIN	C2	CP:REACTOME
M39802	WP_BILE_ACIDS_SYNTHESIS_AND_ENTEROHEPATIC_CIRCULATION	4/1820	13/40044	0.00218547	0.0115439	0.0069474	ABCG8/ABCG5/SLC10A1/ABCB11	4	WP_BILE_ACIDS_SYNTHESIS_AND_ENTEROHEPATIC_CIRCULATION	C2	CP:WIKIPATHWAYS
M5574	CAFFAREL_RESPONSE_TO_THC_24HR_3_DN	4/1820	13/40044	0.00218547	0.0115439	0.0069474	NUPR1/CPT1A/H4C9/RRM2	4	CAFFAREL_RESPONSE_TO_THC_24HR_3_DN	C2	CGP
M656	REACTOME_SYNTHESIS_OF_PE	4/1820	13/40044	0.00218547	0.0115439	0.0069474	ETNPPL/CEPT1/ETNK2/LPIN1	4	REACTOME_SYNTHESIS_OF_PE	C2	CP:REACTOME
M19849	HAHTOLA_MYCOSIS_FUNGOIDES_CD4_DN	13/1820	115/40044	0.00222018	0.0117138	0.00704963	UBP1/CCNG1/FAM8A1/STAT5B/SHFL/SEMA4C/SLC12A7/IL6ST/CD81/EIF1AX/FAM162A/UBQLN2/SEPTIN6	13	HAHTOLA_MYCOSIS_FUNGOIDES_CD4_DN	C2	CGP
M7484	DAZARD_RESPONSE_TO_UV_SCC_DN	13/1820	115/40044	0.00222018	0.0117138	0.00704963	SLC25A44/PHC2/HEG1/SIAH2/RAPGEF2/ADSL/BRD8/PMM2/ZMYND8/ATP13A3/RRS1/TLK1/PATZ1	13	DAZARD_RESPONSE_TO_UV_SCC_DN	C2	CGP
M19618	ICHIBA_GRAFT_VERSUS_HOST_DISEASE_35D_UP	15/1820	143/40044	0.00224394	0.011831	0.00712019	SCMH1/BCL2A1/LRG1/SULT2A1/SAMHD1/CXCL2/GPX3/FGL2/ORM1/ORM2/PLD3/CD14/NNMT/CD7/HPX	15	ICHIBA_GRAFT_VERSUS_HOST_DISEASE_35D_UP	C2	CGP
M11884	GOLDRATH_ANTIGEN_RESPONSE	29/1820	360/40044	0.00225419	0.0118754	0.00714688	ASPM/SOCS2/BCL2A1/CCL3/ETFB/C3/TOPBP1/PGM2/DUSP1/IRF4/FGL2/ALAD/PRIM1/CARHSP1/TK1/ECH1/TBL2/GSTO1/UGT1A10/GLRX/KPNA2/EIF1AX/GTSE1/LMNA/CYFIP1/CMC2/RRM2/GGH/ELL2	29	GOLDRATH_ANTIGEN_RESPONSE	C2	CGP
M6590	MULLIGHAN_NPM1_MUTATED_SIGNATURE_2_UP	14/1820	129/40044	0.0022562	0.0118754	0.00714688	CRP/CAT/METAP2/NFE2L2/TST/UBE2K/METTL7A/MYO1C/NEK7/TANK/RESF1/TLK1/ZXDC/MCHR1	14	MULLIGHAN_NPM1_MUTATED_SIGNATURE_2_UP	C2	CGP
M2117	THEILGAARD_NEUTROPHIL_AT_SKIN_WOUND_UP	10/1820	76/40044	0.00227646	0.0119614	0.00719867	AQP9/BCL2A1/CCL3/IL1R1/NFE2L2/CXCL2/RPS27/RAB1A/GNL1/TANK	10	THEILGAARD_NEUTROPHIL_AT_SKIN_WOUND_UP	C2	CGP
M19622	LEONARD_HYPOXIA	7/1820	41/40044	0.00228926	0.0119986	0.00722102	PHC2/F3/DUSP1/AK4/MUC1/BNIP3/EFNA1	7	LEONARD_HYPOXIA	C2	CGP
M4357	XU_CREBBP_TARGETS_DN	7/1820	41/40044	0.00228926	0.0119986	0.00722102	ZNF444/TBC1D10A/ADAR/ARF6/PER2/HSD11B1/ANP32A	7	XU_CREBBP_TARGETS_DN	C2	CGP
M739	REACTOME_RNA_POLYMERASE_III_TRANSCRIPTION	7/1820	41/40044	0.00228926	0.0119986	0.00722102	POLR3B/NFIC/NFIB/POLR3GL/POLR2E/POLR3C/POLR2F	7	REACTOME_RNA_POLYMERASE_III_TRANSCRIPTION	C2	CP:REACTOME
M7399	KEGG_PORPHYRIN_AND_CHLOROPHYLL_METABOLISM	7/1820	41/40044	0.00228926	0.0119986	0.00722102	FTH1/ALAD/UGT1A6/UGT1A4/CP/UGT2B4/UGT1A10	7	KEGG_PORPHYRIN_AND_CHLOROPHYLL_METABOLISM	C2	CP:KEGG
M27895	REACTOME_INTERLEUKIN_1_SIGNALING	12/1820	102/40044	0.00230681	0.0120796	0.00726976	SAA1/IL1R1/IL1RN/IL1RAP/PSMC3/PSMF1/PSMA7/HMGB1/TAB3/TOLLIP/SEM1/PSMB6	12	REACTOME_INTERLEUKIN_1_SIGNALING	C2	CP:REACTOME
M1684	DURCHDEWALD_SKIN_CARCINOGENESIS_DN	23/1820	264/40044	0.00231644	0.0121272	0.00729844	CAT/MED13/NFE2L2/SAMHD1/TMEM43/FETUB/CCNG1/GSTA1/TBL1X/CREBBP/FAM83G/MAP4K4/NRG1/ATP13A3/PXK/CAST/GM2A/AKR1D1/FLRT3/PEAK1/ELL2/GSR/B4GALT1	23	DURCHDEWALD_SKIN_CARCINOGENESIS_DN	C2	CGP
M17123	YAGI_AML_WITH_11Q23_REARRANGED	28/1820	345/40044	0.0023866	0.0124436	0.00748886	IL6R/SOCS2/ANPEP/UTP18/PTH2R/KHK/NEK4/ALB/AK4/CPM/ALDH3A2/FBXO46/CAST/CD81/SLC16A5/RARRES2/CYP4F12/TEX30/PVR/CYP4A11/CILK1/RASGRP3/NUDT3/ITGAE/LIN7A/ELAVL3/DHX16/IMPA1	28	YAGI_AML_WITH_11Q23_REARRANGED	C2	CGP
M0	BROWNE_HCMV_INFECTION_30MIN_DN	15/1820	144/40044	0.00240192	0.0125008	0.0075233	XCL2/CEL/POLR2D/DENND2B/TGM3/PTP4A1/PRKAB2/TMEM186/NFYA/OTC/ABCA4/USPL1/RABGAP1L/TNFRSF1B/SAA4	15	BROWNE_HCMV_INFECTION_30MIN_DN	C2	CGP
M12827	BOQUEST_STEM_CELL_CULTURED_VS_FRESH_DN	6/1820	31/40044	0.00241748	0.0125648	0.00756178	APOE/C3/CD14/TMEM176B/ADH1B/SERPINA5	6	BOQUEST_STEM_CELL_CULTURED_VS_FRESH_DN	C2	CGP
M1550	SIMBULAN_PARP1_TARGETS_UP	6/1820	31/40044	0.00241748	0.0125648	0.00756178	GPX3/CCNG1/IGFBP4/CD81/FST/CAV1	6	SIMBULAN_PARP1_TARGETS_UP	C2	CGP
M27400	REACTOME_DISASSEMBLY_OF_THE_DESTRUCTION_COMPLEX_AND_RECRUITMENT_OF_AXIN_TO_THE_MEMBRANE	6/1820	31/40044	0.00241748	0.0125648	0.00756178	FRAT1/FRAT2/LRP5/FZD5/PPP2R1B/CAV1	6	REACTOME_DISASSEMBLY_OF_THE_DESTRUCTION_COMPLEX_AND_RECRUITMENT_OF_AXIN_TO_THE_MEMBRANE	C2	CP:REACTOME
M39714	WP_ETHANOL_EFFECTS_ON_HISTONE_MODIFICATIONS	6/1820	31/40044	0.00241748	0.0125648	0.00756178	MAT1A/ADH1A/CYP2E1/AHCY/ADH1B/ELP3	6	WP_ETHANOL_EFFECTS_ON_HISTONE_MODIFICATIONS	C2	CP:WIKIPATHWAYS
M1871	BENPORATH_ES_1	30/1820	379/40044	0.00248972	0.0129219	0.00777672	MAD2L2/FRAT2/RRAS2/NFYB/OAZ2/PIPOX/FZD5/MSH6/KLHL7/ST6GAL1/FKBP5/NPM3/PPP2R1B/PRIM1/NOL11/CHEK2/TDGF1/ZNF398/RARRES2/KPNA2/CACHD1/RABGAP1L/RRM2/TMEM177/KLKB1/NLN/AKIRIN1/CRABP1/SLC29A1/COBL	30	BENPORATH_ES_1	C2	CGP
M8493	BASSO_CD40_SIGNALING_UP	12/1820	103/40044	0.00250522	0.0129915	0.00781858	ELOA/SH2B3/ZFP36L1/BCL2A1/CCL3/IRF4/RXRA/RNF115/SLAMF1/PLXNC1/TRIP10/ELL2	12	BASSO_CD40_SIGNALING_UP	C2	CGP
M13639	CORRE_MULTIPLE_MYELOMA_UP	10/1820	77/40044	0.00251166	0.0130132	0.00783163	ABCA6/TFPI/GCKR/HGD/ITIH4/ANGPTL4/MAFF/GDF15/GLRX/SNX25	10	CORRE_MULTIPLE_MYELOMA_UP	C2	CGP
M1992	KYNG_WERNER_SYNDROM_AND_NORMAL_AGING_UP	10/1820	77/40044	0.00251166	0.0130132	0.00783163	CPB2/APOB/SLC2A2/PRKAB2/PATL1/PRDX6/ELP3/GGH/KIF20B/B4GALT1	10	KYNG_WERNER_SYNDROM_AND_NORMAL_AGING_UP	C2	CGP
M2540	KYNG_DNA_DAMAGE_BY_GAMMA_AND_UV_RADIATION	10/1820	77/40044	0.00251166	0.0130132	0.00783163	ITIH2/SAA1/SLC6A1/IGFBP1/ADSL/FMO4/CREBBP/NNMT/AHCY/SEM1	10	KYNG_DNA_DAMAGE_BY_GAMMA_AND_UV_RADIATION	C2	CGP
M27473	REACTOME_ABC_TRANSPORTER_DISORDERS	10/1820	77/40044	0.00251166	0.0130132	0.00783163	APOA1/ABCG8/ABCG5/ABCC2/PSMC3/ABCB11/PSMF1/PSMA7/SEM1/PSMB6	10	REACTOME_ABC_TRANSPORTER_DISORDERS	C2	CP:REACTOME
M10117	VERHAAK_AML_WITH_NPM1_MUTATED_DN	22/1820	250/40044	0.00251605	0.013033	0.00784355	ABLIM1/SERPING1/GATM/LDLRAD4/TFPI/MAN1A1/ASS1/ACSL4/AK4/SERPINF1/PRODH/SH3BP4/SPTBN1/PALM2AKAP2/POLE/CST7/CD7/CYP2E1/MEF2A/DHRS3/OPTN/CAV1	22	VERHAAK_AML_WITH_NPM1_MUTATED_DN	C2	CGP
M18334	REACTOME_CLASS_A_1_RHODOPSIN_LIKE_RECEPTORS_	27/1820	330/40044	0.00252223	0.0130591	0.00785928	ADORA3/XCL2/AGT/OPN3/SAA1/F2/BDKRB2/CCL16/CCL3/CCL3L1/C3/KNG1/CXCL2/C5/ECE1/C5AR1/GHRL/PROK1/APLNR/HRH4/PTGDR2/PYY/ADRA1B/NLN/TAC3/MCHR1/CCL19	27	REACTOME_CLASS_A_1_RHODOPSIN_LIKE_RECEPTORS_	C2	CP:REACTOME
M4100	PROVENZANI_METASTASIS_UP	19/1820	204/40044	0.00255295	0.0132004	0.00794429	CAT/DHODH/KDM4C/PRIM1/LAMP1/SERPINF1/SLC38A2/TDGF1/WDR59/GDF15/CST7/AKR1C3/TXNL4B/FGGY/CMC2/TOR3A/PCCA/RNF126/SEPTIN6	19	PROVENZANI_METASTASIS_UP	C2	CGP
M1810	DAZARD_UV_RESPONSE_CLUSTER_G6	15/1820	145/40044	0.002569	0.0132595	0.00797989	SMAD3/DOCK4/ADSL/ZMYND8/RRP1B/ATP13A3/PALM2AKAP2/CHD9/RRS1/RABGAP1L/ZZZ3/MEGF9/TLK1/E2F5/ZMIZ1	15	DAZARD_UV_RESPONSE_CLUSTER_G6	C2	CGP
M1564	BURTON_ADIPOGENESIS_5	13/1820	117/40044	0.00258844	0.0133369	0.00802648	GNPAT/ETFB/C3/GUCD1/POR/ACADM/GPI/JAGN1/TBL2/MPC2/CEBPA/LPIN1/LMAN2	13	BURTON_ADIPOGENESIS_5	C2	CGP
M5487	ICHIBA_GRAFT_VERSUS_HOST_DISEASE_D7_UP	13/1820	117/40044	0.00258844	0.0133369	0.00802648	SERPINA10/BCL2A1/IL1RN/SAMHD1/CXCL2/FKBP5/FGL2/ITPK1/PLD3/CD14/IL6ST/IFIT3/GBP7	13	ICHIBA_GRAFT_VERSUS_HOST_DISEASE_D7_UP	C2	CGP
M2256	MIYAGAWA_TARGETS_OF_EWSR1_ETS_FUSIONS_DN	21/1820	235/40044	0.00259166	0.0133466	0.0080323	GLT8D2/CCL3/IL1R1/PID1/F3/ASS1/ZNF281/AK4/DIPK1A/MAFF/NRG1/SEC63/TCAF1/MATN2/GPR180/FST/LTBP1/BNIP3/SOWAHC/SEC24D/ELL2	21	MIYAGAWA_TARGETS_OF_EWSR1_ETS_FUSIONS_DN	C2	CGP
M16384	XU_GH1_AUTOCRINE_TARGETS_DN	14/1820	131/40044	0.00260409	0.0133986	0.00806362	NFYC/JAK1/IGFBP4/GPX4/ELOVL2/HSPA1B/NAT1/CDC42BPA/GPR180/CMTR2/RELN/NLN/SERPINA5/B4GALT1	14	XU_GH1_AUTOCRINE_TARGETS_DN	C2	CGP
M1445	GUO_HEX_TARGETS_DN	9/1820	65/40044	0.00260916	0.0134067	0.00806849	F10/TOM1L1/TFPI/POLR2J/TLCD4/KPNA1/SAR1B/ELL2/ENG	9	GUO_HEX_TARGETS_DN	C2	CGP
M2313	DELPUECH_FOXO3_TARGETS_UP	9/1820	65/40044	0.00260916	0.0134067	0.00806849	DUSP6/TST/WDR45/HSPA1L/GM2A/GTF2I/SERPINB8/ERBB3/CAV1	9	DELPUECH_FOXO3_TARGETS_UP	C2	CGP
M2491	BRIDEAU_IMPRINTED_GENES	9/1820	65/40044	0.00260916	0.0134067	0.00806849	FRAT1/SLC38A4/GATM/APOC2/PON3/SLC22A2/CD81/PON2/GRB10	9	BRIDEAU_IMPRINTED_GENES	C2	CGP
M27601	REACTOME_DUAL_INCISION_IN_TC_NER	9/1820	65/40044	0.00260916	0.0134067	0.00806849	POLR2D/RFC1/POLR2J/POLD2/POLR2E/POLE/ERCC4/HMGN1/POLR2F	9	REACTOME_DUAL_INCISION_IN_TC_NER	C2	CP:REACTOME
M15434	REACTOME_DNA_REPAIR	27/1820	331/40044	0.00263035	0.0135096	0.00813038	MAD2L2/CHD1L/POLR2D/TRIM25/INO80C/MSH6/MBD4/TOPBP1/RFC1/POLR2J/POLD2/ALKBH2/POLR2E/CHEK2/XRCC6/PPP4R2/H2BC1/H4C9/SPIDR/POLE/TDP2/ERCC4/KPNA2/HMGN1/NSD2/SIRT6/POLR2F	27	REACTOME_DNA_REPAIR	C2	CP:REACTOME
M16743	KEGG_TYROSINE_METABOLISM	7/1820	42/40044	0.00264092	0.0135578	0.00815941	HPD/TAT/AOX1/HGD/ADH1A/COMT/ADH1B	7	KEGG_TYROSINE_METABOLISM	C2	CP:KEGG
M39367	WP_METHIONINE_DE_NOVO_AND_SALVAGE_PATHWAY	5/1820	22/40044	0.0026562	0.0136089	0.00819019	MAT1A/TAT/BHMT/CHDH/AHCY	5	WP_METHIONINE_DE_NOVO_AND_SALVAGE_PATHWAY	C2	CP:WIKIPATHWAYS
M15150	ZHANG_BREAST_CANCER_PROGENITORS_UP	33/1820	431/40044	0.00266282	0.0136398	0.00820877	C1orf131/ZNF22/DLAT/NFYB/PPP4R3B/VPS54/TOPBP1/CHCHD4/ST6GAL1/RFC1/MBNL3/PRIM1/ERI2/SHMT1/NUP85/UHRF1/ASXL1/ZNF148/RIDA/GEMIN6/IK/FAM76B/PANK1/EDAR/ATAD2/ZNF367/CFAP97/CDC73/RRM2/AHCY/FH/PATZ1/TMEM33	33	ZHANG_BREAST_CANCER_PROGENITORS_UP	C2	CGP
M1318	GROSS_HYPOXIA_VIA_ELK3_AND_HIF1A_DN	12/1820	104/40044	0.00271729	0.0138664	0.00834514	H6PD/FRRS1/IL1R1/TNS1/TOPBP1/RXRA/SIGMAR1/SEPHS2/TMEM176A/KPNA2/TEX30/RRM2	12	GROSS_HYPOXIA_VIA_ELK3_AND_HIF1A_DN	C2	CGP
M6455	MORI_PRE_BI_LYMPHOCYTE_DN	10/1820	78/40044	0.00276592	0.0140772	0.00847196	ABLIM1/FAM107B/RIOK3/SAMHD1/GUCD1/UBP1/TANK/AKIRIN1/MYL12A/RGS14	10	MORI_PRE_BI_LYMPHOCYTE_DN	C2	CGP
M897	REACTOME_BIOSYNTHESIS_OF_THE_N_GLYCAN_PRECURSOR_DOLICHOL_LIPID_LINKED_OLIGOSACCHARIDE_LLO_AND_TRANSFER_TO_A_NASCENT_PROTEIN	10/1820	78/40044	0.00276592	0.0140772	0.00847196	UAP1/CMAS/ST6GAL1/FUOM/PMM2/PMM1/ALG14/SLC35C1/MVD/GLB1	10	REACTOME_BIOSYNTHESIS_OF_THE_N_GLYCAN_PRECURSOR_DOLICHOL_LIPID_LINKED_OLIGOSACCHARIDE_LLO_AND_TRANSFER_TO_A_NASCENT_PROTEIN	C2	CP:REACTOME
M13954	NIKOLSKY_BREAST_CANCER_8Q12_Q22_AMPLICON	14/1820	132/40044	0.00279391	0.0142102	0.00855203	TTPA/NIPAL2/NDUFAF6/MATN2/POP1/RIDA/TMEM64/GGH/DECR1/ERICH5/SLC10A5/IMPA1/TMEM67/RBM12B	14	NIKOLSKY_BREAST_CANCER_8Q12_Q22_AMPLICON	C2	CGP
M1610	CUI_TCF21_TARGETS_2_UP	33/1820	433/40044	0.00286143	0.0145169	0.00873662	ASPM/ECHDC2/SOCS2/FNDC4/CYP1B1/TGM2/NIPSNAP1/POLD2/CFH/PRIM1/GPC6/SERPINF1/NME1/TK1/UHRF1/FN1/RRP1B/TMEM176B/VPS37D/SLC7A2/MATN2/ARSB/GLYAT/PRDX6/MEX3A/RELN/CMC2/SPC24/IGSF8/ZMIZ1/PAPSS2/PAX8/PATZ1	33	CUI_TCF21_TARGETS_2_UP	C2	CGP
M10541	YANG_BREAST_CANCER_ESR1_LASER_UP	6/1820	32/40044	0.00286241	0.0145169	0.00873662	FRAT1/RAB26/ALAD/GOLGA1/CPT1A/PATZ1	6	YANG_BREAST_CANCER_ESR1_LASER_UP	C2	CGP
M2035	BAUS_TFF2_TARGETS_UP	6/1820	32/40044	0.00286241	0.0145169	0.00873662	GUCA2B/APOA4/APOC2/SAMHD1/SLC2A2/OGFR	6	BAUS_TFF2_TARGETS_UP	C2	CGP
M1570	MARTORIATI_MDM4_TARGETS_FETAL_LIVER_UP	21/1820	237/40044	0.00286606	0.0145258	0.00874198	PITPNM2/A2M/RNF165/PDXP/CLCN3/CCNG1/HPRT1/AK4/NPM3/EI24/NME1-NME2/FSD1/UBE2K/PALM2AKAP2/CD81/FAM162A/BNIP3/PGM1/CIART/EGLN1/CAV1	21	MARTORIATI_MDM4_TARGETS_FETAL_LIVER_UP	C2	CGP
M3335	HELLER_HDAC_TARGETS_UP	26/1820	317/40044	0.0028971	0.0146638	0.00882502	ALDH4A1/CYP1A1/ABAT/MBTD1/NRTN/KHK/FTCD/TST/IFT122/ANKRD6/FAM20C/POR/ZER1/CFH/LONP2/CRK/TK1/PLD3/CLPTM1/FN1/SELENOP/H4C9/TCAF1/GM2A/AKR1C3/SEPTIN4	26	HELLER_HDAC_TARGETS_UP	C2	CGP
M1492	BRUNO_HEMATOPOIESIS	9/1820	66/40044	0.00290153	0.0146733	0.00883073	AQP9/CCL3/AK4/SERPINF1/BNIP3/VAMP5/FGF3/MSMO1/GLB1	9	BRUNO_HEMATOPOIESIS	C2	CGP
M4342	BOYAULT_LIVER_CANCER_SUBCLASS_G6_UP	9/1820	66/40044	0.00290153	0.0146733	0.00883073	TTC9/SIAH2/CBR1/C1QTNF3/EFR3A/HSDL2/GGH/SEPTIN4/LPIN1	9	BOYAULT_LIVER_CANCER_SUBCLASS_G6_UP	C2	CGP
M798	FLORIO_NEOCORTEX_BASAL_RADIAL_GLIA_UP	30/1820	383/40044	0.00290576	0.0146882	0.00883973	FYB2/MYPN/SMAD3/CFAP97D1/SULT2A1/ABCG5/HES2/CPT1A/EBPL/SLC10A1/CHDH/NAT1/GLYATL1/SLC17A4/AKR1D1/ACSM2B/NNMT/FAM83D/DDO/NEK7/CCDC150/CNKSR3/CUX2/PCTP/CTCFL/FAM241A/CRABP1/SERPINA5/TMEM212/COBL	30	FLORIO_NEOCORTEX_BASAL_RADIAL_GLIA_UP	C2	CGP
M3592	GOLDRATH_HOMEOSTATIC_PROLIFERATION	15/1820	147/40044	0.00293202	0.0147982	0.00890594	AQP9/GOLIM4/QDPR/SFXN1/SDHC/NPM3/NME1/CHEK2/GPX1/SET/CMBL/MPC2/FAM162A/UBQLN2/IMPA2	15	GOLDRATH_HOMEOSTATIC_PROLIFERATION	C2	CGP
M393	VANTVEER_BREAST_CANCER_ESR1_UP	15/1820	147/40044	0.00293202	0.0147982	0.00890594	MINDY1/PCSK6/ABAT/CHAD/SEC14L2/QDPR/BRD8/ITPK1/IGFBP4/KIAA0232/IL6ST/NAT1/C4A/RNF103/ERBB3	15	VANTVEER_BREAST_CANCER_ESR1_UP	C2	CGP
M10695	BROWNE_HCMV_INFECTION_8HR_UP	12/1820	105/40044	0.00294371	0.0148188	0.0089183	PROX1/ABCA6/APOE/SAMHD1/GPX3/IRF4/ACSM1/STAT5B/SEC24A/HSPA1A/COL21A1/AKAP8L	12	BROWNE_HCMV_INFECTION_8HR_UP	C2	CGP
M17387	XU_GH1_EXOGENOUS_TARGETS_DN	12/1820	105/40044	0.00294371	0.0148188	0.0089183	NRTN/CPS1/PLG/APOBEC2/CYB5A/GPR180/GLRX/ERCC4/CYP4F3/SMARCA1/APOM/ECPAS	12	XU_GH1_EXOGENOUS_TARGETS_DN	C2	CGP
M6189	ELVIDGE_HIF1A_AND_HIF2A_TARGETS_DN	12/1820	105/40044	0.00294371	0.0148188	0.0089183	AK4/CYB5A/UPK1A/ANGPTL4/STBD1/GLRX/FAM162A/SOX9/BNIP3/PGM1/EGLN1/CAV1	12	ELVIDGE_HIF1A_AND_HIF2A_TARGETS_DN	C2	CGP
M1084	REACTOME_TRYPTOPHAN_CATABOLISM	4/1820	14/40044	0.00295025	0.0148188	0.0089183	KYAT1/AFMID/KMO/HAAO	4	REACTOME_TRYPTOPHAN_CATABOLISM	C2	CP:REACTOME
M26981	REACTOME_DEGRADATION_OF_CYSTEINE_AND_HOMOCYSTEINE	4/1820	14/40044	0.00295025	0.0148188	0.0089183	CSAD/TST/MPST/CDO1	4	REACTOME_DEGRADATION_OF_CYSTEINE_AND_HOMOCYSTEINE	C2	CP:REACTOME
M6487	BIOCARTA_PLATELETAPP_PATHWAY	4/1820	14/40044	0.00295025	0.0148188	0.0089183	F2/F11/PLG/F9	4	BIOCARTA_PLATELETAPP_PATHWAY	C2	CP:BIOCARTA
M39373	WP_SUDDEN_INFANT_DEATH_SYNDROME_SIDS_SUSCEPTIBILITY_PATHWAYS	16/1820	162/40044	0.00301279	0.0151165	0.00909746	IL6R/PAH/IL1RN/FMO3/ECE1/ACADM/CPT1A/CREBBP/HADHB/HADHA/SPTBN1/PPARGC1B/NFYA/CHRNB4/C4B/C4A	16	WP_SUDDEN_INFANT_DEATH_SYNDROME_SIDS_SUSCEPTIBILITY_PATHWAYS	C2	CP:WIKIPATHWAYS
M6387	WINNEPENNINCKX_MELANOMA_METASTASIS_UP	16/1820	162/40044	0.00301279	0.0151165	0.00909746	ASPM/CDON/MSH6/NME1/TK1/UHRF1/MAP4K4/GEMIN6/KPNA2/ATAD2/ZNF367/RBM33/MRPS5/GLRX2/RRM2/NSD2	16	WINNEPENNINCKX_MELANOMA_METASTASIS_UP	C2	CGP
M12170	AMIT_EGF_RESPONSE_480_MCF10A	7/1820	43/40044	0.00303259	0.0152025	0.00914925	TRIB3/RFC1/FST/HPCAL1/SOX9/GRB10/EGLN1	7	AMIT_EGF_RESPONSE_480_MCF10A	C2	CGP
M39565	WP_MIRNA_TARGETS_IN_ECM_AND_MEMBRANE_RECEPTORS	7/1820	43/40044	0.00303259	0.0152025	0.00914925	MIR30E/MIR30C1/FN1/ITGB5/MIR30D/MIR30B/TNXB	7	WP_MIRNA_TARGETS_IN_ECM_AND_MEMBRANE_RECEPTORS	C2	CP:WIKIPATHWAYS
M8455	HOOI_ST7_TARGETS_UP	11/1820	92/40044	0.00303869	0.0152168	0.00915781	CDA/ACACB/LRWD1/RCL1/TBL1X/IL6ST/KLHDC10/RESF1/EVA1A/NLN/BAIAP2L1	11	HOOI_ST7_TARGETS_UP	C2	CGP
M19826	ZHANG_RESPONSE_TO_IKK_INHIBITOR_AND_TNF_UP	20/1820	223/40044	0.00309988	0.0154927	0.00932387	SMAD3/BCL2A1/BCL3/IL1RN/CLDN1/CXCL2/TNIP1/DOCK4/INHBA/ERN1/SEMA4C/MAFF/SLC7A2/IFIT3/BID/G0S2/OAF/TANK/GRAMD2B/EFNA1	20	ZHANG_RESPONSE_TO_IKK_INHIBITOR_AND_TNF_UP	C2	CGP
M11837	RODWELL_AGING_KIDNEY_NO_BLOOD_DN	15/1820	148/40044	0.00312878	0.0156236	0.00940262	FMO5/UAP1/DLAT/KNG1/GHR/DHTKD1/PPP2R1B/RBM14/CYB5A/HADHB/ECI2/SRR/MPC1/LRRC2/CRABP1	15	RODWELL_AGING_KIDNEY_NO_BLOOD_DN	C2	CGP
M17471	SCHUETZ_BREAST_CANCER_DUCTAL_INVASIVE_UP	28/1820	352/40044	0.00316819	0.0158101	0.00951488	ADORA3/FCER1G/NID1/SERPING1/LDLRAD4/APOE/IL1R1/TGM2/HEG1/ANKRD6/INHBA/FGL2/ECM2/ACSL4/CFH/HSD17B6/C1S/SERPINF1/MAP4K4/FN1/ABCC4/GLRX/RARRES2/NNMT/CTSK/C1orf54/PLXNC1/SEPTIN6	28	SCHUETZ_BREAST_CANCER_DUCTAL_INVASIVE_UP	C2	CGP
M2525	BOUDOUKHA_BOUND_BY_IGF2BP2	12/1820	106/40044	0.00318518	0.0158845	0.00955967	UAP1/FTH1/MARCHF2/VPS54/CHCHD4/CCNG1/TRIM54/DESI1/HSPA1B/CD81/LIMS2/VAMP8	12	BOUDOUKHA_BOUND_BY_IGF2BP2	C2	CGP
M1960	MIKKELSEN_MCV6_LCP_WITH_H3K4ME3	16/1820	163/40044	0.00320311	0.0159567	0.0096031	CYP2J2/AOC1/SYNE3/PIPOX/TGM3/CFH/XAF1/IL17RE/TMEM176B/TMEM176A/GLRX/MRGPRF/MUC1/SERPINB8/GPANK1/SLC29A1	16	MIKKELSEN_MCV6_LCP_WITH_H3K4ME3	C2	CGP
M39334	WP_EGFEGFR_SIGNALING_PATHWAY	16/1820	163/40044	0.00320311	0.0159567	0.0096031	USP6NL/CSK/ITCH/RAF1/IQSEC1/MTOR/JAK1/ARF6/CRK/STAT5B/CBLC/HGS/MEF2A/GRB10/ELK4/CAV1	16	WP_EGFEGFR_SIGNALING_PATHWAY	C2	CP:WIKIPATHWAYS
M17905	ELVIDGE_HIF1A_TARGETS_UP	9/1820	67/40044	0.00321915	0.0159881	0.00962204	SLC25A44/SOCS2/HHEX/KPNA1/SLC35C1/RRS1/TOR3A/TMEM33/SLC29A1	9	ELVIDGE_HIF1A_TARGETS_UP	C2	CGP
M16649	ZHAN_MULTIPLE_MYELOMA_CD1_AND_CD2_DN	8/1820	55/40044	0.00325255	0.0161123	0.00969679	IL6R/CSK/LDLRAD4/PPARGC1B/GSTO1/FAM162A/ANP32A/RNF130	8	ZHAN_MULTIPLE_MYELOMA_CD1_AND_CD2_DN	C2	CGP
M27145	REACTOME_TRANSCRIPTIONAL_ACTIVATION_OF_MITOCHONDRIAL_BIOGENESIS	8/1820	55/40044	0.00325255	0.0161123	0.00969679	CRTC3/PPARA/RXRA/TBL1X/CREBBP/PPARGC1B/CHD9/SIRT5	8	REACTOME_TRANSCRIPTIONAL_ACTIVATION_OF_MITOCHONDRIAL_BIOGENESIS	C2	CP:REACTOME
M490	REACTOME_PYRUVATE_METABOLISM_AND_CITRIC_ACID_TCA_CYCLE	8/1820	55/40044	0.00325255	0.0161123	0.00969679	DLAT/SUCLG2/RXRA/SDHC/ADHFE1/MPC2/MPC1/FH	8	REACTOME_PYRUVATE_METABOLISM_AND_CITRIC_ACID_TCA_CYCLE	C2	CP:REACTOME
M692	REACTOME_HEPARAN_SULFATE_HEPARIN_HS_GAG_METABOLISM	8/1820	55/40044	0.00325255	0.0161123	0.00969679	HS6ST1/SDC1/GPC3/GPC6/NAGLU/IDUA/NDST1/GLB1	8	REACTOME_HEPARAN_SULFATE_HEPARIN_HS_GAG_METABOLISM	C2	CP:REACTOME
M17316	WU_HBX_TARGETS_2_UP	5/1820	23/40044	0.00326837	0.0161629	0.00972722	ANPEP/CCNG1/HSPA1L/CDC42BPA/GLRX	5	WU_HBX_TARGETS_2_UP	C2	CGP
M26917	REACTOME_RAF_INDEPENDENT_MAPK1_3_ACTIVATION	5/1820	23/40044	0.00326837	0.0161629	0.00972722	IL6R/DUSP6/DUSP1/JAK1/IL6ST	5	REACTOME_RAF_INDEPENDENT_MAPK1_3_ACTIVATION	C2	CP:REACTOME
M12243	SCHUHMACHER_MYC_TARGETS_UP	10/1820	80/40044	0.00333599	0.0164633	0.009908	DHODH/POLD2/SLC39A14/AK4/SORD/NME1/FASN/RRP1B/RRS1/AHCY	10	SCHUHMACHER_MYC_TARGETS_UP	C2	CGP
M13944	GOZGIT_ESR1_TARGETS_UP	15/1820	149/40044	0.00333627	0.0164633	0.009908	ADAMTSL4/ACACB/ANPEP/VTN/ACSF2/AGXT/NAGA/HSD17B1/FSD1/SLC16A5/COL21A1/MTARC1/CLSTN3/CEBPA/SEPTIN6	15	GOZGIT_ESR1_TARGETS_UP	C2	CGP
M11850	TANG_SENESCENCE_TP53_TARGETS_UP	6/1820	33/40044	0.00336583	0.016566	0.00996982	BACE1/A2M/ALDH3A2/NRG1/RAPGEF4/VAMP8	6	TANG_SENESCENCE_TP53_TARGETS_UP	C2	CGP
M1299	GROSS_ELK3_TARGETS_DN	6/1820	33/40044	0.00336583	0.016566	0.00996982	FTH1/AK4/MAFF/FAM162A/BNIP3/PGM1	6	GROSS_ELK3_TARGETS_DN	C2	CGP
M2106	KIM_ALL_DISORDERS_OLIGODENDROCYTE_NUMBER_CORR_DN	6/1820	33/40044	0.00336583	0.016566	0.00996982	CYP2C18/SERPINF2/SLC10A1/ZNF148/RNF115/UMOD	6	KIM_ALL_DISORDERS_OLIGODENDROCYTE_NUMBER_CORR_DN	C2	CGP
M277	PID_INTEGRIN_A4B1_PATHWAY	6/1820	33/40044	0.00336583	0.016566	0.00996982	ARF6/CRK/FN1/CD14/CD81/IGSF8	6	PID_INTEGRIN_A4B1_PATHWAY	C2	CP:PID
M14340	FUJII_YBX1_TARGETS_DN	18/1820	194/40044	0.00339643	0.016639	0.0100137	MAD2L2/ASPM/TFPI/IL1RAP/CLCN3/GPX3/TBL1X/EI24/PRIM1/TK1/UHRF1/DTNA/ATAD2/ZNF367/COL2A1/ITGAE/RRM2/NSD2	18	FUJII_YBX1_TARGETS_DN	C2	CGP
M3582	ALONSO_METASTASIS_UP	18/1820	194/40044	0.00339643	0.016639	0.0100137	FGG/IGFBP1/ADSL/SHB/AK4/ACADM/SLC25A33/NCOA4/RAB1A/PMM1/SELENOP/SET/CDC5L/DHRS11/SMARCA1/CDH2/GGH/CAV1	18	ALONSO_METASTASIS_UP	C2	CGP
M2094	MARTENS_BOUND_BY_PML_RARA_FUSION	34/1820	455/40044	0.00340595	0.0166785	0.0100375	ADORA3/ADCY10/H6PD/LRRC20/FRAT1/PITPNM2/SCARB1/SMAD3/CSK/ADGRG3/BCL3/UPB1/RAB43/IQSEC1/INHBA/SUSD3/NADK/ECE1/CETP/NME1-NME2/NUP85/FBXO46/C5AR1/SPTBN1/SCUBE1/NUDT9/IFNAR2/SMG6/HPCAL1/MGLL/NUDT3/PMF1/ZMIZ1/B4GALT1	34	MARTENS_BOUND_BY_PML_RARA_FUSION	C2	CGP
M38980	MANNE_COVID19_COMBINED_COHORT_VS_HEALTHY_DONOR_PLATELETS_UP	17/1820	179/40044	0.00341994	0.0167434	0.0100766	HLX/HPR/CLDND2/GCKR/FNDC4/COL18A1/SEC14L2/POR/NTAQ1/NAGLU/XAF1/IDUA/ARMC12/LRRC2/EFNA1/PMF1-BGLAP/LPIN1	17	MANNE_COVID19_COMBINED_COHORT_VS_HEALTHY_DONOR_PLATELETS_UP	C2	CGP
M3185	HELLER_SILENCED_BY_METHYLATION_DN	12/1820	107/40044	0.00344241	0.0168356	0.010132	OSGIN1/SLC47A1/TRIB3/PLG/INHBE/MIA2/MAFF/HSPA1B/HSPA1A/GDF15/RRM2/SEC24D	12	HELLER_SILENCED_BY_METHYLATION_DN	C2	CGP
M27748	REACTOME_TBC_RABGAPS	7/1820	44/40044	0.00346714	0.0169385	0.010194	TBC1D10A/TBC1D2/ARF6/RAB11B/TBC1D16/RAB33B/OPTN	7	REACTOME_TBC_RABGAPS	C2	CP:REACTOME
M904	RICKMAN_TUMOR_DIFFERENTIATED_WELL_VS_POORLY_UP	21/1820	241/40044	0.00348842	0.0170353	0.0102522	CHD1L/ECHDC2/ACACB/CLASRP/MSH6/IFT122/C5/RPS27/ARHGAP19/SFT2D3/OARD1/NFYA/CHPT1/MEX3A/ANP32A/E2F5/ZBTB39/LPIN1/SRSF6/SCARA3/CCL19	21	RICKMAN_TUMOR_DIFFERENTIATED_WELL_VS_POORLY_UP	C2	CGP
M1679	ZHAN_MULTIPLE_MYELOMA_CD1_VS_CD2_UP	9/1820	68/40044	0.0035635	0.0173798	0.0104596	GPT2/TRIB3/ASS1/INHBE/MIA2/DMGDH/P2RX7/TBC1D16/G0S2	9	ZHAN_MULTIPLE_MYELOMA_CD1_VS_CD2_UP	C2	CGP
M13256	RIGGI_EWING_SARCOMA_PROGENITOR_DN	18/1820	195/40044	0.00358683	0.0174492	0.0105014	ASPM/BACE1/DEPDC7/SERPING1/GLT8D2/ARNTL2/IL1R1/HEG1/SLC2A12/ECM2/C1S/GPC6/FST/FAM83D/MRGPRF/RRM2/DHRS3/SCARA3	18	RIGGI_EWING_SARCOMA_PROGENITOR_DN	C2	CGP
M4976	DIRMEIER_LMP1_RESPONSE_LATE_UP	8/1820	56/40044	0.00364624	0.0176785	0.0106393	PIEZO1/JADE2/TNIP1/FASN/ATP13A3/ANP32A/TNFRSF1B/TRIP10	8	DIRMEIER_LMP1_RESPONSE_LATE_UP	C2	CGP
M5929	CROONQUIST_STROMAL_STIMULATION_UP	8/1820	56/40044	0.00364624	0.0176785	0.0106393	NUPR1/CCL3/TGM2/CXCL2/DUSP1/IGFBP4/SPTBN1/NNMT	8	CROONQUIST_STROMAL_STIMULATION_UP	C2	CGP
M4151	HINATA_NFKB_TARGETS_FIBROBLAST_UP	10/1820	81/40044	0.00365405	0.0176903	0.0106464	ANXA13/MTSS1/ARF6/FN1/SPTBN1/SOD1/SEC24A/GSTO1/G0S2/CDH2	10	HINATA_NFKB_TARGETS_FIBROBLAST_UP	C2	CGP
M454	ROSS_AML_WITH_MLL_FUSIONS	10/1820	81/40044	0.00365405	0.0176903	0.0106464	SOCS2/CES1/APOC2/NKG7/C2/ACSL4/CPM/SPG21/ALDH3A2/PLD3	10	ROSS_AML_WITH_MLL_FUSIONS	C2	CGP
M4552	TARTE_PLASMA_CELL_VS_B_LYMPHOCYTE_UP	10/1820	81/40044	0.00365405	0.0176903	0.0106464	IL6R/MAN1A1/IRF4/FGL2/PLD3/GGCX/IL15RA/LMAN2/ELL2/CAV1	10	TARTE_PLASMA_CELL_VS_B_LYMPHOCYTE_UP	C2	CGP
M13661	CREIGHTON_ENDOCRINE_THERAPY_RESISTANCE_5	36/1820	493/40044	0.00383447	0.0183975	0.011072	DHCR24/TTC9/RIOK3/IL1R1/AOX1/SDC1/FZD5/TRIB3/GUCD1/IQSEC1/KLHL7/FAM20C/ALAD/NINJ2-AS1/SH3BP4/RAB1A/MTARC2/GDF15/EFR3A/PPFIBP2/MUC1/MGLL/FOXP1/LINC-PINT/MEF2A/VAMP8/RNF103/FAM241A/GRAMD2B/GRB10/TJP2/AKTIP/SOWAHC/SAR1B/ELL2/FBXO25	36	CREIGHTON_ENDOCRINE_THERAPY_RESISTANCE_5	C2	CGP
M12570	DEURIG_T_CELL_PROLYMPHOCYTIC_LEUKEMIA_DN	26/1820	324/40044	0.00387252	0.0185475	0.0111623	BCAS2/DLAT/SYNE3/NKG7/TPST2/HEG1/IQSEC1/MAN1A1/NFX1/CD160/TOR1AIP1/TFIP11/TCAF1/CST7/IK/AKR1C3/ACAT1/CEP57/EIF1AX/APMAP/RABGAP1L/TNFRSF1B/CMC2/ILRUN/OPTN/PATZ1	26	DEURIG_T_CELL_PROLYMPHOCYTIC_LEUKEMIA_DN	C2	CGP
M12228	BOYAULT_LIVER_CANCER_SUBCLASS_G12_DN	4/1820	15/40044	0.00387943	0.0185475	0.0111623	GCKR/HGD/QDPR/ALDH1L1	4	BOYAULT_LIVER_CANCER_SUBCLASS_G12_DN	C2	CGP
M1262	REACTOME_GRB2_SOS_PROVIDES_LINKAGE_TO_MAPK_SIGNALING_FOR_INTEGRINS_	4/1820	15/40044	0.00387943	0.0185475	0.0111623	FGB/FGA/FGG/FN1	4	REACTOME_GRB2_SOS_PROVIDES_LINKAGE_TO_MAPK_SIGNALING_FOR_INTEGRINS_	C2	CP:REACTOME
M39608	WP_CHOLESTEROL_BIOSYNTHESIS_PATHWAY	4/1820	15/40044	0.00387943	0.0185475	0.0111623	PMVK/FDPS/MVD/MSMO1	4	WP_CHOLESTEROL_BIOSYNTHESIS_PATHWAY	C2	CP:WIKIPATHWAYS
M39841	WP_BIOMARKERS_FOR_PYRIMIDINE_METABOLISM_DISORDERS	4/1820	15/40044	0.00387943	0.0185475	0.0111623	DHODH/UPB1/DPYS/RRM2	4	WP_BIOMARKERS_FOR_PYRIMIDINE_METABOLISM_DISORDERS	C2	CP:WIKIPATHWAYS
M14702	KIM_GASTRIC_CANCER_CHEMOSENSITIVITY	11/1820	95/40044	0.00390311	0.0186414	0.0112188	SLCO2B1/IL1R1/TADA2A/NIPAL2/ARMC6/MTARC1/PPP1R12B/ELK4/MYO7A/TSHZ2/POLR1E	11	KIM_GASTRIC_CANCER_CHEMOSENSITIVITY	C2	CGP
M27012	REACTOME_TOLL_LIKE_RECEPTOR_9_TLR9_CASCADE	11/1820	95/40044	0.00390311	0.0186414	0.0112188	SAA1/DUSP6/DUSP3/PPP2R1B/MAP2K7/CD14/RBSN/HMGB1/TICAM1/TAB3/MEF2A	11	REACTOME_TOLL_LIKE_RECEPTOR_9_TLR9_CASCADE	C2	CP:REACTOME
M10209	SHEPARD_BMYB_MORPHOLINO_UP	19/1820	212/40044	0.00390489	0.018646	0.0112216	SCARB1/ABAT/RIOK3/DUS3L/HNF4A/UPB1/CCNG1/RPS27/CPN1/FOXK2/PSMF1/RIOX2/NUDT9/FST/FABP1/C4A/LAMP2/PCK1/LMAN2	19	SHEPARD_BMYB_MORPHOLINO_UP	C2	CGP
M18155	KEGG_INSULIN_SIGNALING_PATHWAY	14/1820	137/40044	0.00392102	0.0187153	0.0112633	PKLR/ACACB/SOCS2/PYGL/RAF1/PRKAA1/MTOR/PRKAB2/CALML3/CRK/FASN/CBLC/PCK1/TRIP10	14	KEGG_INSULIN_SIGNALING_PATHWAY	C2	CP:KEGG
M9858	VALK_AML_CLUSTER_3	6/1820	34/40044	0.00393225	0.0187405	0.0112785	GAS2/CFH/SELENOP/IL6ST/ARHGAP22/SERPINB8	6	VALK_AML_CLUSTER_3	C2	CGP
M8976	WATANABE_COLON_CANCER_MSI_VS_MSS_DN	9/1820	69/40044	0.00393608	0.0187405	0.0112785	HMGCS2/A1CF/CEL/CYP2B6/STAT5B/TDGF1/MGC32805/FABP1/BRD3OS	9	WATANABE_COLON_CANCER_MSI_VS_MSS_DN	C2	CGP
M16977	CHIBA_RESPONSE_TO_TSA	7/1820	45/40044	0.0039475	0.0187445	0.0112809	TGM2/NIPSNAP1/DUSP1/HADHB/ZBED3/RRM2/OPTN	7	CHIBA_RESPONSE_TO_TSA	C2	CGP
M39355	WP_PROSTAGLANDIN_SYNTHESIS_AND_REGULATION	7/1820	45/40044	0.0039475	0.0187445	0.0112809	SCGB1A1/PPARGC1B/ABCC4/CBR1/AKR1C3/HSD11B1/SOX9	7	WP_PROSTAGLANDIN_SYNTHESIS_AND_REGULATION	C2	CP:WIKIPATHWAYS
M1504	RUAN_RESPONSE_TO_TROGLITAZONE_UP	5/1820	24/40044	0.00397582	0.0188286	0.0113315	SCARB1/PCK1/DHRS3/CEBPA/AQP7	5	RUAN_RESPONSE_TO_TROGLITAZONE_UP	C2	CGP
M16289	REACTOME_CYTOSOLIC_SULFONATION_OF_SMALL_MOLECULES	5/1820	24/40044	0.00397582	0.0188286	0.0113315	SULT2A1/TPST2/SLC26A1/TPST1/PAPSS2	5	REACTOME_CYTOSOLIC_SULFONATION_OF_SMALL_MOLECULES	C2	CP:REACTOME
M27604	REACTOME_INTERLEUKIN_6_FAMILY_SIGNALING	5/1820	24/40044	0.00397582	0.0188286	0.0113315	IL6R/IL11RA/JAK1/IL6ST/IL31	5	REACTOME_INTERLEUKIN_6_FAMILY_SIGNALING	C2	CP:REACTOME
M34013	BLANCO_MELO_COVID19_SARS_COV_2_INFECTION_CALU3_CELLS_DN	5/1820	24/40044	0.00397582	0.0188286	0.0113315	ABCG5/TM4SF4/ANXA13/CLDN2/METTL7A	5	BLANCO_MELO_COVID19_SARS_COV_2_INFECTION_CALU3_CELLS_DN	C2	CGP
M5955	COLLER_MYC_TARGETS_UP	5/1820	24/40044	0.00397582	0.0188286	0.0113315	ASS1/AK4/GPI/G0S2/AHCY	5	COLLER_MYC_TARGETS_UP	C2	CGP
M1599	LEE_AGING_CEREBELLUM_UP	10/1820	82/40044	0.00399565	0.0188334	0.0113344	AGT/F2/BCL2A1/APOE/CTSH/ITGB5/NFYA/CST7/C4B/IMPA1	10	LEE_AGING_CEREBELLUM_UP	C2	CGP
M16458	RIZ_ERYTHROID_DIFFERENTIATION	10/1820	82/40044	0.00399565	0.0188334	0.0113344	NFYB/MBD4/POLR2J/RXRA/NFYC/STAT5B/UHRF1/RAB1A/HMGB1/MID1	10	RIZ_ERYTHROID_DIFFERENTIATION	C2	CGP
M624	HOLLERN_EMT_BREAST_TUMOR_DN	13/1820	123/40044	0.00400295	0.0188601	0.0113504	SLC5A9/APOC1/NRTN/CLDN1/NIPAL2/CALML3/CBLC/CHDH/IL17RE/C1orf210/PPFIBP2/CLDN3/ERBB3	13	HOLLERN_EMT_BREAST_TUMOR_DN	C2	CGP
M7876	CHEBOTAEV_GR_TARGETS_DN	13/1820	123/40044	0.00400295	0.0188601	0.0113504	SLC38A4/ZFP36L1/RSAD1/C2/IRF4/GSTA1/ANKRD6/SARDH/TLCD4/STBD1/FGGY/SMARCA1/GBP7	13	CHEBOTAEV_GR_TARGETS_DN	C2	CGP
M3590	ASTIER_INTEGRIN_SIGNALING	8/1820	57/40044	0.00407577	0.0191522	0.0115263	ACACB/MTOR/GPX1/CHRNB4/IK/USP13/ABCA4/ITGAE	8	ASTIER_INTEGRIN_SIGNALING	C2	CGP
M2521	RAO_BOUND_BY_SALL4	20/1820	229/40044	0.00418266	0.0196072	0.0118001	DUSP6/ZFP36L1/TRIM25/SLC39A14/CFH/SLC38A2/MAP4K4/FN1/KCMF1/ZNF148/IL6ST/SLC7A13/TMEM64/TMEM220/FLRT3/PRDX6/CHD2/ANP32A/TLK1/COBL	20	RAO_BOUND_BY_SALL4	C2	CGP
M5301	KONDO_EZH2_TARGETS	20/1820	229/40044	0.00418266	0.0196072	0.0118001	IL6R/ANO1/SCARB1/BCL2A1/TFPI/AOX1/DOCK4/ELMO1/C1S/GPC6/CP/ELOVL2/IFIT3/SLC2A10/NNMT/NAV2/PLA2G12B/CMTR2/MGLL/PCK1	20	KONDO_EZH2_TARGETS	C2	CGP
M5888	RASHI_RESPONSE_TO_IONIZING_RADIATION_2	13/1820	124/40044	0.00429014	0.0199238	0.0119906	DENND2B/DUSP6/SOCS2/HP/NFE2L2/TRIB3/CXCL2/TNIP1/CD14/BCL10/PVR/MGLL/ERBB3	13	RASHI_RESPONSE_TO_IONIZING_RADIATION_2	C2	CGP
M695	REACTOME_GLYCOSAMINOGLYCAN_METABOLISM	13/1820	124/40044	0.00429014	0.0199238	0.0119906	HS6ST1/SDC1/GPC3/GPC6/NAGLU/SLC26A1/IDUA/NDST1/ARSB/PAPSS2/CHST13/B4GALT1/GLB1	13	REACTOME_GLYCOSAMINOGLYCAN_METABOLISM	C2	CP:REACTOME
M12892	SMID_BREAST_CANCER_LUMINAL_B_UP	16/1820	168/40044	0.00430944	0.0200013	0.0120373	RDH16/SERPINA6/PCSK6/RAB26/ABAT/LDLRAD4/CYP2B6/IFT122/SIAH2/QDPR/SORD/IL6ST/NAT1/GDF15/FLRT3/SERPINA5	16	SMID_BREAST_CANCER_LUMINAL_B_UP	C2	CGP
M19202	CHENG_IMPRINTED_BY_ESTRADIOL	12/1820	110/40044	0.00431608	0.0200119	0.0120437	ZFP36L1/SPTBN1/CHDH/IL17RB/RBSN/A1BG-AS1/A1BG/PAPSS2/LPIN1/POLR2F/C22orf23/GLB1	12	CHENG_IMPRINTED_BY_ESTRADIOL	C2	CGP
M13658	HOSHIDA_LIVER_CANCER_LATE_RECURRENCE_DN	9/1820	70/40044	0.00433843	0.0200994	0.0120963	CDA/GCKR/ALAD/ZER1/PMM1/H1-6/CUX2/TJP2/HAAO	9	HOSHIDA_LIVER_CANCER_LATE_RECURRENCE_DN	C2	CGP
M4621	ROSS_AML_OF_FAB_M7_TYPE	9/1820	70/40044	0.00433843	0.0200994	0.0120963	PRUNE1/MINPP1/CMAS/APOC1/APOE/ZMYND8/SOD1/TFR2/ABCC4	9	ROSS_AML_OF_FAB_M7_TYPE	C2	CGP
M14650	NGUYEN_NOTCH1_TARGETS_DN	10/1820	83/40044	0.00436199	0.0201438	0.012123	IL1R1/TGM3/F3/ADSL/ASS1/PPP2R1B/HPCAL1/GTF2I/CYP2E1/ELL2	10	NGUYEN_NOTCH1_TARGETS_DN	C2	CGP
M1604	JACKSON_DNMT1_TARGETS_UP	10/1820	83/40044	0.00436199	0.0201438	0.012123	CSK/TRIM25/NFE2L2/IL1RAP/CXCL2/TK1/IFIT3/CYP2E1/AHCY/ENG	10	JACKSON_DNMT1_TARGETS_UP	C2	CGP
M38972	JINESH_BLEBBISHIELD_TO_IMMUNE_CELL_FUSION_PBSHMS_UP	30/1820	394/40044	0.00436707	0.0201438	0.012123	FAM107B/RRAS2/KRT17/SMAD3/PIEZO1/PLCD3/ACSF2/PLIN5/SULT2A1/ETFB/SNRPD3/GHR/DIPK1A/UPK1A/ANGPTL4/SPTBN1/COMT/SLC7A2/MATN2/TMEM64/NAV2/FLRT3/BID/PRDX6/GTF2I/CDH2/NRBP2/TOR3A/C12orf76/CAV1	30	JINESH_BLEBBISHIELD_TO_IMMUNE_CELL_FUSION_PBSHMS_UP	C2	CGP
M1471	AFFAR_YY1_TARGETS_DN	22/1820	262/40044	0.00442094	0.0201438	0.012123	FDPS/ASPM/DHCR24/NR1H4/SCARB1/APOC1/IL1R1/TRIB3/NIPSNAP1/SFXN1/TK1/UHRF1/MATN2/OTC/HMGB1/MYCBPAP/TNFRSF1B/CRABP1/ELAVL3/MCHR1/MSMO1/SLC29A1	22	AFFAR_YY1_TARGETS_DN	C2	CGP
M10236	BORCZUK_MALIGNANT_MESOTHELIOMA_UP	25/1820	311/40044	0.00445738	0.0202233	0.0121709	MSH6/RAF1/NEK4/RAP1GDS1/CCNG1/BPHL/HPRT1/CREBBP/NME1/TK1/SMAD4/PLD3/RAB1A/CDC42BPA/KPNA2/MPC2/LAMP2/UBQLN2/PIGC/PAPOLA/AHCY/PUF60/PSMB6/SEC24D/MSMO1	25	BORCZUK_MALIGNANT_MESOTHELIOMA_UP	C2	CGP
M4741	KEGG_SYSTEMIC_LUPUS_ERYTHEMATOSUS	14/1820	139/40044	0.00446452	0.0202437	0.0121831	C8A/C8B/C3/SNRPD3/C6/C2/C5/C1S/H2BC1/H2AC1/H4C9/C8G/C4B/C4A	14	KEGG_SYSTEMIC_LUPUS_ERYTHEMATOSUS	C2	CP:KEGG
M3804	TONKS_TARGETS_OF_RUNX1_RUNX1T1_FUSION_HSC_UP	17/1820	184/40044	0.0045231	0.0203348	0.012238	RGS13/NID1/DUSP6/SOCS2/CYP1A1/TOM1L1/APOE/TFPI/TCP10L/SPTBN1/IL17RB/TMEM176B/GDF15/SMARCA1/E2F5/OPTN/DGKE	17	TONKS_TARGETS_OF_RUNX1_RUNX1T1_FUSION_HSC_UP	C2	CGP
M18085	LIANG_SILENCED_BY_METHYLATION_2	8/1820	58/40044	0.00454325	0.0203348	0.012238	SAA1/KRT17/C3/CXCL2/INHBA/C1S/XAF1/IFIT3	8	LIANG_SILENCED_BY_METHYLATION_2	C2	CGP
M39351	WP_TGFBETA_RECEPTOR_SIGNALING	8/1820	58/40044	0.00454325	0.0203348	0.012238	SMAD3/INHBA/JAK1/CREBBP/SMAD4/FST/LTBP1/ENG	8	WP_TGFBETA_RECEPTOR_SIGNALING	C2	CP:WIKIPATHWAYS
M1701	HOWLIN_CITED1_TARGETS_1_UP	6/1820	35/40044	0.00456622	0.0203348	0.012238	IL6R/SAMHD1/RBFOX2/GPC3/JAK1/RESF1	6	HOWLIN_CITED1_TARGETS_1_UP	C2	CGP
M19629	MULLIGHAN_NPM1_MUTATED_SIGNATURE_1_DN	13/1820	125/40044	0.00459371	0.0203348	0.012238	PCSK6/HEG1/GRHPR/ACSL4/ADAR/NFYC/SERPINF1/GPI/XRCC6/HPCAL1/CD7/MEF2A/RNF130	13	MULLIGHAN_NPM1_MUTATED_SIGNATURE_1_DN	C2	CGP
M2568	ALTEMEIER_RESPONSE_TO_LPS_WITH_MECHANICAL_VENTILATION	13/1820	125/40044	0.00459371	0.0203348	0.012238	FCER1G/BCL2A1/CCL3/BCL3/IL1RN/F3/CXCL2/FGL2/STAT2/MAFF/BST1/CD14/HPX	13	ALTEMEIER_RESPONSE_TO_LPS_WITH_MECHANICAL_VENTILATION	C2	CGP
M2578	LIM_MAMMARY_LUMINAL_MATURE_UP	12/1820	111/40044	0.00464384	0.0203348	0.012238	HMGCS2/MINDY1/SCMH1/TGM2/PON3/FGL1/ERN1/TMPRSS6/SLC7A2/SLC16A5/C1orf210/SLC40A1	12	LIM_MAMMARY_LUMINAL_MATURE_UP	C2	CGP
M1008	REACTOME_TRANSCRIPTIONAL_REGULATION_OF_WHITE_ADIPOCYTE_DIFFERENTIATION	10/1820	84/40044	0.00475428	0.0206431	0.0124235	MED13/PPARA/RXRA/TBL1X/CREBBP/ANGPTL4/CHD9/MED11/PCK1/CEBPA	10	REACTOME_TRANSCRIPTIONAL_REGULATION_OF_WHITE_ADIPOCYTE_DIFFERENTIATION	C2	CP:REACTOME
M11951	HINATA_NFKB_TARGETS_KERATINOCYTE_UP	10/1820	84/40044	0.00475428	0.0206431	0.0124235	SAA1/BCL2A1/IL1RN/TNIP1/MTSS1/FN1/SOD1/SLC7A2/GSTO1/EFNA1	10	HINATA_NFKB_TARGETS_KERATINOCYTE_UP	C2	CGP
M15484	ONDER_CDH1_SIGNALING_VIA_CTNNB1	10/1820	84/40044	0.00475428	0.0206431	0.0124235	SAA1/LTBP2/NUPR1/C3/AOX1/CXCL2/ARHGAP22/LTBP1/SOX9/EFNA1	10	ONDER_CDH1_SIGNALING_VIA_CTNNB1	C2	CGP
M2597	GHANDHI_BYSTANDER_IRRADIATION_UP	10/1820	84/40044	0.00475428	0.0206431	0.0124235	BCL2A1/PPP4R3B/CXCL2/INHBA/SLC39A14/C9orf72/RGS9/HSD11B1/G0S2/GCLM	10	GHANDHI_BYSTANDER_IRRADIATION_UP	C2	CGP
M15699	YAO_TEMPORAL_RESPONSE_TO_PROGESTERONE_CLUSTER_0	9/1820	71/40044	0.00477212	0.0206802	0.0124458	ABLIM1/AOX1/ST6GAL1/WDR45/CFH/EPHX1/ABCA4/BNIP3/FOXP1	9	YAO_TEMPORAL_RESPONSE_TO_PROGESTERONE_CLUSTER_0	C2	CGP
M27382	REACTOME_INTERLEUKIN_17_SIGNALING	9/1820	71/40044	0.00477212	0.0206802	0.0124458	DUSP6/DUSP3/PPP2R1B/MAP2K7/IL17RB/IL17RE/TAB3/MEF2A/IL17A	9	REACTOME_INTERLEUKIN_17_SIGNALING	C2	CP:REACTOME
M4987	KIM_WT1_TARGETS_12HR_DN	19/1820	216/40044	0.00477661	0.0206806	0.0124461	POLR2D/ARNTL2/ZFP36L1/BCL2A1/TADA2A/DUSP1/INHBA/NADK/TCP11L1/RBM14/OGFR/ZNF148/NRG1/PALM2AKAP2/RIOX2/NNMT/RRS1/MST1L/ANP32A	19	KIM_WT1_TARGETS_12HR_DN	C2	CGP
M16227	REACTOME_CHOLESTEROL_BIOSYNTHESIS	5/1820	25/40044	0.00478626	0.0206806	0.0124461	PMVK/FDPS/DHCR24/MVD/MSMO1	5	REACTOME_CHOLESTEROL_BIOSYNTHESIS	C2	CP:REACTOME
M17787	REACTOME_GLUCURONIDATION	5/1820	25/40044	0.00478626	0.0206806	0.0124461	UGT1A6/UGT1A4/UGT2B4/UGT1A10/UGT3A1	5	REACTOME_GLUCURONIDATION	C2	CP:REACTOME
M18312	KEGG_MATURITY_ONSET_DIABETES_OF_THE_YOUNG	5/1820	25/40044	0.00478626	0.0206806	0.0124461	PKLR/IAPP/HNF4A/SLC2A2/HHEX	5	KEGG_MATURITY_ONSET_DIABETES_OF_THE_YOUNG	C2	CP:KEGG
M18325	OLSSON_E2F3_TARGETS_UP	5/1820	25/40044	0.00478626	0.0206806	0.0124461	ECHDC2/ECE1/L3MBTL4/AKR1C3/SMG6	5	OLSSON_E2F3_TARGETS_UP	C2	CGP
M39713	WP_HYPOTHESIZED_PATHWAYS_IN_PATHOGENESIS_OF_CARDIOVASCULAR_DISEASE	5/1820	25/40044	0.00478626	0.0206806	0.0124461	LTBP2/SMAD3/SMAD4/LTBP1/ENG	5	WP_HYPOTHESIZED_PATHWAYS_IN_PATHOGENESIS_OF_CARDIOVASCULAR_DISEASE	C2	CP:WIKIPATHWAYS
M17860	TAKAO_RESPONSE_TO_UVB_RADIATION_DN	11/1820	98/40044	0.00495318	0.0213139	0.0128272	ELOA/DHCR24/CES1/SLC39A14/CAST/KANK1/FAM110B/RRS1/G0S2/PIGC/SERPINB8	11	TAKAO_RESPONSE_TO_UVB_RADIATION_DN	C2	CGP
M1000	REACTOME_TRAF6_MEDIATED_INDUCTION_OF_TAK1_COMPLEX_WITHIN_TLR4_COMPLEX	4/1820	16/40044	0.00498823	0.0213887	0.0128722	SARM1/CD14/TICAM1/TAB3	4	REACTOME_TRAF6_MEDIATED_INDUCTION_OF_TAK1_COMPLEX_WITHIN_TLR4_COMPLEX	C2	CP:REACTOME
M13462	LUI_THYROID_CANCER_CLUSTER_5	4/1820	16/40044	0.00498823	0.0213887	0.0128722	HMGCS2/EPHX1/ACADM/AQP7	4	LUI_THYROID_CANCER_CLUSTER_5	C2	CGP
M27940	REACTOME_FOXO_MEDIATED_TRANSCRIPTION_OF_CELL_DEATH_GENES	4/1820	16/40044	0.00498823	0.0213887	0.0128722	NFYB/NFYC/CREBBP/NFYA	4	REACTOME_FOXO_MEDIATED_TRANSCRIPTION_OF_CELL_DEATH_GENES	C2	CP:REACTOME
M39489	WP_TCA_CYCLE_AND_DEFICIENCY_OF_PYRUVATE_DEHYDROGENASE_COMPLEX_PDHC	4/1820	16/40044	0.00498823	0.0213887	0.0128722	DLAT/SUCLG2/PCK1/FH	4	WP_TCA_CYCLE_AND_DEFICIENCY_OF_PYRUVATE_DEHYDROGENASE_COMPLEX_PDHC	C2	CP:WIKIPATHWAYS
M5244	KEGG_GLYOXYLATE_AND_DICARBOXYLATE_METABOLISM	4/1820	16/40044	0.00498823	0.0213887	0.0128722	GRHPR/AFMID/GLYCTK/HAO1	4	KEGG_GLYOXYLATE_AND_DICARBOXYLATE_METABOLISM	C2	CP:KEGG
M7528	KEGG_PANTOTHENATE_AND_COA_BIOSYNTHESIS	4/1820	16/40044	0.00498823	0.0213887	0.0128722	UPB1/DPYS/VNN1/PANK1	4	KEGG_PANTOTHENATE_AND_COA_BIOSYNTHESIS	C2	CP:KEGG
M12746	KOYAMA_SEMA3B_TARGETS_UP	22/1820	265/40044	0.00505023	0.0216128	0.0130071	MINPP1/CELF1/LTBP2/SERPINA1/RAB26/AOX1/FTCD/KDM4C/TBC1D2/INHBC/GPI/CLPTM1/NDST1/GDF15/GRB14/CD302/SERPINB8/MID1/CEBPA/HSD17B14/SOWAHC/PLEKHG1	22	KOYAMA_SEMA3B_TARGETS_UP	C2	CGP
M1800	ZHENG_IL22_SIGNALING_UP	8/1820	59/40044	0.00505081	0.0216128	0.0130071	TTC9/HP/LRG1/C3/CLDN1/INHBA/CD14/ALDH1L1	8	ZHENG_IL22_SIGNALING_UP	C2	CGP
M15326	HUANG_FOXA2_TARGETS_UP	7/1820	47/40044	0.00505757	0.0216297	0.0130173	SOCS2/C5/CPM/FN1/MAFF/NRG1/FST	7	HUANG_FOXA2_TARGETS_UP	C2	CGP
M10575	DACOSTA_UV_RESPONSE_VIA_ERCC3_XPCS_DN	10/1820	85/40044	0.00517374	0.0220324	0.0132596	HEG1/DOCK4/SMAD4/ASXL1/NECTIN3/ATRN/CDH2/SFMBT1/E2F5/PCCA	10	DACOSTA_UV_RESPONSE_VIA_ERCC3_XPCS_DN	C2	CGP
M1448	NEMETH_INFLAMMATORY_RESPONSE_LPS_UP	10/1820	85/40044	0.00517374	0.0220324	0.0132596	CCL3/TRIM25/IL1RN/TNIP1/ACSL4/ADAR/TPST1/GLRX/EIF1/TNFRSF1B	10	NEMETH_INFLAMMATORY_RESPONSE_LPS_UP	C2	CGP
M1710	HILLION_HMGA1B_TARGETS	10/1820	85/40044	0.00517374	0.0220324	0.0132596	CXCL2/AKR1A1/ARF6/ALDH3A2/NME1/TK1/GPX4/SOD1/CYP3A4/PSMB6	10	HILLION_HMGA1B_TARGETS	C2	CGP
M170	KOKKINAKIS_METHIONINE_DEPRIVATION_96HR_DN	9/1820	72/40044	0.00523874	0.0222434	0.0133866	PMVK/CDA/ECHDC2/VTN/AK4/NME1/TK1/ERBB3/GSR	9	KOKKINAKIS_METHIONINE_DEPRIVATION_96HR_DN	C2	CGP
M9908	LANDIS_BREAST_CANCER_PROGRESSION_DN	9/1820	72/40044	0.00523874	0.0222434	0.0133866	H6PD/ETFB/COL18A1/GHR/MAN1A1/ALAD/MAP4/PGM1/DECR1	9	LANDIS_BREAST_CANCER_PROGRESSION_DN	C2	CGP
M16679	SHAFFER_IRF4_MULTIPLE_MYELOMA_PROGRAM	6/1820	36/40044	0.00527231	0.0223571	0.013455	UAP1/SLC37A4/C11orf24/IRF4/E2F5/ELL2	6	SHAFFER_IRF4_MULTIPLE_MYELOMA_PROGRAM	C2	CGP
M2191	SUBTIL_PROGESTIN_TARGETS	6/1820	36/40044	0.00527231	0.0223571	0.013455	BCAS2/DUSP1/IL6ST/ECI2/GM2A/BNIP3	6	SUBTIL_PROGESTIN_TARGETS	C2	CGP
M11318	MITSIADES_RESPONSE_TO_APLIDIN_DN	21/1820	250/40044	0.00530898	0.0224919	0.0135361	ASPM/DHCR24/ZNF22/SLC37A4/MSH6/TOPBP1/TBL1X/ARHGAP19/SLC38A2/SUGP2/GPI/SPTBN1/ATP13A3/PALM2AKAP2/CDC42BPA/MAN1A2/NUDT3/RRM2/AHCY/NSD2/IMPA2	21	MITSIADES_RESPONSE_TO_APLIDIN_DN	C2	CGP
M2581	DURAND_STROMA_S_UP	24/1820	299/40044	0.00534632	0.0226196	0.013613	PMVK/CYP2J2/GAS2/DEPDC7/MOGAT2/LTBP2/IL1R1/ST6GAL1/CLDN1/NADK2/CTSH/SERPINF1/FAM20A/ANGPTL4/SELENOP/MATN2/PALM2AKAP2/GLRX/FAM110B/CFAP20DC/MRGPRF/NRBP2/CRABP1/ELL2	24	DURAND_STROMA_S_UP	C2	CGP
M2293	PASINI_SUZ12_TARGETS_DN	25/1820	316/40044	0.00544675	0.0229783	0.0138289	PHC2/FAM107B/RRAS2/TSPAN9/DUSP6/SDC1/CYP1B1/F3/TMEM43/CCNG1/DUSP1/GHR/SHB/ACSL4/IGFBP4/FN1/ZMYND8/MYO1C/FLRT3/FOXP1/CDH2/GRB10/AMMECR1L/PPP1R18/CAV1	25	PASINI_SUZ12_TARGETS_DN	C2	CGP
M6663	HOLLMANN_APOPTOSIS_VIA_CD40_DN	22/1820	267/40044	0.0055096	0.0232265	0.0139782	ZNF22/SYNE3/GATM/CRTC3/SUCLG2/RPL8/NADK/TOR1AIP1/SERPINF1/SPTBN1/TFG/GPX1/GSTO1/VWA8/ACOT13/EFR3A/PDLIM1/PON2/PGM1/PCTP/DECR1/BRD3OS	22	HOLLMANN_APOPTOSIS_VIA_CD40_DN	C2	CGP
M17094	GINESTIER_BREAST_CANCER_ZNF217_AMPLIFIED_DN	26/1820	333/40044	0.00551947	0.0232596	0.0139982	CLASRP/ZNF444/UPB1/PDXP/CSNK1E/MTOR/NPM3/RBM14/LRRC74A/CDK3/SUGP2/ARMC6/FBXO46/BICRA/RANGAP1/ZC3H7B/SCUBE1/RAD54L2/TICAM1/DXO/RBM33/LMNA/DHX33/AMPD2/POLR2F/B4GALT1	26	GINESTIER_BREAST_CANCER_ZNF217_AMPLIFIED_DN	C2	CGP
M262	AMUNDSON_RESPONSE_TO_ARSENITE	19/1820	219/40044	0.00553056	0.023302	0.0140237	BCAS2/LEPR/BCL3/NFE2L2/AGXT/SIAH2/TBL1X/CHERP/ZMYND8/SOD1/MAFF/IL6ST/HSPA1L/SLC22A1/MAN1A2/CHD2/TANK/RNF115/PCK1	19	AMUNDSON_RESPONSE_TO_ARSENITE	C2	CGP
M6905	JAATINEN_HEMATOPOIETIC_STEM_CELL_DN	20/1820	235/40044	0.00556174	0.0234205	0.014095	FCER1G/F5/NID1/ZFP36L1/SERPINA1/CCL3/NKG7/MARCHF2/IL1RN/CYP1B1/SAMHD1/FGL2/ZER1/CTSH/C5AR1/CD14/CST7/CYP4F3/SECTM1/MEGF9	20	JAATINEN_HEMATOPOIETIC_STEM_CELL_DN	C2	CGP
M38978	MANNE_COVID19_ICU_VS_HEALTHY_DONOR_PLATELETS_UP	13/1820	128/40044	0.00560932	0.023552	0.0141741	ADGRG3/HPR/GCKR/FNDC4/COL18A1/SEC14L2/FKBP5/POR/IDUA/BHMT2/ARMC12/LPIN1/CHST13	13	MANNE_COVID19_ICU_VS_HEALTHY_DONOR_PLATELETS_UP	C2	CGP
M706	REACTOME_GLYCEROPHOSPHOLIPID_BIOSYNTHESIS	13/1820	128/40044	0.00560932	0.023552	0.0141741	GNPAT/PITPNM2/CPNE6/ETNPPL/PLD3/HADHB/HADHA/CHPT1/MGLL/PCTP/CEPT1/ETNK2/LPIN1	13	REACTOME_GLYCEROPHOSPHOLIPID_BIOSYNTHESIS	C2	CP:REACTOME
M2642	KEGG_TGF_BETA_SIGNALING_PATHWAY	10/1820	86/40044	0.00562162	0.0235864	0.0141949	SMAD3/INHBA/PPP2R1B/INHBC/INHBE/CREBBP/SMAD4/FST/LTBP1/E2F5	10	KEGG_TGF_BETA_SIGNALING_PATHWAY	C2	CP:KEGG
M16975	NAKAMURA_TUMOR_ZONE_PERIPHERAL_VS_CENTRAL_UP	23/1820	284/40044	0.00567107	0.0237852	0.0143145	BACE1/TRAPPC4/ANO1/CCDC85C/CYP2B6/NEURL1B/F3/INHBA/LRRC8A/NME1/TK1/FN1/ANKRD39/ITGB5/GEMIN6/FST/KPNA2/LTBP1/GLRX2/RRM2/PUF60/FH/CAV1	23	NAKAMURA_TUMOR_ZONE_PERIPHERAL_VS_CENTRAL_UP	C2	CGP
M11064	HALMOS_CEBPA_TARGETS_UP	7/1820	48/40044	0.00569333	0.0238612	0.0143602	UAP1/APOC4/IL1R1/CXCL2/WAS/GLRX/MEGF9	7	HALMOS_CEBPA_TARGETS_UP	C2	CGP
M521	BROWNE_HCMV_INFECTION_2HR_DN	7/1820	48/40044	0.00569333	0.0238612	0.0143602	CYP2J2/DUSP6/TTC9/F3/TCP11L1/TK1/DGKE	7	BROWNE_HCMV_INFECTION_2HR_DN	C2	CGP
M1307	GROSS_HIF1A_TARGETS_DN	5/1820	26/40044	0.00570731	0.023872	0.0143668	AK4/FST/FAM162A/BNIP3/PGM1	5	GROSS_HIF1A_TARGETS_DN	C2	CGP
M1380	DEN_INTERACT_WITH_LCA5	5/1820	26/40044	0.00570731	0.023872	0.0143668	ELOA/HSPA1L/HSPA1B/HSPA1A/SET	5	DEN_INTERACT_WITH_LCA5	C2	CGP
M7151	KEGG_SELENOAMINO_ACID_METABOLISM	5/1820	26/40044	0.00570731	0.023872	0.0143668	MAT1A/SEPHS2/SCLY/AHCY/PAPSS2	5	KEGG_SELENOAMINO_ACID_METABOLISM	C2	CP:KEGG
M1600	MCCLUNG_COCAIN_REWARD_4WK	9/1820	73/40044	0.0057399	0.0239474	0.0144121	TECTB/DUSP6/SERPINA1/APOH/DUSP1/INHBC/RANGAP1/PAPOLA/IL17A	9	MCCLUNG_COCAIN_REWARD_4WK	C2	CGP
M17859	KIM_WT1_TARGETS_DN	34/1820	471/40044	0.00575864	0.0240126	0.0144513	ASPM/POLR2D/RPS25/NFYB/RSAD1/TRIM25/APOE/TST/RAPGEF2/ZNHIT1/BRD8/PSMC3/SLC38A2/SUGP2/ZMYND8/RANGAP1/NRG1/HSPA1B/HSPA1A/OARD1/KLHDC10/TCAF1/ARMC1/CEP57/TBPL1/GTSE1/MOCS1/ZZZ3/GTF2I/PAPOLA/E2F5/RWDD3/APEH/SEC24D	34	KIM_WT1_TARGETS_DN	C2	CGP
M16010	KOBAYASHI_EGFR_SIGNALING_24HR_DN	21/1820	252/40044	0.00580506	0.0241755	0.0145494	ASPM/POLR2D/SLC43A3/DUSP6/MSH6/PRIM1/NME1/TK1/MAFF/RANGAP1/NRG1/KPNA2/TEX30/GTSE1/ATAD2/G0S2/SOX9/CMC2/RRM2/ELL2/SLC29A1	21	KOBAYASHI_EGFR_SIGNALING_24HR_DN	C2	CGP
M19927	TOYOTA_TARGETS_OF_MIR34B_AND_MIR34C	33/1820	454/40044	0.00583203	0.024279	0.0146117	CDON/SLC43A3/CRTC3/VPS54/MUSTN1/JADE2/SLC35A4/HCN3/ARHGAP19/SHMT1/CKAP2L/SLC30A3/ZMYND8/MTG2/XRCC6/RAD54L2/PPARGC1B/POP1/POLE/ABCF1/GTSE1/TBC1D5/PABPC4/GTF2I/MTARC1/SPC24/RRM2/NSD2/APH1A/KIF20B/MARVELD3/SLC29A1/POLR1E	33	TOYOTA_TARGETS_OF_MIR34B_AND_MIR34C	C2	CGP
M39007	REACTOME_POTENTIAL_THERAPEUTICS_FOR_SARS	6/1820	37/40044	0.00605512	0.0251124	0.0151133	IL6R/IL1R1/IL1RAP/SIGMAR1/JAK1/COMT	6	REACTOME_POTENTIAL_THERAPEUTICS_FOR_SARS	C2	CP:REACTOME
M789	BROWNE_HCMV_INFECTION_4HR_DN	21/1820	253/40044	0.00606703	0.0251482	0.0151348	SERPINA1/SMAD3/TOM1L1/ETFB/DUSP1/PTP4A1/POLD2/RXRA/ALDH1B1/PRKAB2/TMEM186/FBXO46/CHEK2/NFYA/MAST2/RRS1/ABCA4/DXO/RABGAP1L/PATZ1/CCL19	21	BROWNE_HCMV_INFECTION_4HR_DN	C2	CGP
M34020	BLANCO_MELO_COVID19_BRONCHIAL_EPITHELIAL_CELLS_SARS_COV_2_INFECTION_UP	14/1820	144/40044	0.00609315	0.0252273	0.0151824	BCL3/TNFSF14/C3/SAMHD1/TGM2/CXCL2/TNIP1/INHBA/C1S/MAFF/VNN1/G0S2/VNN3/EFNA1	14	BLANCO_MELO_COVID19_BRONCHIAL_EPITHELIAL_CELLS_SARS_COV_2_INFECTION_UP	C2	CGP
M12467	KEGG_ERBB_SIGNALING_PATHWAY	10/1820	87/40044	0.00609919	0.0252273	0.0151824	RAF1/PAK3/MTOR/CRK/STAT5B/CBLC/MAP2K7/NRG1/ABL2/ERBB3	10	KEGG_ERBB_SIGNALING_PATHWAY	C2	CP:KEGG
M1122	HUMMERICH_BENIGN_SKIN_TUMOR_UP	4/1820	17/40044	0.00629098	0.0257934	0.0155231	TGM3/SERPIND1/GSTA1/GSTO1	4	HUMMERICH_BENIGN_SKIN_TUMOR_UP	C2	CGP
M12039	KEGG_ONE_CARBON_POOL_BY_FOLATE	4/1820	17/40044	0.00629098	0.0257934	0.0155231	FTCD/MTHFS/SHMT1/ALDH1L1	4	KEGG_ONE_CARBON_POOL_BY_FOLATE	C2	CP:KEGG
M12322	YAO_TEMPORAL_RESPONSE_TO_PROGESTERONE_CLUSTER_3	4/1820	17/40044	0.00629098	0.0257934	0.0155231	MINPP1/MBTD1/ITIH1/RABGAP1L	4	YAO_TEMPORAL_RESPONSE_TO_PROGESTERONE_CLUSTER_3	C2	CGP
M212	PID_INTEGRIN5_PATHWAY	4/1820	17/40044	0.00629098	0.0257934	0.0155231	VTN/SDC1/FN1/ITGB5	4	PID_INTEGRIN5_PATHWAY	C2	CP:PID
M2302	VANDESLUIS_COMMD1_TARGETS_GROUP_4_DN	4/1820	17/40044	0.00629098	0.0257934	0.0155231	TTPA/TMEM98/SERPINF1/C1QTNF3	4	VANDESLUIS_COMMD1_TARGETS_GROUP_4_DN	C2	CGP
M27085	REACTOME_METABOLISM_OF_FOLATE_AND_PTERINES	4/1820	17/40044	0.00629098	0.0257934	0.0155231	MTHFS/SHMT1/ALDH1L1/FPGS	4	REACTOME_METABOLISM_OF_FOLATE_AND_PTERINES	C2	CP:REACTOME
M27612	REACTOME_IL_6_TYPE_CYTOKINE_RECEPTOR_LIGAND_INTERACTIONS	4/1820	17/40044	0.00629098	0.0257934	0.0155231	IL11RA/JAK1/IL6ST/IL31	4	REACTOME_IL_6_TYPE_CYTOKINE_RECEPTOR_LIGAND_INTERACTIONS	C2	CP:REACTOME
M39512	WP_NCRNAS_INVOLVED_IN_STAT3_SIGNALING_IN_HEPATOCELLULAR_CARCINOMA	4/1820	17/40044	0.00629098	0.0257934	0.0155231	IL6R/IL11RA/JAK1/IL6ST	4	WP_NCRNAS_INVOLVED_IN_STAT3_SIGNALING_IN_HEPATOCELLULAR_CARCINOMA	C2	CP:WIKIPATHWAYS
M3952	BIOCARTA_LAIR_PATHWAY	4/1820	17/40044	0.00629098	0.0257934	0.0155231	C3/KNG1/C6/C5	4	BIOCARTA_LAIR_PATHWAY	C2	CP:BIOCARTA
M39733	WP_CELLS_AND_MOLECULES_INVOLVED_IN_LOCAL_ACUTE_INFLAMMATORY_RESPONSE	4/1820	17/40044	0.00629098	0.0257934	0.0155231	C3/KNG1/C6/C5	4	WP_CELLS_AND_MOLECULES_INVOLVED_IN_LOCAL_ACUTE_INFLAMMATORY_RESPONSE	C2	CP:WIKIPATHWAYS
M39832	WP_GLYCOSAMINOGLYCAN_DEGRADATION	4/1820	17/40044	0.00629098	0.0257934	0.0155231	NAGLU/IDUA/ARSB/GLB1	4	WP_GLYCOSAMINOGLYCAN_DEGRADATION	C2	CP:WIKIPATHWAYS
M970	REACTOME_ACTIVATION_OF_IRF3_IRF7_MEDIATED_BY_TBK1_IKK_EPSILON	4/1820	17/40044	0.00629098	0.0257934	0.0155231	SARM1/CD14/TICAM1/TANK	4	REACTOME_ACTIVATION_OF_IRF3_IRF7_MEDIATED_BY_TBK1_IKK_EPSILON	C2	CP:REACTOME
M18441	THUM_SYSTOLIC_HEART_FAILURE_DN	18/1820	206/40044	0.00632779	0.025935	0.0156083	METAP2/MBD4/ETNPPL/RAPGEF2/PPTC7/MAP4K4/SPTBN1/GGCX/ZNF148/CHDH/KLHDC10/CDC42BPA/SBF2/PER2/AKAP8L/EGLN1/ELL2/IP6K3	18	THUM_SYSTOLIC_HEART_FAILURE_DN	C2	CGP
M1676	SHEN_SMARCA2_TARGETS_DN	25/1820	320/40044	0.00636389	0.026054	0.0156799	CNTN2/NR0B2/COA7/MAT1A/CYP2C9/LIPC/CCL16/IL1RN/SOX10/KCNJ4/FGB/FGA/IRF4/ALDOB/XPNPEP2/NPPA/ABCC2/GPR75/HSF2BP/CYP21A2/CYP3A4/KMO/CTXND1/SEPTIN4/TSHZ2	25	SHEN_SMARCA2_TARGETS_DN	C2	CGP
M2287	CHANGOLKAR_H2AFY_TARGETS_UP	7/1820	49/40044	0.00638697	0.0260894	0.0157012	SERPINA6/SERPINA7/ITPK1/CBLC/TMEM176A/GRAMD2B/APH1A	7	CHANGOLKAR_H2AFY_TARGETS_UP	C2	CGP
M2485	GUILLAUMOND_KLF10_TARGETS_UP	7/1820	49/40044	0.00638697	0.0260894	0.0157012	SAA1/SLC22A7/FGL1/CPT1A/RDH12/NNMT/PCK1	7	GUILLAUMOND_KLF10_TARGETS_UP	C2	CGP
M847	BOYLAN_MULTIPLE_MYELOMA_C_UP	7/1820	49/40044	0.00638697	0.0260894	0.0157012	APOBEC2/MTOR/ANGPTL4/NFYA/PTGR1/PRM1/DHX38	7	BOYLAN_MULTIPLE_MYELOMA_C_UP	C2	CGP
M92	PID_ANGIOPOIETIN_RECEPTOR_PATHWAY	7/1820	49/40044	0.00638697	0.0260894	0.0157012	F2/ITGA5/PLG/CRK/STAT5B/FN1/GRB14	7	PID_ANGIOPOIETIN_RECEPTOR_PATHWAY	C2	CP:PID
M39806	WP_NONALCOHOLIC_FATTY_LIVER_DISEASE	15/1820	160/40044	0.00645622	0.0263536	0.0158602	IL6R/PKLR/LEPR/NR1H4/ITCH/PPARA/PRKAA1/RXRA/PRKAB2/SDHC/ERN1/NDUFA2/BID/CYP2E1/CEBPA	15	WP_NONALCOHOLIC_FATTY_LIVER_DISEASE	C2	CP:WIKIPATHWAYS
M2113	KIM_ALL_DISORDERS_DURATION_CORR_DN	14/1820	145/40044	0.00646977	0.0263902	0.0158822	NUDC/FXYD7/ETFB/FNDC4/NIPSNAP1/ATOX1/GRHPR/AKR1A1/PMM1/GPX1/FBXO9/AMPD2/PUF60/GNAZ	14	KIM_ALL_DISORDERS_DURATION_CORR_DN	C2	CGP
M2348	TORCHIA_TARGETS_OF_EWSR1_FLI1_FUSION_UP	22/1820	271/40044	0.00653207	0.0266113	0.0160153	HMGCS2/CDA/APOA1/CMAS/PYGL/TOM1L1/NFIC/APOE/UNC5CL/PON3/FUOM/HHEX/NAGLU/TMPRSS6/ACAT1/TMEM64/MGAT5/MVD/GRAMD2B/SLAMF1/OPTN/ZMIZ1	22	TORCHIA_TARGETS_OF_EWSR1_FLI1_FUSION_UP	C2	CGP
M2317	KASLER_HDAC7_TARGETS_1_UP	17/1820	191/40044	0.00654161	0.0266219	0.0160217	LDLRAD4/AP1M1/AHSG/SLC35A4/IRF4/MTSS1/C5/FASN/CLPTM1/ANKRD39/WDR82/P2RX7/GM2A/SYVN1/MRPS11/LMAN2/B4GALT1	17	KASLER_HDAC7_TARGETS_1_UP	C2	CGP
M10855	XU_HGF_TARGETS_REPRESSED_BY_AKT1_DN	10/1820	88/40044	0.00660773	0.026872	0.0161722	FCER1G/A1CF/CYP2C9/GPX3/GSTA1/FMO4/ADAM21/HPS1/SLAMF1/CTXND1	10	XU_HGF_TARGETS_REPRESSED_BY_AKT1_DN	C2	CGP
M9869	SASSON_RESPONSE_TO_FORSKOLIN_UP	10/1820	88/40044	0.00660773	0.026872	0.0161722	DUSP3/COL18A1/DUSP1/FKBP5/PTP4A1/PSMC3/CREBL2/RAB1A/HSD11B1/MSMO1	10	SASSON_RESPONSE_TO_FORSKOLIN_UP	C2	CGP
M2069	BILD_MYC_ONCOGENIC_SIGNATURE	18/1820	207/40044	0.00664428	0.0270111	0.0162559	ARNTL2/LTBP2/DHODH/SNHG16/TGM2/ALDH1B1/RCL1/UBIAD1/SORD/UBALD1/PMM2/HSPA1A/BID/ABL2/UTP14C/CIART/ERBB3/FAM193B	18	BILD_MYC_ONCOGENIC_SIGNATURE	C2	CGP
M38975	JINESH_BLEBBISHIELD_TRANSFORMED_STEM_CELL_SPHERES_DN	28/1820	372/40044	0.00668491	0.0271629	0.0163473	MINDY1/CEL/GPT2/MBTD1/CLASRP/PLIN5/TNFSF14/TRIB3/MBD4/CLDN1/FGFR3/ALB/DUSP1/CDK5RAP2/AOC4P/ERN1/CKAP2L/MAFF/CDKN2AIPNL/LINC01018/PER2/ARL16/SNORD104/GRB14/SOX9/SPC24/BMS1P1/POFUT1	28	JINESH_BLEBBISHIELD_TRANSFORMED_STEM_CELL_SPHERES_DN	C2	CGP
M11184	REACTOME_ENDOGENOUS_STEROLS	5/1820	27/40044	0.00674646	0.0273444	0.0164565	NR1H4/CYP1B1/CYP8B1/RXRA/CYP21A2	5	REACTOME_ENDOGENOUS_STEROLS	C2	CP:REACTOME
M1386	KEGG_PENTOSE_PHOSPHATE_PATHWAY	5/1820	27/40044	0.00674646	0.0273444	0.0164565	H6PD/PGM2/ALDOB/GPI/PGM1	5	KEGG_PENTOSE_PHOSPHATE_PATHWAY	C2	CP:KEGG
M18724	XU_AKT1_TARGETS_6HR	5/1820	27/40044	0.00674646	0.0273444	0.0164565	TAT/INHBC/IFIT3/CDC5L/SGK2	5	XU_AKT1_TARGETS_6HR	C2	CGP
M27217	REACTOME_SYNDECAN_INTERACTIONS	5/1820	27/40044	0.00674646	0.0273444	0.0164565	TRAPPC4/VTN/SDC1/FN1/ITGB5	5	REACTOME_SYNDECAN_INTERACTIONS	C2	CP:REACTOME
M27422	REACTOME_VEGFR2_MEDIATED_VASCULAR_PERMEABILITY	5/1820	27/40044	0.00674646	0.0273444	0.0164565	TRIB3/PAK3/MTOR/THEM4/CAV1	5	REACTOME_VEGFR2_MEDIATED_VASCULAR_PERMEABILITY	C2	CP:REACTOME
M27632	REACTOME_FGFR2_ALTERNATIVE_SPLICING	5/1820	27/40044	0.00674646	0.0273444	0.0164565	POLR2D/RBFOX2/POLR2J/POLR2E/POLR2F	5	REACTOME_FGFR2_ALTERNATIVE_SPLICING	C2	CP:REACTOME
M1461	PETROVA_ENDOTHELIUM_LYMPHATIC_VS_BLOOD_UP	13/1820	131/40044	0.00679673	0.0275288	0.0165675	PROX1/DHCR24/SOCS2/PYGL/PCSK6/CYP1A1/SLC39A14/CETP/TK1/SELENOP/USP13/PDLIM1/RELN	13	PETROVA_ENDOTHELIUM_LYMPHATIC_VS_BLOOD_UP	C2	CGP
M10880	STEARMAN_LUNG_CANCER_EARLY_VS_LATE_DN	8/1820	62/40044	0.00683557	0.0276375	0.0166329	LRP5/CCL3/APOC1/LRG1/PLD3/PTGDR2/CTSK/MYO7A	8	STEARMAN_LUNG_CANCER_EARLY_VS_LATE_DN	C2	CGP
M11038	GEORGES_CELL_CYCLE_MIR192_TARGETS	8/1820	62/40044	0.00683557	0.0276375	0.0166329	CDK14/MTSS1/NFIB/CRK/SH3BP4/NFYA/CDC73/KIF20B	8	GEORGES_CELL_CYCLE_MIR192_TARGETS	C2	CGP
M13941	DIRMEIER_LMP1_RESPONSE_EARLY	8/1820	62/40044	0.00683557	0.0276375	0.0166329	FTH1/BCL2A1/SERPINF2/CCL3/SIAH2/EIF1/GNAT2/SLAMF1	8	DIRMEIER_LMP1_RESPONSE_EARLY	C2	CGP
M1576	GERHOLD_ADIPOGENESIS_DN	8/1820	62/40044	0.00683557	0.0276375	0.0166329	IL1R1/SDC1/SAMHD1/FN1/ZNF148/CD81/BID/G0S2	8	GERHOLD_ADIPOGENESIS_DN	C2	CGP
M39886	WP_TGFBETA_RECEPTOR_SIGNALLING_IN_SKELETAL_DYSPLASIAS	8/1820	62/40044	0.00683557	0.0276375	0.0166329	SMAD3/INHBA/JAK1/CREBBP/SMAD4/FST/LTBP1/ENG	8	WP_TGFBETA_RECEPTOR_SIGNALLING_IN_SKELETAL_DYSPLASIAS	C2	CP:WIKIPATHWAYS
M14046	DACOSTA_UV_RESPONSE_VIA_ERCC3_COMMON_UP	9/1820	75/40044	0.00685241	0.0276716	0.0166534	KCNJ4/FGFR3/FAM8A1/TK1/SLC30A3/NAT1/CBR1/RNF103/EFNA1	9	DACOSTA_UV_RESPONSE_VIA_ERCC3_COMMON_UP	C2	CGP
M8244	BROCKE_APOPTOSIS_REVERSED_BY_IL6	14/1820	146/40044	0.00686477	0.027702	0.0166717	GATM/DUSP3/BCL3/HEG1/IRF4/PTP4A1/MAFF/IL6ST/HSPA1A/RAPGEF4/MUC1/LTBP1/MSMO1/ELL2	14	BROCKE_APOPTOSIS_REVERSED_BY_IL6	C2	CGP
M2776	IWANAGA_CARCINOGENESIS_BY_KRAS_PTEN_UP	17/1820	192/40044	0.0068817	0.0277412	0.0166953	EFCAB12/F3/KNG1/GSTA1/DPYS/CLDN2/HES2/SERPINF1/NOL11/SLC17A9/CP/CD14/HSPA1B/LAMP2/TMEM177/ELAVL3/TMEM33	17	IWANAGA_CARCINOGENESIS_BY_KRAS_PTEN_UP	C2	CGP
M1755	SANSOM_APC_TARGETS	18/1820	208/40044	0.00697349	0.0280474	0.0168796	HMGCS2/SPATA5L1/PIEZO1/PLCD3/FKBP5/MYL7/CDK5RAP2/BRD8/CCDC163/IGFBP4/TFIP11/PMM1/LECT2/VNN1/POLE/ERCC4/SOX9/GGH	18	SANSOM_APC_TARGETS	C2	CGP
M15425	VANTVEER_BREAST_CANCER_ESR1_DN	19/1820	224/40044	0.00700199	0.0281571	0.0169456	SLC43A3/BCL2A1/SOX10/TOPBP1/ASS1/INHBC/FAM20A/MEMO1/IFNAR2/TBPL1/SLC35C1/PGM1/IL15RA/SEM1/MID1/OPTN/IMPA2/LPIN1/PLEKHG1	19	VANTVEER_BREAST_CANCER_ESR1_DN	C2	CGP
M11262	MORI_IMMATURE_B_LYMPHOCYTE_UP	7/1820	50/40044	0.00714157	0.0286284	0.0172293	DUSP6/SAMHD1/GUCD1/PIP4K2A/PXK/MYL12A/RGS14	7	MORI_IMMATURE_B_LYMPHOCYTE_UP	C2	CGP
M2091	NOUSHMEHR_GBM_SILENCED_BY_METHYLATION	7/1820	50/40044	0.00714157	0.0286284	0.0172293	TOM1L1/F3/FKBP5/MTARC2/CBR1/RARRES2/G0S2	7	NOUSHMEHR_GBM_SILENCED_BY_METHYLATION	C2	CGP
M2193	OHGUCHI_LIVER_HNF4A_TARGETS_UP	7/1820	50/40044	0.00714157	0.0286284	0.0172293	LEPR/CYP2B6/SULT2A1/IL1RN/ANXA13/SERPINA7/FMO3	7	OHGUCHI_LIVER_HNF4A_TARGETS_UP	C2	CGP
M6562	CHAUHAN_RESPONSE_TO_METHOXYESTRADIOL_UP	7/1820	50/40044	0.00714157	0.0286284	0.0172293	DENND2B/SNRPD3/PMM2/NME1/PRODH/ITGB5/SRSF6	7	CHAUHAN_RESPONSE_TO_METHOXYESTRADIOL_UP	C2	CGP
M2188	LI_DCP2_BOUND_MRNA	10/1820	89/40044	0.00714855	0.0286465	0.0172401	TACO1/ETFB/TRIB3/TST/WDR45/PSMC3/BID/MRPS11/FAHD2A/APEH	10	LI_DCP2_BOUND_MRNA	C2	CGP
M8916	TIEN_INTESTINE_PROBIOTICS_2HR_DN	10/1820	89/40044	0.00714855	0.0286465	0.0172401	RAF1/KLHL7/RAPGEF2/BRD8/MAP4K4/ZMYND8/TCAF1/FLRT3/RESF1/GGH	10	TIEN_INTESTINE_PROBIOTICS_2HR_DN	C2	CGP
M1459	PETROVA_ENDOTHELIUM_LYMPHATIC_VS_BLOOD_DN	15/1820	162/40044	0.00721795	0.0288793	0.0173803	UAP1/ITGA5/LTBP2/SMAD3/ANPEP/TGM2/ECE1/SORD/ITGB5/FAM107A/NNMT/ARHGAP22/TANK/LAMP2/CDH2	15	PETROVA_ENDOTHELIUM_LYMPHATIC_VS_BLOOD_DN	C2	CGP
M6767	POOLA_INVASIVE_BREAST_CANCER_DN	13/1820	132/40044	0.00723401	0.028901	0.0173933	HMGCS2/ALDH4A1/SAA1/KRT17/CYP1A1/ANPEP/FGFR3/PDZK1/ECE1/ACSM1/IL17RB/MATN2/SERPINA5	13	POOLA_INVASIVE_BREAST_CANCER_DN	C2	CGP
M8795	CHIARADONNA_NEOPLASTIC_TRANSFORMATION_KRAS_UP	13/1820	132/40044	0.00723401	0.028901	0.0173933	NFE2L2/TOPBP1/ST6GAL1/HPRT1/SEPHS2/UHRF1/RANGAP1/SET/UGT1A10/NAV2/RRM2/AHCY/CRABP1	13	CHIARADONNA_NEOPLASTIC_TRANSFORMATION_KRAS_UP	C2	CGP
M4723	TONKS_TARGETS_OF_RUNX1_RUNX1T1_FUSION_HSC_DN	17/1820	193/40044	0.00723591	0.028901	0.0173933	IL6R/SLC43A3/ANPEP/LDLRAD4/NKG7/IL1RN/CYP1B1/IGFBP4/TFR2/ABCC4/CST7/PDLIM1/CIAO1/PLXNC1/CEBPA/RGS14/GSR	17	TONKS_TARGETS_OF_RUNX1_RUNX1T1_FUSION_HSC_DN	C2	CGP
M10175	ELVIDGE_HYPOXIA_DN	14/1820	147/40044	0.00727874	0.0290468	0.0174811	SLC25A44/ALDH4A1/SOCS2/AOX1/PDZK1/HHEX/RANGAP1/KPNA1/SLC35C1/ILRUN/TOR3A/CEBPA/TMEM33/SLC29A1	14	ELVIDGE_HYPOXIA_DN	C2	CGP
M3045	CHEMNITZ_RESPONSE_TO_PROSTAGLANDIN_E2_UP	14/1820	147/40044	0.00727874	0.0290468	0.0174811	CHD1L/UAP1/ASPM/RPL8/SLC39A14/DIPK1A/TK1/FBXO17/UHRF1/RIOX2/RAPGEF4/GTSE1/ATAD2/RRM2	14	CHEMNITZ_RESPONSE_TO_PROSTAGLANDIN_E2_UP	C2	CGP
M1714	LEIN_OLIGODENDROCYTE_MARKERS	9/1820	76/40044	0.00746709	0.0297315	0.0178931	CNTN2/GATM/SOX10/QDPR/GJB1/SELENOP/CD81/NRBP2/SEPTIN4	9	LEIN_OLIGODENDROCYTE_MARKERS	C2	CGP
M1956	MIKKELSEN_MCV6_ICP_WITH_H3K27ME3	9/1820	76/40044	0.00746709	0.0297315	0.0178931	VTN/FGL2/MOV10L1/CHRNB4/SLC2A10/PROK1/SECTM1/CD7/CUX2	9	MIKKELSEN_MCV6_ICP_WITH_H3K27ME3	C2	CGP
M39491	WP_LEPTIN_SIGNALING_PATHWAY	9/1820	76/40044	0.00746709	0.0297315	0.0178931	LEPR/ACACB/SOCS2/IL1RN/RAF1/PRKAA1/MTOR/JAK1/STAT5B	9	WP_LEPTIN_SIGNALING_PATHWAY	C2	CP:WIKIPATHWAYS
M1626	BURTON_ADIPOGENESIS_PEAK_AT_0HR	8/1820	63/40044	0.00752519	0.0298943	0.0179911	GAS2/TRIB3/F3/IL11RA/SORD/MAP4/CTSK/ADH1B	8	BURTON_ADIPOGENESIS_PEAK_AT_0HR	C2	CGP
M18201	GOTTWEIN_TARGETS_OF_KSHV_MIR_K12_11	8/1820	63/40044	0.00752519	0.0298943	0.0179911	ERMAP/PITPNM2/SAMHD1/RXRA/GALT/XAF1/MRGPRF/ARRDC2	8	GOTTWEIN_TARGETS_OF_KSHV_MIR_K12_11	C2	CGP
M18438	LEE_LIVER_CANCER_E2F1_UP	8/1820	63/40044	0.00752519	0.0298943	0.0179911	LEPR/BCL2A1/TM4SF4/IGFBP1/GPC3/FMO3/TMEM176B/GGH	8	LEE_LIVER_CANCER_E2F1_UP	C2	CGP
M27046	REACTOME_CYTOSOLIC_SENSORS_OF_PATHOGEN_ASSOCIATED_DNA_	8/1820	63/40044	0.00752519	0.0298943	0.0179911	POLR3B/POLR3GL/CREBBP/POLR2E/XRCC6/TICAM1/POLR3C/POLR2F	8	REACTOME_CYTOSOLIC_SENSORS_OF_PATHOGEN_ASSOCIATED_DNA_	C2	CP:REACTOME
M39508	WP_TYROBP_CAUSAL_NETWORK	8/1820	63/40044	0.00752519	0.0298943	0.0179911	HLX/SH2B3/C3/GPX1/ABCC4/MIR7846/TNFRSF1B/PPP1R18	8	WP_TYROBP_CAUSAL_NETWORK	C2	CP:WIKIPATHWAYS
M7615	RIZKI_TUMOR_INVASIVENESS_2D_DN	8/1820	63/40044	0.00752519	0.0298943	0.0179911	TRIM25/TTR/CBLC/RAD54L2/UGT2B4/SELENOP/COG2/ENG	8	RIZKI_TUMOR_INVASIVENESS_2D_DN	C2	CGP
M9775	HAHTOLA_MYCOSIS_FUNGOIDES_CD4_UP	8/1820	63/40044	0.00752519	0.0298943	0.0179911	CCL3/CXCL2/VNN1/GM2A/GLRX/G0S2/CHPT1/TMEM127	8	HAHTOLA_MYCOSIS_FUNGOIDES_CD4_UP	C2	CGP
M12313	KOKKINAKIS_METHIONINE_DEPRIVATION_96HR_UP	12/1820	118/40044	0.00753264	0.0298943	0.0179911	IL1R1/GPX3/BHMT/CREBBP/IGFBP4/SMAD4/POLR2E/IL6ST/GSTO1/BID/TANK/CAV1	12	KOKKINAKIS_METHIONINE_DEPRIVATION_96HR_UP	C2	CGP
M2591	GHANDHI_DIRECT_IRRADIATION_UP	11/1820	104/40044	0.00771632	0.0304972	0.0183539	SLC30A1/MYPN/BCL2A1/CLDN1/CXCL2/INHBA/FAM20A/GDF15/RGS9/HSD11B1/G0S2	11	GHANDHI_DIRECT_IRRADIATION_UP	C2	CGP
M39577	WP_INTEGRINMEDIATED_CELL_ADHESION	11/1820	104/40044	0.00771632	0.0304972	0.0183539	MYPN/ITGA5/CSK/TNS1/RAF1/PAK3/CRK/ITGB5/SELENOP/ITGAE/CAV1	11	WP_INTEGRINMEDIATED_CELL_ADHESION	C2	CP:WIKIPATHWAYS
M27211	REACTOME_PEPTIDE_HORMONE_METABOLISM	10/1820	90/40044	0.00772296	0.0305077	0.0183602	AGT/CPB2/ANPEP/CES1/INHBA/INHBC/INHBE/UCN/GHRL/EXOC5	10	REACTOME_PEPTIDE_HORMONE_METABOLISM	C2	CP:REACTOME
M27779	REACTOME_RAB_GEFS_EXCHANGE_GTP_FOR_GDP_ON_RABS	10/1820	90/40044	0.00772296	0.0305077	0.0183602	CHML/TRAPPC4/DENND2B/RAB13/RAB1A/DENND6B/SBF2/CHM/HPS1/DENND4A	10	REACTOME_RAB_GEFS_EXCHANGE_GTP_FOR_GDP_ON_RABS	C2	CP:REACTOME
M16650	KEGG_PHENYLALANINE_METABOLISM	4/1820	18/40044	0.00780113	0.0306901	0.01847	PAH/HPD/TAT/PRDX6	4	KEGG_PHENYLALANINE_METABOLISM	C2	CP:KEGG
M17700	BANDRES_RESPONSE_TO_CARMUSTIN_WITHOUT_MGMT_48HR_UP	4/1820	18/40044	0.00780113	0.0306901	0.01847	ST6GAL1/ECM2/SLC10A1/BCL10	4	BANDRES_RESPONSE_TO_CARMUSTIN_WITHOUT_MGMT_48HR_UP	C2	CGP
M27104	REACTOME_METABOLISM_OF_ANGIOTENSINOGEN_TO_ANGIOTENSINS	4/1820	18/40044	0.00780113	0.0306901	0.01847	AGT/CPB2/ANPEP/CES1	4	REACTOME_METABOLISM_OF_ANGIOTENSINOGEN_TO_ANGIOTENSINS	C2	CP:REACTOME
M27468	REACTOME_DISEASES_ASSOCIATED_WITH_GLYCOSYLATION_PRECURSOR_BIOSYNTHESIS	4/1820	18/40044	0.00780113	0.0306901	0.01847	GALT/PMM2/PGM1/GLB1	4	REACTOME_DISEASES_ASSOCIATED_WITH_GLYCOSYLATION_PRECURSOR_BIOSYNTHESIS	C2	CP:REACTOME
M39370	WP_TGFB_SIGNALING_IN_THYROID_CELLS_FOR_EPITHELIALMESENCHYMAL_TRANSITION	4/1820	18/40044	0.00780113	0.0306901	0.01847	SMAD3/SMAD4/FN1/CDH2	4	WP_TGFB_SIGNALING_IN_THYROID_CELLS_FOR_EPITHELIALMESENCHYMAL_TRANSITION	C2	CP:WIKIPATHWAYS
M524	REACTOME_ABC_TRANSPORTERS_IN_LIPID_HOMEOSTASIS	4/1820	18/40044	0.00780113	0.0306901	0.01847	APOA1/ABCA6/ABCG8/ABCG5	4	REACTOME_ABC_TRANSPORTERS_IN_LIPID_HOMEOSTASIS	C2	CP:REACTOME
M659	KOBAYASHI_EGFR_SIGNALING_6HR_DN	4/1820	18/40044	0.00780113	0.0306901	0.01847	DUSP6/F3/MAFF/G0S2	4	KOBAYASHI_EGFR_SIGNALING_6HR_DN	C2	CGP
M8583	STEIN_ESTROGEN_RESPONSE_NOT_VIA_ESRRA	4/1820	18/40044	0.00780113	0.0306901	0.01847	ABAT/SIAH2/ITPK1/IGFBP4	4	STEIN_ESTROGEN_RESPONSE_NOT_VIA_ESRRA	C2	CGP
M14985	BASAKI_YBX1_TARGETS_UP	23/1820	292/40044	0.00783629	0.0308179	0.018547	ASPM/CDA/RHOD/C11orf24/PROSER2/TCP11L1/TK1/UHRF1/SH3BP4/RANGAP1/KPNA2/SLC38A10/FAM83D/GTSE1/RRS1/ZNF367/DHRS11/GLRX2/SPC24/NSD2/PSMB6/SAR1B/CAV1	23	BASAKI_YBX1_TARGETS_UP	C2	CGP
M11584	HEIDENBLAD_AMPLICON_8Q24_DN	6/1820	39/40044	0.00786907	0.0308888	0.0185896	SEC63/NAB1/RBM33/CNKSR3/HPS1/MYL12A	6	HEIDENBLAD_AMPLICON_8Q24_DN	C2	CGP
M156	PID_ECADHERIN_NASCENT_AJ_PATHWAY	6/1820	39/40044	0.00786907	0.0308888	0.0185896	AP1M1/ARF6/CRK/NME1/ITGAE/KLHL20	6	PID_ECADHERIN_NASCENT_AJ_PATHWAY	C2	CP:PID
M7880	SPIRA_SMOKERS_LUNG_CANCER_UP	6/1820	39/40044	0.00786907	0.0308888	0.0185896	DUSP6/SERPINA1/CXCL2/C6/RAB1A/SOX9	6	SPIRA_SMOKERS_LUNG_CANCER_UP	C2	CGP
M1022	REACTOME_RNA_POLYMERASE_III_TRANSCRIPTION_INITIATION_FROM_TYPE_3_PROMOTER	5/1820	28/40044	0.007911	0.0310058	0.01866	POLR3B/POLR3GL/POLR2E/POLR3C/POLR2F	5	REACTOME_RNA_POLYMERASE_III_TRANSCRIPTION_INITIATION_FROM_TYPE_3_PROMOTER	C2	CP:REACTOME
M16941	DACOSTA_ERCC3_ALLELE_XPCS_VS_TTD_UP	5/1820	28/40044	0.007911	0.0310058	0.01866	ANPEP/TGM2/CTSH/NNMT/E2F5	5	DACOSTA_ERCC3_ALLELE_XPCS_VS_TTD_UP	C2	CGP
M19580	KEGG_PENTOSE_AND_GLUCURONATE_INTERCONVERSIONS	5/1820	28/40044	0.007911	0.0310058	0.01866	XYLB/UGT1A6/UGT1A4/UGT2B4/UGT1A10	5	KEGG_PENTOSE_AND_GLUCURONATE_INTERCONVERSIONS	C2	CP:KEGG
M27716	REACTOME_RNA_POLYMERASE_III_TRANSCRIPTION_INITIATION_FROM_TYPE_1_PROMOTER	5/1820	28/40044	0.007911	0.0310058	0.01866	POLR3B/POLR3GL/POLR2E/POLR3C/POLR2F	5	REACTOME_RNA_POLYMERASE_III_TRANSCRIPTION_INITIATION_FROM_TYPE_1_PROMOTER	C2	CP:REACTOME
M5392	BERENJENO_ROCK_SIGNALING_NOT_VIA_RHOA_UP	5/1820	28/40044	0.007911	0.0310058	0.01866	TRIB3/EPHX1/CP/PTGR1/TNXB	5	BERENJENO_ROCK_SIGNALING_NOT_VIA_RHOA_UP	C2	CGP
M2248	BRUINS_UVC_RESPONSE_EARLY_LATE	24/1820	309/40044	0.00792483	0.0310548	0.0186895	PMVK/C8B/RRAS2/HCFC2/CRTC3/ZCCHC14/PLCD3/TOM1L1/ZC3H6/TADA2A/PGM2/GPX3/ZNF281/C16orf87/FOXK2/KCMF1/ZMYND8/MAP4/TGDS/SEC22A/CHD2/DHX33/RNF115/MVD	24	BRUINS_UVC_RESPONSE_EARLY_LATE	C2	CGP
M4281	REACTOME_NEUROTRANSMITTER_RELEASE_CYCLE	7/1820	51/40044	0.0079602	0.0311471	0.018745	SLC6A12/ABAT/SLC6A1/SLC38A2/SLC22A2/SLC22A1/LIN7A	7	REACTOME_NEUROTRANSMITTER_RELEASE_CYCLE	C2	CP:REACTOME
M9709	TAVOR_CEBPA_TARGETS_UP	7/1820	51/40044	0.0079602	0.0311471	0.018745	BCL2A1/IL1RN/SERPINF1/SECTM1/CD7/TANK/GGH	7	TAVOR_CEBPA_TARGETS_UP	C2	CGP
M2081	KARLSSON_TGFB1_TARGETS_DN	17/1820	195/40044	0.00798841	0.0311871	0.0187692	SCP2/FTH1/ZFP36L1/ACBD4/TGM2/TNIP1/GSTA1/ALAD/TMEM98/EPHX1/IGFBP4/NME1/TMEM176B/C4B/LAMP2/VAMP8/OSBPL9	17	KARLSSON_TGFB1_TARGETS_DN	C2	CGP
M5883	NABA_SECRETED_FACTORS	26/1820	343/40044	0.00799414	0.031199	0.0187763	XCL2/ANGPTL3/HCFC2/CCL16/CCL14/CCL3/NRTN/TNFSF14/IL1RN/CXCL2/INHBA/CCL15/INHBC/INHBE/ANGPTL4/SCUBE1/NRG1/TDGF1/GDF15/FST/ISM1/MST1L/MEGF9/FGF3/IL17A/CCL19	26	NABA_SECRETED_FACTORS	C2	CP
M11234	THEILGAARD_NEUTROPHIL_AT_SKIN_WOUND_DN	19/1820	227/40044	0.0080277	0.031314	0.0188455	PHC2/TPST2/TST/RAF1/MBD4/TOPBP1/POLR2J/WAS/JAK1/NCOA4/HHEX/CREBBP/ICAM3/SET/TBPL1/GTF2I/GNAT2/PPP1R12B/RGS14	19	THEILGAARD_NEUTROPHIL_AT_SKIN_WOUND_DN	C2	CGP
M15066	LIU_CMYB_TARGETS_UP	15/1820	164/40044	0.00804985	0.0313632	0.0188751	ZER1/ASS1/ECE1/EPHX1/AK4/IGFBP4/ICAM3/RAB11B/IL17RB/GLRX/HPCAL1/SOX9/PCTP/RRM2/IMPA2	15	LIU_CMYB_TARGETS_UP	C2	CGP
M2502	PHONG_TNF_RESPONSE_VIA_P38_PARTIAL	15/1820	164/40044	0.00804985	0.0313632	0.0188751	TRAPPC4/SMAD3/CXCL2/DUSP1/INHBA/SLC39A14/RXRA/MAFF/SLC12A7/IL6ST/TPST1/FLRT3/BID/TANK/B4GALT1	15	PHONG_TNF_RESPONSE_VIA_P38_PARTIAL	C2	CGP
M9143	FRIDMAN_SENESCENCE_UP	9/1820	77/40044	0.00812296	0.0316267	0.0190337	CYP1B1/F3/IGFBP1/RAB13/IGFBP4/FN1/SOD1/NRG1/OPTN	9	FRIDMAN_SENESCENCE_UP	C2	CGP
M2075	WHITFIELD_CELL_CYCLE_S	14/1820	149/40044	0.00816613	0.0317572	0.0191122	DEPDC7/NFE2L2/MBD4/ABCC2/PRIM1/SLC38A2/TTC31/ATAD2/MAN1A2/GCLM/NAB1/CCDC150/MEGF9/RRM2	14	WHITFIELD_CELL_CYCLE_S	C2	CGP
M10845	GOLDRATH_IMMUNE_MEMORY	8/1820	64/40044	0.00826584	0.0320679	0.0192992	AQP9/GOLIM4/CD160/ANGPTL4/IFNAR2/CHPT1/IL15RA/LPIN1	8	GOLDRATH_IMMUNE_MEMORY	C2	CGP
M999	HADDAD_T_LYMPHOCYTE_AND_NK_PROGENITOR_DN	8/1820	64/40044	0.00826584	0.0320679	0.0192992	IL6R/CCL3/ACSL4/SERPINF1/CST7/G0S2/CD7/RRM2	8	HADDAD_T_LYMPHOCYTE_AND_NK_PROGENITOR_DN	C2	CGP
M61	FISCHER_DIRECT_P53_TARGETS_META_ANALYSIS	24/1820	311/40044	0.00854635	0.0330073	0.0198646	F5/SLC30A1/COQ8A/KIAA1217/CEL/SMAD3/NUPR1/CCNG1/PTP4A1/PRKAB2/EI24/PPP4R3A/MGRN1/RAB1A/GPX1/GDF15/CMBL/TMEM64/BCL10/BORCS7/PANK1/DCP1B/LMNA/DHRS3	24	FISCHER_DIRECT_P53_TARGETS_META_ANALYSIS	C2	CGP
M39520	WP_REGULATION_OF_ACTIN_CYTOSKELETON	14/1820	150/40044	0.00864081	0.033333	0.0200606	RRAS2/F2/BDKRB2/CSK/RAF1/FGFR3/PAK3/WAS/PIP4K2A/CRK/FN1/CD14/FGF3/GNA12	14	WP_REGULATION_OF_ACTIN_CYTOSKELETON	C2	CP:WIKIPATHWAYS
M7094	MARKEY_RB1_ACUTE_LOF_DN	19/1820	229/40044	0.00877655	0.0336674	0.0202618	SERPING1/GATM/BCL2A1/NUPR1/HP/CCL3/C2/ACSL4/ADAR/TOR1AIP2/AK4/CTSH/IFIT3/GLRX/BID/FAM162A/GBP7/TOR3A/EGLN1	19	MARKEY_RB1_ACUTE_LOF_DN	C2	CGP
M27600	REACTOME_TRANSCRIPTION_COUPLED_NUCLEOTIDE_EXCISION_REPAIR_TC_NER_	9/1820	78/40044	0.0088217	0.0336674	0.0202618	POLR2D/RFC1/POLR2J/POLD2/POLR2E/POLE/ERCC4/HMGN1/POLR2F	9	REACTOME_TRANSCRIPTION_COUPLED_NUCLEOTIDE_EXCISION_REPAIR_TC_NER_	C2	CP:REACTOME
M12809	BOYAULT_LIVER_CANCER_SUBCLASS_G23_DN	3/1820	10/40044	0.00884282	0.0336674	0.0202618	SERPINF2/CDO1/SORD	3	BOYAULT_LIVER_CANCER_SUBCLASS_G23_DN	C2	CGP
M12882	KEGG_TAURINE_AND_HYPOTAURINE_METABOLISM	3/1820	10/40044	0.00884282	0.0336674	0.0202618	CSAD/CDO1/BAAT	3	KEGG_TAURINE_AND_HYPOTAURINE_METABOLISM	C2	CP:KEGG
M16834	BERENJENO_TRANSFORMED_BY_RHOA_REVERSIBLY_UP	3/1820	10/40044	0.00884282	0.0336674	0.0202618	GSTA1/UGT1A10/TNFRSF1B	3	BERENJENO_TRANSFORMED_BY_RHOA_REVERSIBLY_UP	C2	CGP
M26896	REACTOME_MAPK3_ERK1_ACTIVATION	3/1820	10/40044	0.00884282	0.0336674	0.0202618	IL6R/JAK1/IL6ST	3	REACTOME_MAPK3_ERK1_ACTIVATION	C2	CP:REACTOME
M26914	REACTOME_NEUROTRANSMITTER_CLEARANCE	3/1820	10/40044	0.00884282	0.0336674	0.0202618	COMT/SLC22A2/SLC22A1	3	REACTOME_NEUROTRANSMITTER_CLEARANCE	C2	CP:REACTOME
M27051	REACTOME_SYNTHESIS_OF_PYROPHOSPHATES_IN_THE_CYTOSOL	3/1820	10/40044	0.00884282	0.0336674	0.0202618	ITPK1/NUDT3/IP6K3	3	REACTOME_SYNTHESIS_OF_PYROPHOSPHATES_IN_THE_CYTOSOL	C2	CP:REACTOME
M27076	REACTOME_GLUCOCORTICOID_BIOSYNTHESIS	3/1820	10/40044	0.00884282	0.0336674	0.0202618	SERPINA6/HSD11B1/CYP21A2	3	REACTOME_GLUCOCORTICOID_BIOSYNTHESIS	C2	CP:REACTOME
M27706	REACTOME_KETONE_BODY_METABOLISM	3/1820	10/40044	0.00884282	0.0336674	0.0202618	HMGCS2/BDH1/ACAT1	3	REACTOME_KETONE_BODY_METABOLISM	C2	CP:REACTOME
M27709	REACTOME_MRNA_EDITING	3/1820	10/40044	0.00884282	0.0336674	0.0202618	A1CF/APOBEC2/ADAR	3	REACTOME_MRNA_EDITING	C2	CP:REACTOME
M3075	BIOCARTA_SET_PATHWAY	3/1820	10/40044	0.00884282	0.0336674	0.0202618	CREBBP/SET/ANP32A	3	BIOCARTA_SET_PATHWAY	C2	CP:BIOCARTA
M39481	WP_ETHANOL_METABOLISM_RESULTING_IN_PRODUCTION_OF_ROS_BY_CYP2E1	3/1820	10/40044	0.00884282	0.0336674	0.0202618	NFE2L2/MAFF/CYP2E1	3	WP_ETHANOL_METABOLISM_RESULTING_IN_PRODUCTION_OF_ROS_BY_CYP2E1	C2	CP:WIKIPATHWAYS
M39493	WP_METHYLATION_PATHWAYS	3/1820	10/40044	0.00884282	0.0336674	0.0202618	MAT1A/COMT/NNMT	3	WP_METHYLATION_PATHWAYS	C2	CP:WIKIPATHWAYS
M39538	WP_STEROID_BIOSYNTHESIS	3/1820	10/40044	0.00884282	0.0336674	0.0202618	F13B/CPN1/HSD17B1	3	WP_STEROID_BIOSYNTHESIS	C2	CP:WIKIPATHWAYS
M39539	WP_LEPTIN_AND_ADIPONECTIN	3/1820	10/40044	0.00884282	0.0336674	0.0202618	LEPR/PRKAA1/CPT1A	3	WP_LEPTIN_AND_ADIPONECTIN	C2	CP:WIKIPATHWAYS
M6706	MILICIC_FAMILIAL_ADENOMATOUS_POLYPOSIS_DN	3/1820	10/40044	0.00884282	0.0336674	0.0202618	C3/PYY/CCL19	3	MILICIC_FAMILIAL_ADENOMATOUS_POLYPOSIS_DN	C2	CGP
M801	REACTOME_ATF6_ATF6_ALPHA_ACTIVATES_CHAPERONE_GENES	3/1820	10/40044	0.00884282	0.0336674	0.0202618	NFYB/NFYC/NFYA	3	REACTOME_ATF6_ATF6_ALPHA_ACTIVATES_CHAPERONE_GENES	C2	CP:REACTOME
M96	BIOCARTA_FREE_PATHWAY	3/1820	10/40044	0.00884282	0.0336674	0.0202618	SOD1/GPX1/GSR	3	BIOCARTA_FREE_PATHWAY	C2	CP:BIOCARTA
M19766	WU_SILENCED_BY_METHYLATION_IN_BLADDER_CANCER	7/1820	52/40044	0.00884592	0.0336674	0.0202618	FMO5/GATM/ANPEP/FGL2/SELENOP/ERBB3/COBL	7	WU_SILENCED_BY_METHYLATION_IN_BLADDER_CANCER	C2	CGP
M5236	ROSS_AML_WITH_CBFB_MYH11_FUSION	7/1820	52/40044	0.00884592	0.0336674	0.0202618	DUSP6/NAGA/GRHPR/HPCAL1/MEGF9/PGM1/MEF2A	7	ROSS_AML_WITH_CBFB_MYH11_FUSION	C2	CGP
M5823	BROWNE_HCMV_INFECTION_1HR_UP	7/1820	52/40044	0.00884592	0.0336674	0.0202618	ATP2B2/FGFR3/CXCL2/NDST1/IL6ST/STUM/WIZ	7	BROWNE_HCMV_INFECTION_1HR_UP	C2	CGP
M17044	WANG_HCP_PROSTATE_CANCER	11/1820	106/40044	0.00886415	0.0336922	0.0202768	FTH1/RHOD/CYP1B1/DUSP1/ASS1/FN1/CEP57/MUC1/SECTM1/GRB10/B4GALT1	11	WANG_HCP_PROSTATE_CANCER	C2	CGP
M52	MACAEVA_PBMC_RESPONSE_TO_IR	11/1820	106/40044	0.00886415	0.0336922	0.0202768	F5/CCNG1/PTP4A1/EI24/PPP4R3A/MAP4K4/NDUFAF6/METTL7A/CMBL/PANK1/DCP1B	11	MACAEVA_PBMC_RESPONSE_TO_IR	C2	CGP
M12369	RICKMAN_METASTASIS_DN	21/1820	262/40044	0.00888961	0.0337744	0.0203263	ADAMTSL4/FCER1G/KRT17/SDC1/TBC1D10A/LRRC8A/RXRA/TBC1D2/PPP2R1B/HSD17B1/POLR2E/PRODH/MAP2K7/MRPL4/PDLIM1/MUC1/SECTM1/LMNA/RNF126/PAX8/RGS14	21	RICKMAN_METASTASIS_DN	C2	CGP
M19170	MULLIGHAN_NPM1_MUTATED_SIGNATURE_1_UP	21/1820	262/40044	0.00888961	0.0337744	0.0203263	CRP/CYP2C18/TECTA/CAT/METAP2/NFE2L2/TST/TMEM14A/FEM1B/UBE2K/SELENOP/SDS/METTL7A/CCDC15/MYO1C/GTSE1/NEK7/HMGB1/TANK/TJP2/MCHR1	21	MULLIGHAN_NPM1_MUTATED_SIGNATURE_1_UP	C2	CGP
M27557	REACTOME_MAP2K_AND_MAPK_ACTIVATION	6/1820	40/40044	0.00890924	0.0337744	0.0203263	CSK/RAF1/FGB/FGA/FGG/FN1	6	REACTOME_MAP2K_AND_MAPK_ACTIVATION	C2	CP:REACTOME
M4988	JAERVINEN_AMPLIFIED_IN_LARYNGEAL_CANCER	6/1820	40/40044	0.00890924	0.0337744	0.0203263	GNPAT/C1orf131/SNRPD3/TOPBP1/KLHL7/NR1I3	6	JAERVINEN_AMPLIFIED_IN_LARYNGEAL_CANCER	C2	CGP
M8323	KRASNOSELSKAYA_ILF3_TARGETS_UP	6/1820	40/40044	0.00890924	0.0337744	0.0203263	BDKRB2/APOE/CFH/XAF1/IL6ST/IFIT3	6	KRASNOSELSKAYA_ILF3_TARGETS_UP	C2	CGP
M27582	REACTOME_DNA_DOUBLE_STRAND_BREAK_REPAIR	15/1820	166/40044	0.0089563	0.0339417	0.0204269	TOPBP1/RFC1/POLD2/CHEK2/XRCC6/PPP4R2/H2BC1/H4C9/SPIDR/POLE/TDP2/ERCC4/KPNA2/NSD2/SIRT6	15	REACTOME_DNA_DOUBLE_STRAND_BREAK_REPAIR	C2	CP:REACTOME
M17083	MORI_MATURE_B_LYMPHOCYTE_UP	10/1820	92/40044	0.00897784	0.0339953	0.0204592	ZFP36L1/APOE/SAMHD1/RAP1GDS1/MAN1A1/PIP4K2A/CTSH/PXK/FAM76B/RGS14	10	MORI_MATURE_B_LYMPHOCYTE_UP	C2	CGP
M1736	GAVIN_FOXP3_TARGETS_CLUSTER_P7	10/1820	92/40044	0.00897784	0.0339953	0.0204592	SOCS2/LDLRAD4/AFP/GSTA1/MBNL3/TMEM64/RABGAP1L/RESF1/CYFIP1/GRAMD2B	10	GAVIN_FOXP3_TARGETS_CLUSTER_P7	C2	CGP
M27771	REACTOME_RAB_GERANYLGERANYLATION	8/1820	65/40044	0.00905976	0.0342492	0.020612	CHML/RAB26/RAB43/RAB13/RAB11B/RAB1A/CHM/RAB33B	8	REACTOME_RAB_GERANYLGERANYLATION	C2	CP:REACTOME
M38994	REACTOME_SIGNALING_BY_BRAF_AND_RAF_FUSIONS	8/1820	65/40044	0.00905976	0.0342492	0.020612	CSK/RAF1/FGB/FGA/FGG/FN1/AGGF1/LMNA	8	REACTOME_SIGNALING_BY_BRAF_AND_RAF_FUSIONS	C2	CP:REACTOME
M11266	KEGG_LYSOSOME	12/1820	121/40044	0.00913591	0.0344734	0.0207469	AP1M1/NAGA/LAMP1/CTSH/NAGLU/IDUA/GM2A/ARSB/ARSG/LAMP2/CTSK/GLB1	12	KEGG_LYSOSOME	C2	CP:KEGG
M366	LANDIS_ERBB2_BREAST_TUMORS_324_UP	14/1820	151/40044	0.00913701	0.0344734	0.0207469	FRRS1/CMAS/DUSP6/SOCS2/TOM1L1/F3/CXCL2/ACSL4/NDST1/RRM2/CLDN3/ERBB3/ELL2/SLC29A1	14	LANDIS_ERBB2_BREAST_TUMORS_324_UP	C2	CGP
M11350	KYNG_DNA_DAMAGE_DN	16/1820	182/40044	0.00914654	0.034498	0.0207617	SAA1/RHOD/CXCL2/ATOX1/IL11RA/PRKAB2/FMO4/CREBBP/RAB11B/FN1/SOD1/ITGB5/GLRX/NNMT/SEM1/POLR2F	16	KYNG_DNA_DAMAGE_DN	C2	CGP
M2386	GILDEA_METASTASIS	5/1820	29/40044	0.009208	0.0345155	0.0207723	IGFBP4/FN1/SLC2A10/AKR1C3/VAMP5	5	GILDEA_METASTASIS	C2	CGP
M27462	REACTOME_PIWI_INTERACTING_RNA_PIRNA_BIOGENESIS	5/1820	29/40044	0.009208	0.0345155	0.0207723	POLR2D/POLR2J/POLR2E/MOV10L1/POLR2F	5	REACTOME_PIWI_INTERACTING_RNA_PIRNA_BIOGENESIS	C2	CP:REACTOME
M2451	PLASARI_TGFB1_SIGNALING_VIA_NFIC_1HR_DN	11/1820	107/40044	0.00948539	0.0353935	0.0213006	RBFOX2/CDO1/NFIB/GPC3/GPC6/CREBBP/SPTBN1/CD14/RESF1/COL2A1/PLEKHG1	11	PLASARI_TGFB1_SIGNALING_VIA_NFIC_1HR_DN	C2	CGP
M1611	WENG_POR_TARGETS_GLOBAL_UP	4/1820	19/40044	0.00953108	0.0354418	0.0213297	FDPS/CYP2C18/CYP2B6/MSMO1	4	WENG_POR_TARGETS_GLOBAL_UP	C2	CGP
M18954	MANN_RESPONSE_TO_AMIFOSTINE_UP	4/1820	19/40044	0.00953108	0.0354418	0.0213297	CAT/ZFP36L1/GDF15/GSR	4	MANN_RESPONSE_TO_AMIFOSTINE_UP	C2	CGP
M27362	REACTOME_NA_CL_DEPENDENT_NEUROTRANSMITTER_TRANSPORTERS	4/1820	19/40044	0.00953108	0.0354418	0.0213297	SLC6A12/SLC6A1/SLC22A2/SLC22A1	4	REACTOME_NA_CL_DEPENDENT_NEUROTRANSMITTER_TRANSPORTERS	C2	CP:REACTOME
M27449	REACTOME_AFLATOXIN_ACTIVATION_AND_DETOXIFICATION	4/1820	19/40044	0.00953108	0.0354418	0.0213297	AKR7L/CYP2A13/CYP3A5/CYP3A4	4	REACTOME_AFLATOXIN_ACTIVATION_AND_DETOXIFICATION	C2	CP:REACTOME
M27739	REACTOME_SIGNALING_BY_FGFR2_IIIA_TM	4/1820	19/40044	0.00953108	0.0354418	0.0213297	POLR2D/POLR2J/POLR2E/POLR2F	4	REACTOME_SIGNALING_BY_FGFR2_IIIA_TM	C2	CP:REACTOME
M3737	PUIFFE_INVASION_INHIBITED_BY_ASCITES_UP	9/1820	79/40044	0.00956502	0.0354418	0.0213297	XKR8/F3/SIAH2/ABCC2/IGFBP4/ASB9/AKR1C3/KPNA2/GCLM	9	PUIFFE_INVASION_INHIBITED_BY_ASCITES_UP	C2	CGP
M39824	WP_REGULATORY_CIRCUITS_OF_THE_STAT3_SIGNALING_PATHWAY	9/1820	79/40044	0.00956502	0.0354418	0.0213297	IL6R/GHR/IL11RA/MTOR/JAK1/CREBBP/IL6ST/IFNAR2/IL15RA	9	WP_REGULATORY_CIRCUITS_OF_THE_STAT3_SIGNALING_PATHWAY	C2	CP:WIKIPATHWAYS
M6670	TAKEDA_TARGETS_OF_NUP98_HOXA9_FUSION_3D_UP	16/1820	183/40044	0.00961262	0.0354418	0.0213297	HLX/ERMAP/SERPING1/SDSL/CYP1A1/TRIM25/STAT2/IGFBP4/XAF1/SHFL/VNN1/IFIT3/IRF1-AS1/ARHGAP22/CLSTN3/CAV1	16	TAKEDA_TARGETS_OF_NUP98_HOXA9_FUSION_3D_UP	C2	CGP
M39664	WP_APOPTOSIS_MODULATION_AND_SIGNALING	10/1820	93/40044	0.00966098	0.0354418	0.0213297	BCL2L10/BCL2A1/IL1R1/HSPA1A/BID/BNIP3/MIR7846/TNFRSF1B/TOLLIP/SEPTIN4	10	WP_APOPTOSIS_MODULATION_AND_SIGNALING	C2	CP:WIKIPATHWAYS
M6866	MISSIAGLIA_REGULATED_BY_METHYLATION_DN	12/1820	122/40044	0.00972548	0.0355859	0.0214165	CYP2J2/RAB26/MSH6/POLD2/ARHGAP19/PRIM1/SHMT1/TK1/FASN/HDHD5/HMGB1/CAV1	12	MISSIAGLIA_REGULATED_BY_METHYLATION_DN	C2	CGP
M3026	CHUNG_BLISTER_CYTOTOXICITY_UP	13/1820	137/40044	0.00976457	0.0357063	0.0214889	SLC43A3/SERPING1/ETFB/ATOX1/RAB13/AKR1A1/CYB5A/SOD1/TBL2/CD81/DCP1B/SEM1/MYO7A	13	CHUNG_BLISTER_CYTOTOXICITY_UP	C2	CGP
M6451	ODONNELL_TFRC_TARGETS_DN	13/1820	137/40044	0.00976457	0.0357063	0.0214889	ASPM/CPNE6/NRTN/TADA2A/FETUB/FKBP5/GALT/CKAP2L/LRRC58/FAM83D/GTSE1/RRM2/NSD2	13	ODONNELL_TFRC_TARGETS_DN	C2	CGP
M2546	DUNNE_TARGETS_OF_AML1_MTG8_FUSION_UP	7/1820	53/40044	0.00980178	0.0357188	0.0214964	IL6R/CAT/NKG7/ICAM3/CST7/CD302/LIN7A	7	DUNNE_TARGETS_OF_AML1_MTG8_FUSION_UP	C2	CGP
M8276	REACTOME_NUCLEAR_RECEPTOR_TRANSCRIPTION_PATHWAY	7/1820	53/40044	0.00980178	0.0357188	0.0214964	NR0B2/NR1H4/HNF4A/PPARA/RXRA/NR1I3/NR1I2	7	REACTOME_NUCLEAR_RECEPTOR_TRANSCRIPTION_PATHWAY	C2	CP:REACTOME
M9936	PAPASPYRIDONOS_UNSTABLE_ATEROSCLEROTIC_PLAQUE_UP	7/1820	53/40044	0.00980178	0.0357188	0.0214964	DUSP6/CXCL2/LAMP1/IFIT3/GM2A/TDP2/PAPSS2	7	PAPASPYRIDONOS_UNSTABLE_ATEROSCLEROTIC_PLAQUE_UP	C2	CGP
M10277	MULLIGHAN_NPM1_SIGNATURE_3_UP	25/1820	332/40044	0.00990828	0.0357188	0.0214964	CRP/CAT/CELF1/METAP2/NFE2L2/TST/TMEM14A/FGL1/FEM1B/UBE2K/SELENOP/SDS/METTL7A/CCDC15/MYO1C/GTSE1/NEK7/HMGB1/TANK/RESF1/TLK1/ZXDC/TJP2/MCHR1/GNA12	25	MULLIGHAN_NPM1_SIGNATURE_3_UP	C2	CGP
M39682	WP_PATHWAYS_AFFECTED_IN_ADENOID_CYSTIC_CARCINOMA	8/1820	66/40044	0.00990917	0.0357188	0.0214964	RAF1/NFIB/CREBBP/UHRF1/CHEK2/CMTR2/TLK1/CEBPA	8	WP_PATHWAYS_AFFECTED_IN_ADENOID_CYSTIC_CARCINOMA	C2	CP:WIKIPATHWAYS
M2582	DURAND_STROMA_NS_UP	15/1820	168/40044	0.00994176	0.0357188	0.0214964	KIAA1217/FRAT1/DUSP6/SLC16A13/NIPSNAP1/FETUB/MAN1A1/SLC25A33/IL1RL2/OVGP1/GDF15/CMBL/TMEM170B/CTSK/RBM12B	15	DURAND_STROMA_NS_UP	C2	CGP
M2588	SMIRNOV_RESPONSE_TO_IR_6HR_UP	15/1820	168/40044	0.00994176	0.0357188	0.0214964	SLC30A1/COQ8A/C11orf24/SOCS2/LDLRAD4/SDC1/CCNG1/RXRA/EI24/MAP4K4/RAB1A/METTL7A/GDF15/CYP4F3/LMNA	15	SMIRNOV_RESPONSE_TO_IR_6HR_UP	C2	CGP
M1978	ONO_AML1_TARGETS_DN	6/1820	41/40044	0.0100441	0.0357188	0.0214964	SOCS2/IRF4/IGFBP4/CD81/ITGAE/IL17A	6	ONO_AML1_TARGETS_DN	C2	CGP
M34004	BLANCO_MELO_INFLUENZA_A_INFECTION_A594_CELLS_UP	6/1820	41/40044	0.0100441	0.0357188	0.0214964	DUSP6/CPM/NME1/MTFR1/TMEM170B/ZFAND2A	6	BLANCO_MELO_INFLUENZA_A_INFECTION_A594_CELLS_UP	C2	CGP
M3471	AMIT_EGF_RESPONSE_120_MCF10A	6/1820	41/40044	0.0100441	0.0357188	0.0214964	DUSP6/MRGBP/MAFF/GDF15/BCL10/EIF1	6	AMIT_EGF_RESPONSE_120_MCF10A	C2	CGP
M7062	ELVIDGE_HIF1A_AND_HIF2A_TARGETS_UP	6/1820	41/40044	0.0100441	0.0357188	0.0214964	SLC25A44/SOCS2/SLC35C1/RRS1/TOR3A/SLC29A1	6	ELVIDGE_HIF1A_AND_HIF2A_TARGETS_UP	C2	CGP
M2336	YAO_TEMPORAL_RESPONSE_TO_PROGESTERONE_CLUSTER_17	16/1820	184/40044	0.0100973	0.0357188	0.0214964	TRAPPC4/SERPINA1/CCDC12/ADSL/EI24/NME1-NME2/SET/CMBL/EIF1AX/PSMA7/GCLM/FAM162A/LMNA/PUF60/MRPS11/PSMB6	16	YAO_TEMPORAL_RESPONSE_TO_PROGESTERONE_CLUSTER_17	C2	CGP
M39746	WP_THERMOGENESIS	11/1820	108/40044	0.0101396	0.0357188	0.0214964	ADCY10/CPT2/CREB3L3/KLB/PRKAA1/ACSL4/MTOR/PRKAB2/CPT1A/MGLL/SIRT6	11	WP_THERMOGENESIS	C2	CP:WIKIPATHWAYS
M1796	ZHENG_GLIOBLASTOMA_PLASTICITY_UP	20/1820	249/40044	0.0102611	0.036095	0.0217228	ASPM/DUSP6/A2M/SOCS2/NUPR1/F3/ASS1/IGFBP4/TK1/UHRF1/SH3BP4/CP/POLE/ALDH1L1/ZNF367/C4B/RRM2/CD302/DECR1/CEBPA	20	ZHENG_GLIOBLASTOMA_PLASTICITY_UP	C2	CGP
M13788	MCBRYAN_PUBERTAL_BREAST_5_6WK_UP	12/1820	123/40044	0.0103441	0.0363461	0.0218739	SOCS2/ANPEP/ACSF2/EHHADH/SIAH2/SFXN1/NIPAL2/TLCD4/HSPA1B/MTARC1/TJP2/ERBB3	12	MCBRYAN_PUBERTAL_BREAST_5_6WK_UP	C2	CGP
M1784	KAN_RESPONSE_TO_ARSENIC_TRIOXIDE	12/1820	123/40044	0.0103441	0.0363461	0.0218739	SLC30A1/SOCS2/NUPR1/TRIB3/AK4/HSPA1B/HSPA1A/GDF15/GLRX/AKR1C3/FAM162A/RRM2	12	KAN_RESPONSE_TO_ARSENIC_TRIOXIDE	C2	CGP
M5686	MARKEY_RB1_CHRONIC_LOF_DN	12/1820	123/40044	0.0103441	0.0363461	0.0218739	NUPR1/CCL3/APOE/TFPI/GSTA1/CFH/PLD3/CP/CD14/H2BC1/FBXO9/PON2	12	MARKEY_RB1_CHRONIC_LOF_DN	C2	CGP
M1435	GALINDO_IMMUNE_RESPONSE_TO_ENTEROTOXIN	9/1820	80/40044	0.0103546	0.0363461	0.0218739	ITGA5/CCL3/BCL3/IL1RN/TNIP1/DUSP1/CD14/GLRX/BCL10	9	GALINDO_IMMUNE_RESPONSE_TO_ENTEROTOXIN	C2	CGP
M6121	REACTOME_INITIAL_TRIGGERING_OF_COMPLEMENT	9/1820	80/40044	0.0103546	0.0363461	0.0218739	CRP/MBL2/C3/MASP1/C2/MASP2/C1S/C4B/C4A	9	REACTOME_INITIAL_TRIGGERING_OF_COMPLEMENT	C2	CP:REACTOME
M2840	CHARAFE_BREAST_CANCER_LUMINAL_VS_BASAL_UP	28/1820	385/40044	0.0103733	0.036406	0.02191	HMGCS2/SLC25A44/TTC9/RSAD1/ZNF444/IQSEC1/TNIP1/TBL1X/MGRN1/CHDH/KIAA0232/ELOVL2/TCAF1/ZNF398/POLE/TBC1D16/SLC2A10/FAM110B/SLC38A10/ERGIC1/MEGF9/RNF103/ETNK2/ZMIZ1/HPX/ERBB3/LIN7A/PATZ1	28	CHARAFE_BREAST_CANCER_LUMINAL_VS_BASAL_UP	C2	CGP
M18108	NIKOLSKY_MUTATED_AND_AMPLIFIED_IN_BREAST_CANCER	10/1820	94/40044	0.010383	0.0364182	0.0219173	SLCO2B1/ZCCHC14/TRIM25/HCN3/POP1/ATRN/ZMIZ1/MYO7A/DGKE/SEPTIN4	10	NIKOLSKY_MUTATED_AND_AMPLIFIED_IN_BREAST_CANCER	C2	CGP
M4235	GRAHAM_CML_DIVIDING_VS_NORMAL_QUIESCENT_DN	10/1820	94/40044	0.010383	0.0364182	0.0219173	HLX/DUSP6/TFPI/CXCL2/INHBA/SPTBN1/VNN1/AKR1C3/OPTN/CCL19	10	GRAHAM_CML_DIVIDING_VS_NORMAL_QUIESCENT_DN	C2	CGP
M2395	SERVITJA_ISLET_HNF1A_TARGETS_UP	15/1820	169/40044	0.0104655	0.0366795	0.0220746	SERPINA9/SMAD3/APOE/SDC1/CYP1B1/TGM2/COL18A1/GSTA1/ASS1/C1S/MAP4/FST/HPS1/SEPTIN4/SCARA3	15	SERVITJA_ISLET_HNF1A_TARGETS_UP	C2	CGP
M2486	GUILLAUMOND_KLF10_TARGETS_DN	5/1820	30/40044	0.0106443	0.0372154	0.0223971	AQP9/SLC2A2/VNN1/CHPT1/PAPSS2	5	GUILLAUMOND_KLF10_TARGETS_DN	C2	CGP
M9729	WIKMAN_ASBESTOS_LUNG_CANCER_DN	5/1820	30/40044	0.0106443	0.0372154	0.0223971	FGL2/GLRX/MYO7A/SIRT6/PATZ1	5	WIKMAN_ASBESTOS_LUNG_CANCER_DN	C2	CGP
M14233	MARSON_FOXP3_TARGETS_UP	8/1820	67/40044	0.0108163	0.0377243	0.0227034	NKG7/SAMHD1/EPHX1/CYB5A/CD81/GM2A/MYO1C/OSBPL9	8	MARSON_FOXP3_TARGETS_UP	C2	CGP
M9826	VANTVEER_BREAST_CANCER_METASTASIS_DN	11/1820	109/40044	0.010828	0.0377243	0.0227034	ASPM/TK1/CP/ARMC1/PALM2AKAP2/CDC42BPA/ATAD2/BNIP3/CMC2/GGH/GNAZ	11	VANTVEER_BREAST_CANCER_METASTASIS_DN	C2	CGP
M1284	SHETH_LIVER_CANCER_VS_TXNIP_LOSS_PAM6	7/1820	54/40044	0.0108308	0.0377243	0.0227034	LEPR/UHRF1/APLNR/PER2/RRM2/ELK4/HMG20A	7	SHETH_LIVER_CANCER_VS_TXNIP_LOSS_PAM6	C2	CGP
M17866	KYNG_DNA_DAMAGE_BY_UV	7/1820	54/40044	0.0108308	0.0377243	0.0227034	NFYB/SLC6A12/IL11RA/PRKAB2/ALDH8A1/GM2A/SIRT5	7	KYNG_DNA_DAMAGE_BY_UV	C2	CGP
M3896	KEGG_INOSITOL_PHOSPHATE_METABOLISM	7/1820	54/40044	0.0108308	0.0377243	0.0227034	MINPP1/PLCD3/OCRL/PIP4K2A/ITPK1/IMPA2/IMPA1	7	KEGG_INOSITOL_PHOSPHATE_METABOLISM	C2	CP:KEGG
M15112	WONG_MITOCHONDRIA_GENE_MODULE	18/1820	218/40044	0.0110473	0.0383566	0.0230839	HMGCS2/SCP2/NIPSNAP1/ATOX1/CPT1A/CYB5A/GPX4/HSCB/CP/ATP13A3/CHDH/GSTO1/SLC16A5/ACAT1/SLC40A1/DECR1/FH/GSR	18	WONG_MITOCHONDRIA_GENE_MODULE	C2	CGP
M19867	ALCALAY_AML_BY_NPM1_LOCALIZATION_DN	16/1820	186/40044	0.0111247	0.0386078	0.0232351	ALDH4A1/NINJ2/MAN1A1/SERPINF1/TK1/PALM2AKAP2/PXMP2/POLE/ASB9/ACAT1/USP13/HPCAL1/RRM2/DHRS3/PLXNC1/HAAO	16	ALCALAY_AML_BY_NPM1_LOCALIZATION_DN	C2	CGP
M2580	LIM_MAMMARY_LUMINAL_MATURE_DN	10/1820	95/40044	0.0111454	0.0386389	0.0232538	AQP9/RASL12/APOE/NRTN/SOX10/NFIB/MAP4K4/TPST1/PALM2AKAP2/TSHZ2	10	LIM_MAMMARY_LUMINAL_MATURE_DN	C2	CGP
M5466	WINTER_HYPOXIA_UP	10/1820	95/40044	0.0111454	0.0386389	0.0232538	KRT17/PYGL/HES2/AK4/NME1/ANGPTL4/MRGBP/PVR/PSMA7/BNIP3	10	WINTER_HYPOXIA_UP	C2	CGP
M18536	FALVELLA_SMOKERS_WITH_LUNG_CANCER	9/1820	81/40044	0.0111922	0.0387836	0.0233409	CYP1A1/FGG/DUSP1/FKBP5/C1S/IL6ST/EIF1/MVD/ENG	9	FALVELLA_SMOKERS_WITH_LUNG_CANCER	C2	CGP
M1415	BYSTROEM_CORRELATED_WITH_IL5_UP	6/1820	42/40044	0.011278	0.0390163	0.0234809	CTSH/NUCB1/MAP4K4/SET/ALOX15/VAMP8	6	BYSTROEM_CORRELATED_WITH_IL5_UP	C2	CGP
M16561	JAZAERI_BREAST_CANCER_BRCA1_VS_BRCA2_DN	6/1820	42/40044	0.011278	0.0390163	0.0234809	CSNK1E/PON1/GOLGA1/RCL1/SUGP2/ITGAE	6	JAZAERI_BREAST_CANCER_BRCA1_VS_BRCA2_DN	C2	CGP
M2523	ZHAN_MULTIPLE_MYELOMA_DN	6/1820	42/40044	0.011278	0.0390163	0.0234809	A2M/PYGL/APOC1/APOE/HHEX/CTSH	6	ZHAN_MULTIPLE_MYELOMA_DN	C2	CGP
M39418	WP_MELATONIN_METABOLISM_AND_EFFECTS	6/1820	42/40044	0.011278	0.0390163	0.0234809	CYP1A1/APOE/CYP1B1/CSNK1E/ECE1/PER2	6	WP_MELATONIN_METABOLISM_AND_EFFECTS	C2	CP:WIKIPATHWAYS
M39744	WP_FIBRIN_COMPLEMENT_RECEPTOR_3_SIGNALING_PATHWAY	6/1820	42/40044	0.011278	0.0390163	0.0234809	FGB/FGA/FGG/PLG/CD14/TICAM1	6	WP_FIBRIN_COMPLEMENT_RECEPTOR_3_SIGNALING_PATHWAY	C2	CP:WIKIPATHWAYS
M7566	CHEN_LVAD_SUPPORT_OF_FAILING_HEART_DN	6/1820	42/40044	0.011278	0.0390163	0.0234809	F5/CLCN3/C6/CD14/APLNR/G0S2	6	CHEN_LVAD_SUPPORT_OF_FAILING_HEART_DN	C2	CGP
M17411	KEGG_JAK_STAT_SIGNALING_PATHWAY	14/1820	155/40044	0.01135	0.039242	0.0236167	IL6R/LEPR/IL23R/SOCS2/GHR/IL11RA/JAK1/STAT2/CREBBP/STAT5B/CBLC/IL6ST/IFNAR2/IL15RA	14	KEGG_JAK_STAT_SIGNALING_PATHWAY	C2	CP:KEGG
M1457	GREENBAUM_E2A_TARGETS_DN	4/1820	20/40044	0.0114922	0.0395969	0.0238303	XRCC6/DESI1/GM2A/MYO7A	4	GREENBAUM_E2A_TARGETS_DN	C2	CGP
M2273	ZHU_SKIL_TARGETS_UP	4/1820	20/40044	0.0114922	0.0395969	0.0238303	DENND2B/IGFBP1/ECM2/FN1	4	ZHU_SKIL_TARGETS_UP	C2	CGP
M2346	TORCHIA_TARGETS_OF_EWSR1_FLI1_FUSION_TOP20_UP	4/1820	20/40044	0.0114922	0.0395969	0.0238303	HMGCS2/CDA/APOE/SLAMF1	4	TORCHIA_TARGETS_OF_EWSR1_FLI1_FUSION_TOP20_UP	C2	CGP
M2935	LAMB_CCND1_TARGETS	4/1820	20/40044	0.0114922	0.0395969	0.0238303	SMAD3/HSPA1B/HSPA1A/EFNA1	4	LAMB_CCND1_TARGETS	C2	CGP
M39751	WP_HEREDITARY_LEIOMYOMATOSIS_AND_RENAL_CELL_CARCINOMA_PATHWAY	4/1820	20/40044	0.0114922	0.0395969	0.0238303	ACACB/NFE2L2/PRKAA1/EGLN1	4	WP_HEREDITARY_LEIOMYOMATOSIS_AND_RENAL_CELL_CARCINOMA_PATHWAY	C2	CP:WIKIPATHWAYS
M4435	YAO_HOXA10_TARGETS_VIA_PROGESTERONE_DN	4/1820	20/40044	0.0114922	0.0395969	0.0238303	PIGR/AOC1/FN1/FST	4	YAO_HOXA10_TARGETS_VIA_PROGESTERONE_DN	C2	CGP
M511	REACTOME_SIGNALING_BY_NODAL	4/1820	20/40044	0.0114922	0.0395969	0.0238303	PCSK6/SMAD3/SMAD4/TDGF1	4	REACTOME_SIGNALING_BY_NODAL	C2	CP:REACTOME
M2619	ZWANG_EGF_INTERVAL_UP	11/1820	110/40044	0.0115515	0.0397715	0.0239354	UAP1/SLC34A1/ACSL4/RBM14/ATP13A3/CHDH/AKR1D1/KRTAP5-10/PANK1/SLC10A5/RBM12B	11	ZWANG_EGF_INTERVAL_UP	C2	CGP
M7927	REACTOME_NUCLEOTIDE_EXCISION_REPAIR	11/1820	110/40044	0.0115515	0.0397715	0.0239354	CHD1L/POLR2D/INO80C/RFC1/POLR2J/POLD2/POLR2E/POLE/ERCC4/HMGN1/POLR2F	11	REACTOME_NUCLEOTIDE_EXCISION_REPAIR	C2	CP:REACTOME
M687	LIN_NPAS4_TARGETS_UP	15/1820	171/40044	0.011578	0.0398287	0.0239698	DHCR24/FAM107B/ST6GAL1/CCNG1/FAM8A1/PTP4A1/CDK14/PRKAB2/AK4/ITPK1/SEPHS2/RNF152/ABCF1/CFAP97/IMPA1	15	LIN_NPAS4_TARGETS_UP	C2	CGP
M27484	REACTOME_C_TYPE_LECTIN_RECEPTORS_CLRS_	13/1820	140/40044	0.0115854	0.0398287	0.0239698	FCER1G/RAF1/PAK3/PSMC3/CREBBP/ICAM3/PSMF1/BCL10/PSMA7/MUC1/TAB3/SEM1/PSMB6	13	REACTOME_C_TYPE_LECTIN_RECEPTORS_CLRS_	C2	CP:REACTOME
M617	HOLLERN_EMT_BREAST_TUMOR_UP	13/1820	140/40044	0.0115854	0.0398287	0.0239698	HLX/C11orf24/ITGA5/AOX1/WAS/CFH/HHEX/IGFBP4/FN1/SPTBN1/MATN2/PVR/SCARA3	13	HOLLERN_EMT_BREAST_TUMOR_UP	C2	CGP
M929	SABATES_COLORECTAL_ADENOMA_UP	13/1820	140/40044	0.0115854	0.0398287	0.0239698	REG4/ALDH4A1/C4BPB/EPHX4/ARNTL2/CPS1/CLDN1/CXCL2/INHBA/CLDN2/TDGF1/CYP4X1/RRM2	13	SABATES_COLORECTAL_ADENOMA_UP	C2	CGP
M1014	REACTOME_INTERLEUKIN_6_SIGNALING	3/1820	11/40044	0.011752	0.0401674	0.0241737	IL6R/JAK1/IL6ST	3	REACTOME_INTERLEUKIN_6_SIGNALING	C2	CP:REACTOME
M10198	FUNG_IL2_SIGNALING_2	3/1820	11/40044	0.011752	0.0401674	0.0241737	SLC30A1/CCL3/IRF4	3	FUNG_IL2_SIGNALING_2	C2	CGP
M1499	WHITESIDE_CISPLATIN_RESISTANCE_UP	3/1820	11/40044	0.011752	0.0401674	0.0241737	FASN/GDF15/ERBB3	3	WHITESIDE_CISPLATIN_RESISTANCE_UP	C2	CGP
M2220	KEGG_FOLATE_BIOSYNTHESIS	3/1820	11/40044	0.011752	0.0401674	0.0241737	QDPR/GGH/FPGS	3	KEGG_FOLATE_BIOSYNTHESIS	C2	CP:KEGG
M27086	REACTOME_BIOTIN_TRANSPORT_AND_METABOLISM	3/1820	11/40044	0.011752	0.0401674	0.0241737	ACACB/BTD/PCCA	3	REACTOME_BIOTIN_TRANSPORT_AND_METABOLISM	C2	CP:REACTOME
M27184	REACTOME_INTERACTION_WITH_CUMULUS_CELLS_AND_THE_ZONA_PELLUCIDA	3/1820	11/40044	0.011752	0.0401674	0.0241737	OVGP1/ADAM21/B4GALT1	3	REACTOME_INTERACTION_WITH_CUMULUS_CELLS_AND_THE_ZONA_PELLUCIDA	C2	CP:REACTOME
M27719	REACTOME_MITOCHONDRIAL_FATTY_ACID_BETA_OXIDATION_OF_SATURATED_FATTY_ACIDS	3/1820	11/40044	0.011752	0.0401674	0.0241737	ACADM/HADHB/HADHA	3	REACTOME_MITOCHONDRIAL_FATTY_ACID_BETA_OXIDATION_OF_SATURATED_FATTY_ACIDS	C2	CP:REACTOME
M18501	DANG_REGULATED_BY_MYC_UP	8/1820	68/40044	0.0117833	0.0402447	0.0242202	UAP1/SNRPD3/SLC6A1/SFXN1/SEPHS2/SHMT1/STAT5B/TK1	8	DANG_REGULATED_BY_MYC_UP	C2	CGP
M1729	GAVIN_FOXP3_TARGETS_CLUSTER_T4	10/1820	96/40044	0.0119494	0.0407634	0.0245324	FAM107B/SOCS2/IRF4/GPX4/P2RX7/RESF1/CYFIP1/ITGAE/AHCY/DRG1	10	GAVIN_FOXP3_TARGETS_CLUSTER_T4	C2	CGP
M988	RUIZ_TNC_TARGETS_UP	14/1820	156/40044	0.0119636	0.0407879	0.0245471	CAT/A2M/APOE/IL1R1/COL18A1/MAN1A1/ACSL4/SELENOP/METTL7A/GDF15/SLC2A10/FAM110B/RESF1/IMPA2	14	RUIZ_TNC_TARGETS_UP	C2	CGP
M27626	REACTOME_ONCOGENIC_MAPK_SIGNALING	9/1820	82/40044	0.0120794	0.0411523	0.0247664	DUSP6/CSK/RAF1/FGB/FGA/FGG/FN1/AGGF1/LMNA	9	REACTOME_ONCOGENIC_MAPK_SIGNALING	C2	CP:REACTOME
M34028	BLANCO_MELO_COVID19_SARS_COV_2_POS_PATIENT_LUNG_TISSUE_UP	15/1820	172/40044	0.0121679	0.0414169	0.0249257	FCER1G/F5/CDA/AQP9/BCL2A1/TNFSF14/IL1RN/C6/CLDN2/WAS/SHFL/IFIT3/CYP4F3/LINC01093/CCL19	15	BLANCO_MELO_COVID19_SARS_COV_2_POS_PATIENT_LUNG_TISSUE_UP	C2	CGP
M9740	TAKEDA_TARGETS_OF_NUP98_HOXA9_FUSION_8D_DN	17/1820	204/40044	0.0121864	0.0414554	0.0249488	ADORA3/F5/SLCO2B1/AOC1/SERPINA1/ADGRG3/PID1/RAPGEF2/DOCK4/C16orf87/C5AR1/CD14/CST7/HSD11B1/HRH4/SRSF6/TMEM33	17	TAKEDA_TARGETS_OF_NUP98_HOXA9_FUSION_8D_DN	C2	CGP
M19982	WAMUNYOKOLI_OVARIAN_CANCER_LMP_UP	21/1820	270/40044	0.0122137	0.0414901	0.0249697	FMO5/ETFB/MPST/TNIP1/BPHL/UNC5CL/POR/DHTKD1/ZMYND8/SLC2A10/AKR1C3/CHPT1/HMGB1/MUC1/MGLL/BAIAP2L1/ERBB3/IMPA2/ARRDC2/RNF126/LMAN2	21	WAMUNYOKOLI_OVARIAN_CANCER_LMP_UP	C2	CGP
M1636	YIH_RESPONSE_TO_ARSENITE_C3	5/1820	31/40044	0.0122264	0.0414901	0.0249697	CCNG1/POR/SMAD4/XRCC6/GLRX	5	YIH_RESPONSE_TO_ARSENITE_C3	C2	CGP
M2338	KIM_TIAL1_TARGETS	5/1820	31/40044	0.0122264	0.0414901	0.0249697	SNRPD3/ADSL/FGL1/BDH1/MVD	5	KIM_TIAL1_TARGETS	C2	CGP
M27089	REACTOME_NICOTINATE_METABOLISM	5/1820	31/40044	0.0122264	0.0414901	0.0249697	CYP8B1/NADK2/NADK/BST1/NNMT	5	REACTOME_NICOTINATE_METABOLISM	C2	CP:REACTOME
M38985	MEBARKI_HCC_PROGENITOR_WNT_DN_CTNNB1_DEPENDENT	5/1820	31/40044	0.0122264	0.0414901	0.0249697	DHRS9/GPC6/LINC00482/ZBED3-AS1/A1BG	5	MEBARKI_HCC_PROGENITOR_WNT_DN_CTNNB1_DEPENDENT	C2	CGP
M3985	KEGG_CITRATE_CYCLE_TCA_CYCLE	5/1820	31/40044	0.0122264	0.0414901	0.0249697	DLAT/SUCLG2/SDHC/PCK1/FH	5	KEGG_CITRATE_CYCLE_TCA_CYCLE	C2	CP:KEGG
M685	REACTOME_HS_GAG_BIOSYNTHESIS	5/1820	31/40044	0.0122264	0.0414901	0.0249697	HS6ST1/SDC1/GPC3/GPC6/NDST1	5	REACTOME_HS_GAG_BIOSYNTHESIS	C2	CP:REACTOME
M19439	DOANE_BREAST_CANCER_ESR1_UP	11/1820	111/40044	0.0123114	0.0416896	0.0250898	ABAT/CHAD/CYP2B6/IFT122/PDZK1/ELOVL2/NAT1/GDF15/MUC1/C4A/SERPINA5	11	DOANE_BREAST_CANCER_ESR1_UP	C2	CGP
M7068	BONOME_OVARIAN_CANCER_SURVIVAL_OPTIMAL_DEBULKING	19/1820	237/40044	0.0123523	0.0418219	0.0251694	CHD1L/ABCA6/SNRPD3/C6/PDZK1/ICAM3/CP/BHMT2/SLC15A1/ACOT13/TDP2/SIRT5/STK19/PCNX1/PCTP/VAMP8/OPTN/ZMIZ1/RGS14	19	BONOME_OVARIAN_CANCER_SURVIVAL_OPTIMAL_DEBULKING	C2	CGP
M19231	EPPERT_HSC_R	12/1820	126/40044	0.0123837	0.0419098	0.0252223	DUSP6/SOCS2/TFPI/CFH/LONP2/SPTBN1/ASXL1/SLC17A9/GNL1/SMARCA1/PCNX1/MSMO1	12	EPPERT_HSC_R	C2	CGP
M39656	WP_IL6_SIGNALING_PATHWAY	6/1820	43/40044	0.012615	0.0426114	0.0256445	IL6R/CRP/AGT/JAK1/CREBBP/IL6ST	6	WP_IL6_SIGNALING_PATHWAY	C2	CP:WIKIPATHWAYS
M912	MUELLER_METHYLATED_IN_GLIOBLASTOMA	6/1820	43/40044	0.012615	0.0426114	0.0256445	CDA/KRT17/SERPIND1/CXCL2/HSD17B6/SERPINF1	6	MUELLER_METHYLATED_IN_GLIOBLASTOMA	C2	CGP
M11033	MENSE_HYPOXIA_UP	10/1820	97/40044	0.0127963	0.0431667	0.0259787	RIOK3/KDM4C/PRPSAP1/GPI/ANGPTL4/MAFF/FAM162A/BNIP3/EGLN1/ELL2	10	MENSE_HYPOXIA_UP	C2	CGP
M836	OUELLET_CULTURED_OVARIAN_CANCER_INVASIVE_VS_LMP_UP	8/1820	69/40044	0.0128125	0.0431896	0.0259925	POLD2/GOLGA1/ACADM/SEPHS2/XRCC6/SET/AHCY/GGH	8	OUELLET_CULTURED_OVARIAN_CANCER_INVASIVE_VS_LMP_UP	C2	CGP
M18841	MULLIGHAN_MLL_SIGNATURE_1_DN	19/1820	238/40044	0.0128704	0.0433595	0.0260948	CHD1L/CSAD/TFPI/PTH2R/CXCL2/CCNG1/ELMO1/BRD8/JAK1/CETP/STAT5B/ZMYND8/POLE/ABCC4/WDR59/ASAP3/SMARCA1/CYP2E1/CAV1	19	MULLIGHAN_MLL_SIGNATURE_1_DN	C2	CGP
M9016	PROVENZANI_METASTASIS_DN	13/1820	142/40044	0.0129382	0.043556	0.0262131	SAA1/ANO1/TGM2/RAP1GDS1/TNIP1/PLOD3/AK4/GPI/CLPTM1/SOD1/EDAR/PON2/CLDN3	13	PROVENZANI_METASTASIS_DN	C2	CGP
M9524	RICKMAN_TUMOR_DIFFERENTIATED_WELL_VS_MODERATELY_DN	11/1820	112/40044	0.0131086	0.0440186	0.0264914	RRAS2/DEPDC7/KRT17/RNASE7/CCDC85C/PTP4A1/CARHSP1/NRG1/MAP4/IMPA2/CAV1	11	RICKMAN_TUMOR_DIFFERENTIATED_WELL_VS_MODERATELY_DN	C2	CGP
M14036	TONKS_TARGETS_OF_RUNX1_RUNX1T1_FUSION_MONOCYTE_DN	7/1820	56/40044	0.0131202	0.0440186	0.0264914	LDLRAD4/CYP1B1/IRF4/FGL2/ICAM3/GM2A/PLXNC1	7	TONKS_TARGETS_OF_RUNX1_RUNX1T1_FUSION_MONOCYTE_DN	C2	CGP
M1472	PETROVA_PROX1_TARGETS_DN	7/1820	56/40044	0.0131202	0.0440186	0.0264914	ITGA5/LTBP2/FAM107A/NNMT/ARHGAP22/TANK/CDH2	7	PETROVA_PROX1_TARGETS_DN	C2	CGP
M19590	GARGALOVIC_RESPONSE_TO_OXIDIZED_PHOSPHOLIPIDS_TURQUOISE_DN	7/1820	56/40044	0.0131202	0.0440186	0.0264914	POLR3B/XAF1/GEMIN6/RRS1/SPC24/DHRS3/RARA-AS1	7	GARGALOVIC_RESPONSE_TO_OXIDIZED_PHOSPHOLIPIDS_TURQUOISE_DN	C2	CGP
M1447	BROWN_MYELOID_CELL_DEVELOPMENT_DN	12/1820	127/40044	0.0131278	0.0440186	0.0264914	MAT1A/AQP9/ST6GAL1/RCL1/NME1/FAM20A/SOD1/MGAT5/HMGN1/AHCY/F9/PAPSS2	12	BROWN_MYELOID_CELL_DEVELOPMENT_DN	C2	CGP
M27002	REACTOME_TOLL_LIKE_RECEPTOR_4_TLR4_CASCADE	12/1820	127/40044	0.0131278	0.0440186	0.0264914	SAA1/DUSP6/SARM1/DUSP3/PPP2R1B/MAP2K7/CD14/HMGB1/TICAM1/TANK/TAB3/MEF2A	12	REACTOME_TOLL_LIKE_RECEPTOR_4_TLR4_CASCADE	C2	CP:REACTOME
M9150	GRESHOCK_CANCER_COPY_NUMBER_UP	24/1820	323/40044	0.0131609	0.0441122	0.0265477	BCL3/MSH6/FGFR3/RAP1GDS1/IRF4/SDHC/NCOA4/MEN1/CREBBP/SMAD4/CHEK2/TFG/H4C9/SET/ERCC4/BCL10/SS18L1/ABL2/MUC1/NSD2/FH/CEBPA/PAX8/PATZ1	24	GRESHOCK_CANCER_COPY_NUMBER_UP	C2	CGP
M14539	BERTUCCI_MEDULLARY_VS_DUCTAL_BREAST_CANCER_UP	17/1820	206/40044	0.0133208	0.0446156	0.0268507	MINPP1/ARNTL2/PCSK6/SPATA5L1/APOE/SIAH2/C9orf72/RCL1/C1S/DESI1/ABCC4/GLRX/GTSE1/TNFRSF1B/IL15RA/ERAP1/E2F5	17	BERTUCCI_MEDULLARY_VS_DUCTAL_BREAST_CANCER_UP	C2	CGP
M7928	MITSIADES_RESPONSE_TO_APLIDIN_UP	31/1820	446/40044	0.0133539	0.0447137	0.0269098	BCAS2/RGS13/FRAT1/DUSP6/SMAD3/CCL3/LDLRAD4/RIOK3/BCL3/NFE2L2/RAPGEF2/CLCN3/DUSP1/JAK1/ARF6/C2orf42/MAFF/STBD1/SUGCT/TGDS/NUDT9/EIF1/AKAP8L/DXO/KMO/LRRC2/TOR3A/DENND4A/AKTIP/IMPA1/POLR1E	31	MITSIADES_RESPONSE_TO_APLIDIN_UP	C2	CGP
M14966	REACTOME_REGULATION_OF_GENE_EXPRESSION_IN_BETA_CELLS	4/1820	21/40044	0.0136947	0.0456094	0.0274488	PKLR/IAPP/HNF4A/SLC2A2	4	REACTOME_REGULATION_OF_GENE_EXPRESSION_IN_BETA_CELLS	C2	CP:REACTOME
M16111	MOOTHA_GLYCOLYSIS	4/1820	21/40044	0.0136947	0.0456094	0.0274488	ALDOB/GPI/BID/PGM1	4	MOOTHA_GLYCOLYSIS	C2	CGP
M27485	REACTOME_CD209_DC_SIGN_SIGNALING	4/1820	21/40044	0.0136947	0.0456094	0.0274488	RAF1/PAK3/CREBBP/ICAM3	4	REACTOME_CD209_DC_SIGN_SIGNALING	C2	CP:REACTOME
M2767	KANG_CISPLATIN_RESISTANCE_UP	4/1820	21/40044	0.0136947	0.0456094	0.0274488	FTH1/TFPI/MAFF/HSPA1B	4	KANG_CISPLATIN_RESISTANCE_UP	C2	CGP
M3624	KEGG_GLYCOSAMINOGLYCAN_DEGRADATION	4/1820	21/40044	0.0136947	0.0456094	0.0274488	NAGLU/IDUA/ARSB/GLB1	4	KEGG_GLYCOSAMINOGLYCAN_DEGRADATION	C2	CP:KEGG
M5489	BIOCARTA_IL6_PATHWAY	4/1820	21/40044	0.0136947	0.0456094	0.0274488	IL6R/RAF1/JAK1/IL6ST	4	BIOCARTA_IL6_PATHWAY	C2	CP:BIOCARTA
M7176	TONKS_TARGETS_OF_RUNX1_RUNX1T1_FUSION_SUSTAINED_IN_MONOCYTE_UP	4/1820	21/40044	0.0136947	0.0456094	0.0274488	DUSP6/CYP1A1/TFPI/GDF15	4	TONKS_TARGETS_OF_RUNX1_RUNX1T1_FUSION_SUSTAINED_IN_MONOCYTE_UP	C2	CGP
M731	WEBER_METHYLATED_ICP_IN_FIBROBLAST	4/1820	21/40044	0.0136947	0.0456094	0.0274488	H2BC1/H1-6/PRM2/CTCFL	4	WEBER_METHYLATED_ICP_IN_FIBROBLAST	C2	CGP
M7919	BERENJENO_TRANSFORMED_BY_RHOA_FOREVER_UP	4/1820	21/40044	0.0136947	0.0456094	0.0274488	CDO1/IL11RA/TMEM176B/TMEM176A	4	BERENJENO_TRANSFORMED_BY_RHOA_FOREVER_UP	C2	CGP
M17428	GAL_LEUKEMIC_STEM_CELL_UP	12/1820	128/40044	0.0139056	0.0462392	0.0278279	AGT/CPT2/ABLIM1/TSPAN9/ZFP36L1/BPHL/CDK14/CFHR2/ZC3H7B/AGFG2/GEMIN6/FBXO9	12	GAL_LEUKEMIC_STEM_CELL_UP	C2	CGP
M2116	VERHAAK_GLIOBLASTOMA_NEURAL	12/1820	128/40044	0.0139056	0.0462392	0.0278279	SLC30A10/CPNE6/FXYD1/DHRS9/ETNPPL/TTPA/ACSL4/HPRT1/SELENOP/ZSCAN31/SIRT5/IMPA1	12	VERHAAK_GLIOBLASTOMA_NEURAL	C2	CGP
M4925	STEARMAN_LUNG_CANCER_EARLY_VS_LATE_UP	12/1820	128/40044	0.0139056	0.0462392	0.0278279	MINDY1/SERPINA10/ITIH4/NFIB/SMAD4/RRP1B/CAST/TPST1/C1QTNF3/MOCS2/IFNAR2/EIF1AX	12	STEARMAN_LUNG_CANCER_EARLY_VS_LATE_UP	C2	CGP
M12107	MAHAJAN_RESPONSE_TO_IL1A_DN	8/1820	70/40044	0.0139059	0.0462392	0.0278279	LDLRAD4/CYP2A13/NEK4/IL11RA/ALDH3A2/ITGB5/LMNA/SLC29A1	8	MAHAJAN_RESPONSE_TO_IL1A_DN	C2	CGP
M6897	NATSUME_RESPONSE_TO_INTERFERON_BETA_UP	8/1820	70/40044	0.0139059	0.0462392	0.0278279	BCL3/TNFSF14/PPARA/IL11RA/PER2/GRB14/AMPD2/IL15RA	8	NATSUME_RESPONSE_TO_INTERFERON_BETA_UP	C2	CGP
M4052	REACTOME_TELOMERE_MAINTENANCE	11/1820	113/40044	0.0139444	0.0462669	0.0278445	POLR2D/RFC1/POLR2J/POLD2/PPP6R3/PRIM1/POLR2E/H2BC1/H4C9/POLR2F/ANKRD28	11	REACTOME_TELOMERE_MAINTENANCE	C2	CP:REACTOME
M6413	RUTELLA_RESPONSE_TO_HGF_DN	19/1820	240/40044	0.0139582	0.0462669	0.0278445	NINJ2/DUSP6/SMAD3/PID1/CSNK1E/ST6GAL1/ITPK1/ICAM3/C5AR1/MAP4K4/HADHA/NRG1/CD14/SLC16A5/CHPT1/ANP32A/AMPD2/DECR1/IMPA2	19	RUTELLA_RESPONSE_TO_HGF_DN	C2	CGP
M165	PID_SYNDECAN_4_PATHWAY	5/1820	32/40044	0.0139604	0.0462669	0.0278445	F2/ITGA5/TFPI/PLG/FN1	5	PID_SYNDECAN_4_PATHWAY	C2	CP:PID
M2083	WANG_METASTASIS_OF_BREAST_CANCER_ESR1_DN	5/1820	32/40044	0.0139604	0.0462669	0.0278445	ABLIM1/ACACB/C3/GFOD2/MAP4	5	WANG_METASTASIS_OF_BREAST_CANCER_ESR1_DN	C2	CGP
M39710	WP_TRANSSULFURATION_AND_ONE_CARBON_METABOLISM	5/1820	32/40044	0.0139604	0.0462669	0.0278445	MAT1A/BHMT/SHMT1/GCLM/AHCY	5	WP_TRANSSULFURATION_AND_ONE_CARBON_METABOLISM	C2	CP:WIKIPATHWAYS
M29571	REACTOME_TOLL_LIKE_RECEPTOR_10_TLR10_CASCADE	9/1820	84/40044	0.0140097	0.0463901	0.0279187	SAA1/DUSP6/DUSP3/PPP2R1B/MAP2K7/HMGB1/TLR10/TAB3/MEF2A	9	REACTOME_TOLL_LIKE_RECEPTOR_10_TLR10_CASCADE	C2	CP:REACTOME
M7098	KEGG_ECM_RECEPTOR_INTERACTION	9/1820	84/40044	0.0140097	0.0463901	0.0279187	ITGA5/VTN/CHAD/SDC1/FN1/ITGB5/TNXB/COL2A1/RELN	9	KEGG_ECM_RECEPTOR_INTERACTION	C2	CP:KEGG
M12085	TONKS_TARGETS_OF_RUNX1_RUNX1T1_FUSION_SUSTAINDED_IN_ERYTHROCYTE_UP	6/1820	44/40044	0.0140594	0.0464613	0.0279615	DUSP6/CYP1A1/IL1RN/IL17RB/TMEM176B/GDF15	6	TONKS_TARGETS_OF_RUNX1_RUNX1T1_FUSION_SUSTAINDED_IN_ERYTHROCYTE_UP	C2	CGP
M16	PID_INSULIN_PATHWAY	6/1820	44/40044	0.0140594	0.0464613	0.0279615	CRK/EXOC5/GRB14/GRB10/TRIP10/CAV1	6	PID_INSULIN_PATHWAY	C2	CP:PID
M39602	WP_NEURODEGENERATION_WITH_BRAIN_IRON_ACCUMULATION_NBIA_SUBTYPES_PATHWAY	6/1820	44/40044	0.0140594	0.0464613	0.0279615	SCP2/MAP1LC3A/PRKAA1/WDR45/MTOR/CP	6	WP_NEURODEGENERATION_WITH_BRAIN_IRON_ACCUMULATION_NBIA_SUBTYPES_PATHWAY	C2	CP:WIKIPATHWAYS
M17193	MOREAUX_MULTIPLE_MYELOMA_BY_TACI_DN	15/1820	175/40044	0.0140791	0.0464994	0.0279845	C1orf131/MINPP1/SPATA5L1/MBD4/ZNF277/FEM1B/ZCCHC10/RIOX2/IK/TDP2/CEP57/ZNF367/PAPOLA/SEM1/DENND4A	15	MOREAUX_MULTIPLE_MYELOMA_BY_TACI_DN	C2	CGP
M2316	WIEDERSCHAIN_TARGETS_OF_BMI1_AND_PCGF2	7/1820	57/40044	0.0143864	0.0474194	0.0285381	RHOD/CLDN1/ABLIM3/INHBA/LRRC8A/NAV2/CAV1	7	WIEDERSCHAIN_TARGETS_OF_BMI1_AND_PCGF2	C2	CGP
M2249	BRUINS_UVC_RESPONSE_MIDDLE	10/1820	99/40044	0.0146245	0.0480802	0.0289358	DEPDC7/MSH6/CLDN2/FBXO17/OVGP1/ZXDC/LPIN1/RBM43/SEC24D/POLR1E	10	BRUINS_UVC_RESPONSE_MIDDLE	C2	CGP
M10702	JAEGER_METASTASIS_DN	20/1820	258/40044	0.0146806	0.0482165	0.0290178	CDA/ECHDC2/ABLIM1/KRT17/SDC1/FGFR3/ASS1/NFIB/CFH/CALML3/LGALS7/MATN2/DNASE1L3/FST/PER2/PLXNC1/CTXND1/IMPA2/SOWAHC/COBL	20	JAEGER_METASTASIS_DN	C2	CGP
M39719	WP_FOCAL_ADHESIONPI3KAKTMTORSIGNALING_PATHWAY	23/1820	309/40044	0.0146903	0.0482346	0.0290287	IL6R/ITGA5/VTN/CHAD/CREB3L3/RAF1/SLC2A2/FGFR3/PRKAA1/GHR/MTOR/JAK1/PPP2R1B/RAB11B/FN1/ITGB5/IFNAR2/TNXB/COL2A1/RELN/ITGAE/EFNA1/FGF3	23	WP_FOCAL_ADHESIONPI3KAKTMTORSIGNALING_PATHWAY	C2	CP:WIKIPATHWAYS
M1804	WANG_SMARCE1_TARGETS_UP	22/1820	292/40044	0.0147499	0.0483751	0.0291133	NID1/DENND2B/SOCS2/SYNE3/NUPR1/IL1R1/LNPK/HEG1/GHR/CFH/C1S/IGFBP4/PLD3/NUCB1/FN1/ITGB5/MATN2/IFIT3/FLRT3/GRB10/TSHZ2/GSX2	22	WANG_SMARCE1_TARGETS_UP	C2	CGP
M1188	HERNANDEZ_ABERRANT_MITOSIS_BY_DOCETACEL_2NM_UP	8/1820	71/40044	0.0150657	0.0492541	0.0296423	AGT/IL1RAP/MLANA/SERPINF1/USP4/PXK/MST1L/ERBB3	8	HERNANDEZ_ABERRANT_MITOSIS_BY_DOCETACEL_2NM_UP	C2	CGP
M15615	DER_IFN_GAMMA_RESPONSE_UP	8/1820	71/40044	0.0150657	0.0492541	0.0296423	ADAR/C1S/HADHB/XRCC6/IFIT3/IL15RA/SEM1/ELK4	8	DER_IFN_GAMMA_RESPONSE_UP	C2	CGP
M17427	DOANE_BREAST_CANCER_CLASSES_UP	8/1820	71/40044	0.0150657	0.0492541	0.0296423	HMGCS2/ALDH4A1/ECHDC2/HGD/FASN/CYB5A/KMO/HPX	8	DOANE_BREAST_CANCER_CLASSES_UP	C2	CGP
M1965	MIKKELSEN_MEF_LCP_WITH_H3K27ME3	8/1820	71/40044	0.0150657	0.0492541	0.0296423	PKLR/NR0B2/ABCG8/ABCG5/IL17RE/LRCOL1/CLSTN3/RGS14	8	MIKKELSEN_MEF_LCP_WITH_H3K27ME3	C2	CGP
M973	REACTOME_INTERFERON_ALPHA_BETA_SIGNALING	8/1820	71/40044	0.0150657	0.0492541	0.0296423	SAMHD1/IRF4/ADAR/JAK1/STAT2/XAF1/IFIT3/IFNAR2	8	REACTOME_INTERFERON_ALPHA_BETA_SIGNALING	C2	CP:REACTOME
M12816	DOANE_RESPONSE_TO_ANDROGEN_DN	19/1820	242/40044	0.015117	0.0492541	0.0296423	DUSP6/SMAD3/KHK/SAMHD1/IFT122/ABLIM3/PTP4A1/TOR1AIP2/PPP4R3A/TCAF1/FAM110B/ASAP3/LTBP1/KMO/ZPR1/RRM2/TLK1/NSD2/DHRS3	19	DOANE_RESPONSE_TO_ANDROGEN_DN	C2	CGP
M13096	SA_PROGRAMMED_CELL_DEATH	3/1820	12/40044	0.0151462	0.0492541	0.0296423	CES1/BCL10/BID	3	SA_PROGRAMMED_CELL_DEATH	C2	CP
M1408	KIM_GERMINAL_CENTER_T_HELPER_DN	3/1820	12/40044	0.0151462	0.0492541	0.0296423	SPTBN1/DHRS3/ELL2	3	KIM_GERMINAL_CENTER_T_HELPER_DN	C2	CGP
M14663	REACTOME_ETHANOL_OXIDATION	3/1820	12/40044	0.0151462	0.0492541	0.0296423	ADH1A/ALDH1B1/ADH1B	3	REACTOME_ETHANOL_OXIDATION	C2	CP:REACTOME
M15593	MOROSETTI_FACIOSCAPULOHUMERAL_MUSCULAR_DISTROPHY_DN	3/1820	12/40044	0.0151462	0.0492541	0.0296423	ASS1/RARRES2/VAMP8	3	MOROSETTI_FACIOSCAPULOHUMERAL_MUSCULAR_DISTROPHY_DN	C2	CGP
M15804	TURJANSKI_MAPK1_AND_MAPK2_TARGETS	3/1820	12/40044	0.0151462	0.0492541	0.0296423	SMAD3/SMAD4/ELK4	3	TURJANSKI_MAPK1_AND_MAPK2_TARGETS	C2	CGP
M16161	LOPEZ_MESOTHELIOMA_SURVIVAL_UP	3/1820	12/40044	0.0151462	0.0492541	0.0296423	IL6R/CREBL2/ADH1B	3	LOPEZ_MESOTHELIOMA_SURVIVAL_UP	C2	CGP
M1888	WUNDER_INFLAMMATORY_RESPONSE_AND_CHOLESTEROL_DN	3/1820	12/40044	0.0151462	0.0492541	0.0296423	SERPINA1/ALB/CYP2E1	3	WUNDER_INFLAMMATORY_RESPONSE_AND_CHOLESTEROL_DN	C2	CGP
M2260	CAFFAREL_RESPONSE_TO_THC_8HR_5_DN	3/1820	12/40044	0.0151462	0.0492541	0.0296423	HSPA1L/PABPC4/RRM2	3	CAFFAREL_RESPONSE_TO_THC_8HR_5_DN	C2	CGP
M2421	PARK_OSTEOBLAST_DIFFERENTIATION_BY_PHENYLAMIL_UP	3/1820	12/40044	0.0151462	0.0492541	0.0296423	TRIB3/CLDN1/FST	3	PARK_OSTEOBLAST_DIFFERENTIATION_BY_PHENYLAMIL_UP	C2	CGP
M39331	WP_ALANINE_AND_ASPARTATE_METABOLISM	3/1820	12/40044	0.0151462	0.0492541	0.0296423	ABAT/AGXT/ASS1	3	WP_ALANINE_AND_ASPARTATE_METABOLISM	C2	CP:WIKIPATHWAYS
M39660	WP_IRON_METABOLISM_IN_PLACENTA	3/1820	12/40044	0.0151462	0.0492541	0.0296423	FTH1/TFR2/SLC40A1	3	WP_IRON_METABOLISM_IN_PLACENTA	C2	CP:WIKIPATHWAYS
M5082	FRASOR_TAMOXIFEN_RESPONSE_DN	3/1820	12/40044	0.0151462	0.0492541	0.0296423	ABAT/SOX9/MEGF9	3	FRASOR_TAMOXIFEN_RESPONSE_DN	C2	CGP
M794	REACTOME_ATF6_ATF6_ALPHA_ACTIVATES_CHAPERONES	3/1820	12/40044	0.0151462	0.0492541	0.0296423	NFYB/NFYC/NFYA	3	REACTOME_ATF6_ATF6_ALPHA_ACTIVATES_CHAPERONES	C2	CP:REACTOME
M930	REACTOME_TRANSPORT_OF_ORGANIC_ANIONS	3/1820	12/40044	0.0151462	0.0492541	0.0296423	SLCO2B1/SLCO1B1/ALB	3	REACTOME_TRANSPORT_OF_ORGANIC_ANIONS	C2	CP:REACTOME
M1484	IGLESIAS_E2F_TARGETS_UP	13/1820	145/40044	0.0151913	0.049331	0.0296886	CES1/APOE/C3/COL18A1/CDO1/CCNG1/NFIB/ACADM/SERPINF1/IGFBP4/TANK/LMNA/CYFIP1	13	IGLESIAS_E2F_TARGETS_UP	C2	CGP
M2108	VECCHI_GASTRIC_CANCER_ADVANCED_VS_EARLY_DN	13/1820	145/40044	0.0151913	0.049331	0.0296886	REG4/FMO5/CPS1/ABCG5/HGD/ALDOB/NAT1/OTC/LINC01133/AKR1C3/MUC1/DHRS11/BTD	13	VECCHI_GASTRIC_CANCER_ADVANCED_VS_EARLY_DN	C2	CGP
M39591	WP_ENDODERM_DIFFERENTIATION	13/1820	145/40044	0.0151913	0.049331	0.0296886	MAD2L2/SMAD3/MBTD1/SIAH2/SLC2A12/HPRT1/ZNF281/HHEX/NME1/SMAD4/CDC73/SFMBT1/ELK4	13	WP_ENDODERM_DIFFERENTIATION	C2	CP:WIKIPATHWAYS
M11238	LINDGREN_BLADDER_CANCER_CLUSTER_3_DN	18/1820	226/40044	0.015508	0.0502744	0.0302563	ABLIM1/RPS25/KRT17/SMAD3/TTC38/TM4SF4/FGFR3/JADE2/FGL2/CTSH/GSTO1/CD81/ABCC4/CHD9/ERAP1/GRB10/NUDT13/HMG20A	18	LINDGREN_BLADDER_CANCER_CLUSTER_3_DN	C2	CGP
M1428	SANSOM_APC_TARGETS_UP	12/1820	130/40044	0.0155658	0.0504405	0.0303563	BCAS2/MYL7/SLC39A14/CPN1/IGFBP4/CHRNB4/ERGIC1/ZC3H8/SLC40A1/SOX9/GGH/IMPA2	12	SANSOM_APC_TARGETS_UP	C2	CGP
M1731	GAVIN_FOXP3_TARGETS_CLUSTER_T7	10/1820	100/40044	0.0156084	0.0504866	0.0303841	ADGRG3/NKG7/RAP1GDS1/GSTA1/JAK1/ECH1/CAST/IK/RBM33/MRPL46	10	GAVIN_FOXP3_TARGETS_CLUSTER_T7	C2	CGP
M13059	ZHAN_V2_LATE_DIFFERENTIATION_GENES	6/1820	45/40044	0.0156151	0.0504866	0.0303841	NFE2L2/SLC39A14/NCOA4/EIF1/FPGS/GLB1	6	ZHAN_V2_LATE_DIFFERENTIATION_GENES	C2	CGP
M1369	SCHAEFFER_SOX9_TARGETS_IN_PROSTATE_DEVELOPMENT_DN	6/1820	45/40044	0.0156151	0.0504866	0.0303841	RBFOX2/INHBA/SPTBN1/HMGB1/NUDT3/RRM2	6	SCHAEFFER_SOX9_TARGETS_IN_PROSTATE_DEVELOPMENT_DN	C2	CGP
M1456	PARK_HSC_AND_MULTIPOTENT_PROGENITORS	6/1820	45/40044	0.0156151	0.0504866	0.0303841	SCMH1/ZNF148/C5orf24/MRPL4/VAMP5/SEPTIN6	6	PARK_HSC_AND_MULTIPOTENT_PROGENITORS	C2	CGP
M1605	BURTON_ADIPOGENESIS_4	6/1820	45/40044	0.0156151	0.0504866	0.0303841	COL18A1/RCL1/PPP2R1B/IGFBP4/ANGPTL4/CMC2	6	BURTON_ADIPOGENESIS_4	C2	CGP
M1985	KUROZUMI_RESPONSE_TO_ONCOCYTIC_VIRUS	6/1820	45/40044	0.0156151	0.0504866	0.0303841	IL6R/CCL3/C3/CXCL2/IL6ST/TNFRSF1B	6	KUROZUMI_RESPONSE_TO_ONCOCYTIC_VIRUS	C2	CGP
M26969	REACTOME_ELASTIC_FIBRE_FORMATION	6/1820	45/40044	0.0156151	0.0504866	0.0303841	ITGA5/LTBP2/VTN/FN1/ITGB5/LTBP1	6	REACTOME_ELASTIC_FIBRE_FORMATION	C2	CP:REACTOME
M27623	REACTOME_SIGNALING_BY_MODERATE_KINASE_ACTIVITY_BRAF_MUTANTS	6/1820	45/40044	0.0156151	0.0504866	0.0303841	CSK/RAF1/FGB/FGA/FGG/FN1	6	REACTOME_SIGNALING_BY_MODERATE_KINASE_ACTIVITY_BRAF_MUTANTS	C2	CP:REACTOME
M576	REACTOME_GLYCOSPHINGOLIPID_METABOLISM	6/1820	45/40044	0.0156151	0.0504866	0.0303841	GM2A/ARSB/ENPP7/ASAH2/ARSG/GLB1	6	REACTOME_GLYCOSPHINGOLIPID_METABOLISM	C2	CP:REACTOME
M13984	MARZEC_IL2_SIGNALING_UP	11/1820	115/40044	0.0157358	0.0507752	0.0305577	POLR2D/RRAS2/DUSP6/SOCS2/DHODH/CCL3/TNFSF14/TRIB3/IL17RB/HSPA1B/TNFRSF1B	11	MARZEC_IL2_SIGNALING_UP	C2	CGP
M2452	PLASARI_TGFB1_SIGNALING_VIA_NFIC_10HR_UP	7/1820	58/40044	0.0157374	0.0507752	0.0305577	CYP2J2/ANO1/F3/IL1RAP/NFIB/C1S/COL2A1	7	PLASARI_TGFB1_SIGNALING_VIA_NFIC_10HR_UP	C2	CGP
M39812	WP_PROXIMAL_TUBULE_TRANSPORT	7/1820	58/40044	0.0157374	0.0507752	0.0305577	SLC47A1/SLC2A2/SLC34A1/SLC22A7/ABCC2/SLC22A2/ABCC4	7	WP_PROXIMAL_TUBULE_TRANSPORT	C2	CP:WIKIPATHWAYS
M8123	BERNARD_PPAPDC1B_TARGETS_DN	7/1820	58/40044	0.0157374	0.0507752	0.0305577	SERPINA1/PPARA/IFT122/TBC1D2/PROSER2/IL6ST/ZMIZ1	7	BERNARD_PPAPDC1B_TARGETS_DN	C2	CGP
M18855	VECCHI_GASTRIC_CANCER_EARLY_UP	30/1820	434/40044	0.0157882	0.0509247	0.0306477	ASPM/PROX1/PIEZO1/CLDN1/INHBA/RPL8/ASS1/CLDN2/DHX8/NME1/TK1/UHRF1/IL17RB/SPIDR/POP1/GDF15/PSMA7/BID/GTSE1/ATAD2/RRS1/ZNF367/HMGB1/SNORD104/IL15RA/RRM2/NSD2/CLDN3/GGH/MARVELD3	30	VECCHI_GASTRIC_CANCER_EARLY_UP	C2	CGP
M13608	ZHAN_V1_LATE_DIFFERENTIATION_GENES_UP	5/1820	33/40044	0.0158523	0.0509623	0.0306703	CAT/NAGLU/GPX1/SELENOP/B4GALT1	5	ZHAN_V1_LATE_DIFFERENTIATION_GENES_UP	C2	CGP
M17333	FARMER_BREAST_CANCER_CLUSTER_2	5/1820	33/40044	0.0158523	0.0509623	0.0306703	ASPM/MTFR1/ARMC1/ATAD2/RRS1	5	FARMER_BREAST_CANCER_CLUSTER_2	C2	CGP
M188	REACTOME_AMINO_ACID_TRANSPORT_ACROSS_THE_PLASMA_MEMBRANE	5/1820	33/40044	0.0158523	0.0509623	0.0306703	SLC6A12/SLC38A4/SLC38A3/SLC38A2/SLC7A2	5	REACTOME_AMINO_ACID_TRANSPORT_ACROSS_THE_PLASMA_MEMBRANE	C2	CP:REACTOME
M27010	REACTOME_HIV_ELONGATION_ARREST_AND_RECOVERY	5/1820	33/40044	0.0158523	0.0509623	0.0306703	ELOA/POLR2D/POLR2J/POLR2E/POLR2F	5	REACTOME_HIV_ELONGATION_ARREST_AND_RECOVERY	C2	CP:REACTOME
M27049	REACTOME_FGFR2_MUTANT_RECEPTOR_ACTIVATION	5/1820	33/40044	0.0158523	0.0509623	0.0306703	POLR2D/POLR2J/POLR2E/FGF3/POLR2F	5	REACTOME_FGFR2_MUTANT_RECEPTOR_ACTIVATION	C2	CP:REACTOME
M8981	BOGNI_TREATMENT_RELATED_MYELOID_LEUKEMIA_DN	5/1820	33/40044	0.0158523	0.0509623	0.0306703	CCNG1/SEC24A/TBC1D5/CDH2/SRSF6	5	BOGNI_TREATMENT_RELATED_MYELOID_LEUKEMIA_DN	C2	CGP
M11673	KEGG_BIOSYNTHESIS_OF_UNSATURATED_FATTY_ACIDS	4/1820	22/40044	0.0161477	0.0515996	0.0310539	PECR/HADHA/ELOVL2/BAAT	4	KEGG_BIOSYNTHESIS_OF_UNSATURATED_FATTY_ACIDS	C2	CP:KEGG
M1191	HERNANDEZ_ABERRANT_MITOSIS_BY_DOCETACEL_2NM_DN	4/1820	22/40044	0.0161477	0.0515996	0.0310539	A2M/IL1RAP/HSPA1L/PABPC4	4	HERNANDEZ_ABERRANT_MITOSIS_BY_DOCETACEL_2NM_DN	C2	CGP
M13408	REACTOME_ERK_MAPK_TARGETS	4/1820	22/40044	0.0161477	0.0515996	0.0310539	DUSP6/DUSP3/PPP2R1B/MEF2A	4	REACTOME_ERK_MAPK_TARGETS	C2	CP:REACTOME
M1627	JACKSON_DNMT1_TARGETS_DN	4/1820	22/40044	0.0161477	0.0515996	0.0310539	GAS2/HMGB1/GRB10/CRABP1	4	JACKSON_DNMT1_TARGETS_DN	C2	CGP
M17669	XU_CREBBP_TARGETS_UP	4/1820	22/40044	0.0161477	0.0515996	0.0310539	LRG1/ADSL/RRP1B/GBP7	4	XU_CREBBP_TARGETS_UP	C2	CGP
M2039	GAUSSMANN_MLL_AF4_FUSION_TARGETS_E_DN	4/1820	22/40044	0.0161477	0.0515996	0.0310539	GPT2/TRIB3/IGFBP4/STBD1	4	GAUSSMANN_MLL_AF4_FUSION_TARGETS_E_DN	C2	CGP
M206	PID_PDGFRA_PATHWAY	4/1820	22/40044	0.0161477	0.0515996	0.0310539	SHB/JAK1/CRK/CAV1	4	PID_PDGFRA_PATHWAY	C2	CP:PID
M34033	DESERT_EXTRACELLULAR_MATRIX_HEPATOCELLULAR_CARCINOMA_SUBCLASS_UP	4/1820	22/40044	0.0161477	0.0515996	0.0310539	ACSL4/VNN1/PLXNC1/CCL19	4	DESERT_EXTRACELLULAR_MATRIX_HEPATOCELLULAR_CARCINOMA_SUBCLASS_UP	C2	CGP
M39773	WP_VITAMIN_D_IN_INFLAMMATORY_DISEASES	4/1820	22/40044	0.0161477	0.0515996	0.0310539	SMAD3/DUSP1/RXRA/SMAD4	4	WP_VITAMIN_D_IN_INFLAMMATORY_DISEASES	C2	CP:WIKIPATHWAYS
M1709	HILLION_HMGA1_TARGETS	9/1820	86/40044	0.0161588	0.0515996	0.0310539	CXCL2/GPX3/GHR/AKR1A1/NME1-NME2/NME1/TK1/SOD1/PSMB6	9	HILLION_HMGA1_TARGETS	C2	CGP
M2259	KIM_GLIS2_TARGETS_UP	9/1820	86/40044	0.0161588	0.0515996	0.0310539	FCER1G/NID1/LTBP2/BCL2A1/C3/COL18A1/CFH/ANGPTL4/MATN2	9	KIM_GLIS2_TARGETS_UP	C2	CGP
M27497	REACTOME_HEDGEHOG_ON_STATE	9/1820	86/40044	0.0161588	0.0515996	0.0310539	CDON/ITCH/PSMC3/GLI1/PSMF1/PSMA7/CDC73/SEM1/PSMB6	9	REACTOME_HEDGEHOG_ON_STATE	C2	CP:REACTOME
M17299	CHARAFE_BREAST_CANCER_LUMINAL_VS_MESENCHYMAL_UP	31/1820	453/40044	0.0162891	0.051888	0.0312274	MINDY1/ALDH4A1/FRAT2/ANO1/CSAD/TTC9/ABAT/TRIB3/ITPK1/FEM1B/SEPHS2/ABCC11/CYB5A/PRODH/CBLC/SELENOP/METTL7A/ZKSCAN1/PER2/PPFIBP2/MUC1/MEGF9/RNF103/ZXDC/CLDN3/APH1A/SERINC2/ERBB3/MARVELD3/CEBPA/PATZ1	31	CHARAFE_BREAST_CANCER_LUMINAL_VS_MESENCHYMAL_UP	C2	CGP
M7300	BLUM_RESPONSE_TO_SALIRASIB_UP	19/1820	245/40044	0.0169952	0.0537857	0.0323695	NUPR1/TOM1L1/RIOK3/CLASRP/TRIB3/SIAH2/TBL1X/FEM1B/SEPHS2/ECH1/KCMF1/MAFF/SEC63/FST/EIF1/STK19/ZPR1/SERPINB8/ELL2	19	BLUM_RESPONSE_TO_SALIRASIB_UP	C2	CGP
M12112	VART_KSHV_INFECTION_ANGIOGENIC_MARKERS_UP	14/1820	163/40044	0.0170098	0.0538173	0.0323885	COL18A1/HEG1/F3/FGFR3/CXCL2/SERPINC1/SERPINF1/TMPRSS6/IL6ST/CAST/AGGF1/ERAP1/EFNA1/ENG	14	VART_KSHV_INFECTION_ANGIOGENIC_MARKERS_UP	C2	CGP
M12653	HUTTMANN_B_CLL_POOR_SURVIVAL_DN	7/1820	59/40044	0.017176	0.0542388	0.0326422	USP6NL/RRAS2/MTSS1/EIF4G3/TCAF1/MGAT5/SLAMF1	7	HUTTMANN_B_CLL_POOR_SURVIVAL_DN	C2	CGP
M17268	SAMOLS_TARGETS_OF_KHSV_MIRNAS_DN	7/1820	59/40044	0.017176	0.0542388	0.0326422	LDLRAD4/INHBA/PDZK1/FN1/HSPA1A/AKR1C3/TBPL1	7	SAMOLS_TARGETS_OF_KHSV_MIRNAS_DN	C2	CGP
M27218	REACTOME_NON_INTEGRIN_MEMBRANE_ECM_INTERACTIONS	7/1820	59/40044	0.017176	0.0542388	0.0326422	TRAPPC4/VTN/SDC1/TTR/FN1/ITGB5/COL2A1	7	REACTOME_NON_INTEGRIN_MEMBRANE_ECM_INTERACTIONS	C2	CP:REACTOME
M3845	GALE_APL_WITH_FLT3_MUTATED_UP	7/1820	59/40044	0.017176	0.0542388	0.0326422	RRAS2/SOCS2/VPS54/CFH/PMM2/PSMF1/CHD9	7	GALE_APL_WITH_FLT3_MUTATED_UP	C2	CGP
M11079	KEGG_N_GLYCAN_BIOSYNTHESIS	6/1820	46/40044	0.0172859	0.0545111	0.032806	ST6GAL1/MAN1A1/ALG14/MAN1A2/MGAT5/B4GALT1	6	KEGG_N_GLYCAN_BIOSYNTHESIS	C2	CP:KEGG
M12166	KRASNOSELSKAYA_ILF3_TARGETS_DN	6/1820	46/40044	0.0172859	0.0545111	0.032806	IL6R/GATM/POLD2/CREBBP/COL2A1/SRSF6	6	KRASNOSELSKAYA_ILF3_TARGETS_DN	C2	CGP
M5740	JAEGER_METASTASIS_UP	6/1820	46/40044	0.0172859	0.0545111	0.032806	GPI/FN1/NUDT9/RRM2/PAPSS2/SEPTIN6	6	JAEGER_METASTASIS_UP	C2	CGP
M1090	REACTOME_SIGNALING_BY_FGFR	9/1820	87/40044	0.0173195	0.0545871	0.0328518	POLR2D/RBFOX2/FGFR3/KLB/POLR2J/POLR2E/FLRT3/FGF3/POLR2F	9	REACTOME_SIGNALING_BY_FGFR	C2	CP:REACTOME
M944	REACTOME_REGULATION_OF_MRNA_STABILITY_BY_PROTEINS_THAT_BIND_AU_RICH_ELEMENTS	9/1820	87/40044	0.0173195	0.0545871	0.0328518	ZFP36L1/PSMC3/PSMF1/HSPA1A/SET/PSMA7/ANP32A/SEM1/PSMB6	9	REACTOME_REGULATION_OF_MRNA_STABILITY_BY_PROTEINS_THAT_BIND_AU_RICH_ELEMENTS	C2	CP:REACTOME
M40	PID_E2F_PATHWAY	8/1820	73/40044	0.0175931	0.0552604	0.033257	CES1/SULT2A1/TOPBP1/CREBBP/TK1/RRM2/E2F5/CEBPA	8	PID_E2F_PATHWAY	C2	CP:PID
M7854	WHITEFORD_PEDIATRIC_CANCER_MARKERS	11/1820	117/40044	0.0176943	0.0555178	0.0334119	PON3/NME1/TK1/UHRF1/KPNA2/ATAD2/ZNF367/RRM2/KLKB1/NSD2/GGH	11	WHITEFORD_PEDIATRIC_CANCER_MARKERS	C2	CGP
M2124	HIRSCH_CELLULAR_TRANSFORMATION_SIGNATURE_DN	10/1820	102/40044	0.0177225	0.055523	0.033415	NFIC/UBP1/CHD9/NAV2/AP5M1/DCAF6/MPC1/ZMIZ1/SRSF6/CAV1	10	HIRSCH_CELLULAR_TRANSFORMATION_SIGNATURE_DN	C2	CGP
M2126	CHICAS_RB1_TARGETS_LOW_SERUM	10/1820	102/40044	0.0177225	0.055523	0.033415	SNORD60/ATOX1/NFIB/INHBE/NNMT/ZNF367/THORLNC/C4A/NSD2/SERPINB8	10	CHICAS_RB1_TARGETS_LOW_SERUM	C2	CGP
M27576	REACTOME_UCH_PROTEINASES	10/1820	102/40044	0.0177225	0.055523	0.033415	INO80C/ASXL2/PSMC3/FOXK2/PSMF1/ASXL1/H2AC1/PSMA7/SEM1/PSMB6	10	REACTOME_UCH_PROTEINASES	C2	CP:REACTOME
M5408	RODWELL_AGING_KIDNEY_DN	13/1820	148/40044	0.0177319	0.0555371	0.0334236	FMO5/UAP1/DLAT/SIAH2/KNG1/GHR/RBM14/HADHB/ECI2/KANK1/SRR/MPC1/CRABP1	13	RODWELL_AGING_KIDNEY_DN	C2	CGP
M1137	DARWICHE_PAPILLOMA_RISK_HIGH_DN	15/1820	180/40044	0.0177714	0.0556307	0.0334798	COQ8A/TTC9/BCL2A1/APOE/MAP1LC3A/FAM217A/SOD1/LRRC58/CP/PABPC4/ANP32A/GTF2I/SPC24/BAG6/IL17A	15	DARWICHE_PAPILLOMA_RISK_HIGH_DN	C2	CGP
M19929	BROWNE_HCMV_INFECTION_48HR_UP	15/1820	180/40044	0.0177714	0.0556307	0.0334798	SLC6A12/CYP1A1/TPST2/MBD4/MTSS1/SLC39A14/PPP2R1B/SORD/DHX38/IFNAR2/CYP3A4/GGH/E2F5/APOM/COBL	15	BROWNE_HCMV_INFECTION_48HR_UP	C2	CGP
M39770	WP_EPITHELIAL_TO_MESENCHYMAL_TRANSITION_IN_COLORECTAL_CANCER	14/1820	164/40044	0.0178461	0.0558266	0.0335977	PROX1/LRP5/ITGA5/SMAD3/VTN/FZD5/RAF1/CLDN1/CLDN2/SMAD4/FN1/GDF15/CDH2/CLDN3	14	WP_EPITHELIAL_TO_MESENCHYMAL_TRANSITION_IN_COLORECTAL_CANCER	C2	CP:WIKIPATHWAYS
M1263	WANG_RESPONSE_TO_BEXAROTENE_UP	5/1820	34/40044	0.0179075	0.0558443	0.0336084	TCP10L/CHCHD4/NFX1/CLDN2/BNIP3	5	WANG_RESPONSE_TO_BEXAROTENE_UP	C2	CGP
M1313	GROSS_HYPOXIA_VIA_ELK3_ONLY_UP	5/1820	34/40044	0.0179075	0.0558443	0.0336084	DHRS9/RAPGEF2/FST/PGM1/EGLN1	5	GROSS_HYPOXIA_VIA_ELK3_ONLY_UP	C2	CGP
M15898	KEGG_FRUCTOSE_AND_MANNOSE_METABOLISM	5/1820	34/40044	0.0179075	0.0558443	0.0336084	KHK/ALDOB/SORD/PMM2/PMM1	5	KEGG_FRUCTOSE_AND_MANNOSE_METABOLISM	C2	CP:KEGG
M16515	CREIGHTON_AKT1_SIGNALING_VIA_MTOR_UP	5/1820	34/40044	0.0179075	0.0558443	0.0336084	POR/GPX4/TOLLIP/CLDN3/RNF126	5	CREIGHTON_AKT1_SIGNALING_VIA_MTOR_UP	C2	CGP
M1904	SCHRAETS_MLL_TARGETS_DN	5/1820	34/40044	0.0179075	0.0558443	0.0336084	IL1RN/GSTA1/ACADM/CTSH/MGLL	5	SCHRAETS_MLL_TARGETS_DN	C2	CGP
M1983	SCHOEN_NFKB_SIGNALING	5/1820	34/40044	0.0179075	0.0558443	0.0336084	C3/CXCL2/HHEX/FN1/TPST1	5	SCHOEN_NFKB_SIGNALING	C2	CGP
M3342	BIOCARTA_INTEGRIN_PATHWAY	5/1820	34/40044	0.0179075	0.0558443	0.0336084	CSK/TNS1/RAF1/PPP1R12B/CAV1	5	BIOCARTA_INTEGRIN_PATHWAY	C2	CP:BIOCARTA
M39855	WP_PURINERGIC_SIGNALING	5/1820	34/40044	0.0179075	0.0558443	0.0336084	ADORA3/P2RX7/GNAT2/MIR197/GNAZ	5	WP_PURINERGIC_SIGNALING	C2	CP:WIKIPATHWAYS
M14601	CAIRO_HEPATOBLASTOMA_UP	17/1820	213/40044	0.0179541	0.0559744	0.0336867	PRUNE1/FDPS/COQ8A/GNPAT/MINPP1/GPC3/PDZK1/FASN/MAP4K4/RRP1B/TDGF1/AKR1C3/NUDT3/RELN/ITGAE/TOR3A/PLXNC1	17	CAIRO_HEPATOBLASTOMA_UP	C2	CGP
M27	BENPORATH_MYC_TARGETS_WITH_EBOX	18/1820	230/40044	0.0182104	0.0567429	0.0341492	BCL3/QDPR/POLD2/GALT/SIGMAR1/IL11RA/AKR1A1/ACADM/NME1/FASN/RIDA/ARSB/MUC1/LMNA/AMPD2/FPGS/IMPA2/CEBPA	18	BENPORATH_MYC_TARGETS_WITH_EBOX	C2	CGP
M18850	JIANG_VHL_TARGETS	9/1820	88/40044	0.0185398	0.0575202	0.034617	NIPSNAP1/LAMP1/SPG21/PECR/ACOT13/RNF130/SIRT6/TRIP10/PATZ1	9	JIANG_VHL_TARGETS	C2	CGP
M27470	REACTOME_DEGRADATION_OF_GLI1_BY_THE_PROTEASOME	7/1820	60/40044	0.0187049	0.0578554	0.0348188	ITCH/PSMC3/GLI1/PSMF1/PSMA7/SEM1/PSMB6	7	REACTOME_DEGRADATION_OF_GLI1_BY_THE_PROTEASOME	C2	CP:REACTOME
M2143	HOELZEL_NF1_TARGETS_DN	11/1820	118/40044	0.018739	0.0579196	0.0348574	LEPR/NECAB2/LDLRAD4/RNF165/LONP2/SERPINF1/FN1/CP/MATN2/WDR59/CCDC3	11	HOELZEL_NF1_TARGETS_DN	C2	CGP
M27170	REACTOME_SELENOAMINO_ACID_METABOLISM	11/1820	118/40044	0.018739	0.0579196	0.0348574	MAT1A/RPS25/RPL8/RPS27/SEPHS2/SCLY/NNMT/PSTK/AHCY/PAPSS2/GSR	11	REACTOME_SELENOAMINO_ACID_METABOLISM	C2	CP:REACTOME
M10172	GARGALOVIC_RESPONSE_TO_OXIDIZED_PHOSPHOLIPIDS_YELLOW_DN	4/1820	23/40044	0.0188592	0.0580728	0.0349496	SLC30A1/ZMYND8/PCTP/PATZ1	4	GARGALOVIC_RESPONSE_TO_OXIDIZED_PHOSPHOLIPIDS_YELLOW_DN	C2	CGP
M1634	WENG_POR_DOSAGE	4/1820	23/40044	0.0188592	0.0580728	0.0349496	CYP2C18/CYP2B6/FGL1/VNN1	4	WENG_POR_DOSAGE	C2	CGP
M18719	BIOCARTA_HER2_PATHWAY	4/1820	23/40044	0.0188592	0.0580728	0.0349496	IL6R/RAF1/IL6ST/ERBB3	4	BIOCARTA_HER2_PATHWAY	C2	CP:BIOCARTA
M2176	ROY_WOUND_BLOOD_VESSEL_DN	4/1820	23/40044	0.0188592	0.0580728	0.0349496	F5/SOX9/FBXO9/ERBB3	4	ROY_WOUND_BLOOD_VESSEL_DN	C2	CGP
M27831	REACTOME_NUCLEOTIDE_SALVAGE	4/1820	23/40044	0.0188592	0.0580728	0.0349496	CDA/HPRT1/TK1/AMPD2	4	REACTOME_NUCLEOTIDE_SALVAGE	C2	CP:REACTOME
M2821	BIOCARTA_NTHI_PATHWAY	4/1820	23/40044	0.0188592	0.0580728	0.0349496	SMAD3/DUSP1/CREBBP/SMAD4	4	BIOCARTA_NTHI_PATHWAY	C2	CP:BIOCARTA
M3630	REACTOME_ABORTIVE_ELONGATION_OF_HIV_1_TRANSCRIPT_IN_THE_ABSENCE_OF_TAT	4/1820	23/40044	0.0188592	0.0580728	0.0349496	POLR2D/POLR2J/POLR2E/POLR2F	4	REACTOME_ABORTIVE_ELONGATION_OF_HIV_1_TRANSCRIPT_IN_THE_ABSENCE_OF_TAT	C2	CP:REACTOME
M39668	WP_DNA_MISMATCH_REPAIR	4/1820	23/40044	0.0188592	0.0580728	0.0349496	MSH6/RFC1/POLD2/POLE	4	WP_DNA_MISMATCH_REPAIR	C2	CP:WIKIPATHWAYS
M39748	WP_THE_HUMAN_IMMUNE_RESPONSE_TO_TUBERCULOSIS	4/1820	23/40044	0.0188592	0.0580728	0.0349496	JAK1/STAT2/IFIT3/IFNAR2	4	WP_THE_HUMAN_IMMUNE_RESPONSE_TO_TUBERCULOSIS	C2	CP:WIKIPATHWAYS
M17359	XU_HGF_TARGETS_INDUCED_BY_AKT1_48HR_UP	3/1820	13/40044	0.0190344	0.0581851	0.0350171	LTBP2/TGM2/TNIP1	3	XU_HGF_TARGETS_INDUCED_BY_AKT1_48HR_UP	C2	CGP
M22007	BIOCARTA_PCAF_PATHWAY	3/1820	13/40044	0.0190344	0.0581851	0.0350171	IRF4/CREBBP/HMGB1	3	BIOCARTA_PCAF_PATHWAY	C2	CP:BIOCARTA
M22016	BIOCARTA_GHRELIN_PATHWAY	3/1820	13/40044	0.0190344	0.0581851	0.0350171	IGFBP1/IGFBP4/GHRL	3	BIOCARTA_GHRELIN_PATHWAY	C2	CP:BIOCARTA
M27712	REACTOME_DISSOLUTION_OF_FIBRIN_CLOT	3/1820	13/40044	0.0190344	0.0581851	0.0350171	SERPINF2/PLG/SERPINB8	3	REACTOME_DISSOLUTION_OF_FIBRIN_CLOT	C2	CP:REACTOME
M29612	REACTOME_RETINOID_CYCLE_DISEASE_EVENTS	3/1820	13/40044	0.0190344	0.0581851	0.0350171	TTR/RDH12/ABCA4	3	REACTOME_RETINOID_CYCLE_DISEASE_EVENTS	C2	CP:REACTOME
M39777	WP_DISORDERS_OF_FOLATE_METABOLISM_AND_TRANSPORT	3/1820	13/40044	0.0190344	0.0581851	0.0350171	FTCD/MTHFS/ALDH1L1	3	WP_DISORDERS_OF_FOLATE_METABOLISM_AND_TRANSPORT	C2	CP:WIKIPATHWAYS
M8410	REACTOME_ERKS_ARE_INACTIVATED	3/1820	13/40044	0.0190344	0.0581851	0.0350171	DUSP6/DUSP3/PPP2R1B	3	REACTOME_ERKS_ARE_INACTIVATED	C2	CP:REACTOME
M16335	MELLMAN_TUT1_TARGETS_DN	6/1820	47/40044	0.0190754	0.0581851	0.0350171	CAT/APOE/AKR1A1/AKR1C3/BNIP3/SCARA3	6	MELLMAN_TUT1_TARGETS_DN	C2	CGP
M1650	MCDOWELL_ACUTE_LUNG_INJURY_DN	6/1820	47/40044	0.0190754	0.0581851	0.0350171	PON1/C5/FASN/APLNR/ADH1B/CAV1	6	MCDOWELL_ACUTE_LUNG_INJURY_DN	C2	CGP
M1652	MARIADASON_RESPONSE_TO_BUTYRATE_SULINDAC_6	6/1820	47/40044	0.0190754	0.0581851	0.0350171	CDK5RAP2/MBNL3/STAT2/CHDH/ANP32A/NSD2	6	MARIADASON_RESPONSE_TO_BUTYRATE_SULINDAC_6	C2	CGP
M1657	LEE_CALORIE_RESTRICTION_MUSCLE_DN	6/1820	47/40044	0.0190754	0.0581851	0.0350171	CYP1B1/GALT/ALDH3A2/CYP3A4/HMGN1/ITGAE	6	LEE_CALORIE_RESTRICTION_MUSCLE_DN	C2	CGP
M183	PID_IL6_7_PATHWAY	6/1820	47/40044	0.0190754	0.0581851	0.0350171	IL6R/CRP/A2M/FGG/JAK1/IL6ST	6	PID_IL6_7_PATHWAY	C2	CP:PID
M8364	TSENG_ADIPOGENIC_POTENTIAL_DN	6/1820	47/40044	0.0190754	0.0581851	0.0350171	HLX/ITIH2/GAS2/IL1R1/IL6ST/CMBL	6	TSENG_ADIPOGENIC_POTENTIAL_DN	C2	CGP
M7079	WONG_EMBRYONIC_STEM_CELL_CORE	24/1820	335/40044	0.0195826	0.0595288	0.0358258	FDPS/ZNF22/DLAT/PIPOX/UTP18/NIPSNAP1/ADSL/RPS27/SDHC/AK4/PRIM1/SEPHS2/CHEK2/SET/GEMIN6/KPNA2/MRPL4/PSMA7/GTSE1/RRM2/NLN/FH/PSMB6/POLR2F	24	WONG_EMBRYONIC_STEM_CELL_CORE	C2	CGP
M27440	REACTOME_SIGNALING_BY_HEDGEHOG	13/1820	150/40044	0.0195956	0.0595288	0.0358258	ADCY10/CDON/IFT172/ITCH/IFT122/PSMC3/GLI1/PSMF1/PSMA7/CDC73/SYVN1/SEM1/PSMB6	13	REACTOME_SIGNALING_BY_HEDGEHOG	C2	CP:REACTOME
M8512	TSAI_RESPONSE_TO_IONIZING_RADIATION	13/1820	150/40044	0.0195956	0.0595288	0.0358258	ADORA3/DUSP6/SMAD3/CCL3/CCL3L1/CCNG1/IRF4/PLOD3/FN1/GDF15/TANK/KIF20B/PLAGL2	13	TSAI_RESPONSE_TO_IONIZING_RADIATION	C2	CGP
M6110	BLALOCK_ALZHEIMERS_DISEASE_INCIPIENT_DN	14/1820	166/40044	0.0196119	0.0595309	0.0358271	FCER1G/UTP18/UBP1/PAK3/DIPK1A/ECH1/FSD1/PALM2AKAP2/GLRX/MGLL/MEF2A/CEPT1/DENND4A/RGS14	14	BLALOCK_ALZHEIMERS_DISEASE_INCIPIENT_DN	C2	CGP
M39597	WP_MAPK_SIGNALING_PATHWAY	19/1820	249/40044	0.0197762	0.059937	0.0360715	RRAS2/DUSP6/DUSP3/IL1R1/RAF1/RAPGEF2/FGFR3/DUSP1/CRK/MAP2K7/MAP4K4/CD14/HSPA1L/HSPA1B/HSPA1A/RASGRP3/ELK4/FGF3/GNA12	19	WP_MAPK_SIGNALING_PATHWAY	C2	CP:WIKIPATHWAYS
M2761	NAKAYAMA_SOFT_TISSUE_TUMORS_PCA2_UP	9/1820	89/40044	0.0198213	0.059937	0.0360715	ASPM/GLT8D2/FGFR3/INHBA/TBL1X/GTSE1/COL2A1/RRM2/CRABP1	9	NAKAYAMA_SOFT_TISSUE_TUMORS_PCA2_UP	C2	CGP
M1186	HERNANDEZ_MITOTIC_ARREST_BY_DOCETAXEL_1_UP	5/1820	35/40044	0.0201311	0.060312	0.0362972	AGT/DUSP1/GPC3/TMEM98/VAMP8	5	HERNANDEZ_MITOTIC_ARREST_BY_DOCETAXEL_1_UP	C2	CGP
M17641	FRASOR_RESPONSE_TO_ESTRADIOL_UP	5/1820	35/40044	0.0201311	0.060312	0.0362972	CYP1A1/CYP1B1/SIAH2/PDZK1/IGFBP4	5	FRASOR_RESPONSE_TO_ESTRADIOL_UP	C2	CGP
M18919	LIU_LIVER_CANCER	5/1820	35/40044	0.0201311	0.060312	0.0362972	APOA2/SERPINA1/CYP8B1/ALB/ECH1	5	LIU_LIVER_CANCER	C2	CGP
M27081	REACTOME_METABOLISM_OF_STEROID_HORMONES	5/1820	35/40044	0.0201311	0.060312	0.0362972	SERPINA6/HSD17B1/HSD11B1/CYP21A2/HSD17B14	5	REACTOME_METABOLISM_OF_STEROID_HORMONES	C2	CP:REACTOME
M8191	ALONSO_METASTASIS_EMT_UP	5/1820	35/40044	0.0201311	0.060312	0.0362972	FGG/RAB1A/SELENOP/SMARCA1/CDH2	5	ALONSO_METASTASIS_EMT_UP	C2	CGP
M1559	MARIADASON_REGULATED_BY_HISTONE_ACETYLATION_UP	7/1820	61/40044	0.0203265	0.0604863	0.0364021	CYP1B1/TGM2/HGD/MBD4/SLC2A2/DUSP1/GALT	7	MARIADASON_REGULATED_BY_HISTONE_ACETYLATION_UP	C2	CGP
M10792	KEGG_MAPK_SIGNALING_PATHWAY	20/1820	267/40044	0.0204779	0.0604863	0.0364021	RRAS2/DUSP6/DUSP3/IL1R1/RAF1/RAPGEF2/FGFR3/DUSP1/CRK/MAP2K7/MAP4K4/CD14/HSPA1L/HSPA1B/HSPA1A/PLA2G12B/RASGRP3/ELK4/FGF3/GNA12	20	KEGG_MAPK_SIGNALING_PATHWAY	C2	CP:KEGG
M16842	CHIARADONNA_NEOPLASTIC_TRANSFORMATION_CDC25_DN	13/1820	151/40044	0.0205809	0.0604863	0.0364021	NUPR1/NFIC/TRIB3/TMEM43/DUSP1/CARHSP1/IGFBP4/MYO1C/TNXB/VAMP5/NRBP2/PAPSS2/SLC29A1	13	CHIARADONNA_NEOPLASTIC_TRANSFORMATION_CDC25_DN	C2	CGP
M13135	ENGELMANN_CANCER_PROGENITORS_UP	6/1820	48/40044	0.0209871	0.060904	0.0366534	CYP1A1/NFE2L2/TFPI/SFXN1/CDC14B/RRS1	6	ENGELMANN_CANCER_PROGENITORS_UP	C2	CGP
M142	PID_AJDISS_2PATHWAY	6/1820	48/40044	0.0209871	0.060904	0.0366534	ARF6/CREBBP/NME1/HGS/CDH2/GNA12	6	PID_AJDISS_2PATHWAY	C2	CP:PID
M14278	SCHLOSSER_MYC_TARGETS_AND_SERUM_RESPONSE_UP	6/1820	48/40044	0.0209871	0.060904	0.0366534	SLC39A14/NME1/COMT/USP13/EIF1AX/ZPR1	6	SCHLOSSER_MYC_TARGETS_AND_SERUM_RESPONSE_UP	C2	CGP
M219	PID_HEDGEHOG_GLI_PATHWAY	6/1820	48/40044	0.0209871	0.060904	0.0366534	IFT172/CSNK1E/MTSS1/GLI1/CREBBP/GNAZ	6	PID_HEDGEHOG_GLI_PATHWAY	C2	CP:PID
M39590	WP_ENERGY_METABOLISM	6/1820	48/40044	0.0209871	0.060904	0.0366534	PPARA/PRKAA1/RXRA/PRKAB2/PPARGC1B/MEF2A	6	WP_ENERGY_METABOLISM	C2	CP:WIKIPATHWAYS
M39615	WP_ARYL_HYDROCARBON_RECEPTOR_PATHWAY	6/1820	48/40044	0.0209871	0.060904	0.0366534	CYP1A1/NFE2L2/CYP1B1/IGFBP1/UGT1A6/UGT1A4	6	WP_ARYL_HYDROCARBON_RECEPTOR_PATHWAY	C2	CP:WIKIPATHWAYS
M5863	BOYLAN_MULTIPLE_MYELOMA_D_UP	9/1820	90/40044	0.0211656	0.0613446	0.0369186	DHCR24/SLC47A1/SUSD3/CPN1/CPM/PRODH/GSTO1/SETD4/RWDD3	9	BOYLAN_MULTIPLE_MYELOMA_D_UP	C2	CGP
M27099	REACTOME_TCF_DEPENDENT_SIGNALING_IN_RESPONSE_TO_WNT	18/1820	234/40044	0.0212631	0.0615873	0.0370647	FRAT1/FRAT2/LRP5/FZD5/CSNK1E/PPP2R1B/PSMC3/MEN1/CREBBP/PSMF1/H2BC1/H4C9/PSMA7/SOX9/CDC73/SEM1/PSMB6/CAV1	18	REACTOME_TCF_DEPENDENT_SIGNALING_IN_RESPONSE_TO_WNT	C2	CP:REACTOME
M7988	BORCZUK_MALIGNANT_MESOTHELIOMA_DN	10/1820	105/40044	0.0212788	0.0615873	0.0370647	RDH16/FXYD1/AOX1/NBEAL2/C6/XPNPEP2/ACSM1/AGFG2/CYP3A5/B4GALT1	10	BORCZUK_MALIGNANT_MESOTHELIOMA_DN	C2	CGP
M507	REACTOME_GPCR_LIGAND_BINDING	31/1820	463/40044	0.0213543	0.0617827	0.0371823	ADORA3/XCL2/AGT/OPN3/SAA1/F2/IAPP/BDKRB2/CCL16/CCL3/CCL3L1/C3/FZD5/PTH2R/KNG1/CXCL2/C5/ECE1/C5AR1/UCN/GHRL/PROK1/APLNR/HRH4/PTGDR2/PYY/ADRA1B/NLN/TAC3/MCHR1/CCL19	31	REACTOME_GPCR_LIGAND_BINDING	C2	CP:REACTOME
M1134	DARWICHE_PAPILLOMA_RISK_LOW_DN	14/1820	168/40044	0.0215065	0.0621681	0.0374143	COQ8A/TTC9/BCL2A1/APOE/MAP1LC3A/SAMHD1/FAM217A/SOD1/CP/BID/PABPC4/ANP32A/GTF2I/BAG6	14	DARWICHE_PAPILLOMA_RISK_LOW_DN	C2	CGP
M19895	KEGG_NICOTINATE_AND_NICOTINAMIDE_METABOLISM	4/1820	24/40044	0.0218358	0.0629385	0.0378779	AOX1/NADK/BST1/NNMT	4	KEGG_NICOTINATE_AND_NICOTINAMIDE_METABOLISM	C2	CP:KEGG
M2312	AZARE_STAT3_TARGETS	4/1820	24/40044	0.0218358	0.0629385	0.0378779	FN1/NNMT/SRSF6/B4GALT1	4	AZARE_STAT3_TARGETS	C2	CGP
M3009	HORTON_SREBF_TARGETS	4/1820	24/40044	0.0218358	0.0629385	0.0378779	PMVK/FDPS/PCSK9/FASN	4	HORTON_SREBF_TARGETS	C2	CGP
M4336	OSADA_ASCL1_TARGETS_DN	4/1820	24/40044	0.0218358	0.0629385	0.0378779	BCL2A1/CYP1B1/DUSP1/NRG1	4	OSADA_ASCL1_TARGETS_DN	C2	CGP
M4577	MISHRA_CARCINOMA_ASSOCIATED_FIBROBLAST_DN	4/1820	24/40044	0.0218358	0.0629385	0.0378779	CAT/C1S/HSPA1A/RARRES2	4	MISHRA_CARCINOMA_ASSOCIATED_FIBROBLAST_DN	C2	CGP
M9270	VALK_AML_WITH_11Q23_REARRANGED	4/1820	24/40044	0.0218358	0.0629385	0.0378779	CES1/APOC2/ACSL4/C1orf54	4	VALK_AML_WITH_11Q23_REARRANGED	C2	CGP
M13387	YAO_TEMPORAL_RESPONSE_TO_PROGESTERONE_CLUSTER_6	8/1820	76/40044	0.0219338	0.0631577	0.0380098	FAM107B/NUPR1/C3/F3/GHR/IFIT3/DRAM2/EFNA1	8	YAO_TEMPORAL_RESPONSE_TO_PROGESTERONE_CLUSTER_6	C2	CGP
M8315	MULLIGHAN_NPM1_MUTATED_SIGNATURE_2_DN	8/1820	76/40044	0.0219338	0.0631577	0.0380098	GRHPR/ADAR/SERPINF1/GPI/XRCC6/CD7/FAM162A/MEF2A	8	MULLIGHAN_NPM1_MUTATED_SIGNATURE_2_DN	C2	CGP
M9052	KEGG_PHOSPHATIDYLINOSITOL_SIGNALING_SYSTEM	8/1820	76/40044	0.0219338	0.0631577	0.0380098	PLCD3/OCRL/PIP4K2A/CALML3/ITPK1/DGKE/IMPA2/IMPA1	8	KEGG_PHOSPHATIDYLINOSITOL_SIGNALING_SYSTEM	C2	CP:KEGG
M1778	ZHANG_GATA6_TARGETS_DN	7/1820	62/40044	0.0220436	0.0634024	0.0381571	FDPS/ANO1/ALAD/CPM/MUC1/MVD/MSMO1	7	ZHANG_GATA6_TARGETS_DN	C2	CGP
M2237	JOHNSTONE_PARVB_TARGETS_1_DN	7/1820	62/40044	0.0220436	0.0634024	0.0381571	UBE2K/KIAA0232/C5orf24/HSPA1B/HSPA1A/ACOT13/SEC24D	7	JOHNSTONE_PARVB_TARGETS_1_DN	C2	CGP
M11361	KYNG_DNA_DAMAGE_BY_4NQO	5/1820	36/40044	0.0225276	0.0645528	0.0388494	ATOX1/CYB5A/RAB11B/ITGB5/POLR2F	5	KYNG_DNA_DAMAGE_BY_4NQO	C2	CGP
M16574	PACHER_TARGETS_OF_IGF1_AND_IGF2_UP	5/1820	36/40044	0.0225276	0.0645528	0.0388494	ASS1/INHBE/GDF15/MID1/SEC24D	5	PACHER_TARGETS_OF_IGF1_AND_IGF2_UP	C2	CGP
M27829	REACTOME_NUCLEOBASE_CATABOLISM	5/1820	36/40044	0.0225276	0.0645528	0.0388494	SAMHD1/UPB1/DPYS/GPX1/NUDT9	5	REACTOME_NUCLEOBASE_CATABOLISM	C2	CP:REACTOME
M39771	WP_TYPE_2_PAPILLARY_RENAL_CELL_CARCINOMA	5/1820	36/40044	0.0225276	0.0645528	0.0388494	CREBBP/COL21A1/CTSK/EGLN1/FH	5	WP_TYPE_2_PAPILLARY_RENAL_CELL_CARCINOMA	C2	CP:WIKIPATHWAYS
M9162	UZONYI_RESPONSE_TO_LEUKOTRIENE_AND_THROMBIN	5/1820	36/40044	0.0225276	0.0645528	0.0388494	HLX/F3/CXCL2/DUSP1/ELL2	5	UZONYI_RESPONSE_TO_LEUKOTRIENE_AND_THROMBIN	C2	CGP
M823	REACTOME_TRANSPORT_OF_INORGANIC_CATIONS_ANIONS_AND_AMINO_ACIDS_OLIGOPEPTIDES	10/1820	106/40044	0.022572	0.0646138	0.0388861	SLC6A12/SLC38A4/SLC38A3/SLC34A1/SLC38A2/SLC25A18/SLC26A1/SLC12A7/SLC7A2/SLC15A1	10	REACTOME_TRANSPORT_OF_INORGANIC_CATIONS_ANIONS_AND_AMINO_ACIDS_OLIGOPEPTIDES	C2	CP:REACTOME
M39715	WP_ERBB_SIGNALING_PATHWAY	9/1820	91/40044	0.0225741	0.0646138	0.0388861	RAF1/PAK3/MTOR/CRK/STAT5B/MAP2K7/NRG1/ABL2/ERBB3	9	WP_ERBB_SIGNALING_PATHWAY	C2	CP:WIKIPATHWAYS
M15912	HAMAI_APOPTOSIS_VIA_TRAIL_DN	16/1820	202/40044	0.0225917	0.0646159	0.0388874	COA7/BCL3/APOE/FZD5/UBIAD1/LHPP/ICAM3/SLC27A5/ANGPTL4/SCLY/SLC16A5/GDF15/CDH2/EFNA1/SLC29A1/CCL19	16	HAMAI_APOPTOSIS_VIA_TRAIL_DN	C2	CGP
M8445	KIM_MYC_AMPLIFICATION_TARGETS_UP	16/1820	202/40044	0.0225917	0.0646159	0.0388874	GATM/ATP2B2/PGM2/HPRT1/EBPL/ALDH3A2/NME1/GPI/RRP1B/RIOX2/TMEM64/AP5M1/PRDX6/DHX33/FAM241A/DRG1	16	KIM_MYC_AMPLIFICATION_TARGETS_UP	C2	CGP
M18058	WILCOX_RESPONSE_TO_PROGESTERONE_UP	13/1820	153/40044	0.0226618	0.0647843	0.0389887	FDPS/ASPM/PCSK6/NKG7/SHMT1/TK1/ZCCHC10/METTL7A/CEP57/IFNAR2/RRM2/LPIN1/MSMO1	13	WILCOX_RESPONSE_TO_PROGESTERONE_UP	C2	CGP
M12480	LINDSTEDT_DENDRITIC_CELL_MATURATION_B	6/1820	49/40044	0.0230244	0.0656658	0.0395192	SIAH2/TNIP1/PALM2AKAP2/IL15RA/SLAMF1/OPTN	6	LINDSTEDT_DENDRITIC_CELL_MATURATION_B	C2	CGP
M1449	NADLER_OBESITY_DN	6/1820	49/40044	0.0230244	0.0656658	0.0395192	AGT/HP/APOE/SOD1/CYP2E1/PCK1	6	NADLER_OBESITY_DN	C2	CGP
M14693	VANTVEER_BREAST_CANCER_POOR_PROGNOSIS	6/1820	49/40044	0.0230244	0.0656658	0.0395192	ALDH4A1/ECI2/PALM2AKAP2/CDC42BPA/CMC2/GNAZ	6	VANTVEER_BREAST_CANCER_POOR_PROGNOSIS	C2	CGP
M1665	JIANG_AGING_CEREBRAL_CORTEX_DN	6/1820	49/40044	0.0230244	0.0656658	0.0395192	OAZ2/APOE/EIF4G3/NME1/PLD3/MGLL	6	JIANG_AGING_CEREBRAL_CORTEX_DN	C2	CGP
M27653	REACTOME_RETROGRADE_TRANSPORT_AT_THE_TRANS_GOLGI_NETWORK	6/1820	49/40044	0.0230244	0.0656658	0.0395192	USP6NL/VPS54/SYS1/RAB43/GOLGA1/COG2	6	REACTOME_RETROGRADE_TRANSPORT_AT_THE_TRANS_GOLGI_NETWORK	C2	CP:REACTOME
M1619	RAMPON_ENRICHED_LEARNING_ENVIRONMENT_EARLY_UP	3/1820	14/40044	0.023421	0.0664924	0.0400167	PHC2/TRIM25/TLK1	3	RAMPON_ENRICHED_LEARNING_ENVIRONMENT_EARLY_UP	C2	CGP
M16402	MYLLYKANGAS_AMPLIFICATION_HOT_SPOT_24	3/1820	14/40044	0.023421	0.0664924	0.0400167	SDHC/MUC1/CDC73	3	MYLLYKANGAS_AMPLIFICATION_HOT_SPOT_24	C2	CGP
M2511	ZHANG_ADIPOGENESIS_BY_BMP7	3/1820	14/40044	0.023421	0.0664924	0.0400167	MYO1C/GRB14/GRB10	3	ZHANG_ADIPOGENESIS_BY_BMP7	C2	CGP
M2662	SINGH_NFE2L2_TARGETS	3/1820	14/40044	0.023421	0.0664924	0.0400167	ABCC2/GCLM/GSR	3	SINGH_NFE2L2_TARGETS	C2	CGP
M27052	REACTOME_SYNTHESIS_OF_IP2_IP_AND_INS_IN_THE_CYTOSOL	3/1820	14/40044	0.023421	0.0664924	0.0400167	OCRL/IMPA2/IMPA1	3	REACTOME_SYNTHESIS_OF_IP2_IP_AND_INS_IN_THE_CYTOSOL	C2	CP:REACTOME
M27263	REACTOME_DEFECTIVE_EXT2_CAUSES_EXOSTOSES_2	3/1820	14/40044	0.023421	0.0664924	0.0400167	SDC1/GPC3/GPC6	3	REACTOME_DEFECTIVE_EXT2_CAUSES_EXOSTOSES_2	C2	CP:REACTOME
M27858	REACTOME_INTERLEUKIN_15_SIGNALING	3/1820	14/40044	0.023421	0.0664924	0.0400167	JAK1/STAT5B/IL15RA	3	REACTOME_INTERLEUKIN_15_SIGNALING	C2	CP:REACTOME
M756	REACTOME_PEPTIDE_HORMONE_BIOSYNTHESIS	3/1820	14/40044	0.023421	0.0664924	0.0400167	INHBA/INHBC/INHBE	3	REACTOME_PEPTIDE_HORMONE_BIOSYNTHESIS	C2	CP:REACTOME
M787	REACTOME_POLYMERASE_SWITCHING	3/1820	14/40044	0.023421	0.0664924	0.0400167	RFC1/POLD2/PRIM1	3	REACTOME_POLYMERASE_SWITCHING	C2	CP:REACTOME
M9695	HOLLMANN_APOPTOSIS_VIA_CD40_UP	16/1820	203/40044	0.023528	0.0667587	0.040177	ALDH4A1/RGS13/NBEAL2/CDK14/NFIB/SHMT1/MAP4K4/MAST2/GM2A/ACAT1/USP13/HMGB1/LTBP1/ILRUN/RNF126/GSR	16	HOLLMANN_APOPTOSIS_VIA_CD40_UP	C2	CGP
M5880	NABA_ECM_AFFILIATED	14/1820	170/40044	0.0235351	0.0667587	0.040177	REG4/MBL2/SDC1/ANXA13/GPC3/ITLN2/GPC6/LGALS7/SEMA4C/OVGP1/C1QTNF3/MUC1/HPX/PLXNC1	14	NABA_ECM_AFFILIATED	C2	CP
M1125	MCBRYAN_PUBERTAL_TGFB1_TARGETS_DN	7/1820	63/40044	0.0238584	0.067501	0.0406237	NID1/LRP5/BCL3/APOC2/HSPA1B/IFIT3/ERBB3	7	MCBRYAN_PUBERTAL_TGFB1_TARGETS_DN	C2	CGP
M18394	ROYLANCE_BREAST_CANCER_16Q_COPY_NUMBER_UP	7/1820	63/40044	0.0238584	0.067501	0.0406237	GPT2/ADGRG3/DRC7/C16orf87/CETP/CHD9/AKTIP	7	ROYLANCE_BREAST_CANCER_16Q_COPY_NUMBER_UP	C2	CGP
M200	PID_ERA_GENOMIC_PATHWAY	7/1820	63/40044	0.0238584	0.067501	0.0406237	NR0B2/C3/COL18A1/SMAD4/SOD1/SET/ANP32A	7	PID_ERA_GENOMIC_PATHWAY	C2	CP:PID
M635	REACTOME_SIGNALING_BY_FGFR_IN_DISEASE	7/1820	63/40044	0.0238584	0.067501	0.0406237	POLR2D/FGFR3/POLR2J/STAT5B/POLR2E/FGF3/POLR2F	7	REACTOME_SIGNALING_BY_FGFR_IN_DISEASE	C2	CP:REACTOME
M10294	REACTOME_UNFOLDED_PROTEIN_RESPONSE_UPR_	9/1820	92/40044	0.0240484	0.0679887	0.0409172	NFYB/CREB3L3/IGFBP1/NFYC/ERN1/SRPRB/NFYA/LMNA/SYVN1	9	REACTOME_UNFOLDED_PROTEIN_RESPONSE_UPR_	C2	CP:REACTOME
M2196	GABRIELY_MIR21_TARGETS	21/1820	289/40044	0.0240985	0.0681219	0.0409974	POLR3B/LNPK/VPS54/PPARA/ST6GAL1/CCNG1/SFXN1/NFIB/PRKAB2/TLCD4/SEC63/EXOC5/ZNF367/NEK7/RASGRP3/GTF2I/MEGF9/ZNF326/SOWAHC/LPIN1/ANKRD28	21	GABRIELY_MIR21_TARGETS	C2	CGP
M1844	RAY_TUMORIGENESIS_BY_ERBB2_CDC25A_UP	16/1820	204/40044	0.0244933	0.0691614	0.041623	TMIGD3/A2M/TPST2/C2/TSPO2/ARHGAP19/PRIM1/UPK1A/ZBTB45/MATN2/GSTO1/SLC15A1/PROK1/FAM162A/PLAGL2/APOM	16	RAY_TUMORIGENESIS_BY_ERBB2_CDC25A_UP	C2	CGP
M34006	BLANCO_MELO_HUMAN_PARAINFLUENZA_VIRUS_3_INFECTION_A594_CELLS_UP	16/1820	204/40044	0.0244933	0.0691614	0.041623	MYPN/SERPING1/CCL3/TRIM25/SAMHD1/TGM2/STAT2/C1S/XAF1/SHFL/IFIT3/IRF1-AS1/FST/RASGRP3/IL15RA/ERAP1	16	BLANCO_MELO_HUMAN_PARAINFLUENZA_VIRUS_3_INFECTION_A594_CELLS_UP	C2	CGP
M9399	BOYLAN_MULTIPLE_MYELOMA_PCA1_UP	11/1820	123/40044	0.0246584	0.0695423	0.0418522	HP/LRG1/NKG7/C3/AFP/FGL2/RMDN2/CP/TMEM176A/RASGRP3/ELL2	11	BOYLAN_MULTIPLE_MYELOMA_PCA1_UP	C2	CGP
M12868	KEGG_PATHWAYS_IN_CANCER	23/1820	325/40044	0.0248421	0.0700004	0.0421279	SMAD3/FZD5/MSH6/RAF1/FGFR3/RXRA/MTOR/JAK1/NCOA4/GLI1/CREBBP/CRK/STAT5B/SMAD4/CBLC/FN1/TFG/BID/EGLN1/FH/FGF3/CEBPA/PAX8	23	KEGG_PATHWAYS_IN_CANCER	C2	CP:KEGG
M39546	WP_MESODERMAL_COMMITMENT_PATHWAY	13/1820	155/40044	0.0248951	0.0701154	0.0421971	SMAD3/MBTD1/NFE2L2/FZD5/HNF4A/SLC2A12/C6orf201/INHBA/C9orf72/HPRT1/ZNF281/SMAD4/ELK4	13	WP_MESODERMAL_COMMITMENT_PATHWAY	C2	CP:WIKIPATHWAYS
M17183	BENPORATH_OCT4_TARGETS	21/1820	290/40044	0.0249085	0.0701448	0.0422148	FRAT2/DUSP6/ZFP36L1/PIPOX/SFXN1/CDK14/GPC3/LHPP/HHEX/PPP2R1B/CPT1A/TDGF1/SET/KANK1/CDC14B/DTNA/ATAD2/RESF1/MED11/DHRS3/HMG20A	21	BENPORATH_OCT4_TARGETS	C2	CGP
M11672	GARGALOVIC_RESPONSE_TO_OXIDIZED_PHOSPHOLIPIDS_BLUE_UP	12/1820	139/40044	0.0249436	0.0701834	0.0422381	F3/INHBA/CREBBP/MIR3682/UBE2FP1/HSPA1B/HSPA1A/ZFAND2A/RBM33/RELN/SOWAHC/AMMECR1L	12	GARGALOVIC_RESPONSE_TO_OXIDIZED_PHOSPHOLIPIDS_BLUE_UP	C2	CGP
M1062	REACTOME_ANTIGEN_PRESENTATION_FOLDING_ASSEMBLY_AND_PEPTIDE_LOADING_OF_CLASS_I_MHC	4/1820	25/40044	0.0250834	0.070361	0.0423449	SEC24A/ERAP1/SEC24D/SAR1B	4	REACTOME_ANTIGEN_PRESENTATION_FOLDING_ASSEMBLY_AND_PEPTIDE_LOADING_OF_CLASS_I_MHC	C2	CP:REACTOME
M712	REACTOME_MICRORNA_MIRNA_BIOGENESIS	4/1820	25/40044	0.0250834	0.070361	0.0423449	POLR2D/POLR2J/POLR2E/POLR2F	4	REACTOME_MICRORNA_MIRNA_BIOGENESIS	C2	CP:REACTOME
M8344	NAKAJIMA_EOSINOPHIL	4/1820	25/40044	0.0250834	0.070361	0.0423449	CCL3/ALOX15/PTGDR2/SLC29A1	4	NAKAJIMA_EOSINOPHIL	C2	CGP
M2013	MIKKELSEN_NPC_ICP_WITH_H3K4ME3	30/1820	451/40044	0.0251004	0.070361	0.0423449	TOMM40L/FRRS1/SLC37A4/DENND2B/A2M/AOX1/MPST/TMEM14A/RAB13/TOR1AIP2/MMACHC/TUT1/PRIM1/ECH1/ZMYND8/H1-6/HSPA1L/TCAF1/P2RX7/CHRNB4/GEMIN6/CHM/PANK1/DTNA/FLRT3/ADHFE1/G0S2/NUDT13/HMG20A/TMEM67	30	MIKKELSEN_NPC_ICP_WITH_H3K4ME3	C2	CGP
M1187	HERNANDEZ_MITOTIC_ARREST_BY_DOCETAXEL_1_DN	5/1820	37/40044	0.0251014	0.070361	0.0423449	MAN1A1/IGFBP1/SEMA4C/GLRX/SLC29A1	5	HERNANDEZ_MITOTIC_ARREST_BY_DOCETAXEL_1_DN	C2	CGP
M16093	GENTILE_UV_RESPONSE_CLUSTER_D7	5/1820	37/40044	0.0251014	0.070361	0.0423449	RRAS2/CDK14/TBL1X/FBXO46/TRIP10	5	GENTILE_UV_RESPONSE_CLUSTER_D7	C2	CGP
M1832	MATZUK_SPERMATID_DIFFERENTIATION	5/1820	37/40044	0.0251014	0.070361	0.0423449	CELF1/PRM2/PRM1/STYX/TBPL1	5	MATZUK_SPERMATID_DIFFERENTIATION	C2	CGP
M19586	VALK_AML_WITH_CEBPA	5/1820	37/40044	0.0251014	0.070361	0.0423449	SUCLG2/TBL1X/CD7/CEBPA/GNA12	5	VALK_AML_WITH_CEBPA	C2	CGP
M39707	WP_PHOTODYNAMIC_THERAPYINDUCED_HIF1_SURVIVAL_SIGNALING	5/1820	37/40044	0.0251014	0.070361	0.0423449	BCL2A1/IGFBP1/BID/BNIP3/EGLN1	5	WP_PHOTODYNAMIC_THERAPYINDUCED_HIF1_SURVIVAL_SIGNALING	C2	CP:WIKIPATHWAYS
M14033	REACTOME_MRNA_SPLICING	15/1820	188/40044	0.0251604	0.0704213	0.0423812	BCAS2/POLR2D/SNRPD3/POLR2J/POLR2E/CHERP/TFIP11/DHX38/CDC5L/PLRG1/PAPOLA/PUF60/SRSF6/POLR2F/DHX16	15	REACTOME_MRNA_SPLICING	C2	CP:REACTOME
M10850	CHUNG_BLISTER_CYTOTOXICITY_DN	6/1820	50/40044	0.0251902	0.0704213	0.0423812	NBEAL2/PDLIM1/SLC40A1/FOXP1/GRB10/C12orf76	6	CHUNG_BLISTER_CYTOTOXICITY_DN	C2	CGP
M11458	WONG_PROTEASOME_GENE_MODULE	6/1820	50/40044	0.0251902	0.0704213	0.0423812	SIAH2/PSMC3/USP4/USP13/PSMA7/PSMB6	6	WONG_PROTEASOME_GENE_MODULE	C2	CGP
M12993	KLEIN_PRIMARY_EFFUSION_LYMPHOMA_UP	6/1820	50/40044	0.0251902	0.0704213	0.0423812	CFHR4/IRF4/NFIB/GPI/ALDH1L1/MUC1	6	KLEIN_PRIMARY_EFFUSION_LYMPHOMA_UP	C2	CGP
M1618	LIU_SMARCA4_TARGETS	6/1820	50/40044	0.0251902	0.0704213	0.0423812	NUPR1/PIPOX/ANGPTL4/LRRC61/GDF15/DHRS3	6	LIU_SMARCA4_TARGETS	C2	CGP
M34030	BUFFA_HYPOXIA_METAGENE	6/1820	50/40044	0.0251902	0.0704213	0.0423812	MAD2L2/AK4/GPI/MRGBP/PSMA7/BNIP3	6	BUFFA_HYPOXIA_METAGENE	C2	CGP
M39543	WP_STRUCTURAL_PATHWAY_OF_INTERLEUKIN_1_IL1	6/1820	50/40044	0.0251902	0.0704213	0.0423812	IL1R1/IL1RAP/MAP2K7/TANK/TAB3/TOLLIP	6	WP_STRUCTURAL_PATHWAY_OF_INTERLEUKIN_1_IL1	C2	CP:WIKIPATHWAYS
M678	REACTOME_CHONDROITIN_SULFATE_DERMATAN_SULFATE_METABOLISM	6/1820	50/40044	0.0251902	0.0704213	0.0423812	SDC1/GPC3/GPC6/IDUA/ARSB/CHST13	6	REACTOME_CHONDROITIN_SULFATE_DERMATAN_SULFATE_METABOLISM	C2	CP:REACTOME
M2410	PEDERSEN_METASTASIS_BY_ERBB2_ISOFORM_4	10/1820	108/40044	0.0253274	0.0707103	0.0425551	OPN3/TTC9/CYP1B1/DOCK4/ASS1/FN1/ELOVL2/BAIAP2L1/IGSF8/ELL2	10	PEDERSEN_METASTASIS_BY_ERBB2_ISOFORM_4	C2	CGP
M7141	RICKMAN_TUMOR_DIFFERENTIATED_WELL_VS_MODERATELY_UP	10/1820	108/40044	0.0253274	0.0707103	0.0425551	GATM/ASXL2/IFT172/SFT2D3/METTL7A/CYP4X1/CHPT1/E2F5/ETNK2/LPIN1	10	RICKMAN_TUMOR_DIFFERENTIATED_WELL_VS_MODERATELY_UP	C2	CGP
M10828	SHEPARD_CRUSH_AND_BURN_MUTANT_UP	16/1820	205/40044	0.025488	0.0711414	0.0428146	ANGPTL3/KRT17/CCNG1/C6/IGFBP1/AK4/SHMT1/FN1/SRPRB/SLC12A7/HSPA1L/SPIDR/FST/RRS1/ZPR1/POLR1E	16	SHEPARD_CRUSH_AND_BURN_MUTANT_UP	C2	CGP
M18532	KIM_MYCN_AMPLIFICATION_TARGETS_UP	9/1820	93/40044	0.02559	0.0713742	0.0429547	F11/SLC25A33/NME1/L3MBTL4/POP1/FAM241A/APH1A/ERBB3/GNAZ	9	KIM_MYCN_AMPLIFICATION_TARGETS_UP	C2	CGP
M12362	DAVICIONI_RHABDOMYOSARCOMA_PAX_FOXO1_FUSION_UP	7/1820	64/40044	0.0257732	0.0717724	0.0431943	GATM/ABAT/ASS1/DIPK1A/CARHSP1/FGGY/RWDD3	7	DAVICIONI_RHABDOMYOSARCOMA_PAX_FOXO1_FUSION_UP	C2	CGP
M2572	ANASTASSIOU_MULTICANCER_INVASIVENESS_SIGNATURE	7/1820	64/40044	0.0257732	0.0717724	0.0431943	GLT8D2/INHBA/SERPINF1/FN1/SUGCT/C1QTNF3/CTSK	7	ANASTASSIOU_MULTICANCER_INVASIVENESS_SIGNATURE	C2	CGP
M17275	TAKEDA_TARGETS_OF_NUP98_HOXA9_FUSION_8D_UP	13/1820	156/40044	0.0260707	0.0724867	0.0436242	SDSL/APOC1/MTSS1/AMMECR1/IGFBP4/XAF1/DENND6B/IFIT3/GDF15/CMBL/SLC40A1/CNKSR3/DHRS3	13	TAKEDA_TARGETS_OF_NUP98_HOXA9_FUSION_8D_UP	C2	CGP
M4844	KEGG_CHEMOKINE_SIGNALING_PATHWAY	15/1820	189/40044	0.0262244	0.0728526	0.0438444	XCL2/CSK/CCL16/CCL14/CCL3/CCL3L1/RAF1/CXCL2/ELMO1/WAS/CCL15/STAT2/CRK/STAT5B/CCL19	15	KEGG_CHEMOKINE_SIGNALING_PATHWAY	C2	CP:KEGG
M1273	SHETH_LIVER_CANCER_VS_TXNIP_LOSS_PAM1	19/1820	257/40044	0.0263776	0.0732694	0.0440953	FRRS1/SCARB1/OSGIN1/ABCG5/TGM2/TRIB3/CLDN1/GPC6/ARF6/FAM83G/NOL11/FST/BCL10/PVR/SECTM1/LMNA/PIGC/TJP2/IGSF8	19	SHETH_LIVER_CANCER_VS_TXNIP_LOSS_PAM1	C2	CGP
M459	SESTO_RESPONSE_TO_UV_C0	10/1820	109/40044	0.0267919	0.0743216	0.0447285	SAA1/IL1RN/PTP4A1/RPS27/HSPA1A/SET/GDF15/DHX38/KPNA2/ERBB3	10	SESTO_RESPONSE_TO_UV_C0	C2	CGP
M38974	JINESH_BLEBBISHIELD_VS_LIVE_CONTROL_UP	31/1820	472/40044	0.0269054	0.0745916	0.044891	MINDY1/CEL/SNHG10/NUPR1/GPT2/MBTD1/PLIN5/SULT2A1/TNFSF14/DHRS9/TRIB3/MBD4/ALB/DUSP1/ASTN2-AS1/RBM14/AOC4P/HSCB/MAFF/CDKN2AIPNL/LINC01018/TCAF1/GDF15/AKR1D1/ARL16/GCLM/SNORD104/GRB14/SOX9/BMS1P1/POFUT1	31	JINESH_BLEBBISHIELD_VS_LIVE_CONTROL_UP	C2	CGP
M19	PID_P73PATHWAY	8/1820	79/40044	0.0269801	0.0747267	0.0449723	SERPINA1/ITCH/IL1RAP/AFP/JAK1/FASN/GDF15/DCP1B	8	PID_P73PATHWAY	C2	CP:PID
M19891	YAO_TEMPORAL_RESPONSE_TO_PROGESTERONE_CLUSTER_12	8/1820	79/40044	0.0269801	0.0747267	0.0449723	TMEM176A/PTGR1/IFNAR2/CHPT1/AHCY/GGH/DECR1/GNA12	8	YAO_TEMPORAL_RESPONSE_TO_PROGESTERONE_CLUSTER_12	C2	CGP
M26973	REACTOME_MITOCHONDRIAL_BIOGENESIS	9/1820	94/40044	0.0272001	0.0752545	0.0452899	CRTC3/PPARA/RXRA/TBL1X/PRKAB2/CREBBP/PPARGC1B/CHD9/SIRT5	9	REACTOME_MITOCHONDRIAL_BIOGENESIS	C2	CP:REACTOME
M26985	REACTOME_POST_TRANSLATIONAL_MODIFICATION_SYNTHESIS_OF_GPI_ANCHORED_PROTEINS	9/1820	94/40044	0.0272001	0.0752545	0.0452899	TECTB/TECTA/RTN4RL2/XPNPEP2/CPM/BST1/VNN1/PIGC/VNN3	9	REACTOME_POST_TRANSLATIONAL_MODIFICATION_SYNTHESIS_OF_GPI_ANCHORED_PROTEINS	C2	CP:REACTOME
M39662	WP_TNF_ALPHA_SIGNALING_PATHWAY	9/1820	94/40044	0.0272001	0.0752545	0.0452899	PYGL/RAF1/CREBBP/MAP2K7/BID/TANK/TAB3/MIR7846/TNFRSF1B	9	WP_TNF_ALPHA_SIGNALING_PATHWAY	C2	CP:WIKIPATHWAYS
M2102	STAMBOLSKY_TARGETS_OF_MUTATED_TP53_DN	6/1820	51/40044	0.0274875	0.0757477	0.0455868	KRT17/SOCS2/XAF1/ASAP3/SLC40A1/RBCK1	6	STAMBOLSKY_TARGETS_OF_MUTATED_TP53_DN	C2	CGP
M50	PID_PTP1B_PATHWAY	6/1820	51/40044	0.0274875	0.0757477	0.0455868	LEPR/CSK/CRK/STAT5B/CDH2/CAV1	6	PID_PTP1B_PATHWAY	C2	CP:PID
M8655	DAIRKEE_CANCER_PRONE_RESPONSE_BPA	6/1820	51/40044	0.0274875	0.0757477	0.0455868	QDPR/FAM8A1/FKBP5/MTOR/SORD/ERBB3	6	DAIRKEE_CANCER_PRONE_RESPONSE_BPA	C2	CGP
M16036	CHANDRAN_METASTASIS_UP	16/1820	207/40044	0.0275676	0.0759428	0.0457042	CELF1/ZFP36L1/NUPR1/HS6ST1/PRKAB2/ZNF281/AK4/PRAP1/MAP4K4/FN1/ZMYND8/LRRC58/ZNF148/HSPA1A/EIF1AX/DXO	16	CHANDRAN_METASTASIS_UP	C2	CGP
M11383	BROWNE_HCMV_INFECTION_16HR_UP	17/1820	224/40044	0.0276241	0.0760893	0.0457923	USP6NL/SOCS2/GATM/RAF1/GPX3/FKBP5/PAK3/DHX8/WDR82/STBD1/NAT1/CDC5L/TEX30/ATRN/AKAP8L/SFMBT1/E2F5	17	BROWNE_HCMV_INFECTION_16HR_UP	C2	CGP
M19612	LEE_LIVER_CANCER_ACOX1_UP	7/1820	65/40044	0.0277904	0.0765107	0.046046	EHHADH/TM4SF4/IGFBP1/GPX4/APCS/CBR1/VNN3	7	LEE_LIVER_CANCER_ACOX1_UP	C2	CGP
M11302	SMID_BREAST_CANCER_RELAPSE_IN_LUNG_DN	5/1820	38/40044	0.0278563	0.0765551	0.0460727	HMGCS2/DUSP6/PRODH/NAT1/ADH1B	5	SMID_BREAST_CANCER_RELAPSE_IN_LUNG_DN	C2	CGP
M27134	REACTOME_MOLECULES_ASSOCIATED_WITH_ELASTIC_FIBRES	5/1820	38/40044	0.0278563	0.0765551	0.0460727	LTBP2/VTN/FN1/ITGB5/LTBP1	5	REACTOME_MOLECULES_ASSOCIATED_WITH_ELASTIC_FIBRES	C2	CP:REACTOME
M27255	REACTOME_HSF1_DEPENDENT_TRANSACTIVATION	5/1820	38/40044	0.0278563	0.0765551	0.0460727	MTOR/CREBBP/HSPA1L/HSPA1B/HSPA1A	5	REACTOME_HSF1_DEPENDENT_TRANSACTIVATION	C2	CP:REACTOME
M27856	REACTOME_TRIGLYCERIDE_METABOLISM	5/1820	38/40044	0.0278563	0.0765551	0.0460727	MOGAT2/FABP1/MGLL/LPIN1/CAV1	5	REACTOME_TRIGLYCERIDE_METABOLISM	C2	CP:REACTOME
M5652	FARMER_BREAST_CANCER_BASAL_VS_LULMINAL	23/1820	329/40044	0.0280702	0.0771061	0.0464043	FMO5/SLC43A3/BCL2A1/ABAT/TOM1L1/CYP2B6/NRTN/KLHL7/NFIB/PDZK1/LONP2/IGFBP4/FASN/ITGB5/KIAA0232/IL6ST/ECI2/NAT1/GDF15/SLC2A10/EIF1AX/MID1/SERPINA5	23	FARMER_BREAST_CANCER_BASAL_VS_LULMINAL	C2	CGP
M13158	BIOCARTA_LONGEVITY_PATHWAY	3/1820	15/40044	0.0283064	0.077201	0.0464614	CAT/GHR/SOD1	3	BIOCARTA_LONGEVITY_PATHWAY	C2	CP:BIOCARTA
M14118	ZHANG_RESPONSE_TO_CANTHARIDIN_UP	3/1820	15/40044	0.0283064	0.077201	0.0464614	NFIC/NFE2L2/BCL10	3	ZHANG_RESPONSE_TO_CANTHARIDIN_UP	C2	CGP
M18181	HUMMEL_BURKITTS_LYMPHOMA_DN	3/1820	15/40044	0.0283064	0.077201	0.0464614	BCL2A1/BCL3/CTSH	3	HUMMEL_BURKITTS_LYMPHOMA_DN	C2	CGP
M19805	LI_CYTIDINE_ANALOGS_CYCTOTOXICITY	3/1820	15/40044	0.0283064	0.077201	0.0464614	FKBP5/MAP4K4/PATZ1	3	LI_CYTIDINE_ANALOGS_CYCTOTOXICITY	C2	CGP
M22009	BIOCARTA_AMAN_PATHWAY	3/1820	15/40044	0.0283064	0.077201	0.0464614	MAN1A1/FUT5/MAN1A2	3	BIOCARTA_AMAN_PATHWAY	C2	CP:BIOCARTA
M27149	REACTOME_SYNTHESIS_OF_PROSTAGLANDINS_PG_AND_THROMBOXANES_TX_	3/1820	15/40044	0.0283064	0.077201	0.0464614	CYP8B1/CBR1/AKR1C3	3	REACTOME_SYNTHESIS_OF_PROSTAGLANDINS_PG_AND_THROMBOXANES_TX_	C2	CP:REACTOME
M27608	REACTOME_ERBB2_REGULATES_CELL_MOTILITY	3/1820	15/40044	0.0283064	0.077201	0.0464614	MEMO1/NRG1/ERBB3	3	REACTOME_ERBB2_REGULATES_CELL_MOTILITY	C2	CP:REACTOME
M27830	REACTOME_NUCLEOBASE_BIOSYNTHESIS	3/1820	15/40044	0.0283064	0.077201	0.0464614	DHODH/ADSL/LHPP	3	REACTOME_NUCLEOBASE_BIOSYNTHESIS	C2	CP:REACTOME
M39620	WP_KENNEDY_PATHWAY_FROM_SPHINGOLIPIDS	3/1820	15/40044	0.0283064	0.077201	0.0464614	CHPT1/CEPT1/ETNK2	3	WP_KENNEDY_PATHWAY_FROM_SPHINGOLIPIDS	C2	CP:WIKIPATHWAYS
M5395	TONKS_TARGETS_OF_RUNX1_RUNX1T1_FUSION_SUSTAINED_IN_GRANULOCYTE_UP	3/1820	15/40044	0.0283064	0.077201	0.0464614	CYP1A1/IL17RB/TMEM176B	3	TONKS_TARGETS_OF_RUNX1_RUNX1T1_FUSION_SUSTAINED_IN_GRANULOCYTE_UP	C2	CGP
M5672	SU_KIDNEY	3/1820	15/40044	0.0283064	0.077201	0.0464614	XPNPEP2/HES2/SLC22A2	3	SU_KIDNEY	C2	CGP
M888	REACTOME_ORGANIC_CATION_ANION_ZWITTERION_TRANSPORT	3/1820	15/40044	0.0283064	0.077201	0.0464614	SLC22A7/SLC22A2/SLC22A1	3	REACTOME_ORGANIC_CATION_ANION_ZWITTERION_TRANSPORT	C2	CP:REACTOME
M966	REACTOME_N_GLYCAN_ANTENNAE_ELONGATION	3/1820	15/40044	0.0283064	0.077201	0.0464614	ST6GAL1/MGAT5/B4GALT1	3	REACTOME_N_GLYCAN_ANTENNAE_ELONGATION	C2	CP:REACTOME
M713	REACTOME_NEGATIVE_REGULATION_OF_THE_PI3K_AKT_NETWORK	10/1820	110/40044	0.028316	0.077201	0.0464614	TRIB3/IL1RAP/FGFR3/KLB/PIP4K2A/PPP2R1B/NRG1/THEM4/FGF3/ERBB3	10	REACTOME_NEGATIVE_REGULATION_OF_THE_PI3K_AKT_NETWORK	C2	CP:REACTOME
M1202	TERAMOTO_OPN_TARGETS_CLUSTER_6	4/1820	26/40044	0.0286063	0.0776615	0.0467385	ACACB/TSPAN9/SERPINF1/CCDC3	4	TERAMOTO_OPN_TARGETS_CLUSTER_6	C2	CGP
M13686	GENTILE_UV_RESPONSE_CLUSTER_D9	4/1820	26/40044	0.0286063	0.0776615	0.0467385	CCNG1/KIAA0232/PALM2AKAP2/RRS1	4	GENTILE_UV_RESPONSE_CLUSTER_D9	C2	CGP
M14487	HOEGERKORP_CD44_TARGETS_DIRECT_UP	4/1820	26/40044	0.0286063	0.0776615	0.0467385	PYGL/ALB/PLG/SERPINC1	4	HOEGERKORP_CD44_TARGETS_DIRECT_UP	C2	CGP
M185	PID_ALK1_PATHWAY	4/1820	26/40044	0.0286063	0.0776615	0.0467385	INHBA/SMAD4/CAV1/ENG	4	PID_ALK1_PATHWAY	C2	CP:PID
M2383	SCHMIDT_POR_TARGETS_IN_LIMB_BUD_UP	4/1820	26/40044	0.0286063	0.0776615	0.0467385	FDPS/FGL1/MVD/MSMO1	4	SCHMIDT_POR_TARGETS_IN_LIMB_BUD_UP	C2	CGP
M2970	WILLIAMS_ESR1_TARGETS_UP	4/1820	26/40044	0.0286063	0.0776615	0.0467385	SIAH2/ITPK1/IGFBP4/FAM83D	4	WILLIAMS_ESR1_TARGETS_UP	C2	CGP
M36	PID_IL27_PATHWAY	4/1820	26/40044	0.0286063	0.0776615	0.0467385	JAK1/STAT2/IL6ST/IL17A	4	PID_IL27_PATHWAY	C2	CP:PID
M8924	WANG_BARRETTS_ESOPHAGUS_AND_ESOPHAGUS_CANCER_UP	4/1820	26/40044	0.0286063	0.0776615	0.0467385	NR0B2/HGD/GJB1/GDF15	4	WANG_BARRETTS_ESOPHAGUS_AND_ESOPHAGUS_CANCER_UP	C2	CGP
M14275	FONTAINE_PAPILLARY_THYROID_CARCINOMA_DN	8/1820	80/40044	0.0288274	0.0781682	0.0470435	PRUNE1/F5/PCSK6/ASGR1/MATN2/USP13/SH3RF2/E2F5	8	FONTAINE_PAPILLARY_THYROID_CARCINOMA_DN	C2	CGP
M1732	GAVIN_FOXP3_TARGETS_CLUSTER_P2	8/1820	80/40044	0.0288274	0.0781682	0.0470435	SIGMAR1/MBNL3/CPM/FAM20A/TMEM176B/ARSB/CD7/IL17A	8	GAVIN_FOXP3_TARGETS_CLUSTER_P2	C2	CGP
M39791	WP_THYROID_HORMONES_PRODUCTION_AND_THEIR_PERIPHERAL_DOWNSTREAM_SIGNALLING_EFFECTS	9/1820	95/40044	0.0288802	0.0782301	0.0470807	RAF1/KLB/RXRA/MTOR/NPPA/MGLL/SIRT6/PAX8/AQP7	9	WP_THYROID_HORMONES_PRODUCTION_AND_THEIR_PERIPHERAL_DOWNSTREAM_SIGNALLING_EFFECTS	C2	CP:WIKIPATHWAYS
M11615	CHANDRAN_METASTASIS_DN	22/1820	313/40044	0.0295896	0.0800199	0.0481579	NINJ2/RASL12/SMAD3/TNS1/SYS1/TNIP1/DUSP1/FGL2/TMEM98/LHPP/STAT2/NAGLU/SFT2D3/FAM107A/ASAP3/RBM24/CACHD1/MRGPRF/MED11/LIMS2/PPP1R12B/HSD17B14	22	CHANDRAN_METASTASIS_DN	C2	CGP
M16867	MULLIGHAN_MLL_SIGNATURE_2_DN	20/1820	278/40044	0.0297968	0.0804668	0.0484268	CHD1L/CSAD/TFPI/CXCL2/CCNG1/MAN1A1/ELMO1/ASS1/BRD8/JAK1/CETP/STAT5B/ASXL1/SLC17A9/POLE/ABCC4/WDR59/MGAT5/CYP2E1/DHRS3	20	MULLIGHAN_MLL_SIGNATURE_2_DN	C2	CGP
M1348	SCHAEFFER_PROSTATE_DEVELOPMENT_12HR_UP	10/1820	111/40044	0.0299006	0.0806078	0.0485117	PID1/CYP1B1/SNRPD3/MPST/KLF15/FKBP5/MAFF/SOX9/LAMP2/BNIP3	10	SCHAEFFER_PROSTATE_DEVELOPMENT_12HR_UP	C2	CGP
M27609	REACTOME_INTERLEUKIN_4_AND_INTERLEUKIN_13_SIGNALING	10/1820	111/40044	0.0299006	0.0806078	0.0485117	IL6R/IL23R/SAA1/IRF4/JAK1/FN1/ALOX15/MUC1/TNFRSF1B/IL17A	10	REACTOME_INTERLEUKIN_4_AND_INTERLEUKIN_13_SIGNALING	C2	CP:REACTOME
M16347	WANG_PROSTATE_CANCER_ANDROGEN_INDEPENDENT	7/1820	66/40044	0.0299119	0.0806078	0.0485117	ALDH4A1/FRAT2/HGD/FN1/CDC14B/USPL1/RABGAP1L	7	WANG_PROSTATE_CANCER_ANDROGEN_INDEPENDENT	C2	CGP
M2204	TURASHVILI_BREAST_NORMAL_DUCTAL_VS_LOBULAR_UP	7/1820	66/40044	0.0299119	0.0806078	0.0485117	CHML/ACACB/GATM/SPATA5L1/CLCN3/MAFF/RIDA	7	TURASHVILI_BREAST_NORMAL_DUCTAL_VS_LOBULAR_UP	C2	CGP
M19134	KENNY_CTNNB1_TARGETS_DN	6/1820	52/40044	0.0299191	0.0806078	0.0485117	PPP6R3/FN1/ITGB5/IL6ST/PYY/HAO1	6	KENNY_CTNNB1_TARGETS_DN	C2	CGP
M2135	LUI_THYROID_CANCER_CLUSTER_1	6/1820	52/40044	0.0299191	0.0806078	0.0485117	DUSP6/HHEX/PLD3/ATP13A3/DHRS3/SRSF6	6	LUI_THYROID_CANCER_CLUSTER_1	C2	CGP
M5583	REACTOME_MRNA_SPLICING_MINOR_PATHWAY	6/1820	52/40044	0.0299191	0.0806078	0.0485117	POLR2D/SNRPD3/POLR2J/POLR2E/SRSF6/POLR2F	6	REACTOME_MRNA_SPLICING_MINOR_PATHWAY	C2	CP:REACTOME
M27275	REACTOME_DISEASES_OF_GLYCOSYLATION	12/1820	143/40044	0.0302274	0.0813911	0.0489831	ADAMTSL4/SDC1/GALT/GPC3/GPC6/PMM2/ALG14/MUC1/PGM1/PAPSS2/B4GALT1/GLB1	12	REACTOME_DISEASES_OF_GLYCOSYLATION	C2	CP:REACTOME
M6564	HAHTOLA_MYCOSIS_FUNGOIDES_SKIN_UP	14/1820	176/40044	0.030477	0.081996	0.0493471	ZNF22/MED13/TMEM14A/NFIB/CFH/LAMP1/CTSH/SERPINF1/GPI/MAP4K4/TBC1D16/GEMIN6/EIF1/CCL19	14	HAHTOLA_MYCOSIS_FUNGOIDES_SKIN_UP	C2	CGP
M11984	FERREIRA_EWINGS_SARCOMA_UNSTABLE_VS_STABLE_DN	9/1820	96/40044	0.0306317	0.0823066	0.0495341	ECHDC2/ANGPTL3/MAP1LC3A/TMEM98/NAGLU/TMEM176B/TMEM176A/SLC16A5/TMEM53	9	FERREIRA_EWINGS_SARCOMA_UNSTABLE_VS_STABLE_DN	C2	CGP
M8180	SAKAI_TUMOR_INFILTRATING_MONOCYTES_DN	8/1820	81/40044	0.03076	0.0824952	0.0496476	NCOA4/SEC63/H1-6/TBPL1/PRDX6/GTF2I/GLRX2/CDC73	8	SAKAI_TUMOR_INFILTRATING_MONOCYTES_DN	C2	CGP
M1522	ONGUSAHA_TP53_TARGETS	5/1820	39/40044	0.0307956	0.0824952	0.0496476	COL18A1/CCNG1/EPHX1/CTSH/LPIN1	5	ONGUSAHA_TP53_TARGETS	C2	CGP
M26897	REACTOME_TRANSLESION_SYNTHESIS_BY_Y_FAMILY_DNA_POLYMERASES_BYPASSES_LESIONS_ON_DNA_TEMPLATE	5/1820	39/40044	0.0307956	0.0824952	0.0496476	MAD2L2/TRIM25/RFC1/POLD2/POLE	5	REACTOME_TRANSLESION_SYNTHESIS_BY_Y_FAMILY_DNA_POLYMERASES_BYPASSES_LESIONS_ON_DNA_TEMPLATE	C2	CP:REACTOME
M39657	WP_NUCLEAR_RECEPTORS	5/1820	39/40044	0.0307956	0.0824952	0.0496476	HNF4A/PPARA/RXRA/NR1I3/NR1I2	5	WP_NUCLEAR_RECEPTORS	C2	CP:WIKIPATHWAYS
M2213	WIERENGA_STAT5A_TARGETS_DN	15/1820	193/40044	0.0308166	0.0824952	0.0496476	FCER1G/NINJ2/LDLRAD4/HGD/C5/NFIB/SUSD3/PROSER2/SERPINF1/ITGB5/GPX1/CD14/PDLIM1/MGLL/RASGRP3	15	WIERENGA_STAT5A_TARGETS_DN	C2	CGP
M11857	RODRIGUES_NTN1_TARGETS_DN	13/1820	160/40044	0.0311828	0.0834173	0.0502025	DUSP6/SHB/CLDN2/CCL15/NAGLU/FN1/OGFR/ITGB5/SOX9/TNFRSF1B/CLDN3/PAPSS2/CEBPA	13	RODRIGUES_NTN1_TARGETS_DN	C2	CGP
M13206	KINSEY_TARGETS_OF_EWSR1_FLII_FUSION_DN	23/1820	333/40044	0.0316081	0.0844471	0.0508223	KIAA1217/CDON/A2M/ABAT/TFPI/PID1/MAP1LC3A/PLG/ANKRD6/IL11RA/ECE1/STAT2/FN1/SELENOP/AKR1C3/MYOM1/SLC40A1/LMNA/C1orf54/EFNA1/PAPSS2/CRABP1/SEPTIN6	23	KINSEY_TARGETS_OF_EWSR1_FLII_FUSION_DN	C2	CGP
M2238	JOHNSTONE_PARVB_TARGETS_2_UP	12/1820	144/40044	0.0316654	0.0845611	0.0508909	SMAD3/ASXL2/HEG1/EPHX1/IGFBP4/FASN/CLPTM1/RAB11B/IFIT3/FST/HGS/OAF	12	JOHNSTONE_PARVB_TARGETS_2_UP	C2	CGP
M13061	BILD_E2F3_ONCOGENIC_SIGNATURE	18/1820	245/40044	0.0316788	0.084587	0.0509065	CHML/EPHX4/FRAT1/RAB26/INO80C/KCTD6/FGFR3/AK4/IL17RB/PXMP2/POLE/ATAD2/ZNF367/USPL1/SFMBT1/SHROOM1/CEBPA/SRSF6	18	BILD_E2F3_ONCOGENIC_SIGNATURE	C2	CGP
M15588	TAKEDA_TARGETS_OF_NUP98_HOXA9_FUSION_16D_UP	14/1820	177/40044	0.0317654	0.0847788	0.0510219	OPN3/CES1/SAMHD1/IRF4/FGL2/XAF1/FN1/NRG1/IL6ST/TFR2/IFIT3/PDLIM1/LTBP1/APH1A	14	TAKEDA_TARGETS_OF_NUP98_HOXA9_FUSION_16D_UP	C2	CGP
M1866	WANG_TUMOR_INVASIVENESS_DN	16/1820	211/40044	0.0321017	0.0855277	0.0514726	CSAD/CCL3/TBC1D10A/CCNG1/NFIB/UHRF1/RAB11B/RANGAP1/CP/GM2A/ATRN/DHRS3/SLC50A1/ERBB3/CEBPA/B4GALT1	16	WANG_TUMOR_INVASIVENESS_DN	C2	CGP
M649	REACTOME_PHOSPHOLIPID_METABOLISM	16/1820	211/40044	0.0321017	0.0855277	0.0514726	GNPAT/PITPNM2/CPNE6/ETNPPL/OCRL/PIP4K2A/PLD3/HADHB/HADHA/SBF2/CHPT1/MGLL/PCTP/CEPT1/ETNK2/LPIN1	16	REACTOME_PHOSPHOLIPID_METABOLISM	C2	CP:REACTOME
M11720	BEIER_GLIOMA_STEM_CELL_DN	7/1820	67/40044	0.0321397	0.0855696	0.0514978	FTH1/SYNE3/DUSP3/RIOX2/GANC/MGLL/LPIN1	7	BEIER_GLIOMA_STEM_CELL_DN	C2	CGP
M12037	SHAFFER_IRF4_TARGETS_IN_PLASMA_CELL_VS_MATURE_B_LYMPHOCYTE	7/1820	67/40044	0.0321397	0.0855696	0.0514978	UAP1/C11orf24/CCL3/IRF4/PABPC4/ELL2/CAV1	7	SHAFFER_IRF4_TARGETS_IN_PLASMA_CELL_VS_MATURE_B_LYMPHOCYTE	C2	CGP
M1267	HOWLIN_PUBERTAL_MAMMARY_GLAND	7/1820	67/40044	0.0321397	0.0855696	0.0514978	SLC30A1/AOX1/COL18A1/CFH/COMT/HSD11B1/PCK1	7	HOWLIN_PUBERTAL_MAMMARY_GLAND	C2	CGP
M1245	LI_WILMS_TUMOR_VS_FETAL_KIDNEY_2_UP	4/1820	27/40044	0.032408	0.0860154	0.0517661	SLC43A3/PRIM1/SET/NSD2	4	LI_WILMS_TUMOR_VS_FETAL_KIDNEY_2_UP	C2	CGP
M1298	GROSS_ELK3_TARGETS_UP	4/1820	27/40044	0.032408	0.0860154	0.0517661	RRAS2/ASS1/GPX1/CAV1	4	GROSS_ELK3_TARGETS_UP	C2	CGP
M14614	SAKAI_TUMOR_INFILTRATING_MONOCYTES_UP	4/1820	27/40044	0.032408	0.0860154	0.0517661	TGM2/SEMA4C/NRG1/CDC42BPA	4	SAKAI_TUMOR_INFILTRATING_MONOCYTES_UP	C2	CGP
M39755	WP_MTHFR_DEFICIENCY	4/1820	27/40044	0.032408	0.0860154	0.0517661	BHMT/COMT/CHDH/CHPT1	4	WP_MTHFR_DEFICIENCY	C2	CP:WIKIPATHWAYS
M7705	AKL_HTLV1_INFECTION_UP	4/1820	27/40044	0.032408	0.0860154	0.0517661	NME1/MAP4K4/ECI2/VAMP8	4	AKL_HTLV1_INFECTION_UP	C2	CGP
M796	REACTOME_ATF4_ACTIVATES_GENES_IN_RESPONSE_TO_ENDOPLASMIC_RETICULUM_STRESS	4/1820	27/40044	0.032408	0.0860154	0.0517661	NFYB/IGFBP1/NFYC/NFYA	4	REACTOME_ATF4_ACTIVATES_GENES_IN_RESPONSE_TO_ENDOPLASMIC_RETICULUM_STRESS	C2	CP:REACTOME
M8801	NICK_RESPONSE_TO_PROC_TREATMENT_DN	4/1820	27/40044	0.032408	0.0860154	0.0517661	NFYC/MAFF/TLK1/ERAP1	4	NICK_RESPONSE_TO_PROC_TREATMENT_DN	C2	CGP
M16734	KONDO_PROSTATE_CANCER_HCP_WITH_H3K27ME3	9/1820	97/40044	0.0324558	0.0860472	0.0517853	ELMO1/EBPL/REXO5/ERI2/ALOX15/ZNF438/CRABP1/GSX2/SLC29A1	9	KONDO_PROSTATE_CANCER_HCP_WITH_H3K27ME3	C2	CGP
M27013	REACTOME_TOLL_LIKE_RECEPTOR_TLR1_TLR2_CASCADE	9/1820	97/40044	0.0324558	0.0860472	0.0517853	SAA1/DUSP6/DUSP3/PPP2R1B/MAP2K7/CD14/HMGB1/TAB3/MEF2A	9	REACTOME_TOLL_LIKE_RECEPTOR_TLR1_TLR2_CASCADE	C2	CP:REACTOME
M11338	GENTILE_RESPONSE_CLUSTER_D3	6/1820	53/40044	0.0324872	0.0860472	0.0517853	SLC25A44/SIAH2/BRD8/PPP2R1B/TLK1/ZMIZ1	6	GENTILE_RESPONSE_CLUSTER_D3	C2	CGP
M17537	JI_RESPONSE_TO_FSH_DN	6/1820	53/40044	0.0324872	0.0860472	0.0517853	RAF1/DUSP1/JAK1/ARF6/FN1/RRM2	6	JI_RESPONSE_TO_FSH_DN	C2	CGP
M2585	SMIRNOV_RESPONSE_TO_IR_2HR_UP	6/1820	53/40044	0.0324872	0.0860472	0.0517853	SLC30A1/CCL3/PPP4R3B/GDF15/SOX9/ELK4	6	SMIRNOV_RESPONSE_TO_IR_2HR_UP	C2	CGP
M3812	KEGG_AMYOTROPHIC_LATERAL_SCLEROSIS_ALS	6/1820	53/40044	0.0324872	0.0860472	0.0517853	TOMM40L/CAT/SOD1/GPX1/BID/TNFRSF1B	6	KEGG_AMYOTROPHIC_LATERAL_SCLEROSIS_ALS	C2	CP:KEGG
M39482	WP_INSULIN_SIGNALING	13/1820	161/40044	0.0325667	0.086238	0.0519001	TRIB3/RAF1/PRKAA1/MTOR/ARF6/CRK/CBLC/MAP2K7/MAP4K4/MYO1C/GRB14/SGK2/GRB10	13	WP_INSULIN_SIGNALING	C2	CP:WIKIPATHWAYS
M244	SMID_BREAST_CANCER_RELAPSE_IN_BRAIN_DN	8/1820	82/40044	0.0327796	0.0867317	0.0521972	TTC9/CLCN3/QDPR/IL6ST/C4A/ERBB3/LIN7A/SERPINA5	8	SMID_BREAST_CANCER_RELAPSE_IN_BRAIN_DN	C2	CGP
M3270	ST_INTEGRIN_SIGNALING_PATHWAY	8/1820	82/40044	0.0327796	0.0867317	0.0521972	PKLR/ITGA5/RAF1/PAK3/WAS/CRK/MAP2K7/CAV1	8	ST_INTEGRIN_SIGNALING_PATHWAY	C2	CP
M594	REACTOME_SIGNALING_BY_NOTCH4	8/1820	82/40044	0.0327796	0.0867317	0.0521972	SMAD3/PSMC3/CREBBP/PSMF1/PSMA7/SEM1/APH1A/PSMB6	8	REACTOME_SIGNALING_BY_NOTCH4	C2	CP:REACTOME
M7804	ROSS_ACUTE_MYELOID_LEUKEMIA_CBF	8/1820	82/40044	0.0327796	0.0867317	0.0521972	DUSP6/TMEM43/MAN1A1/PGM1/IL15RA/VAMP5/EGLN1/CAV1	8	ROSS_ACUTE_MYELOID_LEUKEMIA_CBF	C2	CGP
M4077	FOURNIER_ACINAR_DEVELOPMENT_LATE_2	20/1820	281/40044	0.0328189	0.086816	0.0522479	UAP1/ASPM/PHC2/C11orf24/DUSP6/MSH6/RAP1GDS1/PLOD3/NUP85/MAP4K4/FN1/ITGB5/UBE2K/GEMIN6/HPCAL1/HPS1/CMC2/RRM2/NSD2/IMPA1	20	FOURNIER_ACINAR_DEVELOPMENT_LATE_2	C2	CGP
M27471	REACTOME_HEDGEHOG_OFF_STATE	10/1820	113/40044	0.0332558	0.0878406	0.0528645	ADCY10/IFT172/ITCH/IFT122/PSMC3/GLI1/PSMF1/PSMA7/SEM1/PSMB6	10	REACTOME_HEDGEHOG_OFF_STATE	C2	CP:REACTOME
M2445	PLASARI_TGFB1_TARGETS_10HR_UP	15/1820	195/40044	0.033322	0.0879246	0.0529151	ITGA5/DUSP6/SOCS2/TTC9/GATM/SIAH2/FKBP5/INHBA/ASS1/MAFF/PVR/MGLL/OLFM2/BAIAP2L1/PAPSS2	15	PLASARI_TGFB1_TARGETS_10HR_UP	C2	CGP
M19025	MOREAUX_MULTIPLE_MYELOMA_BY_TACI_UP	25/1820	371/40044	0.033461	0.0882106	0.0530872	ADCY10/PYGL/LTBP2/DUSP3/TCP10L/ADH1A/MTSS1/NIPAL2/MASP2/NPPA/TUT1/RAB11B/NRG1/MOSPD3/CDC5L/FBXO9/LMNA/SAA4/GRB10/BRD3OS/CTXND1/CEBPA-DT/HORMAD2/C6orf47/B4GALT1	25	MOREAUX_MULTIPLE_MYELOMA_BY_TACI_UP	C2	CGP
M1296	BIOCARTA_IL7_PATHWAY	3/1820	16/40044	0.0336876	0.0882722	0.0531243	JAK1/CREBBP/STAT5B	3	BIOCARTA_IL7_PATHWAY	C2	CP:BIOCARTA
M1581	RUAN_RESPONSE_TO_TNF_TROGLITAZONE_UP	3/1820	16/40044	0.0336876	0.0882722	0.0531243	HP/CP/PCK1	3	RUAN_RESPONSE_TO_TNF_TROGLITAZONE_UP	C2	CGP
M1848	MATTHEWS_SKIN_CARCINOGENESIS_VIA_JUN	3/1820	16/40044	0.0336876	0.0882722	0.0531243	MUSTN1/CXCL2/CALML3	3	MATTHEWS_SKIN_CARCINOGENESIS_VIA_JUN	C2	CGP
M2084	WANG_METASTASIS_OF_BREAST_CANCER	3/1820	16/40044	0.0336876	0.0882722	0.0531243	GAS2/CEP57/COL2A1	3	WANG_METASTASIS_OF_BREAST_CANCER	C2	CGP
M228	PID_SMAD2_3PATHWAY	3/1820	16/40044	0.0336876	0.0882722	0.0531243	SMAD3/SMAD4/KPNA2	3	PID_SMAD2_3PATHWAY	C2	CP:PID
M2471	TIAN_BHLHA15_TARGETS	3/1820	16/40044	0.0336876	0.0882722	0.0531243	MINDY1/RAB26/MPC1	3	TIAN_BHLHA15_TARGETS	C2	CGP
M39541	WP_NAD_METABOLISM	3/1820	16/40044	0.0336876	0.0882722	0.0531243	NADK/SIRT5/SIRT6	3	WP_NAD_METABOLISM	C2	CP:WIKIPATHWAYS
M39752	WP_TRYPTOPHAN_CATABOLISM_LEADING_TO_NAD_PRODUCTION	3/1820	16/40044	0.0336876	0.0882722	0.0531243	AFMID/KMO/HAAO	3	WP_TRYPTOPHAN_CATABOLISM_LEADING_TO_NAD_PRODUCTION	C2	CP:WIKIPATHWAYS
M39780	WP_OMEGA9_FA_SYNTHESIS	3/1820	16/40044	0.0336876	0.0882722	0.0531243	ACSL4/FASN/ELOVL2	3	WP_OMEGA9_FA_SYNTHESIS	C2	CP:WIKIPATHWAYS
M7721	BIOCARTA_EIF_PATHWAY	3/1820	16/40044	0.0336876	0.0882722	0.0531243	EIF4G3/EIF1AX/EIF1	3	BIOCARTA_EIF_PATHWAY	C2	CP:BIOCARTA
M5389	RODWELL_AGING_KIDNEY_UP	32/1820	500/40044	0.0338693	0.0887257	0.0533972	PRUNE1/FCER1G/PIGR/SVBP/RPS25/SERPING1/A2M/BCL2A1/LDLRAD4/NKG7/TFPI/SAMHD1/TMEM43/CLDN1/CDO1/PLOD3/INHBA/AMBP/C1S/LAMP1/CARHSP1/FN1/MAP4/GPX1/CD14/IFNAR2/NNMT/SLC40A1/C4A/RBCK1/CLDN3/PPP1R18	32	RODWELL_AGING_KIDNEY_UP	C2	CGP
M16912	BALDWIN_PRKCI_TARGETS_UP	5/1820	40/40044	0.0339223	0.0887257	0.0533972	AQP9/SELENOP/EIF1AX/NUDT3/MEF2A	5	BALDWIN_PRKCI_TARGETS_UP	C2	CGP
M2169	FIGUEROA_AML_METHYLATION_CLUSTER_3_DN	5/1820	40/40044	0.0339223	0.0887257	0.0533972	AOC1/CRTC3/LINC00242/ARF6/TMEM33	5	FIGUEROA_AML_METHYLATION_CLUSTER_3_DN	C2	CGP
M39831	WP_VITAMIN_DSENSITIVE_CALCIUM_SIGNALING_IN_DEPRESSION	5/1820	40/40044	0.0339223	0.0887257	0.0533972	NFE2L2/ATP2B2/RXRA/GPX4/GSR	5	WP_VITAMIN_DSENSITIVE_CALCIUM_SIGNALING_IN_DEPRESSION	C2	CP:WIKIPATHWAYS
M5075	SCHLOSSER_MYC_TARGETS_REPRESSED_BY_SERUM	13/1820	162/40044	0.0339944	0.0888739	0.0534864	CYP2A13/CSNK1E/HPRT1/EI24/MIA2/CHERP/ATP13A3/UBE2K/TGDS/KPNA2/FBXO9/ZZZ3/FH	13	SCHLOSSER_MYC_TARGETS_REPRESSED_BY_SERUM	C2	CGP
M11563	KAUFFMANN_DNA_REPAIR_GENES	17/1820	230/40044	0.0343145	0.0896804	0.0539718	MAD2L2/MSH6/CSNK1E/MBD4/TOPBP1/RFC1/POLD2/MTOR/ALKBH2/CHEK2/XRCC6/POLE/ERCC4/HMGB1/NUDT3/RRM2/SEM1	17	KAUFFMANN_DNA_REPAIR_GENES	C2	CGP
M1497	LEE_AGING_NEOCORTEX_DN	7/1820	68/40044	0.0344757	0.0899586	0.0541392	MASP1/GPX3/MTOR/SERPINC1/FEM1B/CP/PAPOLA	7	LEE_AGING_NEOCORTEX_DN	C2	CGP
M1609	LEE_CALORIE_RESTRICTION_NEOCORTEX_DN	7/1820	68/40044	0.0344757	0.0899586	0.0541392	SERPINA6/APOC4/NFE2L2/FZD5/APOB/GALT/IL17A	7	LEE_CALORIE_RESTRICTION_NEOCORTEX_DN	C2	CGP
M10633	BASSO_B_LYMPHOCYTE_NETWORK	12/1820	146/40044	0.0346874	0.0901738	0.0542687	POLD2/SLC39A14/HPRT1/HHEX/CTSH/NME1/DESI1/USP4/TNFRSF1B/SEM1/MYL12A/POLR2F	12	BASSO_B_LYMPHOCYTE_NETWORK	C2	CGP
M19152	PUIFFE_INVASION_INHIBITED_BY_ASCITES_DN	12/1820	146/40044	0.0346874	0.0901738	0.0542687	BCAS2/RRAS2/NR1H4/DUSP1/ERI2/SEPHS2/NOL11/ZCCHC10/SELENOP/NFYA/TEX30/RABGAP1L	12	PUIFFE_INVASION_INHIBITED_BY_ASCITES_DN	C2	CGP
M8617	WEI_MIR34A_TARGETS	12/1820	146/40044	0.0346874	0.0901738	0.0542687	PROX1/ASXL2/RAB43/ACSL4/SMAD4/PPP4R2/SLC7A2/PER2/SOX9/E2F5/MID1/PMF1	12	WEI_MIR34A_TARGETS	C2	CGP
M9372	KAUFFMANN_DNA_REPLICATION_GENES	12/1820	146/40044	0.0346874	0.0901738	0.0542687	CCL3/NFIC/TOPBP1/UBP1/RFC1/TNIP1/POLD2/NFIB/PPP2R1B/RBM14/SET/RRM2	12	KAUFFMANN_DNA_REPLICATION_GENES	C2	CGP
M17466	SANA_TNF_SIGNALING_UP	8/1820	83/40044	0.0348874	0.0905713	0.0545079	FTH1/SMAD3/SAMHD1/CXCL2/TNIP1/INHBA/C1S/ATP13A3	8	SANA_TNF_SIGNALING_UP	C2	CGP
M2448	SWEET_KRAS_TARGETS_UP	8/1820	83/40044	0.0348874	0.0905713	0.0545079	DENND2B/TNS1/HGD/ECE1/JAK1/C1S/MATN2/LAMP2	8	SWEET_KRAS_TARGETS_UP	C2	CGP
M39	QUINTENS_EMBRYONIC_BRAIN_RESPONSE_TO_IR	8/1820	83/40044	0.0348874	0.0905713	0.0545079	CCNG1/EPHX1/EI24/GPR75/HPCAL1/GTSE1/AMPD2/LPIN1	8	QUINTENS_EMBRYONIC_BRAIN_RESPONSE_TO_IR	C2	CGP
M15676	BECKER_TAMOXIFEN_RESISTANCE_DN	6/1820	54/40044	0.0351943	0.0911726	0.0548698	BCAS2/DUSP6/IL1R1/NFIB/PDZK1/ELOVL2	6	BECKER_TAMOXIFEN_RESISTANCE_DN	C2	CGP
M17600	NAGASHIMA_NRG1_SIGNALING_DN	6/1820	54/40044	0.0351943	0.0911726	0.0548698	FRAT2/SOCS2/MBD4/F3/PLG/MIA2	6	NAGASHIMA_NRG1_SIGNALING_DN	C2	CGP
M2162	FIGUEROA_AML_METHYLATION_CLUSTER_2_UP	6/1820	54/40044	0.0351943	0.0911726	0.0548698	ABLIM1/SLC39A14/IL11RA/ZNF281/COL21A1/PRR18	6	FIGUEROA_AML_METHYLATION_CLUSTER_2_UP	C2	CGP
M39688	WP_APOPTOSISRELATED_NETWORK_DUE_TO_ALTERED_NOTCH3_IN_OVARIAN_CANCER	6/1820	54/40044	0.0351943	0.0911726	0.0548698	BCL3/APOE/ERN1/MIR8085/NRG1/ERBB3	6	WP_APOPTOSISRELATED_NETWORK_DUE_TO_ALTERED_NOTCH3_IN_OVARIAN_CANCER	C2	CP:WIKIPATHWAYS
M4661	TONKS_TARGETS_OF_RUNX1_RUNX1T1_FUSION_GRANULOCYTE_UP	6/1820	54/40044	0.0351943	0.0911726	0.0548698	SOCS2/CYP1A1/MTSS1/IL17RB/TMEM176B/TMEM176A	6	TONKS_TARGETS_OF_RUNX1_RUNX1T1_FUSION_GRANULOCYTE_UP	C2	CGP
M620	REACTOME_INSULIN_RECEPTOR_SIGNALLING_CASCADE	6/1820	54/40044	0.0351943	0.0911726	0.0548698	TRIB3/FGFR3/KLB/THEM4/GRB10/FGF3	6	REACTOME_INSULIN_RECEPTOR_SIGNALLING_CASCADE	C2	CP:REACTOME
M12469	REACTOME_HIV_INFECTION	17/1820	231/40044	0.0355359	0.0920161	0.0553775	ELOA/POLR2D/AP1M1/POLR2J/ELMO1/PSMC3/NUP85/POLR2E/PSMF1/RANGAP1/XRCC6/VPS37D/KPNA1/PSMA7/SEM1/PSMB6/POLR2F	17	REACTOME_HIV_INFECTION	C2	CP:REACTOME
M1140	DARWICHE_SQUAMOUS_CELL_CARCINOMA_DN	14/1820	180/40044	0.0358675	0.0928227	0.0558629	COQ8A/TTC9/BCL2A1/APOE/MAP1LC3A/FAM217A/LRRC58/CP/PABPC4/ANP32A/GTF2I/SPC24/BAG6/IL17A	14	DARWICHE_SQUAMOUS_CELL_CARCINOMA_DN	C2	CGP
M27436	REACTOME_PROGRAMMED_CELL_DEATH	14/1820	180/40044	0.0358675	0.0928227	0.0558629	GAS2/PSMC3/PSMF1/CD14/KPNA1/PSMA7/BID/HMGB1/TICAM1/LMNA/SEM1/TJP2/PSMB6/SEPTIN4	14	REACTOME_PROGRAMMED_CELL_DEATH	C2	CP:REACTOME
M10619	KAAB_FAILED_HEART_ATRIUM_DN	12/1820	147/40044	0.0362727	0.09362	0.0563428	ZNF22/MPST/SLC39A14/EI24/RAB1A/ACOT13/DXO/NUDT3/SMARCA1/PGM1/PAPOLA/OPTN	12	KAAB_FAILED_HEART_ATRIUM_DN	C2	CGP
M27474	REACTOME_SLC_TRANSPORTER_DISORDERS	9/1820	99/40044	0.0363266	0.0936635	0.0563689	SLCO1B1/GCKR/SLC2A2/SLC34A1/NUP85/CP/SLC2A10/SLC35C1/SLC40A1	9	REACTOME_SLC_TRANSPORTER_DISORDERS	C2	CP:REACTOME
M10970	CHUANG_OXIDATIVE_STRESS_RESPONSE_UP	4/1820	28/40044	0.0364908	0.0938766	0.0564972	CYP1B1/MIA2/HSPA1B/GDF15	4	CHUANG_OXIDATIVE_STRESS_RESPONSE_UP	C2	CGP
M15501	MOREIRA_RESPONSE_TO_TSA_UP	4/1820	28/40044	0.0364908	0.0938766	0.0564972	IGFBP4/HSPA1B/HSPA1A/HMGN1	4	MOREIRA_RESPONSE_TO_TSA_UP	C2	CGP
M2422	GARGALOVIC_RESPONSE_TO_OXIDIZED_PHOSPHOLIPIDS_MAGENTA_UP	4/1820	28/40044	0.0364908	0.0938766	0.0564972	PTP4A1/MAFF/KIAA0232/ABL2	4	GARGALOVIC_RESPONSE_TO_OXIDIZED_PHOSPHOLIPIDS_MAGENTA_UP	C2	CGP
M27254	REACTOME_ATTENUATION_PHASE	4/1820	28/40044	0.0364908	0.0938766	0.0564972	CREBBP/HSPA1L/HSPA1B/HSPA1A	4	REACTOME_ATTENUATION_PHASE	C2	CP:REACTOME
M27837	REACTOME_DIGESTION_AND_ABSORPTION	4/1820	28/40044	0.0364908	0.0938766	0.0564972	GUCA2B/CEL/SLC2A2/AMY2B	4	REACTOME_DIGESTION_AND_ABSORPTION	C2	CP:REACTOME
M6041	DAIRKEE_CANCER_PRONE_RESPONSE_E2	4/1820	28/40044	0.0364908	0.0938766	0.0564972	HADHA/ABCC4/FST/APLNR	4	DAIRKEE_CANCER_PRONE_RESPONSE_E2	C2	CGP
M684	REACTOME_SYNTHESIS_OF_PC	4/1820	28/40044	0.0364908	0.0938766	0.0564972	CHPT1/PCTP/CEPT1/LPIN1	4	REACTOME_SYNTHESIS_OF_PC	C2	CP:REACTOME
M18517	MATSUDA_NATURAL_KILLER_DIFFERENTIATION	31/1820	485/40044	0.0368219	0.094686	0.0569843	HABP2/RDH16/SOCS2/SNHG16/NKG7/MAN1A1/GSTA1/FGL2/CD160/IGFBP4/STAT5B/TK1/ARMC6/GPI/MAP2K7/HSPA1B/SLC15A1/HSD11B1/PROZ/PVR/OAF/SLC22A9/CD7/SLC40A1/RRM2/CD302/KLKB1/GRAMD2B/DHRS3/ENG/POLR1E	31	MATSUDA_NATURAL_KILLER_DIFFERENTIATION	C2	CGP
M1319	HESS_TARGETS_OF_HOXA9_AND_MEIS1_UP	7/1820	69/40044	0.0369215	0.0948257	0.0570684	METAP2/TST/AFP/UHRF1/BID/RRS1/CEBPA	7	HESS_TARGETS_OF_HOXA9_AND_MEIS1_UP	C2	CGP
M237	PID_VEGFR1_2_PATHWAY	7/1820	69/40044	0.0369215	0.0948257	0.0570684	VTN/RAF1/PRKAA1/SHB/HGS/GRB10/CAV1	7	PID_VEGFR1_2_PATHWAY	C2	CP:PID
M9246	ENGELMANN_CANCER_PROGENITORS_DN	7/1820	69/40044	0.0369215	0.0948257	0.0570684	OSGIN1/FGFR3/FN1/VPS37D/AKR1C3/SLC35C1/CEBPA	7	ENGELMANN_CANCER_PROGENITORS_DN	C2	CGP
M39839	WP_EGFR_TYROSINE_KINASE_INHIBITOR_RESISTANCE	8/1820	84/40044	0.0370851	0.0951398	0.0572574	IL6R/RRAS2/RAF1/FGFR3/MTOR/JAK1/NRG1/ERBB3	8	WP_EGFR_TYROSINE_KINASE_INHIBITOR_RESISTANCE	C2	CP:WIKIPATHWAYS
M4282	BHATTACHARYA_EMBRYONIC_STEM_CELL	8/1820	84/40044	0.0370851	0.0951398	0.0572574	MAD2L2/TK1/TDGF1/SET/KPNA2/FAM83D/CACHD1/CRABP1	8	BHATTACHARYA_EMBRYONIC_STEM_CELL	C2	CGP
M1422	MAGRANGEAS_MULTIPLE_MYELOMA_IGLL_VS_IGLK_UP	5/1820	41/40044	0.0372387	0.0951918	0.0572887	CCL3/SIAH2/BPHL/CYB5A/SMARCA1	5	MAGRANGEAS_MULTIPLE_MYELOMA_IGLL_VS_IGLK_UP	C2	CGP
M1486	KAMMINGA_EZH2_TARGETS	5/1820	41/40044	0.0372387	0.0951918	0.0572887	TOPBP1/RFC1/PRIM1/KPNA2/AHCY	5	KAMMINGA_EZH2_TARGETS	C2	CGP
M27257	REACTOME_DISEASES_ASSOCIATED_WITH_GLYCOSAMINOGLYCAN_METABOLISM	5/1820	41/40044	0.0372387	0.0951918	0.0572887	SDC1/GPC3/GPC6/PAPSS2/B4GALT1	5	REACTOME_DISEASES_ASSOCIATED_WITH_GLYCOSAMINOGLYCAN_METABOLISM	C2	CP:REACTOME
M27595	REACTOME_DUAL_INCISION_IN_GG_NER	5/1820	41/40044	0.0372387	0.0951918	0.0572887	CHD1L/RFC1/POLD2/POLE/ERCC4	5	REACTOME_DUAL_INCISION_IN_GG_NER	C2	CP:REACTOME
M8273	CROONQUIST_NRAS_VS_STROMAL_STIMULATION_UP	5/1820	41/40044	0.0372387	0.0951918	0.0572887	DUSP6/GATM/TRIM25/IQSEC1/ZER1	5	CROONQUIST_NRAS_VS_STROMAL_STIMULATION_UP	C2	CGP
M1519	KEGG_ENDOCYTOSIS	14/1820	181/40044	0.0373158	0.0951918	0.0572887	ITCH/IQSEC1/FGFR3/ARF6/CBLC/RAB11B/HSPA1L/HSPA1B/HSPA1A/VPS37D/RBSN/ASAP3/HGS/ERBB3	14	KEGG_ENDOCYTOSIS	C2	CP:KEGG
M998	REACTOME_AUF1_HNRNP_D0_BINDS_AND_DESTABILIZES_MRNA	6/1820	55/40044	0.0380422	0.0967225	0.0582099	PSMC3/PSMF1/HSPA1A/PSMA7/SEM1/PSMB6	6	REACTOME_AUF1_HNRNP_D0_BINDS_AND_DESTABILIZES_MRNA	C2	CP:REACTOME
M124	PID_CXCR4_PATHWAY	9/1820	100/40044	0.0383757	0.097495	0.0586748	ITGA5/CSK/ITCH/MTOR/STAT2/CRK/STAT5B/HGS/GNAZ	9	PID_CXCR4_PATHWAY	C2	CP:PID
M8411	LINDGREN_BLADDER_CANCER_WITH_LOH_IN_CHR9Q	10/1820	116/40044	0.038769	0.0975016	0.0586788	CDK5RAP2/GOLGA1/LRRC8A/ASS1/RXRA/CREBL2/SLC9B2/PTGR1/SET/ECPAS	10	LINDGREN_BLADDER_CANCER_WITH_LOH_IN_CHR9Q	C2	CGP
M1466	AFFAR_YY1_TARGETS_UP	15/1820	199/40044	0.038772	0.0975016	0.0586788	PROX1/ABAT/TGM2/MASP1/CDO1/DUSP1/GPC3/CFH/HSD17B1/PMM1/SELENOP/ELOVL2/MYOM1/MYO1C/LPIN1	15	AFFAR_YY1_TARGETS_UP	C2	CGP
M27079	REACTOME_DEGRADATION_OF_BETA_CATENIN_BY_THE_DESTRUCTION_COMPLEX	8/1820	85/40044	0.0393738	0.0980601	0.0590149	FRAT1/FRAT2/PPP2R1B/PSMC3/PSMF1/PSMA7/SEM1/PSMB6	8	REACTOME_DEGRADATION_OF_BETA_CATENIN_BY_THE_DESTRUCTION_COMPLEX	C2	CP:REACTOME
M7012	SCHUETZ_BREAST_CANCER_DUCTAL_INVASIVE_DN	8/1820	85/40044	0.0393738	0.0980601	0.0590149	OPN3/SERPINA1/ABAT/GDF15/DTNA/GRB14/CLDN3/ERBB3	8	SCHUETZ_BREAST_CANCER_DUCTAL_INVASIVE_DN	C2	CGP
M7517	SMID_BREAST_CANCER_LUMINAL_A_UP	8/1820	85/40044	0.0393738	0.0980601	0.0590149	HMGCS2/LEPR/TAT/DUSP1/ELOVL2/NAT1/G0S2/ADH1B	8	SMID_BREAST_CANCER_LUMINAL_A_UP	C2	CGP
M1373	GOTZMANN_EPITHELIAL_TO_MESENCHYMAL_TRANSITION_UP	7/1820	70/40044	0.0394788	0.0980601	0.0590149	CYP1B1/COL18A1/INHBA/FN1/MAP4/HMGB1/CDH2	7	GOTZMANN_EPITHELIAL_TO_MESENCHYMAL_TRANSITION_UP	C2	CGP
M18667	DITTMER_PTHLH_TARGETS_DN	7/1820	70/40044	0.0394788	0.0980601	0.0590149	RRAS2/SERPINA4/AOX1/RAPGEF2/POLD2/SEC24A/LMNA	7	DITTMER_PTHLH_TARGETS_DN	C2	CGP
M6315	IWANAGA_CARCINOGENESIS_BY_KRAS_PTEN_DN	24/1820	359/40044	0.0395222	0.0980601	0.0590149	NID1/CYP4A22/CDON/SERPING1/ZCCHC14/TGM2/MTOR/ANKRD34A/AK4/PROSER2/FOXK2/SHFL/SUGP2/SPTBN1/MAP4/SET/SLC16A5/AMZ1/PDILT/GTF2I/PAPPA2/ADH1B/MIDEAS/ENG	24	IWANAGA_CARCINOGENESIS_BY_KRAS_PTEN_DN	C2	CGP
M10082	BIOCARTA_TNFR2_PATHWAY	3/1820	17/40044	0.0395583	0.0980601	0.0590149	DUSP1/TANK/TNFRSF1B	3	BIOCARTA_TNFR2_PATHWAY	C2	CP:BIOCARTA
M10544	BOYAULT_LIVER_CANCER_SUBCLASS_G56_DN	3/1820	17/40044	0.0395583	0.0980601	0.0590149	MAFF/NAV2/VNN3	3	BOYAULT_LIVER_CANCER_SUBCLASS_G56_DN	C2	CGP
M12027	RODRIGUES_NTN1_TARGETS_UP	3/1820	17/40044	0.0395583	0.0980601	0.0590149	SOCS2/NFIB/PLXNC1	3	RODRIGUES_NTN1_TARGETS_UP	C2	CGP
M1404	LEI_HOXC8_TARGETS_DN	3/1820	17/40044	0.0395583	0.0980601	0.0590149	ELMO1/ASS1/SERPINF1	3	LEI_HOXC8_TARGETS_DN	C2	CGP
M1642	SIMBULAN_PARP1_TARGETS_DN	3/1820	17/40044	0.0395583	0.0980601	0.0590149	PRIM1/RANGAP1/SET	3	SIMBULAN_PARP1_TARGETS_DN	C2	CGP
M1645	LI_ADIPOGENESIS_BY_ACTIVATED_PPARG	3/1820	17/40044	0.0395583	0.0980601	0.0590149	AGT/FASN/CEBPA	3	LI_ADIPOGENESIS_BY_ACTIVATED_PPARG	C2	CGP
M17636	KEGG_RENIN_ANGIOTENSIN_SYSTEM	3/1820	17/40044	0.0395583	0.0980601	0.0590149	AGT/ANPEP/NLN	3	KEGG_RENIN_ANGIOTENSIN_SYSTEM	C2	CP:KEGG
M1850	MATTHEWS_AP1_TARGETS	3/1820	17/40044	0.0395583	0.0980601	0.0590149	BCL3/MVD/CAV1	3	MATTHEWS_AP1_TARGETS	C2	CGP
M19946	LI_CYTIDINE_ANALOG_PATHWAY	3/1820	17/40044	0.0395583	0.0980601	0.0590149	CDA/RRM2/SLC29A1	3	LI_CYTIDINE_ANALOG_PATHWAY	C2	CGP
M2318	KASLER_HDAC7_TARGETS_1_DN	3/1820	17/40044	0.0395583	0.0980601	0.0590149	C3/PMM1/TRIP10	3	KASLER_HDAC7_TARGETS_1_DN	C2	CGP
M27083	REACTOME_BETA_CATENIN_PHOSPHORYLATION_CASCADE	3/1820	17/40044	0.0395583	0.0980601	0.0590149	FRAT1/FRAT2/PPP2R1B	3	REACTOME_BETA_CATENIN_PHOSPHORYLATION_CASCADE	C2	CP:REACTOME
M27946	REACTOME_FOXO_MEDIATED_TRANSCRIPTION_OF_CELL_CYCLE_GENES	3/1820	17/40044	0.0395583	0.0980601	0.0590149	SMAD3/SMAD4/CAV1	3	REACTOME_FOXO_MEDIATED_TRANSCRIPTION_OF_CELL_CYCLE_GENES	C2	CP:REACTOME
M27968	GARGALOVIC_RESPONSE_TO_OXIDIZED_PHOSPHOLIPIDS_CYAN_UP	3/1820	17/40044	0.0395583	0.0980601	0.0590149	PTP4A1/ARF6/GSR	3	GARGALOVIC_RESPONSE_TO_OXIDIZED_PHOSPHOLIPIDS_CYAN_UP	C2	CGP
M3621	MORI_EMU_MYC_LYMPHOMA_BY_ONSET_TIME_DN	3/1820	17/40044	0.0395583	0.0980601	0.0590149	ITGB5/IL6ST/PVR	3	MORI_EMU_MYC_LYMPHOMA_BY_ONSET_TIME_DN	C2	CGP
M39680	WP_ACE_INHIBITOR_PATHWAY	3/1820	17/40044	0.0395583	0.0980601	0.0590149	AGT/BDKRB2/KNG1	3	WP_ACE_INHIBITOR_PATHWAY	C2	CP:WIKIPATHWAYS
M538	REACTOME_VITAMIN_B5_PANTOTHENATE_METABOLISM	3/1820	17/40044	0.0395583	0.0980601	0.0590149	FASN/VNN1/PANK1	3	REACTOME_VITAMIN_B5_PANTOTHENATE_METABOLISM	C2	CP:REACTOME
M555	HOLLERN_ADENOMYOEPITHELIAL_BREAST_TUMOR	3/1820	17/40044	0.0395583	0.0980601	0.0590149	TNS1/SERPINF1/RELN	3	HOLLERN_ADENOMYOEPITHELIAL_BREAST_TUMOR	C2	CGP
M5872	KEGG_STEROID_BIOSYNTHESIS	3/1820	17/40044	0.0395583	0.0980601	0.0590149	DHCR24/CEL/MSMO1	3	KEGG_STEROID_BIOSYNTHESIS	C2	CP:KEGG
M832	REACTOME_ZINC_TRANSPORTERS	3/1820	17/40044	0.0395583	0.0980601	0.0590149	SLC30A1/SLC39A14/SLC30A3	3	REACTOME_ZINC_TRANSPORTERS	C2	CP:REACTOME
M16336	PODAR_RESPONSE_TO_ADAPHOSTIN_UP	12/1820	149/40044	0.0395959	0.0980601	0.0590149	FTH1/ZFP36L1/TRIB3/DUSP1/SLC38A2/MAFF/HSPA1B/HSPA1A/GLRX/AKR1C3/GCLM/SEC24D	12	PODAR_RESPONSE_TO_ADAPHOSTIN_UP	C2	CGP
M1430	BROWN_MYELOID_CELL_DEVELOPMENT_UP	13/1820	166/40044	0.0401547	0.0980601	0.0590149	HLX/F10/PYGL/BCL2A1/ANPEP/C3/IL1RN/CLDN1/PLG/C2/SERPINC1/GLRX/EDAR	13	BROWN_MYELOID_CELL_DEVELOPMENT_UP	C2	CGP
M39432	WP_TGFBETA_SIGNALING_PATHWAY	11/1820	133/40044	0.0403716	0.0983455	0.0591867	SMAD3/ITCH/RAF1/CREBBP/SMAD4/FN1/SPTBN1/HGS/MEF2A/E2F5/CAV1	11	WP_TGFBETA_SIGNALING_PATHWAY	C2	CP:WIKIPATHWAYS
M1514	KANG_IMMORTALIZED_BY_TERT_DN	9/1820	101/40044	0.0405019	0.0986004	0.05934	A2M/SERPINA10/GHR/GFRA3/TFR2/PRM1/MGLL/CDH2/DHRS3	9	KANG_IMMORTALIZED_BY_TERT_DN	C2	CGP
M15356	PUJANA_BREAST_CANCER_LIT_INT_NETWORK	9/1820	101/40044	0.0405019	0.0986004	0.05934	SMAD3/MSH6/RFC1/JAK1/CREBBP/CHEK2/XRCC6/KPNA2/SEM1	9	PUJANA_BREAST_CANCER_LIT_INT_NETWORK	C2	CGP
M39625	WP_MICRORNAS_IN_CARDIOMYOCYTE_HYPERTROPHY	9/1820	101/40044	0.0405019	0.0986004	0.05934	AGT/MIR30E/LRP5/RAF1/MTOR/NPPA/MAP2K7/NRG1/IL6ST	9	WP_MICRORNAS_IN_CARDIOMYOCYTE_HYPERTROPHY	C2	CP:WIKIPATHWAYS
M14801	HOOI_ST7_TARGETS_DN	10/1820	117/40044	0.0407386	0.0989291	0.0595379	MBTD1/C5/PAK3/TLCD4/ANGPTL4/FN1/AKR1C3/NNMT/MGAT5/CCDC150	10	HOOI_ST7_TARGETS_DN	C2	CGP
M15493	CHEN_HOXA5_TARGETS_9HR_DN	5/1820	42/40044	0.0407469	0.0989291	0.0595379	SYNE3/ANPEP/GM2A/ANP32A/SLC29A1	5	CHEN_HOXA5_TARGETS_9HR_DN	C2	CGP
M17541	REACTOME_REGULATION_OF_BETA_CELL_DEVELOPMENT	5/1820	42/40044	0.0407469	0.0989291	0.0595379	PKLR/IAPP/HNF4A/SLC2A2/CREBBP	5	REACTOME_REGULATION_OF_BETA_CELL_DEVELOPMENT	C2	CP:REACTOME
M39386	WP_EUKARYOTIC_TRANSCRIPTION_INITIATION	5/1820	42/40044	0.0407469	0.0989291	0.0595379	POLR3B/POLR2J/POLR2E/POLR2F/POLR1E	5	WP_EUKARYOTIC_TRANSCRIPTION_INITIATION	C2	CP:WIKIPATHWAYS
M870	LIANG_HEMATOPOIESIS_STEM_CELL_NUMBER_LARGE_VS_TINY_DN	5/1820	42/40044	0.0407469	0.0989291	0.0595379	FKBP5/TLCD4/DESI1/GNAT2/LPIN1	5	LIANG_HEMATOPOIESIS_STEM_CELL_NUMBER_LARGE_VS_TINY_DN	C2	CGP
M12524	KEGG_HISTIDINE_METABOLISM	4/1820	29/40044	0.0408561	0.0989291	0.0595379	AOC1/FTCD/ALDH1B1/ALDH3A2	4	KEGG_HISTIDINE_METABOLISM	C2	CP:KEGG
M13494	BIOCARTA_BIOPEPTIDES_PATHWAY	4/1820	29/40044	0.0408561	0.0989291	0.0595379	AGT/F2/RAF1/KNG1	4	BIOCARTA_BIOPEPTIDES_PATHWAY	C2	CP:BIOCARTA
M1464	VALK_AML_CLUSTER_2	4/1820	29/40044	0.0408561	0.0989291	0.0595379	MAP4K4/ARHGAP22/GRB10/LPIN1	4	VALK_AML_CLUSTER_2	C2	CGP
M2412	PEDERSEN_METASTASIS_BY_ERBB2_ISOFORM_6	4/1820	29/40044	0.0408561	0.0989291	0.0595379	SOCS2/AOX1/RBM24/KMO	4	PEDERSEN_METASTASIS_BY_ERBB2_ISOFORM_6	C2	CGP
M2416	WAKABAYASHI_ADIPOGENESIS_PPARG_BOUND_36HR	4/1820	29/40044	0.0408561	0.0989291	0.0595379	PLOD3/ZNHIT1/MTOR/ZNF326	4	WAKABAYASHI_ADIPOGENESIS_PPARG_BOUND_36HR	C2	CGP
M29808	REACTOME_EGR2_AND_SOX10_MEDIATED_INITIATION_OF_SCHWANN_CELL_MYELINATION	4/1820	29/40044	0.0408561	0.0989291	0.0595379	SOX10/GJB1/MPZ/NAB1	4	REACTOME_EGR2_AND_SOX10_MEDIATED_INITIATION_OF_SCHWANN_CELL_MYELINATION	C2	CP:REACTOME
M4078	ABE_VEGFA_TARGETS_30MIN	4/1820	29/40044	0.0408561	0.0989291	0.0595379	APOE/C2/ALAD/MYO7A	4	ABE_VEGFA_TARGETS_30MIN	C2	CGP
M523	KEGG_THYROID_CANCER	4/1820	29/40044	0.0408561	0.0989291	0.0595379	RXRA/NCOA4/TFG/PAX8	4	KEGG_THYROID_CANCER	C2	CP:KEGG
M745	REACTOME_MRNA_CAPPING	4/1820	29/40044	0.0408561	0.0989291	0.0595379	POLR2D/POLR2J/POLR2E/POLR2F	4	REACTOME_MRNA_CAPPING	C2	CP:REACTOME
M853	REACTOME_MYOGENESIS	4/1820	29/40044	0.0408561	0.0989291	0.0595379	CDON/MYF6/MEF2A/CDH2	4	REACTOME_MYOGENESIS	C2	CP:REACTOME
M2700	SMID_BREAST_CANCER_RELAPSE_IN_BONE_DN	22/1820	324/40044	0.0408839	0.0989655	0.0595598	DLAT/SLC43A3/KRT17/RIOK3/FNDC4/MSH6/SOX10/KLHL7/CLDN1/NFIB/SIGMAR1/NFYC/FBXO17/CP/CDC5L/EXOC5/HPCAL1/LTBP1/SOX9/COL2A1/NSD2/IMPA2	22	SMID_BREAST_CANCER_RELAPSE_IN_BONE_DN	C2	CGP
M2021	YAO_TEMPORAL_RESPONSE_TO_PROGESTERONE_CLUSTER_2	6/1820	56/40044	0.0410329	0.0992112	0.0597077	PKLR/KIAA1217/CDON/HGD/TNXB/APOA5	6	YAO_TEMPORAL_RESPONSE_TO_PROGESTERONE_CLUSTER_2	C2	CGP
M3576	MCCLUNG_CREB1_TARGETS_DN	6/1820	56/40044	0.0410329	0.0992112	0.0597077	CPNE6/MAN1A1/PER2/C4B/FOXP1/RBCK1	6	MCCLUNG_CREB1_TARGETS_DN	C2	CGP
M3603	OUILLETTE_CLL_13Q14_DELETION_DN	6/1820	56/40044	0.0410329	0.0992112	0.0597077	BACE1/DUSP6/PLG/ALDH1B1/GTSF1L/LPIN1	6	OUILLETTE_CLL_13Q14_DELETION_DN	C2	CGP
M7669	LEE_TARGETS_OF_PTCH1_AND_SUFU_UP	6/1820	56/40044	0.0410329	0.0992112	0.0597077	SOCS2/RPS27/GLI1/POLE/C4B/TSHZ2	6	LEE_TARGETS_OF_PTCH1_AND_SUFU_UP	C2	CGP
M1139	DARWICHE_SQUAMOUS_CELL_CARCINOMA_UP	12/1820	150/40044	0.0413351	0.0998895	0.0601159	NFE2L2/SAMHD1/NEK4/SUCLG2/QDPR/GSTA1/SOD1/BID/GCLM/CHPT1/FAM162A/ENG	12	DARWICHE_SQUAMOUS_CELL_CARCINOMA_UP	C2	CGP
M13671	COATES_MACROPHAGE_M1_VS_M2_UP	8/1820	86/40044	0.0417549	0.100714	0.0606119	SLCO2B1/GATM/ALAD/RASAL2/CFH/COMT/ARSB/TOR3A	8	COATES_MACROPHAGE_M1_VS_M2_UP	C2	CGP
M1557	DELASERNA_MYOD_TARGETS_UP	8/1820	86/40044	0.0417549	0.100714	0.0606119	HMGCS2/FCER1G/SVBP/CELF1/PSMC3/KLHDC10/NAV2/FAM241A	8	DELASERNA_MYOD_TARGETS_UP	C2	CGP
M1722	LEIN_MEDULLA_MARKERS	8/1820	86/40044	0.0417549	0.100714	0.0606119	GAS2/PCSK6/TAT/MARCHF2/SLC34A1/NRG1/CHRNB4/TRIP10	8	LEIN_MEDULLA_MARKERS	C2	CGP
M18134	COLDREN_GEFITINIB_RESISTANCE_UP	8/1820	86/40044	0.0417549	0.100714	0.0606119	SLC47A1/SLC39A14/CDK5RAP2/ALDH1B1/TBL1X/PPP2R1B/BORCS7/CDH2	8	COLDREN_GEFITINIB_RESISTANCE_UP	C2	CGP
M1275	SHETH_LIVER_CANCER_VS_TXNIP_LOSS_PAM2	13/1820	167/40044	0.0418103	0.100795	0.0606606	RDH16/DUSP6/IL1RN/TRIB3/ACSL4/ERI2/MAP4K4/CD14/VNN1/PTGR1/PGM1/RRM2/VAMP5	13	SHETH_LIVER_CANCER_VS_TXNIP_LOSS_PAM2	C2	CGP
M1542	YAMAZAKI_TCEB3_TARGETS_UP	13/1820	167/40044	0.0418103	0.100795	0.0606606	NID1/SERPING1/TFPI/TST/F3/GHR/IGFBP4/TTR/SRPRB/FLRT3/MAN1A2/VAMP8/GNA12	13	YAMAZAKI_TCEB3_TARGETS_UP	C2	CGP
M3988	ZHONG_RESPONSE_TO_AZACITIDINE_AND_TSA_DN	7/1820	71/40044	0.042149	0.101494	0.0610817	TOM1L1/SUCLG2/NFIB/TBC1D5/NUDT3/PMF1/ECPAS	7	ZHONG_RESPONSE_TO_AZACITIDINE_AND_TSA_DN	C2	CGP
M707	WAMUNYOKOLI_OVARIAN_CANCER_GRADES_1_2_DN	7/1820	71/40044	0.042149	0.101494	0.0610817	SERPING1/C3/IL1R1/DOCK4/C4A/BNIP3/CAV1	7	WAMUNYOKOLI_OVARIAN_CANCER_GRADES_1_2_DN	C2	CGP
M2185	PANGAS_TUMOR_SUPPRESSION_BY_SMAD1_AND_SMAD5_UP	11/1820	134/40044	0.0422534	0.101692	0.0612009	NID1/APOA1/ZFP36L1/TGM2/CDK14/SARDH/ALDH1B1/GLI1/MATN2/GSTO1/SEPTIN4	11	PANGAS_TUMOR_SUPPRESSION_BY_SMAD1_AND_SMAD5_UP	C2	CGP
M15866	BIDUS_METASTASIS_UP	16/1820	219/40044	0.0427734	0.102788	0.0618604	KCTD6/PTP4A1/HULC/NFIB/MEAF6/PATL1/CEP57/USP13/CCDC15/EIF1/UBQLN2/RABGAP1L/PCNX1/RRM2/NSD2/TMEM33	16	BIDUS_METASTASIS_UP	C2	CGP
M2179	FIGUEROA_AML_METHYLATION_CLUSTER_7_UP	10/1820	118/40044	0.0427756	0.102788	0.0618604	ABLIM1/HNF4A/SLC39A14/IL11RA/ZNF281/IFNAR2/COL21A1/PRR18/HMCES/MYO7A	10	FIGUEROA_AML_METHYLATION_CLUSTER_7_UP	C2	CGP
M39530	WP_ESC_PLURIPOTENCY_PATHWAYS	10/1820	118/40044	0.0427756	0.102788	0.0618604	LRP5/FZD5/RAF1/FGFR3/MTOR/JAK1/SMAD4/SELENOP/IL6ST/FGF3	10	WP_ESC_PLURIPOTENCY_PATHWAYS	C2	CP:WIKIPATHWAYS
M2514	FOSTER_KDM1A_TARGETS_DN	15/1820	202/40044	0.0432592	0.103853	0.062501	SLC25A44/CPB2/DHODH/RIOK3/IFT172/TGM2/IL11RA/TBC1D2/NADK/FUOM/TMEM186/TK1/SCLY/RARRES2/CIART	15	FOSTER_KDM1A_TARGETS_DN	C2	CGP
M2817	STARK_PREFRONTAL_CORTEX_22Q11_DELETION_UP	15/1820	202/40044	0.0432592	0.103853	0.062501	CPNE6/RNF165/NFIC/SLC6A1/PRKAB2/SPTBN1/TCAF1/CHD9/UBQLN2/FOXP1/MEGF9/EGLN1/LIN7A/PLXNC1/PRRC2B	15	STARK_PREFRONTAL_CORTEX_22Q11_DELETION_UP	C2	CGP
M39402	WP_FOCAL_ADHESION	15/1820	202/40044	0.0432592	0.103853	0.062501	ITGA5/VTN/CHAD/RAF1/MYL7/PAK3/CRK/FN1/ITGB5/TNXB/COL2A1/RELN/PPP1R12B/MYL12A/CAV1	15	WP_FOCAL_ADHESION	C2	CP:WIKIPATHWAYS
M27670	REACTOME_STABILIZATION_OF_P53	6/1820	57/40044	0.0441677	0.105747	0.0636412	PSMC3/PSMF1/CHEK2/PSMA7/SEM1/PSMB6	6	REACTOME_STABILIZATION_OF_P53	C2	CP:REACTOME
M2777	AMIT_SERUM_RESPONSE_240_MCF10A	6/1820	57/40044	0.0441677	0.105747	0.0636412	ITGA5/CLDN1/ABLIM3/ANGPTL4/FST/GRAMD2B	6	AMIT_SERUM_RESPONSE_240_MCF10A	C2	CGP
M39685	WP_CARDIAC_HYPERTROPHIC_RESPONSE	6/1820	57/40044	0.0441677	0.105747	0.0636412	RAF1/MTOR/NPPA/MAP2K7/NRG1/MEF2A	6	WP_CARDIAC_HYPERTROPHIC_RESPONSE	C2	CP:WIKIPATHWAYS
M2109	KIM_BIPOLAR_DISORDER_OLIGODENDROCYTE_DENSITY_CORR_DN	8/1820	87/40044	0.0442293	0.105765	0.0636519	CYP2C18/APOC3/CYP2A13/IL1RAP/FGA/PMM2/SLC7A2/PYY	8	KIM_BIPOLAR_DISORDER_OLIGODENDROCYTE_DENSITY_CORR_DN	C2	CGP
M4270	KAYO_CALORIE_RESTRICTION_MUSCLE_DN	8/1820	87/40044	0.0442293	0.105765	0.0636519	APOA4/ABCC2/ECH1/HADHB/DDO/RRS1/G0S2/COL2A1	8	KAYO_CALORIE_RESTRICTION_MUSCLE_DN	C2	CGP
M39736	WP_PI3KAKT_SIGNALING_PATHWAY	23/1820	345/40044	0.0442404	0.105778	0.0636599	IL6R/ITGA5/VTN/CHAD/CREB3L3/RAF1/FGFR3/PRKAA1/GHR/MTOR/JAK1/PPP2R1B/FN1/ITGB5/THEM4/IFNAR2/TNXB/COL2A1/RELN/SGK2/PCK1/EFNA1/FGF3	23	WP_PI3KAKT_SIGNALING_PATHWAY	C2	CP:WIKIPATHWAYS
M1375	LASTOWSKA_COAMPLIFIED_WITH_MYCN	5/1820	43/40044	0.0444484	0.106099	0.0638532	IFT172/FNDC4/HPCAL1/RRM2/LPIN1	5	LASTOWSKA_COAMPLIFIED_WITH_MYCN	C2	CGP
M1433	MA_MYELOID_DIFFERENTIATION_DN	5/1820	43/40044	0.0444484	0.106099	0.0638532	CES1/HNF4A/SMAD4/CD14/MID1	5	MA_MYELOID_DIFFERENTIATION_DN	C2	CGP
M1713	LEIN_ASTROCYTE_MARKERS	5/1820	43/40044	0.0444484	0.106099	0.0638532	APOE/ITGB5/HEPACAM/PRDX6/SEPTIN4	5	LEIN_ASTROCYTE_MARKERS	C2	CGP
M27534	REACTOME_SIGNALING_BY_FGFR2_IN_DISEASE	5/1820	43/40044	0.0444484	0.106099	0.0638532	POLR2D/POLR2J/POLR2E/FGF3/POLR2F	5	REACTOME_SIGNALING_BY_FGFR2_IN_DISEASE	C2	CP:REACTOME
M29569	REACTOME_HIV_TRANSCRIPTION_ELONGATION	5/1820	43/40044	0.0444484	0.106099	0.0638532	ELOA/POLR2D/POLR2J/POLR2E/POLR2F	5	REACTOME_HIV_TRANSCRIPTION_ELONGATION	C2	CP:REACTOME
M983	REACTOME_INTERFERON_SIGNALING	15/1820	203/40044	0.0448335	0.106974	0.0643796	TRIM25/SAMHD1/IRF4/ADAR/EIF4G3/JAK1/STAT2/XAF1/NUP85/IFIT3/KPNA2/IFNAR2/KPNA1/GBP7/MID1	15	REACTOME_INTERFERON_SIGNALING	C2	CP:REACTOME
M2539	KUMAR_AUTOPHAGY_NETWORK	7/1820	72/40044	0.0449334	0.107046	0.0644229	CPS1/IRF4/TLCD4/PXK/MOCS2/NEK7/PGM1	7	KUMAR_AUTOPHAGY_NETWORK	C2	CGP
M1452	NEMETH_INFLAMMATORY_RESPONSE_LPS_DN	4/1820	30/40044	0.045504	0.107881	0.0649254	SLC6A12/ZFP36L1/ACADM/GTF2I	4	NEMETH_INFLAMMATORY_RESPONSE_LPS_DN	C2	CGP
M15196	TIEN_INTESTINE_PROBIOTICS_2HR_UP	4/1820	30/40044	0.045504	0.107881	0.0649254	LRP5/CYP1A1/UGT1A10/ANP32A	4	TIEN_INTESTINE_PROBIOTICS_2HR_UP	C2	CGP
M16708	YAO_TEMPORAL_RESPONSE_TO_PROGESTERONE_CLUSTER_5	4/1820	30/40044	0.045504	0.107881	0.0649254	PPTC7/RELN/CYP2E1/PCK1	4	YAO_TEMPORAL_RESPONSE_TO_PROGESTERONE_CLUSTER_5	C2	CGP
M16713	DIRMEIER_LMP1_RESPONSE_LATE_DN	4/1820	30/40044	0.045504	0.107881	0.0649254	DENND2B/APOC4/WAS/HPCAL1	4	DIRMEIER_LMP1_RESPONSE_LATE_DN	C2	CGP
M17405	ZHAN_MULTIPLE_MYELOMA_SUBGROUPS	4/1820	30/40044	0.045504	0.107881	0.0649254	SNRPD3/POLD2/PRIM1/XRCC6	4	ZHAN_MULTIPLE_MYELOMA_SUBGROUPS	C2	CGP
M27323	REACTOME_SUMOYLATION_OF_INTRACELLULAR_RECEPTORS	4/1820	30/40044	0.045504	0.107881	0.0649254	NR1H4/PPARA/RXRA/NR1I2	4	REACTOME_SUMOYLATION_OF_INTRACELLULAR_RECEPTORS	C2	CP:REACTOME
M39516	WP_EXTRACELLULAR_VESICLEMEDIATED_SIGNALING_IN_RECIPIENT_CELLS	4/1820	30/40044	0.045504	0.107881	0.0649254	SMAD3/RAF1/MTOR/SMAD4	4	WP_EXTRACELLULAR_VESICLEMEDIATED_SIGNALING_IN_RECIPIENT_CELLS	C2	CP:WIKIPATHWAYS
M39592	WP_GLYCEROPHOSPHOLIPID_BIOSYNTHETIC_PATHWAY	4/1820	30/40044	0.045504	0.107881	0.0649254	GNPAT/CHPT1/CEPT1/LPIN1	4	WP_GLYCEROPHOSPHOLIPID_BIOSYNTHETIC_PATHWAY	C2	CP:WIKIPATHWAYS
M4253	VALK_AML_CLUSTER_4	4/1820	30/40044	0.045504	0.107881	0.0649254	LDLRAD4/RAB13/CD7/CYFIP1	4	VALK_AML_CLUSTER_4	C2	CGP
M72	PID_NECTIN_PATHWAY	4/1820	30/40044	0.045504	0.107881	0.0649254	CLDN1/CRK/NECTIN3/PVR	4	PID_NECTIN_PATHWAY	C2	CP:PID
M743	HOLLERN_SOLID_NODULAR_BREAST_TUMOR_DN	4/1820	30/40044	0.045504	0.107881	0.0649254	NID1/IGFBP4/TPST1/COL2A1	4	HOLLERN_SOLID_NODULAR_BREAST_TUMOR_DN	C2	CGP
M2538	KUMAR_PATHOGEN_LOAD_BY_MACROPHAGES	19/1820	274/40044	0.0457531	0.10846	0.0652741	UAP1/SH2B3/CPS1/TLCD4/UGT1A6/C2orf42/MAFF/PXK/TBL2/MOCS2/SLC38A10/KIAA1958/NEK7/PGM1/TOLLIP/ELK4/TAC3/UMOD/AKTIP	19	KUMAR_PATHOGEN_LOAD_BY_MACROPHAGES	C2	CGP
M1126	HUMMERICH_MALIGNANT_SKIN_TUMOR_UP	3/1820	18/40044	0.0459097	0.108508	0.0653026	COL18A1/GSTA1/GSTO1	3	HUMMERICH_MALIGNANT_SKIN_TUMOR_UP	C2	CGP
M1193	HERNANDEZ_MITOTIC_ARREST_BY_DOCETAXEL_2_DN	3/1820	18/40044	0.0459097	0.108508	0.0653026	A2M/TAT/MST1L	3	HERNANDEZ_MITOTIC_ARREST_BY_DOCETAXEL_2_DN	C2	CGP
M13262	SYED_ESTRADIOL_RESPONSE	3/1820	18/40044	0.0459097	0.108508	0.0653026	SOCS2/TGM3/KPNA2	3	SYED_ESTRADIOL_RESPONSE	C2	CGP
M39460	WP_TCA_CYCLE_AKA_KREBS_OR_CITRIC_ACID_CYCLE	3/1820	18/40044	0.0459097	0.108508	0.0653026	SUCLG2/SDHC/FH	3	WP_TCA_CYCLE_AKA_KREBS_OR_CITRIC_ACID_CYCLE	C2	CP:WIKIPATHWAYS
M39483	WP_SULFATION_BIOTRANSFORMATION_REACTION	3/1820	18/40044	0.0459097	0.108508	0.0653026	SULT2A1/PAPSS2/GSR	3	WP_SULFATION_BIOTRANSFORMATION_REACTION	C2	CP:WIKIPATHWAYS
M39574	WP_4HYDROXYTAMOXIFEN_DEXAMETHASONE_AND_RETINOIC_ACIDS_REGULATION_OF_P27_EXPRESSION	3/1820	18/40044	0.0459097	0.108508	0.0653026	RAF1/PRKAA1/MTOR	3	WP_4HYDROXYTAMOXIFEN_DEXAMETHASONE_AND_RETINOIC_ACIDS_REGULATION_OF_P27_EXPRESSION	C2	CP:WIKIPATHWAYS
M39737	WP_INHIBITION_OF_EXOSOME_BIOGENESIS_AND_SECRETION_BY_MANUMYCIN_A_IN_CRPC_CELLS	3/1820	18/40044	0.0459097	0.108508	0.0653026	RRAS2/RAF1/HGS	3	WP_INHIBITION_OF_EXOSOME_BIOGENESIS_AND_SECRETION_BY_MANUMYCIN_A_IN_CRPC_CELLS	C2	CP:WIKIPATHWAYS
M8876	PODAR_RESPONSE_TO_ADAPHOSTIN_DN	3/1820	18/40044	0.0459097	0.108508	0.0653026	SDC1/RRP1B/MSMO1	3	PODAR_RESPONSE_TO_ADAPHOSTIN_DN	C2	CGP
M15671	WALLACE_PROSTATE_CANCER_RACE_DN	8/1820	88/40044	0.0467983	0.110427	0.0664574	CELF1/RHOD/PYGL/PLG/ZMYND8/KLHDC10/EIF1AX/PATZ1	8	WALLACE_PROSTATE_CANCER_RACE_DN	C2	CGP
M27785	REACTOME_TRANSCRIPTIONAL_REGULATION_BY_RUNX2	10/1820	120/40044	0.047055	0.110859	0.0667173	ITGA5/PSMC3/RBM14/SMAD4/PSMF1/PPARGC1B/PSMA7/SOX9/SEM1/PSMB6	10	REACTOME_TRANSCRIPTIONAL_REGULATION_BY_RUNX2	C2	CP:REACTOME
M19990	TIEN_INTESTINE_PROBIOTICS_6HR_DN	13/1820	170/40044	0.0470632	0.110859	0.0667173	CELF1/RBFOX2/KLHL7/RAPGEF2/ADSL/PDZK1/BRD8/SELENOP/PALM2AKAP2/MOCS2/ACOT13/APMAP/AKTIP	13	TIEN_INTESTINE_PROBIOTICS_6HR_DN	C2	CGP
M2575	LIM_MAMMARY_LUMINAL_PROGENITOR_UP	6/1820	58/40044	0.0474482	0.111526	0.067119	PIGR/ANPEP/C3/CLDN1/CD14/SECTM1	6	LIM_MAMMARY_LUMINAL_PROGENITOR_UP	C2	CGP
M625	REACTOME_CHEMOKINE_RECEPTORS_BIND_CHEMOKINES	6/1820	58/40044	0.0474482	0.111526	0.067119	XCL2/CCL16/CCL3/CCL3L1/CXCL2/CCL19	6	REACTOME_CHEMOKINE_RECEPTORS_BIND_CHEMOKINES	C2	CP:REACTOME
M805	REACTOME_FORMATION_OF_RNA_POL_II_ELONGATION_COMPLEX_	6/1820	58/40044	0.0474482	0.111526	0.067119	ELOA/POLR2D/POLR2J/POLR2E/CDC73/POLR2F	6	REACTOME_FORMATION_OF_RNA_POL_II_ELONGATION_COMPLEX_	C2	CP:REACTOME
M1561	LINDVALL_IMMORTALIZED_BY_TERT_DN	7/1820	73/40044	0.0478331	0.11235	0.0676151	CDON/SLC43A3/LTBP2/FN1/ITGB5/NNMT/CTSK	7	LINDVALL_IMMORTALIZED_BY_TERT_DN	C2	CGP
M109	REACTOME_VIRAL_MESSENGER_RNA_SYNTHESIS	5/1820	44/40044	0.0483445	0.113217	0.0681365	POLR2D/POLR2J/NUP85/POLR2E/POLR2F	5	REACTOME_VIRAL_MESSENGER_RNA_SYNTHESIS	C2	CP:REACTOME
M15940	NAKAMURA_METASTASIS_MODEL_DN	5/1820	44/40044	0.0483445	0.113217	0.0681365	C3/TFPI/PID1/AK4/CAST	5	NAKAMURA_METASTASIS_MODEL_DN	C2	CGP
M27652	REACTOME_INTRA_GOLGI_TRAFFIC	5/1820	44/40044	0.0483445	0.113217	0.0681365	GOLIM4/MAN1A1/MAN1A2/COG2/RAB33B	5	REACTOME_INTRA_GOLGI_TRAFFIC	C2	CP:REACTOME
M3782	NAKAYAMA_FRA2_TARGETS	5/1820	44/40044	0.0483445	0.113217	0.0681365	SLC30A1/TFPI/EIF4G3/HSPA1B/RBM33	5	NAKAYAMA_FRA2_TARGETS	C2	CGP
M39740	WP_METABOLIC_REPROGRAMMING_IN_COLON_CANCER	5/1820	44/40044	0.0483445	0.113217	0.0681365	SUCLG2/ALDOB/FASN/GPI/FH	5	WP_METABOLIC_REPROGRAMMING_IN_COLON_CANCER	C2	CP:WIKIPATHWAYS
M6693	POMEROY_MEDULLOBLASTOMA_PROGNOSIS_DN	5/1820	44/40044	0.0483445	0.113217	0.0681365	RPS25/FGFR3/E2F5/SLC29A1/B4GALT1	5	POMEROY_MEDULLOBLASTOMA_PROGNOSIS_DN	C2	CGP
M881	REACTOME_TRANSPORT_OF_VITAMINS_NUCLEOSIDES_AND_RELATED_MOLECULES	5/1820	44/40044	0.0483445	0.113217	0.0681365	SLCO2B1/SLCO1B1/ALB/SLC35C1/SLC29A1	5	REACTOME_TRANSPORT_OF_VITAMINS_NUCLEOSIDES_AND_RELATED_MOLECULES	C2	CP:REACTOME
M39801	WP_HEPATITIS_B_INFECTION	12/1820	154/40044	0.0488235	0.114281	0.0687767	SMAD3/CREB3L3/RAF1/JAK1/STAT2/SLC10A1/CREBBP/STAT5B/SMAD4/MAP2K7/BID/TICAM1	12	WP_HEPATITIS_B_INFECTION	C2	CP:WIKIPATHWAYS
M5198	GRAHAM_NORMAL_QUIESCENT_VS_NORMAL_DIVIDING_DN	8/1820	89/40044	0.0494627	0.115624	0.0695851	LEPR/MINPP1/AMMECR1/NPM3/NUP85/TK1/RRM2/GGH	8	GRAHAM_NORMAL_QUIESCENT_VS_NORMAL_DIVIDING_DN	C2	CGP
M1963	MIKKELSEN_MEF_ICP_WITH_H3K27ME3	15/1820	206/40044	0.0497981	0.116349	0.0700216	APOA4/VTN/FXYD7/ADGRG7/AHSG/KLB/ELMO1/C5/HJV/TDGF1/CHDH/CHRNB4/LRRC43/CUX2/ERICH5	15	MIKKELSEN_MEF_ICP_WITH_H3K27ME3	C2	CGP
M27584	REACTOME_HOMOLOGY_DIRECTED_REPAIR	11/1820	138/40044	0.0503828	0.117324	0.0706085	TOPBP1/RFC1/POLD2/PPP4R2/H2BC1/H4C9/SPIDR/POLE/ERCC4/NSD2/SIRT6	11	REACTOME_HOMOLOGY_DIRECTED_REPAIR	C2	CP:REACTOME
M12002	MAYBURD_RESPONSE_TO_L663536_UP	4/1820	31/40044	0.050434	0.117324	0.0706085	ASXL2/IL1RAP/SLC38A2/ZNF346	4	MAYBURD_RESPONSE_TO_L663536_UP	C2	CGP
M12458	KYNG_ENVIRONMENTAL_STRESS_RESPONSE_NOT_BY_GAMMA_IN_WS	4/1820	31/40044	0.050434	0.117324	0.0706085	SOD1/GLRX/SOX9/CEPT1	4	KYNG_ENVIRONMENTAL_STRESS_RESPONSE_NOT_BY_GAMMA_IN_WS	C2	CGP
M13448	MOOTHA_GLUCONEOGENESIS	4/1820	31/40044	0.050434	0.117324	0.0706085	ALDOB/GPI/BID/PCK1	4	MOOTHA_GLUCONEOGENESIS	C2	CGP
M1500	BURTON_ADIPOGENESIS_10	4/1820	31/40044	0.050434	0.117324	0.0706085	FDPS/FAM107B/SOWAHC/MSMO1	4	BURTON_ADIPOGENESIS_10	C2	CGP
M15195	REACTOME_MAPK_TARGETS_NUCLEAR_EVENTS_MEDIATED_BY_MAP_KINASES	4/1820	31/40044	0.050434	0.117324	0.0706085	DUSP6/DUSP3/PPP2R1B/MEF2A	4	REACTOME_MAPK_TARGETS_NUCLEAR_EVENTS_MEDIATED_BY_MAP_KINASES	C2	CP:REACTOME
M15545	VALK_AML_CLUSTER_15	4/1820	31/40044	0.050434	0.117324	0.0706085	ECHDC2/SUCLG2/TBL1X/GNA12	4	VALK_AML_CLUSTER_15	C2	CGP
M17157	REACTOME_PYRUVATE_METABOLISM	4/1820	31/40044	0.050434	0.117324	0.0706085	DLAT/RXRA/MPC2/MPC1	4	REACTOME_PYRUVATE_METABOLISM	C2	CP:REACTOME
M18395	URS_ADIPOCYTE_DIFFERENTIATION_DN	4/1820	31/40044	0.050434	0.117324	0.0706085	LRP5/OSGIN1/FN1/CEBPA	4	URS_ADIPOCYTE_DIFFERENTIATION_DN	C2	CGP
M1878	HUNSBERGER_EXERCISE_REGULATED_GENES	4/1820	31/40044	0.050434	0.117324	0.0706085	DUSP6/NRTN/SLC6A1/PCK1	4	HUNSBERGER_EXERCISE_REGULATED_GENES	C2	CGP
M2334	BILANGES_SERUM_SENSITIVE_VIA_TSC2	4/1820	31/40044	0.050434	0.117324	0.0706085	SNRPD3/NPM3/TBC1D16/SMG6	4	BILANGES_SERUM_SENSITIVE_VIA_TSC2	C2	CGP
M27393	REACTOME_TRANSCRIPTIONAL_REGULATION_OF_PLURIPOTENT_STEM_CELLS	4/1820	31/40044	0.050434	0.117324	0.0706085	HHEX/SMAD4/TDGF1/FOXP1	4	REACTOME_TRANSCRIPTIONAL_REGULATION_OF_PLURIPOTENT_STEM_CELLS	C2	CP:REACTOME
M3732	SIMBULAN_UV_RESPONSE_IMMORTALIZED_DN	4/1820	31/40044	0.050434	0.117324	0.0706085	PTP4A1/JAK1/FN1/RRM2	4	SIMBULAN_UV_RESPONSE_IMMORTALIZED_DN	C2	CGP
M39861	WP_BASE_EXCISION_REPAIR	4/1820	31/40044	0.050434	0.117324	0.0706085	MBD4/POLD2/POLE/HMGB1	4	WP_BASE_EXCISION_REPAIR	C2	CP:WIKIPATHWAYS
M39897	WP_SARS_CORONAVIRUS_AND_INNATE_IMMUNITY	4/1820	31/40044	0.050434	0.117324	0.0706085	JAK1/STAT2/IFNAR2/TICAM1	4	WP_SARS_CORONAVIRUS_AND_INNATE_IMMUNITY	C2	CP:WIKIPATHWAYS
[truncated: 2,954 more rows]
