# Supplementary material for: Transposable elements-mediated recruitment of KDM1A epigenetically silences HNF4A expression to promote hepatocellular carcinoma
Source: Nat Commun. 2024 Jul 4;15:5631. doi: 10.1038/s41467-024-49926-2 (PMC11224304; doi:10.1038/s41467-024-49926-2)
Supplement: Supplementary file 13 — Source Data [file 41467_2024_49926_MOESM13_ESM.zip › Source Data/Fig 4e.txt]

gene_name	logFC_edgeR_1	logFC_edgeR_2	PValue_edgeR_1	PValue_edgeR_2	counts_sum	change
HTR1D	-11.107091614707972	-11.773022788083006	1.912143977641626e-43	7.044260470358916e-59	779	KDM1A negative-regulated
PGLYRP2	-10.135734742066255	-10.191928783549686	2.025212522746154e-28	3.7079324263482426e-29	314	KDM1A negative-regulated
UGT1A2P	-10.030338893405368	-9.561250370401623	6.603859460331385e-27	8.447471168786679e-21	247	KDM1A negative-regulated
PRR15L	-9.948542442548876	-8.912279457686184	8.154199994329292e-26	1.0402081290624346e-15	202	KDM1A negative-regulated
RP11-790I12.2	-9.683694913223716	-9.51823951521179	2.294407196296012e-22	1.9164038284756558e-20	213	KDM1A negative-regulated
MYL7	-9.494906663167045	-7.75160505634413	4.3768362803143006e-20	7.043244411626082e-8	129	KDM1A negative-regulated
BMS1P8	-9.191369420105078	-9.807388373795224	6.519224905197745e-17	7.060700604086789e-24	202	KDM1A negative-regulated
GRIK4	-9.041614386299443	-9.264301539944922	1.5487816100427888e-15	1.1137427966255925e-17	156	KDM1A negative-regulated
CYP17A1	-8.987436607826362	-9.00621857693834	4.972418075315824e-140	2.7865226319379118e-140	11299	KDM1A negative-regulated
DMRTA2	-8.759273457908014	-8.475934275566019	4.484368932693642e-13	3.334292891082298e-12	108	KDM1A negative-regulated
CTD-2377D24.8	-8.37695776884622	-8.889958431536787	3.0032502831112614e-10	1.690338209726433e-15	110	KDM1A negative-regulated
CST5	-8.299576345986502	-8.554250932327504	1.4825665751328195e-71	3.8247658405862113e-78	1768	KDM1A negative-regulated
BAAT	-7.186483032265087	-7.1531174063409	6.120960059494215e-115	4.734599663873776e-114	8098	KDM1A negative-regulated
CDH16	-6.837394639483898	-6.2892346672227655	4.428064454412999e-69	5.031183155247687e-56	1441	KDM1A negative-regulated
RP11-434I12.3	-6.748816425600773	-6.788663095599956	3.396746267777314e-26	4.800988196346477e-26	295	KDM1A negative-regulated
AC019109.1	-6.362950050706444	-5.676406842215926	4.105037378667482e-21	1.2625208817089844e-13	182	KDM1A negative-regulated
UGT1A4	-6.165669044861823	-6.152384908485397	5.439893736263877e-29	3.8209371103600513e-29	368	KDM1A negative-regulated
CCL22	-6.134509102091576	-5.602048662973428	3.6894365087843375e-60	5.2743670810320274e-48	1183	KDM1A negative-regulated
SPNS3	-6.079225471132929	-5.751221839734805	1.160672824087153e-27	2.2116705994412457e-23	314	KDM1A negative-regulated
ITGAM	-6.029490284583094	-5.8168506958613735	2.4567318996966753e-41	1.6003056789591822e-36	612	KDM1A negative-regulated
ACTA1	-5.794366355671423	-5.692847659705765	4.2346076815794326e-75	5.431369532613903e-72	2769	KDM1A negative-regulated
MAGEA9	-5.740461334831187	-5.004363326740611	1.3180868851752683e-14	1.2748927039751379e-8	117	KDM1A negative-regulated
TSGA10IP	-5.691301957593695	-5.112208747397052	3.235230515947793e-22	7.175767404293424e-16	224	KDM1A negative-regulated
G6PC	-5.54912662660118	-5.381122109133625	1.2396795930200038e-67	5.08633305571873e-63	2182	KDM1A negative-regulated
SLC22A9	-5.512827825775661	-5.654951020971138	8.965757696806689e-51	9.977220955686749e-54	1186	KDM1A negative-regulated
RP11-372E1.4	-5.42431740694612	-6.661731539984185	7.291119678345867e-20	1.3499630703295858e-37	367	KDM1A negative-regulated
LGALS2	-5.404429750112886	-5.167822459338668	7.284159850271562e-63	9.820929359410156e-57	1838	KDM1A negative-regulated
CCDC87	-5.385546423347893	-5.41343714556985	2.314359279191395e-19	3.4109463886365806e-19	218	KDM1A negative-regulated
SVOP	-5.359107877561804	-5.300376541150767	5.034325344776332e-19	5.365622680733487e-18	208	KDM1A negative-regulated
C1orf210	-5.210262677974263	-4.640782974515045	5.328917430261797e-45	1.0518846230796663e-33	774	KDM1A negative-regulated
PNLIPRP2	-5.163856256367007	-5.5375071762985515	2.301122445268256e-36	1.3810663272504428e-43	714	KDM1A negative-regulated
EBI3	-5.132672878052412	-4.6108019064267785	4.34860069035008e-74	8.657365750389903e-61	3612	KDM1A negative-regulated
CNDP1	-4.997066725499799	-4.569622904279805	2.5280327698623012e-15	4.0883631510811856e-11	145	KDM1A negative-regulated
RIBC2	-4.944687441309407	-4.664050351866167	9.037058435254148e-15	6.604970813434378e-12	146	KDM1A negative-regulated
GBP1	-4.9267963795364595	-6.262127476176383	1.386320364967273e-14	7.249248089410077e-31	273	KDM1A negative-regulated
SCGN	-4.915576034552109	-4.582034610094328	1.1646255774136395e-55	4.5063826076231296e-48	1612	KDM1A negative-regulated
ENPP7P13	-4.8903345666391855	-5.580133686546812	3.278591806016559e-14	3.5607359154029425e-21	199	KDM1A negative-regulated
ERICH4	-4.890075235618276	-4.750577757547733	3.3039762010796315e-26	1.8609519904390404e-23	356	KDM1A negative-regulated
DCLK2	-4.85292729301882	-5.673897479181526	7.805441045407159e-14	1.8934771175873656e-22	205	KDM1A negative-regulated
PIGR	-4.833853533360686	-3.936728923309975	1.207372903225147e-13	3.3688139662622053e-7	115	KDM1A negative-regulated
CDKN2B-AS1	-4.826141266199433	-4.484989816456419	1.5282305436650125e-17	1.9261868178995483e-14	195	KDM1A negative-regulated
CYP7A1	-4.754932082875675	-6.391969893030935	4.513951657705858e-13	5.079677997089235e-33	282	KDM1A negative-regulated
CIB3	-4.754932082875675	-3.6897600548953813	4.513951657705858e-13	6.442594555468728e-6	105	KDM1A negative-regulated
SPEF1	-4.754932082875675	-4.045979136241322	4.513951657705858e-13	1.27111283702343e-7	114	KDM1A negative-regulated
RDH12	-4.68547847572862	-4.307603195683503	1.4282367074192277e-40	4.4849136167150656e-33	796	KDM1A negative-regulated
TMPRSS7	-4.671442180643588	-4.1475354318006	2.682101526726622e-12	2.9761182954403773e-8	113	KDM1A negative-regulated
RP5-1182A14.5	-4.605492778833065	-4.468579419688532	1.0391542289174813e-11	2.600305257632247e-10	121	KDM1A negative-regulated
ARHGDIB	-4.582822253786952	-4.774006099830999	1.0391542289174813e-11	7.029589430805434e-13	133	KDM1A negative-regulated
RP11-168L7.1	-4.559789788776786	-4.242410561892379	1.6376831941441612e-11	7.060578603782711e-9	111	KDM1A negative-regulated
RP11-1008C21.2	-4.512591479112342	-4.468579419688532	4.0883631510811856e-11	2.600305257632247e-10	117	KDM1A negative-regulated
TMSB4Y	-4.512591479112342	-4.569622904279805	4.0883631510811856e-11	4.0883631510811856e-11	121	KDM1A negative-regulated
CCDC135	-4.50466759030494	-4.972246283788505	5.6070769988574834e-15	1.4975729542915845e-19	206	KDM1A negative-regulated
SHBG	-4.478302376435684	-4.289820567558826	1.7970486592326093e-63	1.6398009095696173e-58	3946	KDM1A negative-regulated
TUBA4B	-4.46489688713977	-4.077579366252554	4.186213925488569e-58	1.5432099112695257e-48	2524	KDM1A negative-regulated
CIDEC	-4.431769568711291	-3.991012465001524	1.0227061154639884e-58	3.904363051562061e-48	2711	KDM1A negative-regulated
ELMO1	-4.413293602719312	-4.641016564761356	2.600305257632247e-10	1.0391542289174813e-11	120	KDM1A negative-regulated
PDZK1IP1	-4.405071798664841	-3.7517802116312367	1.6251915174303782e-19	9.3763760136735e-13	221	KDM1A negative-regulated
SLC10A1	-4.397615703403627	-3.726423601986411	1.986386607120453e-16	1.4226755261198725e-10	176	KDM1A negative-regulated
OVOL2	-4.392159691971763	-3.458144680914216	7.216492895559068e-22	9.34317615415653e-12	245	KDM1A negative-regulated
COL15A1	-4.387363241154711	-5.240340119704835	4.146851348219726e-10	2.6771114872649107e-17	151	KDM1A negative-regulated
CTD-2314B22.1	-4.357026620365701	-3.6807180089680487	4.182826438577245e-16	3.355481925773573e-10	171	KDM1A negative-regulated
COL3A1	-4.346396335389209	-4.456911823972739	2.5390724813655544e-21	3.868160328680257e-22	319	KDM1A negative-regulated
TBX10	-4.337880516819954	-3.5193846785294474	2.510186333720292e-47	2.0088393181262615e-30	1236	KDM1A negative-regulated
TNNC2	-4.278700237894611	-3.873372059939741	1.5196303142088921e-38	5.294649926715071e-31	854	KDM1A negative-regulated
MEP1A	-4.2686260148332895	-4.221564740248546	3.4068932470047976e-64	5.131890654882066e-63	6541	KDM1A negative-regulated
LAMC2	-4.250222806572336	-4.5938154789993195	2.7268585245755403e-9	2.5853540557530746e-11	112	KDM1A negative-regulated
RP5-1159O4.1	-4.250222806572336	-5.043606449845718	2.7268585245755403e-9	2.5280327698623012e-15	134	KDM1A negative-regulated
AIF1	-4.238998527423621	-3.710991153882515	2.3999159953430944e-23	1.3538527701378093e-16	324	KDM1A negative-regulated
SMIM6	-4.230251568193593	-3.8402900557282806	8.715466362223662e-20	2.2039851320336947e-15	252	KDM1A negative-regulated
FAM65B	-4.191495502852758	-5.426966502825297	7.060578603782711e-9	2.314359279191395e-19	157	KDM1A negative-regulated
RP11-169K16.6	-4.181329688108848	-3.7113365509756187	3.9466020612676776e-32	4.520950826159523e-24	590	KDM1A negative-regulated
MYO1G	-4.161210348828967	-4.836169419578218	1.1388053600227698e-8	2.9034813680613633e-13	120	KDM1A negative-regulated
IGSF23	-4.120142712513026	-3.6267510947039607	2.978583473298678e-36	2.1685073726713245e-27	786	KDM1A negative-regulated
LINC00337	-4.090387138086511	-3.621242068743697	2.7054164414629148e-11	9.197965661500719e-8	114	KDM1A negative-regulated
DUOXA1	-4.080496717881181	-3.69007183828046	6.424508344438049e-20	7.490859276214405e-15	265	KDM1A negative-regulated
UPB1	-4.067306072017673	-3.939784962969465	3.981839138848968e-30	9.560301824368359e-28	604	KDM1A negative-regulated
PRODH	-4.037375019768391	-3.9737120859438915	1.2949850298639264e-30	2.5622166624926557e-29	644	KDM1A negative-regulated
CTC-351M12.1	-4.0183252311512785	-4.249059709513152	1.7945031077733815e-13	3.295592943021637e-15	179	KDM1A negative-regulated
BEX1	-3.996014498199833	-3.476110637888698	1.794776533364478e-41	7.247227175303402e-31	1194	KDM1A negative-regulated
AOC4P	-3.9729227670332397	-3.6169671388184805	6.796969550497198e-23	5.222214612252088e-18	354	KDM1A negative-regulated
RP11-813N20.1	-3.965304205378282	-4.4394811543865424	6.111979845033877e-13	3.2421750525683667e-017	189	KDM1A negative-regulated
APOM	-3.940872516389296	-3.442564583602581	5.348297435713359e-60	1.456827573919171e-47	8575	KDM1A negative-regulated
CCDC153	-3.911183035206862	-2.5653159733456685	4.7416935917416094e-33	6.090827647475351e-13	591	KDM1A negative-regulated
LINC00639	-3.9097659680439443	-4.228552363962669	1.6136953319507767e-19	2.731473270422985e-23	339	KDM1A negative-regulated
MYOZ1	-3.903626046784438	-2.679692932309762	5.941092035734079e-16	2.7240734120977485e-6	166	KDM1A negative-regulated
PLA2G4F	-3.903626046784438	-3.3245285340669715	5.941092035734079e-16	1.4898085538578863e-10	192	KDM1A negative-regulated
RSG1	-3.9002519097192203	-3.7895183307722142	2.2042155932419387e-19	1.900758082058253e-17	291	KDM1A negative-regulated
ACY3	-3.879236769402095	-3.838712823898853	1.763873954326938e-34	2.6708042770753893e-33	909	KDM1A negative-regulated
C1orf105	-3.8615555636686465	-3.722474422465585	5.646644891814798e-19	1.3538527701378093e-16	281	KDM1A negative-regulated
KIAA1257	-3.8390008254130508	-3.01323702911862	3.510970950183586e-15	2.8901201273613804e-8	173	KDM1A negative-regulated
IGSF1	-3.830796385667877	-3.7407288219893506	1.3546740386930686e-60	2.938200602271441e-58	23739	KDM1A negative-regulated
PLA1A	-3.8292119514702394	-3.5052867428452426	6.126677252744988e-17	1.3260377282562832e-13	228	KDM1A negative-regulated
GLP2R	-3.8135786982775732	-3.6807180089680487	1.1183423495253664e-11	3.355481925773573e-10	138	KDM1A negative-regulated
TMEM40	-3.8014924769429594	-3.4597492411849813	3.793524522237245e-18	8.411874181781874e-14	254	KDM1A negative-regulated
FLJ37453	-3.764375025592029	-3.4746726672756	8.728644081297832e-28	7.969999993327529e-23	562	KDM1A negative-regulated
GGT6	-3.7555744690930744	-3.845935890435247	2.805607359156785e-22	1.5005026820761516e-23	421	KDM1A negative-regulated
TUSC8	-3.7522988266713186	-3.792376617458247	3.9654291687004527e-11	3.9654291687004527e-11	140	KDM1A negative-regulated
CTD-2377D24.6	-3.743367742381367	-4.1757645162776615	3.0638066093132985e-14	1.7142923754217968e-18	238	KDM1A negative-regulated
SLC25A21-AS1	-3.7385184324412934	-3.582155667178375	2.8976066904518242e-12	3.5402916961791764e-11	162	KDM1A negative-regulated
TAGLN	-3.7382017428792214	-3.42606088762214	2.7682329814320818e-58	1.9909663447054726e-50	21766	KDM1A negative-regulated
LIPT2	-3.7346826912111464	-3.2756354407660453	9.329932371640165e-16	1.737199471149213e-11	206	KDM1A negative-regulated
PAGE4	-3.7312797992247324	-3.935465949906539	6.062719981251016e-11	3.19189603473901e-12	146	KDM1A negative-regulated
RP11-93K22.13	-3.731144741573638	-3.280012829728546	9.441143984627734e-21	5.052098700027165e-15	322	KDM1A negative-regulated
AIM1L	-3.730470163672552	-3.2951035584687016	4.705402287040313e-46	1.9920175040152173e-36	2391	KDM1A negative-regulated
DDC	-3.7210059280347663	-3.7258358194405377	1.383051924848356e-44	8.144912697226042e-45	2415	KDM1A negative-regulated
TREH	-3.70523579845661	-3.5154289143325084	1.3677935223393524e-21	6.435081322164887e-19	372	KDM1A negative-regulated
SULT2B1	-3.701747180634236	-3.1655436423494048	1.4301107114937758e-23	3.0570562597085806e-16	392	KDM1A negative-regulated
CHRDL2	-3.6908176494238756	-4.105433718476868	1.4550822874507828e-8	4.199929731758876e-11	116	KDM1A negative-regulated
CD8B	-3.685732256746926	-3.3833140658126593	1.3260377282562832e-13	4.5184339689912856e-11	179	KDM1A negative-regulated
PHEX	-3.664111102132294	-4.3317822563102455	2.4291039581526457e-17	1.2203905972291016e-26	369	KDM1A negative-regulated
TRIM73	-3.6631595345679036	-3.479905899670597	7.820488447082474e-27	1.2934287004381253e-23	572	KDM1A negative-regulated
UGT1A3	-3.6559617973190175	-3.518564796017086	1.270600531959263e-44	1.4975717733417572e-41	2542	KDM1A negative-regulated
SORCS2	-3.6512225880601425	-3.4155199270612457	3.787088199309694e-47	1.4475273624734473e-41	3249	KDM1A negative-regulated
AP001372.2	-3.6465623870121937	-3.853853776464488	7.490859276214405e-15	1.2033123898578438e-16	239	KDM1A negative-regulated
CHRND	-3.640942448631835	-2.5488509719563606	2.775961513511416e-13	1.4301765765619928e-5	143	KDM1A negative-regulated
MYO1A	-3.6272813462901237	-3.495444476806083	5.895541718209483e-27	1.484571511186108e-24	597	KDM1A negative-regulated
SLC6A13	-3.621330079628774	-3.95479619583923	5.16289550592925e-10	2.1071913640195146e-12	142	KDM1A negative-regulated
SOAT2	-3.60911830533828	-3.3956717010855484	2.1550413270255543e-47	2.203139024889044e-42	3695	KDM1A negative-regulated
FOXN4	-3.598297614618609	-3.1872368760072924	5.16289550592925e-10	5.913046523150846e-7	110	KDM1A negative-regulated
BSPRY	-3.574891464981029	-3.1872368760072924	7.953622801839573e-10	5.913046523150846e-7	109	KDM1A negative-regulated
SLCO2B1	-3.5748100818258397	-3.3748166734340566	2.808389550718442e-48	1.2216558719740023e-43	4665	KDM1A negative-regulated
BDH1	-3.550898701879085	-3.3011289087247175	9.790276450119735e-47	5.295467187824182e-41	3897	KDM1A negative-regulated
PCED1B	-3.5306858598097928	-3.476261219037478	3.80607440354151e-12	6.317363258353671e-12	174	KDM1A negative-regulated
PALM3	-3.522127654371761	-3.6185168121641165	2.313706881661316e-37	4.345208708406959e-39	1642	KDM1A negative-regulated
IRF6	-3.5193385982602243	-2.8733818790921246	1.4898085538578863e-10	2.0476692231069753e-6	122	KDM1A negative-regulated
C21orf67	-3.5142238487064197	-3.3833140658126593	5.554885834073243e-12	4.5184339689912856e-11	168	KDM1A negative-regulated
TSNAXIP1	-3.502304507994813	-3.251175062336333	2.928839826212579e-9	2.4203108281864825e-7	108	KDM1A negative-regulated
GRID1	-3.4962008733416288	-3.239627043160428	2.606187431510614e-13	3.7331945440332707e-11	186	KDM1A negative-regulated
IL2RG	-3.482471570875866	-3.269327796311591	1.4997738567891685e-14	5.775313015218103e-12	213	KDM1A negative-regulated
RPLP0P2	-3.473698309358328	-3.4407749184779615	5.097200197131759e-27	3.6369353041658064e-26	694	KDM1A negative-regulated
LINC00652	-3.471664458325592	-3.8252021774006875	1.0358374838122781e-15	2.065557224259188e-19	287	KDM1A negative-regulated
SAMD14	-3.4670953333607883	-2.7947193913648323	5.361896516265345e-13	9.453987890309331e-8	163	KDM1A negative-regulated
EPHA10	-3.4606751924426136	-2.9715537831290177	3.60962025431916e-19	2.394231064958398e-13	314	KDM1A negative-regulated
C2orf50	-3.4518014285611347	-3.1541727800579356	7.024468399751421e-9	9.250925570493731e-7	103	KDM1A negative-regulated
PTAFR	-3.450865524112722	-3.0711902017177386	2.6783668432919e-45	8.608920314597516e-37	4052	KDM1A negative-regulated
DYNLL1-AS1	-3.44602380540945	-3.4074434969450147	5.053541952099324e-36	6.132962112621872e-35	1520	KDM1A negative-regulated
SDSL	-3.44301902395993	-3.0749842668636314	3.036421894168341e-39	2.0263401831986546e-31	1913	KDM1A negative-regulated
PPP1R14D	-3.437390494654761	-1.8938538155792106	1.1073392028598182e-12	0.0018885422391565524	134	KDM1A negative-regulated
AQP6	-3.4313327475093685	-3.182615479195888	3.4659493644076346e-25	2.127714825018704e-21	581	KDM1A negative-regulated
HSPA2	-3.4289724608862784	-3.06203479317944	2.545402034936262e-11	1.273371019337611e-8	148	KDM1A negative-regulated
CDH17	-3.4113005536657997	-4.164635576918661	3.7331945440332707e-11	2.3986837198982146e-18	216	KDM1A negative-regulated
TIGD3	-3.410364185396797	-3.2268002832167317	4.1032203844480114e-30	1.017074655998891e-26	913	KDM1A negative-regulated
RASAL1	-3.3993107990745197	-2.7096575806115686	2.0488796171886228e-20	2.755246630880658e-12	352	KDM1A negative-regulated
COL2A1	-3.391215964791993	-3.760707101953793	7.694901254246992e-22	2.0795815783457945e-27	544	KDM1A negative-regulated
TMC4	-3.388465450349421	-3.1824996097225386	2.6931886663041675e-15	3.740199978054132e-13	250	KDM1A negative-regulated
PSTPIP2	-3.388310737732156	-3.7445110776913646	4.357964701530274e-31	4.635843898113073e-38	1197	KDM1A negative-regulated
GLIPR1	-3.384343974930671	-3.745682123633244	2.3087088799921423e-45	6.174133513931356e-54	6386	KDM1A negative-regulated
DIO1	-3.383420647533111	-3.3504776319775753	1.1932124583491953e-43	8.143940112239047e-43	4194	KDM1A negative-regulated
GGNBP1	-3.3766729584536246	-2.8549957593230273	1.6872350910674652e-13	5.9743442546873215e-9	182	KDM1A negative-regulated
ELOVL2-AS1	-3.376080499280805	-3.002376849677888	3.309649525161357e-12	2.6766355025351715e-9	166	KDM1A negative-regulated
RP13-895J2.6	-3.375293771639215	-2.5488509719563606	8.053099361268324e-11	1.4301765765619928e-5	127	KDM1A negative-regulated
NAALADL1	-3.3664854652994927	-2.9155132586382986	4.8983113224050675e-40	1.822929002278101e-30	2346	KDM1A negative-regulated
PRR26	-3.3664624559356136	-3.5970861182629985	5.052098700027165e-15	9.635217823999373e-18	284	KDM1A negative-regulated
LAT2	-3.356914625067578	-2.6832283480904513	1.143693784336208e-22	1.8810637456045223e-13	429	KDM1A negative-regulated
C6orf222	-3.346603235520084	-3.0445217535284113	1.5567553027481857e-18	7.606195592342149e-15	330	KDM1A negative-regulated
NHLRC1	-3.3451605572847374	-3.584719159145191	4.09254114149712e-8	1.8944159194279275e-9	114	KDM1A negative-regulated
PKD2L1	-3.3268758436081516	-3.033081853372317	1.409048828279274e-15	1.6617165458421253e-12	257	KDM1A negative-regulated
CIDECP	-3.326018743348636	-3.2233016743641367	3.7029456133536467e-32	3.121060692866333e-30	1228	KDM1A negative-regulated
C11orf86	-3.319540405375213	-2.679692932309762	2.5691594035179344e-10	2.7240734120977485e-6	128	KDM1A negative-regulated
CPNE5	-3.307228444543404	-2.8733818790921246	2.2333324517408476e-9	2.0476692231069753e-6	112	KDM1A negative-regulated
SLC1A7	-3.2908340643126706	-3.0070291109985683	4.175858212240083e-37	5.067316152627916e-31	1998	KDM1A negative-regulated
CYP2D6	-3.289137177534604	-3.433200417462426	5.6546339316643215e-21	6.226523143263422e-23	495	KDM1A negative-regulated
MMP19	-3.28113733090918	-2.936798733868653	5.59250069090716e-10	9.931697118681614e-8	135	KDM1A negative-regulated
TTBK1	-3.2749328670433586	-3.393151070745796	1.3881795214825609e-14	1.998613493958751e-15	257	KDM1A negative-regulated
ATP6V0E2-AS1	-3.2722375669329087	-2.8415225490457066	1.3872175426901235e-17	1.270382541875962e-12	303	KDM1A negative-regulated
ACSM2B	-3.258364876021354	-2.7747308036928304	5.759672020137631e-38	6.025940772803005e-28	2228	KDM1A negative-regulated
CCDC74A	-3.2514225822477454	-2.572334450916309	2.871593144339408e-36	3.793704010766863e-23	1752	KDM1A negative-regulated
RP11-70C1.1	-3.2498911863249744	-2.877801713601295	4.402087131640721e-19	2.6824299466498998e-14	368	KDM1A negative-regulated
DAO	-3.245603710650211	-3.0889712624065364	6.98284863275951e-31	9.604868060128689e-28	1145	KDM1A negative-regulated
OSCP1	-3.243438804923448	-3.025166090503524	1.3626156909619676e-15	3.837548673215603e-13	271	KDM1A negative-regulated
LINC00483	-3.241683984792144	-3.1772624981092368	8.261722081276621e-10	1.663432543204663e-9	143	KDM1A negative-regulated
GSTO2	-3.2385485331828967	-2.8961193342289424	1.3558883366662659e-31	2.8416222907355356e-25	1187	KDM1A negative-regulated
TMEM150B	-3.230935559709725	-2.947190565909625	1.2736552223005166e-30	3.0663766079136794e-25	1092	KDM1A negative-regulated
ASPDH	-3.2304022072544396	-3.12439309069898	1.655563694602387e-14	2.344529613754098e-13	255	KDM1A negative-regulated
TRIM10	-3.2268941489414376	-3.169095950693709	5.1347518672133696e-14	5.221620785530043e-13	235	KDM1A negative-regulated
ZC3H12D	-3.214464488818025	-3.228951078693574	2.8839836699839047e-29	2.13456014693755e-29	1089	KDM1A negative-regulated
C19orf57	-3.2106810862443598	-2.469991072522895	6.824630432119678e-18	4.4460817719477364e-10	307	KDM1A negative-regulated
VTN	-3.2098721836694817	-3.003940383149224	7.692431098503197e-45	5.051180978110078e-40	13066	KDM1A negative-regulated
CSTA	-3.202299754417014	-2.7646688558466797	1.0192008330511957e-34	3.319337622428622e-26	1723	KDM1A negative-regulated
WFDC21P	-3.2011213008699038	-3.812038458802519	1.8074719554563265e-9	4.604481552742343e-15	177	KDM1A negative-regulated
ROM1	-3.1956158391320897	-2.636384194626848	4.107139997972231e-25	1.1964559687170176e-16	634	KDM1A negative-regulated
USH1G	-3.186074167376921	-2.4381974476530095	8.724997188907728e-21	1.3587574732795439e-11	414	KDM1A negative-regulated
SULT1E1	-3.177954952910338	-4.277552786188919	9.865853278025971e-6	1.9943634014532056e-12	109	KDM1A negative-regulated
TP53I3	-3.1776485832599937	-2.778117719833165	1.5591243444467066e-45	3.396617903603134e-36	20025	KDM1A negative-regulated
CATIP	-3.1645050536466663	-2.768063212208124	1.9234472841302553e-13	1.94338439656705e-9	204	KDM1A negative-regulated
SSR4P1	-3.155380117987522	-2.7096575806115686	4.227984813874359e-17	2.755246630880658e-12	319	KDM1A negative-regulated
SRL	-3.1484748912587026	-2.662972852400723	3.6608845047129267e-23	3.5151780408587414e-16	568	KDM1A negative-regulated
CD83	-3.1394109781411204	-2.4955034657742186	3.636422729720603e-21	6.692030757536181e-13	449	KDM1A negative-regulated
SEPT4	-3.139369364724197	-2.6992965516875826	1.537021394634192e-20	1.7468464557199454e-14	434	KDM1A negative-regulated
FUT6	-3.1294652105679646	-2.908009192090669	1.8164217881739288e-39	1.4047219520644458e-34	4486	KDM1A negative-regulated
CYP8B1	-3.1280781527351227	-3.4241667432500464	2.7841280101784493e-14	1.171092576966273e-17	297	KDM1A negative-regulated
RP11-153M7.3	-3.1164054075913645	-3.812038458802519	8.731384657155389e-9	4.604481552742343e-15	173	KDM1A negative-regulated
EPO	-3.0876330975991144	-3.307129953039733	1.4978100493260086e-17	2.3195698169085044e-20	421	KDM1A negative-regulated
ZNF423	-3.080674391073663	-2.7600578238376974	6.0094903649735935e-24	6.427992279262168e-19	666	KDM1A negative-regulated
TRIM74	-3.07877834928198	-3.105488865596758	1.1480223300016836e-19	8.588036994082492e-20	479	KDM1A negative-regulated
TMIGD2	-3.0725099131488895	-2.3705879034938118	1.6314722822295932e-16	3.730504895531083e-9	283	KDM1A negative-regulated
AQP3	-3.068675497240658	-2.5863148677155547	5.589887202684722e-40	1.4581445235482927e-29	6269	KDM1A negative-regulated
COL5A2	-3.056644502493194	-3.4445574499110596	3.3635299055362526e-14	7.334939116849077e-19	317	KDM1A negative-regulated
SLC6A12	-3.0564792915155086	-2.883166162693049	2.4978863918189608e-33	9.812703894299553e-30	2049	KDM1A negative-regulated
OIT3	-3.0436429496476225	-3.3292047198240917	5.87329158944394e-29	1.5175703841309055e-34	1436	KDM1A negative-regulated
ACOT1	-3.038907853365894	-2.8015044936621467	8.08434395478104e-38	1.2434565132577968e-32	4479	KDM1A negative-regulated
NEURL3	-3.037988267473311	-2.7475566779268332	3.629242331429041e-27	3.0839207537227213e-22	998	KDM1A negative-regulated
CNN1	-3.01770281695885	-2.356976569123876	4.836284871332581e-30	1.444463042421804e-18	1287	KDM1A negative-regulated
TMEM44-AS1	-3.0027478268187777	-3.247711258871961	7.742740450391005e-12	9.922434324414717e-14	224	KDM1A negative-regulated
APOF	-2.99867816982462	-2.8875513689596763	1.532712401577314e-23	1.1271097023460138e-21	750	KDM1A negative-regulated
SIGLEC14	-2.9928816256704915	-3.227429920684989	4.280033985909589e-21	6.8290391540686165e-25	661	KDM1A negative-regulated
CYTH4	-2.9923818082576865	-2.7412386395803505	2.9804340225734546e-14	1.4995566793515166e-11	265	KDM1A negative-regulated
TMEM229B	-2.988946574830641	-2.5990927692576413	9.358295277576059e-22	3.345021167159428e-16	579	KDM1A negative-regulated
HS6ST2	-2.98841233107192	-3.82784036410951	1.0882229543350069e-11	1.0139402406328698e-20	279	KDM1A negative-regulated
ACE2	-2.9678005618152694	-4.029626810940787	3.5523087212007786e-6	4.056781266460899e-13	123	KDM1A negative-regulated
TGM4	-2.9611621611908747	-3.294990943988617	7.185053032121887e-14	7.57612709371359e-18	314	KDM1A negative-regulated
IZUMO1	-2.9588679478600723	-2.981955323037195	4.98319155520979e-17	4.010000980364026e-17	402	KDM1A negative-regulated
TRAM1L1	-2.9550134752132737	-3.2422254140111204	9.453987890309331e-8	4.956788242169473e-10	133	KDM1A negative-regulated
GALNT8	-2.9550134752132737	-2.3666123120413145	9.453987890309331e-8	7.457320998449581e-5	102	KDM1A negative-regulated
GPNMB	-2.9478618029379255	-3.332338838519428	4.353916388674061e-15	2.258637272182034e-19	362	KDM1A negative-regulated
FUT2	-2.9465783073994833	-2.2435734211544203	5.082476417533628e-13	4.601894684126141e-7	212	KDM1A negative-regulated
AQP8	-2.9454817176488826	-2.409263301415365	2.5679564415343297e-29	1.0557984772419374e-19	1351	KDM1A negative-regulated
RP11-93B14.9	-2.941874018441447	-2.560142160728168	2.910330017119929e-12	6.9791812893865985e-9	212	KDM1A negative-regulated
DNAAF3	-2.929601952385052	-1.8896648796690123	4.276238694101013e-11	2.1231434101934125e-4	150	KDM1A negative-regulated
SMLR1	-2.916356951198633	-2.917195114939225	1.4887079506145514e-37	1.5323771590517762e-37	9177	KDM1A negative-regulated
ACSM2A	-2.9127205138332175	-2.51963816730627	1.867424129950476e-23	2.5472570359247907e-17	739	KDM1A negative-regulated
UFSP1	-2.9045409375104483	-3.2073174584127355	4.681607698216742e-10	2.3887903007911427e-12	193	KDM1A negative-regulated
KB-1732A1.1	-2.9031196940682547	-2.7243923895352804	3.5550516216473213e-25	3.4289372293121765e-22	980	KDM1A negative-regulated
SCARA3	-2.901272091099498	-3.0013872199702614	1.6096398010435243e-25	4.318670924909765e-27	1108	KDM1A negative-regulated
ACSM1	-2.896501897413354	-2.822759023758582	3.129208529193757e-28	1.0135803990605589e-26	1473	KDM1A negative-regulated
MYL9	-2.893743567067598	-2.539635968407321	5.210793438840198e-39	3.710459648659783e-31	21198	KDM1A negative-regulated
RP11-18B16.2	-2.892007697290432	-2.271443149134772	4.092752193518581e-9	1.981636508095694e-5	129	KDM1A negative-regulated
CKM	-2.891658679984099	-2.257391169403316	4.1789941424787236e-32	2.997094111406189e-20	2258	KDM1A negative-regulated
CTD-2270L9.4	-2.88561653958542	-3.5620158668697433	8.656723946153145e-7	5.331407724634865e-11	123	KDM1A negative-regulated
KLHDC9	-2.8817862602652693	-2.01272348284294	2.3113350759627924e-23	2.333656176045734e-11	689	KDM1A negative-regulated
HIST1H2BJ	-2.8800885383791943	-2.764926346057702	8.770800372276248e-25	7.397046114558548e-23	984	KDM1A negative-regulated
RP11-367G18.1	-2.879906715075705	-2.478693072640289	9.931697118681614e-8	3.270267302035085e-5	102	KDM1A negative-regulated
GSTA2	-2.8653467724341417	-3.626044066049437	1.4144721833773871e-11	2.1697121258581185e-20	298	KDM1A negative-regulated
SLC28A1	-2.863947500607292	-2.5494931479378473	1.2909054033246384e-17	7.84310038299669e-14	426	KDM1A negative-regulated
SLA2	-2.8612317140593833	-2.6970317051753643	4.8037680103938294e-23	3.061613877626107e-20	816	KDM1A negative-regulated
FRMPD2	-2.855142437404518	-3.1417736479114184	2.9510491432883004e-21	7.152114210073833e-26	778	KDM1A negative-regulated
AADAC	-2.8539763535111033	-3.563580882338577	1.5004736212064394e-7	1.3349197246175511e-12	146	KDM1A negative-regulated
RP5-864K19.4	-2.85346896780332	-2.8193245807061382	5.989482228220161e-8	6.3474245215859e-8	130	KDM1A negative-regulated
RP11-480I12.7	-2.85346896780332	-2.9807257961415212	5.989482228220161e-8	3.9667788897093064e-9	137	KDM1A negative-regulated
ELAC1	-2.8513635536377118	-2.9492852058701398	1.5181886458439302e-16	1.1469625423108487e-17	422	KDM1A negative-regulated
RAB36	-2.851012119574965	-2.661330458776613	2.7676788918919585e-20	1.4319827195825704e-17	595	KDM1A negative-regulated
STAR	-2.8505546769779	-2.6054702414512882	3.623257507930381e-30	2.5596403886955233e-25	1993	KDM1A negative-regulated
UGT2B11	-2.845975171325864	-3.2818880595392486	4.9373832516533307e-26	2.213394075724328e-34	1459	KDM1A negative-regulated
UGT2B10	-2.8434777406051577	-2.849714597823473	8.51887719412707e-32	7.171262346342051e-32	2953	KDM1A negative-regulated
GPSM3	-2.8340728233846844	-2.130777770286846	4.845810876611295e-23	5.200034043330097e-13	724	KDM1A negative-regulated
GOLGA8I	-2.833225036365497	-2.9750642826376694	8.602503858737255e-9	6.092978578754434e-10	155	KDM1A negative-regulated
MBOAT4	-2.8290545199552697	-2.605208007121292	1.893101092507286e-12	2.51024912920596e-10	240	KDM1A negative-regulated
WNK3	-2.8290545199552697	-4.140489083916508	1.893101092507286e-12	5.017522437911597e-30	432	KDM1A negative-regulated
PAIP2B	-2.827369058228013	-2.2812033048255826	2.642534953450957e-15	1.8463990378585194e-9	313	KDM1A negative-regulated
EPHA1	-2.827107545131906	-2.575425653875379	4.2179709281350414e-30	4.229352466316126e-25	2094	KDM1A negative-regulated
RP11-297L17.2	-2.826824442706877	-2.184149314185339	1.0758946402146407e-22	1.504872548195291e-13	716	KDM1A negative-regulated
NAP1L5	-2.826744799134376	-3.067990363694648	2.755944525947692e-21	3.447161726001601e-25	791	KDM1A negative-regulated
WDR66	-2.8264573683890806	-2.4422798343183665	1.5537623830894014e-17	7.218365378708607e-13	424	KDM1A negative-regulated
HNF1A-AS1	-2.8149402616640926	-3.599016618480279	1.0992813211524242e-11	5.209650769344357e-21	315	KDM1A negative-regulated
UGT2B4	-2.8133024763156307	-3.0573702055348564	3.6083236312987725e-31	4.279816474303506e-36	3075	KDM1A negative-regulated
TP53INP2	-2.8121952802137256	-2.4706471365944007	2.448052716620653e-37	6.937907292806915e-30	27584	KDM1A negative-regulated
RP11-523H20.3	-2.808994705947349	-2.463353865599842	1.376277849203027e-14	9.267016838759307e-11	310	KDM1A negative-regulated
KCP	-2.80789055973137	-2.6600285147550524	9.61596525116348e-19	2.1122236417368386e-16	517	KDM1A negative-regulated
ALDH8A1	-2.8077659777470414	-2.769687268193746	1.2963162444323687e-7	1.4087306311213587e-7	126	KDM1A negative-regulated
F8	-2.8054320489539286	-2.8941577741177302	5.307685039618605e-19	2.3737080455394577e-20	593	KDM1A negative-regulated
FSD1	-2.7967227990767487	-1.86706788053511	4.2002973820807907e-20	8.94889181530816e-9	504	KDM1A negative-regulated
HEYL	-2.7926623524432572	-2.2075049628057313	1.8119326996438395e-8	4.276051651891499e-5	122	KDM1A negative-regulated
USP46-AS1	-2.7926623524432572	-3.345569559531354	1.8119326996438395e-8	9.764289920949343e-13	175	KDM1A negative-regulated
KNG1	-2.7870037755952133	-3.2018327631149575	1.1440273229370413e-29	3.1904417094601e-38	2742	KDM1A negative-regulated
POLR3H	-2.786389548248709	-2.782314218700877	2.9886559650975294e-33	4.1314014903898415e-33	5120	KDM1A negative-regulated
OXCT2P1	-2.7719451647592424	-2.4478330280958875	2.6315327619706155e-8	1.9481673427869056e-6	129	KDM1A negative-regulated
AC005330.2	-2.770611131636278	-2.4348220078339646	9.610803818065443e-11	5.220520429933571e-8	192	KDM1A negative-regulated
HSF2BP	-2.7697142566408877	-2.493621719227938	1.0089738333271185e-13	4.0619486409713063e-11	292	KDM1A negative-regulated
SLC51B	-2.7644954993846875	-2.2453142826508263	8.741694118027038e-27	5.6535070037941094e-18	1357	KDM1A negative-regulated
MTHFR	-2.764388746919038	-2.3260580653591223	7.022478923943067e-31	1.765730578062567e-22	2832	KDM1A negative-regulated
AP001258.4	-2.7593861562491315	-2.735032962602926	1.4710101514495361e-19	7.592016815003669e-19	624	KDM1A negative-regulated
KCNJ4	-2.753152255145951	-2.077730462947322	2.755246630880658e-12	1.1304602386000527e-6	217	KDM1A negative-regulated
PRSS30P	-2.7524778892526083	-2.2142864093413257	1.0972106794950309e-20	4.2343177624757694e-13	626	KDM1A negative-regulated
AMHR2	-2.7487441878134975	-1.664026841342364	6.963706236846258e-13	1.569536708106992e-4	211	KDM1A negative-regulated
RP11-867G23.8	-2.7474188888615756	-2.450124330718767	4.632305919224884e-20	9.864406655160517e-16	634	KDM1A negative-regulated
CTD-2545H1.2	-2.7456562384691985	-2.510093864327997	2.000722848281324e-18	2.9253208706948975e-15	532	KDM1A negative-regulated
ALPK3	-2.745560916001459	-2.1111671939899455	2.2523833710523278e-22	4.382404644269744e-13	753	KDM1A negative-regulated
CH17-340M24.3	-2.744019953305332	-2.5015622273825846	2.594923417787633e-14	1.3501389926519525e-11	322	KDM1A negative-regulated
C16orf62	-2.7389518846052865	-2.6277809314862726	1.417321891481033e-22	7.988366989294651e-21	915	KDM1A negative-regulated
IL17B	-2.738766981845411	-2.15119914664942	1.7713438089781576e-19	8.39208247703714e-12	540	KDM1A negative-regulated
PHOSPHO1	-2.7383828545197297	-1.207401114445804	3.491228598977562e-15	0.002919190107072495	266	KDM1A negative-regulated
ANXA13	-2.7380288382552123	-2.1824201097400966	9.27818401767271e-13	1.0808426444600024e-7	236	KDM1A negative-regulated
GPR39	-2.737730257956157	-2.512725830696165	5.220141238631835e-11	4.6784572759134725e-9	210	KDM1A negative-regulated
HTN3	-2.736376551827136	-2.769687268193746	2.809336810264965e-7	1.4087306311213587e-7	123	KDM1A negative-regulated
RAB11B-AS1	-2.724539972385431	-2.3554239935644694	4.314776372560382e-13	1.892290337043939e-9	261	KDM1A negative-regulated
IGFALS	-2.721858557178232	-2.442279246595529	1.828184227910653e-17	6.074086410378523e-14	486	KDM1A negative-regulated
GRHL3	-2.713545660656814	-2.6754410447890984	3.4841035429006244e-10	6.778024397228988e-10	202	KDM1A negative-regulated
PDE6G	-2.711181376701238	-2.411325378530825	1.4667262089248288e-26	3.641004126784985e-21	1545	KDM1A negative-regulated
ENTPD8	-2.7088994142022647	-2.605208007121292	2.8916908295585774e-11	2.51024912920596e-10	230	KDM1A negative-regulated
CFAP46	-2.7088994142022647	-2.6194029591434487	2.8916908295585774e-11	1.831889718882826e-10	231	KDM1A negative-regulated
RP1-191J18.66	-2.707946459164718	-2.2075049628057313	8.081014305697444e-8	4.276051651891499e-5	118	KDM1A negative-regulated
ITIH1	-2.704374011766884	-2.050464763776845	1.1469487015769253e-23	7.634641923282059e-14	968	KDM1A negative-regulated
DNAJC12	-2.702546995230432	-1.9845400097607917	2.758780728440831e-9	7.28479445572737e-5	139	KDM1A negative-regulated
OASL	-2.702546995230432	-1.1337291726298584	2.758780728440831e-9	0.05914249519781326	118	undetermined
RP11-758H9.2	-2.694353389140176	-2.2795696276495043	2.9385358727515354e-12	1.7188588065902188e-8	238	KDM1A negative-regulated
AKR1D1	-2.6936899064435544	-3.4372999508132356	9.246946829095684e-24	4.07406081166246e-38	1552	KDM1A negative-regulated
DOK2	-2.693543916901918	-2.5142161691941136	1.0025734250564537e-12	7.275978877130205e-11	270	KDM1A negative-regulated
CTSS	-2.692723911475679	-2.7561009402665566	1.1306194002034228e-22	9.966035262425474e-24	1057	KDM1A negative-regulated
GPR98	-2.6919450212151044	-2.201078423156227	2.7824040489417844e-18	5.7654937007601705e-12	508	KDM1A negative-regulated
RP11-930P14.2	-2.690590982098394	-1.7424470965875938	1.5197329019098672e-14	7.87455310725656e-6	287	KDM1A negative-regulated
ASB9	-2.6841435249529013	-2.610688293983895	6.652758846122218e-10	2.562806991385817e-9	196	KDM1A negative-regulated
GGACT	-2.683248404212323	-2.0256775881860087	1.857301352870418e-24	3.003464589860896e-14	1106	KDM1A negative-regulated
ARHGEF9	-2.682917432049129	-3.004099350736384	8.700625232728995e-13	2.566176453492177e-16	334	KDM1A negative-regulated
LCMT2	-2.681718131856514	-2.653314423481836	4.042277975926208e-18	1.1274180148322455e-17	576	KDM1A negative-regulated
SCN2B	-2.672130392669285	-2.4014905568483225	1.74301986762912e-18	1.000691037125839e-14	578	KDM1A negative-regulated
COL11A2	-2.6708108653413514	-2.3735976098959464	5.329448189062239e-11	2.1515343909459965e-8	212	KDM1A negative-regulated
CDH1	-2.6699159481252273	-2.892252275886909	1.102084780973062e-26	7.870175548116506e-31	2053	KDM1A negative-regulated
NPR1	-2.6654995682613585	-2.223743820714459	2.4625569074549103e-8	1.0602918807317745e-5	131	KDM1A negative-regulated
IPO5P1	-2.6605470790965686	-2.2340815199741906	5.562151496431088e-15	2.0822298873719727e-10	362	KDM1A negative-regulated
PRODH2	-2.6598756642270396	-2.1486796958755536	4.3619282182305327e-29	1.1722453703226534e-19	2710	KDM1A negative-regulated
LINC00910	-2.6541296853616907	-1.8696903299335423	1.2725596417930646e-9	1.584330741632089e-4	159	KDM1A negative-regulated
SYNPO	-2.6516897751283572	-2.117811565175478	7.354747344475357e-23	1.2295113603657888e-14	950	KDM1A negative-regulated
APOC3	-2.6453445966671234	-2.464476564477644	4.45108550194785e-33	7.222573334164563e-29	12400	KDM1A negative-regulated
MT1G	-2.645025522062281	-3.6591347431935244	1.0925469258384768e-19	1.4107855161344449e-37	1068	KDM1A negative-regulated
APOA4	-2.643993855854335	-2.3082215721996215	5.411815973088968e-28	9.986367418970924e-22	2401	KDM1A negative-regulated
EMX1	-2.643194533000419	-2.6404146204402026	5.3442526886860925e-17	4.9707369824239464e-17	534	KDM1A negative-regulated
CCL26	-2.6409764177166974	-1.878492274585831	2.4885969661777864e-7	8.834810126747417e-4	106	KDM1A negative-regulated
SULT1C2	-2.639189829002075	-3.516187857253353	1.206047184498701e-20	1.4674747665680741e-36	1159	KDM1A negative-regulated
FER1L5	-2.637196350365668	-2.435541194648592	4.441151385926708e-13	6.878000407548447e-11	304	KDM1A negative-regulated
ZFR2	-2.630522213339732	-2.3597384976473004	1.1255639567561994e-8	6.522678553117102e-7	149	KDM1A negative-regulated
RP11-872J21.3	-2.6234781474331292	-1.7841894828180556	1.761110200636389e-9	1.5654225320098963e-4	154	KDM1A negative-regulated
TMEM139	-2.6208260171482083	-1.9406993916532693	3.652332493392389e-16	1.8622968361202967e-8	397	KDM1A negative-regulated
PLAC1	-2.620664179429635	-2.3810960929834843	9.62343460229864e-17	1.0227662524294778e-13	490	KDM1A negative-regulated
RND1	-2.6120346156204763	-2.0660164203913105	1.149215515920953e-21	1.3043324856810635e-13	869	KDM1A negative-regulated
AP000569.9	-2.6119398135966194	-2.4731535675836005	1.6013483248102364e-8	1.054191518170009e-7	153	KDM1A negative-regulated
IL15	-2.607904659396798	-2.5077605971824983	9.445259414629747e-10	1.363405063002197e-8	185	KDM1A negative-regulated
C17orf99	-2.6042196966551034	-2.4861296959573345	7.325605846205702e-8	3.622169260555964e-7	138	KDM1A negative-regulated
CCDC74B	-2.603532463342581	-1.84547519807997	1.7372783480008303e-16	3.864541815036763e-8	424	KDM1A negative-regulated
BTBD9	-2.6015427202717087	-2.860776407746305	9.02846773038605e-25	1.519488609951547e-29	1800	KDM1A negative-regulated
CCDC159	-2.598915812127627	-2.6263706979483654	1.0843299883510323e-17	9.45636092834864e-18	603	KDM1A negative-regulated
CMPK2	-2.5945378030689525	-2.239828233138127	3.622169260555964e-7	2.912056589245833e-5	114	KDM1A negative-regulated
TTC30A	-2.5832006692085177	-3.4602870635886416	1.054191518170009e-7	5.3686281745927736e-15	195	KDM1A negative-regulated
UNC93A	-2.5816277944720047	-2.5430171735099654	1.0294114455227067e-28	6.746122628997356e-28	3988	KDM1A negative-regulated
CEL	-2.578820018341239	-2.1178199851056285	1.0317355508040281e-23	3.153906409460249e-16	1290	KDM1A negative-regulated
PRAP1	-2.578466645995843	-2.1947679252262393	5.859856869644741e-31	2.415281624960807e-23	9402	KDM1A negative-regulated
TRANK1	-2.569192776969383	-2.8823591241872277	3.108313329701393e-19	4.315802815869811e-24	856	KDM1A negative-regulated
KLHDC7A	-2.5667080524686976	-2.9453568947049136	2.880932745764763e-18	3.6836560601899055e-24	770	KDM1A negative-regulated
KANK3	-2.565337784558992	-2.0851199484039147	3.778655909299687e-25	4.933670576178158e-17	1674	KDM1A negative-regulated
IL27	-2.561870876469196	-1.2276288939853612	1.5173860371232808e-7	0.05066621677066531	101	undetermined
RP11-21L23.3	-2.5591104263982785	-1.577909356878023	1.796237391512329e-10	7.049662253130801e-4	179	KDM1A negative-regulated
RGAG4	-2.5547118652533336	-2.0735590516248554	4.620914104690921e-8	2.4745407076172966e-5	134	KDM1A negative-regulated
DNALI1	-2.550856471853002	-1.861292116534228	9.23181659585188e-19	4.2394461320527064e-10	618	KDM1A negative-regulated
RP11-298I3.4	-2.546554526786627	-2.629592435284936	7.676128594224759e-7	1.9080790724946333e-7	126	KDM1A negative-regulated
UPK1A	-2.546554526786627	-1.878492274585831	7.676128594224759e-7	8.834810126747417e-4	102	KDM1A negative-regulated
AC093673.5	-2.5460574868459007	-2.2118777120069892	5.4164427044790545e-21	7.438539283601271e-16	922	KDM1A negative-regulated
KLKB1	-2.5438730965396483	-2.6595232799749713	3.5775072438053895e-9	9.445259414629747e-10	190	KDM1A negative-regulated
LINC00864	-2.5438730965396483	-2.3179962524210045	3.5775072438053895e-9	3.930297593532012e-7	171	KDM1A negative-regulated
CYP4F23P	-2.5438730965396483	-2.168548990622505	3.5775072438053895e-9	2.9545551975167062e-6	164	KDM1A negative-regulated
SNX21	-2.5411524147312723	-2.0500737720536972	5.0928925823558055e-27	2.943376441188424e-18	2708	KDM1A negative-regulated
SOCS1	-2.5410736166206616	-2.0227263113431984	4.400858659208916e-22	3.0401484323857965e-14	1058	KDM1A negative-regulated
PRSS8	-2.540327779580192	-1.830240993660969	3.1809241666761895e-27	5.304933278088899e-15	2702	KDM1A negative-regulated
RP11-91K9.1	-2.536912090580834	-3.848530287716891	8.238574423997738e-13	1.5835359693983862e-31	557	KDM1A negative-regulated
ABHD1	-2.5301522492603077	-1.9659758680428916	1.3114483208521348e-10	3.1368752749196426e-6	206	KDM1A negative-regulated
MAPRE3	-2.528104250635101	-1.7311541925660645	1.2163608528347986e-25	9.928456823242565e-13	1914	KDM1A negative-regulated
LINC01101	-2.5274110854362752	-2.3579985709063433	4.995892477188704e-9	2.0047815172043423e-7	172	KDM1A negative-regulated
LAMA1	-2.5177527681429734	-3.0061939020532287	1.9344555626234096e-18	3.028295340799508e-26	882	KDM1A negative-regulated
EXOC3L4	-2.516185613289478	-2.3462184694391843	9.640483722406985e-28	2.0580881877635772e-24	4098	KDM1A negative-regulated
CGN	-2.5151032483312643	-2.234403598437888	5.226833544585486e-26	6.37608799126492e-21	2490	KDM1A negative-regulated
RP11-480I12.5	-2.510284293261455	-2.104862554776981	5.421246678517964e-22	1.6317623964321546e-15	1121	KDM1A negative-regulated
RP11-38M8.1	-2.5008431406586595	-2.1878856818732784	3.910844497368461e-16	3.0143819682664617e-12	498	KDM1A negative-regulated
SEMA4A	-2.4984915410681503	-1.9170695092097583	1.9033968428154045e-13	7.725329749086573e-8	326	KDM1A negative-regulated
PTGDR2	-2.498439022864843	-2.2772132560689298	1.0987909127517504e-21	5.8230713967670345e-18	1157	KDM1A negative-regulated
C15orf37	-2.4939957120195757	-2.3462129353470034	2.017708529742619e-17	2.8884147011696148e-15	632	KDM1A negative-regulated
FUT4	-2.4930470090082366	-2.406713010104196	2.166666501947409e-9	1.1349394048130183e-8	201	KDM1A negative-regulated
LGALS8-AS1	-2.4926999934614376	-1.8493578690945027	8.150793875483217e-10	2.5342413904010755e-5	185	KDM1A negative-regulated
NTN1	-2.4908707805891948	-1.344988246538837	5.456488822484349e-13	7.156670553048486e-4	265	KDM1A negative-regulated
LINC00239	-2.4903428393655194	-1.588915982868228	2.980364379018229e-14	7.138515279657371e-6	336	KDM1A negative-regulated
SCAMP1-AS1	-2.488917050324675	-1.9753278434655202	6.533699643667531e-20	1.1472026729834782e-12	835	KDM1A negative-regulated
LCE1E	-2.4808790658309174	-2.316680810462088	3.991715319634756e-11	2.005582562720727e-9	264	KDM1A negative-regulated
SLC25A45	-2.4807516794486464	-2.401972473444246	5.774882857940512e-24	1.760833443392529e-22	1931	KDM1A negative-regulated
IFIT1	-2.479587747808789	-2.2318124571223894	3.1827640399398705e-10	4.3082077921928146e-8	217	KDM1A negative-regulated
RP11-266L9.4	-2.4784208418282043	-1.8064065774373934	2.9576265808972105e-9	8.549004734958466e-5	170	KDM1A negative-regulated
ANXA9	-2.4748332431039772	-1.9973705676113092	8.407812941278349e-29	9.51814402995489e-20	8406	KDM1A negative-regulated
SPINT2	-2.4732571748985865	-1.7569631523659175	1.0848174003640911e-19	4.0759731225610563e-10	787	KDM1A negative-regulated
AC018816.3	-2.473250949612559	-2.360893636646547	6.522678553117102e-7	2.368020324527776e-6	127	KDM1A negative-regulated
ANKRD33	-2.4714477666490584	-1.9966984543151063	2.368020324527776e-6	4.185097636185463e-4	102	KDM1A negative-regulated
SPTBN4	-2.4714477666490584	-2.579955122772544	2.368020324527776e-6	4.137240367876162e-7	121	KDM1A negative-regulated
MAFB	-2.4714477666490584	-1.9966984543151063	2.368020324527776e-6	4.185097636185463e-4	102	KDM1A negative-regulated
C9orf9	-2.4700021428669627	-1.6189338756492142	5.238866693149047e-11	8.61304935382111e-5	220	KDM1A negative-regulated
FTCDNL1	-2.469013339957031	-2.586629650307557	7.137941829688244e-11	1.3172156195037734e-11	271	KDM1A negative-regulated
PAGE1	-2.4679081616131087	-1.6923964359454258	1.7190274650449654e-10	8.684844604924162e-5	200	KDM1A negative-regulated
RP11-876N24.4	-2.463644873304324	-2.792251779676698	4.038568310630134e-9	4.344922368016043e-12	226	KDM1A negative-regulated
SIGIRR	-2.4629773150796623	-1.8229439007529444	4.872117198861937e-12	2.0980028504274993e-6	266	KDM1A negative-regulated
HHAT	-2.454808018400358	-2.4169659246669277	1.8983306440135797e-26	1.0877346668535784e-25	3986	KDM1A negative-regulated
AC019117.1	-2.4487160031221764	-2.232967297785483	5.516158126063509e-9	2.0282341453469927e-7	188	KDM1A negative-regulated
GC	-2.445517405084457	-2.9162787508919816	3.446264420435857e-6	1.901949313943223e-9	135	KDM1A negative-regulated
NPM2	-2.4441500095893725	-1.947166930772206	6.121820753545911e-29	2.075932743638613e-19	11507	KDM1A negative-regulated
CPA5	-2.4368705177291834	-1.776902822322497	1.186697927493653e-10	9.03860531541931e-6	225	KDM1A negative-regulated
RP11-212P7.2	-2.43627529802955	-2.3214400960778856	4.1706026942548367e-14	1.616736662321993e-12	424	KDM1A negative-regulated
TMPRSS6	-2.434237589845639	-2.0994298644148413	1.695939478091024e-22	5.27820040924397e-17	1536	KDM1A negative-regulated
BCRP3	-2.429415292352899	-1.6988312868473068	2.1515343909459965e-8	4.1033287676207897e-4	151	KDM1A negative-regulated
UNC13A	-2.427467295774074	-2.649107372438101	1.8948255732381817e-24	1.2051198605681175e-28	2825	KDM1A negative-regulated
PRRG2	-2.425754776548439	-1.9037948016449673	6.386541186068953e-15	3.829628012854835e-9	437	KDM1A negative-regulated
PDZK1	-2.423993459913181	-2.690643274149208	6.078484932698876e-26	3.9123102813812167e-31	4377	KDM1A negative-regulated
KLRG1	-2.419112439352617	-2.955734036704978	5.014180890995728e-6	8.898176203085994e-10	136	KDM1A negative-regulated
SLC11A1	-2.4176814561918816	-1.7762159433348934	5.905534014377586e-17	2.760610216836186e-9	586	KDM1A negative-regulated
NRL	-2.4150823254931355	-2.2131929944760746	1.8933071176996304e-12	3.441652191098428e-10	329	KDM1A negative-regulated
CHKB-AS1	-2.411629827344135	-2.4288516056481306	3.871958175135796e-7	2.1845148095601535e-7	141	KDM1A negative-regulated
TMEM8B	-2.4107349137150926	-2.0199499595888795	5.465234987623569e-26	6.040161605818651e-19	4010	KDM1A negative-regulated
HNF4A-AS1	-2.4091865377992225	-3.3950258240316344	7.695296133863313e-6	1.7922151606852645e-12	142	KDM1A negative-regulated
MAGIX	-2.406596728622708	-2.3381360527296366	3.730695115667818e-8	2.807015247018829e-7	164	KDM1A negative-regulated
C2orf81	-2.402979495784552	-1.0799116060795946	1.4077761857345926e-8	0.02594261027522055	142	KDM1A negative-regulated
RP11-736N17.8	-2.402979495784552	-2.6194029591434487	1.4077761857345926e-8	1.831889718882826e-10	209	KDM1A negative-regulated
TSSK6	-2.3984689301800506	-2.2236559209482385	1.4056687410516533e-16	4.7592240496883885e-14	642	KDM1A negative-regulated
PRR22	-2.3959058483298397	-3.01323702911862	4.9404278673952204e-5	2.8901201273613804e-8	104	KDM1A negative-regulated
PMVK	-2.3958588677241486	-2.0459957176506895	2.734772896485672e-26	7.609148663905802e-20	5023	KDM1A negative-regulated
RP11-644F5.11	-2.3954130828525684	-2.0916829322701367	4.205156014091746e-13	5.417473481231376e-10	366	KDM1A negative-regulated
CSRP1	-2.3951291817419884	-2.2995061147907774	5.099760509358247e-28	4.363923320405166e-26	13857	KDM1A negative-regulated
MGAT3	-2.394483146701094	-1.3303552663880012	1.2151040400550691e-13	2.0792228206289459e-4	327	KDM1A negative-regulated
EGFR-AS1	-2.389511185929513	-2.2243307657169327	7.616924301376294e-24	7.17611670318633e-21	2479	KDM1A negative-regulated
CTD-2377O17.1	-2.38848100836907	-2.001812424610199	5.220520429933571e-8	3.0572018900677686e-5	148	KDM1A negative-regulated
TMEM27	-2.388357953495623	-2.8432504890908583	1.9758741300238856e-12	6.548959171543743e-18	433	KDM1A negative-regulated
EFCAB12	-2.3857329433796557	-1.819165341429613	3.0210706902070104e-22	2.276175222795672e-13	1554	KDM1A negative-regulated
C2orf54	-2.3854388729052776	-2.3031108248654837	2.10157668239132e-20	6.445789639325299e-19	1241	KDM1A negative-regulated
HLA-DMA	-2.3797878574141564	-0.7602190803437747	9.82287397698218e-10	0.13238273635654754	162	undetermined
LINC00884	-2.3791982704551233	-1.7205866863982633	2.33622449139493e-7	6.027146478355547e-4	126	KDM1A negative-regulated
MORN2	-2.3771770358232676	-2.061855242222438	8.33715607591547e-22	1.0909792477171378e-16	1551	KDM1A negative-regulated
CD14	-2.375855514058978	-1.9774529269950072	1.2416630760372893e-18	5.381751977981736e-13	849	KDM1A negative-regulated
MT1F	-2.375359526085967	-3.074986150349059	9.7183727398556e-21	8.788084985165078e-34	1811	KDM1A negative-regulated
SIRPA	-2.3728138571053026	-1.888667033311053	1.0672963488781315e-19	1.2297870503030208e-12	1006	KDM1A negative-regulated
MYO15B	-2.371279228434432	-2.2713493251759154	1.3625781916912101e-25	1.1025037371375803e-23	4903	KDM1A negative-regulated
ENPP7	-2.367817808154705	-2.441256006640751	1.819276546806895e-15	1.9264123256026644e-16	610	KDM1A negative-regulated
ZG16B	-2.3671945352692254	-1.752820333999559	3.879122603119429e-15	2.9139232680909816e-8	480	KDM1A negative-regulated
PDXP	-2.364336435707602	-1.3208896595089263	9.63383133634673e-17	1.448559315867732e-5	571	KDM1A negative-regulated
LOH12CR2	-2.3535893724288757	-1.528370966954809	1.7604755216127503e-9	4.865857679554269e-4	184	KDM1A negative-regulated
ELFN1	-2.35122480491587	-2.2288220575699804	1.0216714972324627e-24	2.193834096194012e-22	3906	KDM1A negative-regulated
AFAP1L1	-2.3475029787952146	-2.1281252449205104	1.7133163186959714e-11	3.6905871130953147e-9	301	KDM1A negative-regulated
TNNI1	-2.347050016642432	-2.611525422624435	4.98664692365111e-12	7.714178475100451e-15	394	KDM1A negative-regulated
PTK2B	-2.3469164639782614	-2.290482659251441	1.4025095174830481e-21	1.0560493912063493e-20	1784	KDM1A negative-regulated
ATP4A	-2.3456804255336117	-1.716201930314918	1.1218727462550431e-6	0.0012216495832266525	113	KDM1A negative-regulated
AKR1C4	-2.3413770068560606	-1.8141004134031473	1.2854292986091575e-11	5.678152439990215e-7	299	KDM1A negative-regulated
RPS2P32	-2.340771613884695	-1.7219188229343674	4.4006343013132315e-10	1.2397309167013395e-5	225	KDM1A negative-regulated
WIPF3	-2.340341810385561	-2.3460022912143987	9.489859400031118e-15	8.5727783957772e-15	560	KDM1A negative-regulated
TSPAN10	-2.3403095369340225	-1.528370966954809	2.3577746837517984e-9	4.865857679554269e-4	183	KDM1A negative-regulated
NKX2-5	-2.3386355865328836	-1.7536507823476202	3.2996917649408063e-7	4.292034003616836e-4	125	KDM1A negative-regulated
TMEM220-AS1	-2.336867817077816	-2.271443149134772	1.5407150282450262e-5	1.981636508095694e-5	105	KDM1A negative-regulated
CTD-2256P15.2	-2.336273451867477	-2.3417990051608704	1.2275956207527293e-9	9.82287397698218e-10	240	KDM1A negative-regulated
HIST1H2AG	-2.336101908132049	-2.588550397814713	3.949856070286344e-12	6.765346885454364e-15	404	KDM1A negative-regulated
FAM84A	-2.332727642105068	-2.643427927622131	1.4318889068539677e-7	1.3168144825334255e-9	177	KDM1A negative-regulated
SAA4	-2.3326141904053275	-2.287526482633418	1.2854292986091575e-11	3.518576484723455e-11	340	KDM1A negative-regulated
LRRC29	-2.3326141904053275	-1.8793120625525699	1.2854292986091575e-11	1.6333766662996983e-7	303	KDM1A negative-regulated
SEMA6C	-2.3285176362105418	-1.585988895400008	4.177509067230234e-20	7.367618590876055e-10	1146	KDM1A negative-regulated
RP11-517P14.2	-2.3277018934293845	-1.985010732869752	1.0678848489506317e-7	1.6787874079119858e-5	156	KDM1A negative-regulated
RAPGEF3	-2.3252057141848956	-1.5223320304726735	1.579624718976976e-15	6.534556571631662e-7	522	KDM1A negative-regulated
C7	-2.323009900487498	-2.1299929449591684	1.599072824783652e-6	1.1998536078035074e-5	125	KDM1A negative-regulated
NCF2	-2.3187808503381344	-2.1678372441004217	4.382495769765856e-22	1.4849569575812698e-19	2129	KDM1A negative-regulated
EGFL7	-2.317896409612682	-1.3441558666470983	7.548088601251036e-10	0.0012324180746752734	205	KDM1A negative-regulated
CNFN	-2.3083769705020827	-2.65378501000445	1.5407150282450262e-5	1.2963162444323687e-7	118	KDM1A negative-regulated
SLC22A7	-2.3075516243029663	-2.21426675502583	1.3679940965147265e-17	5.25679672311003e-16	886	KDM1A negative-regulated
FAM96AP2	-2.306912433787698	-2.590871999230451	6.735519659333307e-8	3.4413557338605146e-10	201	KDM1A negative-regulated
AC011747.6	-2.306912433787698	-2.35675043065735	6.735519659333307e-8	2.963281782222948e-8	186	KDM1A negative-regulated
CCR6	-2.3056973139213457	-2.780068151224617	5.367635105247502e-21	1.182620916185217e-29	2107	KDM1A negative-regulated
PELI3	-2.300970015206457	-1.9469199128825438	2.944437232040962e-22	2.398072103067868e-16	2222	KDM1A negative-regulated
WASIR2	-2.2999774354773326	-1.8896648796690123	2.2788302387635078e-6	2.1231434101934125e-4	116	KDM1A negative-regulated
MIXL1	-2.2998535010302468	-2.3775945924996353	5.033510170543269e-18	2.7497823744983213e-19	1049	KDM1A negative-regulated
WDR31	-2.2987592361462523	-2.0833839059240753	5.7258506833984195e-15	3.776934620553097e-12	559	KDM1A negative-regulated
LINC00265	-2.2958667352759283	-2.1644298614468185	2.0154194321532853e-11	3.031154315714922e-10	336	KDM1A negative-regulated
NUDT14	-2.292814463923137	-1.9566201545719033	5.419427110488026e-21	1.4139987142278923e-15	1672	KDM1A negative-regulated
HPX	-2.289985377698695	-1.7999103531550817	2.6270538888036518e-23	4.2323914863465515e-15	3093	KDM1A negative-regulated
SERTAD1	-2.28824717191868	-2.0641239859033944	3.631065816109744e-21	2.2834280434068494e-17	1816	KDM1A negative-regulated
C8G	-2.2797851641857427	-1.9114839973658249	8.085777437772333e-14	1.1705599199004178e-9	472	KDM1A negative-regulated
LMNTD2	-2.2765712858397524	-1.6011399685636951	3.246742882882082e-6	0.0024215222551868115	107	KDM1A negative-regulated
AC002467.7	-2.275569578662961	-1.42463809412772	9.296297932923991e-7	0.006071181628824672	113	KDM1A negative-regulated
RP11-1275H24.1	-2.2744202114629504	-2.112165703361729	1.3165971773991905e-13	1.722413798438916e-11	474	KDM1A negative-regulated
RP11-12A20.7	-2.2720124419222474	-2.488935063019859	1.0194742735084945e-8	1.3114483208521348e-10	233	KDM1A negative-regulated
CEBPA-AS1	-2.2699273258593853	-1.8668549576100775	3.668791765080046e-20	5.563370466066804e-14	1483	KDM1A negative-regulated
TSPAN15	-2.2642577211343218	-1.5310553076469244	2.1969775548321294e-19	2.5181661022037293e-9	1155	KDM1A negative-regulated
MAT1A	-2.263860553139112	-2.104809853330692	1.7741728843395077e-25	2.012617673307126e-22	14170	KDM1A negative-regulated
BHLHA15	-2.2569679695706064	-2.5760728568846334	5.853568860283916e-8	1.3381542439479958e-10	211	KDM1A negative-regulated
RP11-887P2.3	-2.2539196932543444	-1.5045083484082133	1.3127237886861825e-6	0.004402765915161662	114	KDM1A negative-regulated
STX1B	-2.2518955356054433	-2.2565221779735376	3.3483036232806426e-16	4.5656038199512675e-16	793	KDM1A negative-regulated
ST3GAL3	-2.250612874995919	-1.8071884580020747	1.5303621832787843e-22	3.870556854084002e-15	2987	KDM1A negative-regulated
AC012146.7	-2.249649666782504	-2.502142247323151	3.246916429516505e-5	1.3224502921320469e-6	110	KDM1A negative-regulated
AL132772.1	-2.249649666782504	-2.74669168878485	3.246916429516505e-5	2.771991272448592e-8	120	KDM1A negative-regulated
NFATC4	-2.2474675834965048	-1.7818152051522462	2.475085013143541e-12	1.0036441249880936e-7	374	KDM1A negative-regulated
ZBED5-AS1	-2.246343164653391	-1.9600360706211009	3.862101374997014e-12	4.711768300206461e-9	369	KDM1A negative-regulated
ADCK1	-2.2443474949091438	-1.9652213134892924	2.286164079810395e-18	3.248395690541056e-14	1129	KDM1A negative-regulated
ACOT2	-2.2439057397062725	-2.0181431531221357	5.969855891768246e-25	1.0534329190713253e-20	11390	KDM1A negative-regulated
TRMT12	-2.2417137397583207	-2.0420108959372434	1.0908144752442671e-12	1.6080125767917998e-10	424	KDM1A negative-regulated
THAP7-AS1	-2.2409851845935047	-1.286369323333409	1.2030368062190705e-10	0.0010801596507370465	245	KDM1A negative-regulated
HSD17B6	-2.2393102899162	-2.069325714012232	1.7186426695846601e-13	1.878127650727426e-11	498	KDM1A negative-regulated
CATSPERD	-2.239119102747127	-1.8064065774373934	2.3603321777261832e-7	8.549004734958466e-5	155	KDM1A negative-regulated
GDPGP1	-2.2376403202005313	-2.2987864424472977	8.518408737325736e-10	3.181173308169901e-10	280	KDM1A negative-regulated
FAM129C	-2.2369056160621468	-1.7617215574943332	2.7771006106532797e-14	7.66625990086786e-9	512	KDM1A negative-regulated
ITGAL	-2.2342328835868233	-1.7781567228644792	1.2171200471400847e-13	1.445598401331897e-8	470	KDM1A negative-regulated
BATF	-2.2323992966840547	-1.9315854060672129	3.4858143129015635e-14	1.0800368153616948e-10	546	KDM1A negative-regulated
EFCAB10	-2.23143628254453	-2.259442939951298	9.140608414058292e-9	5.6721959380304036e-9	226	KDM1A negative-regulated
LINC00992	-2.228588009557427	-1.7526032063285801	4.624315782560443e-6	8.644327880522647e-4	109	KDM1A negative-regulated
MLF1	-2.2272767900543804	-2.046993206077812	4.1219532716972436e-14	5.170319477791276e-12	563	KDM1A negative-regulated
C9orf116	-2.2269796715988774	-1.8111629859857414	1.5210167993355056e-16	4.68736448866484e-11	802	KDM1A negative-regulated
SLC52A3	-2.222586245428245	-1.758382292505136	5.02308595760441e-9	9.384338952219714e-6	217	KDM1A negative-regulated
GREB1L	-2.2216610459675565	-2.1571533681987414	3.229391588454561e-7	7.314298223953565e-7	170	KDM1A negative-regulated
RP11-677M14.3	-2.218359267202106	-1.868039224667938	6.112967874828175e-13	3.4595774870248224e-9	434	KDM1A negative-regulated
LINC01003	-2.216790769502568	-1.710947631674253	7.512203701095823e-17	3.1252229586810233e-10	832	KDM1A negative-regulated
FAM222A	-2.2160335877069395	-2.0340693092554374	2.8159164851791705e-20	2.960103652319288e-17	1930	KDM1A negative-regulated
RP11-486A14.1	-2.214519518285834	-1.7988979171666188	2.0298894431364842e-17	9.931800963168761e-12	970	KDM1A negative-regulated
CCL15	-2.2143085375997593	-1.9763382898275033	7.70411358686486e-7	4.2571462479469214e-5	138	KDM1A negative-regulated
CACFD1	-2.205048880723902	-1.7541320372677316	5.787184650078837e-22	1.3818287804040866e-14	3208	KDM1A negative-regulated
GRK4	-2.202720013874614	-2.129882412551562	5.890287225651085e-14	3.6756032816820286e-13	584	KDM1A negative-regulated
CD19	-2.20232773321818	-1.6639130510296527	1.131781416301187e-19	9.345065711054432e-12	1572	KDM1A negative-regulated
ABHD15	-2.199384228553947	-1.9166377379122594	3.0424513091336063e-19	7.793685133824426e-15	1521	KDM1A negative-regulated
PCSK1N	-2.1991691865579996	-1.3652260825449882	2.9700671599534155e-22	1.279549218225565e-9	3428	KDM1A negative-regulated
LPHN1	-2.1876052246035855	-1.4964788884742541	1.1655280456912554e-21	5.130886246185326e-11	3003	KDM1A negative-regulated
IFIT3	-2.1860980769741305	-2.9352863416804205	4.418131050477334e-7	1.5110092912192517e-13	221	KDM1A negative-regulated
RP11-540A21.2	-2.1860980769741305	-2.1955582804551597	4.418131050477334e-7	3.8522036796706023e-7	170	KDM1A negative-regulated
MARVELD3	-2.185911381980922	-2.023472209939976	1.075023633024271e-18	3.98552576269651e-16	1480	KDM1A negative-regulated
PSTPIP1	-2.1855448352388707	-1.0639849097925496	4.4269203822487884e-8	0.026608563572400868	156	KDM1A negative-regulated
SPINT1	-2.184277676565814	-1.4826846885541556	1.3026593263749018e-22	1.8648404781843652e-11	4753	KDM1A negative-regulated
CPAMD8	-2.18410992818638	-1.9724639660861174	2.3924933346395064e-12	4.876599500994827e-10	430	KDM1A negative-regulated
KRT12	-2.1838864407482834	-1.7995628850959555	1.3021179609106808e-13	3.0657337795923077e-9	507	KDM1A negative-regulated
ERP27	-2.181507271382331	-3.4191024118278004	1.5723044475441512e-10	2.9612226412104492e-27	541	KDM1A negative-regulated
RINL	-2.181192854861137	-1.707080366041814	3.193506109673339e-21	1.0989092593853592e-13	2795	KDM1A negative-regulated
LCP1	-2.180336876463784	-2.7575049554769215	9.392991432950471e-14	1.268813804830846e-21	703	KDM1A negative-regulated
CCNO	-2.179866763452286	-2.1414077829218625	6.39032590685667e-7	2.372215810242667e-6	155	KDM1A negative-regulated
CTD-2630F21.1	-2.179866763452286	-2.3933354474305757	6.39032590685667e-7	3.329725575193062e-8	168	KDM1A negative-regulated
BCL2A1	-2.172935538223832	-2.2188866267297627	2.1990518054930443e-14	8.060465143978045e-15	667	KDM1A negative-regulated
PTGS1	-2.172572322469158	-1.0301956154298475	1.5093945701173101e-6	0.0586260661324913	109	undetermined
CATSPERG	-2.1717781718593288	-1.7416645296385134	3.663417083141496e-18	6.2063870162970854e-12	1247	KDM1A negative-regulated
SPA17	-2.170274179516793	-1.9193471243395843	7.14182445556204e-11	1.3269282942342661e-8	333	KDM1A negative-regulated
PIFO	-2.168865817086622	-1.5901879958481837	3.377106971070283e-10	1.4208051771165207e-5	275	KDM1A negative-regulated
TTC25	-2.165037131893307	-1.567344463495333	3.86699501116605e-10	2.2945200307435563e-5	263	KDM1A negative-regulated
STOML1	-2.164400392808689	-1.7500494573798169	1.6082652022370708e-16	6.428686308903935e-11	898	KDM1A negative-regulated
RIN3	-2.1610197734628085	-1.969692360699731	1.7867174975248822e-20	2.8735132788677517e-017	2553	KDM1A negative-regulated
C14orf79	-2.160880571940356	-2.0260818980374267	4.2653664156113733e-14	1.846770081310371e-12	638	KDM1A negative-regulated
KCNJ11	-2.1591221084623617	-1.7553645320629958	5.2961989857554746e-17	1.651526648939155e-11	1003	KDM1A negative-regulated
PAK1	-2.157010465219901	-2.0402600991317965	2.092001985510846e-21	2.589979310653033e-19	3823	KDM1A negative-regulated
DBP	-2.1542475754793595	-1.5501662484928824	1.6823431011275696e-15	2.297190599072882e-8	731	KDM1A negative-regulated
TTC24	-2.1534812494198587	-2.262115039635825	1.332649613355318e-5	2.8033950435625176e-6	123	KDM1A negative-regulated
TEX9	-2.1534026349826423	-2.9427177173748165	3.491284156923447e-12	8.312130130813468e-23	610	KDM1A negative-regulated
APOA5	-2.1533144086759717	-1.9474947579343775	1.125501121365377e-22	5.356320329038285e-19	7977	KDM1A negative-regulated
SPINK1	-2.1522919785668195	-1.8157856906531058	4.1971139426983016e-11	8.704470126514958e-8	343	KDM1A negative-regulated
TBXA2R	-2.1512425297298368	-0.8734265576042325	2.1120679855401676e-6	0.12942514164764568	105	undetermined
RP11-876N24.5	-2.147984974647367	-2.278073720903965	2.6193851317674677e-11	1.6328790705259417e-12	405	KDM1A negative-regulated
VWF	-2.146992318233745	-1.9319483464239608	5.79776375771019e-14	2.0957247573058096e-11	618	KDM1A negative-regulated
SLC25A18	-2.1461107313082763	-2.3755231108764527	5.3114446138918265e-9	5.0285437545530484e-11	279	KDM1A negative-regulated
CELP	-2.1455941739582434	-1.549744292839841	2.0108624939885586e-9	6.21505022423075e-5	240	KDM1A negative-regulated
RP11-545E17.3	-2.1441704479570887	-1.502326175916132	5.2200914312465146e-11	1.4490048162978571e-5	316	KDM1A negative-regulated
DUOX2	-2.143494411645831	-2.0443599364061016	6.405000762960489e-12	7.69580423962064e-11	433	KDM1A negative-regulated
KCNH3	-2.139923608825443	-1.1379305551222596	3.025313672924231e-18	6.609287284518742e-6	1228	KDM1A negative-regulated
TMEM127	-2.139149258328647	-1.8481447429823887	2.972516488788949e-23	5.1270837024295305e-18	17459	KDM1A negative-regulated
POU2AF1	-2.1385797888789604	-1.4402474843259612	1.3375653495797423e-16	4.693740654130124e-8	931	KDM1A negative-regulated
CA11	-2.1381962807712402	-1.6721568554121693	2.245621065655335e-15	1.3806058225191784e-9	759	KDM1A negative-regulated
PLTP	-2.1333197710168217	-1.6164624435425254	2.2613199193122182e-23	1.8486679442908205e-14	31559	KDM1A negative-regulated
ADH4	-2.133226179585695	-2.4102377931906656	2.8654305151715265e-20	3.025803811010154e-25	3261	KDM1A negative-regulated
RP11-59D5__B.2	-2.1310538643337438	-2.701759024353021	1.1304602386000527e-6	2.794918416888356e-11	199	KDM1A negative-regulated
ELN	-2.1304272388020533	-1.3978327208094339	8.696407475813711e-10	1.9239792484991683e-4	259	KDM1A negative-regulated
CAPN11	-2.127550887855257	-2.157403093431651	1.89429718420337e-5	1.1998536078035074e-5	118	KDM1A negative-regulated
PROCA1	-2.1248794577190986	-1.8791177577161566	1.43513874378577e-7	6.132699816587387e-6	184	KDM1A negative-regulated
MUC13	-2.124646217789792	-2.326353247995398	2.953485353132561e-17	2.3940286275448167e-20	1384	KDM1A negative-regulated
C9orf156	-2.1215073922861265	-2.2865578696728868	9.298689128868182e-14	5.471931267436749e-16	695	KDM1A negative-regulated
VIL1	-2.120996381135084	-1.9054576759907365	3.0175893054848706e-23	2.5920607824194293e-19	59664	KDM1A negative-regulated
PLA2G12B	-2.1196981362139926	-2.074576679546953	3.482859732440433e-21	2.300691903545113e-20	4691	KDM1A negative-regulated
ARMC7	-2.113660455328253	-1.7427705237344127	5.722068996915862e-18	1.6439453212953345e-12	1459	KDM1A negative-regulated
RRAGD	-2.1127142565804813	-2.599755147766855	3.334913055436694e-9	4.463110508052485e-14	326	KDM1A negative-regulated
RP13-143G15.4	-2.1122289904564906	-2.406713010104196	1.5455805909420368e-6	1.1349394048130183e-8	178	KDM1A negative-regulated
OVAAL	-2.1109784930311575	-2.3072799499826147	6.882312142636548e-15	1.1451902663034362e-17	893	KDM1A negative-regulated
SERPINC1	-2.1103565039369805	-2.2089518490659517	1.6961676535300257e-22	2.3025974738502837e-24	13171	KDM1A negative-regulated
CTD-2369P2.2	-2.109295897489169	-1.2803340320018306	2.7591314890617746e-10	4.1756573307903026e-4	278	KDM1A negative-regulated
LINC01137	-2.1092918997290746	-1.6114749231042955	3.853827053205006e-12	3.76791191434151e-7	430	KDM1A negative-regulated
AMN	-2.107610657508497	-1.976802994713818	3.6447757796249684e-21	7.556351481683783e-19	5023	KDM1A negative-regulated
ASTN2	-2.1037827372134226	-1.6855028408145316	1.1540604229266129e-20	6.686442106778457e-14	3696	KDM1A negative-regulated
MMP11	-2.1014988336945337	-1.4222568495593393	7.012988640698168e-17	2.986751407245156e-8	1085	KDM1A negative-regulated
DET1	-2.0974406226031244	-2.1261410757465176	7.226834847538647e-15	3.513881253876468e-15	862	KDM1A negative-regulated
RP11-326I11.4	-2.0935625340088664	-1.9549316873028981	1.9257195771123288e-7	1.8602104568864208e-6	186	KDM1A negative-regulated
RP11-345P4.9	-2.0905863553121047	-1.487770149420108	6.294814778150573e-14	2.4864949035671744e-7	597	KDM1A negative-regulated
AMICA1	-2.0885410262272908	-1.9462533736563283	4.194218785435202e-18	6.92844126844434e-16	1747	KDM1A negative-regulated
HINT2	-2.084853682462047	-1.7068800194896636	3.2672378970360425e-19	2.3865773143038603e-13	2363	KDM1A negative-regulated
ZNF786	-2.0840696980787747	-2.181600460681117	6.172228591431928e-16	2.2965963244778205e-17	1141	KDM1A negative-regulated
GPR176	-2.0821908215899496	-1.2500700644760407	5.615161277213604e-7	0.008262947701524723	146	KDM1A negative-regulated
RP11-150O12.3	-2.0815501352211006	-1.8421871414246942	1.1817874158290616e-19	9.092153646662255e-16	2963	KDM1A negative-regulated
HAAO	-2.0809408388671717	-1.8263091848989466	3.1279197884051544e-21	6.78020369047388e-17	6933	KDM1A negative-regulated
NPTXR	-2.07792015824575	-1.840141465750347	2.626063314498786e-21	3.334299093757343e-17	7550	KDM1A negative-regulated
KCTD18	-2.0769148656722596	-2.370101493315665	9.288545785722159e-17	2.5231968793138386e-21	1471	KDM1A negative-regulated
FOXJ1	-2.075698621207993	-1.2822785721272216	1.3630851351321859e-14	4.503122981210786e-6	685	KDM1A negative-regulated
GPR113	-2.0742486544095327	-1.8896648796690123	3.8189868029432725e-5	2.1231434101934125e-4	107	KDM1A negative-regulated
RP11-299H21.1	-2.073825915990458	-1.4412475646318905	2.8866833058117406e-6	0.003238274195238239	133	KDM1A negative-regulated
RABEP2	-2.070659199764328	-1.6471885907002852	3.4375171638644465e-20	1.9995849238687322e-13	3834	KDM1A negative-regulated
NFKBID	-2.0682806996516834	-1.762191814840351	3.681165279150535e-13	1.0716231372095407e-9	594	KDM1A negative-regulated
ITGB3	-2.0666623816189618	-2.2559221986513283	5.108652639538307e-8	3.2062577767695777e-9	238	KDM1A negative-regulated
APOBR	-2.065584965787134	-1.676724323064961	1.002804044511475e-13	3.5544183746782488e-9	650	KDM1A negative-regulated
ZNF747	-2.065513397640051	-1.8712708049485896	8.351240531506169e-19	1.0556330290955842e-15	2381	KDM1A negative-regulated
SLC25A23	-2.064264880461818	-1.6458419984190842	1.467191493297327e-21	1.7102502051885668e-14	9786	KDM1A negative-regulated
CELSR1	-2.0640288036249053	-2.2081556118906684	4.528146752429556e-15	4.913402534775752e-17	992	KDM1A negative-regulated
MR1	-2.0625159732564273	-1.9785475945556	1.810852241419997e-21	6.018421857029163e-20	9921	KDM1A negative-regulated
AC099344.2	-2.0620895688184784	-2.083732176068941	7.154460776466943e-18	3.837316505197629e-18	1939	KDM1A negative-regulated
LINC00888	-2.061697580916675	-1.884329565754027	1.9474110879211584e-16	8.756641586839444e-14	1236	KDM1A negative-regulated
PMEL	-2.0585609019882725	-1.8229767802088754	2.575919775404094e-9	1.9157963972444127e-7	291	KDM1A negative-regulated
MDH1B	-2.0581145182824088	-1.3041306064008384	3.290629331256005e-6	0.009315431681597309	119	KDM1A negative-regulated
SNX25P1	-2.0575986655787486	-2.74669168878485	2.9664334590509615e-4	2.771991272448592e-8	114	KDM1A negative-regulated
ARTN	-2.0566664651481674	-1.378446336099413	1.4726689936622064e-9	1.4308066682863066e-4	269	KDM1A negative-regulated
FAM161B	-2.051679229737394	-2.1525154399110313	4.667933728268175e-10	6.810674913685974e-11	366	KDM1A negative-regulated
ZBTB11-AS1	-2.051639044654575	-2.0721729190910114	1.0419091385163845e-4	6.819820930076455e-5	101	KDM1A negative-regulated
KLRC2	-2.051639044654575	-2.1347247788503947	1.0419091385163845e-4	3.246916429516505e-5	103	KDM1A negative-regulated
CABLES2	-2.050059120204294	-2.0361840384811845	6.426654220432296e-20	1.1464332902455343e-19	4488	KDM1A negative-regulated
FAM27E3	-2.0478959852145646	-1.6152290772815436	1.022484321305625e-6	2.825158059979953e-4	157	KDM1A negative-regulated
APOL3	-2.0462111888581034	-1.4521700093538206	2.3411621425037663e-13	5.391790433940321e-7	582	KDM1A negative-regulated
LAPTM5	-2.043700352408856	-1.9963151010559466	5.344731259696747e-16	2.3641438044294898e-15	1237	KDM1A negative-regulated
MPV17L	-2.04298517377783	-2.193715196772982	1.877604909162294e-12	3.196820092679643e-14	612	KDM1A negative-regulated
SERPINA6	-2.041418588198711	-1.7655565890590947	2.126518920300083e-21	1.3107401459199579e-16	15344	KDM1A negative-regulated
E2F2	-2.0396219785201737	-1.848116108662879	1.2509640460425102e-18	1.416600775256971e-15	2583	KDM1A negative-regulated
SMUG1	-2.0388462899684283	-1.4801664835860529	7.611901657493668e-20	2.7420786546745106e-11	4086	KDM1A negative-regulated
TAS1R1	-2.038680373915536	-2.0712895688283575	4.112965159235124e-9	1.5283013284655693e-9	311	KDM1A negative-regulated
U91328.19	-2.0384304879299	-2.208716223106888	1.943888406958575e-11	2.063104808685235e-13	510	KDM1A negative-regulated
CHRNA3	-2.035682917911584	-2.013365345626335	5.6360176331159184e-8	8.551535578203905e-8	240	KDM1A negative-regulated
USHBP1	-2.035401667238642	-1.4113358114165753	5.506368629502742e-14	3.8268545103453937e-7	685	KDM1A negative-regulated
SFXN5	-2.0346756042854595	-1.9059859189777932	6.753592460186472e-21	1.28712746364105e-18	8885	KDM1A negative-regulated
KISS1R	-2.034100037415129	-1.6660720257921968	1.6257902868395812e-17	4.044039202759003e-12	1734	KDM1A negative-regulated
KLLN	-2.0304379284349947	-2.674363462381199	1.3793235841093525e-6	4.975449151836854e-12	219	KDM1A negative-regulated
RP11-88E10.5	-2.0292403185795584	-1.1286232740302335	1.2607496162758953e-10	0.0010473331967805113	330	KDM1A negative-regulated
WDR54	-2.027099277087646	-1.5616432406286993	5.30828119145826e-17	1.4566793430488035e-10	1502	KDM1A negative-regulated
CD3D	-2.0252403211015864	-1.4115197320385702	1.2385677502204175e-18	7.936546831537794e-10	2488	KDM1A negative-regulated
GLTPD2	-2.0240783869331107	-1.6312396124958966	2.222346296618423e-18	1.7677230997584857e-12	2383	KDM1A negative-regulated
TNK1	-2.0231073935381074	-1.7485730342276526	4.9709409268859154e-14	1.3012106900894847e-10	773	KDM1A negative-regulated
TMEM221	-2.019956186157021	-1.2399793791383633	6.46861310586704e-11	1.3447599241800758e-4	372	KDM1A negative-regulated
ZNF70	-2.0194142225714993	-2.0882305008692708	5.6395036357085956e-14	8.015348505845344e-15	853	KDM1A negative-regulated
RP11-339B21.14	-2.017421000738685	-1.5045083484082133	2.8850244435729497e-5	0.004402765915161662	104	KDM1A negative-regulated
LINC00907	-2.017421000738685	-1.580187832993526	2.8850244435729497e-5	0.002293299968749818	106	KDM1A negative-regulated
CCDC116	-2.017421000738685	-1.8788133523559691	2.8850244435729497e-5	1.0855050578167522e-4	115	KDM1A negative-regulated
NICN1	-2.0154056575367334	-1.5061209185061966	8.367060709060322e-18	1.475081653981366e-10	1982	KDM1A negative-regulated
HPS6	-2.013625650593707	-1.728669808553966	7.018476058546197e-18	1.4432632073161665e-13	2178	KDM1A negative-regulated
CTB-60B18.10	-2.0127660212145155	-0.9292218830383279	1.3793235841093525e-6	0.0785181031299988	133	undetermined
FLVCR2	-2.0106065617962985	-1.8500308500173088	6.154994587218948e-16	1.260493399865117e-13	1285	KDM1A negative-regulated
IL1R2	-2.009156233162909	-1.5606680615628037	3.5416991200288605e-13	3.674731466127661e-8	637	KDM1A negative-regulated
MX1	-2.0090567916378603	-1.6750693937318581	3.0695867428094986e-13	2.3798442298943504e-9	666	KDM1A negative-regulated
TRPV3	-2.006089841334032	-2.3301013824779138	3.216728925915439e-11	4.109198259524576e-15	538	KDM1A negative-regulated
RITA1	-2.0046064533447505	-1.6295640806148572	9.67437021329983e-20	1.0172484944447753e-13	5695	KDM1A negative-regulated
GALNT11	-2.0039764714115034	-1.9684767077484757	7.600254343922997e-20	3.3284089463769456e-19	6815	KDM1A negative-regulated
AC106875.1	-2.003732539123768	-1.7485221921298846	9.922529506719124e-16	3.4145871120512786e-12	1226	KDM1A negative-regulated
FLVCR1-AS1	-2.000030233765546	-1.3595395629542906	5.85395478935649e-17	1.6390501374450705e-8	1578	KDM1A negative-regulated
ADCY1	-1.9984922497270845	-1.725149101119696	2.4063406334955965e-9	4.7133831852600706e-7	307	KDM1A negative-regulated
LINC01124	-1.9981111310773743	-1.5733999754845973	1.094250524718724e-16	7.741754415419291e-11	1557	KDM1A negative-regulated
TMEM203	-1.9978673804703513	-1.644435715321691	4.538580080103621e-19	1.7043672579784567e-13	3983	KDM1A negative-regulated
RP11-42I10.1	-1.9977490067489518	-1.7458009930971803	1.1894003334820257e-8	1.5337576964781536e-6	259	KDM1A negative-regulated
DYNC2H1	-1.9948749594415685	-2.4562031108539113	1.8602104568864208e-6	6.018813871273333e-10	200	KDM1A negative-regulated
PLEKHA8P1	-1.9948749594415685	-2.1824201097400966	1.8602104568864208e-6	1.0808426444600024e-7	182	KDM1A negative-regulated
ZNF575	-1.993809885951182	-0.9511489173942759	3.621005325290556e-6	0.057519183042998696	116	undetermined
FAM46B	-1.9930668859843121	-1.4109502921982087	5.83055336268758e-11	1.1355779795981726e-5	401	KDM1A negative-regulated
PIWIL2	-1.9927957950638073	-1.9778292505318713	2.6224683306006465e-13	4.542811608338206e-13	775	KDM1A negative-regulated
ZMYND12	-1.9923918281985906	-1.0301956154298475	1.5728243926380914e-5	0.0586260661324913	101	undetermined
CLEC2L	-1.9923918281985906	-1.4923005913029543	1.5728243926380914e-5	0.0029764712603231338	112	KDM1A negative-regulated
AQP11	-1.991421658987501	-1.7421609343968285	2.482183724874712e-18	1.9042780275851145e-14	2991	KDM1A negative-regulated
CCDC120	-1.9911545548928224	-1.860999030481999	3.1566131236536527e-15	1.9335071051815917e-13	1168	KDM1A negative-regulated
CYGB	-1.9906066958104003	-1.5164079414769651	3.727660876340682e-20	1.605115709845375e-12	8368	KDM1A negative-regulated
B3GNT5	-1.9904104532728828	-2.4511726317975278	1.0855050578167522e-4	1.5173860371232808e-7	125	KDM1A negative-regulated
AC068282.3	-1.988920550299601	-2.1854030425643867	9.93308718129982e-12	5.098707861262576e-14	589	KDM1A negative-regulated
SLC38A7	-1.98667413171755	-1.9388531427012314	5.1662000596151317e-20	5.609573326717732e-19	8589	KDM1A negative-regulated
WWC2-AS2	-1.9859897105674629	-1.4381020083039153	2.8456729126069222e-8	2.0636775700639496e-4	229	KDM1A negative-regulated
ZNF213	-1.9858464061863528	-1.6854944452422291	2.028660328406849e-17	6.066206621310607e-13	2122	KDM1A negative-regulated
MED19	-1.9838565420719443	-1.9379163211201393	7.924179816689764e-17	4.723066570458157e-16	1871	KDM1A negative-regulated
PARD6A	-1.9827667945602534	-1.5638827529963817	1.8839397906533595e-14	2.760669714156144e-9	895	KDM1A negative-regulated
MTFP1	-1.9821491964056401	-1.2560552375259662	1.9080032853826096e-11	6.214711619863313e-5	429	KDM1A negative-regulated
PAQR9	-1.9803413586293743	-1.7462125316072674	3.526062978387608e-18	1.6262328093553715e-14	3052	KDM1A negative-regulated
TSC22D3	-1.9786186561360344	-1.4336510304979768	7.907451076117324e-12	2.3934522767848206e-6	492	KDM1A negative-regulated
RP11-27I1.4	-1.978268384872017	-2.2236933717211453	1.5036409029300545e-6	2.069225161100398e-8	195	KDM1A negative-regulated
PLCG2	-1.9782071751958936	-1.747708158497872	9.314323037646646e-9	5.331038696914776e-7	287	KDM1A negative-regulated
AP5S1	-1.9761490325151112	-2.0961193409532832	2.5964258008626386e-16	3.6088141891243466e-18	1752	KDM1A negative-regulated
C5orf55	-1.976126851509567	-1.791989581273753	3.0007968641951767e-12	3.546477998076713e-10	600	KDM1A negative-regulated
DYDC2	-1.9754052337395482	-1.1687564798669168	1.9436991349728655e-8	0.003120852531265706	223	KDM1A negative-regulated
RP11-347C12.10	-1.9747351746111244	-1.4608467024640581	3.844658285427478e-12	7.897754784091463e-7	522	KDM1A negative-regulated
ZNF688	-1.9738837301372547	-1.5654835258168174	6.749154535777254e-14	6.098027727051301e-9	808	KDM1A negative-regulated
AC007405.4	-1.973092698267167	-0.4770839040386948	4.981270048445069e-6	0.4436447286414559	106	undetermined
HOXC9	-1.9708353237325638	-1.8619131400755804	1.2131949670540718e-5	8.416953355261356e-5	133	KDM1A negative-regulated
KIAA0513	-1.9697390683232876	-1.791064487794381	1.50170682815461e-14	3.817741640744354e-12	1017	KDM1A negative-regulated
POMZP3	-1.9692442460119126	-1.842022763786305	6.596491074317321e-9	6.849957221217169e-8	304	KDM1A negative-regulated
ARIH2OS	-1.968944992631107	-1.225360939895582	3.2524933207357936e-7	0.003161753983820941	182	KDM1A negative-regulated
RP11-266O8.1	-1.968200711943129	-1.950406252531318	2.193642188234569e-5	5.922571730405736e-5	126	KDM1A negative-regulated
C3orf18	-1.9643506968852942	-1.169047424476774	1.755111298109302e-13	2.9864583306385395e-5	682	KDM1A negative-regulated
NIFK-AS1	-1.9643242896829496	-1.9560938497851061	1.518844081864727e-14	2.2084969244293865e-14	1076	KDM1A negative-regulated
ATP6V0D1	-1.9636064258218422	-1.699346380095415	9.132170948131035e-20	2.4343278891619696e-15	9828	KDM1A negative-regulated
AGXT	-1.958262712555311	-1.6210852400156088	7.544742036631409e-19	1.5966724399376089e-13	5248	KDM1A negative-regulated
LINC00087	-1.9558004207645432	-1.4016373921169747	1.8016921294404104e-9	6.336634711048749e-5	305	KDM1A negative-regulated
RRAD	-1.9556337218350255	-1.1122371656325885	2.8657715707939366e-15	1.3188331796018291e-5	1074	KDM1A negative-regulated
PCDHB7	-1.9554566358601113	-1.707653426253283	7.816290816485068e-6	1.5838285362087355e-4	146	KDM1A negative-regulated
USH1C	-1.9548888401060514	-1.475369453274979	4.2474043395543534e-7	2.444327870637369e-4	192	KDM1A negative-regulated
ZNF324B	-1.9529454838648146	-1.3210198960102364	7.650081994396295e-10	8.585124537214528e-5	334	KDM1A negative-regulated
TJP3	-1.9526437180019536	-1.5871335437484464	1.5398797195272312e-13	2.955891746668846e-9	797	KDM1A negative-regulated
SLCO4C1	-1.9520736708205808	-3.3212806140507234	6.84948172518263e-6	3.277795050024828e-18	248	KDM1A negative-regulated
CITF22-92A6.1	-1.9520736708205808	-2.077133348144266	6.84948172518263e-6	2.6311698347807856e-6	152	KDM1A negative-regulated
SNAI3-AS1	-1.951273457164222	-1.7375744139071945	3.391151672978216e-14	2.1075893236232567e-11	976	KDM1A negative-regulated
DNAL4	-1.951186340470442	-1.1656471545236282	1.867269392619913e-15	3.2276266456241165e-6	1186	KDM1A negative-regulated
SAT2	-1.9499371728488792	-1.5370882928048155	2.2679398126171315e-19	1.115911506697523e-12	7632	KDM1A negative-regulated
CYB561D1	-1.9479310059004407	-1.5849401871735576	1.874420085819692e-17	4.622286622820924e-12	2646	KDM1A negative-regulated
OXCT2	-1.9435412760705622	-1.4698948553333353	2.7233413301407966e-7	1.8262191958711945e-4	200	KDM1A negative-regulated
SOWAHD	-1.9415883360166417	-1.9146119596866626	7.377351725015293e-9	2.0581324577273555e-8	318	KDM1A negative-regulated
GBAP1	-1.9406943901993083	-1.8092046860981923	4.2474043395543534e-7	2.4602616400513075e-6	209	KDM1A negative-regulated
AC006273.5	-1.9406943901993083	-1.6702685916911781	4.2474043395543534e-7	2.1960214631358476e-5	201	KDM1A negative-regulated
SLC25A47	-1.9383821401884453	-1.3100609260984206	4.463190122393438e-16	5.083296212528775e-8	1541	KDM1A negative-regulated
RPL39P40	-1.938188405728359	-1.8485259124393996	7.98480338787564e-5	1.5340756988412808e-4	111	KDM1A negative-regulated
HARBI1	-1.9355307961104047	-1.9133581416313497	2.46078621935627e-12	4.658601782514511e-12	695	KDM1A negative-regulated
NAT8	-1.9345868043935655	-1.852590567494221	2.4662885078430775e-11	2.779217936244456e-10	542	KDM1A negative-regulated
SLC25A42	-1.9334782359551055	-1.5691744948319304	7.001761369388217e-18	2.269907298381486e-12	3631	KDM1A negative-regulated
COLEC11	-1.9315151452072228	-1.654731222339817	6.5727225397017494e-15	3.596269070238229e-11	1241	KDM1A negative-regulated
RP11-368J21.3	-1.9307438780812594	-0.7593706364046335	9.413623822670178e-6	0.15358166457659844	109	undetermined
RP11-93B14.10	-1.9307438780812594	-0.7071599452551467	9.413623822670178e-6	0.1930290323836165	108	undetermined
KRT15	-1.9307379758828753	-1.3561447654058203	6.813244643948712e-18	1.2051644950028878e-9	3492	KDM1A negative-regulated
GTF2IRD2B	-1.9302192310873134	-1.777600581370301	1.6268862167816232e-6	1.5469686304785054e-5	177	KDM1A negative-regulated
RNF144B	-1.9296519493174724	-2.4931632960403096	5.1927450820774605e-8	1.7162852303852925e-13	323	KDM1A negative-regulated
ROGDI	-1.9276818601157917	-1.5232730991380445	1.1210109257662965e-18	2.2128418122143e-12	6640	KDM1A negative-regulated
TCTA	-1.9254073705162669	-1.8093398163178476	3.819031773323563e-16	2.1409042061926148e-14	1915	KDM1A negative-regulated
CTA-941F9.9	-1.9251323336762851	-1.3414741655373694	2.32146415319879e-5	0.006918610825792148	114	KDM1A negative-regulated
LINC00680	-1.9250873522271061	-2.4234308974893244	2.5367881261474833e-9	6.800333650686255e-15	435	KDM1A negative-regulated
DPY19L2P2	-1.9237100220140766	-2.1946768669332846	4.3000263996966506e-4	1.5407150282450262e-5	101	KDM1A negative-regulated
JUP	-1.9235939554802488	-1.6337593473848755	2.173599400419128e-19	1.3297436567016566e-14	18036	KDM1A negative-regulated
FTH1P2	-1.9224729233705253	-1.3913569524091358	6.18719187110463e-7	7.307582288236809e-4	177	KDM1A negative-regulated
PMS2P5	-1.9224729233705253	-1.437062545427498	6.18719187110463e-7	4.306008439144608e-4	179	KDM1A negative-regulated
TUBAL3	-1.9224729233705253	-1.6654351392803173	6.18719187110463e-7	2.8478276239238746e-5	190	KDM1A negative-regulated
FBXO10	-1.921984179240066	-1.7467931847439566	2.40353739217489e-13	3.588168844534426e-11	872	KDM1A negative-regulated
RTDR1	-1.9210058729239288	-2.041789797629633	6.132699816587387e-6	9.239129979792061e-7	170	KDM1A negative-regulated
TLDC2	-1.9180096563838398	-1.448021773368553	5.869612296981056e-14	2.1606962299635672e-8	956	KDM1A negative-regulated
MTHFS	-1.9179832575268003	-1.6593302800752434	6.638808504026211e-8	6.750975309925159e-6	246	KDM1A negative-regulated
TSKS	-1.9179832575268003	-0.6464282533579699	6.638808504026211e-8	0.12850460796533128	197	undetermined
RP11-320M2.1	-1.917807115670079	-1.2978027063234336	7.908539895360983e-10	8.118578417391214e-5	345	KDM1A negative-regulated
RP11-525K10.3	-1.9176540159488153	-1.4528478067683366	1.6032593361094902e-12	1.491594177140934e-7	671	KDM1A negative-regulated
ALG1L2	-1.9154563112320153	-1.9988051308930026	1.4329545863189842e-5	3.943027772384598e-6	157	KDM1A negative-regulated
RP11-278L15.2	-1.9154563112320153	-1.2432673690910236	1.4329545863189842e-5	0.011974922132137722	128	KDM1A negative-regulated
AOC3	-1.9131151496800267	-1.6812652607878666	3.1479578786456545e-17	1.1563608064048442e-13	3109	KDM1A negative-regulated
MAP3K14	-1.910618802953048	-1.7580780614496556	5.714087628206297e-16	1.014573323693327e-13	1897	KDM1A negative-regulated
BATF2	-1.9104853831828874	-1.4778935136110787	2.6620863930181153e-13	2.6028792210418688e-8	826	KDM1A negative-regulated
FAM83H	-1.9102674151843346	-1.7801557786474371	4.11447442812612e-15	2.8269418534012774e-13	1461	KDM1A negative-regulated
C6orf226	-1.9098314967431365	-1.6775988537054574	1.0754970137587182e-14	1.9602699875082926e-11	1230	KDM1A negative-regulated
C10orf32	-1.9083173783056742	-1.9696225827102878	2.1611872920251002e-15	2.85438113263929e-16	1710	KDM1A negative-regulated
RP11-12G12.7	-1.907688633488068	-1.6388241683514129	2.0657426026291996e-14	6.951282796679761e-11	1160	KDM1A negative-regulated
LINC01234	-1.9061618232856472	-1.7004365385969726	1.3049324416098293e-15	1.124192933944916e-12	1721	KDM1A negative-regulated
HGSNAT	-1.9036775029390263	-2.0950418948094396	1.0512435297956939e-17	5.765610776675901e-21	5030	KDM1A negative-regulated
TMEM45A	-1.9024069151958485	-1.673401053547938	5.275079875583932e-9	7.112023275307255e-7	321	KDM1A negative-regulated
HABP2	-1.9020733736380346	-1.4177231263306376	1.3197152170721129e-6	7.70034854062651e-4	168	KDM1A negative-regulated
RP11-672L10.6	-1.901726184038705	-1.609812244983243	3.207721516803719e-5	0.0010413800957038667	121	KDM1A negative-regulated
DPF3	-1.9013979955295137	-2.236640904853129	2.1650322048977558e-4	4.0345326452582195e-6	113	KDM1A negative-regulated
CCR10	-1.9000378885888503	-1.028089895852611	6.720372098143025e-10	0.0020099950374281826	339	KDM1A negative-regulated
CENPB	-1.896819479259369	-1.6093682821443758	9.127884379648244e-19	4.27981287640774e-14	12401	KDM1A negative-regulated
NMI	-1.894358865847735	-2.3895359087881203	8.48733760176946e-8	2.4113756844980906e-12	308	KDM1A negative-regulated
SLC26A1	-1.8933961047369825	-1.9373530380093489	7.94605954647985e-14	2.3868712011652575e-14	1127	KDM1A negative-regulated
FAM195B	-1.89338613585801	-1.4492905680220995	1.0940590675485716e-18	9.330576630253457e-12	11446	KDM1A negative-regulated
RP11-347C12.3	-1.8930939518055605	-1.340837353538069	5.922571730405736e-5	0.010306390748123156	104	KDM1A negative-regulated
CA5A	-1.8922589051034273	-1.581911793147557	8.709354948126481e-15	1.0925549312214605e-10	1356	KDM1A negative-regulated
RHPN1-AS1	-1.8912727768439173	-1.379476899697777	6.849957221217169e-8	1.8574555937809033e-4	244	KDM1A negative-regulated
RP11-1275H24.3	-1.8898823186550398	-2.2082856097813086	4.8400315557574605e-6	2.79271202490425e-8	189	KDM1A negative-regulated
HCAR3	-1.8891686545671382	-1.7620429487353386	7.730256762460242e-11	2.464434663986822e-9	520	KDM1A negative-regulated
SLC7A9	-1.8883626564950073	-1.8967602663319136	1.790972604368471e-10	1.712781360382279e-10	511	KDM1A negative-regulated
PIK3R3	-1.8881293932192151	-2.108057491941511	2.5281591477812405e-15	1.1311273313927402e-18	1894	KDM1A negative-regulated
KRT17	-1.8850256453873526	-0.5693106844282261	2.4870589407446334e-7	0.19532852682772098	177	undetermined
CYP3A7	-1.8839434512575952	-2.4171836663479365	1.4628800985739058e-13	2.0011781123616525e-21	1250	KDM1A negative-regulated
SLC35A4	-1.8833235633451617	-1.7495705337832022	1.603591060603234e-13	1.0555850071480083e-11	1024	KDM1A negative-regulated
CEBPA	-1.8824192776741429	-1.5802995253857461	4.800168442443841e-17	1.7053782094206729e-12	3531	KDM1A negative-regulated
LOXL1	-1.882347482531468	-1.6767056289896916	2.8347789175017937e-8	9.394455390838779e-7	291	KDM1A negative-regulated
WSCD1	-1.8821932065104443	-1.3273001735635506	5.993318422726283e-12	2.6017807057481554e-6	608	KDM1A negative-regulated
FAM3B	-1.8812384969957499	-1.9446585521544322	1.9519406345576222e-14	2.8025284735259677e-15	1419	KDM1A negative-regulated
CCDC157	-1.8810524942264002	-0.988930426244326	1.340205512970282e-10	0.0015755956169749418	421	undetermined
ZBED3	-1.8809048507225543	-2.399777015887336	3.1170976822244876e-13	5.894383425733429e-21	1182	KDM1A negative-regulated
TSPAN1	-1.8804329527524648	-1.523672813529117	2.3446497757033606e-15	1.6450705880589633e-10	1671	KDM1A negative-regulated
VAMP5	-1.8796208382451756	-1.493501988779975	2.3384229188839964e-16	7.230960422203496e-11	2477	KDM1A negative-regulated
LINC00654	-1.8795798467095444	-1.9457238120963118	5.822925805267269e-12	1.3633587976992822e-12	730	KDM1A negative-regulated
PDCD6IPP2	-1.8793939111485698	-1.5419828800130815	1.3682889984637002e-11	5.717698033378161e-8	605	KDM1A negative-regulated
SNTA1	-1.8791957180204775	-1.3510370543001349	7.642584988038084e-18	4.436950769825027e-10	6163	KDM1A negative-regulated
COA3	-1.8757480783323819	-1.6008687342544679	8.192961848416995e-18	1.6386091485577743e-13	6718	KDM1A negative-regulated
CCDC149	-1.874950374692952	-0.996242151404482	1.0057417835691936e-8	0.005565456588107765	270	undetermined
ZNF853	-1.8739080156034171	-1.3730456804160227	2.3221257690150598e-17	4.14386954597214e-10	4442	KDM1A negative-regulated
ANKS4B	-1.8723441360061197	-1.843791994876928	2.383742999828939e-17	6.791987303793876e-17	5124	KDM1A negative-regulated
TMEM180	-1.869833585494794	-1.37349325212729	3.989141033114523e-14	4.7761537865365244e-8	1146	KDM1A negative-regulated
RP13-1032I1.7	-1.869335075568115	-1.5549317670465066	2.3157412428914658e-6	1.976932809323775e-4	172	KDM1A negative-regulated
CTD-2555C10.3	-1.8685923169103025	-1.9244931175689677	6.55137347688472e-10	2.1116022991690341e-10	462	KDM1A negative-regulated
LMLN	-1.8673598509360256	-3.037687763942888	1.5510269509933823e-13	1.0440772295966163e-33	1752	KDM1A negative-regulated
ACSL6	-1.867163590240959	-1.4185557561527613	8.231107668398682e-5	0.005576030722352408	105	KDM1A negative-regulated
ST3GAL5	-1.8607905231225281	-1.8780509043359859	3.20704735952347e-14	2.0822948130752006e-14	1401	KDM1A negative-regulated
HIST2H2BE	-1.8603754578199672	-1.8418320453650445	1.6992741077299166e-13	2.83393195262277e-13	1132	KDM1A negative-regulated
SLC39A5	-1.8590099580605897	-1.55422031099434	2.027101633182557e-17	9.694472218713072e-13	5859	KDM1A negative-regulated
PSEN2	-1.8572952236850884	-1.5892400125224282	1.2073372364351793e-15	8.394368537012595e-12	2149	KDM1A negative-regulated
C19orf40	-1.8568506874797956	-1.7067372406656092	6.093394308803875e-14	8.623110920265485e-12	1218	KDM1A negative-regulated
HSD11B1L	-1.856750514329688	-1.348227114050241	3.5970863093820164e-13	2.0497787976314572e-7	912	KDM1A negative-regulated
TRAF1	-1.855347408451687	-1.56723066113148	9.690840366435592e-12	1.5088749868879902e-8	658	KDM1A negative-regulated
RP11-89K11.1	-1.854350204591709	-1.7536507823476202	2.1875307451945847e-4	4.292034003616836e-4	105	KDM1A negative-regulated
FAM86C2P	-1.853764828870328	-1.5065774947001644	8.519013240503384e-11	2.3537874172356698e-7	532	KDM1A negative-regulated
RP11-18H7.1	-1.8537429077563796	-1.609812244983243	4.428586252381954e-5	0.0010413800957038667	119	KDM1A negative-regulated
BAALC-AS1	-1.8532962017392496	-1.707653426253283	2.6203177853476788e-5	1.5838285362087355e-4	141	KDM1A negative-regulated
LBX2-AS1	-1.852800986798596	-1.71018624295157	5.490729928049977e-16	8.688305492384365e-14	2631	KDM1A negative-regulated
TGFBR3L	-1.852129365709995	-1.1167822612262772	3.450884958863322e-7	0.006559977997139536	202	KDM1A negative-regulated
ZSWIM3	-1.8508733604899321	-1.8629128354373228	2.308407477352566e-12	2.1795936894162924e-12	852	KDM1A negative-regulated
CNTD2	-1.8507131995036492	-1.1968492702743079	1.034657889809719e-13	2.5476970766275953e-6	1042	KDM1A negative-regulated
IRF1	-1.8505870601289698	-1.5986974622658219	4.524020088603328e-15	1.3007163250962032e-11	1805	KDM1A negative-regulated
VAX2	-1.8486609677976529	-1.1592126971118433	2.6665929599997986e-11	6.6905485790851e-5	553	KDM1A negative-regulated
TOR2A	-1.8481811577954852	-1.4685474242919891	4.850432722465943e-15	5.357018695156879e-10	1751	KDM1A negative-regulated
E2F1	-1.8479096819890954	-1.5526449281695407	6.5685020186493666e-18	3.1288043310226683e-13	11533	KDM1A negative-regulated
DTNBP1	-1.846551236807551	-1.6265781362362846	3.848224524806524e-16	6.643745989254212e-13	2966	KDM1A negative-regulated
DHDH	-1.8465084541814007	-1.0638897903046256	8.066096243195021e-8	0.00427738398651733	239	KDM1A negative-regulated
RP11-1017G21.5	-1.8462337301088345	-1.6670478624805756	1.0099868537398241e-7	2.7031425198761414e-6	259	KDM1A negative-regulated
RHOBTB2	-1.84488716031538	-1.5588290215952427	7.276113857956895e-16	9.727705506159266e-12	2552	KDM1A negative-regulated
SV2A	-1.8437857110636753	-1.1253293295255462	7.67080529129289e-17	3.02491178152101e-7	4073	KDM1A negative-regulated
GNMT	-1.8422740686976127	-1.4749598178685055	2.8673939196037546e-10	1.0422072984942795e-6	473	KDM1A negative-regulated
IBA57	-1.8419180566443634	-1.5669745743785017	4.7235535551751486e-15	3.201790886399538e-11	1829	KDM1A negative-regulated
TSPAN12	-1.8407586245091192	-2.2128509525579743	1.1426648186593529e-4	1.5093945701173101e-6	132	KDM1A negative-regulated
LINC01426	-1.8395991535651393	-1.4850843659267323	4.7634903128368286e-15	3.15081135274033e-10	1797	KDM1A negative-regulated
RP11-650L12.2	-1.8388510114163703	-2.4288516056481306	4.292034003616836e-4	2.1845148095601535e-7	119	KDM1A negative-regulated
AC083900.1	-1.8383614819202585	-1.539706338861211	1.0724777180186603e-6	1.0431482926059902e-4	205	KDM1A negative-regulated
GPD1	-1.837928288632844	-2.0734507941065936	6.117251306818692e-16	1.023507111161634e-19	3199	KDM1A negative-regulated
NUBP1	-1.8372189806923345	-1.558726652761836	5.702294380347926e-16	6.204402459994601e-12	2813	KDM1A negative-regulated
MCAT	-1.836714045278808	-1.350584422596831	1.3648419783023798e-15	4.3811059818251325e-9	2268	KDM1A negative-regulated
RASIP1	-1.8364473955027691	-1.3366783112523422	2.1444775846808694e-13	1.48214135732849e-7	1046	KDM1A negative-regulated
LAMB3	-1.8353407638292951	-1.3343587600183697	1.9762934163067648e-11	2.2694028157219253e-6	607	KDM1A negative-regulated
ACOX2	-1.8348896252178393	-1.8214561967332885	1.8583756152409756e-16	3.257002397891174e-16	4077	KDM1A negative-regulated
C4orf48	-1.8340732414693182	-1.1439530488421552	6.111035396448949e-13	1.4129810847577958e-5	854	KDM1A negative-regulated
PPP1R37	-1.833431935070867	-1.351104568642677	1.782390521701226e-17	2.6786826396664814e-10	7945	KDM1A negative-regulated
AC019181.2	-1.8332645939144572	-1.7711306081808866	1.6920319776099468e-8	8.651962340581905e-8	332	KDM1A negative-regulated
RP11-686O6.2	-1.8319664089999281	-1.173109469774952	3.53941452653679e-5	0.020364993471635912	122	KDM1A negative-regulated
FOLR4	-1.8319664089999281	-1.522558184681109	3.53941452653679e-5	0.0012660022809706313	133	KDM1A negative-regulated
FZD1	-1.831873950140939	-1.6180959051660413	1.4362624871389155e-11	4.0403390056611205e-9	689	KDM1A negative-regulated
PDF	-1.829961844070825	-1.511185408938728	1.2731559330119643e-10	1.7694681071213027e-7	537	KDM1A negative-regulated
SGMS1-AS1	-1.8291392270524893	-2.9107409407516007	6.108446169878339e-5	1.1352807172557004e-12	187	KDM1A negative-regulated
SLC9A7P1	-1.8291392270524893	-1.3041306064008384	6.108446169878339e-5	0.009315431681597309	109	KDM1A negative-regulated
AC009502.1	-1.8263981568058136	-0.9750778183850572	4.4269334083711593e-7	0.01898097740697093	194	undetermined
RP11-620J15.3	-1.8249975728858419	-1.2464406124901608	1.2713826494506747e-7	6.446333822221406e-4	247	KDM1A negative-regulated
COMMD9	-1.824954977226101	-1.6497447870076007	2.175077783705116e-16	1.0765574847699916e-13	4103	KDM1A negative-regulated
SUOX	-1.8244343100298661	-1.598650754401842	7.170773183897703e-16	1.4746081090113266e-12	3011	KDM1A negative-regulated
EVI5L	-1.8242082590818465	-1.2741887372018026	2.1353795439413093e-16	8.409924284563926e-9	3820	KDM1A negative-regulated
CTXN1	-1.8216252525426708	-1.013429716568248	6.952206344853657e-13	1.0856184397578214e-4	865	KDM1A negative-regulated
SLC2A4RG	-1.820424736641502	-1.5320910827029695	1.69202669539323e-17	5.655695924467089e-13	12621	KDM1A negative-regulated
AMACR	-1.8196144299774428	-2.1950859521809636	5.163298958429998e-12	4.622465202434136e-17	951	KDM1A negative-regulated
GINS3	-1.8193607563241259	-2.134445950213467	8.385805148075145e-14	1.988010588901567e-18	1587	KDM1A negative-regulated
MOGAT2	-1.8182716943522903	-1.823090358279981	2.8734946259340155e-16	2.510426995438644e-16	4287	KDM1A negative-regulated
IFT22	-1.8159778344780786	-1.7522824849723593	1.7993962394256153e-14	1.5223693318297666e-13	1798	KDM1A negative-regulated
TLCD1	-1.8154716858146793	-1.6281280462991679	2.8517048959911006e-11	3.71624165976203e-9	660	KDM1A negative-regulated
PIK3AP1	-1.814833122973664	-2.9698233966740126	2.208309996001123e-10	7.33951719671923e-27	849	KDM1A negative-regulated
LINC00668	-1.8141181427852384	-1.6689827386431315	5.535366348199434e-15	7.587944883200147e-13	2156	KDM1A negative-regulated
AC097721.2	-1.8138613567952346	-1.340837353538069	1.584330741632089e-4	0.010306390748123156	101	KDM1A negative-regulated
NAGPA	-1.8121549361083593	-1.62150850206383	3.117892527096033e-17	3.416853614996077e-14	10096	KDM1A negative-regulated
AC002310.14	-1.8111118461000415	-1.6355566416642362	3.032315094495115e-8	7.682291498319383e-7	326	KDM1A negative-regulated
LYL1	-1.809885299535383	-1.4072344703675868	5.141495304579615e-10	3.347384367277289e-6	468	KDM1A negative-regulated
PKIG	-1.8092191332932464	-1.4422633230147701	3.455466046208831e-17	1.3330448661454811e-11	9680	KDM1A negative-regulated
UROS	-1.8090071127544265	-1.3411253010106239	5.3350536444399223e-17	4.0411468060931445e-10	7120	KDM1A negative-regulated
FAM229B	-1.8082901478214304	-1.3479102958369897	1.60982623066338e-11	1.0676922568055792e-6	670	KDM1A negative-regulated
ABCC6P2	-1.8060749038906554	-1.7006816385207801	6.521060844519827e-10	9.47299568578137e-9	497	KDM1A negative-regulated
CARD6	-1.8025867684186199	-2.510581524197171	2.6938506240910816e-005	1.796237391512329e-10	194	KDM1A negative-regulated
KB-1507C5.2	-1.8015417445275441	-1.2117711444220745	7.09985167467718e-6	0.00619366343693322	154	KDM1A negative-regulated
AC009303.2	-1.8007485866372974	-1.5577769737108997	9.497734901345198e-11	3.306554753259197e-8	600	KDM1A negative-regulated
CNIH2	-1.8001996718205333	-1.3451548550790964	7.28171701247545e-7	5.35267875390861e-4	209	KDM1A negative-regulated
MMAB	-1.8000313913728716	-1.534412384199644	6.441171110388539e-16	4.936904056976717e-12	3766	KDM1A negative-regulated
MCOLN1	-1.7982411042793012	-1.5737016759360722	8.98378938287445e-15	1.3184340008696815e-11	2097	KDM1A negative-regulated
IQCD	-1.7977689522194873	-1.1714228565663334	3.546477998076713e-10	1.0500376531770713e-4	464	KDM1A negative-regulated
GLB1L	-1.797433273156646	-1.3112691338168945	2.0591743159138767e-13	1.1599567493043227e-7	1190	KDM1A negative-regulated
DPCD	-1.7970369739429284	-1.3437113935360174	2.8265273220958262e-14	1.621865303183158e-8	1624	KDM1A negative-regulated
MPP2	-1.7958640298280393	-1.6969049157965033	2.1965153148692462e-10	2.336464925571924e-9	568	KDM1A negative-regulated
HSD3BP5	-1.7957916044600046	-2.09231920119573	6.039035182830103e-7	2.3516760583901975e-9	270	KDM1A negative-regulated
RP11-46C24.7	-1.795725877925005	-1.8195226715945285	2.0654077278090234e-5	1.4931150581704513e-5	162	KDM1A negative-regulated
RHCE	-1.795685336576877	-1.7299682821874263	6.254231204195694e-5	2.168322560768594e-4	130	KDM1A negative-regulated
CDC42EP2	-1.7938820069345633	-1.4422320777003006	2.2849121004408552e-15	1.9142237632083818e-10	2806	KDM1A negative-regulated
SPHK2	-1.7933785853223476	-1.598889163047422	1.5943539471062912e-14	8.277795654924374e-12	1957	KDM1A negative-regulated
FAM85A	-1.7921176555080796	-1.083220036237317	2.0033618547748717e-7	0.0034862067949269406	235	KDM1A negative-regulated
AC003665.1	-1.7921176555080796	-2.201727366094501	2.0033618547748717e-7	5.961190168129052e-11	323	KDM1A negative-regulated
SLC44A4	-1.7902006680575409	-1.3730984328958558	3.635992851494616e-14	7.7368740574708e-9	1632	KDM1A negative-regulated
ETNK2	-1.7896869573404066	-1.3826732085689009	4.505973652886713e-16	2.858764330746613e-10	4495	KDM1A negative-regulated
TEX264	-1.7883407268024123	-1.5356265964435958	6.25907680125114e-16	3.5497949125388088e-12	4232	KDM1A negative-regulated
OAS2	-1.7883367917997874	-2.2409510392001657	6.441303108465779e-5	9.215024331366539e-8	164	KDM1A negative-regulated
HLA-B	-1.7874484504885506	-1.419769126518258	1.6244359857362922e-13	6.385095741742442e-9	1337	KDM1A negative-regulated
SLC17A2	-1.7874413163292104	-1.7250546639216948	8.686703327098454e-14	6.717160534164885e-13	1574	KDM1A negative-regulated
HRG	-1.7864530805291632	-2.377591338542633	2.1937657479196733e-4	1.4318889068539677e-7	138	KDM1A negative-regulated
RP3-439F8.1	-1.7864530805291632	-1.5962981686940294	2.1937657479196733e-4	0.0011365954092936322	107	KDM1A negative-regulated
GALNT16	-1.7856948472409064	-0.6240593939066528	3.7166578821249312e-6	0.17783018464126124	157	undetermined
TUBBP5	-1.7832548802955352	-1.317436694850813	4.0457751577604463e-13	1.1122207004249615e-7	1161	KDM1A negative-regulated
APOBEC3B	-1.7823372252284677	-1.5325685112332263	7.248610257557217e-16	3.497998720213737e-12	4359	KDM1A negative-regulated
ACSM5	-1.782112731965509	-1.8075378780041806	4.983227067291972e-14	2.2841679321740752e-14	1827	KDM1A negative-regulated
RHBG	-1.781265203378949	-1.7347262736801758	1.0291771292144424e-16	5.945971298884053e-16	10167	KDM1A negative-regulated
HSPB8	-1.7806084495954781	-1.420196372716299	1.2073304763275762e-12	1.9823745367078514e-8	1047	KDM1A negative-regulated
PLIN4	-1.7799345024674302	-1.633255752081232	1.260790537595573e-15	2.1436850405460467e-13	3871	KDM1A negative-regulated
NHLRC4	-1.7791023007429647	-1.2953581025862781	5.61080010613877e-6	0.0020639441051319347	164	KDM1A negative-regulated
CLDN16	-1.778636147618811	-2.592334040855862	1.1585018370765702e-4	9.199146911638628e-10	162	KDM1A negative-regulated
EPN3	-1.777506656137991	-1.3536277137533024	2.3959842809663686e-11	5.926695271964646e-7	705	KDM1A negative-regulated
OTOF	-1.7772502298954438	-1.4037737782845245	1.8797258068092326e-6	3.477404644122597e-4	202	KDM1A negative-regulated
RP11-427J23.1	-1.7772502298954438	-2.3928338065024968	1.8797258068092326e-6	8.144866056051059e-12	276	KDM1A negative-regulated
TMEM82	-1.7770202007898523	-0.8707882463574278	1.0716481049512684e-10	0.0030372837297663545	528	undetermined
PALM	-1.776139686588595	-1.3279244068344485	9.602831012377636e-17	3.725227384026243e-10	11301	KDM1A negative-regulated
CD36	-1.7757072512868342	-2.1155510332237943	3.3120298925129895e-11	1.5293571640223384e-15	862	KDM1A negative-regulated
SLC41A3	-1.7736723757842792	-1.4761294514532344	1.8299234694642683e-16	5.864820172218113e-12	7732	KDM1A negative-regulated
NUGGC	-1.7734689728890154	-2.4288516056481306	8.446893814460468e-4	2.1845148095601535e-7	117	KDM1A negative-regulated
HTR7P1	-1.7734689728890154	-2.335944926867731	8.446893814460468e-4	9.393082759208489e-7	113	KDM1A negative-regulated
PLEK2	-1.7730193342819531	-1.578395372231044	1.027758804357998e-8	5.695188398257416e-7	387	KDM1A negative-regulated
RBP7	-1.7717035705996018	-0.7027728559375096	4.916737124185407e-8	0.04847445753938357	266	undetermined
RNF157	-1.7705204811939754	-1.2111991654158887	2.2545444187011395e-15	5.208472954532712e-8	3274	KDM1A negative-regulated
CYB5RL	-1.770211858415378	-1.82587230396905	5.004869426964059e-10	1.297704185283541e-10	576	KDM1A negative-regulated
SAYSD1	-1.7700700738252124	-1.6529889260124941	2.4548860667225127e-10	6.479621846714831e-9	583	KDM1A negative-regulated
SNX11	-1.7675874310794926	-1.3151033040477615	4.114437099834574e-15	4.76152109935654e-9	2945	KDM1A negative-regulated
COX17	-1.7666364335287705	-1.4309167157843112	9.346759296363063e-16	6.454489198438351e-11	4708	KDM1A negative-regulated
KRT8P12	-1.766411780527495	-1.6600770669095368	1.2397309167013395e-5	4.9251511020398116e-5	171	KDM1A negative-regulated
SYP	-1.7662372802543203	-1.1430147726397024	2.221269042292025e-10	8.823986640433e-5	534	KDM1A negative-regulated
RP11-266L9.8	-1.7647603176248974	-1.4861415284439654	8.527338405316702e-8	1.1691267016612187e-5	308	KDM1A negative-regulated
ISOC2	-1.7641176005666046	-1.4825930142093198	2.5139711313640863e-16	4.6111404357351895e-12	7916	KDM1A negative-regulated
PIPOX	-1.7639283201071931	-1.7634914629822975	6.494458638794399e-16	6.872651445183491e-16	6189	KDM1A negative-regulated
C11orf71	-1.7620605622959171	-1.2032903129877703	4.3604076468150685e-10	4.353317215885859e-5	501	KDM1A negative-regulated
STAT5A	-1.7612977650674353	-1.2199639321996645	1.2409238717092469e-12	1.1242455325807164e-6	1061	KDM1A negative-regulated
CRIP3	-1.761258290563804	-1.6226464711623023	4.829641049069266e-11	2.097612869828478e-9	718	KDM1A negative-regulated
RP11-54C4.3	-1.760850553288019	-1.4301338357093698	4.845499369279243e-5	0.0021025399926910705	135	KDM1A negative-regulated
SPRYD7	-1.7607317427246243	-1.8019197997181289	2.5479773906065983e-15	6.607087271704712e-16	4024	KDM1A negative-regulated
RP6-65G23.3	-1.7589327176058742	-1.5517998348292108	6.827387027366834e-11	1.3637524091268971e-8	686	KDM1A negative-regulated
PIK3R2	-1.7588771210907472	-1.500158217261306	1.1169830473134864e-16	1.1103627587598727e-12	21652	KDM1A negative-regulated
COQ10A	-1.7586988560852364	-1.4966350765158214	5.440096176115346e-13	9.855895508953558e-10	1291	KDM1A negative-regulated
LINC00476	-1.758514002234318	-1.693300450972427	3.033193012924151e-4	4.2520421864691995e-4	109	KDM1A negative-regulated
FAAH2	-1.758470873062624	-1.0042947041829973	3.959474264011336e-7	0.007820649921460605	228	KDM1A negative-regulated
NCOA5	-1.757348551223447	-2.0846334254947343	1.748859419890525e-14	1.2977240359748283e-19	2830	KDM1A negative-regulated
SOWAHB	-1.7565694040520365	-1.3466563245838907	2.7179579151377262e-8	4.551253686423036e-5	329	KDM1A negative-regulated
LINC01521	-1.7559342415829027	-1.2701981003204228	1.1063149508668683e-8	8.245802848473298e-5	363	KDM1A negative-regulated
RP11-140K17.3	-1.7530431730969958	-0.8295948988355147	1.7517173479537125e-8	0.014871325926971636	307	undetermined
ASF1B	-1.7530214927823704	-1.4231053850978626	2.0450165275346685e-15	9.679525658299129e-11	4283	KDM1A negative-regulated
RHBDL1	-1.7526716632552197	-1.0923373025190435	2.462407353748523e-12	2.1549380903686274e-5	965	KDM1A negative-regulated
CCDC23	-1.7520745523333177	-1.4465752148699473	1.7453351397895382e-13	1.3937439953520366e-9	1557	KDM1A negative-regulated
C19orf25	-1.7502124757621196	-1.3482421348208302	1.2222556606581041e-15	5.804260620226489e-10	5156	KDM1A negative-regulated
PRKCQ-AS1	-1.7500828907110915	-1.6997983414763744	1.2541960377900365e-9	3.5623639264063995e-9	533	KDM1A negative-regulated
C1QTNF5	-1.7493264837916904	-1.4105255096603677	1.608598855574733e-10	3.3966279634400913e-7	625	KDM1A negative-regulated
ARHGAP5-AS1	-1.7489996274636452	-1.4786043933860813	3.1091472707148502e-6	1.6721871583267814e-4	204	KDM1A negative-regulated
FTH1P8	-1.7477020602945519	-1.7299682821874263	8.549004734958466e-5	2.168322560768594e-4	128	KDM1A negative-regulated
DDX28	-1.7466789774971414	-1.6328763819636891	7.0610016595476095e-12	1.9646257430304438e-10	973	KDM1A negative-regulated
NREP	-1.7454372314215634	-1.7142242499157558	1.0391255088247579e-14	3.3372635638360456e-14	3077	KDM1A negative-regulated
SEMA3F	-1.744778907947576	-1.2085028577513675	2.215031788452024e-16	8.981406322832805e-9	15887	KDM1A negative-regulated
RP11-187E13.1	-1.74343693500327	-1.4716534112950443	2.595015443464825e-12	4.722772185397231e-9	1073	KDM1A negative-regulated
FTH1P16	-1.7433464821432911	-1.6312151310033158	1.1676700298189055e-4	3.8974097307475057e-4	133	KDM1A negative-regulated
TMCO4	-1.742654205662267	-1.6186193866377891	6.875696152060632e-13	2.9735618151647716e-11	1381	KDM1A negative-regulated
DTX4	-1.7423732244322805	-1.5698922979519812	4.893255359625558e-15	1.6008324373656336e-12	3790	KDM1A negative-regulated
SNAPIN	-1.7404722234699062	-1.2237379433098268	9.841853236577893e-15	5.493631477075902e-8	2828	KDM1A negative-regulated
NCF1	-1.7396321483495487	-2.287147162806911	0.001181246736847178	1.9474411706854506e-6	110	KDM1A negative-regulated
ZBTB22	-1.739469821276014	-1.0557583517645044	8.091804764351761e-6	0.012050517784796808	168	KDM1A negative-regulated
IMMP1L	-1.7393850804488147	-1.4818199948435327	1.4734225813548315e-9	4.965618326750987e-7	491	KDM1A negative-regulated
AC091729.9	-1.738895888458377	-1.3674643202471763	3.5464039153370503e-12	7.02482375921474e-8	1026	KDM1A negative-regulated
CDIPT-AS1	-1.736217315086023	-0.9843231697825352	1.289091303557442e-7	0.006311047889100083	270	undetermined
TCN2	-1.7341593986755122	-1.5502232940357596	2.5983218235171212e-8	1.0022305034384667e-6	379	KDM1A negative-regulated
RP11-102K13.5	-1.7333432002354938	-1.068586852584302	7.86785918881708e-8	0.002193887843122673	290	KDM1A negative-regulated
RRN3P3	-1.7331622357550969	-1.9591133896685637	6.866532059713498e-10	2.422435555697487e-12	633	KDM1A negative-regulated
EPS8L1	-1.731703558063826	-1.257233797823285	2.3524749973320364e-12	5.600423838923394e-7	1083	KDM1A negative-regulated
DNAJC30	-1.73145574275717	-1.487847983715615	3.1728992781299724e-11	1.5952238643655833e-8	803	KDM1A negative-regulated
IRF9	-1.730211253304591	-1.3201457204119602	3.886663493876871e-15	1.6934878015862454e-9	4356	KDM1A negative-regulated
AC016700.5	-1.7300231556585848	-1.4923005913029543	4.1871642875739674e-4	0.0029764712603231338	102	KDM1A negative-regulated
MORN3	-1.7296107463592003	-0.7349640897900157	2.1356175793642032e-10	0.010968378596763051	547	undetermined
C2orf68	-1.7283882782272335	-1.4519800104618013	1.9358492642965016e-15	2.0870668394708157e-11	6101	KDM1A negative-regulated
CC2D1B	-1.7274912917820004	-1.509334887131068	4.314533168463479e-15	6.358561431029475e-12	4523	KDM1A negative-regulated
TGM5	-1.7273059801943784	-1.8027997929517359	2.275622030862872e-8	8.125042633218067e-9	398	KDM1A negative-regulated
APBB1	-1.726641580103027	-1.145235418710445	1.209018668458059e-13	1.0793361250964612e-6	1764	KDM1A negative-regulated
UGT1A8	-1.7260414086141658	-1.5698487253605913	2.629060117091016e-15	5.794540543713624e-13	5753	KDM1A negative-regulated
RAB17	-1.7257855123827057	-1.3846100157269896	4.524985644727701e-16	5.178535498424176e-11	16356	KDM1A negative-regulated
CNGB1	-1.7230869142925238	-1.6812875530159386	9.928263354345046e-10	3.879926373485448e-9	570	KDM1A negative-regulated
MGMT	-1.7216065230077697	-1.1803844537945405	4.9469645204498876e-15	6.866229831844256e-8	4282	KDM1A negative-regulated
AC156455.1	-1.7213443110827642	-1.5552094501722908	4.3912765596577427e-7	5.935928346621127e-6	275	KDM1A negative-regulated
C8A	-1.721194521625661	-1.7001750771439503	9.32954961055932e-13	1.85003892392976e-12	1458	KDM1A negative-regulated
GPR137	-1.7175409650982079	-1.3638910631274794	1.0279958467094005e-14	7.648150617344143e-10	3645	KDM1A negative-regulated
KDM8	-1.717509229509537	-1.679148352747042	6.072688248347863e-11	1.652618283401986e-10	826	KDM1A negative-regulated
CCDC126	-1.7167394474445825	-2.0290832959305045	4.98150317993111e-11	6.018658981513052e-15	942	KDM1A negative-regulated
CBX7	-1.7158179512826257	-0.8712858537085306	1.0032674614862162e-12	4.055749739003235e-4	1219	undetermined
HYLS1	-1.7152053957694813	-1.9840484313142162	7.581057968807043e-11	4.2232703350627594e-14	869	KDM1A negative-regulated
NKX3-2	-1.7137847359922191	-0.6353990845696862	3.719475324054002e-5	0.21067148571788266	125	undetermined
C20orf196	-1.7127723107032315	-1.1524166799766207	8.19892960744733e-13	2.0384785308084585e-6	1334	KDM1A negative-regulated
TMED6	-1.7105029356249688	-1.9280368347799641	1.6734428453878658e-5	5.666859503438901e-7	192	KDM1A negative-regulated
RP11-327E2.5	-1.7090929237289587	-1.8256673725623846	9.986879111398277e-6	1.867755554819424e-6	195	KDM1A negative-regulated
TAF6L	-1.707686632717152	-1.425752769544595	7.67681052103195e-12	1.466578295222667e-8	1047	KDM1A negative-regulated
NBEAP1	-1.7049826190834865	-2.262115039635825	0.001648005112950925	2.8033950435625176e-6	108	KDM1A negative-regulated
CYP4F3	-1.7044901891183102	-2.3027737313982923	2.668415935641015e-14	2.6064664715735887e-24	4156	KDM1A negative-regulated
ZNF503-AS2	-1.7044789871706107	-1.0910136584325127	2.0868358566924583e-12	9.69614443321494e-6	1205	KDM1A negative-regulated
ADH6	-1.7038554904100975	-1.975300146501093	2.0021872324932457e-14	1.0310211121100358e-18	4102	KDM1A negative-regulated
SLC30A10	-1.7035810237587115	-2.376053325028855	4.181180332156019e-9	3.131472099561267e-17	638	KDM1A negative-regulated
BAD	-1.7009069948813325	-1.2855657869941277	7.889726404742666e-13	7.828625370285087e-8	1483	KDM1A negative-regulated
NATD1	-1.7006843782297092	-0.8953469326621929	6.043308198618692e-12	4.258378947593584e-4	986	undetermined
SPOCD1	-1.6979628849562811	-1.5507179764345835	6.994320010780112e-9	2.0223426705975044e-7	468	KDM1A negative-regulated
TADA2A	-1.6972597205545192	-1.9917187581382512	1.8472223877101332e-7	5.697820410323248e-10	351	KDM1A negative-regulated
LINC00324	-1.6958911433485566	-1.0806851208032129	1.16096412580319e-4	0.030066952114920144	121	KDM1A negative-regulated
KIF21B	-1.693628551914271	-0.46846299944550085	3.5280056709038456e-8	0.1908406669527055	307	undetermined
C1orf115	-1.6931170204575219	-1.393730187315293	1.627828465724524e-15	4.149021127368969e-11	14666	KDM1A negative-regulated
CALM3	-1.6930968012132697	-1.3623003840925618	8.902191753215642e-16	6.780707640582113e-11	56657	KDM1A negative-regulated
SNN	-1.6922563082420825	-1.22563975388474	1.6948920006508562e-15	5.940724209075961e-9	13892	KDM1A negative-regulated
CX3CL1	-1.6912369997049161	-1.6198259773464652	1.7313083886706629e-15	2.2669500378596816e-14	15742	KDM1A negative-regulated
GYG2	-1.6892749003177459	-1.7417716051859633	9.910440585588134e-14	1.7147039528888447e-14	2806	KDM1A negative-regulated
BTD	-1.6885945129262514	-1.594735738846896	2.6830644775192566e-13	5.295877455139226e-12	2154	KDM1A negative-regulated
NOS3	-1.688382588678893	-1.4200448907112426	1.1573944537127287e-13	4.243045280464554e-10	2477	KDM1A negative-regulated
ZC3H10	-1.6882398696916912	-1.5648598493921286	5.010475573028811e-10	1.143104478346125e-8	664	KDM1A negative-regulated
PAFAH2	-1.688115131507417	-1.6930495395611511	1.7860314799507526e-12	1.6886630598757858e-12	1528	KDM1A negative-regulated
PHYH	-1.687142847993321	-1.7203479494307945	4.442444552087295e-15	1.3618048990246629e-15	7974	KDM1A negative-regulated
AAR2	-1.6853004367958928	-1.4413468949400368	7.513613054392151e-15	2.4903205141576506e-11	6504	KDM1A negative-regulated
ATAD3C	-1.6843996805970807	-1.2366228595982207	3.059085621663501e-9	2.408032461753807e-5	491	KDM1A negative-regulated
POC1A	-1.6840284622503972	-1.34178899715806	2.850895120807919e-14	1.2867474840357795e-9	3766	KDM1A negative-regulated
C1orf122	-1.6815721669453423	-1.1014097292292575	2.1643167208772374e-14	4.956556820442051e-7	4059	KDM1A negative-regulated
TMEM199	-1.6794630814200406	-1.7210816271410385	3.5298497289654735e-11	1.3329248301019272e-11	1004	KDM1A negative-regulated
AGMAT	-1.67859203838321	-1.4114910576151385	2.7452569482072735e-15	2.3688518642929254e-11	14776	KDM1A negative-regulated
AGPAT4	-1.6782347860973676	-1.740080769823361	1.8445869809063458e-8	5.611223219127246e-9	447	KDM1A negative-regulated
PLEKHG3	-1.6781532394382852	-1.5689909509648932	7.940884621378111e-14	2.9873030087070462e-12	3090	KDM1A negative-regulated
ZNF497	-1.6768867784978558	-1.0551664190378067	1.2743105180166313e-6	0.0039475638721476886	231	KDM1A negative-regulated
BLOC1S1	-1.6765844385047621	-1.4261959477765787	3.143048274969264e-14	9.763048120088266e-11	4053	KDM1A negative-regulated
RP11-44N22.3	-1.6749399666315428	-0.3473956082062225	2.1960214631358476e-5	0.5277530476336144	130	undetermined
FAM122A	-1.6728779711637307	-2.0502155979308947	5.708361065047686e-12	2.1820315885072734e-17	1558	KDM1A negative-regulated
ZNF784	-1.672796302637988	-1.072038975553106	6.142399454377813e-11	4.1806834511937044e-5	813	KDM1A negative-regulated
CHMP6	-1.6718975935877018	-1.4110168536166101	7.836953201465085e-14	2.6201038126905873e-10	3195	KDM1A negative-regulated
LRFN3	-1.6715566231646992	-1.2779929138608737	1.0352910106401457e-12	5.9498135514405684e-8	1692	KDM1A negative-regulated
RBKS	-1.6715206284396262	-1.5860342181085392	1.6476582269246606e-11	1.9656994744250384e-10	1141	KDM1A negative-regulated
PAOX	-1.671371344574792	-1.3927106339603383	2.198498417845071e-8	4.620342638049085e-6	420	KDM1A negative-regulated
INHBC	-1.6709687069996215	-1.873260477800699	2.957682344165343e-10	1.3204786819505471e-12	818	KDM1A negative-regulated
IFI27	-1.670187213291263	-1.071645987964923	6.077370067980112e-8	0.0010570074973787228	343	KDM1A negative-regulated
ZNF512B	-1.6696126655022425	-1.4724599822974915	3.560326303518586e-15	3.1771910559420264e-12	16336	KDM1A negative-regulated
MORN4	-1.6690907550294727	-1.1942387246606219	7.662499503556363e-13	3.24761675589818e-7	1786	KDM1A negative-regulated
FAM104B	-1.667979124378125	-1.2061705529456228	1.6443673342210166e-10	5.861100272538033e-6	738	KDM1A negative-regulated
GALK1	-1.6671841113904786	-1.2329489744960904	6.100905784575684e-15	6.2816135243132135e-9	9363	KDM1A negative-regulated
CDC42BPG	-1.6660060105348855	-1.3471376447841936	1.6349718380335428e-14	4.384900268602284e-10	6055	KDM1A negative-regulated
DNAH17	-1.6659489084219692	-1.6877670975460746	1.714589168215579e-14	8.213576886891792e-15	6417	KDM1A negative-regulated
SBK1	-1.664487983014545	-0.8275212220806372	5.527557067710337e-12	7.915704568558106e-4	1170	undetermined
EI24	-1.6639794489041488	-1.4389346172517021	2.829070971969022e-15	6.467876036792505e-12	40093	KDM1A negative-regulated
LA16c-380H5.5	-1.659772573272038	-1.6389953859498634	8.434773576329705e-9	1.9685546775836423e-8	500	KDM1A negative-regulated
MARCH2	-1.6578609456280116	-1.008101721477184	2.615470922111088e-14	3.1499249194330257e-6	4976	KDM1A negative-regulated
NUDT6	-1.656554088173573	-1.3599559415442113	5.035667631056754e-7	9.345552561401049e-5	279	KDM1A negative-regulated
ARHGEF18	-1.6534682575453463	-1.09584035654009	1.8520118445029614e-11	1.2757368584691953e-5	1035	KDM1A negative-regulated
RP11-112L6.3	-1.651842041915973	-1.0977078968000629	1.4468150222740888e-7	9.95101659043174e-4	313	KDM1A negative-regulated
MMP24	-1.6511393225344106	-1.0484233854774643	2.030903341562862e-7	0.0017994862977940063	302	KDM1A negative-regulated
PRKAG2	-1.6507436751853295	-1.9783409435447614	4.6610730491627175e-9	1.347290500996872e-12	622	KDM1A negative-regulated
AQP7	-1.6506075471230512	-1.1307612755449057	2.2605621658692716e-11	7.0650941109178664e-6	1035	KDM1A negative-regulated
PNMAL1	-1.6505443909567437	-0.9082847170620821	2.7902121117101884e-6	0.025220408491602557	200	undetermined
DPF1	-1.6487784821018987	-1.347519446342611	9.108400188591098e-9	3.97566670772689e-6	483	KDM1A negative-regulated
TBCC	-1.6481582764076184	-1.2355793430458295	2.9527567075656225e-13	5.004261149730786e-8	2544	KDM1A negative-regulated
ZMYND15	-1.647834562551375	-0.9395194844977264	1.651030477892342e-10	4.776279156555779e-4	746	undetermined
RBP5	-1.6470729365317782	-1.3441255698408356	2.27364681763761e-12	1.1449163386713e-8	1667	KDM1A negative-regulated
ZNF488	-1.6469746500417655	-1.1866650004367088	9.492889269715806e-13	3.0801252210815484e-7	1928	KDM1A negative-regulated
AMOTL1	-1.6463033612856537	-1.7299848930821005	1.4190508105088324e-9	2.0977950016602264e-10	688	KDM1A negative-regulated
RP4-740C4.5	-1.6440561980475683	-1.609812244983243	5.607436625604523e-4	0.0010413800957038667	111	KDM1A negative-regulated
ORAI2	-1.6439656924280905	-1.2624625932070974	3.721538980651619e-14	5.0760792920137605e-9	5748	KDM1A negative-regulated
RBPMS2	-1.6423446955342988	-1.2474591809526439	3.8079004284184067e-13	3.4587683354754035e-8	2531	KDM1A negative-regulated
LINC00094	-1.6415891023692388	-1.1841464592078421	1.4840719248429771e-12	3.7291021187242323e-7	1802	KDM1A negative-regulated
MRPS18A	-1.6405906219521844	-1.2276418180464546	1.4870497745499108e-13	3.025017765340163e-8	3320	KDM1A negative-regulated
NT5C3B	-1.6398067797387483	-1.2178470334201972	1.2552246822242069e-14	7.978251582146e-9	11900	KDM1A negative-regulated
CYFIP2	-1.6390975983941998	-1.7184343204949466	1.0236721723662876e-14	5.7766306683022055e-16	18401	KDM1A negative-regulated
CD79B	-1.6384781537342687	-0.5272062159752439	3.774011753304231e-5	0.32863046719319283	132	undetermined
B3GNTL1	-1.638241604036333	-1.1929865369744896	7.85806193553028e-12	7.959460471800806e-7	1334	KDM1A negative-regulated
BAIAP2-AS1	-1.6371683987329084	-1.0110320853911854	2.771514824745376e-12	1.9638883233602887e-5	1553	KDM1A negative-regulated
C1QL4	-1.6367768969951124	0.31712632977538197	5.248296029324678e-7	0.4719424692080763	210	undetermined
ZNF71	-1.6356143343960108	-1.3732444933779129	8.363533643330572e-12	1.1959637751546075e-8	1380	KDM1A negative-regulated
ERN2	-1.6355988556002024	-1.5701478473293484	3.160981922229862e-13	2.612244211594641e-12	3099	KDM1A negative-regulated
CROT	-1.6344203712994543	-2.5796145001665254	7.875480978891962e-13	6.2597112323191e-29	3444	KDM1A negative-regulated
SUSD3	-1.634043440226557	-0.6714237025569976	2.162599110792966e-10	0.014444811708509982	709	undetermined
GOLT1A	-1.63279935916502	-1.2439196976588027	1.1008824215665302e-13	1.4140562359036347e-8	4144	KDM1A negative-regulated
CFAP57	-1.632155134630528	-1.286369323333409	1.1029302511703129e-5	0.0010801596507370465	194	KDM1A negative-regulated
BRE	-1.6306949777530328	-1.5219916330121392	8.993026076418803e-14	3.1375184411006437e-12	5006	KDM1A negative-regulated
DIP2C	-1.6295385877774133	-1.7020283377197236	5.233994653726811e-9	1.4334441764217943e-9	583	KDM1A negative-regulated
CCDC97	-1.628399311029384	-1.3938240613181807	1.6372447048747158e-13	2.5583868309307634e-10	3945	KDM1A negative-regulated
CTD-2366F13.1	-1.6279165156282112	-1.6084954464589054	3.7905253333474058e-6	4.565560604635704e-6	254	KDM1A negative-regulated
XKR9	-1.627899733790175	-2.5015113100263	2.28105794331031e-5	1.3664876087011395e-12	266	KDM1A negative-regulated
RP11-81A22.5	-1.6278683686818953	-0.7599714172384262	2.753985865166623e-4	0.15279496348236746	110	undetermined
GAREML	-1.6261052517118701	-1.4453006510779107	3.5873541048902805e-11	5.427465163285081e-9	1161	KDM1A negative-regulated
RP11-15H20.6	-1.6260778872623738	-1.5463283780516248	3.6224933526429565e-6	1.4379807428976572e-5	241	KDM1A negative-regulated
AC090587.4	-1.625477752650305	-1.1832085397262895	2.2495047983380914e-5	0.0037180867786769096	166	KDM1A negative-regulated
ITGAE	-1.6229998943324613	-1.2565522224577368	7.417789938020849e-12	1.4733204461545283e-7	1486	KDM1A negative-regulated
DENND1C	-1.622224441227887	-1.2998054550762668	2.8466487463656525e-13	4.682479889710438e-9	3391	KDM1A negative-regulated
KIF17	-1.622160110474543	-1.3014613297094964	1.929905496608093e-11	8.408470823653067e-8	1286	KDM1A negative-regulated
NOS2	-1.621774408772783	-1.2218174452440054	6.034990943273114e-8	6.799007189311468e-5	395	KDM1A negative-regulated
SPATA33	-1.621449756006908	-1.4868005032879623	8.333230743861584e-12	4.646597284732099e-10	1539	KDM1A negative-regulated
NKIRAS2	-1.6210888048227068	-1.3219366115764533	4.591549227381482e-14	6.689354699992839e-10	6966	KDM1A negative-regulated
KIAA1324	-1.6202599728605418	-1.4412475646318905	4.0054172283432367e-4	0.003238274195238239	113	KDM1A negative-regulated
B3GALT6	-1.619073267489934	-1.4101603239833065	2.0850905305031506e-13	1.502489292900889e-10	3982	KDM1A negative-regulated
MVB12B	-1.6180843830591658	-1.5367895437411125	9.812892383571055e-14	1.5055547465235565e-12	5815	KDM1A negative-regulated
ELOVL3	-1.616787832396004	-1.1546222581754362	1.1443913910084905e-7	2.9629510245897e-4	358	KDM1A negative-regulated
TM4SF4	-1.6166567467218598	-2.033265912637778	8.542178435997185e-5	1.6285408630761429e-7	184	KDM1A negative-regulated
B9D2	-1.6164668292997086	-1.3581682304117393	3.1121025552311714e-7	2.4731682549296932e-5	330	KDM1A negative-regulated
ACOT11	-1.6159654925987998	-1.509217131987467	4.1408541192357116e-9	5.311236886811921e-8	622	KDM1A negative-regulated
CCDC28B	-1.6151912889924505	-0.8252708052716932	1.1181309656058135e-10	0.0013645601701977423	871	undetermined
PRELID2	-1.6146576968170845	-1.423298070635686	1.276310362010392e-10	1.848884067900291e-8	998	KDM1A negative-regulated
DLGAP4-AS1	-1.614543757655964	-1.2413541999035411	2.289827867358346e-5	0.002317483061371611	183	KDM1A negative-regulated
FXYD2	-1.6140680975886461	-1.1819643151265122	6.680137958625351e-13	1.4206694584841423e-7	2720	KDM1A negative-regulated
PKLR	-1.613973723218206	-1.5476893965218796	2.433381490081919e-12	1.9128144760394245e-11	2124	KDM1A negative-regulated
PRCD	-1.6136966583186991	-1.9346096294577673	2.8720417694274113e-9	5.604660196382816e-13	737	KDM1A negative-regulated
IL34	-1.6132016022580566	-0.8997875962679978	5.167790516554594e-7	0.009138031485243123	281	undetermined
POMT2	-1.6119105901112818	-1.3947497465430636	3.2543249927642193e-13	2.7572058661263376e-10	3679	KDM1A negative-regulated
CLN3	-1.611765265478486	-1.3884070919121005	4.000802873776189e-14	6.251216542275144e-11	10290	KDM1A negative-regulated
PIP5K1C	-1.6104816976002123	-1.3622158795615287	7.341348741045791e-14	2.213817455715586e-10	6553	KDM1A negative-regulated
COL26A1	-1.6084322364652635	-0.8250592535761255	2.9201327249916e-5	0.055568351590387366	152	undetermined
GCHFR	-1.6084322364652635	-1.585164070733073	2.9201327249916e-5	3.7855314254526795e-5	184	KDM1A negative-regulated
TBX15	-1.607880667427935	-2.154562872842447	3.793720381049256e-12	2.114972759673353e-20	2422	KDM1A negative-regulated
USP27X-AS1	-1.6078117277767017	-1.8479337801393254	3.1664204004388293e-6	5.5576262239615746e-8	290	KDM1A negative-regulated
ZNF774	-1.6056644890790834	-1.4808777241758757	4.4057860559314135e-7	4.359893457274776e-6	332	KDM1A negative-regulated
GJB1	-1.604371051920014	-1.3277821152770697	5.508810955334095e-14	4.1022127561396085e-10	9518	KDM1A negative-regulated
OTX1	-1.604328178099546	-1.536087236287985	1.7616364720385966e-12	1.4015217662567831e-11	2488	KDM1A negative-regulated
PNPLA4	-1.6036681064076626	-1.3709368390807168	8.401815705124841e-13	9.965440824261045e-10	2885	KDM1A negative-regulated
C9orf69	-1.6031774769583087	-1.3300724256544505	1.9228599412739466e-13	9.712293843161686e-10	4954	KDM1A negative-regulated
GBA2	-1.601609684281925	-1.3167227248435018	5.019193017806324e-14	4.887171904952561e-10	11481	KDM1A negative-regulated
AC062029.1	-1.601070880113903	-1.5243464874787782	6.466122649640432e-5	1.9279128714559164e-4	164	KDM1A negative-regulated
ARL4D	-1.60001453485006	-1.0460006900144239	2.14573577601461e-12	4.723718711988323e-6	2172	KDM1A negative-regulated
SKA1	-1.599301523010699	-1.581489756649918	2.664625703778602e-11	4.29283531806637e-11	1454	KDM1A negative-regulated
PRAME	-1.5990867782081148	-0.7629899695705454	5.195078140354521e-8	0.014737658641670455	380	undetermined
HOXA4	-1.596795211653839	-0.8343814057914863	1.1216586525347543e-4	0.08141584415058269	131	undetermined
SMIM24	-1.5963518255636162	-1.3901647455894788	2.9924384202040492e-12	1.421957770688907e-9	2162	KDM1A negative-regulated
NTPCR	-1.596270975917702	-1.2213901352288417	2.1774894039995856e-13	1.739726656841821e-8	5151	KDM1A negative-regulated
TNNI3	-1.59595117576774	-0.620377388029334	3.9387263941011865e-6	0.1114118029187788	211	undetermined
APBA2	-1.5948776584472502	-1.2596641458677373	2.780638729903776e-8	1.812828627685294e-5	471	KDM1A negative-regulated
ZNF764	-1.594597797104355	-1.3821189472093094	3.355895710542141e-11	1.1831332599385215e-8	1333	KDM1A negative-regulated
HECTD2	-1.5933627051466572	-2.647380611009761	5.431022616770281e-4	9.769462019470642e-11	171	KDM1A negative-regulated
MOCS3	-1.5908617969502845	-1.3951820488865563	2.8631027282894167e-12	9.801083419864044e-10	2326	KDM1A negative-regulated
PPP1R3G	-1.5905933419044178	-1.5986626093140193	1.4208051771165207e-5	1.798374065773028e-5	217	KDM1A negative-regulated
TAT	-1.5891787985880643	-1.2043898706903466	3.097038855119036e-7	1.9229879241329533e-4	344	KDM1A negative-regulated
KCTD7	-1.5866680340645607	-1.4515939161967273	2.7440686451708805e-12	1.8095136682010755e-10	2447	KDM1A negative-regulated
FAAH	-1.5859930322863103	-1.2802625024899954	5.0594627266041496e-9	3.889431573660152e-6	609	KDM1A negative-regulated
ISX	-1.5851031363848533	-1.2646914737634731	1.946126111563065e-7	6.376462306649759e-5	364	KDM1A negative-regulated
FZD9	-1.58399230805522	-0.3480576748997842	3.9387263941011865e-6	0.4464170367675884	200	undetermined
ING4	-1.583527384292301	-0.7221237424327254	2.3411953016101453e-12	0.0015216380507447013	2219	undetermined
CATSPER1	-1.5828831885596808	-0.30720177023268636	3.7521157666654555e-5	0.5638652239375164	149	undetermined
FAM212B	-1.5822463843746783	-1.4678307044972623	1.1231047735351769e-12	4.075539289952573e-11	3350	KDM1A negative-regulated
RP11-521B24.3	-1.5808220492450284	-1.595786889541066	3.709713539350112e-7	2.886277280209911e-7	382	KDM1A negative-regulated
RP11-449J21.3	-1.5806700590174514	-2.2795696276495043	4.865857679554269e-4	1.7188588065902188e-8	168	KDM1A negative-regulated
LYRM5	-1.5794522298213223	-1.8350711720016988	1.597627186305017e-6	8.76549226165999e-9	340	KDM1A negative-regulated
KCTD11	-1.579038122009348	-1.271302897428931	1.3733652017147001e-8	7.938026943557543e-6	538	KDM1A negative-regulated
FUT3	-1.5758173733805376	-0.521265683349621	1.806458559275234e-5	0.21235501096263448	167	undetermined
CTD-2015H6.3	-1.5757804881481239	-1.5894579480306223	1.2954379618538146e-7	1.194221914805164e-7	422	KDM1A negative-regulated
CCDC101	-1.5757485019221744	-1.2220137683097065	4.049653730234877e-12	8.614838338336835e-8	2248	KDM1A negative-regulated
AP4S1	-1.5755659698315658	-1.7678605753214056	6.208586549449887e-11	2.5172562442907456e-13	1441	KDM1A negative-regulated
TNFRSF14	-1.5747466222806137	-1.5199521909478388	3.998569193174706e-11	1.8232922874408404e-10	1498	KDM1A negative-regulated
OAS3	-1.57451034768871	-1.6010872546435913	1.2542021726633554e-13	5.064321612919689e-14	12625	KDM1A negative-regulated
PAEP	-1.5739370495607405	-0.9191474132972991	1.4144797192092947e-10	2.4008718585381446e-4	1007	undetermined
WDPCP	-1.5736127078941418	-2.145692320222669	1.7599280083923143e-7	3.120509858365375e-13	497	KDM1A negative-regulated
STRADB	-1.5735798243814554	-1.7284645056284842	1.8456859775776692e-13	7.749718344281942e-16	9272	KDM1A negative-regulated
FOXO4	-1.5732399079713013	-0.73726421911003015	6.730996727513015e-13	7.33527629010151e-4	3806	undetermined
RASGRF1	-1.5722183005062627	-1.406896460463157	1.3405148298217831e-6	2.1113493539742907e-5	306	KDM1A negative-regulated
SCMH1	-1.5719979068099588	-1.6677626446138953	1.7846924013888133e-13	6.375772209544012e-15	9813	KDM1A negative-regulated
MVK	-1.571987312944282	-1.2517842613050603	2.601906303787736e-13	5.12069913343454e-9	6493	KDM1A negative-regulated
CASC10	-1.5712586396717345	-1.4196304199762986	1.5363935569868733e-10	9.308884209032159e-9	1140	KDM1A negative-regulated
WDR72	-1.571071239044427	-2.8313969347333825	2.4684533897687826e-8	1.1478753593437845e-25	865	KDM1A negative-regulated
NUDT18	-1.5709044510324977	-1.0671343004837925	5.4664095103562545e-12	3.0406284941072996e-6	2117	KDM1A negative-regulated
TRIM50	-1.5697075587062674	-1.5705685972726398	4.478111639214382e-12	4.480916425811087e-12	2617	KDM1A negative-regulated
P2RX4	-1.569321700391669	-1.0263412831997705	2.6948272762891684e-13	1.5591580619898415e-6	6378	KDM1A negative-regulated
PDE4C	-1.5683553587505839	-1.5097158354676918	9.88051834634306e-13	6.428792075533406e-12	4237	KDM1A negative-regulated
LAMTOR1	-1.567302533183074	-1.3236190196644757	1.4349063617666793e-13	3.5704257432917145e-10	13388	KDM1A negative-regulated
DHRS13	-1.5670734006848803	-1.3247588440593703	8.926084924303508e-11	5.0663877825998333e-008	1247	KDM1A negative-regulated
LRP3	-1.5669395938698358	-1.276153208486452	2.36843167967429e-13	2.1053153897598127e-9	7965	KDM1A negative-regulated
RP11-344P13.6	-1.5667884817653603	-1.3648507647155435	3.7521157666654555e-5	5.633417915421387e-4	186	KDM1A negative-regulated
TMEM184A	-1.5666611802605193	-1.5008018544443038	6.111799441017094e-12	4.6942785781300956e-11	2337	KDM1A negative-regulated
RP11-95P2.1	-1.5659544288805858	-1.3073679987402165	7.351225793018875e-4	0.010118434239227606	107	KDM1A negative-regulated
FBF1	-1.5648136698098776	-1.1733703046218407	9.870906207399627e-10	6.692727260258581e-6	794	KDM1A negative-regulated
PPP6R2	-1.5645213687467163	-1.1414141023596855	1.321676984955517e-13	5.17910057361413e-8	16670	KDM1A negative-regulated
CCL16	-1.5626678056478704	-0.7244128700942851	1.104000598522216e-4	0.13169996022099525	133	undetermined
ARHGEF19	-1.5615101588730147	-1.1759554785012487	5.826938104998329e-9	1.9561640495797446e-5	610	KDM1A negative-regulated
RMND5B	-1.5595634769895272	-1.2030909707468886	3.5890431137798665e-12	8.329706398075347e-8	2742	KDM1A negative-regulated
RP11-110I1.12	-1.5590082511305647	-1.3962195795100931	1.9502760171462025e-6	2.6061505131008473e-5	296	KDM1A negative-regulated
RP11-649A18.12	-1.5590082511305647	-1.2552132357047636	1.9502760171462025e-6	2.2812562954002542e-4	285	KDM1A negative-regulated
CHST10	-1.5579716265238734	-1.61674410630913	2.49844678054308e-11	4.398417672821353e-12	1840	KDM1A negative-regulated
PGBD1	-1.5574947563166923	-1.8665512830342519	1.1846728609070454e-9	2.1701735091982134e-13	996	KDM1A negative-regulated
MYO7A	-1.5572375575712343	-1.2804114355176348	3.969978519406754e-13	2.1647584718394577e-9	6863	KDM1A negative-regulated
RP4-612B15.3	-1.556838047752257	-1.7826753286541024	0.0010413800957038667	2.186541387936364e-4	114	KDM1A negative-regulated
FAM160A2	-1.5566581550305536	-1.305319860219911	6.7842048881136655e-12	8.830200792337229e-9	2381	KDM1A negative-regulated
CYP4F2	-1.5563562353165716	-1.678996926386783	9.098151211088255e-12	1.9859380443861018e-13	2440	KDM1A negative-regulated
ITFG2	-1.5562215098174415	-1.7449271794630523	7.993812470246085e-10	4.983633328715539e-12	1026	KDM1A negative-regulated
EPHX2	-1.5557416435108524	-1.1679563673164057	5.0488922506563395e-12	2.2809695004243684e-7	2524	KDM1A negative-regulated
CDKN2D	-1.5546095447553476	-0.7100447946895168	4.890342958292549e-12	0.0017361784787242064	2334	undetermined
RABIF	-1.5531383861871073	-1.5103310920006738	3.813690561454772e-11	1.4199740676838538e-10	1668	KDM1A negative-regulated
SPATA2L	-1.552883143708181	-1.3716564271169946	2.562966620827639e-12	6.183028232811186e-10	3400	KDM1A negative-regulated
IQCG	-1.5525603937055774	-1.7535801262771478	7.44443174059437e-7	1.3863994454296575e-8	389	KDM1A negative-regulated
SARM1	-1.5519745898239714	-1.8293815184400608	2.7659081610056344e-6	2.092367924133705e-8	319	KDM1A negative-regulated
NRBP1	-1.5508532654114666	-1.2106155075519187	1.508763235555584e-13	6.216838664322626e-9	39640	KDM1A negative-regulated
PIN1	-1.5490673027050543	-1.147912864770452	4.85015069681339e-13	7.425339721808291e-8	6993	KDM1A negative-regulated
RP11-327P2.5	-1.5490528126744036	-0.9474079795480659	2.6018067587879e-4	0.04781073463915216	125	undetermined
ABHD8	-1.5487846897916928	-1.0099689741876836	3.163465045884468e-12	5.4415364678447e-6	2985	KDM1A negative-regulated
LINC01268	-1.5461430469921185	-1.923999549160806	0.0020393090965811476	8.231107668398682e-5	110	KDM1A negative-regulated
WBP1L	-1.545707273539821	-1.2492947174642293	5.957567933233316e-13	5.262504222187892e-9	6684	KDM1A negative-regulated
HES4	-1.5447191029763294	-0.7420094787759793	2.0864998408360606e-12	7.439727719028485e-4	3484	undetermined
FAM185A	-1.5444535464001687	-1.6007656468752363	2.2629967714588034e-8	6.5087876847482825e-9	600	KDM1A negative-regulated
ALDH9A1	-1.5424851639483637	-1.425087811114643	1.510865984128117e-12	6.225031796653876e-11	4944	KDM1A negative-regulated
OLFML3	-1.5424227007202356	-1.3974341409672513	5.230865350731112e-10	2.4186380984095998e-8	1045	KDM1A negative-regulated
RP11-66N24.6	-1.5422568341816896	-1.5501416034442668	2.998799358927199e-9	2.5228308284524748e-9	825	KDM1A negative-regulated
FBLN5	-1.5409914481490041	-1.343275725382635	4.6760238154860723e-4	0.0033768685426207325	130	KDM1A negative-regulated
RP11-14C10.4	-1.5409914481490041	-0.7173234932792523	4.6760238154860723e-4	0.16308420669432624	112	undetermined
CCDC115	-1.5399032262234842	-1.2819030587466587	2.7910394169836318e-12	5.8200553151446766e-9	3739	KDM1A negative-regulated
RP11-568A7.2	-1.5390224993841113	-0.9995108296235654	2.594415521032082e-8	5.429854547506521e-4	510	undetermined
GAL3ST1	-1.538689713969404	-1.0775666856809893	8.146011299343684e-12	1.8265462289092087e-6	2475	KDM1A negative-regulated
KIAA1683	-1.5382305593296706	-1.842022763786305	1.4490048162978571e-5	6.849957221217169e-8	266	KDM1A negative-regulated
GRASP	-1.5382187231388968	-1.2880947287133793	1.7962300146014792e-11	2.1592897588525748e-8	2063	KDM1A negative-regulated
OXCT1	-1.5381618905019236	-2.013365345626335	8.231723478184488e-5	8.551535578203905e-8	207	KDM1A negative-regulated
ARL2BP	-1.5363731573629573	-1.5751024593429614	2.293273320068757e-5	1.806458559275234e-5	220	KDM1A negative-regulated
FZD2	-1.535794985417953	-0.7625053535200532	2.0241952205685785e-6	0.033174208750086996	265	undetermined
TLN2	-1.5340036132270412	-1.5257795562784853	1.378157409802081e-12	1.8643767298454886e-12	6060	KDM1A negative-regulated
FAM120AOS	-1.5338006656380412	-1.3498431301878078	2.481698503746935e-12	6.771808158832757e-10	4280	KDM1A negative-regulated
FKRP	-1.5334717999405503	-1.3924939633121753	5.22737825818826e-12	3.837432914465254e-10	3267	KDM1A negative-regulated
TECPR2	-1.533363223167668	-1.3411236728930367	2.1183496087295653e-12	7.801903774061323e-10	4649	KDM1A negative-regulated
DNPH1	-1.5324777723987353	-1.1106174773775181	7.315801496702664e-13	1.7447622433287254e-7	7747	KDM1A negative-regulated
SGK2	-1.5322182052403752	-1.4451875696254053	4.324333654122047e-12	6.813381508370645e-11	3588	KDM1A negative-regulated
AC002310.12	-1.5318752620580995	-1.0069402856530199	6.453068494778802e-4	0.04904354638644499	112	KDM1A negative-regulated
N6AMT1	-1.5307768665363861	-1.6823469371552071	6.25897709255504e-9	1.7395893380730477e-10	772	KDM1A negative-regulated
MOCS2	-1.528913423481169	-1.6390048358992364	4.928992647842702e-12	1.4686620247062982e-13	3738	KDM1A negative-regulated
RAMP2-AS1	-1.5273681046796845	-1.711382066906461	1.0212437625894344e-4	8.091804764351761e-6	195	KDM1A negative-regulated
THAP7	-1.527269741834958	-1.280639860031816	2.0156133853976384e-11	2.1127777163964334e-8	2208	KDM1A negative-regulated
RP11-195M16.3	-1.5270730808828796	-1.3436015596247637	3.419834151284619e-4	0.0023905990121939474	137	KDM1A negative-regulated
AC005481.5	-1.5270730808828796	-1.261351316673069	3.419834151284619e-4	0.005258179901858975	134	KDM1A negative-regulated
SRD5A3	-1.52662844049829	-1.512641777083649	1.2078861667545003e-10	2.1864685853361858e-10	1520	KDM1A negative-regulated
CTB-171A8.1	-1.5253704675092412	-0.9683113108590768	1.599678073529433e-11	2.1182636295558514e-5	2221	undetermined
JPH4	-1.5252807091193383	-0.9407981583826931	1.2882828606387343e-8	7.737403304589073e-4	576	undetermined
ZNF18	-1.5250810401643191	-1.3295264225373593	2.2765565713296034e-8	1.5675342850126544e-6	597	KDM1A negative-regulated
AK1	-1.5245949138361212	-1.1301100940419575	5.916810234236152e-8	9.843283823550226e-5	495	KDM1A negative-regulated
CHMP3	-1.5236850677697455	-1.7120491976257983	8.991270770986523e-13	1.2699793108514197e-15	9891	KDM1A negative-regulated
EPM2A	-1.5216894736492208	-2.148386151271767	3.205769574550023e-8	1.6223525648681758e-15	736	KDM1A negative-regulated
RP5-1061H20.4	-1.5214825037792106	-1.5504992084055402	7.049662253130801e-4	9.456261360564206e-4	121	KDM1A negative-regulated
SLC5A9	-1.520655431106732	-1.4653795554807096	3.4875156687682034e-10	1.933746472797295e-9	1238	KDM1A negative-regulated
PMS2P1	-1.5202495343075288	-0.9093977551698221	3.9043598828807106e-10	2.568516032412383e-4	1087	undetermined
RP11-111M22.3	-1.5171851810893133	-0.713858754460719	1.539660679309884e-6	0.03325539248449927	293	undetermined
SAMD10	-1.516990736623245	-1.308825138220169	8.973911677553612e-11	2.5002427715795735e-8	1648	KDM1A negative-regulated
AJUBA	-1.516338417430114	-1.3066730200767904	5.554133673157874e-13	4.3096142091284736e-10	26400	KDM1A negative-regulated
C17orf70	-1.5157144971585907	-1.3742952761700302	3.8739468414599715e-12	3.016498896551919e-10	4596	KDM1A negative-regulated
IFT46	-1.515062662510535	-1.3528580576605937	1.4799169238055473e-11	1.6346942390924668e-9	2750	KDM1A negative-regulated
DGCR6L	-1.5146344024441585	-1.1787181278770726	5.367679003434056e-12	8.085517668651828e-8	3768	KDM1A negative-regulated
HMOX1	-1.5129441813151236	-1.7025183276909637	1.1264331121440564e-11	2.596695857754323e-14	3375	KDM1A negative-regulated
DOLK	-1.512614026241658	-1.4323821302433295	1.6027522839937433e-11	1.8968458499184955e-10	2771	KDM1A negative-regulated
ZBTB45	-1.5125630781312924	-1.4945496812132664	3.584315900959e-10	6.583203318436688e-10	1332	KDM1A negative-regulated
GAMT	-1.5121994672731722	-1.159740323285426	8.446543196418537e-13	3.378767181398322e-8	14360	KDM1A negative-regulated
CCDC176	-1.5121660384664632	-1.9104272086208545	1.307718866481287e-6	3.0528763122212645e-10	414	KDM1A negative-regulated
SRRM2-AS1	-1.5119877434417632	-1.475369453274979	1.4082310616717896e-4	2.444327870637369e-4	165	KDM1A negative-regulated
ZC2HC1C	-1.5118964350438444	-1.3208896595089263	3.509601612985918e-7	1.448559315867732e-5	413	KDM1A negative-regulated
SUGCT	-1.5114594284352743	-1.0076720579201237	8.003724648121964e-12	5.376838038328522e-6	3200	KDM1A negative-regulated
SELENBP1	-1.511141468450339	-1.2831893545572375	2.1325547705672166e-11	1.305360083057606e-8	2502	KDM1A negative-regulated
PHLDA3	-1.5103615649987334	-1.1294353456632904	9.404566652682862e-13	7.747516518436704e-8	13279	KDM1A negative-regulated
ZDHHC19	-1.5099100479001142	-0.7921915340194957	1.3074020626804871e-4	0.060284712464822275	152	undetermined
CBLN3	-1.5091440405112493	-1.7698479289576277	1.7609972694146913e-6	1.445598401331897e-8	369	KDM1A negative-regulated
SP140	-1.5057200639559014	-1.5425488472922635	8.873393900440622e-9	5.00928405051721e-9	774	KDM1A negative-regulated
PDCL3	-1.5055013820624095	-1.8772070469823992	2.882322614894849e-11	1.4633392689462783e-16	2821	KDM1A negative-regulated
PAGR1	-1.505445499490565	-1.2420284247277298	3.4132267567760024e-12	8.616982710509463e-9	5570	KDM1A negative-regulated
BTG2	-1.5046079813158764	-1.3370923730947335	1.097745031944057e-12	2.2262303209072434e-10	14792	KDM1A negative-regulated
LINC01420	-1.5042554500421617	-1.506988749592408	2.2438310973383e-5	1.4470717639680828e-5	245	KDM1A negative-regulated
KPNA7	-1.5030756699707588	-2.0059254540666887	2.444327870637369e-4	1.8316500133114143e-7	186	KDM1A negative-regulated
SNX29	-1.503025276315357	-1.8720968252012349	4.232315147633503e-12	9.850374356558997e-18	6371	KDM1A negative-regulated
TMEM234	-1.502674462265272	-0.7941072351443728	3.0443375379837577e-9	0.0026603818805202586	770	undetermined
ARPC1A	-1.5024461208783477	-1.1953386518432587	1.0254168378884545e-12	1.1712233489635021e-8	18168	KDM1A negative-regulated
B3GNT3	-1.5023224945994382	-0.8933522815784457	7.189558789058217e-11	1.1995951788646419e-4	1755	undetermined
EXOSC6	-1.5019642006436036	-1.3784132368445214	5.5658340262291724e-12	2.5568453019674006e-10	4672	KDM1A negative-regulated
EPOR	-1.5018801446612418	-0.5664121716000007	1.6934363848857402e-10	0.019269821306858212	1325	undetermined
ARMC2	-1.500551689030255	-1.2837052549698824	9.989216291913665e-5	0.0014551219922489707	178	KDM1A negative-regulated
THEM4	-1.4997202823443727	-2.0350198620258455	1.5098132259169248e-10	3.889589159908904e-18	2012	KDM1A negative-regulated
CYB5D2	-1.4996927194625347	-1.1856866071361942	3.419190290508474e-10	9.328654810502741e-7	1305	KDM1A negative-regulated
CFD	-1.4983698039785585	-0.9128792379823614	7.786029524629588e-11	8.388699842215028e-5	1767	undetermined
EMBP1	-1.4968234120436976	-1.5561730931777515	1.1693910628227055e-5	4.965871109015342e-6	272	KDM1A negative-regulated
CTD-3088G3.8	-1.4961447963094632	-1.2072128329152256	2.6611510965504004e-8	9.03829347703088e-6	623	KDM1A negative-regulated
C18orf32	-1.4956831254837035	-1.6043135057285518	1.6017611715247783e-7	1.8536150758116057e-8	527	KDM1A negative-regulated
IQCC	-1.4942018220855195	-1.5947878741446226	1.1349071652737638e-6	1.8009549293560272e-7	388	KDM1A negative-regulated
PTPRN2	-1.4940758696859446	-1.218600311589346	6.275807031787698e-12	1.9602348234212333e-8	4869	KDM1A negative-regulated
C7orf50	-1.49274839733179	-1.0895195794390584	1.6455943318493668e-12	2.1162979550151068e-7	13552	KDM1A negative-regulated
RP11-452F19.3	-1.4926584286338644	-1.6702685916911781	1.8262191958711945e-4	2.1960214631358476e-5	174	KDM1A negative-regulated
MUC3A	-1.4926584286338644	-2.0663349734679493	1.8262191958711945e-4	5.804905486183918e-8	199	KDM1A negative-regulated
MYO1F	-1.4922381406796354	-0.44817396998830966	1.6721871583267814e-4	0.36027207776129366	141	undetermined
FAM53A	-1.4915833492478663	-1.7731678297644349	4.6348492975219095e-5	7.712963188380934e-7	231	KDM1A negative-regulated
CCDC167	-1.4914305315411287	-0.9808457970370371	1.4481143376303391e-11	8.750106908225764e-6	3287	undetermined
FAM136A	-1.4908290383449418	-1.6063958936596816	5.339802720979423e-12	1.2006085646245224e-13	6313	KDM1A negative-regulated
SLC22A11	-1.4905429926573577	-0.9326041498764288	9.541427143918092e-11	5.642407559008665e-5	1770	undetermined
RP1-60O19.1	-1.4901782548509228	-1.8189977174238767	2.561650650144976e-6	5.5342506877361506e-9	373	KDM1A negative-regulated
WFIKKN2	-1.4893731841305553	-1.0351530325016316	1.6017611715247783e-7	4.648076775302644e-4	450	KDM1A negative-regulated
MEF2BNB	-1.4887197210342984	-1.3087488500906983	6.668537674801877e-9	4.544859380337632e-7	824	KDM1A negative-regulated
PXMP2	-1.4884839306114899	-1.048287494873932	1.1888563327413325e-9	2.5683243767983495e-5	1034	KDM1A negative-regulated
SNHG11	-1.4871328037774965	-1.0366786692372438	9.676772575381716e-10	2.7486735370984494e-5	1079	KDM1A negative-regulated
ZNF641	-1.4866686909683882	-1.5311692003319566	1.8535339837266858e-11	4.970919188910688e-12	3619	KDM1A negative-regulated
APOL1	-1.4863619087470352	-0.8220990338495563	9.876862590217129e-8	0.005251546946451312	474	undetermined
SARDH	-1.4858021947053017	-1.297316171133267	4.372669184843034e-12	1.3893317240412196e-9	6503	KDM1A negative-regulated
ACADS	-1.4849776598216118	-0.9754156015490113	3.565133890123976e-12	4.426789427039878e-6	7231	undetermined
RP11-273B20.1	-1.4847645850568616	-1.1975585118535848	1.1693910628227055e-5	6.389742771441006e-4	245	KDM1A negative-regulated
WWP2	-1.4845580747242137	-1.2790845021695891	2.5071779504753254e-12	1.4158765981446256e-9	11481	KDM1A negative-regulated
TBC1D10C	-1.4845382216782401	-0.9008982603641791	1.8261767648802806e-8	0.0010280887616904405	636	undetermined
BOLA2B	-1.4838350721505333	-1.2694947572488675	7.535358122905436e-5	0.0010152400939820961	191	KDM1A negative-regulated
RIMS3	-1.483109095309763	-1.0584391961272919	7.083826930389406e-12	8.886454466957071e-7	5352	KDM1A negative-regulated
PPFIBP2	-1.4830074479364868	-1.5474341481517162	4.2464125376431754e-10	7.230467150562418e-11	1539	KDM1A negative-regulated
CREB3L3	-1.482730085672951	-1.7358530212835683	2.3513085526305328e-11	6.5333421198298216e-15	3600	KDM1A negative-regulated
PPP1R10	-1.4823005634128783	-1.5308612436339903	4.109853186823786e-11	1.0176164788308904e-11	2817	KDM1A negative-regulated
ASB2	-1.4819113986622654	-1.1627942715687893	4.396288785204808e-10	1.2525085976603266e-6	1375	KDM1A negative-regulated
FAHD1	-1.4814235236517463	-1.4939618499187508	8.636291089323488e-12	6.038275184836085e-12	5438	KDM1A negative-regulated
SLC25A21	-1.480459655605602	-1.4089242942994948	0.0018016788782205515	0.00432458975603965	107	KDM1A negative-regulated
Z97634.3	-1.480250181645699	-1.1725906855862906	4.429135427806402e-6	4.2483380930703556e-4	293	KDM1A negative-regulated
CCDC69	-1.47935017131672	-1.1167488584990966	7.937755216907981e-12	2.1691095011525326e-7	5423	KDM1A negative-regulated
ATG10	-1.4787038742160865	-1.4123028492840852	3.8108151999743524e-9	2.2376661965731493e-8	952	KDM1A negative-regulated
ARPC4	-1.4785570228307983	-1.1446396719557157	3.145799596218864e-11	2.781259858495937e-7	2932	KDM1A negative-regulated
VPS18	-1.4776049839031202	-1.1532313948303903	6.248286754161268e-12	7.914265562388421e-8	5832	KDM1A negative-regulated
SEPHS2	-1.4772363004216373	-1.169671159794719	1.9114990738677e-12	2.008163317450704e-8	30774	KDM1A negative-regulated
TUBA4A	-1.476332764212277	-0.714447416749482	4.5888542168746365e-11	0.0014950623346058906	2370	undetermined
MROH2A	-1.4763096639059283	-1.5766794176796004	1.4869898069387537e-8	1.756030425271689e-9	791	KDM1A negative-regulated
FAM110A	-1.4760047535886855	-1.1689125005261278	7.37600896413108e-9	7.05187104883048e-6	812	KDM1A negative-regulated
STPG1	-1.4756007626909584	-1.416634981062186	1.4723237184351993e-10	7.929424809685441e-10	2003	KDM1A negative-regulated
MED22	-1.4753443987097576	-1.2631019054124921	1.1955820025791652e-11	6.158201927113342e-9	4670	KDM1A negative-regulated
ANAPC15	-1.4725686456008258	-0.9355490950266954	1.0338356778751988e-9	1.2736939270750655e-4	1142	undetermined
RP11-130L8.2	-1.4722791598570615	-1.084674155360906	3.389719579185206e-7	3.235014666538902e-4	418	KDM1A negative-regulated
SLC43A2	-1.4717309780855279	-1.1623062754822004	8.041177653381764e-11	3.0680125716943955e-7	2243	KDM1A negative-regulated
RP11-706C16.7	-1.4716527054758282	-0.7163762378521916	2.7617092437712453e-5	0.06878273126647845	205	undetermined
CPB2	-1.4714582113307142	-1.799374228662328	1.7539168493744249e-10	6.203649919001721e-15	2226	KDM1A negative-regulated
SLC51A	-1.4707562514300854	-1.3982436965706555	1.87377598877546e-9	1.205213875752987e-8	1150	KDM1A negative-regulated
SCAP	-1.470654673416644	-1.0664346553815822	2.4755717777267814e-12	3.0517845954170373e-7	26176	KDM1A negative-regulated
C1orf74	-1.4705741528635603	-1.3617394965510912	2.8410370492568144e-5	1.386144194590438e-4	225	KDM1A negative-regulated
SPATA21	-1.470548481063563	-1.6582744798067637	9.13385890384825e-7	2.6016206023964593e-8	442	KDM1A negative-regulated
CENPBD1	-1.4666094552359874	-1.3167369673611244	3.4127127533257555e-8	8.2370906877714e-7	687	KDM1A negative-regulated
SLC25A14	-1.464644243033372	-1.3826210499202962	3.1475301686259115e-9	2.6447165079283245e-8	1045	KDM1A negative-regulated
ANGPTL6	-1.4642928039842842	-0.7934443375794806	1.774664099607557e-4	0.06817839593035929	143	undetermined
FAM21FP	-1.4640059096153226	-1.7826753286541024	0.002593418088743157	2.186541387936364e-4	111	KDM1A negative-regulated
R3HCC1	-1.4628434254966416	-1.0842540871411974	7.737305565621925e-11	1.4329677567522267e-6	2456	KDM1A negative-regulated
NDUFB2	-1.4620115577272108	-1.1325952022119765	6.196793668156749e-11	4.181715356946521e-7	2689	KDM1A negative-regulated
MIR3654	-1.4583493086116361	-0.8784231263740494	4.619399694213881e-7	0.004705250503713577	396	undetermined
LINC00909	-1.4583493086116361	-2.0743786478773556	4.619399694213881e-7	2.715295078704645e-13	564	KDM1A negative-regulated
GDPD3	-1.4583412954801709	-1.3509974569635155	3.9820123312125015e-11	9.895934779749397e-10	3494	KDM1A negative-regulated
PDZD11	-1.4578576222264683	-1.110910657031212	2.878435645942904e-11	3.8744618801939105e-7	3758	KDM1A negative-regulated
TFR2	-1.4568690387852847	-1.0415662006518893	3.617658785147014e-11	2.182349272395054e-6	3391	KDM1A negative-regulated
LINC00883	-1.456653628823042	-2.0330567112403632	3.553634263123459e-5	2.3340727266359586e-9	278	KDM1A negative-regulated
HSD17B14	-1.4554521135781633	-1.1327556917499952	5.402184779576661e-9	7.4215108940957816e-6	925	KDM1A negative-regulated
LINC00857	-1.4551075725157967	-1.5571579580430261	4.556325505346413e-9	3.5305388103928947e-10	1081	KDM1A negative-regulated
TMEM177	-1.4510950264931215	-1.2058971091325457	3.9280386587992584e-11	3.862935690372041e-8	3750	KDM1A negative-regulated
SLC29A3	-1.4497581995158322	-1.1537150856629086	2.6865657206952214e-11	1.0539511035572172e-7	4534	KDM1A negative-regulated
CTNS	-1.4489512247873855	-1.2202284463395168	1.2779824749403206e-10	6.712047288879261e-8	2403	KDM1A negative-regulated
MOB3C	-1.448775325021329	-1.2033018740323411	1.252367747027159e-8	3.1655248340000285e-6	819	KDM1A negative-regulated
CYP4F12	-1.448417307305106	-1.6090099989350555	4.780768274500755e-10	4.853216873492607e-12	1888	KDM1A negative-regulated
C2orf88	-1.447716112509395	-1.7142571343906492	1.1561519821433909e-5	9.069753104003521e-8	323	KDM1A negative-regulated
EFNA3	-1.4450075969696845	-0.015725937467150234	2.5451694485326705e-8	1	587	undetermined
COMMD1	-1.4448896459974023	-1.0008021831456178	5.521714321307002e-11	5.38102783282894e-6	3276	KDM1A negative-regulated
CASP1	-1.4445953214691885	-2.8952639784126357	0.005120995183938286	6.884606349436908e-12	159	KDM1A negative-regulated
ARVCF	-1.443066476274707	-1.1777226809974617	7.920944822062595e-12	2.0477143795943064e-8	14679	KDM1A negative-regulated
CIRBP	-1.44288751736737	-1.137142575761363	7.209071945927869e-12	5.594255467907135e-8	17527	KDM1A negative-regulated
PPP1R1C	-1.4427625394458348	-2.0639235074643296	8.307494357706601e-7	3.7043873028742214e-13	541	KDM1A negative-regulated
RIMS4	-1.4424598291144004	-0.7629213535456516	1.4540991806270964e-6	0.018419923016281804	339	undetermined
FNDC5	-1.4420941151984155	-1.275250257744499	3.245549819459133e-6	5.362765250484859e-5	348	KDM1A negative-regulated
GRB2	-1.4408656515545928	-1.105330315242707	6.874559287449988e-12	1.1787314529223475e-7	22599	KDM1A negative-regulated
DOLPP1	-1.4394758108268273	-1.1970243010081745	3.432190636333494e-11	3.258282166521737e-8	4747	KDM1A negative-regulated
AP003068.23	-1.4393273038842924	-0.8610836313000447	7.232900499882292e-5	0.03052056424977595	183	undetermined
FAM151B	-1.4392378815044093	-1.3741093294444249	0.001691433274773665	0.003978428991884122	112	KDM1A negative-regulated
COQ2	-1.4390212979322905	-0.9954119487516148	5.191783422605897e-10	1.913724428543731e-5	1663	undetermined
ANKRD24	-1.4378852660094144	-0.5957601083684381	1.723211224889659e-4	0.18663601442531966	142	undetermined
RND2	-1.435425746090526	-0.41330673061346185	9.721156992774355e-7	0.21003610990847194	345	undetermined
XPC	-1.4344704508048904	-1.2520820975505307	1.6079707988345688e-11	3.764995655566106e-9	8463	KDM1A negative-regulated
SULT1C4	-1.4333870286978247	-1.3389102497214151	6.134437956244995e-10	7.929284864812356e-9	1801	KDM1A negative-regulated
PTGES3L	-1.4317374236711458	-1.0907850463204654	6.51052464342868e-6	9.401118337981958e-4	296	KDM1A negative-regulated
UCK1	-1.4296689796729736	-1.1987758085297902	9.045088890528696e-11	5.835446048107137e-8	3335	KDM1A negative-regulated
TNFSF13	-1.4296148876090728	-1.2152818986238987	1.1731115956274879e-4	0.0014931184740358447	192	KDM1A negative-regulated
RP11-11N9.4	-1.4290368553279797	-0.8470771906705096	0.001195936569536334	0.09858531943008565	104	undetermined
HCAR2	-1.4284030263912435	-1.4084654043096143	5.549934843953346e-5	8.864424379530269e-5	225	KDM1A negative-regulated
RP5-834N19.1	-1.4272171180511533	-1.1553372510877618	7.307582288236809e-4	0.010191559982835982	133	KDM1A negative-regulated
KDM4D	-1.4268865677651401	-1.6879210090379948	2.768915100432312e-6	1.9430423751998903e-8	408	KDM1A negative-regulated
SUMF1	-1.4265989654768318	-1.1774125977548406	2.352732710485798e-11	3.2182771056459505e-8	7278	KDM1A negative-regulated
MCUR1	-1.4261645591359329	-1.6349597568915315	6.300066210622234e-11	8.494446918330183e-14	4775	KDM1A negative-regulated
CSF3	-1.4258897295182513	-0.728056971297728	2.9464273955255924e-4	0.10139172548243237	139	undetermined
CSRNP1	-1.4255313078724419	-0.9542020869633947	5.214105154541849e-11	1.042377920167908e-5	4498	undetermined
C19orf47	-1.4251999494830268	-1.1564220450017033	1.0948667775327823e-9	9.047381432853281e-7	1584	KDM1A negative-regulated
STKLD1	-1.4248786842636745	-0.6099188055795544	1.9927459228759252e-4	0.1451838786853172	154	undetermined
RBM4B	-1.4238429447750252	-1.5568513394195191	4.970348258503246e-10	1.1568262294798849e-11	2149	KDM1A negative-regulated
OAZ2	-1.4232049224922378	-0.9213068811218198	2.255293967258138e-11	1.3514467848583367e-5	7886	undetermined
GPR119	-1.4228061303086614	-3.1035759808508487	0.015604312452099778	4.3970962764981765e-11	117	KDM1A negative-regulated
CASZ1	-1.4216909317100301	-1.0363835488004933	5.550380373141581e-10	6.859371657187461e-6	1886	KDM1A negative-regulated
TIMM8B	-1.421116165781355	-1.242896135072242	3.6707179249256475e-11	7.555078406754705e-9	5896	KDM1A negative-regulated
GTF2H5	-1.420617330964367	-1.4301055053934488	1.0694991112321254e-10	8.438938582415347e-11	3810	KDM1A negative-regulated
THAP8	-1.4204765648208484	-1.396383332232397	3.4006440147931235e-8	6.459325158782527e-8	804	KDM1A negative-regulated
PORCN	-1.4203718761601867	-0.9785429139126763	9.206986678218474e-11	7.82815913437524e-6	3657	undetermined
RNF144A-AS1	-1.420336882961995	-1.8391563763993504	7.920873076261265e-7	7.661900015516133e-11	548	KDM1A negative-regulated
ZNF66	-1.4195857677386716	-2.1363321361586456	5.354181167206395e-4	2.934255158517659e-8	191	KDM1A negative-regulated
RP11-1151B14.2	-1.4193028662663016	-1.0442924291118332	2.2114918673565663e-4	0.010890325144593175	156	KDM1A negative-regulated
SLC48A1	-1.4183838797921562	-1.0312710689066495	6.882268923731632e-11	2.00799604174632e-6	4275	KDM1A negative-regulated
ZDHHC1	-1.4180788913732147	-0.8802244782742421	6.93895204289646e-7	0.0030618714568232406	423	undetermined
TRAFD1	-1.4170952662934708	-0.9791700499898789	5.238070657257861e-11	5.223525860494876e-6	5257	undetermined
GLYR1	-1.41672407096427	-1.383585831010092	2.381776114415079e-11	6.751972412978828e-11	10507	KDM1A negative-regulated
C8orf82	-1.416397318845678	-0.8943565298890876	2.262296366805944e-10	6.576409667783943e-5	2517	undetermined
ZFHX2	-1.4147903363203966	-1.4266594796420042	2.081196699095491e-9	1.6411507129992063e-9	1529	KDM1A negative-regulated
NDST1	-1.413481882839693	-1.3322406843184873	1.952888179439151e-11	2.407552703364128e-10	16292	KDM1A negative-regulated
ZBTB46	-1.4132927402183115	-1.0417631860684438	2.233025985541244e-9	1.280026869867171e-5	1350	KDM1A negative-regulated
CCDC171	-1.4132358268818737	-2.032018284312724	3.330989815024049e-4	2.2427687204218737e-8	220	KDM1A negative-regulated
MFSD5	-1.4118924096805703	-1.3286505950013854	9.872930365492973e-11	1.108571112485265e-9	4331	KDM1A negative-regulated
CCDC121	-1.4118519965517744	-1.7971933490065908	0.001312337428048475	1.157927526803596e-5	152	KDM1A negative-regulated
MEIOB	-1.4118519965517744	-0.7998218411679374	0.001312337428048475	0.11513092144594286	115	undetermined
ZC3H4	-1.410393161500385	-1.504415106830827	8.955392684498293e-11	5.3109446000098064e-12	4848	KDM1A negative-regulated
AP2S1	-1.409405892096909	-0.9230514305569988	3.051644510022435e-11	1.21067108109444e-5	9082	undetermined
TAS1R3	-1.409093085059695	-1.7841894828180556	0.006918610825792148	1.5654225320098963e-4	101	KDM1A negative-regulated
MFSD2B	-1.409093085059695	-2.2128509525579743	0.006918610825792148	1.5093945701173101e-6	118	KDM1A negative-regulated
TMEM254	-1.4081470024880012	-1.2121220051653914	1.98028921960378e-9	2.718633682101978e-7	1507	KDM1A negative-regulated
ZNF45	-1.4071109985508354	-1.9564398964282093	2.693463167255053e-7	2.581412949989065e-13	711	KDM1A negative-regulated
SECTM1	-1.4062682582945631	-1.3486401941350727	3.1646379728691738e-9	1.729458190902422e-8	1396	KDM1A negative-regulated
CPNE2	-1.4061889710185496	-1.0812809248874804	2.287349708052717e-10	1.087043299950557e-6	2958	KDM1A negative-regulated
LDHD	-1.4048584882402044	-0.9783974937055945	1.1022037186192883e-9	2.409127760696255e-5	1736	undetermined
CD163L1	-1.4043458279003143	-0.9077678938990423	3.318691947903664e-6	0.004132513329140764	339	undetermined
AC098614.2	-1.403359398337135	-1.455055600801616	5.532899377073944e-7	2.607886892847564e-7	520	KDM1A negative-regulated
ERI3	-1.403273763818179	-0.9434517269219945	7.816492433711245e-11	1.1262303463468389e-5	5233	undetermined
GPHA2	-1.4024329111617662	-0.6161408134414004	1.9239792484991683e-4	0.12850460796533128	159	undetermined
UGT1A9	-1.4021395876140954	-1.7342617142092118	0.0015873858980386634	6.441303108465779e-5	132	KDM1A negative-regulated
SLC23A1	-1.4016594289954862	-1.5336786579778698	3.0601744374483225e-7	1.8500900097686102e-8	617	KDM1A negative-regulated
ZDHHC12	-1.4004371996161806	-1.0379214931909957	1.8101129099899242e-10	2.1960896969161253e-6	3484	KDM1A negative-regulated
FAIM	-1.4003627558943421	-1.6266656566685935	5.719629211799798e-8	2.671374676964859e-10	857	KDM1A negative-regulated
SSTR5	-1.4001729959675737	-1.097414936765179	1.2620000160061407e-10	4.4476299874414326e-7	4286	KDM1A negative-regulated
TPGS2	-1.3989840621626337	-1.1729509602147155	3.842889533463241e-11	2.6967246850433733e-8	10878	KDM1A negative-regulated
NFKBIE	-1.3985396610177825	-1.0490804404625944	2.6806179570148296e-10	2.2266847167739656e-6	2987	KDM1A negative-regulated
RP11-434H6.6	-1.397935882330055	-1.4143907395139463	6.934567429321688e-4	5.613634885707619e-4	149	KDM1A negative-regulated
ARRB2	-1.3979300816735434	-0.9771768057199373	3.0066634489698214e-11	2.896432142078482e-6	16590	undetermined
NUDT8	-1.3975161372578297	-0.9114868706529412	1.6583949588574107e-9	9.859915187147373e-5	1600	undetermined
ABCC6	-1.3964457045498644	-1.455712286896995	5.5343158264795895e-11	8.75676977325357e-12	8425	KDM1A negative-regulated
RP5-935K16.1	-1.3955723789348122	-1.2867036127965055	1.1259421949688e-8	1.7910002188430367e-7	1081	KDM1A negative-regulated
MIF4GD	-1.395303003316409	-0.9384176031707611	1.0962176781995153e-10	1.3649364562082036e-5	4761	undetermined
TPRG1L	-1.3945366340072856	-1.2163219266382896	4.544465673297262e-11	8.511887352562946e-9	10561	KDM1A negative-regulated
GPR133	-1.39449526209153	-0.8423637727115929	0.0018299761435882622	0.10684532060372182	109	undetermined
SEPW1	-1.3932195251919246	-0.8325134765988682	1.1035147985632488e-10	1.0988922522592135e-4	4858	undetermined
MLLT11	-1.392702035830378	-1.1391819605224085	2.4747117674237805e-6	1.9984329814904222e-4	392	KDM1A negative-regulated
AC009299.3	-1.3919252109105733	-1.9659432534833057	6.581144799433556e-4	3.8988933958900653e-7	187	KDM1A negative-regulated
RPP25L	-1.3898959396667254	-1.0939388413081972	7.433451029242484e-9	6.986057003071671e-6	1174	KDM1A negative-regulated
AP1M2	-1.3898381672012858	-1.2647129886251278	6.803329855062396e-10	2.0469892007780645e-8	2464	KDM1A negative-regulated
CSDC2	-1.3887160335033173	-0.5164120754102691	1.0741326596807961e-9	0.026045592539435086	1774	undetermined
FAM86DP	-1.3877546749765377	-1.3346074326453756	5.896038951005057e-10	2.5854662876241176e-9	2692	KDM1A negative-regulated
RP11-326K13.4	-1.3876608802963128	-1.2328584470631874	0.0017086093580140386	0.006804463210821928	127	KDM1A negative-regulated
ALKBH4	-1.386906694008453	-0.9115776402791086	4.4400800133161655e-9	1.3762592439699246e-4	1322	undetermined
PLAC8	-1.3868387873070316	-0.7960936989729208	2.7057709828882596e-8	0.001904610407719201	833	undetermined
EID2	-1.3850485000518984	-1.3763017714806514	2.3103767571851876e-9	3.242646544670537e-9	1771	KDM1A negative-regulated
TIGD6	-1.384483809464306	-1.717749046314208	6.193877810317784e-5	2.982319798696676e-7	277	KDM1A negative-regulated
ACOT13	-1.3836929713432193	-1.1675541391514974	1.8020600832236408e-10	7.143099204859454e-8	4652	KDM1A negative-regulated
BTBD2	-1.38355443180013	-1.0112569617409846	5.754432102770895e-11	1.490467365464363e-6	11569	KDM1A negative-regulated
SLC9A3R1	-1.3830634214871536	-1.0208572427759817	4.0184261407487123e-11	9.22944653415604e-7	26684	KDM1A negative-regulated
MRAS	-1.3826185852557142	-1.570850039354918	9.249820077887691e-11	2.1811523403468544e-13	7962	KDM1A negative-regulated
EPPK1	-1.38214139869787	-1.1127768418207589	5.962616102606074e-11	1.22112261422181e-7	12015	KDM1A negative-regulated
JOSD2	-1.3816989924134666	-0.9271795742844037	1.649421014541837e-8	2.0942282553378916e-4	974	undetermined
RP11-326I11.3	-1.3816821865242708	-1.4649983612900532	0.0029988914407355132	0.001691433274773665	113	KDM1A negative-regulated
BOLA1	-1.3810844135283709	-0.9886937304376819	2.5014526929708793e-6	0.0012454609485211823	389	undetermined
LY96	-1.3810406719251187	-1.2276077172620268	6.113627891181903e-7	1.1527549073809846e-5	526	KDM1A negative-regulated
PSENEN	-1.3810325009413784	-0.578671999702162	5.028350964596354e-7	0.05046893647118644	475	undetermined
KRT37	-1.3809689054152006	-0.8058047796962898	3.220437367081702e-8	0.0015902377690794154	852	undetermined
ARPIN	-1.378136608271271	-1.4331933736958138	7.972878349733398e-10	1.7533539933654404e-10	2673	KDM1A negative-regulated
POU4F1	-1.3776056914504555	-1.4338325068876103	1.668069783056483e-7	5.694212987457544e-8	728	KDM1A negative-regulated
NEK8	-1.3774663991295106	-1.4938816650068907	2.1857408134555872e-7	1.540100033057371e-8	711	KDM1A negative-regulated
RP11-146F11.1	-1.3767740139845996	-0.5346581628933084	4.224997141580889e-4	0.23094662642780525	143	undetermined
RP11-384L8.1	-1.3766005098057792	-1.3665950587713551	7.720295607135084e-6	1.1021182692253486e-5	357	KDM1A negative-regulated
TIMP3	-1.3763323051853962	-1.0882432498660732	2.221233037843715e-7	5.6028602239888085e-5	641	KDM1A negative-regulated
FTH1P20	-1.375956150538531	-0.9927509495401587	8.967980987760583e-4	0.02369760836124206	132	undetermined
GS1-124K5.4	-1.3756746373399305	-1.0746176682154351	4.126411020876436e-7	1.0829659998818906e-4	558	KDM1A negative-regulated
LIN7B	-1.3729609585698994	-0.8230123603282127	1.3302598474793303e-8	8.841372603159874e-4	1055	undetermined
HPR	-1.372361457551865	-1.324665513326065	1.487487134394231e-7	4.621856062105338e-7	740	KDM1A negative-regulated
LSM3	-1.3715083493644145	-1.0833535788055788	2.1538519938595528e-10	4.972384876286608e-7	5104	KDM1A negative-regulated
SERPINF2	-1.370974717718995	-0.9838921875428429	5.551677547436489e-11	2.1439585267050235e-6	32207	undetermined
MICB	-1.3704005547071734	-0.9587249623290821	1.4318014171680702e-10	6.829477405907897e-6	6294	undetermined
LRRC20	-1.3693233079754537	-0.9286273858663349	9.882193222405844e-11	1.0346216509669814e-5	9718	undetermined
PTPN6	-1.3692872693435765	-0.8358298054773067	6.507322064964867e-10	1.7260713505574908e-4	2790	undetermined
SFRP4	-1.3691733496433462	-1.5169431217550722	7.980456053573415e-7	5.136664089790572e-8	570	KDM1A negative-regulated
KDF1	-1.3685036526327043	-0.743417954276673	2.930888847060466e-8	0.0034044448796674556	886	undetermined
ABHD11	-1.367999034051657	-0.9609893970097757	7.770391285757029e-9	6.359839695068804e-5	1290	undetermined
STOX1	-1.367284249319351	-2.3216105582192905	2.9908766281303187e-5	4.19936064575512e-14	405	KDM1A negative-regulated
ATP6V0E2	-1.3670059706496582	-1.16825996617074	9.070024486425696e-11	2.7530240269830203e-8	13072	KDM1A negative-regulated
CD99L2	-1.3668302361968905	-0.8992781123933132	1.7376520418717046e-10	2.5559615536604763e-5	5748	undetermined
ZBTB42	-1.3666221098383706	-0.9596048206641054	2.7761861482141333e-9	3.6430992353787504e-5	1725	undetermined
MFNG	-1.3662281196211405	-0.5848157746228103	8.675454297727805e-9	0.016154208889799022	1179	undetermined
ASNA1	-1.3658784390170007	-1.0509166507604817	9.820166217838784e-11	5.727668070329068e-7	11775	KDM1A negative-regulated
THTPA	-1.3656243922691251	-0.9216428732284808	2.3585144910624307e-9	6.591987239021525e-5	1786	undetermined
SCAMP5	-1.3649520775000907	-0.8904545285563887	9.221380474091093e-11	2.0893022390267298e-5	13217	undetermined
NEURL1B	-1.3642899059505966	-0.7421778390722527	7.729180832734093e-9	0.0020678130544463913	1243	undetermined
BCAS4	-1.3642387664228066	-0.6147308814301263	2.8542556744003883e-10	0.004483109674693146	4434	undetermined
COMMD4	-1.3641180732331897	-1.2263525656768737	2.5234978085845736e-10	1.240554168482038e-8	5470	KDM1A negative-regulated
VAMP8	-1.3638671406866718	-0.9465244984810665	1.2248826103080874e-10	7.194721708528001e-6	9139	undetermined
BPNT1	-1.363536216840168	-0.8788519697132787	1.9231498904086643e-10	3.890184261917757e-5	5701	undetermined
TRIL	-1.3630571995924223	-1.2892923403975003	0.0017086093580140386	0.004052845347051764	128	KDM1A negative-regulated
POLE4	-1.3629540734430834	-0.9279777775437906	1.427224796436722e-10	1.163077452594527e-5	7831	undetermined
GBP2	-1.3624350758857073	-1.1005853632348719	8.918130587360654e-10	7.586912917594767e-7	2768	KDM1A negative-regulated
NLRX1	-1.3623271400618215	-1.1136752380948447	1.5853574428068916e-10	1.588630728058012e-7	7480	KDM1A negative-regulated
RP11-390F4.3	-1.3621709303135467	-0.90840952271202	1.5619925398950754e-5	0.006799706492641015	302	undetermined
HPS1	-1.3620910970035573	-1.1396382819894315	1.7634536249357478e-10	8.862486801563287e-8	6830	KDM1A negative-regulated
UBBP4	-1.3606733606533612	-1.0376049981859263	3.816972827338017e-5	0.0031540812051905802	252	KDM1A negative-regulated
DNAJB2	-1.3588367702570667	-1.0337045567541263	1.2798885398882628e-10	8.996313138077514e-7	10830	KDM1A negative-regulated
RP11-182L21.6	-1.3583365439724828	-1.148198250770891	1.9515182994667195e-5	3.6920769916090753e-4	300	KDM1A negative-regulated
MEGF8	-1.3580027468718807	-0.6943670384460046	1.0379235922649389e-10	8.58461566054659e-4	15249	undetermined
FITM1	-1.3579650621534949	-1.375860198350138	0.00432458975603965	0.005758989137513887	102	KDM1A negative-regulated
THSD4	-1.3579650621534949	-2.2694307673562513	0.00432458975603965	1.0678848489506317e-7	139	KDM1A negative-regulated
GLS2	-1.357076309638787	-1.0520549253307654	5.9410435192024735e-8	3.393079370462026e-5	870	KDM1A negative-regulated
TECPR1	-1.3561911068406085	-1.024935047207129	2.661126771206547e-10	1.8225274363725303e-6	5405	KDM1A negative-regulated
PPCS	-1.3561076434885264	-0.8842830381384327	3.3160949355654024e-10	4.038132431677976e-5	4802	undetermined
C21orf119	-1.3556640990174118	-0.7522138507687502	2.2354831808801642e-6	0.013004158906184013	408	undetermined
PHPT1	-1.3554393935726718	-1.0068763151213624	1.2994552011935177e-10	1.6009308594707144e-6	12352	KDM1A negative-regulated
LINC00863	-1.3552507732843588	-1.2423873449498966	1.310316196915373e-7	1.7353848149245798e-6	789	KDM1A negative-regulated
PRDM11	-1.3535469173156542	-1.4676945887935906	3.810993983199735e-8	2.5444991228067953e-9	1095	KDM1A negative-regulated
TACO1	-1.3532075927231217	-0.989342162848337	2.7035394419897013e-10	3.7302374925993393e-6	5678	undetermined
ST5	-1.3530911635020095	-1.1650423826291614	6.151839097647388e-10	9.751793014739793e-8	3879	KDM1A negative-regulated
TM4SF5	-1.3524062254884894	-0.777960004476765	2.9325799125116834e-10	2.8251012035331746e-4	5151	undetermined
AMDHD2	-1.3507486222850498	-0.9304529665727309	2.215145301778731e-9	4.312879016827506e-5	2102	undetermined
PRKAR2A-AS1	-1.3499409728146525	-0.7457764526247944	2.373115093029301e-5	0.029508816667591684	265	undetermined
NMB	-1.3496765760977878	-0.9874906947830565	3.1796324727814876e-10	4.0373469124907965e-6	5408	undetermined
FAM98C	-1.349588669336663	-0.9282711416233407	2.660448390436643e-9	4.625219438366565e-5	2023	undetermined
RANBP3L	-1.3487988480396855	-2.4061797997345793	0.021118494650949796	3.1454071684780185e-7	105	KDM1A negative-regulated
CTNNBIP1	-1.3487594772964582	-0.9152306988707103	2.368176274210311e-10	1.6015442873739124e-5	7129	undetermined
AIMP2	-1.3481752788599062	-1.2406338055246209	5.68920471854469e-10	1.1440785676470903e-8	4392	KDM1A negative-regulated
CCDC106	-1.347634776387561	-1.0076134987880359	5.35102515204255e-10	3.3171915656394052e-6	4306	KDM1A negative-regulated
PHYHIP	-1.3444526335724822	-0.9448778233518653	9.014103063533153e-6	0.003065135008568422	335	undetermined
RP4-758J18.2	-1.3439475388943949	-1.133690671813179	1.9171171796604005e-9	4.308863591131859e-7	2566	KDM1A negative-regulated
LPPR2	-1.3435679037886095	-0.9096986153906308	2.6089854374276962e-9	5.853811115758103e-5	2131	undetermined
PARP3	-1.3434824064079114	-1.2099479629735927	5.455101177068446e-10	2.253228837294024e-8	4824	KDM1A negative-regulated
CTD-2325M2.1	-1.3421599347950885	-1.0978245878675532	0.003116237432728644	0.020792821955999307	114	KDM1A negative-regulated
AGPAT3	-1.34166457568443	-1.1713600349589577	1.7795586435857968e-10	2.334992734599799e-8	15559	KDM1A negative-regulated
RHBDD3	-1.341354330980792	-1.2390111378496926	1.5515511936395587e-9	2.5690189859179517e-8	2902	KDM1A negative-regulated
UGT1A6	-1.3401721825484545	-0.6626367415894958	1.671631754030725e-4	0.10081727995041814	181	undetermined
RAD51D	-1.3397626029111351	-1.2057986508506704	9.305652600459158e-8	1.7618376324621748e-6	901	KDM1A negative-regulated
HGFAC	-1.3388775519987886	-1.0436515373954747	7.103728156913517e-10	1.5140142875260334e-6	4234	KDM1A negative-regulated
BHMT2	-1.3384374039241902	-1.2119780198152925	3.910106844153783e-10	1.4216689239436192e-8	6354	KDM1A negative-regulated
IFT57	-1.3379239303980957	-1.6188397803427088	1.3373851046506602e-8	5.8594627259276416e-12	1648	KDM1A negative-regulated
CDKN2C	-1.3364406856678643	-0.689754239387684	3.8772028751333096e-9	0.0026075854777955704	1870	undetermined
NFS1	-1.336279972424445	-1.0210286092604703	2.701502460082872e-10	1.2751327315880513e-6	9733	KDM1A negative-regulated
IRF2BP1	-1.336269856232117	-1.0223989141825325	1.1303595488478905e-9	3.179691396619811e-6	3370	KDM1A negative-regulated
ICMT	-1.3352131900758437	-1.0096942556853892	2.0859117378714468e-10	1.3617206464850985e-6	16078	KDM1A negative-regulated
FAM109A	-1.3351526132593423	-0.9604410706468303	3.431089234350258e-10	5.870746376540362e-6	7445	undetermined
SLC8B1	-1.333399921785711	-1.0408098487873294	1.0553187931296331e-9	1.96127114984826e-6	3665	KDM1A negative-regulated
C9orf40	-1.3333351578266324	-1.0714283182228503	5.654340852495167e-9	3.134546790228847e-6	1867	KDM1A negative-regulated
PDGFB	-1.33136547500988	-1.0075207767148153	8.77806548894443e-7	3.062502528504822e-4	547	KDM1A negative-regulated
ZNF557	-1.3307909905236426	-1.7556689166686135	8.7431366908868e-6	1.7511657412779114e-9	455	KDM1A negative-regulated
EIF4E2	-1.3304432998895332	-1.06916804637831	3.349225942762634e-10	4.114300986272582e-7	9306	KDM1A negative-regulated
PECR	-1.3299283796129788	-1.1244193237535416	4.0964096665264333e-10	1.1924520743369026e-7	7563	KDM1A negative-regulated
CKMT2	-1.329273326851065	-0.8870118186965128	1.513003337473444e-5	0.006377765321170748	316	undetermined
MLYCD	-1.328472252320447	-1.1356422778331992	4.022326966187957e-8	3.179681182152307e-6	1143	KDM1A negative-regulated
NAGK	-1.3283118238926581	-1.2116662858073792	9.128545019162409e-10	2.23659446414108e-8	4659	KDM1A negative-regulated
ADAM22	-1.328263675961778	-2.023166207388747	1.676679012200675e-8	8.713728315177212e-18	1856	KDM1A negative-regulated
SIRT2	-1.3274794402804369	-1.0053056933329598	5.601003545358988e-10	2.544586230134404e-6	5801	KDM1A negative-regulated
NDUFA3	-1.3259506704482604	-0.8563917755563561	4.6083946009054806e-9	1.6888638759390322e-4	2035	undetermined
TM2D3	-1.325837408476634	-1.216307889337097	5.752708144686566e-10	1.2825434311191082e-8	6247	KDM1A negative-regulated
CNIH3	-1.3251565117949602	-0.47259615614176764	0.0010239763367060435	0.35007450084236	127	undetermined
AARS2	-1.3250680241539627	-1.126243431720983	1.1402007463465925e-9	2.191153246585668e-7	4166	KDM1A negative-regulated
C12orf76	-1.3247524142302423	-1.0735159877030869	9.98317008310265e-10	7.404011439354649e-7	4445	KDM1A negative-regulated
ALG1	-1.3243211912224053	-1.2629098410831339	8.773279151988724e-10	5.114409029312447e-9	5158	KDM1A negative-regulated
IL32	-1.3236878868370823	-0.9791875408532154	2.3495831605723875e-10	2.3862787067751296e-6	32245	undetermined
KANSL3	-1.3234632864738036	-1.3733548813866512	3.603375267209347e-10	8.061795540071922e-11	12275	KDM1A negative-regulated
WBSCR27	-1.322708019220669	-0.7105219743465372	5.592482945715289e-7	0.010080090206181969	587	undetermined
PLEKHG4	-1.3216627452382217	-1.1416122722155277	1.4089511641450444e-9	1.6522011235421338e-7	3930	KDM1A negative-regulated
DTX3	-1.3216383922372101	-1.1259143725369618	3.3801562201330005e-9	4.865418248343307e-7	2569	KDM1A negative-regulated
TATDN2	-1.3213765879697594	-1.3673359525785183	5.607960552362397e-9	1.788517106011735e-9	2219	KDM1A negative-regulated
ODF3L2	-1.3212911918052632	-0.15599133086707465	2.2857933971585473e-4	0.7661758614642359	174	undetermined
TRIM54	-1.3202929807061001	-0.9572584463405182	8.559132575948475e-4	0.018998018563418713	154	undetermined
SPSB2	-1.3201622253585614	-0.6880440853577008	2.327791761357098e-8	0.004287864065150987	1233	undetermined
ACACB	-1.319930341809925	-1.3838698391253068	4.114078792208331e-9	8.267304842075208e-10	2538	KDM1A negative-regulated
GPX1	-1.3195218252499674	-0.9475551894853995	2.6614975830272653e-10	4.9344454629864805e-6	32063	undetermined
SPDYC	-1.3188413279604239	-0.5927887478629552	1.7924901433853596e-8	0.013265867612937316	1290	undetermined
PPP1R12C	-1.3186533346018368	-1.1341436337181805	5.194064884354515e-10	8.597318205930735e-8	8419	KDM1A negative-regulated
RNF157-AS1	-1.3181465254030609	-0.5775955352471586	6.413773699702836e-4	0.17244172946451816	147	undetermined
LDLRAP1	-1.3177719856932126	-0.927643988235544	2.507079311903977e-9	2.720807491497236e-5	2909	undetermined
GRINA	-1.3175685543437203	-1.0364134285927535	4.642701189717415e-10	8.748110197287374e-7	9913	KDM1A negative-regulated
TBC1D19	-1.3165995437005307	-1.7914312644971282	1.3596207058749678e-4	5.626629905981656e-8	287	KDM1A negative-regulated
RTN1	-1.3161616388232913	-1.5514266986812058	6.077418499728981e-4	2.9258194112290064e-5	197	KDM1A negative-regulated
NUDT1	-1.316040470430201	-0.6365725028631677	8.942961439042991e-9	0.00597324875644011	1651	undetermined
AKNA	-1.3144162762350926	-1.012115350318534	2.6738423227809493e-9	4.62686299166501e-6	2987	KDM1A negative-regulated
HMGN2P3	-1.3143207384722233	-0.36549652916537395	4.6044888103446947e-4	0.39792324761742304	152	undetermined
UBE2D4	-1.3143144034862748	-1.0952441414289602	1.1302229930806467e-6	7.176839319793566e-5	563	KDM1A negative-regulated
SLC38A3	-1.3142880712595841	-0.978208258890731	1.3199797094770564e-9	6.378105432543191e-6	4336	undetermined
AP4M1	-1.314035074367973	-1.1555969791450014	5.233339262009815e-8	1.895272284346486e-6	1164	KDM1A negative-regulated
LINC00339	-1.3138976436729546	-0.8080038820077567	3.156946447083494e-8	7.93749964485106e-4	1190	undetermined
STAG3L4	-1.3132858637336537	-0.9741359041461223	7.851748595148218e-8	8.030586908787842e-5	1001	undetermined
GPATCH3	-1.3100545401159596	-0.9410317803670398	2.898952096258879e-9	2.0598020947200102e-5	3019	undetermined
OGG1	-1.3099484532907517	-1.0663705439781475	1.3858962746082845e-9	8.101632210581713e-7	4658	KDM1A negative-regulated
TOLLIP	-1.3094964553508797	-0.9815350231889763	5.016148414864361e-10	2.8351043854691786e-6	12670	undetermined
TM7SF2	-1.3094667713114228	-0.9393248960819901	6.581629288198208e-10	8.741402587274928e-6	8314	undetermined
CDK5R1	-1.3091683694705116	-1.2689896027022984	4.948890681649467e-7	1.246462106346353e-6	735	KDM1A negative-regulated
RTBDN	-1.3079333758718694	0.03396457081242066	0.0019205692675669937	0.9999999999999997	105	undetermined
ABCC11	-1.3071238113408923	-1.152762334952039	1.655249432939129e-7	4.300170208602726e-6	899	KDM1A negative-regulated
JAGN1	-1.3067815705186345	-0.9707473280885213	1.6131300899899402e-9	7.4063755946132435e-6	4381	undetermined
NGRN	-1.3056675636095676	-0.9887515342567558	1.1618064243404416e-9	4.060880458941667e-6	5279	undetermined
RP11-617F23.1	-1.3040465234519196	-0.9569406080528101	4.544859380337632e-7	3.134578550567452e-4	688	undetermined
CBY1	-1.3037872683304323	-0.7834290264833044	2.7968967127054654e-8	0.0010178635453450642	1344	undetermined
HIST1H3H	-1.303605160962129	-1.5585448923685585	3.934724650941747e-6	1.9120146652865234e-8	544	KDM1A negative-regulated
MPC2	-1.302930590833791	-0.7752113997912494	2.7994366020831602e-9	4.277828132900476e-4	3145	undetermined
MSTO1	-1.3025179524460755	-1.3523992635136568	1.4979294751514897e-8	4.2322256941204385e-9	1885	KDM1A negative-regulated
GPRASP2	-1.3024827822459044	-1.5933874219728335	9.63880348602072e-4	4.880429741363297e-5	176	KDM1A negative-regulated
FADS6	-1.302359953767775	-1.0828031031799852	4.3434653304664287e-7	3.471193078281743e-5	743	KDM1A negative-regulated
SLC2A14	-1.3020033963996707	-1.1659191413146428	2.0504486216224723e-9	7.813403465212289e-8	4341	KDM1A negative-regulated
MIR1199	-1.3017769311969958	-1.1550367747159604	1.1328901784563764e-7	2.8582940542971896e-6	1032	KDM1A negative-regulated
C22orf39	-1.3010705601136234	-1.0246111647913754	3.318388385962543e-9	3.3133814678270825e-6	3171	KDM1A negative-regulated
C8orf49	-1.3009636658982013	-1.0086646184193993	0.0010801596507370465	0.012305270627485381	155	KDM1A negative-regulated
POMGNT1	-1.3006513882228707	-0.8424096996367177	6.678216743762775e-10	5.795943108991949e-5	11654	undetermined
PLEKHG6	-1.3003368985685408	-1.0298834363358442	1.033410103910795e-9	1.2689171443297347e-6	6854	KDM1A negative-regulated
CERS4	-1.299664966486239	-0.9869801977228815	8.333324118896133e-10	2.9077975701896886e-6	8956	undetermined
ZC3H12A	-1.2983647264638507	-0.9024556117421019	1.2196695489170986e-9	2.3054863102741228e-5	5951	undetermined
CTD-2263F21.1	-1.2982705770503442	-0.7051598553054641	7.623546175590332e-4	0.0900805795069078	156	undetermined
SLC6A4	-1.2981524762112937	-1.2819089408140596	7.263666034517244e-9	1.143680288312158e-8	2496	KDM1A negative-regulated
CXCL16	-1.2979791259150444	-0.9220264125214451	6.662690628968952e-10	1.0391046237048123e-5	13866	undetermined
RNASEH1-AS1	-1.2974885832166483	-1.0619127646886035	5.216527430555926e-9	1.8121539655236211e-6	2689	KDM1A negative-regulated
AGAP2	-1.296742620401279	-1.1046659539190335	1.6521156138029038e-6	5.2886842250359065e-5	581	KDM1A negative-regulated
C1orf233	-1.2962496994179866	-0.6624514738484949	3.4329481641562297e-6	0.025220726300606344	439	undetermined
ZNF32	-1.295843306051674	-1.1266460990191567	3.430098621976476e-6	6.4347946835775e-5	498	KDM1A negative-regulated
PDRG1	-1.295425401201443	-0.8908811860733523	2.6068936401389167e-9	4.101133461435544e-5	3842	undetermined
CCNJL	-1.2944069438934287	-0.8616545862514727	2.893388966099323e-7	8.844596663151957e-4	794	undetermined
FICD	-1.2943194533422258	-1.1939534504572435	3.004690014821177e-6	2.076018837177675e-5	534	KDM1A negative-regulated
INTS5	-1.2942845758199573	-0.8842342729721488	7.544128844548415e-8	2.7842665750510247e-4	1110	undetermined
FLYWCH2	-1.2932074480776825	-0.6449902624492786	1.131808352078444e-8	0.004817537085295636	1900	undetermined
AMZ2	-1.2931937528003001	-1.1635125123773882	7.714493601236536e-10	2.9426695266784794e-8	14551	KDM1A negative-regulated
FAM222A-AS1	-1.2930383629697102	-0.2354683369327848	2.479535475323567e-4	0.6200378705200088	169	undetermined
PBLD	-1.2927510319852564	-2.267085470995642	8.027965126798132e-7	7.121935328167395e-19	983	KDM1A negative-regulated
L3MBTL2	-1.2926960075724878	-1.2949071998434873	7.815164879349276e-9	7.955204046489957e-9	2522	KDM1A negative-regulated
TAB1	-1.2917785354784637	-0.9360244535428677	2.264863300358308e-9	1.4328317873092253e-5	4536	undetermined
ASB16	-1.2913839870493555	-1.0921871164969494	2.6944606293591685e-4	0.0022759866995925126	217	KDM1A negative-regulated
MPND	-1.2911472152286423	-1.054909936940256	1.2589203576305729e-8	3.823794036338511e-6	2022	KDM1A negative-regulated
MGST3	-1.2909939056101325	-0.6367252517255071	2.4730232642016878e-9	0.0032396502603239817	4143	undetermined
EHD3	-1.2908000184068877	-1.4050462732071636	0.005263784604776296	0.0029988914407355132	108	KDM1A negative-regulated
ACYP2	-1.287892033551935	-1.0007011336266	1.3787309057978342e-8	1.1293183586894263e-5	2011	KDM1A negative-regulated
IL12RB1	-1.2878543908151328	-0.7602190803437747	0.005258179901858975	0.13238273635654754	103	undetermined
MTTP	-1.2877796469817686	-2.187030360698972	2.0895048307271286e-7	3.2355920739719777e-19	1365	KDM1A negative-regulated
SNRNP25	-1.2876156059753354	-0.9446834454508548	1.85911812745021e-9	1.0114780043317135e-5	5398	undetermined
EFNA4	-1.2873598046898722	-0.7191873936846088	4.594738608859787e-8	0.0027415431980457234	1275	undetermined
PMS2P4	-1.2866237585941425	-1.0159001791579874	0.00372541536601705	0.030000331028607417	116	KDM1A negative-regulated
TRAPPC3	-1.2861339097060907	-0.9138722632925618	1.3543377062954167e-9	1.5574811364300657e-5	7759	undetermined
MRPL54	-1.2855558754029743	-0.7945472552947493	1.251393853147549e-8	5.009666966941917e-4	1990	undetermined
VRK3	-1.2845962456847115	-0.9204848797075185	1.9346591253958024e-9	1.6464908329896355e-5	5586	undetermined
SYT7	-1.284512023617115	-0.9120579760508245	3.1856867552395136e-8	9.989731432994742e-5	1533	undetermined
CLDN19	-1.2839972212791868	-0.9124583384199624	8.224399371453876e-9	4.524714269809578e-5	2540	undetermined
CCDC71	-1.2837105898387546	-1.059380456328478	1.585706298487802e-8	3.231837815963095e-6	2000	KDM1A negative-regulated
PDE6C	-1.2836269889141423	-1.4543493247880823	0.0017889904718062825	3.1785533896349066e-4	153	KDM1A negative-regulated
EPB41L1	-1.2834155317312221	-1.1227084226717607	7.754558277804602e-10	6.793896112494622e-8	33769	KDM1A negative-regulated
ACAD9	-1.2833532741140194	-1.0846174276810836	2.202050575909656e-9	4.416645854081713e-7	5359	KDM1A negative-regulated
COX20	-1.2829705153546718	-1.2136621186556504	4.2232594301421096e-5	1.2273475037528079e-4	332	KDM1A negative-regulated
C14orf159	-1.2828225293063875	-0.8652459948234467	6.37279870856994e-9	9.226490829348874e-5	2850	undetermined
DEPDC5	-1.282194206267691	-1.4118689134078513	1.2879258842228527e-8	4.0175822760415737e-10	2409	KDM1A negative-regulated
TSPAN7	-1.281964884155251	-1.0163511949897628	2.425557996578826e-5	0.0012256781284845626	334	KDM1A negative-regulated
TTR	-1.2816788477072663	-0.7177008465552543	2.8606580333047677e-9	8.469476076378588e-4	4526	undetermined
ZDHHC16	-1.2816330090900006	-0.9895514193761836	2.1387583229948733e-9	3.686309391212841e-6	5595	undetermined
AP5B1	-1.2814353821284838	-1.0273405143382373	1.1815244359780636e-8	5.1199421826197755e-6	2265	KDM1A negative-regulated
C9orf172	-1.2809430700704663	-0.8298583918706601	5.467968487194895e-7	0.0017222612890393193	717	undetermined
FOXN3-AS1	-1.280739251782695	-1.0238755824458776	0.0010152400939820961	0.012497245420639813	161	KDM1A negative-regulated
GPX1P1	-1.2803279720224976	-0.93034656383852	2.37503759539881e-9	1.4663150267511679e-5	5190	undetermined
ADAM11	-1.280263521560411	-1.235498175906249	1.598719707044111e-5	4.173859088847699e-5	395	KDM1A negative-regulated
CSRP2BP	-1.280102976504638	-1.4702142285370352	1.5241635780388654e-8	9.210368985093455e-11	2327	KDM1A negative-regulated
DPEP1	-1.2798425724779743	-0.9239336857384685	3.997615553218348e-9	2.110472344019549e-5	3903	undetermined
ELP6	-1.2796971814675646	-0.7420338137015644	6.844375500108141e-9	8.134721963357186e-4	2772	undetermined
MSX1	-1.2796584842300216	-1.1006964986007712	1.4520673263457915e-8	1.162513486557419e-6	2157	KDM1A negative-regulated
ADCK2	-1.2794862423051192	-0.7513892205943801	9.220301389888022e-9	8.025920891742604e-4	2411	undetermined
SPOP	-1.2783934993107338	-1.4833056921028593	3.842379062232955e-9	9.746423494739096e-12	4802	KDM1A negative-regulated
TRMT2B	-1.278029492279494	-1.2608553806432978	5.3629556271303226e-8	7.940295966938495e-8	1507	KDM1A negative-regulated
MARCH9	-1.27646067735263	-0.7468311232303629	1.56779610360677e-8	0.001051987939516979	2028	undetermined
TOB1-AS1	-1.2763875957489705	-0.12637749810735768	2.029439148908991e-4	0.7772174552099421	186	undetermined
GIP	-1.2755258570751429	-0.49229708474563366	1.2303785566312764e-4	0.1878665528708831	216	undetermined
LINC00662	-1.2744811800442974	-1.2820125869673684	2.33672254608573e-7	2.2242676730866353e-7	1019	KDM1A negative-regulated
HDHD3	-1.274169787999447	-0.9510486952636952	1.335599957341167e-8	2.305023397798153e-5	2342	undetermined
MOB3A	-1.2732060410386574	-0.9606950489853944	5.904603825634544e-9	1.135006717433858e-5	3413	undetermined
NCAPH2	-1.2730503687217767	-0.9127038256537029	2.4040971134473692e-9	1.810174236036329e-5	6177	undetermined
LINC00116	-1.272641911525861	-1.1724211395911042	3.644137809244824e-8	4.4461450520687196e-7	1681	KDM1A negative-regulated
MAG	-1.271622318188115	-0.6292429028311963	1.1308501582465824e-5	0.044064243384765084	362	undetermined
AC025335.1	-1.271075424816782	-1.4031478823078902	7.99506209737027e-6	9.405610797422289e-7	485	KDM1A negative-regulated
DCAF7	-1.2707447975520811	-1.2448419050570236	1.1814042146677633e-9	2.5036495323880013e-9	27990	KDM1A negative-regulated
RFC2	-1.2696270008912407	-1.0668227318867316	6.540955456547302e-9	1.095998019490439e-6	3536	KDM1A negative-regulated
TMEM150A	-1.2691845993041548	-1.172314686556275	8.484507728204496e-9	1.0091275715251508e-7	3218	KDM1A negative-regulated
PSMD5-AS1	-1.2688513875027805	-1.4153568539343853	9.578570059348332e-7	3.867322281147462e-8	801	KDM1A negative-regulated
PI4KA	-1.2682515675510166	-1.2288242581412443	1.4250132482120297e-9	4.41563761181839e-9	19168	KDM1A negative-regulated
RRAGC	-1.267649771418328	-1.2502707891829439	1.5277482852534977e-7	2.598255122149525e-7	1171	KDM1A negative-regulated
RP11-160O5.1	-1.2676367960062078	-0.836949317934548	1.5429760086134532e-7	6.92597866738104e-4	1057	undetermined
BPGM	-1.2674370842978586	-1.1825457529161962	1.074868411195776e-7	7.755509963947865e-7	1269	KDM1A negative-regulated
CITED4	-1.2672006979433552	-0.12968735958835048	7.184049472246183e-8	0.6086149224613706	1138	undetermined
TBC1D2	-1.2649779978732234	-0.9843597328420349	7.28246989720936e-8	3.08708965086363e-5	1399	undetermined
TGFB1I1	-1.264219320738559	-0.9266930972310334	9.511577160090179e-9	2.541513961879031e-5	3031	undetermined
RP11-392P7.6	-1.2638924217880734	-1.2347372129425158	1.3117115079731665e-5	2.8440205794274493e-5	420	KDM1A negative-regulated
C1R	-1.2638123198980162	-1.0371863921419167	3.1966726124868554e-9	1.1409465475693604e-6	6202	KDM1A negative-regulated
MYBL2	-1.2614004756137107	-0.890190427451468	1.4996018586320847e-9	1.7644760804752235e-5	29124	undetermined
EFNB3	-1.2607350662074257	-0.8309720454240188	0.003161753983820941	0.0714483163708721	122	undetermined
DHFRL1	-1.2604870218106472	-1.861480629965592	8.064425102385134e-7	1.896254016788998e-13	968	KDM1A negative-regulated
SRR	-1.2603129100447206	-1.0039865192906252	1.0625581006934227e-6	1.1419856559628608e-4	718	KDM1A negative-regulated
BCDIN3D-AS1	-1.2599153125202873	-0.920082175326285	0.006804463210821928	0.06849381710459272	106	undetermined
DCAF11	-1.2597860408281532	-0.8271637875938824	1.6210468873683976e-9	6.661626028788845e-5	25131	undetermined
PKIB	-1.2596574751692853	-1.3381303746018542	1.405265176188033e-7	2.444008869665427e-8	1282	KDM1A negative-regulated
RPS6KA1	-1.2594166719456206	-0.8159817755811959	2.0111026648657494e-9	9.317779012348454e-5	13758	undetermined
RNASEH2C	-1.259400098136974	-0.8083231772144281	1.4900009223484954e-8	2.8716769463393854e-4	2523	undetermined
RP5-1011O1.2	-1.2591875930721637	-1.3101711431153842	0.006944527285031245	0.006944527285031245	104	KDM1A negative-regulated
FAM43B	-1.2589558512382826	-0.8449964891566486	2.352633731950004e-7	6.318976230383971e-4	1001	undetermined
RNA5SP283	-1.2587461990866733	-1.6766625080621333	0.010118434239227606	4.0054172283432367e-4	109	KDM1A negative-regulated
DMAP1	-1.2585584401600758	-1.1091305114880095	5.792650438358723e-9	2.79568173052029e-7	4686	KDM1A negative-regulated
LARGE	-1.258502442906831	-0.9735679466703736	2.803617131083279e-9	4.031155566359272e-6	8446	undetermined
CPQ	-1.2578568515055106	-1.1046829774742792	4.032493331294113e-9	2.3425955249093722e-7	5911	KDM1A negative-regulated
ZNF821	-1.2576277040824195	-1.1004514506327896	7.602916669815998e-6	1.1143867481279593e-4	482	KDM1A negative-regulated
ST14	-1.2572988103830522	-1.2278307964187845	1.017959887107758e-5	1.584757939929298e-5	479	KDM1A negative-regulated
ENG	-1.2562335957894601	-0.8390576881200577	2.0994624672479676e-7	6.562232629210976e-4	1023	undetermined
BAK1	-1.255853843125787	-0.959547722329915	3.3568547401020067e-9	5.940905895200726e-6	7349	undetermined
PPCDC	-1.2556525776930423	-0.9870791054960248	5.316488404153522e-8	2.1560681838791743e-5	1623	undetermined
TMEM91	-1.2554798430885168	-1.0340458664380248	2.53173978731031e-5	7.348020830667188e-4	371	KDM1A negative-regulated
BBS5	-1.255198513291883	-1.4792925316225174	3.3125538920744813e-7	1.4896009107209076e-9	1097	KDM1A negative-regulated
PARP16	-1.2551830912784598	-1.1315724832345055	1.2545900777910883e-7	2.122401174598065e-6	1299	KDM1A negative-regulated
DSTNP2	-1.2550278683434077	-1.167693788109259	1.5386355453185819e-6	1.0738154563591555e-5	676	KDM1A negative-regulated
TBX6	-1.254712692146627	-0.8755536739116382	1.8991836184907199e-006	0.0011943349412210458	608	undetermined
TADA3	-1.2532122211849759	-0.8603415824276157	2.463641084460505e-9	3.872957467287783e-5	13124	undetermined
ACBD7	-1.2531532953440883	-0.6346265215982054	8.741755437701358e-5	0.05614665382665345	273	undetermined
SIRT3	-1.253049770541911	-0.9527624002822912	9.079725217708743e-9	1.2400862816661547e-5	3715	undetermined
HDDC3	-1.2528159511849806	-0.8624241242761084	4.588078809302834e-8	1.807963914143141e-4	1688	undetermined
NR2F6	-1.252797889335977	-0.8940266910028825	3.6974660663208306e-9	2.4517160125094417e-5	7130	undetermined
TBC1D13	-1.252574576234409	-0.95378902168734	4.650932674352945e-9	7.926937518934906e-6	5698	undetermined
MIR4458HG	-1.2523164838155407	-1.472292003987674	9.853065046200637e-5	3.722965673386838e-6	319	KDM1A negative-regulated
SLC36A1	-1.2518152501874371	-1.5504215076355412	2.018722147228091e-8	4.07060340798847e-12	2954	KDM1A negative-regulated
RABGGTA	-1.2514937861803757	-1.109309575129754	4.798353475973126e-9	2.0812924873812857e-7	5926	KDM1A negative-regulated
TRAF3	-1.2509688020664047	-1.3114815864012344	4.3876007108226e-9	7.948045743618834e-10	6969	KDM1A negative-regulated
PRR3	-1.2501261253456841	-1.0709180353801342	1.9037760997763462e-6	5.5130858896193434e-5	651	KDM1A negative-regulated
MAGEH1	-1.2488436102716678	-1.0666332441645747	1.9548954682683774e-5	3.184389286056087e-4	412	KDM1A negative-regulated
SLC25A33	-1.2480223752591826	-0.9459943652243015	3.952778486445425e-9	7.708227999586746e-6	7841	undetermined
DMTN	-1.2476816147597016	-0.7962627342682055	2.7028118114265558e-9	1.3394869355521882e-4	14961	undetermined
NAT1	-1.247395843709332	-1.7263812959682188	5.211970850359368e-4	5.22113384418542e-7	252	KDM1A negative-regulated
PTGER1	-1.247395843709332	-0.3177702349832146	5.211970850359368e-4	0.501896069394969	174	undetermined
TXNL4A	-1.246831462126182	-0.8649020752344224	3.369260872510867e-9	3.8161010014532887e-5	10216	undetermined
FTCD	-1.246801460432011	-0.8473601617168441	4.036622394662633e-9	6.0542639845474514e-5	7783	undetermined
SALL2	-1.2465712179751314	-0.8967506630063055	1.3444274727901084e-8	4.349535033254009e-5	3194	undetermined
IL17RA	-1.2465575783866611	-0.9831952360156555	1.151866078236811e-8	6.820894121636925e-6	3585	undetermined
GLYCTK	-1.2462855933241692	-1.1930213613813379	2.098802118423141e-8	8.248919832803457e-8	2728	KDM1A negative-regulated
SHKBP1	-1.245892872737767	-0.7513006212980414	3.03895239896996e-9	3.2262959687449216e-4	12710	undetermined
MYOM3	-1.245743514339349	-1.0216999754038345	3.5956703487650127e-9	1.2180485306289487e-6	10040	KDM1A negative-regulated
ZNF576	-1.2444335712734396	-1.1505909981714424	5.080866617465062e-7	3.789265814543738e-6	940	KDM1A negative-regulated
RP11-395A13.2	-1.2437481206419954	-0.9028104407749714	6.982990296968555e-5	0.005890427426995357	302	undetermined
DOK4	-1.2436125885558857	-0.886537971402406	2.8091132729383688e-9	2.052710072183483e-5	18844	undetermined
NDOR1	-1.2428547389206916	-0.9683556762184024	2.603224039602946e-8	1.486458071024403e-5	2447	undetermined
ZWINT	-1.242348556525898	-1.3167023798840058	8.18887069949684e-9	1.0237620424896823e-9	5385	KDM1A negative-regulated
RP4-591C20.9	-1.2419584351843256	-1.2269876416276442	9.386739689590819e-7	1.3331959245990577e-6	859	KDM1A negative-regulated
XRRA1	-1.2418594461599772	-1.0678435212907655	3.228645248875579e-8	2.049231227465607e-6	2273	KDM1A negative-regulated
TUBB4B	-1.2417806179430415	-0.9902265072731506	2.463189233069596e-9	1.768328285602878e-6	43021	undetermined
TLDC1	-1.240092953250633	-0.7039253194704111	1.691711645175175e-8	0.0014383366352590918	2945	undetermined
PLA2G4C	-1.2397367493547753	-1.2896080080774834	1.3091473771429367e-6	4.79835987885118e-7	799	KDM1A negative-regulated
TMA7	-1.2394788748630796	-1.1922664369770415	2.9255262709668517e-7	9.106405064976776e-7	1142	KDM1A negative-regulated
C20orf96	-1.237839674362142	-0.9555942417068048	1.4112642923634476e-8	1.1776065088939779e-5	3531	undetermined
NAA60	-1.2376098775593918	-1.0159210064367385	2.8643120655468856e-7	2.7493378820438986e-5	1126	KDM1A negative-regulated
JSRP1	-1.2374085460305966	0.0836827248077245	4.216447355354512e-6	0.7953237420452949	455	undetermined
SLC2A6	-1.2373743728279383	-1.1201925493783091	1.3875972299593589e-8	2.821826874647118e-7	3739	KDM1A negative-regulated
HOXC13	-1.237317165161542	-0.7968675340488152	2.124125261537824e-6	0.003176521654217877	641	undetermined
WIZ	-1.2368567949456766	-0.9056000759729952	6.848183204472336e-9	2.149073456464196e-5	5877	undetermined
CDKN2AIPNL	-1.2365019808114774	-0.7180224585730778	1.5912817074577657e-8	0.0010540470293781286	3180	undetermined
C17orf67	-1.2362165811684933	-0.9035040036922831	2.121724997796745e-6	8.108817011082769e-4	633	undetermined
LAGE3	-1.2359012441242232	-0.8885426896667581	5.193292216576075e-8	9.780791081347563e-5	1934	undetermined
SYT11	-1.2357349089548613	-1.2514316059889998	4.184957374915342e-8	2.8438804499476692e-8	2340	KDM1A negative-regulated
VWA7	-1.2354919537093882	-0.8383825898834524	1.9698636261338362e-7	5.142128077654858e-4	1197	undetermined
PIP4K2B	-1.235485097265427	-1.1865330683472861	1.4071219469921029e-8	5.222514955100389e-8	3998	KDM1A negative-regulated
SPRN	-1.235475916427829	-1.059179446923651	1.6055927447362586e-5	3.0146160010423767e-4	435	KDM1A negative-regulated
RP11-58E21.3	-1.2350179419374003	-1.5106298051110372	0.004406530979807106	2.6018067587879e-4	139	KDM1A negative-regulated
MRPL57	-1.2346477308527848	-0.9224415447817527	7.839034654466916e-9	1.583433573378629e-5	5478	undetermined
SPATA2	-1.2343953252618773	-1.1796435723695895	6.366784596524067e-9	2.8529664019092245e-8	7370	KDM1A negative-regulated
MPPE1	-1.2342480635182176	-1.073898981630605	5.3797797399585835e-8	2.3364828444982447e-6	2021	KDM1A negative-regulated
HLA-F	-1.2340820057810133	-0.6478055419889115	2.2208416885856668e-5	0.03551104039939103	376	undetermined
ARMC5	-1.2334021242568773	-1.0160989575990667	3.8556128904304625e-7	3.064932244840154e-5	1074	KDM1A negative-regulated
PRMT6	-1.2333218503584267	-1.4489879529298704	5.91577923000895e-8	2.0273528550098714e-10	2188	KDM1A negative-regulated
CTD-2260A17.2	-1.2333215251484182	-1.4952443223060632	0.00619366343693322	4.6760238154860723e-4	131	KDM1A negative-regulated
CAHM	-1.2333215251484182	-0.7604393640020269	0.00619366343693322	0.1416248487242373	107	undetermined
SURF2	-1.2332604587992833	-1.240765742245099	7.579508751356498e-7	6.791891826373232e-7	934	KDM1A negative-regulated
LGALS7B	-1.232691456640522	-0.8691844278528577	4.18612364023745e-6	0.0017648565233825543	560	undetermined
INPP4A	-1.2318580638368168	-1.5853805105334524	6.8872971249060305e-9	1.214528919048098e-13	8249	KDM1A negative-regulated
TFPT	-1.231163401557508	-0.9143567721468133	4.4578706207042127e-7	2.1552476450441865e-4	978	undetermined
NDUFA7	-1.2310516714976256	-0.7417398882153254	2.4650785042840178e-8	8.449661486481099e-4	2690	undetermined
NCS1	-1.230242875598508	-0.8068883892889761	1.3551969429618518e-8	1.9267571789881072e-4	4078	undetermined
DUSP28	-1.2301444094703649	-1.578395372231044	1.4046451393876405e-4	5.695188398257416e-7	328	KDM1A negative-regulated
CNPY2	-1.2299155937264123	-0.9631515129226748	6.10550255053404e-4	0.011586735237905689	187	undetermined
POU2F2	-1.2299155937264123	-0.4105358464971584	6.10550255053404e-4	0.3797356733769229	165	undetermined
RHOC	-1.2294500651651366	-0.862507641162186	4.533524759177709e-9	3.566076895888357e-5	15053	undetermined
SLC5A2	-1.2292889287340762	-1.7569335201227636	0.006318435364072438	4.7769230264021375e-5	127	KDM1A negative-regulated
FAM201A	-1.2289451993922391	-1.060986724135678	4.110502867973459e-6	8.511897600515954e-5	613	KDM1A negative-regulated
CYP20A1	-1.2284375373965029	-1.515871878358396	9.681988818733962e-8	4.458217443178126e-11	1940	KDM1A negative-regulated
IMP3	-1.2277472557370064	-0.9655687717239578	7.00634161494458e-8	2.5166606622971486e-5	1867	undetermined
ACAD8	-1.2270538068068535	-1.2275384969081602	1.4020991926371272e-8	1.3664800810636356e-8	4769	KDM1A negative-regulated
STK19	-1.2259890439170513	-0.8150456893156948	4.6991042363330396e-8	3.1181175703754474e-4	2163	undetermined
FAM86JP	-1.225899355791459	-1.3992229798859441	2.6039553382181207e-5	1.193430127278696e-6	450	KDM1A negative-regulated
BCL7B	-1.2257462815993647	-1.003728190644895	1.7264119316978496e-8	3.958054361737018e-6	3875	KDM1A negative-regulated
HEXA	-1.2256961902753527	-0.8426515605533788	2.3950229587767388e-8	1.2507870771995616e-4	3124	undetermined
ARID5A	-1.2250949095399168	-1.0679987442188597	5.469450331652525e-8	2.254990741588921e-6	2178	KDM1A negative-regulated
UNC13B	-1.2245512986265206	-1.3294523273222842	6.396335843149379e-9	3.1482072476508337e-10	11180	KDM1A negative-regulated
HKDC1	-1.224294399301058	-1.1522996266878929	7.640163660136358e-9	5.355661512962689e-8	8232	KDM1A negative-regulated
VPS37C	-1.2242172807925185	-0.8749756865001279	1.497176610410374e-8	5.225827039328422e-5	4259	undetermined
FBXW9	-1.2235038460112986	-0.9468367557590939	9.985774174155586e-8	4.2248304408634875e-5	1670	undetermined
CDK2AP2	-1.2229009940811681	-0.9144483206977009	9.06018942393077e-9	1.6662227900504923e-5	6562	undetermined
BRMS1	-1.222773537586183	-0.9492770082557126	7.12581029775129e-9	6.620032970059295e-6	9150	undetermined
CTD-2201E18.3	-1.2225078370386966	-1.516361017346548	3.915377630443874e-5	2.2873953983427239e-7	430	KDM1A negative-regulated
TIMELESS	-1.2224756808365047	-1.1182423189957633	6.3789456109607854e-9	1.0489343905414055e-7	11708	KDM1A negative-regulated
RFXANK	-1.221959954855656	-0.7875065863632194	2.5480901943098157e-8	3.381876502562789e-4	3085	undetermined
FUCA1	-1.2215748407593705	-1.0241456617002105	7.537731433079695e-9	1.2099751424359262e-6	9004	KDM1A negative-regulated
SPATA24	-1.2209959547421136	-0.6477512346763229	1.6022661051406647e-6	0.013561191461776617	708	undetermined
COPRS	-1.2203282999199299	-0.8697215384241527	2.5060115666354656e-8	7.160843227475575e-5	3230	undetermined
MOGAT3	-1.21986310790155	-0.8611459025641671	3.098609198945444e-8	9.630823183242942e-5	2866	undetermined
TMEM98	-1.2192224053076786	-0.8846260204781665	7.995504939189826e-9	2.689395892939381e-5	8761	undetermined
OGDHL	-1.2189687882479034	-0.7490714074833996	1.502190805874237e-7	0.0014824151059970132	1436	undetermined
TMEM164	-1.2186111243266478	-0.8926175595501312	1.0482024578982026e-8	2.6824492560858003e-5	6310	undetermined
FAM86EP	-1.2184792036204446	-1.3649935511112117	5.227511637424011e-5	5.4751400812749625e-6	375	KDM1A negative-regulated
ACSBG1	-1.2181455582723963	-0.5425304488229666	4.6313416931035044e-6	0.05523897297044988	534	undetermined
PCDHB2	-1.2176350212620202	-1.41796658769797	4.651785370151508e-6	8.989746808923516e-8	663	KDM1A negative-regulated
SPRYD3	-1.2170031434436017	-0.9023072306098425	9.793548921762826e-9	2.0366997491153977e-5	7225	undetermined
LHFPL4	-1.2168582897985292	-0.8559961973388642	0.002699153244406768	0.045118742510125084	133	undetermined
SPN	-1.216003939954714	-0.5227950382431821	1.0643724874663457e-7	0.02444061524700629	1616	undetermined
PIGBOS1	-1.2144359287199928	-1.063026654710747	2.1220333550403287e-6	4.335287358652435e-5	744	KDM1A negative-regulated
UBE2L6	-1.2132214909941557	-0.7905661690087602	1.1450893063697735e-8	1.9344763681263606e-4	6577	undetermined
TRIM26	-1.2128962868879343	-1.0079097688804182	3.101397362088975e-8	4.368663376766496e-6	3281	KDM1A negative-regulated
DHCR7	-1.212077862469897	-0.920623553969533	5.953535255155071e-9	8.940708534004741e-6	32731	undetermined
ZNF890P	-1.2119402692480736	-1.110262861014104	0.005161861201630976	0.011720469322035302	129	KDM1A negative-regulated
C1orf106	-1.2117936594794458	-1.0954191586802453	3.699935318423848e-8	6.8574738053589e-7	3114	KDM1A negative-regulated
C6orf57	-1.2110630018686297	-0.31151533815827753	4.450887849651676e-7	0.2225880851124622	974	undetermined
CLU	-1.2108429593042336	-0.8892199724435331	6.290864471168451e-9	1.796474400754476e-5	29232	undetermined
ARHGAP44	-1.2107665364973745	-0.7976048271097538	4.0732268779783487e-7	0.0010224010611763052	1128	undetermined
TTLL11	-1.2101807721878497	-1.0842311649907663	1.3118886828263906e-4	8.942783454927933e-4	294	KDM1A negative-regulated
ART5	-1.2099931769033236	-0.25446693345004734	3.3559425976853306e-4	0.5345366053923039	196	undetermined
DACT3	-1.2096854089182567	-0.1262786729960085	0.0013077566521346024	0.8264520193176313	145	undetermined
FTSJ2	-1.2092399681757762	-0.9077510919912752	6.436154710448931e-8	5.1640594034924454e-5	2298	undetermined
PLA2G6	-1.2081369458214162	-0.84142190947109	4.3529528621515493e-7	5.193970677054488e-4	1139	undetermined
RBBP9	-1.2078323437534146	-1.2991524946664457	1.463700946935998e-8	1.1603648082266476e-9	6713	KDM1A negative-regulated
TMEM14B	-1.2074024532065266	-0.7310788907668834	1.7432849161954744e-8	6.428047558757783e-4	4897	undetermined
RGN	-1.206856568686325	-0.9835204877611985	5.29899407825465e-8	9.721375781348735e-6	2664	undetermined
CHRNA7	-1.2059132488823467	-1.08128754543974	0.007955833429284584	0.01853874844039161	115	KDM1A negative-regulated
CSTF2T	-1.2058340699467993	-1.2418248603335844	2.700907377702539e-7	1.1845825835947902e-7	1493	KDM1A negative-regulated
SNX8	-1.2057274367682829	-0.9271867965195929	1.1804975063268632e-8	1.1022403637947868e-5	8565	undetermined
VOPP1	-1.2053143402813054	-0.8603853800585105	9.382526857332007e-9	3.855554009662679e-5	13084	undetermined
RP11-452L6.5	-1.2046926078615772	-1.0255542577773242	1.1141056840279191e-4	0.0013713423975659212	314	KDM1A negative-regulated
UBXN11	-1.2045204824576081	-0.8864719449077078	5.4770198131758976e-8	6.825019102296414e-5	2597	undetermined
C17orf59	-1.204267588731817	-0.4829410329616643	1.9287200389804355e-6	0.06861753256027639	718	undetermined
CASP8	-1.2038661926017031	-1.3759558134187388	2.8127062210866345e-8	2.349267117302314e-10	4658	KDM1A negative-regulated
FAH	-1.2036972876176109	-0.8782313670637816	1.4670179287251717e-8	3.450332073799285e-5	6788	undetermined
DLL3	-1.203686205280342	-0.39654811072325596	9.552733994795339e-6	0.1827766409254027	483	undetermined
SPDYE3	-1.203617239923687	-1.142994335690562	2.208253411180248e-5	5.917778441504191e-5	473	KDM1A negative-regulated
PCDHGB2	-1.2031531432065665	-1.159983311450204	7.395464419221428e-4	0.001016861587483225	215	KDM1A negative-regulated
RP11-35N6.1	-1.2029704014586948	-1.6477876044213113	9.64205985936142e-6	6.468929380140662e-10	666	KDM1A negative-regulated
TTC12	-1.202792975755759	-1.286502897147447	1.929339463895211e-6	3.599833987659692e-7	857	KDM1A negative-regulated
SMTNL2	-1.202382155764616	-1.2589093162323934	7.731972460708646e-5	3.7228244759897364e-5	375	KDM1A negative-regulated
RP4-794I6.4	-1.2020360105202552	-0.6965135821314401	3.518078408863772e-6	0.009605707401011285	636	undetermined
TRAPPC1	-1.2019958856171296	-0.8101780253084093	1.4858283010272302e-8	1.3024900185783087e-4	6957	undetermined
GPX7	-1.20143019105001	-0.9544118691138777	2.1292210998223156e-7	4.2691681360322033e-5	1569	undetermined
EMILIN2	-1.2011167129985219	-0.6907518620836094	8.98655307694112e-7	0.0055997924725351474	935	undetermined
GAL3ST4	-1.2010019942339238	-1.554788035549432	7.3488588308293e-6	4.0324805693334884e-9	682	KDM1A negative-regulated
CLUHP3	-1.2004146623460552	-1.2151939379550798	5.302878834860635e-8	3.891334943778526e-8	3057	KDM1A negative-regulated
C21orf2	-1.1999330342761145	-0.7973146523156964	1.1410220831165738e-5	0.005096121448217127	497	undetermined
TMEM107	-1.199504754770626	-0.9246368121006067	1.85347649709722e-5	0.0012856276529251373	464	undetermined
HAUS8	-1.1993742917543306	-0.803644205854902	9.297581139731816e-8	3.6045392319318417e-4	2126	undetermined
METTL10	-1.199303849223895	-1.4083249182075492	1.559045739469849e-4	7.81929890979134e-6	322	KDM1A negative-regulated
PLA2G4D	-1.1990580611142143	-0.39369500289049064	8.787969845966886e-4	0.3876503577622889	168	undetermined
TMEM191B	-1.1987389856854838	-0.829333985057258	8.655313844573045e-5	0.009208492577491236	316	undetermined
ARHGEF25	-1.1983437776590853	-0.6625937931453201	6.602024044681625e-8	0.0029912084559672947	2446	undetermined
PNMA1	-1.1983152949025786	-1.1482321142465801	2.1489464253892078e-8	8.120504250337437e-8	5613	KDM1A negative-regulated
ISCA1	-1.1979160000916016	-1.5662791503771603	5.079774151987578e-8	1.2472440704415054e-12	3602	KDM1A negative-regulated
TMEM99	-1.197769094261061	-1.2246083391284064	1.3872464486002535e-7	7.16283520488586e-8	2031	KDM1A negative-regulated
UBAC1	-1.1977307369641805	-0.7924079650612023	3.367585780837412e-8	2.5942418338743416e-4	3872	undetermined
RP11-230B22.1	-1.1974291335526799	-0.8567547538026947	1.0465875823577709e-4	0.007427219964848787	312	undetermined
TOMM40L	-1.1968670708437168	-0.9360939848093529	3.862727071282736e-8	1.66602844970847e-5	3742	undetermined
FAM174A	-1.196310792876189	-0.4981602849057379	4.2139313905943063e-7	0.040331154282759164	1149	undetermined
SLC29A4	-1.194722851455331	-0.7605538757765704	2.5392555245873016e-8	3.995314722932344e-4	4740	undetermined
AC012487.2	-1.1943861246681493	-0.7864681455998732	0.001226001905184978	0.04769477863392167	171	undetermined
SLC5A11	-1.1943861246681493	-1.5748593379646225	0.001226001905184978	9.019512343514242e-6	214	KDM1A negative-regulated
RP11-410L14.2	-1.1941877647524157	0.17071932301371515	0.0034238051334198783	0.7881867019660512	108	undetermined
C17orf58	-1.1941459439441817	-0.9863649892516737	1.0489053550924362e-7	1.2058880094180719e-5	2191	undetermined
GSTA1	-1.194078897520926	-1.7656038282981041	7.501793619053354e-7	1.662089106523545e-13	1368	KDM1A negative-regulated
PAPSS2	-1.193171316852314	-1.0784532815362604	1.6003930719659648e-4	7.626385625008671e-4	311	KDM1A negative-regulated
TRIM16L	-1.192735162281953	-0.9897949686779169	4.947907701378813e-6	2.20248248279145e-4	638	undetermined
C19orf60	-1.1926721347904459	-0.7002683099775225	1.1279527028312407e-7	0.0019663428341070675	2001	undetermined
SERPINA4	-1.1923783387457305	-0.7097904831327239	4.8984407739878486e-8	0.0011844626878504305	3207	undetermined
HS1BP3-IT1	-1.1916365326365042	-0.9029147198861063	2.330382163693758e-7	9.726906453098737e-5	1586	undetermined
SYS1	-1.1913606389363385	-0.9191605231362021	2.3128071674794402e-8	1.596430035087863e-5	5919	undetermined
KLHL25	-1.191213395599337	-0.6900725095410589	6.438232086472343e-8	0.0018391881501508922	2760	undetermined
MEA1	-1.191148602908157	-0.7880276250650466	2.3615858029289995e-8	2.1753308344401895e-4	5636	undetermined
PRRT3	-1.191054384141661	-1.75254233023563	3.229251747526873e-4	2.5289746538360187e-8	321	KDM1A negative-regulated
NLRC5	-1.1897664640328072	-0.8793215779474927	4.5210323032514773e-7	2.3480853930900878e-4	1263	undetermined
GGT1	-1.1897046507884863	-0.74966969176877285	1.745085768715839e-8	3.656946816471951e-4	8746	undetermined
CCDC53	-1.1896669315403177	-1.0705632469207575	6.235217166492898e-8	1.1765545071230505e-6	3097	KDM1A negative-regulated
ENTPD1-AS1	-1.189151005236301	-1.4283609278442224	4.0512306742396584e-4	1.1600707172816586e-5	281	KDM1A negative-regulated
CRB3	-1.188673819677108	-0.9451155660357281	5.908303886207211e-8	1.692323788993089e-5	3154	undetermined
TMEM117	-1.188404068220332	-1.9448145959924357	3.065613675791813e-6	7.18238800433431e-15	1031	KDM1A negative-regulated
ADCK4	-1.1882812391706115	-0.7705482005956883	8.028437178984756e-8	5.338099558363605e-4	2593	undetermined
SLC35F6	-1.1880249509916643	-0.9520739678049341	2.045789331979965e-8	6.721352946120855e-6	7744	undetermined
NFYC	-1.1865558847892939	-1.318187409009246	3.562247973250676e-8	9.941836573656024e-10	5232	KDM1A negative-regulated
UNC93B1	-1.1864861630119616	-0.5947904105049496	5.225976382427434e-8	0.006293351326731671	3349	undetermined
HCG18	-1.185548844154119	-1.1863307217992283	6.268273425514592e-5	5.044128487705958e-5	411	KDM1A negative-regulated
PIGP	-1.1850829208853813	-1.0869866885536419	3.6061337032500505e-7	3.3756205288139693e-6	1490	KDM1A negative-regulated
NDUFB1	-1.1845493103371878	-0.7500952989063858	1.7106513478288022e-7	0.0010891926280443842	1821	undetermined
RCL1	-1.1833934701521611	-1.1700348396244802	4.0980202847440104e-8	5.969508704537068e-8	4779	KDM1A negative-regulated
FAM84B	-1.1828724889328908	-1.7526940485710292	3.2739012830262744e-5	1.4933178206393643e-10	570	KDM1A negative-regulated
ZNF584	-1.1823644843875956	-1.1148552886155427	1.514365961838318e-6	5.784254889526226e-6	996	KDM1A negative-regulated
C1S	-1.1820740918108221	-1.3019006471624803	1.853570416804466e-8	6.341719810581406e-10	13248	KDM1A negative-regulated
POLR2I	-1.1817898771815922	-1.0551297482779394	2.0449523519573087e-5	1.6492206121733656e-4	490	KDM1A negative-regulated
CCNB1IP1	-1.181625486874184	-0.7420110712074746	1.723833076785399e-8	3.730168497523677e-4	13886	undetermined
RP11-231P20.2	-1.1812796097740714	-1.0189911721216482	9.84701682031122e-5	9.438252854119487e-4	336	KDM1A negative-regulated
PSMB10	-1.1808062062082914	-1.1379211880705962	3.6920769916090753e-4	5.817780588766316e-4	270	KDM1A negative-regulated
MRPS36	-1.1800051523936381	-1.1319927483165357	1.8606650249226118e-7	6.012134891118631e-7	2051	KDM1A negative-regulated
RP11-505K9.1	-1.179955087957853	-0.942131384435778	0.0011506452785985282	0.014061184985477607	183	undetermined
SLC25A4	-1.1793330309557037	-0.9595928645155574	8.141795484310302e-8	1.281059119741909e-5	3034	undetermined
CHDH	-1.1792855701300118	-1.362328339522058	2.2027412361566097e-8	1.167595406382981e-10	11165	KDM1A negative-regulated
SNX12	-1.178061252853014	-0.8939682694575886	2.205595501796887e-8	2.0595040821245464e-5	10377	undetermined
NIPSNAP3B	-1.1779741705875015	-1.1741268451156932	0.010191559982835982	0.008781508411289048	117	KDM1A negative-regulated
MGAT2	-1.1779741705875015	-1.5190378930856323	0.010191559982835982	3.5419020435584767e-4	130	KDM1A negative-regulated
PRSS36	-1.1773008548100874	-0.047879704797679785	2.1981889371861999e-4	0.9358932558453245	232	undetermined
PDK2	-1.1765456920749877	-0.9943762283982776	2.9893437505620803e-7	1.544187961878479e-5	1727	undetermined
MAGEE1	-1.1764167511586334	-0.79385665045798	4.143639425727123e-6	0.0025597401193035376	692	undetermined
MUTYH	-1.1752173614613544	-0.43031211343884174	3.0704388112793493e-7	0.06703698291664727	1492	undetermined
PCCB	-1.1748885138616598	-0.8487492116269996	1.957161487327869e-8	4.6060149456862606e-5	16574	undetermined
INAFM2	-1.174796232319708	-0.837166994631585	8.169193724597722e-6	0.001973197428696794	622	undetermined
ZSWIM4	-1.174194746206159	-0.436160438577451	3.342725799583626e-7	0.06495916297914688	1477	undetermined
C1orf56	-1.1740226438950587	-0.8547084646589048	5.610533172704144e-6	0.0011878847151526675	684	undetermined
GLDC	-1.173588009435152	-1.0118205346252487	1.9426983247103354e-8	1.205249927721669e-6	19782	KDM1A negative-regulated
C3orf70	-1.1731759827628574	-2.083259176856648	2.835250867429563e-4	6.8646632441480314e-012	388	KDM1A negative-regulated
SNX24	-1.1728893116364194	-1.5263188272994448	3.289894595171515e-7	2.585792981168189e-11	2018	KDM1A negative-regulated
FJX1	-1.1726226756710647	-0.9727356703628814	6.64032299091094e-7	3.9713778015753606e-5	1317	undetermined
MON1A	-1.1723211637193356	-1.0797715508855386	4.6251232063882767e-7	3.90827512732719e-6	1519	KDM1A negative-regulated
NUP210	-1.1712902213911398	-0.938267312561607	1.7630343927183026e-8	5.854796977698118e-6	41893	undetermined
FLJ44313	-1.1711552997422505	-1.4698948553333353	0.00433437849677175	1.8262191958711945e-4	156	KDM1A negative-regulated
PET117	-1.1708996005952812	-1.1721563671078794	7.042057937558607e-5	6.593519483073858e-5	414	KDM1A negative-regulated
PARS2	-1.1706616366192357	-0.5939139976684179	1.9129605255861286e-6	0.020186389136690807	855	undetermined
TEKT4P2	-1.1703281091958213	-0.7006076206193608	1.704298700694534e-7	0.001839022461198167	2129	undetermined
PCDHA7	-1.1701813059912438	-1.0721925661756069	0.002156652269622403	0.006790354050099391	170	KDM1A negative-regulated
NSMCE1	-1.169180856693082	-0.6019755028693428	3.780860011363198e-8	0.004567281939334899	6103	undetermined
CTD-2267D19.3	-1.1685308592676928	-0.799976088942233	5.071526715293594e-7	6.714744340085791e-4	1388	undetermined
CC2D1A	-1.1683990048856807	-0.8917353975986135	3.8260738492885154e-8	2.637822741209164e-5	6607	undetermined
RP11-448A19.1	-1.1681127586097286	-0.9690978526424332	1.4418921038240762e-4	0.002265509367413783	318	undetermined
AMZ2P1	-1.168015473463912	-1.0185655442372306	5.257316312379873e-7	1.258599175475332e-5	1523	KDM1A negative-regulated
GFI1	-1.1675878119555072	-1.0960768849456801	1.9387502420639762e-7	1.0106839773928792e-6	2320	KDM1A negative-regulated
AGBL5	-1.166542783340392	-0.7918005525201782	2.5649799374349553e-8	1.4638691966457895e-4	14349	undetermined
DZANK1	-1.1660796427583116	-1.432476738735424	5.823186780550445e-5	5.897611873889168e-7	461	KDM1A negative-regulated
KRT10	-1.165904199753938	-0.6654754755435246	1.8989477859660804e-7	0.003178571602186353	2103	undetermined
NBL1	-1.1653432652635585	-0.4152655954230607	1.4174933157310047e-6	0.10296445157734212	913	undetermined
CCS	-1.1645564670341757	-0.7334302730203528	5.306727722147521e-8	6.114333220501845e-4	4921	undetermined
NMNAT1	-1.1636481471061573	-0.7954637561040964	6.859527480813265e-7	7.651695593062365e-4	1320	undetermined
RPA2	-1.1632413296671356	-0.9833789456506886	5.466131108441879e-8	4.306948885076691e-6	5260	undetermined
ZSCAN16-AS1	-1.1628684911345795	-0.785485936469497	8.107801834420571e-5	0.010263829919091232	373	undetermined
SYNE4	-1.1623092890605027	-0.9118331602856343	3.050822157316055e-7	6.490185344608323e-5	1893	undetermined
OCEL1	-1.1618701147414765	-0.6548843962965433	1.318244472614449e-7	0.003009219433731389	2750	undetermined
RPP25	-1.1614371898143954	-0.3473956082062225	0.0065729892145703645	0.5277530476336144	106	undetermined
GATA4	-1.1611429226668257	-0.9214748580261968	4.919156660829322e-8	1.4731766785296895e-5	6166	undetermined
RING1	-1.1606219531815938	-0.8793203701574811	6.099483235096238e-8	4.149511889648895e-5	4908	undetermined
SLC39A11	-1.1604210422538084	-0.8614574560440792	9.281588916862316e-8	7.451185066314536e-5	3694	undetermined
CCDC85C	-1.1604132273698828	-0.8559664819494018	3.4640824197156384e-8	4.471571753883933e-5	10634	undetermined
CCDC30	-1.159968730005342	-2.188569475654496	0.015645121699227337	2.3603321777261832e-7	138	KDM1A negative-regulated
C3orf33	-1.159806109943608	-1.3921400568615747	1.3363735295051514e-6	5.68336565069457e-9	1273	KDM1A negative-regulated
ZSWIM7	-1.159734470284546	-0.8358093758801071	1.8975227653785902e-6	7.390870978846219e-4	978	undetermined
FCGBP	-1.1595811204210458	-0.9884886576985632	2.0914330204772024e-7	1.031172921265429e-5	2401	undetermined
PIM2	-1.1594153829951699	-0.7340862445599822	1.504731605779994e-7	9.108884282202566e-4	2655	undetermined
MANEAL	-1.1590523525786807	-1.067515308241113	3.587882686811096e-7	2.9969222362384633e-6	1883	KDM1A negative-regulated
PXN-AS1	-1.159006309682779	-0.8440290964126511	4.204403035426931e-4	0.01368510019913286	254	undetermined
MBLAC1	-1.1573914373803438	-0.7627578939059891	2.503457795359743e-4	0.02100404646924321	272	undetermined
MAP3K10	-1.1566469272980564	-0.7508457716835694	6.38469815422501e-8	4.4650053655126057e-4	5032	undetermined
FBXO31	-1.1563800713808172	-0.719583396696037	3.0956031399008286e-8	5.317085064406936e-4	18135	undetermined
PGAM1	-1.1563777192958364	-0.9024278031218059	2.6665517684258414e-8	1.3042594781674264e-5	38583	undetermined
CYP2R1	-1.1559825008955436	-1.047723261774962	5.810837749834023e-6	4.220405909924267e-5	771	KDM1A negative-regulated
CTD-2621I17.3	-1.1557853469270747	-0.8698867835726402	0.009213888214293859	0.0656553082944467	113	undetermined
SCRN3	-1.1554552402976954	-2.0356180940428357	3.386886528956127e-5	3.327268263939089e-14	672	KDM1A negative-regulated
RP11-254F7.2	-1.1553325342480358	-0.5096787141931051	0.002480876378545155	0.2744339677317452	153	undetermined
DUSP13	-1.1548615256117154	-0.6339406538998535	4.5376164850438086e-7	0.006035607662934699	1626	undetermined
TIMM10	-1.154411634557295	-0.7750209417822291	1.0121175047889594e-7	3.5061637532038853e-4	3812	undetermined
SHC2	-1.1539796791570787	-0.7897484935170349	9.848428141039389e-8	2.679787046661299e-4	3889	undetermined
RP4-756H11.5	-1.153624660236544	-1.0193167898966748	5.529172908310002e-4	0.0025569696458016687	253	KDM1A negative-regulated
SIPA1L3	-1.1521818934147918	-1.1554458344264587	6.11971542063345e-8	5.7021665489757926e-8	6672	KDM1A negative-regulated
LINC00665	-1.1519214705464704	-1.2063843830479202	9.198119499930651e-4	5.449687962430558e-4	234	KDM1A negative-regulated
RASSF4	-1.151818755604057	-0.9501282112081586	5.069178321585475e-8	6.736859196076115e-6	8286	undetermined
DHX58	-1.1517963903790827	-0.7163758738117182	6.367005867009591e-6	0.005933130660635945	708	undetermined
RP5-984P4.6	-1.15110754633311	-0.86453510786255094	0.002674050645942852	0.033970524547784105	160	undetermined
SSUH2	-1.1508376876825204	-0.8612801263961868	3.6924450295202045e-8	3.533652487749429e-5	17063	undetermined
C14orf169	-1.1507516491657115	-0.8912792077957975	1.6365488604271483e-6	2.5798670007385786e-4	1096	undetermined
SLC12A5	-1.1507242688501944	-0.6306351867262533	6.963473610624378e-4	0.08077314349980466	224	undetermined
ENDOG	-1.1505568379153555	-0.44662731804542743	9.170702325822749e-6	0.10079070094706365	613	undetermined
HIST1H1C	-1.1503463162072223	-0.56358887007548	6.194385459623706e-7	0.016080979687027153	1466	undetermined
REEP6	-1.1502740802027234	-0.6938237626437928	6.609694248777797e-8	0.001109943513479888	5726	undetermined
MPV17L2	-1.1498502295067892	-0.8819672869080522	1.1883289840739234e-7	4.7959735143448116e-5	3837	undetermined
ZNF768	-1.1485486559525466	-0.7869593314533068	7.576301259823644e-8	2.280121632055631e-4	5271	undetermined
APTR	-1.1482220609562095	-1.060043960885277	1.4343747694992288e-6	1.0427098304237128e-5	1201	KDM1A negative-regulated
RPL13P5	-1.147637782071521	-1.042790913488266	1.6567584348648864e-4	6.300117149621644e-4	347	KDM1A negative-regulated
ATG4D	-1.1474291105601084	-0.8220930054062633	1.243266559659915e-7	1.5301995544618027e-4	3777	undetermined
SEMA7A	-1.1469471910532931	-0.7902623677192774	4.2529182584849167e-008	1.4926890731201822e-4	14941	undetermined
CNDP2	-1.1465787240140821	-0.9751862714152015	4.0433877563355804e-8	2.8669702672936816e-6	18890	undetermined
CHFR	-1.1462765994397655	-0.8619315861838757	6.363053709842008e-8	4.6312905480336605e-5	7154	undetermined
PTRHD1	-1.1458282789989074	-0.5756085573528068	4.856109328254953e-6	0.025740009121964162	767	undetermined
TADA2B	-1.1453783039714536	-1.0372469651138758	1.378543661404783e-7	1.953565172645127e-6	3719	KDM1A negative-regulated
TMEM185B	-1.1446279892259754	-0.8699127456372272	1.7092163523209603e-7	7.205638504690898e-5	3145	undetermined
SLC25A11	-1.1446111166580029	-0.6963265166501732	8.5228658108134e-8	0.0011212258474342296	5061	undetermined
CAPN10	-1.1444058278231233	-0.6900712771389909	7.451339012112878e-8	0.0011633924629427274	5936	undetermined
OXER1	-1.143731574469969	-0.9270354916599269	3.7652649620585004e-5	9.960196136822967e-4	474	undetermined
PPAPDC3	-1.1430953876466443	-0.2567443273393735	1.8425166147089056e-4	0.49279608704381195	279	undetermined
DCTN3	-1.142871663133344	-0.7972515741310384	2.373653226606627e-7	3.1488137062987145e-4	2617	undetermined
RELB	-1.142275335272001	-0.8773775352328963	1.7129566693451116e-7	6.0379119663209055e-5	3332	undetermined
PYCRL	-1.1418080725772934	-0.8714298487508476	2.6501120945764833e-5	0.0016270300126835905	532	undetermined
KCTD17	-1.1416756992825805	-0.6239791545288692	1.5737257377552113e-7	0.004146413507906912	3369	undetermined
FAM227B	-1.1416029595933712	-1.8160518519574247	0.0048342168324440795	6.84810690539893e-7	198	KDM1A negative-regulated
MT1X	-1.1416029595933712	-1.3062318415101153	0.0048342168324440795	8.559132575948475e-4	167	KDM1A negative-regulated
RAPGEF1	-1.1415427249028178	-0.9453149438250902	4.5360667042196635e-8	5.581529177002629e-6	19983	undetermined
AC104135.2	-1.1410431406996313	-1.3069735982134176	8.683405378060558e-4	1.314717152820591e-4	247	KDM1A negative-regulated
C17orf89	-1.1409803200498982	-0.7080682686142142	1.516166167768237e-7	0.0011391808113667724	3576	undetermined
COQ9	-1.1406904151932262	-0.9676208791747063	1.324264416584277e-7	7.5942444732967e-6	4196	undetermined
TTC31	-1.1404406283233615	-0.8409143323465461	8.60600973371751e-8	7.775464239822781e-5	5843	undetermined
KIF3B	-1.1400663665593982	-1.8579756416134332	5.377410368557647e-8	2.6668091314611682e-18	17931	KDM1A negative-regulated
ITGB2	-1.1395535332710345	-1.0195104129102297	7.000552681061946e-7	1.0261161114624763e-5	1694	KDM1A negative-regulated
TCTN2	-1.1395287421581048	-1.079013132632991	8.644734184610387e-7	3.3531478623853063e-6	1597	KDM1A negative-regulated
BIN3	-1.1386966127628377	-0.5865092467898468	6.11390377082231e-7	0.01125328159364047	1644	undetermined
CALHM1	-1.1386551669357141	-0.10191701471147148	7.332322279028675e-5	0.7706062731779854	361	undetermined
ATP6V1F	-1.1384796114403255	-0.7248897056406375	8.983102654098335e-8	6.56911699805412e-4	5728	undetermined
SSTR5-AS1	-1.1374801977408093	-0.8593261463542904	4.118099992367576e-7	1.3256021035900747e-4	2153	undetermined
KRBA2	-1.1371392548872896	-0.8911041587362067	0.0015250618008846144	0.016932242123572982	190	undetermined
RP11-359E3.4	-1.1362317425803858	-1.2413541999035411	0.003665544172707234	0.002317483061371611	157	KDM1A negative-regulated
C11orf48	-1.1359757939417883	-0.8693775780702602	1.9901168093654177e-6	3.0863053255125776e-4	1126	undetermined
UQCC2	-1.1346312473909101	-0.7589820697383899	9.109905291113058e-8	3.4399057484977365e-4	6421	undetermined
SH2D2A	-1.134596423472938	-0.7507038829732828	3.170769078537226e-6	0.002484227928359895	950	undetermined
AMER1	-1.1339041898485145	-1.4035740731334818	4.706856880638054e-7	4.86983470068101e-10	2365	KDM1A negative-regulated
TINCR	-1.1336161453879428	-0.7575612846156563	9.657231705033702e-6	0.004093900335936235	682	undetermined
FAM167B	-1.1332755531308818	0.17739587353503783	7.150013436111638e-5	0.6202167643026321	349	undetermined
PAX8	-1.1329055474399121	-0.9691880863645849	3.447485618245217e-5	4.2177429026340313e-4	532	undetermined
ZNF43	-1.1328212683791088	-2.297611104234043	0.0016302989990221936	3.1390956500277014e-12	296	KDM1A negative-regulated
SLC29A1	-1.1327831134829824	-0.6891036874439701	5.578143197168805e-8	8.892082639409961e-4	20557	undetermined
ZNF783	-1.1327740080569657	-1.0546957615754433	2.8426655091543743e-6	1.2656095118101105e-5	1107	KDM1A negative-regulated
NUAK2	-1.1325316053042607	-0.8947194371114524	3.586683881881202e-7	6.343347481436659e-5	2406	undetermined
BHMT	-1.1320329450163837	-1.5993158765031317	1.0500509756224026e-6	5.410929053160186e-12	1797	KDM1A negative-regulated
IFFO2	-1.131488263127198	-1.0452038364252594	1.0410746047667747e-7	8.899122992517062e-7	6448	KDM1A negative-regulated
PCAT7	-1.1314223963616703	-0.4540917642438828	1.8592581761369667e-4	0.16772911428466492	305	undetermined
MAFG-AS1	-1.1312576151536264	-0.8704782748576015	1.0811601332686298e-5	9.264930615186685e-4	689	undetermined
LENG1	-1.1306165713108076	-0.5247360597613614	2.836099699413385e-6	0.03390293113397657	977	undetermined
IFI27L2	-1.1305480670279704	-0.47590693653539407	2.4863470769787477e-5	0.09295875879135927	505	undetermined
DYNLL1	-1.129791486893309	-0.9371852763440852	6.66491723056257e-8	7.099671211160629e-6	15527	undetermined
PRMT2	-1.129655772478934	-0.8402791363928048	9.957980511176764e-8	7.228159021900843e-5	6896	undetermined
AP5Z1	-1.12961272436238	-0.9858362550942175	1.8854108734614464e-7	5.637167359822087e-6	3941	undetermined
SLC7A10	-1.1292224896213878	-0.8926183871939685	2.652441835245492e-7	4.828427472249034e-5	3047	undetermined
ZSWIM8	-1.1280880995835185	-0.8622197287389487	9.639184480752635e-8	4.435508733766818e-5	7717	undetermined
MRPL1	-1.1272900711246499	-1.4205911542013716	5.613337742583287e-6	8.597276413370807e-9	984	KDM1A negative-regulated
C9orf3	-1.1271754053850023	-0.909332875896951	3.4757488668802694e-7	4.174438894687134e-5	2690	undetermined
MST1R	-1.1268432358761922	-0.5775586304732255	8.114209625476132e-6	0.0264893853189902	702	undetermined
FRG1B	-1.1263600244610985	-1.0105364818812241	5.886676178476842e-7	8.082227562601251e-6	2061	KDM1A negative-regulated
LYSMD4	-1.126147761470416	-0.964539145187112	5.61107437235634e-7	1.8728603139758218e-5	2120	undetermined
APLP1	-1.125714687334717	-0.6072364979365493	1.887207634882775e-7	0.0048958709299068886	3989	undetermined
TANGO6	-1.1254776528593806	-1.0106086006770676	5.418198524464469e-7	7.249438471808566e-6	2158	KDM1A negative-regulated
GPR160	-1.1253578948758087	-1.3089454133756406	3.682856019403975e-7	3.4415282588007295e-9	2995	KDM1A negative-regulated
TUBB6	-1.1253045917533813	-0.8101903241374057	7.193934849936884e-8	9.869519947091391e-5	17055	undetermined
RRP36	-1.1250339437309826	-0.9338695138022297	1.3652317179258397e-7	1.2105273046265694e-5	5500	undetermined
TTC30B	-1.1239569900778066	-2.4483834827030257	0.006902260655500196	1.0469174968298032e-11	224	KDM1A negative-regulated
SCN9A	-1.1238356610684632	-2.4947007586404477	1.9505028629771645e-6	3.574624481835662e-26	2186	KDM1A negative-regulated
MAN1B1-AS1	-1.1236174780631711	-1.1057078004126248	2.152486422279017e-4	3.185348529417153e-4	338	KDM1A negative-regulated
FAM134A	-1.1229162977711067	-0.6904294077657702	7.344368434842302e-8	8.761398481838894e-4	19220	undetermined
REEP2	-1.12281863383487	-0.6749025538759994	9.268786335270244e-8	0.0012735783404915076	10076	undetermined
ADAMTSL3	-1.12281593056563	-1.115366107203613	0.0013428114907884725	0.001729523236901265	226	KDM1A negative-regulated
ABCC10	-1.1227293969096197	-0.773174301173247	1.1284449135464811e-7	2.5207519446325663e-4	7306	undetermined
ZBTB47	-1.1205168630640077	-1.1889788682400566	3.5500270486015626e-6	9.175441712426375e-7	1120	KDM1A negative-regulated
RP11-564C4.6	-1.120418475607363	-2.6418548608690147	0.016577892014321693	3.257810590513058e-12	200	KDM1A negative-regulated
C10orf35	-1.120128201865468	-0.8834303077996437	2.8536387248617365e-5	0.0011225667626731874	577	undetermined
CUEDC2	-1.1201050132997628	-0.5112865246645784	1.528938200559399e-7	0.016692732275718908	5030	undetermined
UGT2B7	-1.1200712148741463	-1.3187418514116087	2.0341227294484707e-7	1.0328353388670498e-9	4908	KDM1A negative-regulated
PI4KB	-1.1194604003499993	-0.8511738155165517	1.2914633692957208e-7	5.818656711098528e-5	6898	undetermined
EFCAB7	-1.1192459326451276	-1.9019083182730752	4.2570779817885607e-4	1.7381019358431529e-10	398	KDM1A negative-regulated
FABP3	-1.118952167001842	-0.796479498627265	7.468972090527319e-4	0.020366073972380886	242	undetermined
MTFR1L	-1.1181864679268276	-0.7965428634272614	4.1400166609431043e-7	3.1853005379656706e-4	2653	undetermined
ELP5	-1.1176944745631923	-0.694831704244304	2.9489159150310175e-7	0.0014705782372679667	3234	undetermined
GPT	-1.1174028047062137	-0.9709890418304763	5.390893042268744e-4	0.0032368158715047725	271	undetermined
GLIPR2	-1.1173553822672428	-0.11914657219460348	4.097388400404402e-5	0.7206374394672174	429	undetermined
FBXO6	-1.1172756023363415	-0.8055266975230231	9.288706601627955e-7	4.326397480277758e-4	1776	undetermined
KBTBD7	-1.1172441920740637	-1.7808160861612745	6.571939457435922e-6	4.119555809354208e-13	1117	KDM1A negative-regulated
PPP1R11	-1.1160916358132742	-0.9275723474396884	5.406222798800188e-7	3.1738049363778805e-5	2402	undetermined
HIF1AN	-1.1158112529031807	-0.9527519282817294	9.504539138238061e-8	4.9737682121420695e-6	15941	undetermined
PNPO	-1.11549058204802	-0.9552850663310262	2.1301905268114704e-7	8.616749994887777e-6	4796	undetermined
TXNRD3	-1.1153546981880134	-1.0033242104590134	7.508215671408925e-7	9.134198994134121e-6	2050	KDM1A negative-regulated
ITGA5	-1.1153402751332022	-0.4340467339772279	2.523726598942863e-6	0.07768222600554264	1075	undetermined
TMBIM4	-1.1152686754396177	-1.3963309738872944	1.0955930727497716e-4	1.0868882939937703e-6	463	KDM1A negative-regulated
[truncated: 11,592 more rows]
