# Supplementary material for: Transposable elements-mediated recruitment of KDM1A epigenetically silences HNF4A expression to promote hepatocellular carcinoma
Source: Nat Commun. 2024 Jul 4;15:5631. doi: 10.1038/s41467-024-49926-2 (PMC11224304; doi:10.1038/s41467-024-49926-2)
Supplement: Supplementary file 13 — Source Data [file 41467_2024_49926_MOESM13_ESM.zip › Source Data/Fig 6b.txt]

Rank	sample_id	factor	cell_line	cell_type	tissue	DNase_p_value	ChIP-seq_p_value	H3K27ac_p_value	summary_p_value	TF	KDM1A_negative_regulated_genes	negLog10P
1	46239	HNF4G	HepG2	Epithelium	Liver	2.6378720548667602e-51	1.3164883512635524e-62	2.4121446929743545e-12	3.949465053770946e-62	HNF4G_HepG2_46239	KDM1A binding	61.88058297932612
2	1447	HNF4A	HepG2	Epithelium	Liver	8.67411495692729e-49	1.7222291232586587e-61	1.367759221113523e-12	5.166687369774951e-61	HNF4A_HepG2_1447	KDM1A binding	60.763909071031335
3	7343	HNF4A	HepG2	Epithelium	Liver	7.438213247210986e-44	2.150459341209794e-60	4.3331032701755206e-8	6.451378023629383e-60	HNF4A_HepG2_7343	KDM1A binding	59.66746876424923
4	46234	SP1	HepG2	Epithelium	Liver	5.754291606119421e-41	1.5231078808060897e-59	2.9005016556608705e-5	4.5693236424182695e-59	SP1_HepG2_46234	KDM1A binding	58.81726933476015
5	63772	NR2F6	HepG2	Epithelium	Liver	3.455257361640096e-51	1.2203226479713463e-58	1.7039333828267403e-10	3.660967814616524e-58	NR2F6_HepG2_63772	KDM1A binding	57.91352532858115
6	46242	RXRA	HepG2	Epithelium	Liver	6.083055797136021e-38	3.998930531370846e-56	1.2408267256533e-4	1.1996791594112538e-55	RXRA_HepG2_46242	KDM1A binding	55.39805614027867
7	45790	HNF4A	HepG2	Epithelium	Liver	1.0347062635926991e-42	3.3690732896710904e-55	3.68460749047448e-8	1.010721986900998e-54	HNF4A_HepG2_45790	KDM1A binding	54.47248954142211
8	63771	NR2F6	HepG2	Epithelium	Liver	3.997936974878381e-41	5.442654571629808e-53	1.0898546052425426e-10	1.6327963714867195e-52	NR2F6_HepG2_63771	KDM1A binding	52.26418922812929
9	1449	HNF4A	HepG2	Epithelium	Liver	6.0859599119401445e-47	1.0883277948428215e-51	3.400349683728638e-17	3.2649249991845573e-51	HNF4A_HepG2_1449	KDM1A binding	50.96324027922372
12	74669	ZMYM3	HepG2	Epithelium	Liver	7.594061242211856e-38	1.3622820445772002e-45	0.3381795949821737	4.086846060418563e-45	ZMYM3_HepG2_74669	KDM1A binding	44.865732967516806
13	56041	RAD21	HepG2	Epithelium	Liver	4.0920439230064834e-30	6.11549017030239e-45	0.8216578027664296	1.8346470510907144e-44	RAD21_HepG2_56041	KDM1A binding	44.213568727552314
14	62607	RAD21	HepG2	Epithelium	Liver	4.0920439230064834e-30	6.11549017030239e-45	0.8216578027664296	1.8346470510907144e-44	RAD21_HepG2_62607	KDM1A binding	44.213568727552314
15	64657	ZMYM3	HepG2	Epithelium	Liver	2.928797188795887e-33	1.0897980568478776e-44	0.38754087771370654	3.2693941705314684e-44	ZMYM3_HepG2_64657	KDM1A binding	43.962653970795095
16	1448	HNF4A	HepG2	Epithelium	Liver	2.5557213317604912e-40	1.7994578122476928e-44	2.526746827591062e-19	5.397993369432203e-44	HNF4A_HepG2_1448	KDM1A binding	43.74485833079646
17	56040	RAD21	HepG2	Epithelium	Liver	1.1473702117411319e-24	3.9784335434784643e-44	0.35172968584247166	1.193530063043539e-43	RAD21_HepG2_56040	KDM1A binding	43.40028789208113
18	62608	RAD21	HepG2	Epithelium	Liver	1.1473702117411319e-24	3.9784335434784643e-44	0.35172968584247166	1.193530063043539e-43	RAD21_HepG2_62608	KDM1A binding	43.40028789208113
19	46227	FOXA2	HepG2	Epithelium	Liver	1.4634450126443144e-43	1.0675684759563988e-43	1.672563891979886e-5	1.8518207455209094e-43	FOXA2_HepG2_46227	KDM1A binding	42.971604258901316
20	56038	RAD21	HepG2	Epithelium	Liver	1.2536885119302552e-28	3.3815260709562263e-43	0.6973426868905508	1.0144578212868654e-42	RAD21_HepG2_56038	KDM1A binding	42.47088725989359
21	62715	TFAP4	HepG2	Epithelium	Liver	1.2272478730354035e-30	3.223672384694952e-41	0.00838019482903553	9.671017153830823e-41	TFAP4_HepG2_62715	KDM1A binding	40.49164910109425
22	56053	ATF1	HepG2	Epithelium	Liver	8.207041692710841e-25	4.1569371992739605e-41	0.1835439117162165	1.2470811597821887e-040	ATF1_HepG2_56053	KDM1A binding	40.38122653652693
23	64798	CREM	HepG2	Epithelium	Liver	1.2464546323109483e-33	1.380209975085326e-40	2.3057740612065138e-5	4.140629466760503e-40	CREM_HepG2_64798	KDM1A binding	39.86005483817559
24	7323	FOXA1	HepG2	Epithelium	Liver	2.728391429115437e-40	3.516178771226929e-36	6.7951844641983e-4	8.184539205114395e-40	FOXA1_HepG2_7323	KDM1A binding	35.45392905243113
25	46233	CEBPB	HepG2	Epithelium	Liver	1.377970301447404e-28	1.2814940881497545e-39	0.00901207661043973	3.8444822644135106e-39	CEBPB_HepG2_46233	KDM1A binding	38.89228339298334
26	46235	HDAC2	HepG2	Epithelium	Liver	2.827391557789575e-32	1.6700668893081178e-39	3.231169805202614e-5	5.0102003719848074e-39	HDAC2_HepG2_46235	KDM1A binding	38.77726613419633
27	56039	RAD21	HepG2	Epithelium	Liver	2.9137074109624867e-25	3.902622977564651e-39	0.8354228348061787	1.1707868932693795e-38	RAD21_HepG2_56039	KDM1A binding	38.4086434027726
28	46238	TEAD4	HepG2	Epithelium	Liver	5.679649986748863e-37	4.43282606884758e-39	1.5021535212924102e-5	1.31954906717869e-38	TEAD4_HepG2_46238	KDM1A binding	38.35331930881382
29	7322	FOXA1	HepG2	Epithelium	Liver	2.590947549617677e-37	6.585126427330592e-39	2.2022086013263e-4	1.9265723574861816e-38	FOXA1_HepG2_7322	KDM1A binding	38.181435882636144
30	71877	MED1	HepG2	hepatocellular carcinoma	None	5.063727022746222e-35	1.1082853707701738e-38	3.7490567803356514e-11	3.32412856853762e-38	MED1_HepG2_71877	KDM1A binding	37.95534839936075
31	7341	HEY1	HepG2	Epithelium	Liver	6.59092963236413e-26	1.4927807965651104e-38	5.3688389589307e-4	4.478342389694316e-38	HEY1_HepG2_7341	KDM1A binding	37.82600396041393
32	74642	TSC22D4	HepG2	Epithelium	Liver	3.4551862255823915e-35	2.319191356610271e-37	2.65375724009443e-10	6.911184790114153e-37	TSC22D4_HepG2_74642	KDM1A binding	36.6346634162213
1	1447	HNF4A	HepG2	Epithelium	Liver	1.0777570244656654e-37	4.672936196279317e-33	9.891135798003036e-24	3.233196503574116e-37	HNF4A_HepG2_1447	All	32.33041014874093
2	46239	HNF4G	HepG2	Epithelium	Liver	3.4578914170419178e-37	1.7739488959806814e-34	1.3802609653493062e-19	1.035349258004714e-36	HNF4G_HepG2_46239	All	33.75105889550388
3	1449	HNF4A	HepG2	Epithelium	Liver	5.136424564167175e-32	7.0846992586542865e-34	1.7567784926288046e-18	2.0964927355108898e-33	HNF4A_HepG2_1449	All	33.14967858057235
4	7343	HNF4A	HepG2	Epithelium	Liver	5.8286315882344494e-33	8.063746269213986e-33	3.2595300499153613e-22	1.0149581311285959e-32	HNF4A_HepG2_7343	All	32.093463146029244
6	46242	RXRA	HepG2	Epithelium	Liver	1.6969781821798897e-27	3.351191814532523e-31	7.171646761717646e-15	1.0051590455928744e-30	RXRA_HepG2_46242	All	30.474800713433332
7	56040	RAD21	HepG2	Epithelium	Liver	7.297261587939042e-14	4.435532727084259e-31	1.2051607087301e-4	1.3306598181252778e-30	RAD21_HepG2_56040	All	30.35305421201291
8	62608	RAD21	HepG2	Epithelium	Liver	7.297261587939042e-14	4.435532727084259e-31	1.2051607087301e-4	1.3306598181252778e-30	RAD21_HepG2_62608	All	30.35305421201291
10	56041	RAD21	HepG2	Epithelium	Liver	2.225685525114132e-12	6.534889745092163e-30	0.02272746662917013	1.960466923527649e-29	RAD21_HepG2_56041	All	29.184761735321693
11	62607	RAD21	HepG2	Epithelium	Liver	2.225685525114132e-12	6.534889745092163e-30	0.02272746662917013	1.960466923527649e-29	RAD21_HepG2_62607	All	29.184761735321693
12	1448	HNF4A	HepG2	Epithelium	Liver	2.3363108815876327e-27	6.3695293313645e-29	4.3443236304727435e-15	1.8601453000099546e-28	HNF4A_HepG2_1448	All	28.1958926581424
13	56038	RAD21	HepG2	Epithelium	Liver	2.7601043708542257e-12	6.223780554079756e-29	0.00148055044087668	1.8671341662239266e-28	RAD21_HepG2_56038	All	28.205945728652107
14	46234	SP1	HepG2	Epithelium	Liver	1.773580043346721e-27	6.038558093768843e-28	2.764443065546356e-20	1.351439106830963e-27	SP1_HepG2_46234	All	27.219066751226237
15	56039	RAD21	HepG2	Epithelium	Liver	1.6291478888332285e-13	6.3752262756769585e-28	0.00489128737676536	1.9125678827030807e-27	RAD21_HepG2_56039	All	27.19550439622202
16	63772	NR2F6	HepG2	Epithelium	Liver	1.5303500241381975e-27	1.0302578986512686e-24	9.482654070622953e-14	4.584240619410805e-27	NR2F6_HepG2_63772	All	23.987054047196473
17	45790	HNF4A	HepG2	Epithelium	Liver	5.223128085702313e-26	4.5574426241985704e-27	3.4870364000827063e-16	1.2575088033285453e-26	HNF4A_HepG2_45790	All	26.341278790177277
18	46235	HDAC2	HepG2	Epithelium	Liver	2.769072452931688e-23	1.4940464129379294e-26	2.416055654029757e-12	4.479722215416698e-26	HDAC2_HepG2_46235	All	25.82563591084074
21	63771	NR2F6	HepG2	Epithelium	Liver	3.1213430408418248e-24	1.854064691161086e-23	1.5587172403355247e-17	8.014735869369615e-24	NR2F6_HepG2_63771	All	22.731875116726503
22	62715	TFAP4	HepG2	Epithelium	Liver	4.216573468036413e-20	3.136064094538314e-23	2.9292269710470256e-11	9.401200168676e-23	TFAP4_HepG2_62715	All	22.50361506983331
23	74669	ZMYM3	HepG2	Epithelium	Liver	1.854053457622552e-18	4.173374786275062e-23	1.4398582575779514e-7	1.2519842543891609e-22	ZMYM3_HepG2_74669	All	22.379512612100577
25	46227	FOXA2	HepG2	Epithelium	Liver	1.8912461152039135e-20	9.300194636094248e-22	4.091409705062598e-13	2.6592880112235073e-21	FOXA2_HepG2_46227	All	21.031507962360347
28	56053	ATF1	HepG2	Epithelium	Liver	1.3502342696459712e-14	2.4604824309579473e-20	1.6997129364505816e-6	7.381433858708108e-20	ATF1_HepG2_56053	All	19.6089797316928
29	7322	FOXA1	HepG2	Epithelium	Liver	2.1949546009296536e-16	7.538039684158748e-20	1.8346367971543266e-8	2.2606355447413827e-19	FOXA1_HepG2_7322	All	19.122741580528523
32	64657	ZMYM3	HepG2	Epithelium	Liver	3.655060138223462e-13	1.300693433454733e-19	4.2856792841439695e-5	3.902078911745693e-19	ZMYM3_HepG2_64657	All	18.885825052283863
43	7323	FOXA1	HepG2	Epithelium	Liver	7.589838872106586e-18	5.715904029049937e-17	1.3237275125323247e-8	2.0100482569593228e-17	FOXA1_HepG2_7323	All	16.242915071694213
50	7341	HEY1	HepG2	Epithelium	Liver	6.07244618626825e-16	1.224188238077852e-16	2.0416006392260453e-11	3.0563872338234394e-16	HEY1_HepG2_7341	All	15.91215179749034
59	74642	TSC22D4	HepG2	Epithelium	Liver	3.593621686621862e-14	3.859441738906358e-16	2.550333392803428e-5	1.1102230246251563e-15	TSC22D4_HepG2_74642	All	15.413475510677088
83	46233	CEBPB	HepG2	Epithelium	Liver	1.4352496456881368e-10	2.5609476271146217e-14	0.00275189696850732	7.677192215282957e-14	CEBPB_HepG2_46233	All	13.591599303018372
101	46238	TEAD4	HepG2	Epithelium	Liver	2.172282694079215e-12	8.823100103116914e-13	2.5258252345373663e-5	1.8823276271007217e-12	TEAD4_HepG2_46238	All	12.05437879342603
120	64798	CREM	HepG2	Epithelium	Liver	3.4503701000489257e-12	1.1665316200052968e-11	5.5804780444333796e-8	7.987943639875539e-12	CREM_HepG2_64798	All	10.93310348472475
303	71877	MED1	HepG2	hepatocellular carcinoma	None	5.675540631874492e-9	4.7610902475773136e-8	2.3438134918032e-4	1.5212786863560982e-8	MED1_HepG2_71877	All	7.322293586294159
414	56038	RAD21	HepG2	Epithelium	Liver	0.28350922943576423	2.7469935112004e-4	0.9990962496062854	0.00118277958939155	RAD21_HepG2_56038	KDM1A nonbinding	3.5611423664451785
676	56041	RAD21	HepG2	Epithelium	Liver	0.4810887911816518	0.00189099588991573	0.8711931991284412	0.00575016489597984	RAD21_HepG2_56041	KDM1A nonbinding	2.723309415094071
677	62607	RAD21	HepG2	Epithelium	Liver	0.4810887911816518	0.00189099588991573	0.8711931991284412	0.00575016489597984	RAD21_HepG2_62607	KDM1A nonbinding	2.723309415094071
681	56039	RAD21	HepG2	Epithelium	Liver	0.15812346387823695	0.00191785714778705	0.9362189822433672	0.00586173612468265	RAD21_HepG2_56039	KDM1A nonbinding	2.717183744526297
683	1449	HNF4A	HepG2	Epithelium	Liver	0.7384390362756227	0.00150279280408336	0.9935809696054576	0.00591956184870434	HNF4A_HepG2_1449	KDM1A nonbinding	2.8231008931630655
693	46235	HDAC2	HepG2	Epithelium	Liver	0.9434242392060976	0.00195554241718439	0.7885584950432929	0.00612345224836086	HDAC2_HepG2_46235	KDM1A nonbinding	2.7087327594360495
757	56040	RAD21	HepG2	Epithelium	Liver	0.5668816075938751	0.0027452641597839	0.9062629797762376	0.00849111475928571	RAD21_HepG2_56040	KDM1A nonbinding	2.5614158597323726
758	62608	RAD21	HepG2	Epithelium	Liver	0.5668816075938751	0.0027452641597839	0.9062629797762376	0.00849111475928571	RAD21_HepG2_62608	KDM1A nonbinding	2.5614158597323726
939	46242	RXRA	HepG2	Epithelium	Liver	0.40401977281219864	0.00604527869585084	0.9415818061923308	0.0200470287262916	RXRA_HepG2_46242	KDM1A nonbinding	2.2185836727552126
1098	1447	HNF4A	HepG2	Epithelium	Liver	0.6810934735509185	0.01305381015380373	0.7818013315596709	0.04217670399688428	HNF4A_HepG2_1447	KDM1A nonbinding	1.8842627076929754
1649	1448	HNF4A	HepG2	Epithelium	Liver	0.8428904407971312	0.01904254440648388	0.96840502884768	0.17794470047933325	HNF4A_HepG2_1448	KDM1A nonbinding	1.7202750229753065
1801	46239	HNF4G	HepG2	Epithelium	Liver	0.8991986041722568	0.04192247675321499	0.7571239429595529	0.22775723432588196	HNF4G_HepG2_46239	KDM1A nonbinding	1.3775530674251024
2001	46234	SP1	HepG2	Epithelium	Liver	0.7402165056553672	0.11853495453909252	0.31528934683734755	0.2934555961503432	SP1_HepG2_46234	KDM1A nonbinding	0.9261535625235643
2260	46227	FOXA2	HepG2	Epithelium	Liver	0.4700332090012896	0.35189919773131206	0.3225773218727851	0.3770764416261946	FOXA2_HepG2_46227	KDM1A nonbinding	0.45358172327921964
2367	7322	FOXA1	HepG2	Epithelium	Liver	0.7864840314324526	0.17811016716618772	0.3326244042030506	0.40559885398369505	FOXA1_HepG2_7322	KDM1A nonbinding	0.7493112887448307
3074	7323	FOXA1	HepG2	Epithelium	Liver	0.8388023788182672	0.6314480350555974	0.19593235980207616	0.5856217239834676	FOXA1_HepG2_7323	KDM1A nonbinding	0.19966238385322704
3148	7343	HNF4A	HepG2	Epithelium	Liver	0.9720008261695652	0.03100999511934845	0.46308593319886326	0.6015046183699255	HNF4A_HepG2_7343	KDM1A nonbinding	1.5084983021161145
3459	74669	ZMYM3	HepG2	Epithelium	Liver	0.7444663758029886	0.09156106096705983	0.9252684330346264	0.6694014849088465	ZMYM3_HepG2_74669	KDM1A nonbinding	1.0382891835655381
3817	56053	ATF1	HepG2	Epithelium	Liver	0.9720892429558416	0.3764147765207299	0.03873674279523702	0.7384399757193042	ATF1_HepG2_56053	KDM1A nonbinding	0.42433333626642455
3982	63771	NR2F6	HepG2	Epithelium	Liver	0.8903868603148608	0.19129755626191677	0.8643480283128377	0.7758819018734905	NR2F6_HepG2_63771	KDM1A nonbinding	0.7182905778490426
4486	62715	TFAP4	HepG2	Epithelium	Liver	0.9760599085967452	0.04449658707068886	0.6007111349969567	0.862201617613995	TFAP4_HepG2_62715	KDM1A nonbinding	1.3516732985293871
4626	45790	HNF4A	HepG2	Epithelium	Liver	0.9694228889709446	0.125215131666558	0.41648648320587656	0.8817403567401766	HNF4A_HepG2_45790	KDM1A nonbinding	0.9023431854850258
4895	63772	NR2F6	HepG2	Epithelium	Liver	0.9551759309610708	0.1939908843557764	0.9465178085975436	0.9188904766323	NR2F6_HepG2_63772	KDM1A nonbinding	0.7122186771161539
5040	46238	TEAD4	HepG2	Epithelium	Liver	0.9727947883284764	0.8727469126358423	0.4210232960565483	0.93179135187475	TEAD4_HepG2_46238	KDM1A nonbinding	0.05911167883872076
5384	46233	CEBPB	HepG2	Epithelium	Liver	0.9863879551474632	0.9334197711521464	0.1830666333847421	0.9641691678191672	CEBPB_HepG2_46233	KDM1A nonbinding	0.029923004381503283
5651	64657	ZMYM3	HepG2	Epithelium	Liver	0.9928537535974894	0.12398266066036524	0.9616848220834346	0.9810625921344912	ZMYM3_HepG2_64657	KDM1A nonbinding	0.9066390479512451
5767	74642	TSC22D4	HepG2	Epithelium	Liver	0.995484052794535	0.883520511445574	0.4319103744233584	0.9869034510317388	TSC22D4_HepG2_74642	KDM1A nonbinding	0.05378336363970095
5820	7341	HEY1	HepG2	Epithelium	Liver	0.9964388131774796	0.4839683646082985	0.05964463831941357	0.98864402000235	HEY1_HepG2_7341	KDM1A nonbinding	0.31518302580409524
6382	64798	CREM	HepG2	Epithelium	Liver	0.9997628813439832	0.9852154923558252	0.00924008851578003	0.9992817296328702	CREM_HepG2_64798	KDM1A nonbinding	0.006468767568068391
6628	71877	MED1	HepG2	hepatocellular carcinoma	None	0.9999789240521916	0.9998771486833462	0.0063378916754902	0.999945877304318	MED1_HepG2_71877	KDM1A nonbinding	5.335692646873763e-5
