# Supplementary material for: Transposable elements-mediated recruitment of KDM1A epigenetically silences HNF4A expression to promote hepatocellular carcinoma
Source: Nat Commun. 2024 Jul 4;15:5631. doi: 10.1038/s41467-024-49926-2 (PMC11224304; doi:10.1038/s41467-024-49926-2)
Supplement: Supplementary file 13 — Source Data [file 41467_2024_49926_MOESM13_ESM.zip › Source Data/Fig 6d.txt]

chr	start	end	KDM1A	ZMYM3	HNF4A	type	position
chr1	1873	21874	0.959472098	0.672402803	0.623532707	none_HCC_TE	chr1_1873_21874
chr1	7435	27436	1.075548169	0.764575778	0.812453785	none_HCC_TE	chr1_7435_27436
chr1	19369	39370	1.018476547	0.749162663	0.876145747	none_HCC_TE	chr1_19369_39370
chr1	20365	40366	0.977100953	0.738023888	0.856262162	none_HCC_TE	chr1_20365_40366
chr1	26080	46081	0.784517286	0.657117286	0.712590035	none_HCC_TE	chr1_26080_46081
chr1	59090	79091	0.552398544	0.359348126	0.326391658	none_HCC_TE	chr1_59090_79091
chr1	130565	150566	0.586825033	0.536947569	0.615733613	none_HCC_TE	chr1_130565_150566
chr1	172387	192388	1.085703546	0.69903295	0.79908243	none_HCC_TE	chr1_172387_192388
chr1	177957	197958	1.173607616	0.786122726	0.878777488	none_HCC_TE	chr1_177957_197958
chr1	196596	216597	0.765648283	0.622321403	0.54668977	none_HCC_TE	chr1_196596_216597
chr1	441677	461678	0.624267101	0.371068102	0.399768914	none_HCC_TE	chr1_441677_461678
chr1	485444	505445	0.550384976	0.48970683	0.58450828	none_HCC_TE	chr1_485444_505445
chr1	619008	639009	1.88876925	1.661949225	1.371746193	none_HCC_TE	chr1_619008_639009
chr1	622684	642685	1.889410988	1.663364206	1.422402558	none_HCC_TE	chr1_622684_642685
chr1	676653	696654	0.630869285	0.376937151	0.379387887	none_HCC_TE	chr1_676653_696654
chr1	768633	788634	0.891987798	0.570350629	0.520208959	none_HCC_TE	chr1_768633_788634
chr1	807370	827371	0.59477222	0.549650203	0.32548176	none_HCC_TE	chr1_807370_827371
chr1	817521	837522	0.754707106	0.609346045	0.565230408	none_HCC_TE	chr1_817521_837522
chr1	817590	837591	0.754647017	0.609590525	0.565195623	none_HCC_TE	chr1_817590_837591
chr1	817797	837798	0.754466698	0.610323139	0.565091252	none_HCC_TE	chr1_817797_837798
chr1	866801	886802	0.607792399	0.469734132	0.412306913	none_HCC_TE	chr1_866801_886802
chr1	909691	929692	0.689072039	0.69317053	0.533520206	none_HCC_TE	chr1_909691_929692
chr1	913922	933923	0.646636198	0.663412411	0.517492265	none_HCC_TE	chr1_913922_933923
chr1	915603	935604	0.594284506	0.63322603	0.514800485	none_HCC_TE	chr1_915603_935604
chr1	915730	935731	0.590210176	0.630857869	0.514674248	none_HCC_TE	chr1_915730_935731
chr1	949255	969256	0.689802652	0.712094518	0.470037843	none_HCC_TE	chr1_949255_969256
chr1	950583	970584	0.679230727	0.710645866	0.473486292	none_HCC_TE	chr1_950583_970584
chr1	956481	976482	0.635932738	0.700586958	0.477584809	none_HCC_TE	chr1_956481_976482
chr1	971172	991173	0.608213872	0.625242512	0.473371046	none_HCC_TE	chr1_971172_991173
chr1	972092	992093	0.619285065	0.622633209	0.473709041	none_HCC_TE	chr1_972092_992093
chr1	990096	1010097	1.021108562	0.788004812	1.058478703	none_HCC_TE	chr1_990096_1010097
chr1	1003496	1023497	1.077012006	0.837632987	1.028479989	none_HCC_TE	chr1_1003496_1023497
chr1	1010119	1030120	0.905875937	0.755475796	0.757108603	none_HCC_TE	chr1_1010119_1030120
chr1	1023992	1043993	0.54840071	0.570189393	0.660034268	none_HCC_TE	chr1_1023992_1043993
chr1	1049733	1069734	0.759027508	0.7454367	0.868692537	none_HCC_TE	chr1_1049733_1069734
chr1	1059336	1079337	0.654574773	0.717933887	0.80060095	none_HCC_TE	chr1_1059336_1079337
chr1	1064305	1084306	0.657037288	0.689039222	0.691185993	none_HCC_TE	chr1_1064305_1084306
chr1	1106088	1126089	0.961472125	0.7563975	0.708930123	none_HCC_TE	chr1_1106088_1126089
chr1	1127016	1147017	0.815573786	0.590818663	0.586684522	none_HCC_TE	chr1_1127016_1147017
chr1	1157103	1177104	0.633118111	0.660686704	0.600100596	none_HCC_TE	chr1_1157103_1177104
chr1	1157862	1177863	0.629508051	0.660344962	0.599189139	none_HCC_TE	chr1_1157862_1177863
chr1	1159004	1179005	0.624019135	0.658826941	0.593496342	none_HCC_TE	chr1_1159004_1179005
chr1	1163879	1183880	0.57231351	0.647085973	0.568318898	none_HCC_TE	chr1_1163879_1183880
chr1	1169680	1189681	0.539229815	0.623793509	0.528088345	none_HCC_TE	chr1_1169680_1189681
chr1	1196591	1216592	0.443525938	0.586715739	0.486990755	none_HCC_TE	chr1_1196591_1216592
chr1	1204152	1224153	0.384189092	0.554701236	0.445047351	none_HCC_TE	chr1_1204152_1224153
chr1	1222000	1242001	0.886377554	0.753969331	0.667880412	none_HCC_TE	chr1_1222000_1242001
chr1	1222236	1242237	0.887578742	0.756212547	0.672649609	none_HCC_TE	chr1_1222236_1242237
chr1	1236721	1256722	0.742323501	0.718525297	0.672197373	none_HCC_TE	chr1_1236721_1256722
chr1	1263853	1283854	0.792773922	0.72180608	0.708904229	none_HCC_TE	chr1_1263853_1283854
chr1	1270435	1290436	0.797948434	0.815840633	0.722969793	none_HCC_TE	chr1_1270435_1290436
chr1	1286169	1306170	0.682388626	0.728162227	0.629140492	none_HCC_TE	chr1_1286169_1306170
chr1	1294811	1314812	0.796362918	0.727721638	0.852127709	none_HCC_TE	chr1_1294811_1314812
chr1	1297929	1317930	0.815522005	0.724300169	0.851946506	none_HCC_TE	chr1_1297929_1317930
chr1	1298579	1318580	0.818065967	0.723342936	0.851908721	none_HCC_TE	chr1_1298579_1318580
chr1	1298596	1318597	0.818132302	0.723317872	0.851907733	none_HCC_TE	chr1_1298596_1318597
chr1	1302565	1322566	0.812893742	0.712837086	0.851676943	none_HCC_TE	chr1_1302565_1322566
chr1	1314659	1334660	0.643383855	0.680175512	0.501138699	none_HCC_TE	chr1_1314659_1334660
chr1	1314686	1334687	0.643507452	0.680387175	0.501109964	none_HCC_TE	chr1_1314686_1334687
chr1	1314801	1334802	0.644033492	0.681287547	0.500987551	none_HCC_TE	chr1_1314801_1334802
chr1	1321279	1341280	0.64762372	0.699702719	0.494035663	none_HCC_TE	chr1_1321279_1341280
chr1	1329707	1349708	0.65946197	0.675900623	0.570701458	none_HCC_TE	chr1_1329707_1349708
chr1	1339417	1359418	0.715438372	0.67069418	0.75703656	none_HCC_TE	chr1_1339417_1359418
chr1	1348546	1368547	0.93554166	0.72472026	0.7693867	none_HCC_TE	chr1_1348546_1368547
chr1	1348554	1368555	0.935639894	0.724711008	0.769337462	none_HCC_TE	chr1_1348554_1368555
chr1	1348793	1368794	0.934641733	0.724434519	0.767863879	none_HCC_TE	chr1_1348793_1368794
chr1	1351798	1371799	0.930396862	0.721241451	0.748975796	none_HCC_TE	chr1_1351798_1371799
chr1	1353540	1373541	0.942632795	0.734310939	0.72731056	none_HCC_TE	chr1_1353540_1373541
chr1	1365206	1385207	0.934165278	0.650351489	0.590796371	none_HCC_TE	chr1_1365206_1385207
chr1	1388341	1408342	1.087731442	0.79772698	0.886057111	none_HCC_TE	chr1_1388341_1408342
chr1	1389334	1409335	1.09880751	0.802876723	0.909826743	none_HCC_TE	chr1_1389334_1409335
chr1	1389341	1409342	1.098884595	0.802912809	0.90998977	none_HCC_TE	chr1_1389341_1409342
chr1	1389529	1409530	1.100949775	0.803880868	0.914345468	none_HCC_TE	chr1_1389529_1409530
chr1	1397292	1417293	1.090653242	0.800187642	0.906728452	none_HCC_TE	chr1_1397292_1417293
chr1	1411275	1431276	0.922200364	0.739581616	0.764034053	none_HCC_TE	chr1_1411275_1431276
chr1	1411443	1431444	0.92867077	0.743964153	0.771699149	none_HCC_TE	chr1_1411443_1431444
chr1	1416127	1436128	1.062170431	0.830817704	0.94423459	none_HCC_TE	chr1_1416127_1436128
chr1	1424572	1444573	1.115179225	0.867637551	1.015436659	none_HCC_TE	chr1_1424572_1444573
chr1	1425689	1445690	1.112590827	0.866899635	1.007826163	none_HCC_TE	chr1_1425689_1445690
chr1	1439688	1459689	0.694945975	0.645022796	0.532234938	none_HCC_TE	chr1_1439688_1459689
chr1	1461764	1481765	0.825821999	0.640228329	0.528269197	none_HCC_TE	chr1_1461764_1481765
chr1	1467848	1487849	0.755302422	0.62097515	0.501801096	none_HCC_TE	chr1_1467848_1487849
chr1	1502161	1522162	0.871604448	0.655053929	0.54754507	none_HCC_TE	chr1_1502161_1522162
chr1	1502529	1522530	0.865313714	0.652697485	0.545611756	none_HCC_TE	chr1_1502529_1522530
chr1	1530623	1550624	0.544114499	0.545371351	0.458397315	none_HCC_TE	chr1_1530623_1550624
chr1	1564862	1584863	0.891848816	0.614338273	0.54145512	none_HCC_TE	chr1_1564862_1584863
chr1	1589432	1609433	0.718459787	0.700669866	0.596190473	none_HCC_TE	chr1_1589432_1609433
chr1	1590134	1610135	0.716411887	0.696411794	0.591954035	none_HCC_TE	chr1_1590134_1610135
chr1	1605414	1625415	0.850382825	0.668967639	0.525536897	none_HCC_TE	chr1_1605414_1625415
chr1	1605499	1625500	0.849797081	0.668403923	0.524892314	none_HCC_TE	chr1_1605499_1625500
chr1	1605854	1625855	0.847342163	0.666041638	0.522189844	none_HCC_TE	chr1_1605854_1625855
chr1	1622172	1642173	0.321757593	0.491722283	0.349761134	none_HCC_TE	chr1_1622172_1642173
chr1	1622779	1642780	0.332351244	0.487798897	0.340483938	none_HCC_TE	chr1_1622779_1642780
chr1	1649003	1669004	0.885504907	0.650225505	0.497581006	none_HCC_TE	chr1_1649003_1669004
chr1	1682794	1702795	0.827292042	0.709315698	0.587871999	none_HCC_TE	chr1_1682794_1702795
chr1	1689938	1709939	0.75264115	0.639536251	0.511755529	none_HCC_TE	chr1_1689938_1709939
chr1	1714356	1734357	0.883318216	0.565092357	0.547424875	none_HCC_TE	chr1_1714356_1734357
chr1	1735998	1755999	0.827974923	0.70378408	0.64492192	none_HCC_TE	chr1_1735998_1755999
chr1	1748641	1768642	0.83715743	0.662338789	0.702576837	HCC_TE_overlapped	chr1_1748641_1768642
chr1	1768469	1788470	0.966145458	0.755709743	0.747130863	HCC_TE_overlapped	chr1_1768469_1788470
chr1	1768815	1788816	0.956009608	0.753304764	0.743361664	HCC_TE_overlapped	chr1_1768815_1788816
chr1	1770030	1790031	0.932676846	0.744752447	0.729341631	none_HCC_TE	chr1_1770030_1790031
chr1	1881086	1901087	0.999197324	0.737111944	0.717923925	none_HCC_TE	chr1_1881086_1901087
chr1	1881116	1901117	0.998779824	0.737086637	0.718105913	none_HCC_TE	chr1_1881116_1901117
chr1	1881179	1901180	0.997901765	0.737033486	0.718487841	none_HCC_TE	chr1_1881179_1901180
chr1	1905259	1925260	0.802168826	0.813141944	0.855170537	none_HCC_TE	chr1_1905259_1925260
chr1	1909278	1929279	0.742306517	0.768173377	0.854100231	none_HCC_TE	chr1_1909278_1929279
chr1	1993785	2013786	0.607232453	0.562648945	0.441192435	none_HCC_TE	chr1_1993785_2013786
chr1	2009344	2029345	0.500619196	0.553985636	0.549605102	none_HCC_TE	chr1_2009344_2029345
chr1	2040069	2060070	0.800697741	0.701017627	0.748244142	none_HCC_TE	chr1_2040069_2060070
chr1	2040410	2060411	0.799948066	0.700687163	0.748766381	none_HCC_TE	chr1_2040410_2060411
chr1	2063461	2083462	0.527352176	0.51003354	0.430282625	none_HCC_TE	chr1_2063461_2083462
chr1	2063985	2083986	0.52757625	0.510162581	0.431145565	none_HCC_TE	chr1_2063985_2083986
chr1	2094715	2114716	0.855510684	0.647633628	0.66163133	none_HCC_TE	chr1_2094715_2114716
chr1	2173874	2193875	0.694670409	0.664210085	0.522542489	none_HCC_TE	chr1_2173874_2193875
chr1	2179797	2199798	0.840589635	0.717405933	0.631716656	none_HCC_TE	chr1_2179797_2199798
chr1	2184771	2204772	0.888720086	0.766021922	0.688520847	none_HCC_TE	chr1_2184771_2204772
chr1	2184774	2204775	0.888758064	0.766055256	0.688552961	none_HCC_TE	chr1_2184774_2204775
chr1	2197732	2217733	0.892502004	0.81158515	0.718284757	none_HCC_TE	chr1_2197732_2217733
chr1	2202719	2222720	0.93055887	0.822622068	0.687387474	none_HCC_TE	chr1_2202719_2222720
chr1	2218318	2238319	1.135242895	0.75851307	0.799254002	none_HCC_TE	chr1_2218318_2238319
chr1	2342660	2362661	0.395810862	0.518417739	0.390028289	none_HCC_TE	chr1_2342660_2362661
chr1	2381553	2401554	0.812891615	0.696885068	0.660479266	none_HCC_TE	chr1_2381553_2401554
chr1	2381840	2401841	0.813782384	0.694965836	0.663480111	none_HCC_TE	chr1_2381840_2401841
chr1	2402563	2422564	0.731728414	0.651609087	0.664218694	none_HCC_TE	chr1_2402563_2422564
chr1	2403826	2423827	0.722185073	0.647495285	0.664857436	none_HCC_TE	chr1_2403826_2423827
chr1	2457450	2477451	0.221724135	0.340192274	0.304383969	none_HCC_TE	chr1_2457450_2477451
chr1	2466288	2486289	0.205494231	0.37418018	0.333500562	none_HCC_TE	chr1_2466288_2486289
chr1	2466314	2486315	0.205426342	0.374255906	0.333500525	none_HCC_TE	chr1_2466314_2486315
chr1	2516595	2536596	0.421941254	0.409792337	0.337041415	none_HCC_TE	chr1_2516595_2536596
chr1	2520262	2540263	0.482607421	0.44895758	0.358904967	none_HCC_TE	chr1_2520262_2540263
chr1	2546364	2566365	0.548490358	0.523617441	0.467581517	none_HCC_TE	chr1_2546364_2566365
chr1	2547010	2567011	0.536215281	0.507763266	0.463843757	none_HCC_TE	chr1_2547010_2567011
chr1	2556534	2576535	0.528636167	0.460994371	0.489314044	none_HCC_TE	chr1_2556534_2576535
chr1	2576522	2596523	0.577806611	0.482279613	0.484062525	none_HCC_TE	chr1_2576522_2596523
chr1	2576776	2596777	0.571865708	0.478651404	0.480732029	none_HCC_TE	chr1_2576776_2596777
chr1	2623015	2643016	0.328231276	0.407695311	0.55598315	none_HCC_TE	chr1_2623015_2643016
chr1	2790867	2810868	0.396078521	0.456289553	0.443115586	none_HCC_TE	chr1_2790867_2810868
chr1	3011466	3031467	0.3301175	0.528798192	0.348033304	none_HCC_TE	chr1_3011466_3031467
chr1	3057724	3077725	0.661588739	0.595180015	0.513583486	none_HCC_TE	chr1_3057724_3077725
chr1	3059202	3079203	0.650658369	0.58555154	0.504890512	none_HCC_TE	chr1_3059202_3079203
chr1	3117974	3137975	0.741200898	0.616991503	0.690755009	none_HCC_TE	chr1_3117974_3137975
chr1	3444664	3464665	1.20691205	0.885517779	1.132933537	none_HCC_TE	chr1_3444664_3464665
chr1	3550789	3570790	0.43481654	0.513191367	0.398422839	none_HCC_TE	chr1_3550789_3570790
chr1	3601507	3621508	0.610201751	0.571106224	0.60229616	none_HCC_TE	chr1_3601507_3621508
chr1	3615014	3635015	0.808883209	0.589037788	0.731251205	none_HCC_TE	chr1_3615014_3635015
chr1	3640102	3660103	0.64175833	0.582263946	0.489724821	none_HCC_TE	chr1_3640102_3660103
chr1	3642515	3662516	0.64597416	0.579102363	0.507720225	none_HCC_TE	chr1_3642515_3662516
chr1	3642564	3662565	0.646087243	0.57902058	0.508078036	none_HCC_TE	chr1_3642564_3662565
chr1	3680671	3700672	0.303615173	0.514513544	0.356404201	none_HCC_TE	chr1_3680671_3700672
chr1	3688045	3708046	0.329870909	0.514717512	0.373897781	none_HCC_TE	chr1_3688045_3708046
chr1	3736770	3756771	0.589592966	0.556882142	0.446405093	none_HCC_TE	chr1_3736770_3756771
chr1	3737372	3757373	0.583294694	0.553271136	0.44683353	none_HCC_TE	chr1_3737372_3757373
chr1	3742449	3762450	0.573363542	0.537619865	0.450430067	none_HCC_TE	chr1_3742449_3762450
chr1	3762748	3782749	0.964680788	0.728017232	0.790703298	none_HCC_TE	chr1_3762748_3782749
chr1	3786497	3806498	0.833786549	0.598233615	0.62414821	none_HCC_TE	chr1_3786497_3806498
chr1	3847210	3867211	0.757989419	0.574597378	0.490576844	none_HCC_TE	chr1_3847210_3867211
chr1	3847266	3867267	0.758033717	0.575005154	0.490523589	none_HCC_TE	chr1_3847266_3867267
chr1	3847475	3867476	0.758199004	0.576523657	0.490324777	none_HCC_TE	chr1_3847475_3867476
chr1	3890271	3910272	0.951905613	0.647934804	0.735461302	none_HCC_TE	chr1_3890271_3910272
chr1	3890403	3910404	0.952340278	0.648203906	0.73734044	none_HCC_TE	chr1_3890403_3910404
chr1	3930611	3950612	0.61814584	0.534403782	0.489156746	none_HCC_TE	chr1_3930611_3950612
chr1	3938979	3958980	0.599936845	0.536734397	0.488533263	none_HCC_TE	chr1_3938979_3958980
chr1	4402050	4422051	0.42872204	0.407282106	0.353560882	none_HCC_TE	chr1_4402050_4422051
chr1	4561486	4581487	0.440395814	0.437860659	0.34843445	none_HCC_TE	chr1_4561486_4581487
chr1	4644608	4664609	0.391284052	0.467011691	0.354324208	none_HCC_TE	chr1_4644608_4664609
chr1	5852740	5872741	0.38416615	0.520294773	0.420144608	none_HCC_TE	chr1_5852740_5872741
chr1	5982424	6002425	0.681881847	0.586285086	0.629889116	none_HCC_TE	chr1_5982424_6002425
chr1	5982675	6002676	0.688478016	0.589346512	0.630870156	none_HCC_TE	chr1_5982675_6002676
chr1	6016332	6036333	0.641509406	0.646812373	0.491566544	none_HCC_TE	chr1_6016332_6036333
chr1	6024687	6044688	0.630790173	0.643181783	0.602468893	none_HCC_TE	chr1_6024687_6044688
chr1	6035887	6055888	0.758840542	0.555216217	0.725238928	none_HCC_TE	chr1_6035887_6055888
chr1	6170320	6190321	0.731394439	0.541099543	0.535159011	none_HCC_TE	chr1_6170320_6190321
chr1	6189594	6209595	1.017952052	0.70959915	0.615192015	none_HCC_TE	chr1_6189594_6209595
chr1	6195779	6215780	0.989138269	0.703644439	0.618928789	none_HCC_TE	chr1_6195779_6215780
chr1	6196118	6216119	0.986349916	0.699984022	0.619132675	none_HCC_TE	chr1_6196118_6216119
chr1	6225963	6245964	0.942729471	0.721648702	0.66707913	none_HCC_TE	chr1_6225963_6245964
chr1	6226239	6246240	0.944242802	0.722862209	0.66958498	none_HCC_TE	chr1_6226239_6246240
chr1	6234178	6254179	0.957735763	0.716371481	0.736094025	none_HCC_TE	chr1_6234178_6254179
chr1	6251097	6271098	0.551597023	0.623269986	0.554596521	none_HCC_TE	chr1_6251097_6271098
chr1	6348928	6368929	0.972145312	0.750712187	0.882452515	none_HCC_TE	chr1_6348928_6368929
chr1	6350713	6370714	0.962964864	0.734474516	0.864948496	none_HCC_TE	chr1_6350713_6370714
chr1	6375767	6395768	0.812281499	0.597359915	0.511782055	none_HCC_TE	chr1_6375767_6395768
chr1	6383766	6403767	0.822028946	0.62130463	0.548539771	none_HCC_TE	chr1_6383766_6403767
chr1	6409918	6429919	0.739707312	0.593885375	0.51716954	HCC_TE_overlapped	chr1_6409918_6429919
chr1	6414775	6434776	0.704641243	0.58126445	0.542542449	none_HCC_TE	chr1_6414775_6434776
chr1	6419895	6439896	0.749183084	0.626023189	0.569473162	none_HCC_TE	chr1_6419895_6439896
chr1	6456172	6476173	0.651374619	0.637857759	0.667112149	none_HCC_TE	chr1_6456172_6476173
chr1	6456194	6476195	0.651397122	0.637840598	0.666131284	none_HCC_TE	chr1_6456194_6476195
chr1	6475468	6495469	0.777349689	0.704003222	0.634378853	none_HCC_TE	chr1_6475468_6495469
chr1	6475953	6495954	0.778525298	0.706535881	0.641034533	none_HCC_TE	chr1_6475953_6495954
chr1	6480579	6500580	0.859847499	0.743717884	0.68283374	none_HCC_TE	chr1_6480579_6500580
chr1	6481666	6501667	0.882511754	0.753045628	0.687580876	none_HCC_TE	chr1_6481666_6501667
chr1	6487230	6507231	0.889507236	0.749782572	0.711099161	none_HCC_TE	chr1_6487230_6507231
chr1	6487411	6507412	0.889606274	0.747610481	0.71184324	none_HCC_TE	chr1_6487411_6507412
chr1	6510091	6530092	0.729798177	0.634470924	0.611085136	none_HCC_TE	chr1_6510091_6530092
chr1	6544512	6564513	0.740334745	0.619810134	0.533948835	none_HCC_TE	chr1_6544512_6564513
chr1	6545306	6565307	0.738550047	0.620046885	0.540097888	none_HCC_TE	chr1_6545306_6565307
chr1	6569993	6589994	1.069010505	0.695346808	0.91004268	none_HCC_TE	chr1_6569993_6589994
chr1	6592868	6612869	1.163906595	0.778819872	0.732081119	none_HCC_TE	chr1_6592868_6612869
chr1	6603730	6623731	1.091609178	0.731505495	0.617175127	none_HCC_TE	chr1_6603730_6623731
chr1	6614864	6634865	0.796238362	0.632303548	0.516647429	none_HCC_TE	chr1_6614864_6634865
chr1	6615149	6635150	0.794198897	0.630180133	0.513441989	none_HCC_TE	chr1_6615149_6635150
chr1	6691815	6711816	0.801873442	0.5965679	0.502127476	none_HCC_TE	chr1_6691815_6711816
chr1	6714744	6734745	0.946651042	0.59934346	0.541789543	none_HCC_TE	chr1_6714744_6734745
chr1	6717526	6737527	0.966820854	0.602145391	0.538108977	none_HCC_TE	chr1_6717526_6737527
chr1	6774979	6794980	0.920066169	0.565228078	0.504958102	none_HCC_TE	chr1_6774979_6794980
chr1	6775323	6795324	0.919732452	0.564628814	0.503132562	none_HCC_TE	chr1_6775323_6795324
chr1	6775453	6795454	0.919606272	0.564402132	0.502440675	none_HCC_TE	chr1_6775453_6795454
chr1	7379753	7399754	0.528036867	0.44470864	0.324338527	none_HCC_TE	chr1_7379753_7399754
chr1	7659729	7679730	0.742448997	0.657414083	0.716382031	none_HCC_TE	chr1_7659729_7679730
chr1	7659743	7679744	0.743161747	0.657574319	0.717058807	none_HCC_TE	chr1_7659743_7679744
chr1	7659764	7679765	0.744228684	0.657814562	0.718071998	none_HCC_TE	chr1_7659764_7679765
chr1	7670087	7690088	1.031811591	0.755484627	0.97291078	none_HCC_TE	chr1_7670087_7690088
chr1	7694735	7714736	0.775746997	0.527053606	0.484730502	none_HCC_TE	chr1_7694735_7714736
chr1	7761295	7781296	0.72745844	0.48538194	0.411038306	none_HCC_TE	chr1_7761295_7781296
chr1	7774290	7794291	0.691393478	0.519136422	0.451433687	none_HCC_TE	chr1_7774290_7794291
chr1	7774428	7794429	0.690587966	0.518968679	0.451251792	none_HCC_TE	chr1_7774428_7794429
chr1	7843064	7863065	0.637406096	0.52395365	0.43827202	none_HCC_TE	chr1_7843064_7863065
chr1	7843490	7863491	0.638235863	0.527663554	0.437772477	none_HCC_TE	chr1_7843490_7863491
chr1	7930838	7950839	0.550823699	0.498136506	0.383142475	none_HCC_TE	chr1_7930838_7950839
chr1	7951653	7971654	0.848825412	0.605073913	0.655781715	none_HCC_TE	chr1_7951653_7971654
chr1	7951710	7971711	0.849431649	0.6047839	0.657342921	none_HCC_TE	chr1_7951710_7971711
chr1	8016308	8036309	1.431805816	0.719411718	0.684863845	none_HCC_TE	chr1_8016308_8036309
chr1	8198671	8218672	1.179735427	0.810661396	0.703687755	none_HCC_TE	chr1_8198671_8218672
chr1	8308113	8328114	0.891811576	0.656270325	0.694716726	none_HCC_TE	chr1_8308113_8328114
chr1	8413831	8433832	1.001257198	0.591522246	0.517642761	none_HCC_TE	chr1_8413831_8433832
chr1	8414644	8434645	0.999257098	0.589044292	0.51878267	none_HCC_TE	chr1_8414644_8434645
chr1	8484912	8504913	0.67929336	0.498708783	0.389623895	none_HCC_TE	chr1_8484912_8504913
chr1	8807639	8827640	1.098304408	0.706020862	0.656601686	none_HCC_TE	chr1_8807639_8827640
chr1	8856589	8876590	1.295740887	0.770892932	0.692994672	none_HCC_TE	chr1_8856589_8876590
chr1	8868685	8888686	1.293864985	0.771546402	0.676109475	none_HCC_TE	chr1_8868685_8888686
chr1	8868834	8888835	1.292841355	0.771507148	0.676690767	none_HCC_TE	chr1_8868834_8888835
chr1	8935867	8955868	0.765725074	0.612014826	0.45393611	none_HCC_TE	chr1_8935867_8955868
chr1	9016344	9036345	0.650945094	0.585910786	0.497975163	none_HCC_TE	chr1_9016344_9036345
chr1	9059634	9079635	0.680481581	0.583185857	0.501142199	none_HCC_TE	chr1_9059634_9079635
chr1	9062258	9082259	0.675751313	0.568491541	0.476152883	none_HCC_TE	chr1_9062258_9082259
chr1	9119101	9139102	0.834010753	0.624314479	0.502462713	none_HCC_TE	chr1_9119101_9139102
chr1	9141776	9161777	0.765844488	0.66828285	0.63354356	none_HCC_TE	chr1_9141776_9161777
chr1	9172203	9192204	1.114014885	0.779181255	0.712372296	none_HCC_TE	chr1_9172203_9192204
chr1	9172337	9192338	1.112097645	0.779326094	0.711430564	none_HCC_TE	chr1_9172337_9192338
chr1	9224773	9244774	1.152204443	0.868321901	0.95309123	HCC_TE_overlapped	chr1_9224773_9244774
chr1	9229846	9249847	1.179852248	0.918810684	1.110997025	HCC_TE_overlapped	chr1_9229846_9249847
chr1	9282893	9302894	1.040178019	0.731660227	0.617445544	none_HCC_TE	chr1_9282893_9302894
chr1	9418915	9438916	1.245082822	0.749000222	0.826528976	HCC_TE_overlapped	chr1_9418915_9438916
chr1	9418995	9438996	1.24823181	0.750528641	0.827310433	HCC_TE_overlapped	chr1_9418995_9438996
chr1	9529464	9549465	1.345703081	0.796547152	0.767869914	HCC_TE_overlapped	chr1_9529464_9549465
chr1	9578910	9598911	0.8508134	0.617894846	0.466840816	none_HCC_TE	chr1_9578910_9598911
chr1	9641730	9661731	0.686921168	0.505521726	0.397008426	none_HCC_TE	chr1_9641730_9661731
chr1	9644585	9664586	0.70818662	0.5085085	0.387166471	none_HCC_TE	chr1_9644585_9664586
chr1	9677573	9697574	0.752351632	0.619631385	0.565602804	none_HCC_TE	chr1_9677573_9697574
chr1	9679543	9699544	0.758918082	0.619662321	0.560912342	none_HCC_TE	chr1_9679543_9699544
chr1	9681466	9701467	0.769864597	0.619692518	0.550870379	none_HCC_TE	chr1_9681466_9701467
chr1	9813964	9833965	1.018983519	0.682969538	0.544830664	none_HCC_TE	chr1_9813964_9833965
chr1	9814525	9834526	1.019981001	0.684602067	0.542034996	none_HCC_TE	chr1_9814525_9834526
chr1	9900268	9920269	1.157391281	0.770763389	0.690010283	none_HCC_TE	chr1_9900268_9920269
chr1	9932922	9952923	1.030477415	0.702970671	0.729677495	none_HCC_TE	chr1_9932922_9952923
chr1	9933390	9953391	1.023407396	0.699770199	0.726168966	none_HCC_TE	chr1_9933390_9953391
chr1	9933474	9953475	1.022126144	0.69902346	0.725536219	none_HCC_TE	chr1_9933474_9953475
chr1	9950786	9970787	0.638582083	0.543480117	0.468586178	none_HCC_TE	chr1_9950786_9970787
chr1	9957380	9977381	0.575908065	0.532528277	0.44749407	none_HCC_TE	chr1_9957380_9977381
chr1	9987227	10007228	0.669100511	0.54575291	0.435696599	none_HCC_TE	chr1_9987227_10007228
chr1	10022957	10042958	0.895300761	0.623000278	0.535484101	none_HCC_TE	chr1_10022957_10042958
chr1	10200569	10220570	0.993907707	0.675243782	0.594971494	none_HCC_TE	chr1_10200569_10220570
chr1	10200705	10220706	0.994548437	0.675106211	0.593958472	none_HCC_TE	chr1_10200705_10220706
chr1	10201615	10221616	0.99848508	0.67418458	0.587118668	none_HCC_TE	chr1_10201615_10221616
chr1	10220763	10240764	0.835210449	0.584824629	0.529720112	none_HCC_TE	chr1_10220763_10240764
chr1	10288965	10308966	0.555670642	0.471312426	0.389901307	none_HCC_TE	chr1_10288965_10308966
chr1	10389063	10409064	1.00093667	0.703880896	0.548878988	none_HCC_TE	chr1_10389063_10409064
chr1	10420432	10440433	0.988687275	0.679826936	0.666372028	none_HCC_TE	chr1_10420432_10440433
chr1	10420749	10440750	0.990533455	0.678775987	0.665021046	none_HCC_TE	chr1_10420749_10440750
chr1	10440030	10460031	0.658389308	0.531548221	0.40304839	none_HCC_TE	chr1_10440030_10460031
chr1	10462528	10482529	1.060461656	0.678590178	0.553249675	none_HCC_TE	chr1_10462528_10482529
chr1	10464949	10484950	1.063876701	0.674240015	0.554715364	none_HCC_TE	chr1_10464949_10484950
chr1	10786645	10806646	0.797602279	0.519089272	0.43170946	none_HCC_TE	chr1_10786645_10806646
chr1	10956686	10976687	0.789872417	0.648583151	0.485982486	none_HCC_TE	chr1_10956686_10976687
chr1	10972036	10992037	0.914133995	0.675204054	0.583101553	none_HCC_TE	chr1_10972036_10992037
chr1	11002653	11022654	0.9394106	0.583906896	0.553855987	none_HCC_TE	chr1_11002653_11022654
chr1	11037238	11057239	0.928612666	0.694184396	0.755021118	HCC_TE_overlapped	chr1_11037238_11057239
chr1	11050017	11070018	0.898862983	0.671720948	0.570105205	none_HCC_TE	chr1_11050017_11070018
chr1	11089674	11109675	0.755098453	0.577520508	0.414096482	none_HCC_TE	chr1_11089674_11109675
chr1	11089868	11109869	0.754363755	0.57766013	0.414245032	none_HCC_TE	chr1_11089868_11109869
chr1	11090018	11110019	0.753794837	0.577716691	0.414221262	none_HCC_TE	chr1_11090018_11110019
chr1	11133897	11153898	0.49330297	0.430948954	0.415403366	none_HCC_TE	chr1_11133897_11153898
chr1	11179354	11199355	0.54126787	0.471657821	0.418506806	none_HCC_TE	chr1_11179354_11199355
chr1	11252550	11272551	1.236102834	0.742838939	0.707523826	HCC_TE_overlapped	chr1_11252550_11272551
chr1	11263197	11283198	1.246523397	0.740791547	0.724741617	HCC_TE_overlapped	chr1_11263197_11283198
chr1	11469154	11489155	0.567732412	0.500213984	0.41481134	none_HCC_TE	chr1_11469154_11489155
chr1	11599530	11619531	0.536331845	0.486464555	0.432027318	none_HCC_TE	chr1_11599530_11619531
chr1	11644406	11664407	0.967713641	0.691684854	0.742113073	none_HCC_TE	chr1_11644406_11664407
chr1	11644428	11664429	0.967754605	0.691836551	0.743266664	none_HCC_TE	chr1_11644428_11664429
chr1	11644856	11664857	0.967529315	0.694777252	0.761540226	none_HCC_TE	chr1_11644856_11664857
chr1	11644876	11664877	0.967383931	0.694914182	0.762375612	none_HCC_TE	chr1_11644876_11664877
chr1	11654199	11674200	0.953017666	0.721515284	1.023534601	none_HCC_TE	chr1_11654199_11674200
chr1	11671147	11691148	0.821665905	0.622635042	0.723913942	HCC_TE_overlapped	chr1_11671147_11691148
chr1	11681620	11701621	0.729504366	0.561853691	0.486613844	none_HCC_TE	chr1_11681620_11701621
chr1	11681709	11701710	0.727864279	0.561221311	0.485972592	none_HCC_TE	chr1_11681709_11701710
chr1	11726084	11746085	0.899390142	0.642754188	0.654679075	none_HCC_TE	chr1_11726084_11746085
chr1	11726135	11746136	0.899312806	0.642730039	0.654415942	none_HCC_TE	chr1_11726135_11746136
chr1	11752192	11772193	0.524150988	0.554655096	0.499991773	none_HCC_TE	chr1_11752192_11772193
chr1	11769618	11789619	0.828089084	0.615201983	0.728918449	HCC_TE_overlapped	chr1_11769618_11789619
chr1	11793676	11813677	0.994293272	0.659994578	0.629443191	none_HCC_TE	chr1_11793676_11813677
chr1	11795963	11815964	0.997587182	0.65179452	0.623431903	none_HCC_TE	chr1_11795963_11815964
chr1	11796095	11816096	0.997533987	0.651316473	0.623082393	none_HCC_TE	chr1_11796095_11816096
chr1	11796190	11816191	0.997495699	0.650972099	0.622830678	none_HCC_TE	chr1_11796190_11816191
chr1	11830318	11850319	1.125993985	0.650893403	0.835475453	HCC_TE_overlapped	chr1_11830318_11850319
chr1	11837782	11857783	1.118936731	0.633396601	0.817813349	HCC_TE_overlapped	chr1_11837782_11857783
chr1	11848944	11868945	0.752547333	0.545867019	0.453360804	none_HCC_TE	chr1_11848944_11868945
chr1	11898153	11918154	1.229620307	0.748246612	0.667312158	none_HCC_TE	chr1_11898153_11918154
chr1	11916426	11936427	1.12835999	0.841158213	0.969570232	none_HCC_TE	chr1_11916426_11936427
chr1	11924716	11944717	1.290018241	0.916658925	0.942184965	none_HCC_TE	chr1_11924716_11944717
chr1	11970180	11990181	1.005614609	0.651660783	0.764419398	none_HCC_TE	chr1_11970180_11990181
chr1	11970443	11990444	1.006028525	0.651964534	0.764704807	none_HCC_TE	chr1_11970443_11990444
chr1	12009497	12029498	0.810880474	0.653227647	0.609990159	none_HCC_TE	chr1_12009497_12029498
chr1	12019157	12039158	0.862922987	0.627986373	0.582721616	none_HCC_TE	chr1_12019157_12039158
chr1	12053302	12073303	0.550785249	0.509008398	0.395333022	none_HCC_TE	chr1_12053302_12073303
chr1	12053376	12073377	0.550313333	0.508731248	0.395390188	none_HCC_TE	chr1_12053376_12073377
chr1	12156942	12176943	0.585837846	0.516200172	0.472872885	HCC_TE_overlapped	chr1_12156942_12176943
chr1	12156990	12176991	0.587504139	0.516595606	0.473064301	HCC_TE_overlapped	chr1_12156990_12176991
chr1	12181712	12201713	0.768804135	0.629798583	0.527533243	none_HCC_TE	chr1_12181712_12201713
chr1	12220029	12240030	0.639801051	0.55738424	0.491546501	none_HCC_TE	chr1_12220029_12240030
chr1	12497245	12517246	0.53804342	0.53313522	0.464228991	none_HCC_TE	chr1_12497245_12517246
chr1	12569022	12589023	0.855792002	0.678577061	0.557439558	none_HCC_TE	chr1_12569022_12589023
chr1	12586612	12606613	0.99677724	0.756898822	0.64940169	none_HCC_TE	chr1_12586612_12606613
chr1	12606788	12626789	1.37011966	0.79737531	1.17790015	HCC_TE_overlapped	chr1_12606788_12626789
chr1	12608209	12628210	1.355180963	0.785752914	1.157612021	HCC_TE_overlapped	chr1_12608209_12628210
chr1	12634084	12654085	0.681024067	0.554440443	0.481503419	none_HCC_TE	chr1_12634084_12654085
chr1	12706109	12726110	0.433000208	0.42185845	0.390451025	none_HCC_TE	chr1_12706109_12726110
chr1	12736199	12756200	0.506797597	0.445061505	0.325686439	none_HCC_TE	chr1_12736199_12756200
chr1	12763737	12783738	0.455196526	0.403025646	0.316580558	none_HCC_TE	chr1_12763737_12783738
chr1	12781396	12801397	0.392483681	0.392080532	0.375079616	none_HCC_TE	chr1_12781396_12801397
chr1	12784690	12804691	0.361385259	0.389170589	0.38089091	none_HCC_TE	chr1_12784690_12804691
chr1	12813222	12833223	0.435542921	0.451917815	0.339792696	none_HCC_TE	chr1_12813222_12833223
chr1	12821409	12841410	0.383812542	0.415299325	0.319618012	none_HCC_TE	chr1_12821409_12841410
chr1	12838719	12858720	0.406227279	0.436507294	0.373476891	none_HCC_TE	chr1_12838719_12858720
chr1	12847085	12867086	0.375380688	0.441493571	0.39469636	none_HCC_TE	chr1_12847085_12867086
chr1	12876200	12896201	0.306790172	0.394930971	0.352168371	none_HCC_TE	chr1_12876200_12896201
chr1	12888269	12908270	0.360761921	0.382895164	0.33109293	none_HCC_TE	chr1_12888269_12908270
chr1	12906646	12926647	0.346576841	0.400826814	0.324921821	none_HCC_TE	chr1_12906646_12926647
chr1	12937579	12957580	0.329856924	0.270303397	0.255259702	none_HCC_TE	chr1_12937579_12957580
chr1	13046574	13066575	0.324745189	0.387907859	0.28254187	none_HCC_TE	chr1_13046574_13066575
chr1	13050768	13070769	0.328666511	0.365130881	0.290278204	none_HCC_TE	chr1_13050768_13070769
chr1	13051160	13071161	0.332441116	0.364176667	0.290994302	none_HCC_TE	chr1_13051160_13071161
chr1	13063677	13083678	0.338045459	0.329013867	0.290839426	none_HCC_TE	chr1_13063677_13083678
chr1	13089716	13109717	0.310320326	0.29300205	0.24677567	none_HCC_TE	chr1_13089716_13109717
chr1	13106853	13126854	0.335855212	0.277897008	0.244466505	none_HCC_TE	chr1_13106853_13126854
chr1	13117068	13137069	0.278018361	0.301486037	0.264161631	none_HCC_TE	chr1_13117068_13137069
chr1	13143110	13163111	0.330308024	0.284994957	0.345864036	none_HCC_TE	chr1_13143110_13163111
chr1	13155630	13175631	0.30343645	0.284272074	0.327419567	none_HCC_TE	chr1_13155630_13175631
chr1	13156022	13176023	0.300901979	0.28594512	0.327906116	none_HCC_TE	chr1_13156022_13176023
chr1	13160218	13180219	0.299148435	0.293918634	0.33308031	none_HCC_TE	chr1_13160218_13180219
chr1	13165280	13185281	0.308778823	0.300273987	0.332704238	none_HCC_TE	chr1_13165280_13185281
chr1	13191408	13211409	0.278598009	0.258859201	0.298533576	none_HCC_TE	chr1_13191408_13211409
chr1	13216111	13236112	0.3916963	0.36164517	0.271314546	HCC_TE_overlapped	chr1_13216111_13236112
chr1	13216153	13236154	0.391910963	0.362311055	0.271578521	HCC_TE_overlapped	chr1_13216153_13236154
chr1	13244176	13264177	0.325919075	0.349577369	0.230680206	none_HCC_TE	chr1_13244176_13264177
chr1	13275136	13295137	0.311406994	0.361273544	0.254099634	none_HCC_TE	chr1_13275136_13295137
chr1	13293538	13313539	0.329178306	0.362642953	0.27864037	none_HCC_TE	chr1_13293538_13313539
chr1	13305580	13325581	0.351725064	0.373427476	0.3268295	none_HCC_TE	chr1_13305580_13325581
chr1	13337133	13357134	0.363678089	0.355559143	0.309616872	none_HCC_TE	chr1_13337133_13357134
chr1	13361998	13381999	0.405635678	0.408507414	0.356702731	none_HCC_TE	chr1_13361998_13381999
chr1	13379631	13399632	0.464289576	0.420279907	0.371865773	none_HCC_TE	chr1_13379631_13399632
chr1	13400449	13420450	0.455808098	0.424136364	0.407077327	none_HCC_TE	chr1_13400449_13420450
chr1	13504002	13524003	0.604484849	0.456788067	0.441558445	none_HCC_TE	chr1_13504002_13524003
chr1	13573756	13593757	0.405555435	0.447620785	0.364294194	none_HCC_TE	chr1_13573756_13593757
chr1	13573831	13593832	0.405005354	0.447786323	0.36408193	none_HCC_TE	chr1_13573831_13593832
chr1	13575459	13595460	0.39093698	0.451364142	0.359448621	none_HCC_TE	chr1_13575459_13595460
chr1	13690187	13710188	0.391290459	0.403928827	0.339167285	none_HCC_TE	chr1_13690187_13710188
chr1	13694854	13714855	0.419306981	0.419014768	0.321557596	none_HCC_TE	chr1_13694854_13714855
chr1	13739414	13759415	0.781213484	0.454723011	0.456806041	none_HCC_TE	chr1_13739414_13759415
chr1	14409972	14429973	0.410803459	0.429237195	0.357129596	none_HCC_TE	chr1_14409972_14429973
chr1	14588684	14608685	0.423746519	0.424484946	0.365675528	none_HCC_TE	chr1_14588684_14608685
chr1	14588716	14608717	0.423661214	0.424592206	0.365605698	none_HCC_TE	chr1_14588716_14608717
chr1	14914128	14934129	0.924440377	0.674415048	0.657810981	none_HCC_TE	chr1_14914128_14934129
chr1	14919665	14939666	0.935627601	0.708512048	0.746952044	none_HCC_TE	chr1_14919665_14939666
chr1	14919799	14939800	0.944295264	0.709864893	0.74889797	none_HCC_TE	chr1_14919799_14939800
chr1	14935918	14955919	1.329578226	0.831273471	0.889497735	none_HCC_TE	chr1_14935918_14955919
chr1	15142463	15162464	1.300556627	0.775038717	0.77351373	none_HCC_TE	chr1_15142463_15162464
chr1	15142531	15162532	1.29964769	0.774794493	0.773378462	none_HCC_TE	chr1_15142531_15162532
chr1	15142565	15162566	1.299192507	0.774672329	0.773310812	none_HCC_TE	chr1_15142565_15162566
chr1	15143746	15163747	1.283078012	0.77040746	0.770954403	none_HCC_TE	chr1_15143746_15163747
chr1	15161623	15181624	1.232546986	0.702840416	0.653369829	none_HCC_TE	chr1_15161623_15181624
chr1	15237224	15257225	0.894391791	0.622230997	0.55527841	none_HCC_TE	chr1_15237224_15257225
chr1	15333882	15353883	0.915719504	0.588462831	0.511752813	none_HCC_TE	chr1_15333882_15353883
chr1	15399887	15419888	0.819069901	0.621975692	0.499680324	none_HCC_TE	chr1_15399887_15419888
chr1	15428442	15448443	0.798531833	0.634896662	0.448273187	none_HCC_TE	chr1_15428442_15448443
chr1	15446731	15466732	0.822984446	0.570379076	0.532075778	none_HCC_TE	chr1_15446731_15466732
chr1	15466103	15486104	0.594638297	0.546670696	0.433959449	none_HCC_TE	chr1_15466103_15486104
chr1	15514214	15534215	1.058977552	0.618881185	0.670304869	none_HCC_TE	chr1_15514214_15534215
chr1	15514444	15534445	1.059213624	0.618188827	0.672230537	none_HCC_TE	chr1_15514444_15534445
chr1	15514789	15534790	1.059567492	0.617148217	0.675103124	none_HCC_TE	chr1_15514789_15534790
chr1	15516812	15536813	1.054807875	0.610995628	0.673671638	none_HCC_TE	chr1_15516812_15536813
chr1	15516847	15536848	1.054640662	0.610888411	0.673164795	none_HCC_TE	chr1_15516847_15536848
chr1	15532165	15552166	0.614613158	0.493025487	0.48466878	none_HCC_TE	chr1_15532165_15552166
chr1	15575050	15595051	0.998372241	0.730299967	0.92343257	none_HCC_TE	chr1_15575050_15595051
chr1	15607457	15627458	1.239660559	0.680633674	0.850721005	none_HCC_TE	chr1_15607457_15627458
chr1	15649712	15669713	0.679220025	0.516084678	0.422815444	none_HCC_TE	chr1_15649712_15669713
chr1	15674319	15694320	0.722327886	0.595231382	0.51003247	none_HCC_TE	chr1_15674319_15694320
chr1	15726257	15746258	0.749108375	0.756123628	0.74764806	none_HCC_TE	chr1_15726257_15746258
chr1	15732498	15752499	0.877131113	0.823566388	0.803071031	none_HCC_TE	chr1_15732498_15752499
chr1	15739889	15759890	0.942972019	0.823900978	0.770415027	none_HCC_TE	chr1_15739889_15759890
chr1	15746637	15766638	0.853956262	0.744334728	0.659535077	none_HCC_TE	chr1_15746637_15766638
chr1	15748794	15768795	0.807160067	0.710157216	0.61711937	none_HCC_TE	chr1_15748794_15768795
chr1	15754498	15774499	0.781266154	0.665907137	0.567609822	none_HCC_TE	chr1_15754498_15774499
chr1	15797698	15817699	1.130058182	0.752000548	0.993843641	none_HCC_TE	chr1_15797698_15817699
chr1	15837706	15857707	1.08484255	0.672978399	0.586247977	none_HCC_TE	chr1_15837706_15857707
chr1	15838146	15858147	1.069557716	0.671807144	0.586807198	none_HCC_TE	chr1_15838146_15858147
chr1	15966100	15986101	0.899667299	0.598555314	0.583528423	none_HCC_TE	chr1_15966100_15986101
chr1	15966131	15986132	0.899509222	0.598590779	0.58360729	none_HCC_TE	chr1_15966131_15986132
chr1	15994235	16014236	1.137089171	0.865975407	0.597671581	none_HCC_TE	chr1_15994235_16014236
chr1	16008042	16028043	0.83203192	0.807380015	0.619272201	none_HCC_TE	chr1_16008042_16028043
chr1	16009593	16029594	0.785313374	0.796365488	0.610296365	none_HCC_TE	chr1_16009593_16029594
chr1	16012035	16032036	0.716483516	0.755139672	0.598727386	none_HCC_TE	chr1_16012035_16032036
chr1	16033781	16053782	0.58093005	0.638662173	0.619062959	none_HCC_TE	chr1_16033781_16053782
chr1	16038761	16058762	0.589575974	0.638947899	0.646551011	none_HCC_TE	chr1_16038761_16058762
chr1	16063650	16083651	0.971055179	0.733946351	0.711920938	none_HCC_TE	chr1_16063650_16083651
chr1	16146068	16166069	1.235646011	0.872927123	0.810930481	none_HCC_TE	chr1_16146068_16166069
chr1	16202651	16222652	0.784413957	0.679002921	0.471644209	none_HCC_TE	chr1_16202651_16222652
chr1	16227182	16247183	0.759895576	0.631145377	0.459530502	none_HCC_TE	chr1_16227182_16247183
chr1	16342479	16362480	0.853884724	0.656270173	0.480517257	none_HCC_TE	chr1_16342479_16362480
chr1	16357241	16377242	1.059520392	0.710756074	0.612092413	none_HCC_TE	chr1_16357241_16377242
chr1	16427423	16447424	0.830723519	0.623036711	0.465253063	none_HCC_TE	chr1_16427423_16447424
chr1	16430671	16450672	0.794259769	0.610376208	0.441738283	none_HCC_TE	chr1_16430671_16450672
chr1	16430723	16450724	0.793809169	0.610335329	0.441765574	none_HCC_TE	chr1_16430723_16450724
chr1	16450947	16470948	0.56709951	0.524431166	0.416095485	none_HCC_TE	chr1_16450947_16470948
chr1	16451806	16471807	0.56829721	0.518928137	0.413408277	none_HCC_TE	chr1_16451806_16471807
chr1	16482700	16502701	0.906620056	0.780478771	0.553278498	none_HCC_TE	chr1_16482700_16502701
chr1	16504284	16524285	1.26425624	0.793968437	0.723184892	none_HCC_TE	chr1_16504284_16524285
chr1	16525651	16545652	1.127413284	0.734490811	0.70810232	none_HCC_TE	chr1_16525651_16545652
chr1	16538913	16558914	1.347145489	0.845041311	0.785739877	none_HCC_TE	chr1_16538913_16558914
chr1	16603563	16623564	1.374581807	1.06357259	0.877893355	none_HCC_TE	chr1_16603563_16623564
chr1	16620905	16640906	1.065428549	1.054012541	0.812607679	none_HCC_TE	chr1_16620905_16640906
chr1	16635573	16655574	1.415476581	1.062033482	1.208670372	HCC_TE_overlapped	chr1_16635573_16655574
chr1	16656947	16676948	1.346451522	0.894407073	0.827414682	none_HCC_TE	chr1_16656947_16676948
chr1	16671254	16691255	1.079551839	0.615893489	0.620786536	none_HCC_TE	chr1_16671254_16691255
chr1	16710156	16730157	0.963528733	0.734689673	0.627517212	none_HCC_TE	chr1_16710156_16730157
chr1	16730515	16750516	1.391069195	0.897264536	0.88338352	none_HCC_TE	chr1_16730515_16750516
chr1	16754479	16774480	1.445760218	0.961568803	0.912599299	HCC_TE_overlapped	chr1_16754479_16774480
chr1	16849020	16869021	1.245572107	0.774732704	0.77271887	none_HCC_TE	chr1_16849020_16869021
chr1	16862225	16882226	1.115107439	0.679522164	0.662898478	none_HCC_TE	chr1_16862225_16882226
chr1	16879477	16899478	1.152288524	0.652693793	0.604599842	none_HCC_TE	chr1_16879477_16899478
chr1	16879665	16899666	1.151369327	0.656035768	0.60582253	none_HCC_TE	chr1_16879665_16899666
chr1	16885979	16905980	1.248196468	0.755811623	0.645006785	none_HCC_TE	chr1_16885979_16905980
chr1	16911930	16931931	0.905032987	0.732263105	0.490827661	none_HCC_TE	chr1_16911930_16931931
chr1	16970619	16990620	0.645486485	0.584222964	0.475705872	none_HCC_TE	chr1_16970619_16990620
chr1	16970677	16990678	0.6441997	0.583970696	0.476105684	none_HCC_TE	chr1_16970677_16990678
chr1	16971585	16991586	0.623541346	0.580002177	0.482317301	none_HCC_TE	chr1_16971585_16991586
chr1	17001927	17021928	0.823252449	0.664765075	0.421274624	none_HCC_TE	chr1_17001927_17021928
chr1	17044031	17064032	0.858857566	0.545120423	0.510788311	none_HCC_TE	chr1_17044031_17064032
chr1	17109450	17129451	0.67947043	0.51828874	0.510778362	none_HCC_TE	chr1_17109450_17129451
chr1	17179788	17199789	0.455986026	0.467561423	0.384997109	none_HCC_TE	chr1_17179788_17199789
chr1	17195127	17215128	0.422645214	0.473717654	0.388491993	none_HCC_TE	chr1_17195127_17215128
chr1	17239097	17259098	0.435690049	0.499046967	0.453129708	none_HCC_TE	chr1_17239097_17259098
chr1	17267888	17287889	0.397939601	0.511895853	0.42042815	none_HCC_TE	chr1_17267888_17287889
chr1	17298196	17318197	0.69121971	0.535668962	0.411035037	none_HCC_TE	chr1_17298196_17318197
chr1	17362195	17382196	0.441178303	0.487826386	0.423632796	none_HCC_TE	chr1_17362195_17382196
chr1	17428535	17448536	0.829727769	0.593822349	0.563257933	none_HCC_TE	chr1_17428535_17448536
chr1	17429676	17449677	0.824593317	0.59487263	0.562038538	none_HCC_TE	chr1_17429676_17449677
chr1	17529697	17549698	0.881242984	0.652297352	0.684514513	none_HCC_TE	chr1_17529697_17549698
chr1	17570552	17590553	1.313396502	0.905226254	0.972764903	HCC_TE_overlapped	chr1_17570552_17590553
chr1	17608312	17628313	0.610975668	0.562360275	0.448371287	none_HCC_TE	chr1_17608312_17628313
chr1	17745332	17765333	0.604114978	0.501146519	0.39278241	none_HCC_TE	chr1_17745332_17765333
chr1	18055656	18075657	0.435899389	0.481409813	0.405187843	none_HCC_TE	chr1_18055656_18075657
chr1	18097797	18117798	0.466956719	0.460104286	0.463597676	none_HCC_TE	chr1_18097797_18117798
chr1	18470929	18490930	0.765936815	0.578449443	0.738579677	none_HCC_TE	chr1_18470929_18490930
chr1	18620845	18640846	0.4145011	0.437326203	0.434849937	none_HCC_TE	chr1_18620845_18640846
chr1	18849659	18869660	0.560935748	0.533398763	0.479502239	none_HCC_TE	chr1_18849659_18869660
chr1	18873274	18893275	0.945589637	0.672203047	0.562737569	none_HCC_TE	chr1_18873274_18893275
chr1	18880890	18900891	1.155091219	0.771433359	0.821297768	HCC_TE_overlapped	chr1_18880890_18900891
chr1	18887147	18907148	1.334395252	0.799959316	0.858719607	HCC_TE_overlapped	chr1_18887147_18907148
chr1	18892554	18912555	1.29956045	0.790518304	0.855243118	HCC_TE_overlapped	chr1_18892554_18912555
chr1	18892798	18912799	1.295909294	0.790120493	0.849410051	HCC_TE_overlapped	chr1_18892798_18912799
chr1	18946675	18966676	1.273726285	0.914858946	0.88009581	none_HCC_TE	chr1_18946675_18966676
chr1	19200265	19220266	0.959562079	0.626892368	0.718418811	none_HCC_TE	chr1_19200265_19220266
chr1	19200385	19220386	0.958390005	0.626448097	0.717649325	none_HCC_TE	chr1_19200385_19220386
chr1	19241523	19261524	0.971955611	0.642290311	0.550709576	none_HCC_TE	chr1_19241523_19261524
chr1	19241804	19261805	0.970388112	0.642918372	0.553058355	none_HCC_TE	chr1_19241804_19261805
chr1	19264121	19284122	0.660766424	0.527513879	0.552287676	HCC_TE_overlapped	chr1_19264121_19284122
chr1	19278769	19298770	0.59689378	0.518612405	0.532348709	none_HCC_TE	chr1_19278769_19298770
chr1	19285735	19305736	0.606055883	0.53320591	0.509219045	none_HCC_TE	chr1_19285735_19305736
chr1	19302143	19322144	0.821711785	0.664418588	0.557650114	none_HCC_TE	chr1_19302143_19322144
chr1	19302145	19322146	0.821715529	0.66442392	0.557642135	none_HCC_TE	chr1_19302145_19322146
chr1	19302325	19322326	0.822052298	0.664903519	0.556923438	none_HCC_TE	chr1_19302325_19322326
chr1	19474294	19494295	0.85067478	0.688036967	0.632982849	none_HCC_TE	chr1_19474294_19494295
chr1	19475538	19495539	0.848218999	0.684871212	0.626689626	none_HCC_TE	chr1_19475538_19495539
chr1	19586831	19606832	0.96883299	0.617710583	0.544649358	none_HCC_TE	chr1_19586831_19606832
chr1	19586976	19606977	0.968416591	0.617548159	0.544797804	none_HCC_TE	chr1_19586976_19606977
chr1	19586978	19606979	0.968410845	0.617545919	0.544799852	none_HCC_TE	chr1_19586978_19606979
chr1	19597806	19617807	0.870029338	0.555995096	0.502274211	none_HCC_TE	chr1_19597806_19617807
chr1	19633228	19653229	1.05018996	0.766363368	0.656588881	none_HCC_TE	chr1_19633228_19653229
chr1	19633408	19653409	1.05133379	0.767926425	0.656397795	none_HCC_TE	chr1_19633408_19653409
chr1	19633713	19653714	1.053265096	0.770562163	0.65607382	none_HCC_TE	chr1_19633713_19653714
chr1	19634310	19654311	1.057020711	0.775675453	0.655438977	none_HCC_TE	chr1_19634310_19654311
chr1	19635371	19655372	1.059056592	0.783991606	0.654308427	none_HCC_TE	chr1_19635371_19655372
chr1	19635765	19655766	1.059299727	0.783810185	0.653887849	none_HCC_TE	chr1_19635765_19655766
chr1	19637609	19657610	1.02192735	0.773650764	0.651914027	none_HCC_TE	chr1_19637609_19657610
chr1	19654874	19674875	0.786975733	0.579995336	0.477240399	none_HCC_TE	chr1_19654874_19674875
chr1	19789348	19809349	0.851905573	0.646567249	0.603140907	none_HCC_TE	chr1_19789348_19809349
chr1	19789915	19809916	0.851121663	0.646944795	0.602222948	none_HCC_TE	chr1_19789915_19809916
chr1	19805282	19825283	0.78426745	0.544516355	0.592830128	none_HCC_TE	chr1_19805282_19825283
chr1	19872394	19892395	0.834381756	0.563530683	0.482007811	none_HCC_TE	chr1_19872394_19892395
chr1	19913616	19933617	1.286279312	0.738025686	0.753529369	none_HCC_TE	chr1_19913616_19933617
chr1	19969658	19989659	1.304218019	0.655247609	0.868069049	none_HCC_TE	chr1_19969658_19989659
chr1	19970433	19990434	1.319405554	0.655662275	0.871670707	none_HCC_TE	chr1_19970433_19990434
chr1	20060193	20080194	0.610266003	0.521146283	0.436480151	none_HCC_TE	chr1_20060193_20080194
chr1	20109535	20129536	0.617079088	0.523332692	0.416197945	none_HCC_TE	chr1_20109535_20129536
chr1	20109565	20129566	0.617006972	0.523244706	0.416173283	none_HCC_TE	chr1_20109565_20129566
chr1	20129322	20149323	0.544203213	0.523709014	0.473396653	none_HCC_TE	chr1_20129322_20149323
chr1	20144213	20164214	0.662466853	0.572785294	0.485621529	none_HCC_TE	chr1_20144213_20164214
chr1	20176095	20196096	0.580946587	0.51842248	0.432534725	none_HCC_TE	chr1_20176095_20196096
chr1	20176485	20196486	0.583864332	0.518128565	0.431012111	none_HCC_TE	chr1_20176485_20196486
chr1	20176517	20196518	0.584102869	0.51810444	0.430804316	none_HCC_TE	chr1_20176517_20196518
chr1	20233094	20253095	0.64572746	0.427043731	0.441449802	none_HCC_TE	chr1_20233094_20253095
chr1	20280874	20300875	0.40113474	0.442329894	0.425066293	none_HCC_TE	chr1_20280874_20300875
chr1	20418793	20438794	0.585104778	0.492748937	0.382557564	none_HCC_TE	chr1_20418793_20438794
chr1	20476209	20496210	1.539607788	0.931077926	1.091584692	none_HCC_TE	chr1_20476209_20496210
chr1	20498150	20518151	0.798230131	0.55342963	0.486389064	none_HCC_TE	chr1_20498150_20518151
chr1	20542572	20562573	0.792652035	0.583843239	0.575609412	none_HCC_TE	chr1_20542572_20562573
chr1	20579096	20599097	0.769489798	0.624086597	0.466043243	HCC_TE_overlapped	chr1_20579096_20599097
chr1	20623457	20643458	0.794313314	0.545957455	0.811114995	none_HCC_TE	chr1_20623457_20643458
chr1	20623678	20643679	0.794061349	0.547098515	0.810991413	none_HCC_TE	chr1_20623678_20643679
chr1	20642192	20662193	0.755330048	0.563447203	0.634431677	none_HCC_TE	chr1_20642192_20662193
chr1	20651368	20671369	0.869083042	0.610263869	0.696306739	none_HCC_TE	chr1_20651368_20671369
chr1	20708006	20728007	0.736813059	0.636932466	0.656914907	none_HCC_TE	chr1_20708006_20728007
chr1	20722702	20742703	0.76527928	0.733220469	0.602797956	none_HCC_TE	chr1_20722702_20742703
chr1	20776651	20796652	1.022888908	0.659406079	0.499557525	none_HCC_TE	chr1_20776651_20796652
chr1	20776665	20796666	1.02288209	0.659376547	0.499650806	none_HCC_TE	chr1_20776665_20796666
chr1	20776671	20796672	1.022879168	0.65936389	0.499690778	none_HCC_TE	chr1_20776671_20796672
chr1	20777306	20797307	1.022569802	0.658494452	0.503900423	none_HCC_TE	chr1_20777306_20797307
chr1	20978431	20998432	0.630019004	0.45435515	0.327908089	none_HCC_TE	chr1_20978431_20998432
chr1	21101382	21121383	1.05527952	0.519202938	0.617724591	HCC_TE_overlapped	chr1_21101382_21121383
chr1	21158038	21178039	0.850003158	0.578322085	0.450193452	none_HCC_TE	chr1_21158038_21178039
chr1	21166896	21186897	0.874289034	0.609884119	0.484920689	none_HCC_TE	chr1_21166896_21186897
chr1	21269614	21289615	1.118376416	0.721514762	0.800574133	none_HCC_TE	chr1_21269614_21289615
chr1	21280214	21300215	0.763932567	0.58557996	0.501878769	none_HCC_TE	chr1_21280214_21300215
chr1	21280462	21300463	0.766058339	0.586785536	0.50047709	none_HCC_TE	chr1_21280462_21300463
chr1	21283289	21303290	0.794929748	0.600296709	0.484170944	none_HCC_TE	chr1_21283289_21303290
chr1	21335503	21355504	1.200973705	0.849609541	0.838302735	HCC_TE_overlapped	chr1_21335503_21355504
chr1	21430136	21450137	0.762771234	0.67043135	0.51132252	none_HCC_TE	chr1_21430136_21450137
chr1	21498983	21518984	0.605351881	0.576558877	0.489313398	none_HCC_TE	chr1_21498983_21518984
chr1	21499422	21519423	0.605334763	0.576873175	0.488018912	none_HCC_TE	chr1_21499422_21519423
chr1	21541269	21561270	0.560972315	0.537618544	0.511253528	none_HCC_TE	chr1_21541269_21561270
chr1	21641897	21661898	0.886108412	0.696877947	0.5209478	none_HCC_TE	chr1_21641897_21661898
chr1	21659356	21679357	1.00795019	0.747842015	0.926701108	none_HCC_TE	chr1_21659356_21679357
chr1	21773148	21793149	1.198923441	0.737254235	0.699240379	none_HCC_TE	chr1_21773148_21793149
chr1	21773198	21793199	1.1988913	0.737225007	0.698820339	none_HCC_TE	chr1_21773198_21793199
chr1	21802264	21822265	0.843992554	0.627600297	0.423602738	none_HCC_TE	chr1_21802264_21822265
chr1	21927309	21947310	1.139307831	0.871704312	0.756731292	none_HCC_TE	chr1_21927309_21947310
chr1	21967021	21987022	1.073880698	0.761834556	0.695601533	none_HCC_TE	chr1_21967021_21987022
chr1	21991656	22011657	1.113183473	0.758791385	0.646111146	none_HCC_TE	chr1_21991656_22011657
chr1	22015190	22035191	1.113316216	0.739862566	0.521455377	none_HCC_TE	chr1_22015190_22035191
chr1	22015503	22035504	1.114285795	0.739517331	0.521329879	none_HCC_TE	chr1_22015503_22035504
chr1	22016047	22036048	1.11596581	0.738916652	0.521111673	none_HCC_TE	chr1_22016047_22036048
chr1	22042708	22062709	0.976413825	0.760228844	0.565172636	none_HCC_TE	chr1_22042708_22062709
chr1	22133096	22153097	0.530600217	0.54846437	0.456875173	none_HCC_TE	chr1_22133096_22153097
chr1	22256238	22276239	0.501308637	0.545234836	0.386861824	none_HCC_TE	chr1_22256238_22276239
chr1	22441850	22461851	1.114699339	0.693097668	0.759959999	none_HCC_TE	chr1_22441850_22461851
chr1	22553488	22573489	0.584732914	0.582787098	0.454862563	none_HCC_TE	chr1_22553488_22573489
chr1	22623365	22643366	0.627663781	0.556622648	0.508831827	none_HCC_TE	chr1_22623365_22643366
chr1	22626627	22646628	0.566871543	0.547949023	0.501396456	none_HCC_TE	chr1_22626627_22646628
chr1	22626761	22646762	0.564438984	0.547356408	0.501088279	none_HCC_TE	chr1_22626761_22646762
chr1	22633632	22653633	0.538520474	0.536270021	0.447766964	none_HCC_TE	chr1_22633632_22653633
chr1	22643235	22663236	0.500670835	0.517170284	0.396917818	none_HCC_TE	chr1_22643235_22663236
chr1	22700837	22720838	0.496535726	0.558315356	0.397964257	none_HCC_TE	chr1_22700837_22720838
chr1	22700838	22720839	0.496523729	0.558319588	0.397963517	none_HCC_TE	chr1_22700838_22720839
chr1	22709516	22729517	0.485488789	0.538409659	0.408302256	none_HCC_TE	chr1_22709516_22729517
chr1	22853225	22873226	0.484644852	0.493490592	0.333947182	none_HCC_TE	chr1_22853225_22873226
chr1	22962865	22982866	1.059933884	0.639771461	0.804118098	none_HCC_TE	chr1_22962865_22982866
chr1	23005851	23025852	0.963387338	0.598916963	0.526050528	none_HCC_TE	chr1_23005851_23025852
chr1	23009467	23029468	0.97500767	0.588625967	0.533911187	none_HCC_TE	chr1_23009467_23029468
chr1	23034304	23054305	0.69079635	0.446584881	0.364047479	none_HCC_TE	chr1_23034304_23054305
chr1	23158855	23178856	0.975558357	0.693296202	0.603762445	none_HCC_TE	chr1_23158855_23178856
chr1	23158857	23178858	0.975554295	0.693287846	0.603756215	none_HCC_TE	chr1_23158857_23178858
chr1	23207501	23227502	1.102805449	0.672231745	0.704225371	none_HCC_TE	chr1_23207501_23227502
chr1	23275517	23295518	0.619785695	0.46946708	0.36088915	none_HCC_TE	chr1_23275517_23295518
chr1	23334283	23354284	1.028643682	0.599534181	0.581652836	none_HCC_TE	chr1_23334283_23354284
chr1	23358385	23378386	1.071767079	0.695345761	0.644268946	none_HCC_TE	chr1_23358385_23378386
chr1	23358970	23378971	1.073469112	0.696386337	0.648142272	none_HCC_TE	chr1_23358970_23378971
chr1	23359217	23379218	1.074185751	0.696824944	0.649767361	none_HCC_TE	chr1_23359217_23379218
chr1	23359835	23379836	1.07691127	0.697920412	0.65380693	none_HCC_TE	chr1_23359835_23379836
chr1	23414747	23434748	0.935483247	0.693405543	0.652527593	none_HCC_TE	chr1_23414747_23434748
chr1	23474178	23494179	1.140211481	0.740237659	0.734076741	HCC_TE_overlapped	chr1_23474178_23494179
chr1	23511929	23531930	0.936882154	0.66716872	0.477600658	none_HCC_TE	chr1_23511929_23531930
chr1	23521232	23541233	1.050398121	0.781713877	0.686982903	none_HCC_TE	chr1_23521232_23541233
chr1	23549500	23569501	1.393161245	0.868538838	0.753254158	none_HCC_TE	chr1_23549500_23569501
chr1	23617333	23637334	0.74192421	0.644457462	0.514731247	none_HCC_TE	chr1_23617333_23637334
chr1	23681778	23701779	1.003287745	0.607579868	0.484103307	none_HCC_TE	chr1_23681778_23701779
chr1	23681805	23701806	1.003198742	0.607539149	0.484104581	none_HCC_TE	chr1_23681805_23701806
chr1	23733365	23753366	0.860750368	0.605397841	0.520809096	HCC_TE_overlapped	chr1_23733365_23753366
chr1	23768296	23788297	0.970650605	0.638500163	0.612830394	none_HCC_TE	chr1_23768296_23788297
chr1	23768417	23788418	0.973878141	0.639917004	0.614216752	none_HCC_TE	chr1_23768417_23788418
chr1	23781144	23801145	1.007847831	0.705980274	0.766299216	none_HCC_TE	chr1_23781144_23801145
chr1	23789546	23809547	1.071832227	0.755668498	0.845887068	none_HCC_TE	chr1_23789546_23809547
chr1	23790577	23810578	1.057232419	0.750260994	0.853077512	none_HCC_TE	chr1_23790577_23810578
chr1	23790753	23810754	1.054690323	0.749331124	0.85429317	none_HCC_TE	chr1_23790753_23810754
chr1	23815428	23835429	0.780364204	0.576556355	0.625282416	none_HCC_TE	chr1_23815428_23835429
chr1	23815458	23835459	0.780594893	0.576692536	0.625512365	none_HCC_TE	chr1_23815458_23835459
chr1	23858289	23878290	0.784100712	0.611684531	0.532341022	none_HCC_TE	chr1_23858289_23878290
chr1	23903361	23923362	0.76624826	0.572210054	0.519942801	none_HCC_TE	chr1_23903361_23923362
chr1	23919069	23939070	0.730180437	0.536115733	0.504194414	none_HCC_TE	chr1_23919069_23939070
chr1	23949827	23969828	1.133108517	0.641147891	0.565477092	none_HCC_TE	chr1_23949827_23969828
chr1	23970326	23990327	1.09360976	0.606966885	0.516616726	none_HCC_TE	chr1_23970326_23990327
chr1	24102134	24122135	1.278606005	0.920047305	0.847996647	none_HCC_TE	chr1_24102134_24122135
chr1	24133139	24153140	0.908678992	0.661352998	0.604579335	none_HCC_TE	chr1_24133139_24153140
chr1	24177288	24197289	0.97769533	0.728400562	0.680890048	none_HCC_TE	chr1_24177288_24197289
chr1	24190239	24210240	0.898417992	0.678692397	0.613076984	none_HCC_TE	chr1_24190239_24210240
chr1	24309356	24329357	0.675015899	0.516609405	0.503797726	none_HCC_TE	chr1_24309356_24329357
chr1	24313039	24333040	0.642803153	0.514176745	0.501763349	none_HCC_TE	chr1_24313039_24333040
chr1	24403486	24423487	0.961881076	0.618196699	0.512515127	none_HCC_TE	chr1_24403486_24423487
chr1	24403771	24423772	0.962330694	0.620204707	0.513519408	none_HCC_TE	chr1_24403771_24423772
chr1	24403781	24423782	0.962346462	0.620274995	0.513554604	none_HCC_TE	chr1_24403781_24423782
chr1	24405096	24425097	0.964314727	0.629420166	0.518158174	none_HCC_TE	chr1_24405096_24425097
chr1	24405749	24425750	0.96499625	0.633890885	0.5204262	none_HCC_TE	chr1_24405749_24425750
chr1	24405801	24425802	0.964914012	0.634244929	0.5206063	none_HCC_TE	chr1_24405801_24425802
chr1	24406024	24426025	0.964561163	0.635759968	0.521377808	none_HCC_TE	chr1_24406024_24426025
chr1	24492343	24512344	0.977023994	0.651243513	0.524700365	none_HCC_TE	chr1_24492343_24512344
chr1	24492350	24512351	0.976989488	0.651198332	0.524647491	none_HCC_TE	chr1_24492350_24512351
chr1	24492381	24512382	0.976836642	0.650998192	0.524413257	none_HCC_TE	chr1_24492381_24512382
chr1	24492835	24512836	0.97459201	0.648056482	0.520968309	none_HCC_TE	chr1_24492835_24512836
chr1	24492896	24512897	0.974289533	0.647659707	0.520503352	none_HCC_TE	chr1_24492896_24512897
chr1	24497593	24517594	0.943256776	0.646522385	0.489020099	none_HCC_TE	chr1_24497593_24517594
chr1	24504313	24524314	0.840526685	0.557245213	0.447797965	none_HCC_TE	chr1_24504313_24524314
chr1	24546023	24566024	1.382288629	0.77856336	0.821938547	none_HCC_TE	chr1_24546023_24566024
chr1	24546086	24566087	1.382280896	0.779942413	0.821821507	none_HCC_TE	chr1_24546086_24566087
chr1	24633301	24653302	0.975409487	0.60319394	0.491949207	none_HCC_TE	chr1_24633301_24653302
chr1	24633558	24653559	0.974131801	0.60195815	0.490434433	none_HCC_TE	chr1_24633558_24653559
chr1	24633578	24653579	0.974032213	0.601861832	0.49031633	none_HCC_TE	chr1_24633578_24653579
chr1	24735446	24755447	1.024326652	0.768368582	0.606794303	none_HCC_TE	chr1_24735446_24755447
chr1	24909415	24929416	1.15972272	0.870335163	0.963381008	none_HCC_TE	chr1_24909415_24929416
chr1	24920275	24940276	0.672871751	0.548101168	0.67348365	none_HCC_TE	chr1_24920275_24940276
chr1	24955009	24975010	0.637306484	0.53737878	0.398956149	none_HCC_TE	chr1_24955009_24975010
chr1	25013502	25033503	0.730251919	0.651907923	0.44636421	none_HCC_TE	chr1_25013502_25033503
chr1	25222501	25242502	1.038246379	0.572413312	0.46441748	none_HCC_TE	chr1_25222501_25242502
chr1	25237453	25257454	0.958457997	0.646498643	0.517212803	none_HCC_TE	chr1_25237453_25257454
chr1	25237518	25257519	0.95832197	0.645912735	0.51698257	none_HCC_TE	chr1_25237518_25257519
chr1	25257924	25277925	0.815909662	0.482811879	0.41080085	none_HCC_TE	chr1_25257924_25277925
chr1	25262485	25282486	0.820666131	0.460962912	0.395484532	none_HCC_TE	chr1_25262485_25282486
chr1	25262508	25282509	0.820829243	0.460694046	0.39540591	none_HCC_TE	chr1_25262508_25282509
chr1	25328253	25348254	0.763838228	0.503127924	0.425933553	none_HCC_TE	chr1_25328253_25348254
chr1	25328333	25348334	0.763862048	0.503484944	0.426180325	none_HCC_TE	chr1_25328333_25348334
chr1	25410913	25430914	0.850563747	0.645883159	0.394480684	none_HCC_TE	chr1_25410913_25430914
chr1	25420857	25440858	0.977619136	0.669146901	0.463546193	none_HCC_TE	chr1_25420857_25440858
chr1	25420896	25440897	0.977732694	0.669165153	0.463353742	none_HCC_TE	chr1_25420896_25440897
chr1	25533605	25553606	1.133556023	0.83904657	0.628010779	none_HCC_TE	chr1_25533605_25553606
chr1	25606790	25626791	0.688429664	0.530354988	0.471481312	none_HCC_TE	chr1_25606790_25626791
chr1	25686154	25706155	0.66497285	0.551605278	0.45360223	none_HCC_TE	chr1_25686154_25706155
chr1	25790192	25810193	0.655501636	0.581182585	0.551193397	none_HCC_TE	chr1_25790192_25810193
chr1	25809905	25829906	0.866082874	0.702403596	0.642692908	none_HCC_TE	chr1_25809905_25829906
chr1	25809953	25829954	0.866299298	0.702556204	0.642722822	none_HCC_TE	chr1_25809953_25829954
chr1	25810192	25830193	0.86737531	0.702942045	0.642871735	none_HCC_TE	chr1_25810192_25830193
chr1	25810827	25830828	0.870221286	0.702588164	0.643267137	none_HCC_TE	chr1_25810827_25830828
chr1	25813605	25833606	0.881517963	0.697045922	0.644992719	none_HCC_TE	chr1_25813605_25833606
chr1	25849456	25869457	1.104387586	0.762125232	0.687037041	none_HCC_TE	chr1_25849456_25869457
chr1	25849457	25869458	1.104412638	0.762142387	0.687056176	none_HCC_TE	chr1_25849457_25869458
chr1	25865707	25885708	1.116760496	0.863870554	0.7587374	none_HCC_TE	chr1_25865707_25885708
chr1	25896152	25916153	1.021296455	0.587178822	0.514078703	none_HCC_TE	chr1_25896152_25916153
chr1	25896418	25916419	1.02190897	0.586426429	0.5125827	none_HCC_TE	chr1_25896418_25916419
chr1	25896453	25916454	1.0219895	0.586327332	0.512618155	none_HCC_TE	chr1_25896453_25916454
chr1	25896876	25916877	1.022961582	0.585127892	0.513046427	none_HCC_TE	chr1_25896876_25916877
chr1	25988062	26008063	0.890618313	0.633885145	0.750464764	none_HCC_TE	chr1_25988062_26008063
chr1	26011774	26031775	0.956010433	0.828453388	0.710952395	none_HCC_TE	chr1_26011774_26031775
chr1	26036117	26056118	0.623644018	0.582660256	0.477715774	none_HCC_TE	chr1_26036117_26056118
chr1	26057629	26077630	0.577224705	0.530529979	0.470119175	HCC_TE_overlapped	chr1_26057629_26077630
chr1	26101164	26121165	0.782432866	0.5959831	0.505413772	none_HCC_TE	chr1_26101164_26121165
chr1	26101823	26121824	0.780791959	0.59600277	0.499920516	none_HCC_TE	chr1_26101823_26121824
chr1	26149078	26169079	0.689520337	0.595946626	0.471541302	none_HCC_TE	chr1_26149078_26169079
chr1	26158581	26178582	0.792371177	0.675350167	0.607917721	none_HCC_TE	chr1_26158581_26178582
chr1	26158962	26178963	0.79739934	0.674756211	0.608008925	none_HCC_TE	chr1_26158962_26178963
chr1	26159907	26179908	0.807489175	0.671349521	0.606602002	none_HCC_TE	chr1_26159907_26179908
chr1	26167490	26187491	0.751777029	0.645664147	0.593581783	none_HCC_TE	chr1_26167490_26187491
chr1	26180601	26200602	0.599568072	0.546705217	0.449071282	none_HCC_TE	chr1_26180601_26200602
chr1	26215319	26235320	0.856370918	0.667921323	0.841079697	none_HCC_TE	chr1_26215319_26235320
chr1	26224199	26244200	0.897118256	0.670766712	0.72040458	none_HCC_TE	chr1_26224199_26244200
chr1	26259278	26279279	0.665335287	0.553658094	0.428770418	none_HCC_TE	chr1_26259278_26279279
chr1	26270085	26290086	0.705920779	0.626470686	0.480928133	none_HCC_TE	chr1_26270085_26290086
chr1	26296703	26316704	0.756313363	0.57082456	0.439394712	none_HCC_TE	chr1_26296703_26316704
chr1	26307957	26327958	0.717302362	0.598302128	0.459394179	none_HCC_TE	chr1_26307957_26327958
chr1	26308264	26328265	0.710034404	0.597556079	0.460017142	none_HCC_TE	chr1_26308264_26328265
chr1	26344129	26364130	1.408454598	0.933645587	1.132107334	none_HCC_TE	chr1_26344129_26364130
chr1	26362749	26382750	0.732606419	0.571661399	0.483271611	none_HCC_TE	chr1_26362749_26382750
chr1	26362793	26382794	0.732211615	0.570357298	0.481365607	none_HCC_TE	chr1_26362793_26382794
chr1	26400816	26420817	0.827446709	0.471380233	0.478657585	none_HCC_TE	chr1_26400816_26420817
chr1	26422281	26442282	0.822611838	0.533283225	0.387050815	none_HCC_TE	chr1_26422281_26442282
chr1	26422320	26442321	0.823055748	0.533557506	0.387139066	none_HCC_TE	chr1_26422320_26442321
chr1	26457536	26477537	0.918366884	0.547245303	0.551867534	none_HCC_TE	chr1_26457536_26477537
chr1	26462439	26482440	1.029401708	0.574181613	0.607581574	none_HCC_TE	chr1_26462439_26482440
chr1	26519760	26539761	1.141843194	0.713322327	0.794300295	none_HCC_TE	chr1_26519760_26539761
chr1	26533111	26553112	0.94555823	0.618892301	0.70759502	none_HCC_TE	chr1_26533111_26553112
chr1	26535841	26555842	0.882144434	0.618995361	0.648843867	none_HCC_TE	chr1_26535841_26555842
chr1	26544541	26564542	0.660197421	0.565018216	0.556206218	none_HCC_TE	chr1_26544541_26564542
chr1	26684130	26704131	1.2016732	0.795292962	0.806079894	none_HCC_TE	chr1_26684130_26704131
chr1	26686014	26706015	1.230071404	0.801386903	0.798840613	none_HCC_TE	chr1_26686014_26706015
chr1	26777053	26797054	1.153158881	0.663950953	0.628000529	none_HCC_TE	chr1_26777053_26797054
chr1	26777548	26797549	1.152304631	0.663724867	0.628021231	none_HCC_TE	chr1_26777548_26797549
chr1	26777949	26797950	1.151475471	0.664272365	0.628038	none_HCC_TE	chr1_26777949_26797950
chr1	26778187	26798188	1.150982602	0.6649221	0.628047953	none_HCC_TE	chr1_26778187_26798188
chr1	26816687	26836688	1.026306549	0.703301883	0.637174737	none_HCC_TE	chr1_26816687_26836688
chr1	26853148	26873149	0.838771277	0.691477415	0.566023461	none_HCC_TE	chr1_26853148_26873149
chr1	26880282	26900283	0.996308185	0.695349875	0.641497351	none_HCC_TE	chr1_26880282_26900283
chr1	26890466	26910467	1.232614059	0.710249291	0.825582786	HCC_TE_overlapped	chr1_26890466_26910467
chr1	26903974	26923975	1.469311348	0.819340818	1.154689795	HCC_TE_overlapped	chr1_26903974_26923975
chr1	26911742	26931743	1.350018876	0.767519461	1.014408049	HCC_TE_overlapped	chr1_26911742_26931743
chr1	26950467	26970468	1.092609328	0.809597028	0.795499759	none_HCC_TE	chr1_26950467_26970468
chr1	26983691	27003692	1.359444892	0.900756069	0.986665989	none_HCC_TE	chr1_26983691_27003692
chr1	27002849	27022850	0.919769713	0.672031396	0.568550906	none_HCC_TE	chr1_27002849_27022850
chr1	27145124	27165125	0.870095381	0.626383347	0.495560718	none_HCC_TE	chr1_27145124_27165125
chr1	27224631	27244632	0.72419406	0.593118868	0.514375473	none_HCC_TE	chr1_27224631_27244632
chr1	27312144	27332145	0.839235134	0.583815368	0.484978807	none_HCC_TE	chr1_27312144_27332145
chr1	27312244	27332245	0.839460353	0.584235384	0.485469679	none_HCC_TE	chr1_27312244_27332245
chr1	27313873	27333874	0.84124395	0.591020844	0.493388828	none_HCC_TE	chr1_27313873_27333874
chr1	27332021	27352022	0.82791138	0.71753005	0.586623485	none_HCC_TE	chr1_27332021_27352022
chr1	27356960	27376961	0.756701074	0.610489833	0.541793181	none_HCC_TE	chr1_27356960_27376961
chr1	27364823	27384824	0.70264551	0.595823413	0.528781547	none_HCC_TE	chr1_27364823_27384824
chr1	27364851	27384852	0.701602776	0.595774638	0.528928965	none_HCC_TE	chr1_27364851_27384852
chr1	27373332	27393333	0.614711018	0.599371308	0.511551024	none_HCC_TE	chr1_27373332_27393333
chr1	27382621	27402622	0.746623569	0.662912931	0.541498996	none_HCC_TE	chr1_27382621_27402622
chr1	27480166	27500167	1.103499114	0.738670376	0.576182612	none_HCC_TE	chr1_27480166_27500167
chr1	27593493	27613494	1.07616184	0.753112789	0.82441899	none_HCC_TE	chr1_27593493_27613494
chr1	27594143	27614144	1.074861276	0.753595953	0.825633007	none_HCC_TE	chr1_27594143_27614144
chr1	27616239	27636240	0.879039509	0.593407296	0.639440179	none_HCC_TE	chr1_27616239_27636240
chr1	27616596	27636597	0.880507108	0.594252139	0.637571407	none_HCC_TE	chr1_27616596_27636597
chr1	27625184	27645185	0.702781502	0.594676817	0.454477668	none_HCC_TE	chr1_27625184_27645185
chr1	27652721	27672722	1.090182517	0.743320956	0.55755719	none_HCC_TE	chr1_27652721_27672722
chr1	27662191	27682192	0.925007793	0.662382595	0.553920359	none_HCC_TE	chr1_27662191_27682192
chr1	27715960	27735961	0.977938244	0.618805476	0.576815719	none_HCC_TE	chr1_27715960_27735961
chr1	27763218	27783219	0.831186049	0.586840198	0.524737274	none_HCC_TE	chr1_27763218_27783219
chr1	27820781	27840782	0.911288877	0.631540117	0.48969015	none_HCC_TE	chr1_27820781_27840782
chr1	27824400	27844401	0.909668504	0.629408734	0.432462285	none_HCC_TE	chr1_27824400_27844401
chr1	27862542	27882543	0.76805559	0.706823043	0.493119302	none_HCC_TE	chr1_27862542_27882543
chr1	27862543	27882544	0.768053892	0.706815083	0.493120548	none_HCC_TE	chr1_27862543_27882544
chr1	27904574	27924575	0.81633822	0.528057393	0.487816739	none_HCC_TE	chr1_27904574_27924575
chr1	27904796	27924797	0.817406373	0.529332718	0.488819686	none_HCC_TE	chr1_27904796_27924797
chr1	27924954	27944955	0.957721769	0.67097135	0.560244473	none_HCC_TE	chr1_27924954_27944955
chr1	27924999	27945000	0.95771982	0.671654847	0.560633179	none_HCC_TE	chr1_27924999_27945000
chr1	27949972	27969973	0.716609452	0.600055375	0.478462756	HCC_TE_overlapped	chr1_27949972_27969973
chr1	28078609	28098610	0.990158851	0.594962828	0.482819864	none_HCC_TE	chr1_28078609_28098610
chr1	28078636	28098637	0.989852822	0.594977818	0.483056207	none_HCC_TE	chr1_28078636_28098637
chr1	28166689	28186690	0.80258329	0.573430059	0.523331228	none_HCC_TE	chr1_28166689_28186690
chr1	28183855	28203856	0.691219565	0.564262998	0.425116199	none_HCC_TE	chr1_28183855_28203856
chr1	28183935	28203936	0.693442928	0.564686662	0.425510222	none_HCC_TE	chr1_28183935_28203936
chr1	28223028	28243029	1.045705036	0.708749553	0.644797265	none_HCC_TE	chr1_28223028_28243029
chr1	28226090	28246091	1.133477673	0.727521296	0.668292158	none_HCC_TE	chr1_28226090_28246091
chr1	28226123	28246124	1.134547195	0.727719249	0.668538572	none_HCC_TE	chr1_28226123_28246124
chr1	28249517	28269518	1.067612811	0.725572036	0.661233748	none_HCC_TE	chr1_28249517_28269518
chr1	28319039	28339040	0.98853172	0.65615246	0.481753504	none_HCC_TE	chr1_28319039_28339040
chr1	28359739	28379740	1.049694378	0.701556052	0.810628027	none_HCC_TE	chr1_28359739_28379740
chr1	28428149	28448150	0.944966703	0.539892492	0.51908349	none_HCC_TE	chr1_28428149_28448150
chr1	28495942	28515943	1.256506461	0.748364055	0.621389043	none_HCC_TE	chr1_28495942_28515943
chr1	28496042	28516043	1.257912757	0.749703534	0.62295699	none_HCC_TE	chr1_28496042_28516043
chr1	28497364	28517365	1.283186888	0.767033746	0.643170119	none_HCC_TE	chr1_28497364_28517365
chr1	28498557	28518558	1.303425039	0.781157393	0.660636885	none_HCC_TE	chr1_28498557_28518558
chr1	28508225	28528226	1.187908281	0.755256172	0.692853711	none_HCC_TE	chr1_28508225_28528226
chr1	28543016	28563017	0.861973512	0.656915472	0.528420478	none_HCC_TE	chr1_28543016_28563017
chr1	28543084	28563085	0.86104619	0.656392012	0.528266457	none_HCC_TE	chr1_28543084_28563085
chr1	28568821	28588822	1.055951535	0.715270357	0.526006175	none_HCC_TE	chr1_28568821_28588822
chr1	28569892	28589893	1.060908642	0.72793749	0.531536291	none_HCC_TE	chr1_28569892_28589893
chr1	28570511	28590512	1.073530913	0.736510176	0.534700681	none_HCC_TE	chr1_28570511_28590512
chr1	28571052	28591053	1.084270007	0.747610178	0.537447571	none_HCC_TE	chr1_28571052_28591053
chr1	28571872	28591873	1.103126613	0.763911593	0.574949994	none_HCC_TE	chr1_28571872_28591873
chr1	28572982	28592983	1.129352713	0.785046431	0.618690966	none_HCC_TE	chr1_28572982_28592983
chr1	28582264	28602265	1.118925075	0.817902792	0.84194057	none_HCC_TE	chr1_28582264_28602265
chr1	28633066	28653067	1.208894846	0.772242386	0.645140014	none_HCC_TE	chr1_28633066_28653067
chr1	28633255	28653256	1.207721558	0.772363512	0.647485635	none_HCC_TE	chr1_28633255_28653256
chr1	28638599	28658600	1.180374839	0.772218067	0.709051993	none_HCC_TE	chr1_28638599_28658600
chr1	28658783	28678784	0.830641077	0.650858959	0.568512358	none_HCC_TE	chr1_28658783_28678784
chr1	28726620	28746621	1.067755382	0.684282082	0.564747297	none_HCC_TE	chr1_28726620_28746621
chr1	28726939	28746940	1.067186722	0.684857557	0.564399659	none_HCC_TE	chr1_28726939_28746940
chr1	28802169	28822170	0.707962447	0.54210397	0.491967394	none_HCC_TE	chr1_28802169_28822170
chr1	28877090	28897091	0.94469038	0.733796443	0.624185255	none_HCC_TE	chr1_28877090_28897091
chr1	28877099	28897100	0.944602417	0.733756756	0.624185228	none_HCC_TE	chr1_28877099_28897100
chr1	28904568	28924569	0.7942742	0.616028166	0.455153632	none_HCC_TE	chr1_28904568_28924569
chr1	28904575	28924576	0.794266987	0.616025417	0.45514006	none_HCC_TE	chr1_28904575_28924576
chr1	29112500	29132501	0.655529845	0.630445706	0.540173158	none_HCC_TE	chr1_29112500_29132501
chr1	29113902	29133903	0.66964531	0.639202609	0.546162372	none_HCC_TE	chr1_29113902_29133903
chr1	29171899	29191900	1.141861879	0.697480493	0.715086832	none_HCC_TE	chr1_29171899_29191900
chr1	29220933	29240934	1.043457945	0.71798791	0.585432966	none_HCC_TE	chr1_29220933_29240934
chr1	29226521	29246522	1.05215975	0.733821808	0.631964437	none_HCC_TE	chr1_29226521_29246522
chr1	29340113	29360114	0.519559831	0.540200276	0.431151424	none_HCC_TE	chr1_29340113_29360114
chr1	30027611	30047612	0.458541561	0.48594624	0.448360458	none_HCC_TE	chr1_30027611_30047612
chr1	30708771	30728772	0.697714437	0.582905345	0.486662487	none_HCC_TE	chr1_30708771_30728772
chr1	30713584	30733585	0.68835664	0.583732081	0.495264058	none_HCC_TE	chr1_30713584_30733585
chr1	30729231	30749232	0.720639198	0.641764748	0.758548713	none_HCC_TE	chr1_30729231_30749232
chr1	30747773	30767774	0.593339041	0.571603341	0.555923977	none_HCC_TE	chr1_30747773_30767774
chr1	30814651	30834652	0.652515793	0.559264044	0.632837732	none_HCC_TE	chr1_30814651_30834652
chr1	30898757	30918758	0.69485091	0.709021487	0.496708566	none_HCC_TE	chr1_30898757_30918758
chr1	30925775	30945776	0.801898381	0.528112408	0.493564796	none_HCC_TE	chr1_30925775_30945776
chr1	30939204	30959205	0.703432661	0.517036068	0.431726522	none_HCC_TE	chr1_30939204_30959205
chr1	30958236	30978237	0.828151614	0.501619789	0.424582498	none_HCC_TE	chr1_30958236_30978237
chr1	31055716	31075717	1.179612095	0.65362584	0.652316161	none_HCC_TE	chr1_31055716_31075717
chr1	31229886	31249887	0.646443363	0.581463383	0.441148452	none_HCC_TE	chr1_31229886_31249887
chr1	31286787	31306788	0.939969142	0.655828323	0.493226234	none_HCC_TE	chr1_31286787_31306788
chr1	31286981	31306982	0.940433314	0.655564201	0.492975454	none_HCC_TE	chr1_31286981_31306982
chr1	31287031	31307032	0.940552866	0.655496102	0.492910796	none_HCC_TE	chr1_31287031_31307032
chr1	31363075	31383076	0.757185196	0.648035835	0.468223384	none_HCC_TE	chr1_31363075_31383076
chr1	31363287	31383288	0.756268371	0.648634803	0.469942651	none_HCC_TE	chr1_31363287_31383288
chr1	31399776	31419777	1.139413403	0.717904402	0.689619405	HCC_TE_overlapped	chr1_31399776_31419777
chr1	31400173	31420174	1.14593934	0.722383913	0.699741929	HCC_TE_overlapped	chr1_31400173_31420174
chr1	31403212	31423213	1.19651799	0.745683405	0.745754869	HCC_TE_overlapped	chr1_31403212_31423213
chr1	31403812	31423813	1.203689443	0.74841258	0.747510714	HCC_TE_overlapped	chr1_31403812_31423813
chr1	31490084	31510085	0.958186859	0.679905217	0.817675342	none_HCC_TE	chr1_31490084_31510085
chr1	31508434	31528435	1.095807382	0.698606753	0.675809156	none_HCC_TE	chr1_31508434_31528435
chr1	31566484	31586485	1.082268228	0.73998586	0.804732649	none_HCC_TE	chr1_31566484_31586485
chr1	31566514	31586515	1.082158338	0.740051989	0.804862813	none_HCC_TE	chr1_31566514_31586515
chr1	31568144	31588145	1.080344488	0.743629951	0.805571109	none_HCC_TE	chr1_31568144_31588145
chr1	31607688	31627689	0.569868843	0.553764788	0.412831809	none_HCC_TE	chr1_31607688_31627689
chr1	31634616	31654617	1.043759133	0.588211247	0.671634332	none_HCC_TE	chr1_31634616_31654617
chr1	31634875	31654876	1.042684447	0.588712056	0.672887542	none_HCC_TE	chr1_31634875_31654876
chr1	31694016	31714017	1.018833284	0.791546949	0.701913958	none_HCC_TE	chr1_31694016_31714017
chr1	31748734	31768735	0.715459567	0.600117336	0.451339533	none_HCC_TE	chr1_31748734_31768735
chr1	31754339	31774340	0.714659152	0.58531388	0.454107134	none_HCC_TE	chr1_31754339_31774340
chr1	31806050	31826051	0.775769748	0.587365965	0.504783525	none_HCC_TE	chr1_31806050_31826051
chr1	31927817	31947818	1.0766589	0.703668525	0.606345896	none_HCC_TE	chr1_31927817_31947818
chr1	31928367	31948368	1.07749727	0.707963435	0.610581128	none_HCC_TE	chr1_31928367_31948368
chr1	32003867	32023868	0.846917509	0.656585236	0.528388078	none_HCC_TE	chr1_32003867_32023868
chr1	32062030	32082031	0.86042353	0.650898194	0.484510037	none_HCC_TE	chr1_32062030_32082031
chr1	32062938	32082939	0.857718729	0.646904252	0.485070921	none_HCC_TE	chr1_32062938_32082939
chr1	32076948	32096949	0.621092662	0.526219063	0.440220666	none_HCC_TE	chr1_32076948_32096949
chr1	32098055	32118056	0.949820087	0.698345902	0.509143674	none_HCC_TE	chr1_32098055_32118056
chr1	32169674	32189675	1.006785855	0.670189918	0.716639338	none_HCC_TE	chr1_32169674_32189675
chr1	32170064	32190065	1.006111549	0.671227754	0.71770798	none_HCC_TE	chr1_32170064_32190065
chr1	32190594	32210595	0.71822267	0.619278087	0.465538767	none_HCC_TE	chr1_32190594_32210595
chr1	32195670	32215671	0.726246814	0.599057364	0.486570543	none_HCC_TE	chr1_32195670_32215671
chr1	32199093	32219094	0.715602366	0.594353799	0.50019928	none_HCC_TE	chr1_32199093_32219094
chr1	32211583	32231584	0.825029727	0.58716196	0.549209769	none_HCC_TE	chr1_32211583_32231584
chr1	32212352	32232353	0.823399184	0.587026592	0.547310845	none_HCC_TE	chr1_32212352_32232353
chr1	32212370	32232371	0.823355002	0.587023423	0.547266297	none_HCC_TE	chr1_32212370_32232371
chr1	32231709	32251710	1.037327756	0.79929183	0.688823064	none_HCC_TE	chr1_32231709_32251710
chr1	32237221	32257222	1.2707165	0.870791383	0.816353913	none_HCC_TE	chr1_32237221_32257222
chr1	32241264	32261265	1.279632864	0.880244957	0.828190561	none_HCC_TE	chr1_32241264_32261265
chr1	32264110	32284111	0.735210796	0.646441422	0.488780613	none_HCC_TE	chr1_32264110_32284111
chr1	32282082	32302083	0.922479746	0.740024623	0.574856643	none_HCC_TE	chr1_32282082_32302083
chr1	32326232	32346233	0.966642217	0.74401494	0.624218725	none_HCC_TE	chr1_32326232_32346233
chr1	32352242	32372243	0.846869521	0.628138448	0.632414965	none_HCC_TE	chr1_32352242_32372243
chr1	32352538	32372539	0.836456597	0.618151207	0.626982315	none_HCC_TE	chr1_32352538_32372539
chr1	32384440	32404441	0.974389057	0.610923604	0.672247725	none_HCC_TE	chr1_32384440_32404441
chr1	32455071	32475072	0.613455373	0.514332486	0.464707228	none_HCC_TE	chr1_32455071_32475072
chr1	32529426	32549427	0.766403031	0.566375859	0.401866253	none_HCC_TE	chr1_32529426_32549427
chr1	32640549	32660550	1.130709287	0.677171197	0.638986188	none_HCC_TE	chr1_32640549_32660550
chr1	32640931	32660932	1.132360402	0.675105654	0.638185081	none_HCC_TE	chr1_32640931_32660932
chr1	32641207	32661208	1.13354946	0.673630703	0.63760535	none_HCC_TE	chr1_32641207_32661208
chr1	32641357	32661358	1.134194324	0.672826993	0.637289954	none_HCC_TE	chr1_32641357_32661358
chr1	32692769	32712770	0.887908399	0.710035807	0.660451289	none_HCC_TE	chr1_32692769_32712770
chr1	32731829	32751830	1.040697661	0.712370738	0.916399737	none_HCC_TE	chr1_32731829_32751830
chr1	32743998	32763999	0.98986686	0.743023657	0.71096338	none_HCC_TE	chr1_32743998_32763999
chr1	32755626	32775627	0.947444506	0.728649237	0.662982387	none_HCC_TE	chr1_32755626_32775627
chr1	32807441	32827442	1.01420796	0.652200772	0.704271688	none_HCC_TE	chr1_32807441_32827442
chr1	32807652	32827653	1.014535171	0.651781249	0.703223088	none_HCC_TE	chr1_32807652_32827653
chr1	32808031	32828032	1.015122291	0.651026679	0.701333202	none_HCC_TE	chr1_32808031_32828032
chr1	32815312	32835313	0.912543995	0.581405397	0.618541459	none_HCC_TE	chr1_32815312_32835313
chr1	32860911	32880912	0.745622089	0.632397109	0.486301222	none_HCC_TE	chr1_32860911_32880912
chr1	32862483	32882484	0.751947397	0.63072544	0.486848057	none_HCC_TE	chr1_32862483_32882484
chr1	32876490	32896491	0.643641499	0.600569449	0.482956521	none_HCC_TE	chr1_32876490_32896491
chr1	32891388	32911389	0.646457187	0.592948413	0.531228145	none_HCC_TE	chr1_32891388_32911389
chr1	32954808	32974809	0.837427166	0.626983436	0.572272463	none_HCC_TE	chr1_32954808_32974809
chr1	33026882	33046883	1.013541478	0.692681172	0.797142426	none_HCC_TE	chr1_33026882_33046883
chr1	33026910	33046911	1.013725125	0.692822076	0.79713385	none_HCC_TE	chr1_33026910_33046911
chr1	33071152	33091153	0.783812593	0.593949382	0.540878712	none_HCC_TE	chr1_33071152_33091153
chr1	33072177	33092178	0.782849028	0.595592541	0.544905058	none_HCC_TE	chr1_33072177_33092178
chr1	33166549	33186550	0.623059793	0.577463139	0.444046616	none_HCC_TE	chr1_33166549_33186550
chr1	33172042	33192043	0.631372182	0.537048882	0.441893508	none_HCC_TE	chr1_33172042_33192043
chr1	33246491	33266492	1.217645953	0.730711332	1.080699127	none_HCC_TE	chr1_33246491_33266492
chr1	33259692	33279693	1.026544789	0.672292519	0.635343437	none_HCC_TE	chr1_33259692_33279693
chr1	33311097	33331098	0.60757608	0.527122697	0.512814209	none_HCC_TE	chr1_33311097_33331098
chr1	33322491	33342492	1.047896049	0.603986986	0.62415095	none_HCC_TE	chr1_33322491_33342492
chr1	33339898	33359899	1.280026627	0.649102791	0.642570177	HCC_TE_overlapped	chr1_33339898_33359899
chr1	33340351	33360352	1.275585741	0.647877962	0.636076299	HCC_TE_overlapped	chr1_33340351_33360352
chr1	33382784	33402785	0.572886369	0.455770655	0.467701541	none_HCC_TE	chr1_33382784_33402785
chr1	33421094	33441095	0.777772921	0.467511429	0.509738134	none_HCC_TE	chr1_33421094_33441095
chr1	33462644	33482645	0.77295504	0.506199563	0.483459918	none_HCC_TE	chr1_33462644_33482645
chr1	33850474	33870475	0.32992385	0.409614755	0.34100658	none_HCC_TE	chr1_33850474_33870475
chr1	33854078	33874079	0.36301292	0.398634712	0.34388906	none_HCC_TE	chr1_33854078_33874079
chr1	33858955	33878956	0.37374936	0.395344538	0.329759869	none_HCC_TE	chr1_33858955_33878956
chr1	34155229	34175230	0.382765512	0.394260397	0.315834153	none_HCC_TE	chr1_34155229_34175230
chr1	34155841	34175842	0.380655593	0.393392384	0.313263161	none_HCC_TE	chr1_34155841_34175842
chr1	34156992	34176993	0.378044784	0.393748351	0.308730443	none_HCC_TE	chr1_34156992_34176993
chr1	34166906	34186907	0.357537608	0.380511443	0.280109716	none_HCC_TE	chr1_34166906_34186907
chr1	34659693	34679694	0.470435398	0.422330383	0.386922474	none_HCC_TE	chr1_34659693_34679694
chr1	34745046	34765047	0.393501565	0.486666343	0.426140241	none_HCC_TE	chr1_34745046_34765047
chr1	34749739	34769740	0.372801541	0.462802556	0.376320846	none_HCC_TE	chr1_34749739_34769740
chr1	34771213	34791214	0.452208166	0.501693766	0.374869617	none_HCC_TE	chr1_34771213_34791214
chr1	34772267	34792268	0.452045205	0.503821142	0.381152825	none_HCC_TE	chr1_34772267_34792268
chr1	34782998	34802999	0.430168865	0.482994642	0.380268007	none_HCC_TE	chr1_34782998_34802999
chr1	34849044	34869045	0.862188033	0.611552166	0.587371297	none_HCC_TE	chr1_34849044_34869045
chr1	34849748	34869749	0.861008818	0.608713537	0.587231355	none_HCC_TE	chr1_34849748_34869749
chr1	34919649	34939650	0.652949308	0.451417094	0.397385107	none_HCC_TE	chr1_34919649_34939650
chr1	34975346	34995347	0.741025252	0.553708712	0.485534358	none_HCC_TE	chr1_34975346_34995347
chr1	35021944	35041945	0.782265056	0.595017945	0.430219962	none_HCC_TE	chr1_35021944_35041945
chr1	35049785	35069786	0.539442538	0.472049575	0.405262891	none_HCC_TE	chr1_35049785_35069786
chr1	35069362	35089363	0.78236236	0.5710142	0.483945984	none_HCC_TE	chr1_35069362_35089363
chr1	35069384	35089385	0.782275326	0.571074941	0.484017087	none_HCC_TE	chr1_35069384_35089385
chr1	35183144	35203145	1.189550757	0.631907634	0.543276197	none_HCC_TE	chr1_35183144_35203145
chr1	35258708	35278709	0.86777375	0.572422075	0.471477192	none_HCC_TE	chr1_35258708_35278709
chr1	35356076	35376077	0.526471967	0.38098445	0.305627857	none_HCC_TE	chr1_35356076_35376077
chr1	35547402	35567403	1.024777692	0.587228083	0.607561762	none_HCC_TE	chr1_35547402_35567403
chr1	35547791	35567792	1.024474443	0.58681716	0.606412664	none_HCC_TE	chr1_35547791_35567792
chr1	35547798	35567799	1.024468984	0.586809761	0.606391958	none_HCC_TE	chr1_35547798_35567799
chr1	35563313	35583314	0.800020457	0.618394346	0.484622172	none_HCC_TE	chr1_35563313_35583314
chr1	35621536	35641537	0.867514138	0.513807434	0.444373203	none_HCC_TE	chr1_35621536_35641537
chr1	35631525	35651526	1.011244497	0.563510608	0.467091696	none_HCC_TE	chr1_35631525_35651526
chr1	35706910	35726911	0.725694554	0.552171883	0.431153994	none_HCC_TE	chr1_35706910_35726911
chr1	35708883	35728884	0.704785879	0.530548012	0.422451141	none_HCC_TE	chr1_35708883_35728884
chr1	35759977	35779978	0.843839578	0.567050192	0.584208236	none_HCC_TE	chr1_35759977_35779978
chr1	35797635	35817636	0.746126283	0.584000471	0.463165498	none_HCC_TE	chr1_35797635_35817636
chr1	35798015	35818016	0.744915637	0.58300173	0.461295497	none_HCC_TE	chr1_35798015_35818016
chr1	35859807	35879808	0.720838536	0.531263656	0.420116394	none_HCC_TE	chr1_35859807_35879808
chr1	35873194	35893195	0.739027128	0.578359878	0.511587346	none_HCC_TE	chr1_35873194_35893195
chr1	35873208	35893209	0.738810665	0.578368099	0.511616	none_HCC_TE	chr1_35873208_35893209
chr1	35921104	35941105	0.837642646	0.55819838	0.417381248	none_HCC_TE	chr1_35921104_35941105
chr1	36074093	36094094	0.73487011	0.596084961	0.478061025	none_HCC_TE	chr1_36074093_36094094
chr1	36078891	36098892	0.751798218	0.622786938	0.479022594	none_HCC_TE	chr1_36078891_36098892
chr1	36115221	36135222	0.787560244	0.648419985	0.498805844	none_HCC_TE	chr1_36115221_36135222
chr1	36139485	36159486	0.983541478	0.793402423	0.628784616	none_HCC_TE	chr1_36139485_36159486
chr1	36139513	36159514	0.983669577	0.793517701	0.628771342	none_HCC_TE	chr1_36139513_36159514
chr1	36146052	36166053	1.005453507	0.79954154	0.610006571	none_HCC_TE	chr1_36146052_36166053
chr1	36146159	36166160	1.004899643	0.799379165	0.60967913	none_HCC_TE	chr1_36146159_36166160
chr1	36214442	36234443	1.093048778	0.678805743	0.645298208	none_HCC_TE	chr1_36214442_36234443
chr1	36296367	36316368	0.907982061	0.60839223	0.663475745	none_HCC_TE	chr1_36296367_36316368
chr1	36297106	36317107	0.894761184	0.602084504	0.662840295	none_HCC_TE	chr1_36297106_36317107
chr1	36313644	36333645	0.820395829	0.604378871	0.548156351	none_HCC_TE	chr1_36313644_36333645
chr1	36314153	36334154	0.819317956	0.602768065	0.540682452	none_HCC_TE	chr1_36314153_36334154
chr1	36375923	36395924	1.178731401	0.7859892	0.817552023	none_HCC_TE	chr1_36375923_36395924
chr1	36387907	36407908	0.990859502	0.683176855	0.662934659	none_HCC_TE	chr1_36387907_36407908
chr1	36408577	36428578	0.557292353	0.524757059	0.446670986	none_HCC_TE	chr1_36408577_36428578
chr1	36440450	36460451	0.753985738	0.570385464	0.530253272	none_HCC_TE	chr1_36440450_36460451
chr1	36440484	36460485	0.755099334	0.571279597	0.530380284	none_HCC_TE	chr1_36440484_36460485
chr1	36454383	36474384	0.960113584	0.749058243	0.599467778	none_HCC_TE	chr1_36454383_36474384
chr1	36472912	36492913	1.358982831	0.801928259	0.858393884	none_HCC_TE	chr1_36472912_36492913
chr1	36473313	36493314	1.356987508	0.797259611	0.857822597	none_HCC_TE	chr1_36473313_36493314
chr1	37024514	37044515	0.383136804	0.418293928	0.309870729	none_HCC_TE	chr1_37024514_37044515
chr1	37151562	37171563	0.41392814	0.411503689	0.336841206	none_HCC_TE	chr1_37151562_37171563
chr1	37464442	37484443	0.97457582	0.743747733	0.823407657	none_HCC_TE	chr1_37464442_37484443
chr1	37464579	37484580	0.972238456	0.743838904	0.823209239	none_HCC_TE	chr1_37464579_37484580
chr1	37470229	37490230	0.960824754	0.74348678	0.814946331	none_HCC_TE	chr1_37470229_37490230
chr1	37490993	37510994	0.78405863	0.508553955	0.37534076	none_HCC_TE	chr1_37490993_37510994
chr1	37504765	37524766	0.935600389	0.627419048	0.558471877	HCC_TE_overlapped	chr1_37504765_37524766
chr1	37544292	37564293	0.996125658	0.646593007	0.480301271	none_HCC_TE	chr1_37544292_37564293
chr1	37546939	37566940	1.008368874	0.667165809	0.51105568	none_HCC_TE	chr1_37546939_37566940
chr1	37585936	37605937	0.791301408	0.531700964	0.422321677	none_HCC_TE	chr1_37585936_37605937
chr1	37585984	37605985	0.791380478	0.531955815	0.422366639	none_HCC_TE	chr1_37585984_37605985
chr1	37624891	37644892	0.525365186	0.491156559	0.466821843	none_HCC_TE	chr1_37624891_37644892
chr1	37680528	37700529	0.979141172	0.59624827	0.50807443	none_HCC_TE	chr1_37680528_37700529
chr1	37682241	37702242	0.98164914	0.597705051	0.506392617	none_HCC_TE	chr1_37682241_37702242
chr1	37682515	37702516	0.981166005	0.597937615	0.506123001	none_HCC_TE	chr1_37682515_37702516
chr1	37755119	37775120	0.625416515	0.477043778	0.373916816	none_HCC_TE	chr1_37755119_37775120
chr1	37755151	37775152	0.62573291	0.477006093	0.373974678	none_HCC_TE	chr1_37755151_37775152
chr1	37784101	37804102	0.766978199	0.621085888	0.509134396	none_HCC_TE	chr1_37784101_37804102
chr1	37785487	37805488	0.787298296	0.633134901	0.513083626	none_HCC_TE	chr1_37785487_37805488
chr1	37797789	37817790	0.898188724	0.607101115	0.513172701	none_HCC_TE	chr1_37797789_37817790
chr1	37797800	37817801	0.898167344	0.607060538	0.513119257	none_HCC_TE	chr1_37797800_37817801
chr1	37798207	37818208	0.897375523	0.605556526	0.511137178	none_HCC_TE	chr1_37798207_37818208
chr1	37849591	37869592	0.84125316	0.577007798	0.447656455	none_HCC_TE	chr1_37849591_37869592
chr1	37921738	37941739	0.91617665	0.678184558	0.591174076	none_HCC_TE	chr1_37921738_37941739
chr1	37921790	37941791	0.916942307	0.678465777	0.591931116	none_HCC_TE	chr1_37921790_37941791
chr1	37932263	37952264	1.043964229	0.761687375	0.709613203	none_HCC_TE	chr1_37932263_37952264
chr1	37936868	37956869	1.003925104	0.741485577	0.730285462	none_HCC_TE	chr1_37936868_37956869
chr1	37937052	37957053	1.003278915	0.740513652	0.731091356	none_HCC_TE	chr1_37937052_37957053
chr1	37937056	37957057	1.003264857	0.740492499	0.731108858	none_HCC_TE	chr1_37937056_37957057
chr1	37980021	38000022	0.889983671	0.65430443	0.496144619	none_HCC_TE	chr1_37980021_38000022
chr1	37995513	38015514	1.049211626	0.758376854	0.650488433	none_HCC_TE	chr1_37995513_38015514
chr1	38002733	38022734	1.094865854	0.712563993	0.602296643	none_HCC_TE	chr1_38002733_38022734
chr1	38036792	38056793	0.579816866	0.516011397	0.49377539	none_HCC_TE	chr1_38036792_38056793
chr1	38037133	38057134	0.581819307	0.513733949	0.488684986	none_HCC_TE	chr1_38037133_38057134
chr1	38079230	38099231	0.690512482	0.550882774	0.546051587	none_HCC_TE	chr1_38079230_38099231
chr1	38204766	38224767	0.561125336	0.447953659	0.394266834	none_HCC_TE	chr1_38204766_38224767
chr1	38465195	38485196	0.492006982	0.404738183	0.319456867	none_HCC_TE	chr1_38465195_38485196
chr1	38849771	38869772	0.901392219	0.594178359	0.534362992	none_HCC_TE	chr1_38849771_38869772
chr1	38863347	38883348	0.758455509	0.530274408	0.462405681	none_HCC_TE	chr1_38863347_38883348
chr1	38863377	38883378	0.758090568	0.530266305	0.46279732	none_HCC_TE	chr1_38863377_38883378
chr1	38863400	38883401	0.757810573	0.530260093	0.463097338	none_HCC_TE	chr1_38863400_38883401
chr1	38871586	38891587	0.957095693	0.576035455	0.574566189	none_HCC_TE	chr1_38871586_38891587
chr1	38871625	38891626	0.957233909	0.576196449	0.575038903	none_HCC_TE	chr1_38871625_38891626
chr1	38919518	38939519	0.872415018	0.623022415	0.499480788	none_HCC_TE	chr1_38919518_38939519
chr1	38931829	38951830	1.019725824	0.750686169	0.605265987	none_HCC_TE	chr1_38931829_38951830
chr1	38981243	39001244	1.24482823	0.75820222	0.685265194	HCC_TE_overlapped	chr1_38981243_39001244
chr1	38981275	39001276	1.24481144	0.758131354	0.68495425	HCC_TE_overlapped	chr1_38981275_39001276
chr1	39016294	39036295	0.983792241	0.725915343	0.5993124	none_HCC_TE	chr1_39016294_39036295
chr1	39016349	39036350	0.983086172	0.725727309	0.599058155	none_HCC_TE	chr1_39016349_39036350
chr1	39074166	39094167	0.871211779	0.611831128	0.549128983	none_HCC_TE	chr1_39074166_39094167
chr1	39399072	39419073	1.079393182	0.596758761	0.733665368	none_HCC_TE	chr1_39399072_39419073
chr1	39481635	39501636	0.632397411	0.514906518	0.498281794	none_HCC_TE	chr1_39481635_39501636
chr1	39504865	39524866	0.840128125	0.652928477	0.84364972	none_HCC_TE	chr1_39504865_39524866
chr1	39549697	39569698	0.938342149	0.56102606	0.608828896	HCC_TE_overlapped	chr1_39549697_39569698
chr1	39555069	39575070	1.114689383	0.610874466	0.735752452	HCC_TE_overlapped	chr1_39555069_39575070
chr1	39557509	39577510	1.140356804	0.641821943	0.749606662	HCC_TE_overlapped	chr1_39557509_39577510
chr1	39566789	39586790	1.110490818	0.630648145	0.724277712	HCC_TE_overlapped	chr1_39566789_39586790
chr1	39629642	39649643	0.617068906	0.526940983	0.383624901	none_HCC_TE	chr1_39629642_39649643
chr1	39662037	39682038	0.486348633	0.478173314	0.38848023	none_HCC_TE	chr1_39662037_39682038
chr1	39681432	39701433	0.48288036	0.476737587	0.367649082	none_HCC_TE	chr1_39681432_39701433
chr1	39681484	39701485	0.484368943	0.476882136	0.367891577	none_HCC_TE	chr1_39681484_39701485
chr1	39728844	39748845	0.743404794	0.50043594	0.418143775	none_HCC_TE	chr1_39728844_39748845
chr1	39728881	39748882	0.743462531	0.500423248	0.418179028	none_HCC_TE	chr1_39728881_39748882
chr1	39761347	39781348	0.795736604	0.596738839	0.783773781	none_HCC_TE	chr1_39761347_39781348
chr1	39778864	39798865	0.600696783	0.483322788	0.51318517	none_HCC_TE	chr1_39778864_39798865
chr1	39778975	39798976	0.600323318	0.484062737	0.513173597	none_HCC_TE	chr1_39778975_39798976
chr1	39873503	39893504	0.90965599	0.618017937	0.46455685	none_HCC_TE	chr1_39873503_39893504
chr1	39873510	39893511	0.909679714	0.618058407	0.464586707	none_HCC_TE	chr1_39873510_39893511
chr1	39891916	39911917	0.945890019	0.61624158	0.509391588	none_HCC_TE	chr1_39891916_39911917
chr1	39945111	39965112	0.571171484	0.510536425	0.442424378	none_HCC_TE	chr1_39945111_39965112
chr1	39945144	39965145	0.570989782	0.51060744	0.442310829	none_HCC_TE	chr1_39945144_39965145
chr1	40030239	40050240	0.898515055	0.631641514	0.542451402	none_HCC_TE	chr1_40030239_40050240
chr1	40030728	40050729	0.90151242	0.631593703	0.545594315	none_HCC_TE	chr1_40030728_40050729
chr1	40031025	40051026	0.90332286	0.631564663	0.549411972	none_HCC_TE	chr1_40031025_40051026
chr1	40087251	40107252	0.75057043	0.523022748	0.427816961	none_HCC_TE	chr1_40087251_40107252
chr1	40151386	40171387	0.824735599	0.554879072	0.472438635	none_HCC_TE	chr1_40151386_40171387
chr1	40237936	40257937	0.882250046	0.671144258	0.616535442	none_HCC_TE	chr1_40237936_40257937
chr1	40248235	40268236	0.938341318	0.614564893	0.618633895	none_HCC_TE	chr1_40248235_40268236
chr1	40307285	40327286	0.873044255	0.647931673	0.627164358	none_HCC_TE	chr1_40307285_40327286
chr1	40363726	40383727	1.055783667	0.6488717	0.566566207	none_HCC_TE	chr1_40363726_40383727
chr1	40364632	40384633	1.101277524	0.65783697	0.604561275	none_HCC_TE	chr1_40364632_40384633
chr1	40383344	40403345	1.253652177	0.63566664	0.748907078	HCC_TE_overlapped	chr1_40383344_40403345
chr1	40386799	40406800	1.122870547	0.591366526	0.647904138	HCC_TE_overlapped	chr1_40386799_40406800
chr1	40440063	40460064	0.872100842	0.600251916	0.476530172	none_HCC_TE	chr1_40440063_40460064
chr1	40440475	40460476	0.874487408	0.598033968	0.476649742	none_HCC_TE	chr1_40440475_40460476
chr1	40467289	40487290	0.794430088	0.576593337	0.42397554	none_HCC_TE	chr1_40467289_40487290
chr1	40498718	40518719	0.688703802	0.593490763	0.420640272	none_HCC_TE	chr1_40498718_40518719
chr1	40521636	40541637	1.15035054	0.600345717	0.52852363	HCC_TE_overlapped	chr1_40521636_40541637
chr1	40655681	40675682	0.69895472	0.589555673	0.540731674	none_HCC_TE	chr1_40655681_40675682
chr1	40681703	40701704	0.93277496	0.664321996	0.571212576	none_HCC_TE	chr1_40681703_40701704
chr1	40682007	40702008	0.933260834	0.664816188	0.571649573	none_HCC_TE	chr1_40682007_40702008
chr1	40682260	40702261	0.933664783	0.665227044	0.572012923	none_HCC_TE	chr1_40682260_40702261
chr1	40699365	40719366	1.366317138	0.609647267	0.554774487	none_HCC_TE	chr1_40699365_40719366
chr1	40728835	40748836	0.713008716	0.529962742	0.436830424	HCC_TE_overlapped	chr1_40728835_40748836
chr1	40744354	40764355	1.096953178	0.611451476	0.726737211	HCC_TE_overlapped	chr1_40744354_40764355
chr1	40747283	40767284	1.094693601	0.608329562	0.726316358	HCC_TE_overlapped	chr1_40747283_40767284
chr1	40773786	40793787	0.800614576	0.602414746	0.530723009	none_HCC_TE	chr1_40773786_40793787
chr1	40852362	40872363	0.866033602	0.632574676	0.551557062	none_HCC_TE	chr1_40852362_40872363
chr1	40969695	40989696	0.936276398	0.600825123	0.493712545	none_HCC_TE	chr1_40969695_40989696
chr1	40978518	40998519	0.90333184	0.565689066	0.521021343	none_HCC_TE	chr1_40978518_40998519
chr1	41004589	41024590	0.592147634	0.558204918	0.422709229	none_HCC_TE	chr1_41004589_41024590
chr1	41011724	41031725	0.627711895	0.573777083	0.45168399	none_HCC_TE	chr1_41011724_41031725
chr1	41011754	41031755	0.627840386	0.573933504	0.451801827	none_HCC_TE	chr1_41011754_41031755
chr1	41151431	41171432	0.640547181	0.482221476	0.361243085	none_HCC_TE	chr1_41151431_41171432
chr1	41153016	41173017	0.626845641	0.481517311	0.349791928	none_HCC_TE	chr1_41153016_41173017
chr1	41232305	41252306	1.156894562	0.592570414	0.620148905	HCC_TE_overlapped	chr1_41232305_41252306
chr1	41351433	41371434	0.707651891	0.546814625	0.508007028	none_HCC_TE	chr1_41351433_41371434
chr1	41365668	41385669	0.593658476	0.521154882	0.495826453	none_HCC_TE	chr1_41365668_41385669
chr1	41474682	41494683	0.521473093	0.570879814	0.710426843	none_HCC_TE	chr1_41474682_41494683
chr1	41908921	41928922	0.435745424	0.379432218	0.362529742	none_HCC_TE	chr1_41908921_41928922
chr1	42025933	42045934	0.536217622	0.435991406	0.436823242	none_HCC_TE	chr1_42025933_42045934
chr1	42143409	42163410	0.73768907	0.561711377	0.441965452	HCC_TE_overlapped	chr1_42143409_42163410
chr1	42154744	42174745	0.88418645	0.652766983	0.547338278	none_HCC_TE	chr1_42154744_42174745
chr1	42324954	42344955	1.043222962	0.604389769	0.665087032	none_HCC_TE	chr1_42324954_42344955
chr1	42325214	42345215	1.039762493	0.604058092	0.665499112	none_HCC_TE	chr1_42325214_42345215
chr1	42325234	42345235	1.039495158	0.604032568	0.665530794	none_HCC_TE	chr1_42325234_42345235
chr1	42325879	42345880	1.030784153	0.60320861	0.666551311	none_HCC_TE	chr1_42325879_42345880
chr1	42370791	42390792	0.652896952	0.491028916	0.422371184	none_HCC_TE	chr1_42370791_42390792
chr1	42446021	42466022	1.015813773	0.58637512	0.511481319	none_HCC_TE	chr1_42446021_42466022
chr1	42446106	42466107	1.016986432	0.586577404	0.512463078	none_HCC_TE	chr1_42446106_42466107
chr1	42446266	42466267	1.019185238	0.586957917	0.514305095	none_HCC_TE	chr1_42446266_42466267
chr1	42446340	42466341	1.020229243	0.587133791	0.515154393	none_HCC_TE	chr1_42446340_42466341
chr1	42446493	42466494	1.022496875	0.587497198	0.516905125	none_HCC_TE	chr1_42446493_42466494
chr1	42446542	42466543	1.023220614	0.587613519	0.517464328	none_HCC_TE	chr1_42446542_42466543
chr1	42453285	42473286	1.048309725	0.590249045	0.585865154	none_HCC_TE	chr1_42453285_42473286
chr1	42523019	42543020	0.488633749	0.450943772	0.324830327	none_HCC_TE	chr1_42523019_42543020
chr1	42648422	42668423	0.755274779	0.598221275	0.475442309	none_HCC_TE	chr1_42648422_42668423
chr1	42672417	42692418	0.990055608	0.595452311	0.459332524	none_HCC_TE	chr1_42672417_42692418
chr1	42673135	42693136	0.999245471	0.598547934	0.461727003	none_HCC_TE	chr1_42673135_42693136
chr1	42730235	42750236	0.770864459	0.665682015	0.733340593	none_HCC_TE	chr1_42730235_42750236
chr1	42730253	42750254	0.770922945	0.665748772	0.733307442	none_HCC_TE	chr1_42730253_42750254
chr1	42757027	42777028	0.944695104	0.607507721	0.552474205	none_HCC_TE	chr1_42757027_42777028
chr1	42757248	42777249	0.944157634	0.606958478	0.552972086	none_HCC_TE	chr1_42757248_42777249
chr1	42774894	42794895	0.602260443	0.492041447	0.424834481	none_HCC_TE	chr1_42774894_42794895
chr1	42775031	42795032	0.599765969	0.491225035	0.423560456	none_HCC_TE	chr1_42775031_42795032
chr1	42807121	42827122	0.791852533	0.557015577	0.460020741	HCC_TE_overlapped	chr1_42807121_42827122
chr1	42807396	42827397	0.793569475	0.557442381	0.460802172	HCC_TE_overlapped	chr1_42807396_42827397
chr1	42815577	42835578	0.77187705	0.566220566	0.466672051	HCC_TE_overlapped	chr1_42815577_42835578
chr1	42836572	42856573	0.774901849	0.593142503	0.542180212	none_HCC_TE	chr1_42836572_42856573
chr1	42836612	42856613	0.77500229	0.593094294	0.542188576	none_HCC_TE	chr1_42836612_42856613
chr1	42847621	42867622	0.605573477	0.533429138	0.479651912	none_HCC_TE	chr1_42847621_42867622
chr1	42948867	42968868	1.184776624	0.8400982	0.758849802	none_HCC_TE	chr1_42948867_42968868
chr1	42949048	42969049	1.183602171	0.839486971	0.759646998	none_HCC_TE	chr1_42949048_42969049
chr1	43137903	43157904	0.544292875	0.499653351	0.365994626	none_HCC_TE	chr1_43137903_43157904
chr1	43161711	43181712	0.909233263	0.528076146	0.41836273	none_HCC_TE	chr1_43161711_43181712
chr1	43162289	43182290	0.910023633	0.532036018	0.418734041	none_HCC_TE	chr1_43162289_43182290
chr1	43162329	43182330	0.910078277	0.532318907	0.418759725	none_HCC_TE	chr1_43162329_43182330
chr1	43162569	43182570	0.910405995	0.533814646	0.4189138	none_HCC_TE	chr1_43162569_43182570
chr1	43259982	43279983	0.841302093	0.601608068	0.931825839	none_HCC_TE	chr1_43259982_43279983
chr1	43275580	43295581	1.020544924	0.665677569	0.964449258	HCC_TE_overlapped	chr1_43275580_43295581
chr1	43290981	43310982	0.567643203	0.537182871	0.538367697	none_HCC_TE	chr1_43290981_43310982
chr1	43327817	43347818	0.998739304	0.556421909	0.539302367	none_HCC_TE	chr1_43327817_43347818
chr1	43348980	43368981	0.95666805	0.670290214	0.665144402	none_HCC_TE	chr1_43348980_43368981
chr1	43354714	43374715	0.899985305	0.67078391	0.651342013	none_HCC_TE	chr1_43354714_43374715
chr1	43357737	43377738	0.864896731	0.654548979	0.643884785	none_HCC_TE	chr1_43357737_43377738
chr1	43358010	43378011	0.860752617	0.653209766	0.642482128	none_HCC_TE	chr1_43358010_43378011
chr1	43358073	43378074	0.859790641	0.652900129	0.642144586	none_HCC_TE	chr1_43358073_43378074
chr1	43379799	43399800	0.837353662	0.602981749	0.534163444	none_HCC_TE	chr1_43379799_43399800
chr1	43379898	43399899	0.837469791	0.602258054	0.534355679	none_HCC_TE	chr1_43379898_43399899
chr1	43438538	43458539	0.407050695	0.524759263	0.444524563	none_HCC_TE	chr1_43438538_43458539
chr1	43438643	43458644	0.407976119	0.524762956	0.444803919	none_HCC_TE	chr1_43438643_43458644
chr1	43443930	43463931	0.513719511	0.495655458	0.458642786	none_HCC_TE	chr1_43443930_43463931
chr1	43443988	43463989	0.515054235	0.495486261	0.458792184	none_HCC_TE	chr1_43443988_43463989
chr1	43516036	43536037	0.895283087	0.594749915	0.65495193	none_HCC_TE	chr1_43516036_43536037
chr1	43520859	43540860	0.945848883	0.622682536	0.684507333	none_HCC_TE	chr1_43520859_43540860
chr1	43520882	43540883	0.945821996	0.622758496	0.684643567	none_HCC_TE	chr1_43520882_43540883
chr1	43640148	43660149	1.017544546	0.579649467	0.514978669	none_HCC_TE	chr1_43640148_43660149
chr1	43697340	43717341	0.809690314	0.609712457	0.452028247	none_HCC_TE	chr1_43697340_43717341
chr1	43697496	43717497	0.809426787	0.609889378	0.451319165	none_HCC_TE	chr1_43697496_43717497
chr1	43697535	43717536	0.80936088	0.609933597	0.451141713	none_HCC_TE	chr1_43697535_43717536
chr1	43717342	43737343	0.482136768	0.533478632	0.375920512	none_HCC_TE	chr1_43717342_43737343
chr1	43828621	43848622	0.563544722	0.494613015	0.402125916	none_HCC_TE	chr1_43828621_43848622
chr1	43923319	43943320	0.675184587	0.60241067	0.537766755	none_HCC_TE	chr1_43923319_43943320
chr1	43923800	43943801	0.673966576	0.60014917	0.541556413	none_HCC_TE	chr1_43923800_43943801
chr1	43936949	43956950	0.857985834	0.595608569	0.56148609	none_HCC_TE	chr1_43936949_43956950
chr1	43960009	43980010	0.990697796	0.690679208	0.660555503	none_HCC_TE	chr1_43960009_43980010
chr1	43964959	43984960	1.01776608	0.729972045	0.716590322	none_HCC_TE	chr1_43964959_43984960
chr1	43969201	43989202	1.03279643	0.743675704	0.751949248	none_HCC_TE	chr1_43969201_43989202
chr1	43969935	43989936	1.027411676	0.746177301	0.757785626	none_HCC_TE	chr1_43969935_43989936
chr1	43970504	43990505	1.017625998	0.748106684	0.762256654	none_HCC_TE	chr1_43970504_43990505
chr1	43981595	44001596	0.834470245	0.661947201	0.649649461	none_HCC_TE	chr1_43981595_44001596
chr1	43981598	44001599	0.834464056	0.661941252	0.649649661	none_HCC_TE	chr1_43981598_44001599
chr1	43981825	44001826	0.833995519	0.661986451	0.649664767	none_HCC_TE	chr1_43981825_44001826
chr1	43981846	44001847	0.833952148	0.662053155	0.649666164	none_HCC_TE	chr1_43981846_44001847
chr1	44007162	44027163	0.686055365	0.57184703	0.508471562	none_HCC_TE	chr1_44007162_44027163
chr1	44007339	44027340	0.68961785	0.570413153	0.506112986	none_HCC_TE	chr1_44007339_44027340
chr1	44021122	44041123	0.826545214	0.652972454	0.648484146	none_HCC_TE	chr1_44021122_44041123
chr1	44021461	44041462	0.828501342	0.65242484	0.650467332	none_HCC_TE	chr1_44021461_44041462
chr1	44108820	44128821	0.497244082	0.43793915	0.351134565	none_HCC_TE	chr1_44108820_44128821
chr1	44131630	44151631	0.457176003	0.388086348	0.368999599	none_HCC_TE	chr1_44131630_44151631
chr1	44203470	44223471	0.844435344	0.623150411	0.68851086	none_HCC_TE	chr1_44203470_44223471
chr1	44234282	44254283	0.588442011	0.569305999	0.491422324	none_HCC_TE	chr1_44234282_44254283
chr1	44242558	44262559	0.528701773	0.558238554	0.440812035	none_HCC_TE	chr1_44242558_44262559
chr1	44345256	44365257	0.69059846	0.544202864	0.448976501	none_HCC_TE	chr1_44345256_44365257
chr1	44345278	44365279	0.690671883	0.54424528	0.449007645	none_HCC_TE	chr1_44345278_44365279
chr1	44395159	44415160	0.993557806	0.611064254	0.573915003	HCC_TE_overlapped	chr1_44395159_44415160
chr1	44395254	44415255	0.992998067	0.610774439	0.573758941	HCC_TE_overlapped	chr1_44395254_44415255
chr1	44396791	44416792	0.986535021	0.610100014	0.571226208	HCC_TE_overlapped	chr1_44396791_44416792
chr1	44414000	44434001	0.546784335	0.52989453	0.37296243	none_HCC_TE	chr1_44414000_44434001
chr1	44535492	44555493	0.539911414	0.506132508	0.390672513	none_HCC_TE	chr1_44535492_44555493
chr1	44621967	44641968	0.76323529	0.607661674	0.560371021	none_HCC_TE	chr1_44621967_44641968
chr1	44661055	44681056	1.123214569	0.695174224	0.68767948	none_HCC_TE	chr1_44661055_44681056
chr1	44664480	44684481	1.242694982	0.717328618	0.725795818	HCC_TE_overlapped	chr1_44664480_44684481
chr1	44664607	44684608	1.246800421	0.717638441	0.72721922	HCC_TE_overlapped	chr1_44664607_44684608
chr1	44664713	44684714	1.250197542	0.717896864	0.728403695	HCC_TE_overlapped	chr1_44664713_44684714
chr1	44711900	44731901	1.180299003	0.738776052	0.504856009	none_HCC_TE	chr1_44711900_44731901
chr1	44721167	44741168	1.251579013	0.753577562	0.592126812	none_HCC_TE	chr1_44721167_44741168
chr1	44729836	44749837	1.118116635	0.709356024	0.53252811	none_HCC_TE	chr1_44729836_44749837
chr1	44736393	44756394	0.969596744	0.613254748	0.460582569	none_HCC_TE	chr1_44736393_44756394
chr1	44752034	44772035	0.670716555	0.555376704	0.463255318	none_HCC_TE	chr1_44752034_44772035
chr1	44765539	44785540	1.058426723	0.717871438	0.615522858	none_HCC_TE	chr1_44765539_44785540
chr1	44765864	44785865	1.06071914	0.721826314	0.619370811	none_HCC_TE	chr1_44765864_44785865
chr1	44766491	44786492	1.065107841	0.729355896	0.626699426	none_HCC_TE	chr1_44766491_44786492
chr1	44767841	44787842	1.07172244	0.745137925	0.642071075	none_HCC_TE	chr1_44767841_44787842
chr1	44768389	44788390	1.073254137	0.751384121	0.647440238	none_HCC_TE	chr1_44768389_44788390
chr1	44778169	44798170	0.968176512	0.760131384	0.61970628	none_HCC_TE	chr1_44778169_44798170
chr1	44790376	44810377	1.248766614	0.78189538	0.824697765	none_HCC_TE	chr1_44790376_44810377
chr1	44797284	44817285	1.227609772	0.771376457	1.010519979	none_HCC_TE	chr1_44797284_44817285
chr1	44797350	44817351	1.227368869	0.77136988	1.011961978	none_HCC_TE	chr1_44797350_44817351
chr1	44798481	44818482	1.223219768	0.771257148	1.016969682	none_HCC_TE	chr1_44798481_44818482
chr1	44832943	44852944	0.832676409	0.627273292	0.532871539	none_HCC_TE	chr1_44832943_44852944
chr1	44833252	44853253	0.828934099	0.624263826	0.531976327	none_HCC_TE	chr1_44833252_44853253
chr1	44976594	44996595	0.788134407	0.615553518	0.442519748	none_HCC_TE	chr1_44976594_44996595
chr1	44976721	44996722	0.789161519	0.616112889	0.44273741	none_HCC_TE	chr1_44976721_44996722
chr1	45001323	45021324	1.029906378	0.67067244	0.606322784	none_HCC_TE	chr1_45001323_45021324
chr1	45002253	45022254	1.032315846	0.666722507	0.608621316	none_HCC_TE	chr1_45002253_45022254
chr1	45196604	45216605	0.932719774	0.568175426	0.468311825	none_HCC_TE	chr1_45196604_45216605
chr1	45293909	45313910	1.035716668	0.649183299	0.615610297	none_HCC_TE	chr1_45293909_45313910
chr1	45316894	45336895	0.815063268	0.590559836	0.517568451	none_HCC_TE	chr1_45316894_45336895
chr1	45329956	45349957	1.101035464	0.694605068	0.648800573	none_HCC_TE	chr1_45329956_45349957
chr1	45329969	45349970	1.101085944	0.694598677	0.648843598	none_HCC_TE	chr1_45329969_45349970
chr1	45330114	45350115	1.101648597	0.694527393	0.649323195	none_HCC_TE	chr1_45330114_45350115
chr1	45330115	45350116	1.101652475	0.694526901	0.649326501	none_HCC_TE	chr1_45330115_45350116
chr1	45330169	45350170	1.101861826	0.69450035	0.649504973	none_HCC_TE	chr1_45330169_45350170
chr1	45330439	45350440	1.102907073	0.694367574	0.650396236	none_HCC_TE	chr1_45330439_45350440
chr1	45330469	45350470	1.103023056	0.694352818	0.650495152	none_HCC_TE	chr1_45330469_45350470
chr1	45481162	45501163	1.299801725	0.742046988	0.658682145	none_HCC_TE	chr1_45481162_45501163
chr1	45490072	45510073	1.328607401	0.778336	0.836017683	HCC_TE_overlapped	chr1_45490072_45510073
chr1	45490299	45510300	1.324043547	0.778015295	0.835677379	HCC_TE_overlapped	chr1_45490299_45510300
chr1	45511883	45531884	1.160480149	0.709058171	0.655591077	none_HCC_TE	chr1_45511883_45531884
chr1	45511937	45531938	1.159806676	0.70874539	0.655308986	none_HCC_TE	chr1_45511937_45531938
chr1	45512889	45532890	1.147758809	0.709142523	0.650305503	none_HCC_TE	chr1_45512889_45532890
chr1	45540782	45560783	1.159828053	0.750212511	0.893842615	HCC_TE_overlapped	chr1_45540782_45560783
chr1	45540825	45560826	1.159480109	0.750263101	0.892280012	HCC_TE_overlapped	chr1_45540825_45560826
chr1	45573987	45593988	1.133674752	0.634430608	0.497352317	none_HCC_TE	chr1_45573987_45593988
chr1	45574040	45594041	1.134061003	0.634512492	0.497398215	none_HCC_TE	chr1_45574040_45594041
chr1	45614053	45634054	0.737155689	0.57554096	0.472670182	none_HCC_TE	chr1_45614053_45634054
chr1	45636684	45656685	0.805939945	0.551007264	0.381813482	none_HCC_TE	chr1_45636684_45656685
chr1	45676532	45696533	1.233111016	0.663360581	0.542743927	none_HCC_TE	chr1_45676532_45696533
chr1	45678180	45698181	1.225650781	0.657294835	0.538485936	none_HCC_TE	chr1_45678180_45698181
chr1	45740652	45760653	0.932934836	0.622467846	0.669236487	none_HCC_TE	chr1_45740652_45760653
chr1	45740812	45760813	0.932774888	0.62213121	0.670522643	none_HCC_TE	chr1_45740812_45760813
chr1	45793606	45813607	0.964897423	0.609426655	0.494450885	none_HCC_TE	chr1_45793606_45813607
chr1	45793611	45813612	0.964891431	0.609438118	0.49444888	none_HCC_TE	chr1_45793611_45813612
chr1	45793612	45813613	0.964890233	0.609440411	0.494448478	none_HCC_TE	chr1_45793612_45813613
chr1	45854347	45874348	1.301467934	0.665347683	0.614495456	HCC_TE_overlapped	chr1_45854347_45874348
chr1	46120672	46140673	0.745427732	0.519103155	0.479729472	none_HCC_TE	chr1_46120672_46140673
chr1	46121770	46141771	0.753578561	0.519706456	0.481981235	none_HCC_TE	chr1_46121770_46141771
chr1	46122628	46142629	0.753572518	0.518983228	0.484542134	none_HCC_TE	chr1_46122628_46142629
chr1	46122794	46142795	0.7532933	0.518760982	0.485035861	none_HCC_TE	chr1_46122794_46142795
chr1	46123035	46143036	0.75288761	0.518438123	0.485751659	none_HCC_TE	chr1_46123035_46143036
chr1	46123370	46143371	0.752323054	0.517988935	0.486744693	none_HCC_TE	chr1_46123370_46143371
chr1	46164900	46184901	0.807674996	0.640092803	0.661403681	none_HCC_TE	chr1_46164900_46184901
chr1	46165086	46185087	0.810750508	0.641666589	0.666072713	none_HCC_TE	chr1_46165086_46185087
chr1	46166487	46186488	0.833178799	0.653340977	0.699715323	none_HCC_TE	chr1_46166487_46186488
chr1	46187498	46207499	0.673819787	0.675533261	0.791548947	none_HCC_TE	chr1_46187498_46207499
chr1	46188433	46208434	0.669811901	0.672529344	0.773550611	none_HCC_TE	chr1_46188433_46208434
chr1	46193333	46213334	0.702973098	0.661077955	0.653666916	none_HCC_TE	chr1_46193333_46213334
chr1	46210304	46230305	0.706172705	0.602993465	0.52123875	none_HCC_TE	chr1_46210304_46230305
chr1	46237687	46257688	1.013856622	0.678325632	0.685435048	none_HCC_TE	chr1_46237687_46257688
chr1	46237694	46257695	1.013823164	0.678338251	0.685411538	none_HCC_TE	chr1_46237694_46257695
chr1	46237762	46257763	1.013498005	0.678460813	0.685183087	none_HCC_TE	chr1_46237762_46257763
chr1	46293615	46313616	0.984011881	0.62901225	0.535578229	none_HCC_TE	chr1_46293615_46313616
chr1	46293697	46313698	0.984191442	0.628954779	0.535498119	none_HCC_TE	chr1_46293697_46313698
chr1	46330176	46350177	1.029221215	0.611885166	0.649742992	none_HCC_TE	chr1_46330176_46350177
chr1	46331177	46351178	1.026069117	0.62129775	0.667303407	none_HCC_TE	chr1_46331177_46351178
chr1	46384316	46404317	0.693851833	0.558502659	0.492516156	none_HCC_TE	chr1_46384316_46404317
chr1	46423826	46443827	0.502659921	0.526351282	0.396953129	none_HCC_TE	chr1_46423826_46443827
chr1	46439703	46459704	0.602996078	0.544403182	0.483896977	none_HCC_TE	chr1_46439703_46459704
chr1	46479835	46499836	0.490696131	0.480970899	0.431352406	none_HCC_TE	chr1_46479835_46499836
chr1	46496998	46516999	0.568209552	0.472060914	0.424725635	none_HCC_TE	chr1_46496998_46516999
chr1	46525514	46545515	0.650190657	0.535240196	0.560791355	none_HCC_TE	chr1_46525514_46545515
chr1	46528695	46548696	0.558586351	0.523973403	0.443678121	none_HCC_TE	chr1_46528695_46548696
chr1	46541214	46561215	0.576469485	0.488145488	0.454047263	none_HCC_TE	chr1_46541214_46561215
chr1	46541646	46561647	0.577078221	0.488544616	0.45479477	none_HCC_TE	chr1_46541646_46561647
chr1	46594267	46614268	0.714676833	0.602389692	0.51512529	none_HCC_TE	chr1_46594267_46614268
chr1	46605132	46625133	0.748074254	0.634813199	0.514131038	none_HCC_TE	chr1_46605132_46625133
chr1	46606890	46626891	0.707006183	0.624868094	0.509031166	none_HCC_TE	chr1_46606890_46626891
chr1	46655877	46675878	0.675363034	0.570018901	0.384151365	none_HCC_TE	chr1_46655877_46675878
chr1	46658426	46678427	0.672960164	0.573611921	0.410642024	none_HCC_TE	chr1_46658426_46678427
chr1	46658442	46678443	0.672987927	0.57363438	0.41080654	none_HCC_TE	chr1_46658442_46678443
chr1	46661853	46681854	0.686906635	0.570243318	0.444528792	none_HCC_TE	chr1_46661853_46681854
chr1	46664035	46684036	0.703323236	0.568373363	0.464803781	none_HCC_TE	chr1_46664035_46684036
chr1	46709113	46729114	0.758473576	0.540792839	0.522651259	none_HCC_TE	chr1_46709113_46729114
chr1	46789045	46809046	0.581912057	0.476813944	0.419286878	none_HCC_TE	chr1_46789045_46809046
chr1	46890474	46910475	0.457972543	0.382697021	0.392320592	none_HCC_TE	chr1_46890474_46910475
chr1	46931475	46951476	0.631990721	0.502723512	0.432657938	HCC_TE_overlapped	chr1_46931475_46951476
chr1	46951363	46971364	0.516634032	0.449132149	0.340788846	HCC_TE_overlapped	chr1_46951363_46971364
chr1	46994185	47014186	0.524326376	0.408511276	0.342816066	none_HCC_TE	chr1_46994185_47014186
chr1	47013668	47033669	0.44756489	0.43525358	0.339757024	none_HCC_TE	chr1_47013668_47033669
chr1	47057230	47077231	0.415819956	0.41942968	0.323633613	none_HCC_TE	chr1_47057230_47077231
chr1	47127424	47147425	0.62831688	0.488137527	0.377926679	HCC_TE_overlapped	chr1_47127424_47147425
chr1	47127440	47147441	0.628207495	0.488116915	0.377900248	HCC_TE_overlapped	chr1_47127440_47147441
chr1	47169249	47189250	1.003725007	0.715023255	0.624881685	none_HCC_TE	chr1_47169249_47189250
chr1	47180035	47200036	1.087376942	0.731215262	0.7497264	none_HCC_TE	chr1_47180035_47200036
chr1	47221714	47241715	0.639264586	0.583034955	0.440699375	none_HCC_TE	chr1_47221714_47241715
chr1	47221888	47241889	0.639613744	0.583300048	0.440393159	none_HCC_TE	chr1_47221888_47241889
chr1	47222224	47242225	0.640287188	0.583811492	0.439801232	none_HCC_TE	chr1_47222224_47242225
chr1	47222334	47242335	0.640507434	0.583561278	0.439607272	none_HCC_TE	chr1_47222334_47242335
chr1	47304146	47324147	1.021611305	0.600960172	0.515663029	none_HCC_TE	chr1_47304146_47324147
chr1	47304895	47324896	1.028260997	0.604386968	0.519619066	none_HCC_TE	chr1_47304895_47324896
chr1	47323789	47343790	0.950557979	0.628560194	0.65267218	none_HCC_TE	chr1_47323789_47343790
chr1	47406284	47426285	0.597247911	0.525861872	0.382149264	none_HCC_TE	chr1_47406284_47426285
chr1	47424640	47444641	0.73967157	0.580083509	0.606806289	none_HCC_TE	chr1_47424640_47444641
chr1	47427316	47447317	0.697827241	0.568535327	0.602556948	none_HCC_TE	chr1_47427316_47447317
chr1	47428043	47448044	0.693697934	0.567761412	0.601395293	none_HCC_TE	chr1_47428043_47448044
chr1	47987384	48007385	0.535086106	0.470629042	0.393058674	none_HCC_TE	chr1_47987384_48007385
chr1	48172427	48192428	0.515992563	0.325314145	0.323365967	none_HCC_TE	chr1_48172427_48192428
chr1	48212715	48232716	1.019557273	0.683918487	0.607922571	HCC_TE_overlapped	chr1_48212715_48232716
chr1	48462203	48482204	0.731854882	0.448368702	0.448634792	none_HCC_TE	chr1_48462203_48482204
chr1	48462207	48482208	0.731909775	0.44837064	0.448664434	none_HCC_TE	chr1_48462207_48482208
chr1	48766890	48786891	0.386375007	0.371074274	0.328898906	none_HCC_TE	chr1_48766890_48786891
chr1	48766968	48786969	0.386164307	0.370538128	0.328349119	none_HCC_TE	chr1_48766968_48786969
chr1	49247410	49267411	0.47653607	0.339999791	0.291089879	none_HCC_TE	chr1_49247410_49267411
chr1	49462084	49482085	0.448006454	0.258987208	0.20162262	none_HCC_TE	chr1_49462084_49482085
chr1	50013953	50033954	0.397025298	0.339956997	0.333517614	none_HCC_TE	chr1_50013953_50033954
chr1	50038054	50058055	0.433630395	0.350009021	0.305528596	none_HCC_TE	chr1_50038054_50058055
chr1	50093908	50113909	0.512439037	0.364839752	0.2779339	none_HCC_TE	chr1_50093908_50113909
chr1	50096230	50116231	0.504011618	0.370926948	0.270179467	none_HCC_TE	chr1_50096230_50116231
chr1	50098919	50118920	0.48543159	0.384039074	0.261022917	none_HCC_TE	chr1_50098919_50118920
chr1	50099832	50119833	0.484562709	0.388426529	0.25877259	none_HCC_TE	chr1_50099832_50119833
chr1	50413442	50433443	0.579180134	0.47932654	0.372781909	none_HCC_TE	chr1_50413442_50433443
chr1	50950266	50970267	1.003332528	0.648825676	0.438612466	none_HCC_TE	chr1_50950266_50970267
chr1	50958694	50978695	1.145671119	0.633068356	0.557291561	none_HCC_TE	chr1_50958694_50978695
chr1	50960244	50980245	1.169219267	0.638654472	0.580727551	none_HCC_TE	chr1_50960244_50980245
chr1	51049836	51069837	0.575488721	0.445208912	0.363848865	none_HCC_TE	chr1_51049836_51069837
chr1	51050017	51070018	0.57732061	0.445230148	0.364118542	none_HCC_TE	chr1_51050017_51070018
chr1	51092227	51112228	0.423752983	0.386589973	0.304334398	none_HCC_TE	chr1_51092227_51112228
chr1	51225095	51245096	0.893230576	0.576552684	0.518496914	none_HCC_TE	chr1_51225095_51245096
chr1	51226272	51246273	0.892962436	0.579666711	0.517712051	none_HCC_TE	chr1_51226272_51246273
chr1	51287960	51307961	0.751990289	0.646164241	0.534274318	none_HCC_TE	chr1_51287960_51307961
chr1	51312267	51332268	0.596002198	0.616591707	0.484008463	none_HCC_TE	chr1_51312267_51332268
chr1	51319653	51339654	0.656326742	0.627634108	0.505399845	none_HCC_TE	chr1_51319653_51339654
chr1	51320201	51340202	0.659474267	0.627865545	0.504741657	none_HCC_TE	chr1_51320201_51340202
chr1	51320561	51340562	0.660417109	0.628017516	0.504308727	none_HCC_TE	chr1_51320561_51340562
chr1	51320563	51340564	0.660422341	0.628018361	0.504306321	none_HCC_TE	chr1_51320563_51340564
chr1	51335115	51355116	0.653413048	0.540998496	0.451852914	none_HCC_TE	chr1_51335115_51355116
chr1	51412094	51432095	0.636965358	0.451686582	0.321627698	none_HCC_TE	chr1_51412094_51432095
chr1	51509265	51529266	1.048761412	0.58117684	0.600696432	none_HCC_TE	chr1_51509265_51529266
chr1	51573730	51593731	0.633007799	0.539423912	0.460139677	none_HCC_TE	chr1_51573730_51593731
chr1	51607091	51627092	0.859409204	0.536542935	0.562450098	HCC_TE_overlapped	chr1_51607091_51627092
chr1	51719849	51739850	0.9232863	0.536785307	0.512969773	none_HCC_TE	chr1_51719849_51739850
chr1	51826401	51846402	0.528324199	0.41829959	0.306597885	none_HCC_TE	chr1_51826401_51846402
chr1	51868039	51888040	1.059642474	0.624203035	0.461511087	none_HCC_TE	chr1_51868039_51888040
chr1	51868726	51888727	1.051141399	0.624529596	0.458998396	none_HCC_TE	chr1_51868726_51888727
chr1	51868936	51888937	1.048425739	0.624629369	0.458227414	none_HCC_TE	chr1_51868936_51888937
chr1	51980699	52000700	0.564969241	0.490455486	0.47777644	none_HCC_TE	chr1_51980699_52000700
chr1	52023809	52043810	1.111722596	0.652201374	0.508682422	HCC_TE_overlapped	chr1_52023809_52043810
chr1	52040917	52060918	1.138209869	0.665515419	0.611311645	none_HCC_TE	chr1_52040917_52060918
chr1	52045190	52065191	1.144103831	0.668211897	0.64526737	none_HCC_TE	chr1_52045190_52065191
chr1	52046170	52066171	1.141910011	0.667038529	0.640976529	none_HCC_TE	chr1_52046170_52066171
chr1	52046184	52066185	1.14187859	0.66700344	0.640929946	none_HCC_TE	chr1_52046184_52066185
chr1	52046294	52066295	1.141631634	0.666727638	0.64056376	none_HCC_TE	chr1_52046294_52066295
chr1	52132088	52152089	0.832795857	0.5901258	0.497713897	none_HCC_TE	chr1_52132088_52152089
chr1	52132093	52152094	0.832780672	0.590140776	0.497716379	none_HCC_TE	chr1_52132093_52152094
chr1	52356204	52376205	0.826461453	0.562845951	0.468516004	none_HCC_TE	chr1_52356204_52376205
chr1	52394422	52414423	1.031943365	0.58027913	0.451884775	none_HCC_TE	chr1_52394422_52414423
chr1	52394470	52414471	1.032023486	0.580325014	0.452045185	none_HCC_TE	chr1_52394470_52414471
chr1	52394601	52414602	1.032242075	0.580450215	0.452482669	none_HCC_TE	chr1_52394601_52414602
chr1	52543089	52563090	1.130144613	0.619415202	0.723105971	none_HCC_TE	chr1_52543089_52563090
chr1	52543091	52563092	1.130125681	0.619400018	0.723070964	none_HCC_TE	chr1_52543091_52563092
chr1	52592370	52612371	0.757132518	0.556686826	0.692642138	none_HCC_TE	chr1_52592370_52612371
chr1	52623167	52643168	0.911333474	0.60004274	0.449819578	none_HCC_TE	chr1_52623167_52643168
chr1	52688346	52708347	1.12443013	0.74303713	0.574799767	HCC_TE_overlapped	chr1_52688346_52708347
chr1	52716452	52736453	0.847296053	0.597194175	0.454710536	none_HCC_TE	chr1_52716452_52736453
chr1	52832759	52852760	0.587162377	0.530350972	0.45593537	none_HCC_TE	chr1_52832759_52852760
chr1	52911739	52931740	1.273395597	0.758705279	0.807770454	HCC_TE_overlapped	chr1_52911739_52931740
chr1	52911773	52931774	1.273231764	0.758592772	0.807346513	HCC_TE_overlapped	chr1_52911773_52931774
chr1	52917228	52937229	1.211348196	0.732483097	0.733332266	HCC_TE_overlapped	chr1_52917228_52937229
chr1	52917275	52937276	1.209851089	0.732117859	0.732636443	HCC_TE_overlapped	chr1_52917275_52937276
chr1	53004936	53024937	0.970348695	0.548350121	0.660560198	none_HCC_TE	chr1_53004936_53024937
chr1	53004937	53024938	0.970386133	0.548357371	0.660577013	none_HCC_TE	chr1_53004937_53024938
chr1	53052212	53072213	0.582831389	0.573665408	0.529418728	none_HCC_TE	chr1_53052212_53072213
chr1	53132637	53152638	1.04408986	0.725951159	0.53192975	none_HCC_TE	chr1_53132637_53152638
chr1	53186823	53206824	1.010123638	0.642633085	0.569113056	HCC_TE_overlapped	chr1_53186823_53206824
chr1	53210633	53230634	0.743623105	0.56057283	0.489636319	none_HCC_TE	chr1_53210633_53230634
chr1	53210638	53230639	0.7436301	0.560556727	0.48962789	none_HCC_TE	chr1_53210638_53230639
chr1	53228517	53248518	0.861343295	0.536118035	0.483724473	none_HCC_TE	chr1_53228517_53248518
chr1	53228609	53248610	0.86141193	0.536296553	0.483433055	none_HCC_TE	chr1_53228609_53248610
chr1	53318069	53338070	0.757091743	0.648414324	0.501087497	none_HCC_TE	chr1_53318069_53338070
chr1	53318232	53338233	0.756901242	0.647217728	0.500930035	none_HCC_TE	chr1_53318232_53338233
chr1	53430019	53450020	0.477411207	0.429170668	0.365833241	none_HCC_TE	chr1_53430019_53450020
chr1	53449398	53469399	0.480879259	0.454149026	0.338543234	none_HCC_TE	chr1_53449398_53469399
chr1	53724203	53744204	0.649938559	0.492005835	0.39765759	none_HCC_TE	chr1_53724203_53744204
chr1	53729163	53749164	0.653917786	0.491795732	0.380464901	none_HCC_TE	chr1_53729163_53749164
chr1	53828295	53848296	0.990522084	0.57543636	0.652617287	none_HCC_TE	chr1_53828295_53848296
chr1	53879796	53899797	1.154224871	0.778853793	0.68424144	none_HCC_TE	chr1_53879796_53899797
chr1	53884186	53904187	1.237943877	0.816088324	0.793856553	none_HCC_TE	chr1_53884186_53904187
chr1	53935698	53955699	0.878175647	0.56261097	0.47061858	none_HCC_TE	chr1_53935698_53955699
chr1	53936304	53956305	0.881914312	0.563153234	0.472426762	none_HCC_TE	chr1_53936304_53956305
chr1	53936349	53956350	0.882190657	0.563193474	0.472560733	none_HCC_TE	chr1_53936349_53956350
chr1	54008185	54028186	1.104710114	0.844457815	0.741164932	none_HCC_TE	chr1_54008185_54028186
chr1	54043203	54063204	0.817977762	0.543236259	0.390472007	none_HCC_TE	chr1_54043203_54063204
chr1	54043437	54063438	0.817520383	0.54365581	0.391476755	none_HCC_TE	chr1_54043437_54063438
chr1	54043572	54063573	0.817183851	0.543897675	0.392055361	none_HCC_TE	chr1_54043572_54063573
chr1	54043607	54063608	0.817096559	0.543960358	0.392205244	none_HCC_TE	chr1_54043607_54063608
chr1	54044078	54064079	0.81592015	0.544803023	0.394217229	none_HCC_TE	chr1_54044078_54064079
chr1	54143180	54163181	0.821217518	0.577432576	0.500894481	none_HCC_TE	chr1_54143180_54163181
chr1	54190029	54210030	0.846914915	0.580201765	0.519084105	none_HCC_TE	chr1_54190029_54210030
chr1	54190100	54210101	0.84713999	0.580049849	0.519223758	none_HCC_TE	chr1_54190100_54210101
chr1	54190166	54210167	0.847349109	0.579908584	0.519353536	none_HCC_TE	chr1_54190166_54210167
chr1	54226442	54246443	0.68727624	0.578682347	0.462208747	none_HCC_TE	chr1_54226442_54246443
chr1	54396393	54416394	1.012472499	0.649214746	0.460005638	none_HCC_TE	chr1_54396393_54416394
chr1	54538227	54558228	0.910622923	0.681967103	0.664000417	none_HCC_TE	chr1_54538227_54558228
chr1	54613524	54633525	0.599228588	0.525114536	0.549424494	none_HCC_TE	chr1_54613524_54633525
chr1	54631739	54651740	0.864483223	0.57970818	0.642583758	none_HCC_TE	chr1_54631739_54651740
chr1	54631785	54651786	0.866531492	0.579983534	0.643137762	none_HCC_TE	chr1_54631785_54651786
chr1	54705821	54725822	0.752323835	0.557702049	0.395928344	none_HCC_TE	chr1_54705821_54725822
chr1	54705860	54725861	0.752355091	0.557647093	0.395833653	none_HCC_TE	chr1_54705860_54725861
chr1	54754522	54774523	0.755099907	0.572922971	0.460631053	none_HCC_TE	chr1_54754522_54774523
chr1	54791322	54811323	0.875330316	0.642638338	0.61033737	none_HCC_TE	chr1_54791322_54811323
chr1	54796062	54816063	0.740682985	0.641423062	0.600235257	none_HCC_TE	chr1_54796062_54816063
chr1	54877194	54897195	1.373132378	0.738976087	0.677467691	HCC_TE_overlapped	chr1_54877194_54897195
chr1	54970627	54990628	0.681998239	0.568354652	0.461524256	none_HCC_TE	chr1_54970627_54990628
chr1	54988932	55008933	0.727353133	0.619692087	0.437454428	none_HCC_TE	chr1_54988932_55008933
chr1	55029547	55049548	0.990792825	0.728611254	0.846776673	HCC_TE_overlapped	chr1_55029547_55049548
chr1	55030221	55050222	1.001419369	0.732293412	0.852984618	HCC_TE_overlapped	chr1_55030221_55050222
chr1	55205363	55225364	0.903966348	0.586239204	0.503375231	none_HCC_TE	chr1_55205363_55225364
chr1	55205407	55225408	0.903750216	0.586011399	0.503441216	none_HCC_TE	chr1_55205407_55225408
chr1	55207860	55227861	0.897271655	0.573118489	0.514864863	none_HCC_TE	chr1_55207860_55227861
chr1	55215640	55235641	0.807425047	0.549756866	0.529108014	none_HCC_TE	chr1_55215640_55235641
chr1	55934962	55954963	0.457375216	0.413056822	0.341184553	none_HCC_TE	chr1_55934962_55954963
chr1	55935086	55955087	0.458099702	0.413150814	0.341132628	none_HCC_TE	chr1_55935086_55955087
chr1	56404962	56424963	1.231901326	0.727845269	0.875425564	HCC_TE_overlapped	chr1_56404962_56424963
chr1	56569562	56589563	1.287564477	0.780176143	0.673232393	none_HCC_TE	chr1_56569562_56589563
chr1	56635313	56655314	0.927350443	0.527004779	0.417345513	none_HCC_TE	chr1_56635313_56655314
chr1	56635317	56655318	0.92739162	0.527008216	0.417334991	none_HCC_TE	chr1_56635317_56655318
chr1	56809403	56829404	1.012892358	0.613857353	0.875606426	HCC_TE_overlapped	chr1_56809403_56829404
chr1	56844796	56864797	1.207520758	0.615924989	0.620098775	HCC_TE_overlapped	chr1_56844796_56864797
chr1	56956014	56976015	1.273398806	0.706479657	0.689132229	HCC_TE_overlapped	chr1_56956014_56976015
chr1	56956139	56976140	1.272092638	0.705959243	0.688096387	HCC_TE_overlapped	chr1_56956139_56976140
chr1	57413111	57433112	0.553930421	0.399111315	0.310936665	none_HCC_TE	chr1_57413111_57433112
chr1	57414059	57434060	0.555189709	0.40180423	0.304419065	none_HCC_TE	chr1_57414059_57434060
chr1	57414305	57434306	0.556196974	0.402500304	0.302711682	none_HCC_TE	chr1_57414305_57434306
chr1	57414753	57434754	0.558025364	0.403765092	0.299584955	none_HCC_TE	chr1_57414753_57434754
chr1	57850580	57870581	0.407716591	0.364147106	0.377899459	none_HCC_TE	chr1_57850580_57870581
chr1	58240502	58260503	0.476458535	0.418114649	0.325090749	none_HCC_TE	chr1_58240502_58260503
chr1	58536725	58556726	0.74278798	0.488219505	0.417824589	none_HCC_TE	chr1_58536725_58556726
chr1	58567251	58587252	0.815350533	0.509192468	0.426290047	none_HCC_TE	chr1_58567251_58587252
chr1	58690061	58710062	0.856396457	0.594236679	0.553143252	none_HCC_TE	chr1_58690061_58710062
chr1	58774046	58794047	0.98593313	0.634819958	0.634602792	none_HCC_TE	chr1_58774046_58794047
chr1	58775150	58795151	0.977963433	0.629110513	0.631811124	none_HCC_TE	chr1_58775150_58795151
chr1	59010475	59030476	0.581123	0.490281606	0.643792506	none_HCC_TE	chr1_59010475_59030476
chr1	59136806	59156807	0.847678712	0.617906318	0.523474998	none_HCC_TE	chr1_59136806_59156807
chr1	59286812	59306813	1.041406354	0.621692601	0.440709084	none_HCC_TE	chr1_59286812_59306813
chr1	59287093	59307094	1.040683836	0.621909512	0.439428471	none_HCC_TE	chr1_59287093_59307094
chr1	59300031	59320032	0.97251715	0.581303285	0.646999265	HCC_TE_overlapped	chr1_59300031_59320032
chr1	59505629	59525630	1.296846645	0.706476113	0.733756858	HCC_TE_overlapped	chr1_59505629_59525630
chr1	59723295	59743296	1.004127657	0.554790974	0.701859129	none_HCC_TE	chr1_59723295_59743296
chr1	59762794	59782795	0.586391281	0.464894501	0.352892481	none_HCC_TE	chr1_59762794_59782795
chr1	59804948	59824949	0.851717059	0.549306604	0.413258754	none_HCC_TE	chr1_59804948_59824949
chr1	59916772	59936773	0.973755033	0.476592306	0.387841759	HCC_TE_overlapped	chr1_59916772_59936773
chr1	59916797	59936798	0.975335239	0.47688724	0.388425852	HCC_TE_overlapped	chr1_59916797_59936798
chr1	60063769	60083770	0.409609996	0.386300955	0.327519904	none_HCC_TE	chr1_60063769_60083770
chr1	60612684	60632685	0.386456743	0.349715616	0.338152505	none_HCC_TE	chr1_60612684_60632685
chr1	60815583	60835584	0.677013331	0.425599261	0.565171809	HCC_TE_overlapped	chr1_60815583_60835584
chr1	60960775	60980776	0.676211546	0.525311947	0.475601356	none_HCC_TE	chr1_60960775_60980776
chr1	61067226	61087227	1.441796746	0.632603012	0.716368694	none_HCC_TE	chr1_61067226_61087227
chr1	61071738	61091739	1.487067176	0.641706173	0.722562608	none_HCC_TE	chr1_61071738_61091739
chr1	61072560	61092561	1.489617995	0.638745422	0.723681569	none_HCC_TE	chr1_61072560_61092561
chr1	61243517	61263518	0.947106913	0.557841774	0.538874911	none_HCC_TE	chr1_61243517_61263518
chr1	61644241	61664242	0.585688668	0.407833475	0.328584979	none_HCC_TE	chr1_61644241_61664242
chr1	61715140	61735141	0.904364073	0.619989364	0.419407222	none_HCC_TE	chr1_61715140_61735141
chr1	61715422	61735423	0.903557836	0.619643194	0.421209546	none_HCC_TE	chr1_61715422_61735423
chr1	61732479	61752480	0.929011464	0.609732797	0.493608971	none_HCC_TE	chr1_61732479_61752480
chr1	61836074	61856075	0.629977847	0.403863565	0.317842655	none_HCC_TE	chr1_61836074_61856075
chr1	62068785	62088786	0.563647468	0.478224012	0.362448493	none_HCC_TE	chr1_62068785_62088786
chr1	62068855	62088856	0.563917785	0.477962388	0.362525798	none_HCC_TE	chr1_62068855_62088856
chr1	62184848	62204849	0.807901806	0.5373592	0.51857339	none_HCC_TE	chr1_62184848_62204849
chr1	62309433	62329434	1.041858728	0.677471686	0.793264984	none_HCC_TE	chr1_62309433_62329434
chr1	62426303	62446304	1.127175046	0.638582828	0.553307971	none_HCC_TE	chr1_62426303_62446304
chr1	62427048	62447049	1.097641778	0.629743942	0.548993271	none_HCC_TE	chr1_62427048_62447049
chr1	62587519	62607520	0.889554097	0.412928493	0.474361574	HCC_TE_overlapped	chr1_62587519_62607520
chr1	62678367	62698368	1.184010764	0.707066523	0.66967687	none_HCC_TE	chr1_62678367_62698368
chr1	62678385	62698386	1.18398737	0.707037168	0.669638721	none_HCC_TE	chr1_62678385_62698386
chr1	62774105	62794106	1.041732537	0.558409843	0.44736587	none_HCC_TE	chr1_62774105_62794106
chr1	62774131	62794132	1.041683109	0.558399782	0.447417334	none_HCC_TE	chr1_62774131_62794132
chr1	63000924	63020925	0.596878696	0.446485323	0.409758115	none_HCC_TE	chr1_63000924_63020925
chr1	63001267	63021268	0.597895767	0.445698135	0.410447249	none_HCC_TE	chr1_63001267_63021268
chr1	63002470	63022471	0.600605619	0.442896184	0.412855632	none_HCC_TE	chr1_63002470_63022471
chr1	63307256	63327257	0.548948315	0.457399618	0.392069197	none_HCC_TE	chr1_63307256_63327257
chr1	63312457	63332458	0.56907383	0.465461707	0.412008557	none_HCC_TE	chr1_63312457_63332458
chr1	63312566	63332567	0.56911002	0.46539823	0.412135845	none_HCC_TE	chr1_63312566_63332567
chr1	63313674	63333675	0.569477731	0.464752445	0.413427628	none_HCC_TE	chr1_63313674_63333675
chr1	63314440	63334441	0.56973176	0.464305429	0.414318443	none_HCC_TE	chr1_63314440_63334441
chr1	63316983	63336984	0.573543524	0.460470039	0.417262775	none_HCC_TE	chr1_63316983_63336984
chr1	63357626	63377627	0.66797508	0.507649424	0.452350828	none_HCC_TE	chr1_63357626_63377627
chr1	63513224	63533225	1.069923473	0.484279607	0.374989701	none_HCC_TE	chr1_63513224_63533225
chr1	63513272	63533273	1.07005381	0.48408211	0.374989701	none_HCC_TE	chr1_63513272_63533273
chr1	63513524	63533525	1.070737435	0.483043779	0.374989701	none_HCC_TE	chr1_63513524_63533525
chr1	63538979	63558980	0.501824932	0.396949334	0.27603964	none_HCC_TE	chr1_63538979_63558980
chr1	63583410	63603411	0.880034943	0.581529115	0.509983372	none_HCC_TE	chr1_63583410_63603411
chr1	63583808	63603809	0.880108122	0.583446359	0.511737106	none_HCC_TE	chr1_63583808_63603809
chr1	63613215	63633216	0.793259866	0.551152794	0.51476341	HCC_TE_overlapped	chr1_63613215_63633216
chr1	63764016	63784017	0.726283272	0.484627091	0.43228891	none_HCC_TE	chr1_63764016_63784017
chr1	64102204	64122205	0.554181813	0.41374613	0.349396067	none_HCC_TE	chr1_64102204_64122205
chr1	64103790	64123791	0.561605275	0.418856641	0.339013556	none_HCC_TE	chr1_64103790_64123791
chr1	64193622	64213623	0.416157929	0.363594076	0.35867357	none_HCC_TE	chr1_64193622_64213623
chr1	64460128	64480129	0.489385727	0.403691978	0.331539828	HCC_TE_overlapped	chr1_64460128_64480129
chr1	64495913	64515914	0.466835482	0.391209076	0.365233448	none_HCC_TE	chr1_64495913_64515914
chr1	64569846	64589847	0.459253601	0.394454106	0.317025038	none_HCC_TE	chr1_64569846_64589847
chr1	64734972	64754973	0.761713968	0.50416592	0.383014167	none_HCC_TE	chr1_64734972_64754973
chr1	64735074	64755075	0.767259099	0.504522277	0.383432235	none_HCC_TE	chr1_64735074_64755075
chr1	64956548	64976549	0.961837189	0.566924466	0.686262657	HCC_TE_overlapped	chr1_64956548_64976549
chr1	64956935	64976936	0.959043086	0.566101646	0.687109595	HCC_TE_overlapped	chr1_64956935_64976936
chr1	64992475	65012476	0.668967918	0.480314591	0.424497158	none_HCC_TE	chr1_64992475_65012476
chr1	65047841	65067842	0.656436631	0.466592744	0.333735542	none_HCC_TE	chr1_65047841_65067842
chr1	65048507	65068508	0.672878258	0.469726523	0.333508523	none_HCC_TE	chr1_65048507_65068508
chr1	65057745	65077746	0.803726601	0.509768759	0.370034806	none_HCC_TE	chr1_65057745_65077746
chr1	65137548	65157549	1.109734834	0.692833896	0.695140858	HCC_TE_overlapped	chr1_65137548_65157549
chr1	65137829	65157830	1.121988212	0.696423634	0.701334113	HCC_TE_overlapped	chr1_65137829_65157830
chr1	65138202	65158203	1.137737026	0.702296588	0.709420953	HCC_TE_overlapped	chr1_65138202_65158203
chr1	65138993	65158994	1.169356824	0.715042589	0.726087644	HCC_TE_overlapped	chr1_65138993_65158994
chr1	65254693	65274694	0.7120691	0.468216931	0.379639505	none_HCC_TE	chr1_65254693_65274694
chr1	65254748	65274749	0.710370311	0.466718326	0.379143876	none_HCC_TE	chr1_65254748_65274749
chr1	65299542	65319543	0.555411898	0.383436368	0.351970398	none_HCC_TE	chr1_65299542_65319543
chr1	65410651	65430652	0.911549229	0.552941934	0.529982361	none_HCC_TE	chr1_65410651_65430652
chr1	65410667	65430668	0.911547072	0.552982538	0.52975252	none_HCC_TE	chr1_65410667_65430668
chr1	65410715	65430716	0.911540599	0.553104328	0.529062267	none_HCC_TE	chr1_65410715_65430716
chr1	65515650	65535651	0.556565028	0.441084597	0.317670366	HCC_TE_overlapped	chr1_65515650_65535651
chr1	65515688	65535689	0.556197944	0.440873174	0.317305719	HCC_TE_overlapped	chr1_65515688_65535689
chr1	65782509	65802510	0.457164494	0.298174797	0.291360123	none_HCC_TE	chr1_65782509_65802510
chr1	65782894	65802895	0.458131235	0.298682704	0.290697861	none_HCC_TE	chr1_65782894_65802895
chr1	65903244	65923245	0.393485326	0.340566828	0.234648977	none_HCC_TE	chr1_65903244_65923245
chr1	65982615	66002616	0.423366015	0.321874503	0.268880692	none_HCC_TE	chr1_65982615_66002616
chr1	66040717	66060718	0.408670438	0.348979008	0.233468539	none_HCC_TE	chr1_66040717_66060718
chr1	66322107	66342108	0.34849418	0.366287849	0.310755532	none_HCC_TE	chr1_66322107_66342108
chr1	66344534	66364535	0.396026551	0.352316392	0.259915545	none_HCC_TE	chr1_66344534_66364535
chr1	66523360	66543361	0.774360611	0.479928869	0.382298314	none_HCC_TE	chr1_66523360_66543361
chr1	66523592	66543593	0.800276244	0.484777772	0.388533249	none_HCC_TE	chr1_66523592_66543593
chr1	66524152	66544153	0.857323991	0.496263691	0.40322427	none_HCC_TE	chr1_66524152_66544153
chr1	66618439	66638440	0.471176979	0.393417697	0.361548341	none_HCC_TE	chr1_66618439_66638440
chr1	66742458	66762459	0.413036075	0.321216589	0.325330587	none_HCC_TE	chr1_66742458_66762459
chr1	66791275	66811276	0.503715605	0.382025134	0.311529954	none_HCC_TE	chr1_66791275_66811276
chr1	66914855	66934856	1.056943442	0.649779485	0.530526626	none_HCC_TE	chr1_66914855_66934856
chr1	66914894	66934895	1.057249035	0.649828051	0.53093137	none_HCC_TE	chr1_66914894_66934895
chr1	66914989	66934990	1.057992529	0.649946329	0.531915711	none_HCC_TE	chr1_66914989_66934990
chr1	66920255	66940256	1.102186006	0.651399092	0.574068485	none_HCC_TE	chr1_66920255_66940256
chr1	67044147	67064148	0.882064284	0.555352299	0.767426591	none_HCC_TE	chr1_67044147_67064148
chr1	67124969	67144970	0.574138133	0.411747126	0.416891285	none_HCC_TE	chr1_67124969_67144970
chr1	67156453	67176454	0.556839049	0.428817895	0.42534177	HCC_TE_overlapped	chr1_67156453_67176454
chr1	67297363	67317364	0.470637432	0.399029433	0.333755646	none_HCC_TE	chr1_67297363_67317364
chr1	67297872	67317873	0.469668869	0.403215004	0.330406778	none_HCC_TE	chr1_67297872_67317873
chr1	67420401	67440402	1.052418905	0.603187216	0.514100475	none_HCC_TE	chr1_67420401_67440402
chr1	67675200	67695201	1.140229825	0.612854314	0.645589433	none_HCC_TE	chr1_67675200_67695201
chr1	67822287	67842288	0.527521507	0.410363535	0.422791213	none_HCC_TE	chr1_67822287_67842288
chr1	67823466	67843467	0.508089051	0.409613443	0.414262615	none_HCC_TE	chr1_67823466_67843467
chr1	68041630	68061631	0.394024592	0.418878514	0.343572233	none_HCC_TE	chr1_68041630_68061631
chr1	68173609	68193610	0.435805816	0.384624649	0.336844711	none_HCC_TE	chr1_68173609_68193610
chr1	68222522	68242523	0.448345805	0.369916264	0.369528692	none_HCC_TE	chr1_68222522_68242523
chr1	68222545	68242546	0.44838185	0.369982374	0.369719081	none_HCC_TE	chr1_68222545_68242546
chr1	68439953	68459954	0.453655227	0.370453766	0.317000673	none_HCC_TE	chr1_68439953_68459954
chr1	68486675	68506676	0.737152261	0.468377849	0.29548695	none_HCC_TE	chr1_68486675_68506676
chr1	68487081	68507082	0.734591186	0.467116919	0.296838394	none_HCC_TE	chr1_68487081_68507082
chr1	69045897	69065898	0.483424844	0.268818779	0.278786792	none_HCC_TE	chr1_69045897_69065898
chr1	69423254	69443255	0.405979466	0.281562679	0.271784733	none_HCC_TE	chr1_69423254_69443255
chr1	69557921	69577922	0.538444763	0.323328643	0.273122359	none_HCC_TE	chr1_69557921_69577922
chr1	69558752	69578753	0.542345967	0.326871867	0.271763564	none_HCC_TE	chr1_69558752_69578753
chr1	69558753	69578754	0.542344832	0.326876114	0.271761926	none_HCC_TE	chr1_69558753_69578754
chr1	69559340	69579341	0.54167838	0.329361636	0.270799531	none_HCC_TE	chr1_69559340_69579341
chr1	69909321	69929322	0.517148167	0.391818451	0.301142301	none_HCC_TE	chr1_69909321_69929322
chr1	70195578	70215579	1.050860257	0.565531628	0.767764826	none_HCC_TE	chr1_70195578_70215579
chr1	70195695	70215696	1.050284189	0.565242667	0.768049094	none_HCC_TE	chr1_70195695_70215696
chr1	70211379	70231380	0.874791348	0.481603854	0.382297998	none_HCC_TE	chr1_70211379_70231380
chr1	70344721	70364722	0.965577258	0.650409314	0.389927908	none_HCC_TE	chr1_70344721_70364722
chr1	70344810	70364811	0.965425578	0.650602757	0.390220386	none_HCC_TE	chr1_70344810_70364811
chr1	70401217	70421218	0.942950227	0.518184861	0.519202086	none_HCC_TE	chr1_70401217_70421218
chr1	70401267	70421268	0.943029969	0.518255869	0.519195138	none_HCC_TE	chr1_70401267_70421268
chr1	70696452	70716453	0.409826488	0.339439829	0.299171039	none_HCC_TE	chr1_70696452_70716453
chr1	71036505	71056506	0.522162657	0.464795088	0.328212248	none_HCC_TE	chr1_71036505_71056506
chr1	71037815	71057816	0.539890565	0.461159682	0.32656449	none_HCC_TE	chr1_71037815_71057816
chr1	71057715	71077716	0.699100374	0.375741364	0.301287595	none_HCC_TE	chr1_71057715_71077716
chr1	71071034	71091035	0.936956334	0.459607716	0.325509405	none_HCC_TE	chr1_71071034_71091035
chr1	71071323	71091324	0.936337127	0.461401596	0.32572974	none_HCC_TE	chr1_71071323_71091324
chr1	71827011	71847012	0.38842286	0.355591138	0.21118398	none_HCC_TE	chr1_71827011_71847012
chr1	72272538	72292539	0.603899098	0.370364931	0.31580006	none_HCC_TE	chr1_72272538_72292539
chr1	73296169	73316170	0.410738406	0.261780436	0.215796347	none_HCC_TE	chr1_73296169_73316170
chr1	73664678	73684679	0.444257543	0.241976483	0.248445861	none_HCC_TE	chr1_73664678_73684679
chr1	74188175	74208176	0.665576813	0.369435547	0.298610117	none_HCC_TE	chr1_74188175_74208176
chr1	74188241	74208242	0.665439767	0.369623962	0.298705619	none_HCC_TE	chr1_74188241_74208242
chr1	74225386	74245387	0.488234532	0.269996269	0.285944504	none_HCC_TE	chr1_74225386_74245387
chr1	74502610	74522611	0.441244024	0.380531285	0.279788839	none_HCC_TE	chr1_74502610_74522611
chr1	74567429	74587430	0.395654191	0.321470209	0.349079633	none_HCC_TE	chr1_74567429_74587430
chr1	74579734	74599735	0.496814446	0.346979828	0.346735344	HCC_TE_overlapped	chr1_74579734_74599735
chr1	74663791	74683792	0.497543782	0.362756655	0.510759311	none_HCC_TE	chr1_74663791_74683792
chr1	74723049	74743050	1.176125482	0.563063961	0.581520773	none_HCC_TE	chr1_74723049_74743050
chr1	74723151	74743152	1.17610322	0.562875614	0.581429653	none_HCC_TE	chr1_74723151_74743152
chr1	74723177	74743178	1.176097545	0.56282759	0.581406423	none_HCC_TE	chr1_74723177_74743178
chr1	74723407	74743408	1.176047343	0.562402539	0.581200874	none_HCC_TE	chr1_74723407_74743408
chr1	75118433	75138434	0.480135783	0.386516012	0.365285388	none_HCC_TE	chr1_75118433_75138434
chr1	75124387	75144388	0.454301169	0.362399816	0.352027128	none_HCC_TE	chr1_75124387_75144388
chr1	75601113	75621114	0.575540527	0.493438711	0.379313584	none_HCC_TE	chr1_75601113_75621114
chr1	75606162	75626163	0.586373751	0.490802547	0.390043506	none_HCC_TE	chr1_75606162_75626163
chr1	75714346	75734347	1.101527054	0.587169573	0.64901661	HCC_TE_overlapped	chr1_75714346_75734347
chr1	75714708	75734709	1.102750884	0.587410877	0.648784752	HCC_TE_overlapped	chr1_75714708_75734709
chr1	75735012	75755013	0.599552989	0.429265827	0.382461561	none_HCC_TE	chr1_75735012_75755013
chr1	75776193	75796194	1.148432791	0.581529067	0.694503749	none_HCC_TE	chr1_75776193_75796194
chr1	75776255	75796256	1.148940966	0.581781975	0.694544026	none_HCC_TE	chr1_75776255_75796256
chr1	75777071	75797072	1.154706447	0.58481685	0.695073772	none_HCC_TE	chr1_75777071_75797072
chr1	75777888	75797889	1.157660579	0.585184853	0.69560352	none_HCC_TE	chr1_75777888_75797889
chr1	75779476	75799477	1.163345659	0.58437419	0.696631345	none_HCC_TE	chr1_75779476_75799477
chr1	75786881	75806882	1.053461984	0.521110579	0.597028458	none_HCC_TE	chr1_75786881_75806882
chr1	75922403	75942404	0.486607319	0.331766303	0.312773599	none_HCC_TE	chr1_75922403_75942404
chr1	76001323	76021324	0.386438014	0.364996976	0.292491717	none_HCC_TE	chr1_76001323_76021324
chr1	76064745	76084746	0.500496969	0.398365934	0.331795068	none_HCC_TE	chr1_76064745_76084746
chr1	76769266	76789267	0.457568908	0.320781166	0.333626169	none_HCC_TE	chr1_76769266_76789267
chr1	76857479	76877480	0.443148097	0.395855233	0.317978818	none_HCC_TE	chr1_76857479_76877480
chr1	77050142	77070143	0.388444872	0.363185285	0.265942173	none_HCC_TE	chr1_77050142_77070143
chr1	77209429	77229430	0.612448437	0.413580072	0.362336271	none_HCC_TE	chr1_77209429_77229430
chr1	77272018	77292019	0.513632907	0.39298317	0.299898946	none_HCC_TE	chr1_77272018_77292019
chr1	77273086	77293087	0.51129874	0.389060526	0.302145577	none_HCC_TE	chr1_77273086_77293087
chr1	77672657	77692658	1.080089124	0.613478797	0.513316857	HCC_TE_overlapped	chr1_77672657_77692658
chr1	77673397	77693398	1.077436088	0.613646142	0.511211131	HCC_TE_overlapped	chr1_77673397_77693398
chr1	77673426	77693427	1.077331787	0.613652698	0.511128401	HCC_TE_overlapped	chr1_77673426_77693427
chr1	77749851	77769852	0.849127421	0.507913722	0.44061536	none_HCC_TE	chr1_77749851_77769852
chr1	77769623	77789624	0.698950799	0.547600971	0.512043705	none_HCC_TE	chr1_77769623_77789624
chr1	77769804	77789805	0.699020958	0.546922677	0.511504706	none_HCC_TE	chr1_77769804_77789805
chr1	77878514	77898515	0.66053698	0.536747761	0.465365812	none_HCC_TE	chr1_77878514_77898515
chr1	77878623	77898624	0.6620098	0.537153212	0.46602986	none_HCC_TE	chr1_77878623_77898624
chr1	77879538	77899539	0.674180305	0.540541927	0.471564536	none_HCC_TE	chr1_77879538_77899539
chr1	77969071	77989072	1.190423136	0.630316664	0.443275575	none_HCC_TE	chr1_77969071_77989072
chr1	77969157	77989158	1.190343945	0.630496104	0.44365639	none_HCC_TE	chr1_77969157_77989158
chr1	77969204	77989205	1.19030066	0.630594138	0.443864369	none_HCC_TE	chr1_77969204_77989205
chr1	77970183	77990184	1.18939806	0.632631163	0.448174033	none_HCC_TE	chr1_77970183_77990184
chr1	77994827	78014828	1.085526136	0.526164767	0.485476767	none_HCC_TE	chr1_77994827_78014828
chr1	77994938	78014939	1.084570998	0.524654097	0.484200198	none_HCC_TE	chr1_77994938_78014939
chr1	78034969	78054970	0.916413295	0.570990422	0.821894415	none_HCC_TE	chr1_78034969_78054970
chr1	78035965	78055966	0.912716615	0.574024035	0.822666283	none_HCC_TE	chr1_78035965_78055966
chr1	78219598	78239599	0.474211656	0.390558887	0.328909293	HCC_TE_overlapped	chr1_78219598_78239599
chr1	78480973	78500974	0.449125594	0.358878365	0.305173854	none_HCC_TE	chr1_78480973_78500974
chr1	78610447	78630448	0.535461782	0.352064611	0.303062575	none_HCC_TE	chr1_78610447_78630448
chr1	78639788	78659789	0.413643169	0.326680301	0.295205322	none_HCC_TE	chr1_78639788_78659789
chr1	78639830	78659831	0.413719978	0.326550797	0.295366585	none_HCC_TE	chr1_78639830_78659831
chr1	78996729	79016730	0.444966639	0.296298244	0.245493673	none_HCC_TE	chr1_78996729_79016730
chr1	80525754	80545755	0.392968605	0.241310568	0.237936157	none_HCC_TE	chr1_80525754_80545755
chr1	80631286	80651287	0.41382091	0.230973418	0.283094229	none_HCC_TE	chr1_80631286_80651287
chr1	81296191	81316192	0.411231437	0.287998781	0.269280625	none_HCC_TE	chr1_81296191_81316192
chr1	81296258	81316259	0.411481213	0.28795645	0.269480211	none_HCC_TE	chr1_81296258_81316259
chr1	81296394	81316395	0.411987779	0.288185583	0.269885058	none_HCC_TE	chr1_81296394_81316395
chr1	81547701	81567702	0.448600778	0.330946097	0.281183034	none_HCC_TE	chr1_81547701_81567702
chr1	81689769	81709770	0.447399121	0.323160154	0.26879124	none_HCC_TE	chr1_81689769_81709770
chr1	81790375	81810376	0.949793765	0.437396962	0.424714356	none_HCC_TE	chr1_81790375_81810376
chr1	81790396	81810397	0.949906309	0.437398065	0.42480931	none_HCC_TE	chr1_81790396_81810397
chr1	81790933	81810934	0.952774351	0.43742629	0.427230403	none_HCC_TE	chr1_81790933_81810934
chr1	81792452	81812453	0.960786034	0.437506119	0.434006699	none_HCC_TE	chr1_81792452_81812453
chr1	82893182	82913183	0.413262235	0.297026461	0.28935288	none_HCC_TE	chr1_82893182_82913183
chr1	82974921	82994922	0.455793127	0.355132662	0.274300551	none_HCC_TE	chr1_82974921_82994922
chr1	82976207	82996208	0.455262134	0.352021564	0.27713884	none_HCC_TE	chr1_82976207_82996208
chr1	83436053	83456054	0.4943146	0.354585	0.265296394	none_HCC_TE	chr1_83436053_83456054
chr1	83850545	83870546	0.469967054	0.313198084	0.399248779	none_HCC_TE	chr1_83850545_83870546
chr1	83850995	83870996	0.469999006	0.312934685	0.394497262	none_HCC_TE	chr1_83850995_83870996
chr1	83989131	84009132	0.499578837	0.383650671	0.379600536	none_HCC_TE	chr1_83989131_84009132
chr1	84067974	84087975	0.771299704	0.441117826	0.39743546	none_HCC_TE	chr1_84067974_84087975
chr1	84068078	84088079	0.770256577	0.441507388	0.397582089	none_HCC_TE	chr1_84068078_84088079
chr1	84134270	84154271	0.484228655	0.30445936	0.219364009	none_HCC_TE	chr1_84134270_84154271
chr1	84154183	84174184	0.451788507	0.271834958	0.218752851	none_HCC_TE	chr1_84154183_84174184
chr1	84154304	84174305	0.451020818	0.27123776	0.218742776	none_HCC_TE	chr1_84154304_84174305
chr1	84154639	84174640	0.448488335	0.269580065	0.21871488	none_HCC_TE	chr1_84154639_84174640
chr1	84154693	84174694	0.448078729	0.269312261	0.218710383	none_HCC_TE	chr1_84154693_84174694
chr1	84171631	84191632	0.375869783	0.263097113	0.237296136	none_HCC_TE	chr1_84171631_84191632
chr1	84288537	84308538	0.483476244	0.435727825	0.31978877	none_HCC_TE	chr1_84288537_84308538
chr1	84291707	84311708	0.468650898	0.439848703	0.313784053	none_HCC_TE	chr1_84291707_84311708
chr1	84292650	84312651	0.467433752	0.434362081	0.311981651	none_HCC_TE	chr1_84292650_84312651
chr1	84374800	84394801	0.474280426	0.384476142	0.366663267	none_HCC_TE	chr1_84374800_84394801
chr1	84388483	84408484	0.47010682	0.359951653	0.322636024	none_HCC_TE	chr1_84388483_84408484
chr1	84398269	84418270	0.3849157	0.372290508	0.299141512	none_HCC_TE	chr1_84398269_84418270
chr1	84469265	84489266	0.838830456	0.431507045	0.337045434	none_HCC_TE	chr1_84469265_84489266
chr1	84496385	84516386	1.106256692	0.541189191	0.610023349	none_HCC_TE	chr1_84496385_84516386
chr1	84496580	84516581	1.10424337	0.540098996	0.610552685	none_HCC_TE	chr1_84496580_84516581
chr1	84564439	84584440	0.7284942	0.510363288	0.406524187	none_HCC_TE	chr1_84564439_84584440
chr1	84611030	84631031	0.58194549	0.460304851	0.401907549	none_HCC_TE	chr1_84611030_84631031
chr1	84625019	84645020	0.488016549	0.418971432	0.348307096	none_HCC_TE	chr1_84625019_84645020
chr1	84680460	84700461	0.756871884	0.527209031	0.379490981	none_HCC_TE	chr1_84680460_84700461
chr1	84680467	84700468	0.756889534	0.527208895	0.379530957	none_HCC_TE	chr1_84680467_84700468
chr1	84883205	84903206	0.422510209	0.372055356	0.36009814	none_HCC_TE	chr1_84883205_84903206
chr1	84987112	85007113	0.475209368	0.397912405	0.298732874	none_HCC_TE	chr1_84987112_85007113
chr1	85038499	85058500	0.550246673	0.422330688	0.360803537	none_HCC_TE	chr1_85038499_85058500
chr1	85038539	85058540	0.550319853	0.422343352	0.36069167	none_HCC_TE	chr1_85038539_85058540
chr1	85052297	85072298	0.616846173	0.404476338	0.342695611	none_HCC_TE	chr1_85052297_85072298
chr1	85052326	85072327	0.61688453	0.404513559	0.342674394	none_HCC_TE	chr1_85052326_85072327
chr1	85123793	85143794	0.647392253	0.468012966	0.382042919	none_HCC_TE	chr1_85123793_85143794
chr1	85191015	85211016	0.779816566	0.530597464	0.405004842	none_HCC_TE	chr1_85191015_85211016
chr1	85249661	85269662	0.754453272	0.531581597	0.429538525	HCC_TE_overlapped	chr1_85249661_85269662
chr1	85266357	85286358	0.912633134	0.591581017	0.488624207	HCC_TE_overlapped	chr1_85266357_85286358
chr1	85266631	85286632	0.913830248	0.591382681	0.486821279	HCC_TE_overlapped	chr1_85266631_85286632
chr1	85394505	85414506	0.719469013	0.456907994	0.371539607	none_HCC_TE	chr1_85394505_85414506
chr1	85455158	85475159	1.095669071	0.624997369	0.501696426	none_HCC_TE	chr1_85455158_85475159
chr1	85568199	85588200	1.040677433	0.608498183	0.631197454	none_HCC_TE	chr1_85568199_85588200
chr1	85570760	85590761	1.025789465	0.608894126	0.593700539	none_HCC_TE	chr1_85570760_85590761
chr1	85698432	85718433	0.857373901	0.486615927	0.388078597	none_HCC_TE	chr1_85698432_85718433
chr1	86146470	86166471	0.397884086	0.360603553	0.273584058	none_HCC_TE	chr1_86146470_86166471
chr1	86146771	86166772	0.398467166	0.361731542	0.275860691	none_HCC_TE	chr1_86146771_86166772
chr1	86146983	86166984	0.398877371	0.362524251	0.277457033	none_HCC_TE	chr1_86146983_86166984
chr1	86347686	86367687	0.486999875	0.304599703	0.22250761	none_HCC_TE	chr1_86347686_86367687
chr1	86386060	86406061	0.452612728	0.390825953	0.278896044	none_HCC_TE	chr1_86386060_86406061
chr1	86386322	86406323	0.452235008	0.391986709	0.279410685	none_HCC_TE	chr1_86386322_86406323
chr1	86386341	86406342	0.452207603	0.392070765	0.279447983	none_HCC_TE	chr1_86386341_86406342
chr1	86414170	86434171	0.463384272	0.409637691	0.360917604	none_HCC_TE	chr1_86414170_86434171
chr1	86458926	86478927	0.472439343	0.396848174	0.348628215	none_HCC_TE	chr1_86458926_86478927
chr1	86537077	86557078	0.488447652	0.412653926	0.290767686	none_HCC_TE	chr1_86537077_86557078
chr1	86624275	86644276	0.453253949	0.397482645	0.306207475	none_HCC_TE	chr1_86624275_86644276
chr1	86694492	86714493	0.864319866	0.558699205	0.4779916	none_HCC_TE	chr1_86694492_86714493
chr1	86694569	86714570	0.864396487	0.558902853	0.478259992	none_HCC_TE	chr1_86694569_86714570
chr1	86694575	86714576	0.864402456	0.558918718	0.478280898	none_HCC_TE	chr1_86694575_86714576
chr1	86904125	86924126	1.238481778	0.595187037	0.562345411	none_HCC_TE	chr1_86904125_86924126
chr1	86904364	86924365	1.239735741	0.596039095	0.563406604	none_HCC_TE	chr1_86904364_86924365
chr1	86904474	86924475	1.240311665	0.596430694	0.563894149	none_HCC_TE	chr1_86904474_86924475
chr1	86904576	86924577	1.240845021	0.596793498	0.564345748	none_HCC_TE	chr1_86904576_86924577
chr1	86904634	86924635	1.24114801	0.596999664	0.56460233	none_HCC_TE	chr1_86904634_86924635
chr1	87119764	87139765	0.46331674	0.474910167	0.349791978	none_HCC_TE	chr1_87119764_87139765
chr1	87121925	87141926	0.444592645	0.475969694	0.332231643	none_HCC_TE	chr1_87121925_87141926
chr1	87202668	87222669	0.390323293	0.422090374	0.373405762	none_HCC_TE	chr1_87202668_87222669
chr1	87318879	87338880	0.902394652	0.533683519	0.533210923	none_HCC_TE	chr1_87318879_87338880
chr1	87321743	87341744	0.910708582	0.533935614	0.521013168	none_HCC_TE	chr1_87321743_87341744
chr1	87361654	87381655	0.587805843	0.362704579	0.368208156	none_HCC_TE	chr1_87361654_87381655
chr1	88674143	88694144	0.91107896	0.476688612	0.43371697	none_HCC_TE	chr1_88674143_88694144
chr1	88674272	88694273	0.911919462	0.47726064	0.434082027	none_HCC_TE	chr1_88674272_88694273
chr1	88675203	88695204	0.916384194	0.479820189	0.436707601	none_HCC_TE	chr1_88675203_88695204
chr1	88881566	88901567	1.048742305	0.57249123	0.454273438	none_HCC_TE	chr1_88881566_88901567
chr1	88982628	89002629	0.951765615	0.583108125	0.530363198	none_HCC_TE	chr1_88982628_89002629
chr1	88982747	89002748	0.950558141	0.58228733	0.529658119	none_HCC_TE	chr1_88982747_89002748
chr1	88982959	89002960	0.948398657	0.580821218	0.528399168	none_HCC_TE	chr1_88982959_89002960
chr1	89012865	89032866	0.522603531	0.405142109	0.38156263	none_HCC_TE	chr1_89012865_89032866
chr1	89055207	89075208	0.556330665	0.47217207	0.375702074	none_HCC_TE	chr1_89055207_89075208
chr1	89116113	89136114	0.659999156	0.465842299	0.354512345	none_HCC_TE	chr1_89116113_89136114
chr1	89166002	89186003	0.490268084	0.365707185	0.311873727	HCC_TE_overlapped	chr1_89166002_89186003
chr1	89188941	89208942	0.425248356	0.389494821	0.327945352	none_HCC_TE	chr1_89188941_89208942
chr1	89262859	89282860	0.437267344	0.383310922	0.322211155	none_HCC_TE	chr1_89262859_89282860
chr1	89280361	89300362	0.442126546	0.43627431	0.446212106	none_HCC_TE	chr1_89280361_89300362
chr1	89353876	89373877	0.830882555	0.482679833	0.406920069	none_HCC_TE	chr1_89353876_89373877
chr1	89354058	89374059	0.830631281	0.483540893	0.404084325	none_HCC_TE	chr1_89354058_89374059
chr1	89397678	89417679	0.530715619	0.375680281	0.359379821	none_HCC_TE	chr1_89397678_89417679
chr1	89514828	89534829	0.829936697	0.560986086	0.475132286	none_HCC_TE	chr1_89514828_89534829
chr1	89622893	89642894	0.593756881	0.441779523	0.446371157	none_HCC_TE	chr1_89622893_89642894
chr1	89623119	89643120	0.593266373	0.442656349	0.445762649	none_HCC_TE	chr1_89623119_89643120
chr1	89811031	89831032	1.089567447	0.658600816	0.741281681	none_HCC_TE	chr1_89811031_89831032
chr1	89811938	89831939	1.11806331	0.667116876	0.761059515	none_HCC_TE	chr1_89811938_89831939
chr1	89984965	90004966	0.995594842	0.567927981	0.583992792	HCC_TE_overlapped	chr1_89984965_90004966
chr1	89985094	90005095	0.994167491	0.567141356	0.583552855	HCC_TE_overlapped	chr1_89985094_90005095
chr1	89985109	90005110	0.994001216	0.567049795	0.583379391	HCC_TE_overlapped	chr1_89985109_90005110
chr1	90647749	90667750	0.44625102	0.346146789	0.312526365	none_HCC_TE	chr1_90647749_90667750
chr1	90707301	90727302	0.590479392	0.463979431	0.371045217	none_HCC_TE	chr1_90707301_90727302
chr1	90826160	90846161	0.511006861	0.433028084	0.327382529	none_HCC_TE	chr1_90826160_90846161
chr1	90841637	90861638	0.652586414	0.459403933	0.52304763	none_HCC_TE	chr1_90841637_90861638
chr1	90841649	90861650	0.652544585	0.459381258	0.523078723	none_HCC_TE	chr1_90841649_90861650
chr1	90841758	90861759	0.652164449	0.459175232	0.523361055	none_HCC_TE	chr1_90841758_90861759
chr1	91011507	91031508	1.232239984	0.57209001	0.465302023	none_HCC_TE	chr1_91011507_91031508
chr1	91012034	91032035	1.222533362	0.57326662	0.466872773	none_HCC_TE	chr1_91012034_91032035
chr1	91012254	91032255	1.218416186	0.573756863	0.467526817	none_HCC_TE	chr1_91012254_91032255
chr1	91394734	91414735	0.511289056	0.36228191	0.319705261	none_HCC_TE	chr1_91394734_91414735
chr1	91394836	91414837	0.511367248	0.362297554	0.316380881	none_HCC_TE	chr1_91394836_91414837
chr1	91490846	91510847	1.064722437	0.506867386	0.490962428	none_HCC_TE	chr1_91490846_91510847
chr1	91490850	91510851	1.064736229	0.506867712	0.490987507	none_HCC_TE	chr1_91490850_91510851
chr1	91491107	91511108	1.065621433	0.506888642	0.492595795	none_HCC_TE	chr1_91491107_91511108
chr1	91876150	91896151	1.132178631	0.740335507	0.63030359	none_HCC_TE	chr1_91876150_91896151
chr1	91896001	91916002	0.661483898	0.502380847	0.429011414	none_HCC_TE	chr1_91896001_91916002
chr1	91939370	91959371	0.633375217	0.473009313	0.442235826	none_HCC_TE	chr1_91939370_91959371
chr1	91942151	91962152	0.619254597	0.464867467	0.441622041	none_HCC_TE	chr1_91942151_91962152
chr1	92019984	92039985	0.58277505	0.43815631	0.405632173	HCC_TE_overlapped	chr1_92019984_92039985
chr1	92065471	92085472	0.671267289	0.482122548	0.423365735	none_HCC_TE	chr1_92065471_92085472
chr1	92070344	92090345	0.652199439	0.473704263	0.420520087	none_HCC_TE	chr1_92070344_92090345
chr1	92158923	92178924	0.490388587	0.329691109	0.284635455	none_HCC_TE	chr1_92158923_92178924
chr1	92207914	92227915	0.549439921	0.421496511	0.338095357	none_HCC_TE	chr1_92207914_92227915
chr1	92288986	92308987	0.776787399	0.434819591	0.411615179	none_HCC_TE	chr1_92288986_92308987
chr1	92289008	92309009	0.776699048	0.434776337	0.411633456	none_HCC_TE	chr1_92289008_92309009
chr1	92289058	92309059	0.776498181	0.434678016	0.41167499	none_HCC_TE	chr1_92289058_92309059
chr1	92473953	92493954	0.850715596	0.566149755	0.524069755	none_HCC_TE	chr1_92473953_92493954
chr1	92476099	92496100	0.864086413	0.57845363	0.535461779	none_HCC_TE	chr1_92476099_92496100
chr1	92476924	92496925	0.863715738	0.583092447	0.533217242	none_HCC_TE	chr1_92476924_92496925
chr1	92775107	92795108	0.843007888	0.587351978	0.517172015	none_HCC_TE	chr1_92775107_92795108
chr1	92782409	92802410	0.775053504	0.55918538	0.468018477	none_HCC_TE	chr1_92782409_92802410
chr1	92821985	92841986	1.096638956	0.652387539	0.54404605	none_HCC_TE	chr1_92821985_92841986
chr1	92822039	92842040	1.096196383	0.651760308	0.542965187	none_HCC_TE	chr1_92822039_92842040
chr1	92827288	92847289	1.024343183	0.590363152	0.452736772	none_HCC_TE	chr1_92827288_92847289
chr1	92830718	92850719	0.990609705	0.561981973	0.425024353	none_HCC_TE	chr1_92830718_92850719
chr1	92867149	92887150	0.720127365	0.495584352	0.379660361	HCC_TE_overlapped	chr1_92867149_92887150
chr1	92951461	92971462	1.129146374	0.637080958	0.697619203	none_HCC_TE	chr1_92951461_92971462
chr1	92951521	92971522	1.127348566	0.636587733	0.695944554	none_HCC_TE	chr1_92951521_92971522
chr1	93069234	93089235	0.955260953	0.595554833	0.526014476	none_HCC_TE	chr1_93069234_93089235
chr1	93069282	93089283	0.95542732	0.595559454	0.526001388	none_HCC_TE	chr1_93069282_93089283
chr1	93170412	93190413	1.090651363	0.627209652	0.53661149	none_HCC_TE	chr1_93170412_93190413
chr1	93170715	93190716	1.089119374	0.626200316	0.537505594	none_HCC_TE	chr1_93170715_93190716
chr1	93170723	93190724	1.089069316	0.626173635	0.537529175	none_HCC_TE	chr1_93170723_93190724
chr1	93335810	93355811	0.982077644	0.542745544	0.433831349	none_HCC_TE	chr1_93335810_93355811
chr1	93335906	93355907	0.982299792	0.543070789	0.433574499	none_HCC_TE	chr1_93335906_93355907
chr1	93438117	93458118	0.837766807	0.561810831	0.463025291	none_HCC_TE	chr1_93438117_93458118
chr1	93438130	93458131	0.837866725	0.561736611	0.462961485	none_HCC_TE	chr1_93438130_93458131
chr1	93575161	93595162	1.113740829	0.728922387	0.727027858	none_HCC_TE	chr1_93575161_93595162
chr1	93581967	93601968	1.123112476	0.751854279	0.722862444	none_HCC_TE	chr1_93581967_93601968
chr1	93604096	93624097	1.384025099	0.75200799	1.049006887	none_HCC_TE	chr1_93604096_93624097
chr1	93671369	93691370	0.940586265	0.634326089	0.754117978	none_HCC_TE	chr1_93671369_93691370
chr1	93671836	93691837	0.934067956	0.632624933	0.739159881	none_HCC_TE	chr1_93671836_93691837
chr1	93765382	93785383	0.977643368	0.541935068	0.571936075	none_HCC_TE	chr1_93765382_93785383
chr1	93836831	93856832	0.927739239	0.672958816	0.603597048	none_HCC_TE	chr1_93836831_93856832
chr1	93837218	93857219	0.928912029	0.672885706	0.594227548	none_HCC_TE	chr1_93837218_93857219
chr1	93869205	93889206	0.846431694	0.509380058	0.415143488	none_HCC_TE	chr1_93869205_93889206
chr1	93899429	93919430	0.941143068	0.55991122	0.452345429	HCC_TE_overlapped	chr1_93899429_93919430
chr1	93899597	93919598	0.941058407	0.559747112	0.452513861	HCC_TE_overlapped	chr1_93899597_93919598
chr1	94111147	94131148	1.263067761	0.673160182	0.713688351	HCC_TE_overlapped	chr1_94111147_94131148
chr1	94227583	94247584	0.875314541	0.504946286	0.449724227	none_HCC_TE	chr1_94227583_94247584
chr1	94237745	94257746	0.853181305	0.520960225	0.538351802	none_HCC_TE	chr1_94237745_94257746
chr1	94408376	94428377	1.30818099	0.611717661	0.794657237	none_HCC_TE	chr1_94408376_94428377
chr1	94408388	94428389	1.308662624	0.611873585	0.79482172	none_HCC_TE	chr1_94408388_94428389
chr1	94531758	94551759	0.939821155	0.588663014	0.634614473	none_HCC_TE	chr1_94531758_94551759
chr1	94531856	94551857	0.942648193	0.589002361	0.635477141	none_HCC_TE	chr1_94531856_94551857
chr1	94533701	94553702	0.992700337	0.593506459	0.651406337	none_HCC_TE	chr1_94533701_94553702
chr1	94735899	94755900	0.885490661	0.582029935	0.457895604	none_HCC_TE	chr1_94735899_94755900
chr1	94810231	94830232	0.879280712	0.583548768	0.537944555	none_HCC_TE	chr1_94810231_94830232
chr1	94810356	94830357	0.877591422	0.582178866	0.537306922	none_HCC_TE	chr1_94810356_94830357
chr1	94810600	94830601	0.874274876	0.579492304	0.536059559	none_HCC_TE	chr1_94810600_94830601
chr1	94814492	94834493	0.81758879	0.548736388	0.515662938	none_HCC_TE	chr1_94814492_94834493
chr1	94915807	94935808	1.022702911	0.679790793	0.596125691	none_HCC_TE	chr1_94915807_94935808
chr1	94916359	94936360	1.022142712	0.67577767	0.598263937	none_HCC_TE	chr1_94916359_94936360
chr1	94917109	94937110	1.021392835	0.67113903	0.596774925	none_HCC_TE	chr1_94917109_94937110
chr1	94917222	94937223	1.021292806	0.670435827	0.595827336	none_HCC_TE	chr1_94917222_94937223
chr1	94918027	94938028	1.020579539	0.665393061	0.585776224	none_HCC_TE	chr1_94918027_94938028
chr1	95051595	95071596	1.109385133	0.592441311	0.58467296	HCC_TE_overlapped	chr1_95051595_95071596
chr1	95062950	95082951	1.279176636	0.663171748	0.734033845	HCC_TE_overlapped	chr1_95062950_95082951
chr1	95082516	95102517	0.940104915	0.584725944	0.470891134	HCC_TE_overlapped	chr1_95082516_95102517
chr1	95107354	95127355	1.320364425	0.672946977	0.756822945	HCC_TE_overlapped	chr1_95107354_95127355
chr1	95107922	95127923	1.321589934	0.673790337	0.770942876	HCC_TE_overlapped	chr1_95107922_95127923
chr1	95223981	95243982	1.12096629	0.569848605	0.638802017	HCC_TE_overlapped	chr1_95223981_95243982
chr1	95224154	95244155	1.121294381	0.569788274	0.638525702	HCC_TE_overlapped	chr1_95224154_95244155
chr1	95224209	95244210	1.121398635	0.569769092	0.638437819	HCC_TE_overlapped	chr1_95224209_95244210
chr1	95308262	95328263	0.464563115	0.372288888	0.278014092	none_HCC_TE	chr1_95308262_95328263
chr1	95342106	95362107	0.578673499	0.39916893	0.322882587	none_HCC_TE	chr1_95342106_95362107
chr1	95464736	95484737	0.44156044	0.365287621	0.40231264	none_HCC_TE	chr1_95464736_95484737
chr1	95500115	95520116	0.46063374	0.315283684	0.274123254	none_HCC_TE	chr1_95500115_95520116
chr1	95982067	96002068	0.346688097	0.268625936	0.238756333	none_HCC_TE	chr1_95982067_96002068
chr1	96364124	96384125	0.42718863	0.34502104	0.317036173	none_HCC_TE	chr1_96364124_96384125
chr1	96711604	96731605	0.822776024	0.502811485	0.413775243	none_HCC_TE	chr1_96711604_96731605
chr1	96711783	96731784	0.824691044	0.503680989	0.415526205	none_HCC_TE	chr1_96711783_96731784
chr1	96712637	96732638	0.833713027	0.507805549	0.42378413	none_HCC_TE	chr1_96712637_96732638
chr1	97085922	97105923	0.459902335	0.338250501	0.278201589	none_HCC_TE	chr1_97085922_97105923
chr1	97786920	97806921	0.49778296	0.275525038	0.235658016	none_HCC_TE	chr1_97786920_97806921
chr1	97911033	97931034	0.725043482	0.368232457	0.468817107	none_HCC_TE	chr1_97911033_97931034
chr1	97911058	97931059	0.725392237	0.368158487	0.468893826	none_HCC_TE	chr1_97911058_97931059
chr1	97931739	97951740	0.434484732	0.328480321	0.287189641	none_HCC_TE	chr1_97931739_97951740
chr1	98035350	98055351	0.58384682	0.360322105	0.299894687	none_HCC_TE	chr1_98035350_98055351
chr1	98036170	98056171	0.590894819	0.363705988	0.309312492	none_HCC_TE	chr1_98036170_98056171
chr1	98039692	98059693	0.594655768	0.379972627	0.346003242	none_HCC_TE	chr1_98039692_98059693
chr1	98200710	98220711	0.493162153	0.335103541	0.284647308	none_HCC_TE	chr1_98200710_98220711
chr1	98651720	98671721	0.722754434	0.488336445	0.62830876	none_HCC_TE	chr1_98651720_98671721
chr1	98994275	99014276	0.363784662	0.316831369	0.268857906	none_HCC_TE	chr1_98994275_99014276
chr1	98994860	99014861	0.36664616	0.315763702	0.268471943	none_HCC_TE	chr1_98994860_99014861
chr1	99254291	99274292	0.599171844	0.418708865	0.363239184	none_HCC_TE	chr1_99254291_99274292
chr1	99254491	99274492	0.606142302	0.419326004	0.363690011	none_HCC_TE	chr1_99254491_99274492
chr1	99477803	99497804	0.639841228	0.408093543	0.32363983	none_HCC_TE	chr1_99477803_99497804
chr1	99636112	99656113	1.072576678	0.544815935	0.447597455	none_HCC_TE	chr1_99636112_99656113
chr1	99702952	99722953	0.735741168	0.44965268	0.331577828	none_HCC_TE	chr1_99702952_99722953
chr1	99755792	99775793	1.170373689	0.580624361	0.661451875	HCC_TE_overlapped	chr1_99755792_99775793
chr1	99756634	99776635	1.152915025	0.571703536	0.630525965	HCC_TE_overlapped	chr1_99756634_99776635
chr1	99840360	99860361	0.784749113	0.547849947	0.484563397	none_HCC_TE	chr1_99840360_99860361
chr1	99840488	99860489	0.783991743	0.547637415	0.483504029	none_HCC_TE	chr1_99840488_99860489
chr1	99840974	99860975	0.781104015	0.546829509	0.479458042	none_HCC_TE	chr1_99840974_99860975
chr1	99959995	99979996	0.795785063	0.557327535	0.565869179	none_HCC_TE	chr1_99959995_99979996
chr1	99960516	99980517	0.791448237	0.555588234	0.563351636	none_HCC_TE	chr1_99960516_99980517
chr1	100028094	100048095	0.96935595	0.576520217	0.372833652	none_HCC_TE	chr1_100028094_100048095
chr1	100122929	100142930	1.047371273	0.551987624	0.459025121	HCC_TE_overlapped	chr1_100122929_100142930
chr1	100123149	100143150	1.047341822	0.550402355	0.456664177	HCC_TE_overlapped	chr1_100123149_100143150
chr1	100168255	100188256	0.55080963	0.437133852	0.301930795	none_HCC_TE	chr1_100168255_100188256
chr1	100168272	100188273	0.550983829	0.437097355	0.301918328	none_HCC_TE	chr1_100168272_100188273
chr1	100239833	100259834	0.869558762	0.548386229	0.406156637	none_HCC_TE	chr1_100239833_100259834
chr1	100256157	100276158	0.913776612	0.516679113	0.540393242	none_HCC_TE	chr1_100256157_100276158
chr1	100256173	100276174	0.913672385	0.516600121	0.540377714	none_HCC_TE	chr1_100256173_100276174
chr1	100256215	100276216	0.913398671	0.516392699	0.54033695	none_HCC_TE	chr1_100256215_100276216
chr1	100271240	100291241	0.627855815	0.447965359	0.366494389	none_HCC_TE	chr1_100271240_100291241
chr1	100335014	100355015	1.051746327	0.585832215	0.608160582	none_HCC_TE	chr1_100335014_100355015
chr1	100342466	100362467	1.09289906	0.605741376	0.627758498	none_HCC_TE	chr1_100342466_100362467
chr1	100342505	100362506	1.092747358	0.605789181	0.627812717	none_HCC_TE	chr1_100342505_100362506
chr1	100528138	100548139	0.601335476	0.447169168	0.403308418	none_HCC_TE	chr1_100528138_100548139
chr1	100637003	100657004	0.523788078	0.3855713	0.325842145	none_HCC_TE	chr1_100637003_100657004
chr1	100709639	100729640	0.604419989	0.416606875	0.365429959	none_HCC_TE	chr1_100709639_100729640
chr1	100709741	100729742	0.610040405	0.416591536	0.365882779	none_HCC_TE	chr1_100709741_100729742
chr1	100884841	100904842	1.02596129	0.522124125	0.492968917	none_HCC_TE	chr1_100884841_100904842
chr1	100885178	100905179	1.025558684	0.522584948	0.495752327	none_HCC_TE	chr1_100885178_100905179
chr1	100886089	100906090	1.02436318	0.522620762	0.503188531	none_HCC_TE	chr1_100886089_100906090
chr1	101015783	101035784	0.881240369	0.456752056	0.378838607	none_HCC_TE	chr1_101015783_101035784
chr1	101015805	101035806	0.881225447	0.456774879	0.37887977	none_HCC_TE	chr1_101015805_101035806
chr1	101015845	101035846	0.881198315	0.456816372	0.378954602	none_HCC_TE	chr1_101015845_101035846
chr1	101226527	101246528	0.64948805	0.423808437	0.405782711	none_HCC_TE	chr1_101226527_101246528
chr1	101226748	101246749	0.648519118	0.424969478	0.406057759	none_HCC_TE	chr1_101226748_101246749
chr1	101227018	101247019	0.647439788	0.426383744	0.406393553	none_HCC_TE	chr1_101227018_101247019
chr1	101313836	101333837	0.508524092	0.393429699	0.335507781	none_HCC_TE	chr1_101313836_101333837
chr1	101837079	101857080	0.391734368	0.290023282	0.234402222	none_HCC_TE	chr1_101837079_101857080
chr1	101862011	101882012	0.3524439	0.265173659	0.239532426	none_HCC_TE	chr1_101862011_101882012
chr1	101986925	102006926	0.411247548	0.264966517	0.170339296	none_HCC_TE	chr1_101986925_102006926
chr1	101987233	102007234	0.410589864	0.264179921	0.169165446	none_HCC_TE	chr1_101987233_102007234
chr1	103098495	103118496	0.474746554	0.303653408	0.244019695	none_HCC_TE	chr1_103098495_103118496
chr1	103098521	103118522	0.474646573	0.30362636	0.244017607	none_HCC_TE	chr1_103098521_103118522
chr1	103515507	103535508	0.837446912	0.406010081	0.292690575	none_HCC_TE	chr1_103515507_103535508
chr1	103515698	103535699	0.837119406	0.405027894	0.292750189	none_HCC_TE	chr1_103515698_103535699
chr1	103544643	103564644	0.592969379	0.311365773	0.289733618	HCC_TE_overlapped	chr1_103544643_103564644
chr1	103559403	103579404	0.523788204	0.334330955	0.250414833	HCC_TE_overlapped	chr1_103559403_103579404
chr1	103607331	103627332	0.421664612	0.26649608	0.235549202	none_HCC_TE	chr1_103607331_103627332
chr1	103645515	103665516	0.300214129	0.221586728	0.223921288	none_HCC_TE	chr1_103645515_103665516
chr1	103645518	103665519	0.300219561	0.221582252	0.223925863	none_HCC_TE	chr1_103645518_103665519
chr1	103645649	103665650	0.300456686	0.221386718	0.224125577	none_HCC_TE	chr1_103645649_103665650
chr1	103645679	103665680	0.300510972	0.221341927	0.2241713	none_HCC_TE	chr1_103645679_103665680
chr1	103645702	103665703	0.300552586	0.221308606	0.224206351	none_HCC_TE	chr1_103645702_103665703
chr1	103686266	103706267	0.3437758	0.249500455	0.208285591	none_HCC_TE	chr1_103686266_103706267
chr1	103686289	103706290	0.343889614	0.24957617	0.208265755	none_HCC_TE	chr1_103686289_103706290
chr1	103686319	103706320	0.344038023	0.249674907	0.20823988	none_HCC_TE	chr1_103686319_103706320
chr1	103686450	103706451	0.344685481	0.250105799	0.208126876	none_HCC_TE	chr1_103686450_103706451
chr1	103686453	103706454	0.344700297	0.250115662	0.208124288	none_HCC_TE	chr1_103686453_103706454
chr1	103739653	103759654	0.330681436	0.251997039	0.280206576	none_HCC_TE	chr1_103739653_103759654
chr1	103739656	103759657	0.330664886	0.251998533	0.280219739	none_HCC_TE	chr1_103739656_103759657
chr1	103739787	103759788	0.3299416	0.252063759	0.280794175	none_HCC_TE	chr1_103739787_103759788
chr1	103739817	103759818	0.329775792	0.252078696	0.280925619	none_HCC_TE	chr1_103739817_103759818
chr1	103739840	103759841	0.32964863	0.252090146	0.281026365	none_HCC_TE	chr1_103739840_103759841
chr1	104063022	104083023	0.383093931	0.306351493	0.213944667	none_HCC_TE	chr1_104063022_104083023
chr1	105608934	105628935	0.439535639	0.308080103	0.328364881	none_HCC_TE	chr1_105608934_105628935
chr1	106018252	106038253	0.414481666	0.256845216	0.243581112	none_HCC_TE	chr1_106018252_106038253
chr1	106808238	106828239	0.440966409	0.259654621	0.248550516	none_HCC_TE	chr1_106808238_106828239
chr1	107046673	107066674	0.580201845	0.467932618	0.342490104	none_HCC_TE	chr1_107046673_107066674
chr1	107130087	107150088	0.664892351	0.359617012	0.288971704	none_HCC_TE	chr1_107130087_107150088
chr1	107131038	107151039	0.667187096	0.362023716	0.291583485	none_HCC_TE	chr1_107131038_107151039
chr1	107131334	107151335	0.667898871	0.362770092	0.292393211	none_HCC_TE	chr1_107131334_107151335
chr1	107678498	107698499	1.382971317	0.617879441	0.610262722	none_HCC_TE	chr1_107678498_107698499
chr1	107887222	107907223	0.444234248	0.344145042	0.268387238	none_HCC_TE	chr1_107887222_107907223
chr1	107954442	107974443	0.572518016	0.404114161	0.349041572	none_HCC_TE	chr1_107954442_107974443
chr1	107955179	107975180	0.566224842	0.403143523	0.349238525	none_HCC_TE	chr1_107955179_107975180
chr1	108182834	108202835	0.701784281	0.496833799	0.371261064	none_HCC_TE	chr1_108182834_108202835
chr1	108190342	108210343	0.718075447	0.501533549	0.378217479	none_HCC_TE	chr1_108190342_108210343
chr1	108234080	108254081	0.385409644	0.345589932	0.335228478	none_HCC_TE	chr1_108234080_108254081
chr1	108440342	108460343	0.330306254	0.324589494	0.288815852	none_HCC_TE	chr1_108440342_108460343
chr1	108550099	108570100	0.775444795	0.437010062	0.491784648	none_HCC_TE	chr1_108550099_108570100
chr1	108651092	108671093	0.46369951	0.389794881	0.422358518	none_HCC_TE	chr1_108651092_108671093
chr1	108651525	108671526	0.46211362	0.389150266	0.409774993	none_HCC_TE	chr1_108651525_108671526
chr1	108682309	108702310	0.890535169	0.524477105	0.506212693	none_HCC_TE	chr1_108682309_108702310
chr1	108702907	108722908	0.669301257	0.459373119	0.414492026	none_HCC_TE	chr1_108702907_108722908
chr1	108736673	108756674	0.817110653	0.503439366	0.454150841	none_HCC_TE	chr1_108736673_108756674
chr1	108847093	108867094	0.584232223	0.495290086	0.365326809	none_HCC_TE	chr1_108847093_108867094
chr1	108847216	108867217	0.584799117	0.495656694	0.365090459	none_HCC_TE	chr1_108847216_108867217
chr1	108848243	108868244	0.589503792	0.497159869	0.370300678	none_HCC_TE	chr1_108848243_108868244
chr1	108866984	108886985	0.803196819	0.574531321	0.461728226	none_HCC_TE	chr1_108866984_108886985
chr1	108940447	108960448	0.646728389	0.533214643	0.460035472	none_HCC_TE	chr1_108940447_108960448
chr1	108953483	108973484	0.910688478	0.634658979	0.499502982	none_HCC_TE	chr1_108953483_108973484
chr1	109032101	109052102	0.79334271	0.59970662	0.490319794	none_HCC_TE	chr1_109032101_109052102
chr1	109032227	109052228	0.793850695	0.600304497	0.49115433	none_HCC_TE	chr1_109032227_109052228
chr1	109066002	109086003	0.999855812	0.595074493	0.579220965	none_HCC_TE	chr1_109066002_109086003
chr1	109080763	109100764	1.174009129	0.705214954	0.698931021	none_HCC_TE	chr1_109080763_109100764
chr1	109090192	109110193	1.023592864	0.678782195	0.582095027	none_HCC_TE	chr1_109090192_109110193
chr1	109102746	109122747	0.896160457	0.593375071	0.478920979	none_HCC_TE	chr1_109102746_109122747
chr1	109103830	109123831	0.890874365	0.5814994	0.475407474	none_HCC_TE	chr1_109103830_109123831
chr1	109104114	109124115	0.889478745	0.58141763	0.474482243	none_HCC_TE	chr1_109104114_109124115
chr1	109176548	109196549	1.068722579	0.702326632	0.596222434	none_HCC_TE	chr1_109176548_109196549
chr1	109203892	109223893	0.88656331	0.593943963	0.505526156	none_HCC_TE	chr1_109203892_109223893
chr1	109203917	109223918	0.8866377	0.593887477	0.505463292	none_HCC_TE	chr1_109203917_109223918
chr1	109239538	109259539	0.750491661	0.699880887	0.62444519	none_HCC_TE	chr1_109239538_109259539
chr1	109273143	109293144	1.147720604	0.731874363	0.721814389	none_HCC_TE	chr1_109273143_109293144
chr1	109273167	109293168	1.14721242	0.73147286	0.721505416	none_HCC_TE	chr1_109273167_109293168
chr1	109297010	109317011	1.116428636	0.689489948	0.666569939	none_HCC_TE	chr1_109297010_109317011
chr1	109383356	109403357	1.228944734	0.658589259	0.666878738	none_HCC_TE	chr1_109383356_109403357
chr1	109387917	109407918	1.208734443	0.635801044	0.661184825	none_HCC_TE	chr1_109387917_109407918
chr1	109416447	109436448	1.079274479	0.617926363	0.82271092	none_HCC_TE	chr1_109416447_109436448
chr1	109456545	109476546	0.783859132	0.497072433	0.510632288	none_HCC_TE	chr1_109456545_109476546
chr1	109473904	109493905	0.707415434	0.616071686	0.465030114	none_HCC_TE	chr1_109473904_109493905
chr1	109473958	109493959	0.708115365	0.6166428	0.464928321	none_HCC_TE	chr1_109473958_109493959
chr1	109484035	109504036	0.682117504	0.650234794	0.44406182	none_HCC_TE	chr1_109484035_109504036
chr1	109484078	109504079	0.681460651	0.649569957	0.443962071	none_HCC_TE	chr1_109484078_109504079
chr1	109484093	109504094	0.681231283	0.649337797	0.443927269	none_HCC_TE	chr1_109484093_109504094
chr1	109499726	109519727	0.607580467	0.537944878	0.541542396	none_HCC_TE	chr1_109499726_109519727
chr1	109529871	109549872	0.961349511	0.66336096	0.537985402	none_HCC_TE	chr1_109529871_109549872
chr1	109538614	109558615	0.9494482	0.629980287	0.522796062	none_HCC_TE	chr1_109538614_109558615
chr1	109588892	109608893	0.699159135	0.486896408	0.305388086	HCC_TE_overlapped	chr1_109588892_109608893
chr1	109603083	109623084	1.009890611	0.635925132	0.634134687	HCC_TE_overlapped	chr1_109603083_109623084
chr1	109609615	109629616	0.999794502	0.651284601	0.732790695	HCC_TE_overlapped	chr1_109609615_109629616
chr1	109609812	109629813	0.999806891	0.651172412	0.733119796	HCC_TE_overlapped	chr1_109609812_109629813
chr1	109609836	109629837	0.9998084	0.651158742	0.733159872	HCC_TE_overlapped	chr1_109609836_109629837
chr1	109610913	109630914	0.999876125	0.650702523	0.73495451	HCC_TE_overlapped	chr1_109610913_109630914
chr1	109611141	109631142	0.999890461	0.65156709	0.735333484	HCC_TE_overlapped	chr1_109611141_109631142
chr1	109613987	109633988	1.021503517	0.663647612	0.740036391	HCC_TE_overlapped	chr1_109613987_109633988
chr1	109646075	109666076	0.757075066	0.569785634	0.564480576	none_HCC_TE	chr1_109646075_109666076
chr1	109646098	109666099	0.756860113	0.569534869	0.564606263	none_HCC_TE	chr1_109646098_109666099
chr1	109658021	109678022	0.611691328	0.518325241	0.564932642	none_HCC_TE	chr1_109658021_109678022
chr1	109658056	109678057	0.610776722	0.517937647	0.564268656	none_HCC_TE	chr1_109658056_109678057
chr1	109677816	109697817	0.503408165	0.368743127	0.37820343	none_HCC_TE	chr1_109677816_109697817
chr1	109702250	109722251	0.638967676	0.478676328	0.492450669	none_HCC_TE	chr1_109702250_109722251
chr1	109731037	109751038	0.678295316	0.603900166	0.501146232	none_HCC_TE	chr1_109731037_109751038
chr1	109753922	109773923	0.791139732	0.66074564	0.918734167	none_HCC_TE	chr1_109753922_109773923
chr1	109900848	109920849	0.805664332	0.73145552	0.625989486	none_HCC_TE	chr1_109900848_109920849
chr1	109974764	109994765	1.026953951	0.699675932	0.773742215	none_HCC_TE	chr1_109974764_109994765
chr1	109990926	110010927	0.718869621	0.512812353	0.415570933	none_HCC_TE	chr1_109990926_110010927
chr1	109993947	110013948	0.68982335	0.506431551	0.406966529	none_HCC_TE	chr1_109993947_110013948
chr1	110021576	110041577	0.903913961	0.560507848	0.452034129	none_HCC_TE	chr1_110021576_110041577
chr1	110024600	110044601	0.907544693	0.56113861	0.4593653	none_HCC_TE	chr1_110024600_110044601
chr1	110024623	110044624	0.90753478	0.561143404	0.459459202	none_HCC_TE	chr1_110024623_110044624
chr1	110060671	110080672	0.544855795	0.496140945	0.515481794	none_HCC_TE	chr1_110060671_110080672
chr1	110072687	110092688	0.647614085	0.509962469	0.474946204	none_HCC_TE	chr1_110072687_110092688
chr1	110102442	110122443	0.427975622	0.534209139	0.432988617	none_HCC_TE	chr1_110102442_110122443
chr1	110140493	110160494	0.554302548	0.441753749	0.37858147	none_HCC_TE	chr1_110140493_110160494
chr1	110199986	110219987	0.551760467	0.551472216	0.456000745	none_HCC_TE	chr1_110199986_110219987
chr1	110200313	110220314	0.550585678	0.550741035	0.453977916	none_HCC_TE	chr1_110200313_110220314
chr1	110329170	110349171	1.269845336	0.650685102	0.715487257	none_HCC_TE	chr1_110329170_110349171
chr1	110329376	110349377	1.269965322	0.649006073	0.713556991	none_HCC_TE	chr1_110329376_110349377
chr1	110381025	110401026	0.76869489	0.51230758	0.553510083	none_HCC_TE	chr1_110381025_110401026
chr1	110381081	110401082	0.769206507	0.512302175	0.553614335	none_HCC_TE	chr1_110381081_110401082
chr1	110397693	110417694	0.887600727	0.576831404	0.681535443	none_HCC_TE	chr1_110397693_110417694
chr1	110397808	110417809	0.886770024	0.576315298	0.681502819	none_HCC_TE	chr1_110397808_110417809
chr1	110397923	110417924	0.885937729	0.575798578	0.681470193	none_HCC_TE	chr1_110397923_110417924
chr1	110441148	110461149	0.466916446	0.454966937	0.371439656	HCC_TE_overlapped	chr1_110441148_110461149
chr1	110470765	110490766	0.403178319	0.467793358	0.35214452	none_HCC_TE	chr1_110470765_110490766
chr1	110480257	110500258	0.460198827	0.467300425	0.354140247	none_HCC_TE	chr1_110480257_110500258
chr1	110509174	110529175	0.470460243	0.488642274	0.392591315	none_HCC_TE	chr1_110509174_110529175
chr1	110596357	110616358	0.396739889	0.462262024	0.355209615	none_HCC_TE	chr1_110596357_110616358
chr1	110621439	110641440	0.445650371	0.444244215	0.359246542	none_HCC_TE	chr1_110621439_110641440
chr1	110661774	110681775	0.452208485	0.345169538	0.226010278	none_HCC_TE	chr1_110661774_110681775
chr1	110663453	110683454	0.438124867	0.350288319	0.232078053	none_HCC_TE	chr1_110663453_110683454
chr1	110664939	110684940	0.424204801	0.354768913	0.237378523	none_HCC_TE	chr1_110664939_110684940
chr1	110861198	110881199	0.438970119	0.364936893	0.343899184	none_HCC_TE	chr1_110861198_110881199
chr1	110863099	110883100	0.431696415	0.354354977	0.346439608	none_HCC_TE	chr1_110863099_110883100
chr1	110863147	110883148	0.431645232	0.354084419	0.346456156	none_HCC_TE	chr1_110863147_110883148
chr1	110953921	110973922	0.93854479	0.520907037	0.446164336	none_HCC_TE	chr1_110953921_110973922
chr1	110953943	110973944	0.938499915	0.520805806	0.446128357	none_HCC_TE	chr1_110953943_110973944
chr1	111129382	111149383	0.968894773	0.573124572	0.542367782	HCC_TE_overlapped	chr1_111129382_111149383
chr1	111129498	111149499	0.969376248	0.573343092	0.543032139	HCC_TE_overlapped	chr1_111129498_111149499
chr1	111129848	111149849	0.969923464	0.574001757	0.545030529	HCC_TE_overlapped	chr1_111129848_111149849
chr1	111130092	111150093	0.970008385	0.57446035	0.546418272	HCC_TE_overlapped	chr1_111130092_111150093
chr1	111130215	111150216	0.970051187	0.574691342	0.547116154	HCC_TE_overlapped	chr1_111130215_111150216
chr1	111130222	111150223	0.970053622	0.574704484	0.547155837	HCC_TE_overlapped	chr1_111130222_111150223
chr1	111190645	111210646	0.766435448	0.563078562	0.566283826	none_HCC_TE	chr1_111190645_111210646
chr1	111194537	111214538	0.736128105	0.542822901	0.572682695	none_HCC_TE	chr1_111194537_111214538
chr1	111217658	111237659	1.108308308	0.648758338	0.64879711	none_HCC_TE	chr1_111217658_111237659
chr1	111217712	111237713	1.111146926	0.649270486	0.649039093	none_HCC_TE	chr1_111217712_111237713
chr1	111219735	111239736	1.205990156	0.654611376	0.658008729	none_HCC_TE	chr1_111219735_111239736
chr1	111270523	111290524	0.564073494	0.472469316	0.419526627	none_HCC_TE	chr1_111270523_111290524
chr1	111280850	111300851	0.555559723	0.440758838	0.33530737	none_HCC_TE	chr1_111280850_111300851
chr1	111336559	111356560	0.774814008	0.48454423	0.432655791	none_HCC_TE	chr1_111336559_111356560
chr1	111336621	111356622	0.774076448	0.484492133	0.432191816	none_HCC_TE	chr1_111336621_111356622
chr1	111379850	111399851	0.577305074	0.48252629	0.419556465	none_HCC_TE	chr1_111379850_111399851
chr1	111417734	111437735	0.72279501	0.578425218	0.422400979	HCC_TE_overlapped	chr1_111417734_111437735
chr1	111439255	111459256	1.086567511	0.608213245	0.52729008	none_HCC_TE	chr1_111439255_111459256
chr1	111439307	111459308	1.086362483	0.607944881	0.527266438	none_HCC_TE	chr1_111439307_111459308
chr1	111439463	111459464	1.085746817	0.607138793	0.527195503	none_HCC_TE	chr1_111439463_111459464
chr1	111463983	111483984	0.618139407	0.428148323	0.418105137	none_HCC_TE	chr1_111463983_111483984
chr1	111493632	111513633	0.914938615	0.620703371	0.609796572	HCC_TE_overlapped	chr1_111493632_111513633
chr1	111532008	111552009	1.134829592	0.580005266	0.813726817	none_HCC_TE	chr1_111532008_111552009
chr1	111554002	111574003	0.966601703	0.545263582	0.561067756	HCC_TE_overlapped	chr1_111554002_111574003
chr1	111598317	111618318	0.676208712	0.503582508	0.46433201	none_HCC_TE	chr1_111598317_111618318
chr1	111609782	111629783	0.794743144	0.558124477	0.431801012	none_HCC_TE	chr1_111609782_111629783
chr1	111610146	111630147	0.798495356	0.557498349	0.430096607	none_HCC_TE	chr1_111610146_111630147
chr1	111610397	111630398	0.801063977	0.55706607	0.428778534	none_HCC_TE	chr1_111610397_111630398
chr1	111654793	111674794	0.693863557	0.48047353	0.377897478	none_HCC_TE	chr1_111654793_111674794
chr1	111729394	111749395	1.128802281	0.702853332	0.727416142	none_HCC_TE	chr1_111729394_111749395
chr1	111729840	111749841	1.125613281	0.706048639	0.721978541	none_HCC_TE	chr1_111729840_111749841
chr1	111745508	111765509	0.898101346	0.595589054	0.499817662	none_HCC_TE	chr1_111745508_111765509
chr1	111745796	111765797	0.897902771	0.591206706	0.495129033	none_HCC_TE	chr1_111745796_111765797
chr1	111745900	111765901	0.897840052	0.589608966	0.493423399	none_HCC_TE	chr1_111745900_111765901
chr1	111846904	111866905	0.403200555	0.49522514	0.374913103	HCC_TE_overlapped	chr1_111846904_111866905
chr1	111899656	111919657	0.432082202	0.411953265	0.33562519	none_HCC_TE	chr1_111899656_111919657
chr1	111979173	111999174	0.554455222	0.503613881	0.432827461	none_HCC_TE	chr1_111979173_111999174
chr1	111979667	111999668	0.552117254	0.495927841	0.421849774	none_HCC_TE	chr1_111979667_111999668
chr1	111980535	112000536	0.547903227	0.482084291	0.403671205	none_HCC_TE	chr1_111980535_112000536
chr1	112386213	112406214	1.024330681	0.606507718	0.612060173	none_HCC_TE	chr1_112386213_112406214
chr1	112451832	112471833	0.63062154	0.531571974	0.427863894	none_HCC_TE	chr1_112451832_112471833
chr1	112456540	112476541	0.628670881	0.507932393	0.426807664	none_HCC_TE	chr1_112456540_112476541
chr1	112498964	112518965	0.585471938	0.51056086	0.448659422	none_HCC_TE	chr1_112498964_112518965
chr1	112609140	112629141	0.995218264	0.630003317	0.476502863	none_HCC_TE	chr1_112609140_112629141
chr1	112609417	112629418	0.995471997	0.631312101	0.476825502	none_HCC_TE	chr1_112609417_112629418
chr1	112609831	112629832	0.995850945	0.633260865	0.477307267	none_HCC_TE	chr1_112609831_112629832
[truncated: 38,592 more rows]
