# Supplementary material for: Transposable elements-mediated recruitment of KDM1A epigenetically silences HNF4A expression to promote hepatocellular carcinoma
Source: Nat Commun. 2024 Jul 4;15:5631. doi: 10.1038/s41467-024-49926-2 (PMC11224304; doi:10.1038/s41467-024-49926-2)
Supplement: Supplementary file 13 — Source Data [file 41467_2024_49926_MOESM13_ESM.zip › Source Data/SFig 1a.txt]

position	TCGA-06-A5U0-01	TCGA-06-A6S1-01	TCGA-06-A7TK-01	TCGA-06-A7TL-01	TCGA-2G-AAFM-01	TCGA-2G-AAFO-01	TCGA-2G-AAGS-01	TCGA-2G-AAH8-01	TCGA-2G-AAKG-05	TCGA-2K-A9WE-01	TCGA-33-A4WN-01	TCGA-37-A5EM-01	TCGA-3C-AALJ-01	TCGA-3L-AA1B-01	TCGA-3U-A98E-01	TCGA-3U-A98I-01	TCGA-3X-AAVA-01	TCGA-3Z-A93Z-01	TCGA-44-3918-01	TCGA-44-6146-01	TCGA-44-A47F-01	TCGA-49-AARO-01	TCGA-4A-A93X-01	TCGA-4A-A93Y-01	TCGA-4B-A93V-01	TCGA-4C-A93U-01	TCGA-4H-AAAK-01	TCGA-4K-AA1I-01	TCGA-4N-A93T-01	TCGA-4W-AA9S-01	TCGA-63-A5MR-01	TCGA-6D-AA2E-01	TCGA-73-A9RS-01	TCGA-76-6656-01	TCGA-77-A5G6-01	TCGA-81-5910-01	TCGA-85-A4CL-01	TCGA-85-A4CN-01	TCGA-85-A4JB-01	TCGA-85-A4QR-01	TCGA-85-A50M-01	TCGA-85-A512-01	TCGA-86-A4D0-01	TCGA-86-A4P7-01	TCGA-86-A4P8-01	TCGA-91-A4BC-01	TCGA-91-A4BD-01	TCGA-93-A4JN-01	TCGA-93-A4JO-01
chr1_100122930_100143215	6.522610646	5.853752805	5.767745683	6.108352203	6.52424277	6.506219168	4.976042962	6.612608765	7.677947659	4.700944689	6.092228911	5.319076999	6.493045046	5.704155962	5.671030744	5.18594497	6.499700117	4.181385454	4.303420919	4.248535663	2.090988702	4.533045613	3.066199475	3.417082292	5.112465606	4.611268915	4.549534464	6.388227717	5.180329757	6.200167379	6.502528419	4.051005091	5.404792983	6.107178494	4.601246794	6.316574893	4.573289559	4.05010552	6.091428469	3.476425322	7.026351987	2.725123364	2.463736181	4.891574168	4.766585727	4.990647664	4.700297466	4.102439679	6.274024015
chr1_103541724_103579553	1.148960654	2.226352276	1.975915631	1.872986806	1.155877287	1.476601719	0.786909786	1.736677023	2.29242973	2.125514309	2.422622766	1.606194301	4.121837945	1.995216797	1.935886177	1.837515588	1.781859246	1.255592941	2.124013819	1.398305447	0.39474664	4.856440622	0.754886774	0.982114936	2.734678844	3.066067136	1.241772613	1.898169267	2.408858888	2.057414164	2.904029224	1.602763093	1.501384009	3.299683704	0.83343567	0.604042787	1.629566879	0.982692549	5.659355438	0.953330695	3.6778665	0.833748686	0.559429487	1.824861286	2.349385945	1.931674593	3.938288916	1.388869809	3.056508881
chr1_109581640_109638714	5.633881927	7.621095239	6.961155735	7.462343586	6.846826433	6.526578538	6.736981713	6.318586899	6.207171008	8.021770923	5.337975582	3.808988921	5.044489816	5.776605681	5.11449555	7.14793323	4.605063934	4.228715951	5.912878442	4.946392715	2.200068379	5.627336933	3.589305707	2.515976168	5.646645239	3.992512306	3.699377537	4.456117619	5.757545601	7.248089033	6.520285005	5.363700123	3.171886996	7.002101832	3.370449358	7.738105491	4.384873774	3.378466186	6.684014121	3.218498662	6.331379702	2.572802408	2.191809774	3.760027644	5.43071991	4.470439151	4.269517944	3.309608783	5.86165901
chr1_11033198_11065820	6.190061782	7.078628708	6.991623102	6.613213932	10.4887931	11.33582815	8.193164843	16.9317341	10.25137588	4.098094406	6.710684414	4.398162222	5.610686199	5.685388197	5.579764127	5.959514543	3.410359645	5.280870916	7.357080827	4.765961788	4.321786941	5.159689839	2.736535734	2.773627632	6.603150126	4.161183651	3.958582254	10.0519763	5.576096389	7.000122086	7.182713364	5.619335257	4.551226392	8.204114258	4.266712756	3.403930776	3.757170298	4.639149879	7.408417867	4.037113231	6.054078706	2.495395715	5.178730184	7.355329068	4.983655735	6.374018715	5.66853465	5.735665462	6.644411631
chr1_110432764_110467354	1.78352092	3.149715958	3.692363495	2.64462432	2.97493648	3.478022293	3.685991585	1.577253357	2.460852286	4.268586899	3.623743528	3.068355819	4.275774997	3.023939907	2.496713298	3.933675657	3.118655381	1.526396586	4.367290061	5.231440685	3.171822391	4.746058466	1.323697168	2.586872759	3.49417462	3.579971604	1.589609538	1.419812979	3.745009767	3.018998958	4.653023839	3.137144456	2.852087675	5.207591363	3.844063755	1.966605374	2.585142707	1.907822155	6.107741704	5.409832521	6.517233689	1.380236978	1.568064238	2.681893278	5.444195744	2.999765742	4.073123775	3.225527826	4.751700201
chr1_111129479_111153482	7.020500602	6.987430558	6.660572163	7.759073986	7.794370951	8.532333595	6.548877166	9.540306642	9.449453768	7.035912151	7.483620018	3.772504937	5.608252559	5.328681173	5.720803702	7.388731074	6.694724433	5.677286771	4.188631398	5.536500912	3.326167831	5.04196753	5.773937911	5.188770621	5.45806225	4.788734221	3.749258269	6.973891539	4.537029059	6.837698108	7.897888959	5.951410914	7.011785891	6.26200491	9.058242165	7.319995341	5.262069064	6.409811555	6.652800338	5.902138237	7.287313527	6.183678686	2.851523534	4.139380361	4.800907209	5.147198412	4.381614564	4.066108936	9.139813227
chr1_111406679_111437735	1.0902149	2.518728938	1.970114916	2.76013527	2.181094945	2.858596605	2.342131674	4.250025563	2.762276856	2.981680357	2.733852673	1.957869432	3.913673824	4.289547236	1.62649573	1.829836915	4.854287841	1.712056703	3.375325342	2.428097789	4.104585891	3.39553798	3.844502345	3.153889564	3.157676102	1.291893081	2.771700532	2.512293597	3.526465661	2.260110972	3.705594083	4.333365588	3.306101291	4.171272605	1.480776719	1.259430639	1.881248188	1.398346696	5.430280017	1.359949986	4.099051313	0.698261363	2.975886563	2.286392887	2.219339624	2.306176799	5.107445873	2.158569272	3.228656966
chr1_111493087_111513633	6.255140571	12.00681522	7.192483094	9.356954595	9.409112929	8.166241131	6.71150031	10.29541246	10.32939198	16.9467088	7.830854179	4.772065816	7.221354074	7.976803694	4.90257034	9.124414484	5.000106172	7.605296183	6.148153536	5.478761396	3.278226159	6.70059826	2.735735901	5.5154112	5.009059192	5.039214093	3.744258298	8.846460196	5.224049421	7.452205606	10.45286358	7.492577429	4.065219398	7.29021142	3.589539077	4.783004235	5.557681175	4.201595726	7.87293376	3.111560892	9.484354572	2.212409314	2.823627364	6.598119151	9.86443902	6.690876537	6.427632246	4.732956972	10.96788583
chr1_111553934_111573962	0.953530988	4.499774825	3.305564435	3.35875511	2.265659272	2.883023174	1.864842199	1.33166554	1.62069238	1.350574663	2.749311231	2.268729979	3.274944107	3.094736745	1.603346513	5.577697473	1.463681753	1.094822572	2.912114335	3.874165106	0.54207414	2.711897907	0.501297489	0.478527565	2.132026398	3.146776801	1.698220553	0.981211424	3.146283624	1.706520361	3.633682048	1.65961298	1.285024297	4.176486421	1.148853193	1.353480725	1.884134479	2.356535283	5.156206114	1.532842615	4.090207274	0.91712244	0.578702506	1.365143011	1.942636141	1.821611711	2.169806828	2.075041527	3.019059754
chr1_111846905_111866905	3.745257715	3.570964068	3.880910466	6.306280644	2.46196472	3.607206005	1.82282676	1.62324675	2.972621517	1.452998213	3.780597937	3.119769777	3.760337564	2.347833961	1.8533561	1.603144003	3.385330077	1.714123773	4.239084563	1.176400335	0.444170629	4.237785198	0.497270886	0.449527268	3.408728235	1.395541564	1.709228028	1.112728756	3.459705894	3.139247761	3.931995337	2.298331868	0.934777906	7.229639413	1.345858316	3.669782105	2.045259116	1.498191243	7.260124189	0.889211649	5.450123587	1.08909422	0.884004795	1.512292243	1.458733654	2.105773935	2.70202862	1.214137813	3.025408101
chr1_11249390_11283934	9.641242759	9.300394238	9.051230595	9.261150655	12.82722405	12.51815108	8.589371438	17.52773637	11.43224778	6.767640089	7.60286687	4.99242182	6.423060433	6.498992054	7.65600151	7.712530702	5.994878698	7.350605995	6.738182729	6.756817203	5.414945365	6.021512735	4.66510801	4.886826646	6.799981461	5.670747327	5.619736688	9.691094711	6.036204028	9.185568689	8.615268559	8.320774172	5.932993651	8.376104992	6.312969013	5.450392487	4.708175489	5.933526663	7.237856958	4.710709511	7.737827708	3.263160235	5.563690431	8.526739031	7.841375763	6.894363338	7.173547523	8.971375142	8.054650868
chr1_114571615_114598557	4.893591255	4.916806779	4.296331518	4.187001291	4.304040346	3.688925642	3.673403923	4.33164014	5.39756877	3.386382424	4.853230798	3.325784359	4.224450668	3.983305214	5.533144979	4.088345027	4.271929316	3.336295503	3.83315306	4.025871183	1.489745303	4.22543863	1.907401507	2.123850214	3.673191124	3.529798956	3.941228935	4.643183854	4.41376436	4.417512163	5.061678641	3.976580616	2.610665339	4.859928709	5.591301089	3.700302699	3.575142614	4.07378997	5.878133862	4.017329417	4.99360441	3.589235276	1.27288815	3.568196323	3.223179442	3.121293823	3.864483048	2.648115871	5.038552626
chr1_11658696_11691148	4.51605494	10.64714938	10.95590028	8.672212444	18.13997729	17.25291048	12.44805759	13.50812089	11.97105143	4.987038255	7.145979253	5.034118988	7.036867613	5.829002675	5.916816926	6.323896252	3.194372249	5.693632752	8.976844507	5.819486242	5.28085192	5.644255433	3.984651134	3.053359364	5.299330177	5.931150145	4.930287637	6.388195594	5.928726074	8.690048933	7.839509403	7.080250341	4.760631035	8.711776024	5.105683266	6.548113118	4.408275423	4.588622568	7.950188895	3.934597269	6.348911519	3.476559045	2.98678913	6.13505349	6.241231129	7.119845447	6.087342797	8.188892387	7.526626202
chr1_117355473_117377943	7.886515513	8.984710276	8.569860919	7.847917007	8.212942625	7.614451487	6.346560995	8.95877754	9.2136592	7.79524318	8.717088348	4.321918979	7.545335366	7.117862187	7.701282674	8.672567234	6.844624629	7.369320675	5.451749947	11.39643674	5.956085498	5.789816177	6.582493532	6.549592662	8.019068199	10.36421814	8.392059646	9.312373016	7.183186593	7.124957741	9.221620251	9.464632221	10.46625184	6.378745965	24.40972813	8.793440492	5.889496883	6.067038932	7.475181739	8.177120689	7.309921174	6.387691663	4.215538662	7.786122593	6.546178437	6.574147202	6.40777511	5.764895234	10.0245183
chr1_11762122_11797812	2.340784598	7.597029611	4.969133159	5.516561681	8.775614326	8.618397245	7.646561685	4.660802605	5.284242301	9.603734762	5.858370583	4.209196149	7.722017806	5.334631595	5.524683061	5.970969066	2.236258796	13.67189419	9.222823912	12.33796213	7.955817118	5.437268714	7.878717861	5.038548301	8.985656631	11.1974255	7.120391513	2.712435206	6.324143097	5.228700448	7.670799402	13.01619657	6.452697353	6.914274887	3.880218356	2.624986233	3.164099401	2.87436188	7.037092165	3.248211558	8.196428931	2.541580969	2.91967552	4.60133651	10.43663085	6.249180309	11.1485439	7.970177625	6.637465612
chr1_11831017_11858345	2.649938201	4.42737648	5.984637689	6.118397482	3.48134505	3.731814538	3.732792167	3.355989749	3.492436182	4.349004895	3.542766114	2.824308661	3.65822231	3.394749863	2.952376255	3.558942959	1.826804042	2.317851177	5.390793035	3.108802301	1.329700159	3.934271205	3.501301978	2.198530567	3.614418913	3.071661367	2.522345646	1.88645541	3.229579569	3.356682541	4.294431835	3.400197403	1.967520419	5.186266094	1.783913244	1.344071229	2.004527661	2.123120846	5.334196773	1.478718458	4.301471962	0.838125168	2.23367453	2.460550535	2.594678267	3.131898722	3.342207904	2.313262077	3.781137575
chr1_119317216_119341525	2.081973036	3.594250495	3.338457844	2.412479261	4.46650948	4.996298388	3.696439825	2.692986168	3.239790272	3.621767191	3.554317958	2.297567411	4.028778864	4.553674285	1.903606461	4.145730216	1.602706995	3.25512065	3.723378305	1.067372257	0.288693289	3.653367013	2.17963947	3.228775083	2.605817946	1.936388592	2.72315702	2.446800659	3.303476442	2.727570734	3.672482663	4.22452741	1.142101779	5.22832753	6.660311399	1.893559041	2.203824121	1.610302134	6.995706989	3.497920958	4.845781725	0.657664789	1.427738415	1.404593675	1.6060855	2.246963032	2.580598505	1.348210212	2.837977041
chr1_119358946_119378946	1.452233426	2.444325882	2.040819222	1.964161192	1.895028233	2.691420935	2.231363241	1.843998097	1.963397649	3.400102394	4.216108783	3.688117154	4.270358774	2.853854922	3.765725196	4.798537994	2.432106665	3.564575993	3.686393457	1.149840197	0.679623469	3.636153414	2.21920654	2.622652732	3.149387707	3.46336742	2.285584937	1.768619279	3.57701983	1.800995373	3.732039001	3.476291502	2.012305999	4.328395686	9.818719068	0.865476796	2.347200263	2.810499738	5.879595997	3.134818348	4.246420072	1.665201388	1.25668066	1.693969435	1.833137693	2.285135922	3.110046235	1.838996371	2.635932089
chr1_119749414_119778905	1.890949411	2.037939153	1.629264743	1.818042074	1.451853357	2.003473736	3.824508371	1.429162092	1.341655538	1.485341305	3.462193088	2.098683933	3.932588863	5.929533021	2.393736068	1.762068456	3.223661537	1.275699033	3.603124637	7.405275831	3.590925224	3.947096134	2.836339273	1.282895208	5.236200614	2.730503563	3.838438383	1.696430338	7.508587453	1.620541034	3.601821086	3.307013366	1.22963919	3.937552841	8.600655014	0.72443376	1.831982672	2.075600247	5.259991617	2.933107224	4.862966067	1.043394082	3.16096198	2.947504662	2.974959361	2.537159138	4.686931157	1.612824472	3.071465781
chr1_119798805_119821580	0.969563811	2.054627582	1.478135535	1.483771603	1.713687164	1.869602576	2.343829478	1.039186866	1.463610789	1.2376886	3.294895327	2.099089331	3.727976253	5.717338023	1.982377377	1.782336473	1.581035487	1.123396197	2.909730232	6.64654692	0.435445258	3.656438009	0.915792521	0.543432989	2.217223502	2.057186344	2.420399642	1.259389262	6.202866684	1.49760113	2.86394609	1.939410182	1.414149369	3.647542109	3.219635818	0.951897458	1.802861252	2.256666345	5.672497494	1.467332192	4.078125156	1.832812215	0.867457226	1.437762044	1.304716878	1.844097043	2.311877495	1.004610156	2.469847338
chr1_120405035_120444052	0.678873671	0.420110727	0.539683725	1.006958302	1.479085747	1.104588898	0.95884446	1.325007256	0.65789411	0.650001665	0.768537769	0.477765151	1.171389925	0.548968264	0.710168756	0.8756845	0.535460356	0.339468117	0.680396971	0.737072809	0.198958421	0.727729985	0.245529397	0.248090094	0.598425806	1.019767542	0.550148148	2.363337954	0.41906872	0.850758079	0.904222561	0.743077701	0.429080269	1.063633891	0.879876257	0.618126647	0.594025075	0.568579918	0.779881978	0.326897317	0.961601074	0.445928256	0.14370789	0.546929256	0.494026042	1.373962754	0.602720734	0.358670425	1.051101065
chr1_121492344_121529601	2.010506571	3.789617091	1.884849556	2.317697304	4.028494219	3.652490557	1.833090834	2.311539068	4.024883718	3.152321091	3.232984442	2.228006458	3.110625509	2.554250461	2.22529566	4.197148661	4.380260331	1.896456122	3.615784948	2.980923212	1.648965583	3.720897415	3.28278417	1.296188403	3.971374726	2.211987988	1.874394422	3.250065668	2.734822025	2.170285533	4.584748071	2.066075472	1.769794809	3.33888594	2.598056064	1.280776602	2.238368851	1.749645672	4.643267071	0.857442652	4.31930438	1.000412016	2.003262739	2.217900077	2.620833086	7.97392059	2.54553785	1.128239518	4.284582767
chr1_12156943_12177003	1.750479142	8.965861068	5.718119874	5.196687199	15.63238369	11.74768311	8.977641252	6.076685208	14.67330918	15.68911049	9.742386755	5.658392395	7.240997733	10.24314124	7.532710212	12.10437739	5.869351025	8.099610628	10.50097548	17.45551431	11.31309634	9.151775796	2.165380083	3.032932793	8.08249597	9.579333834	3.700644551	10.05703895	8.110965332	8.155458931	15.16505944	9.584227295	4.322187941	8.183505429	3.435402667	5.178965685	5.627465165	4.53890352	10.25519246	3.826375348	12.19481293	2.140411101	3.367689126	7.235926184	13.68017206	11.16735876	9.004172438	9.576725958	15.97163115
chr1_12606696_12628399	7.681749863	10.68031534	6.004858657	7.543232806	13.60942273	12.1057337	15.5097572	11.49310116	9.620532104	15.2723735	10.01264599	6.008802157	8.497257141	10.58556834	14.14710269	18.15533597	7.748134468	18.6896707	7.767591805	18.96682074	7.19739992	10.01227565	10.37005588	10.97908441	9.065346633	14.42516079	7.836115422	7.292369819	8.936077987	7.037638569	7.841954421	19.48046258	9.203474985	8.290571863	16.52579672	4.426941092	7.650288319	12.14063977	9.527195564	12.50038867	9.510298737	10.90285942	8.553106114	8.553065919	11.30847004	9.31704533	12.62041159	12.36967308	11.35356419
chr1_13216154_13236154	0.060104273	1.109527479	0.181932553	0.193560324	0.315366447	0.839239786	0.431899661	0.178890245	0.452636713	0.21714466	0.627747483	0.727142922	1.146498733	0.749783562	0.305845997	0.73502449	0.399448753	0.248884825	3.095125086	0.787048248	0.027867165	1.603720327	0.083774115	0.058639121	1.061793263	0.579520384	0.403771348	0.088369391	1.134851637	0.558481802	0.461065938	0.596307678	0.323257875	3.045489938	0.378522304	0.058917763	0.323253848	0.684200188	1.195704072	0.147413609	0.669933284	0.099243363	0.125098637	0.49263729	0.168443473	0.290384234	0.54172548	0.199908223	1.160349392
chr1_143725983_143755249	1.12052612	2.04801626	0.832223543	0.013213972	2.979514874	3.202385021	2.664099921	3.258660629	2.242491617	2.302641547	0.649946565	0.938023428	1.889861283	3.718572394	0.999891873	3.916756853	2.388466235	3.469042437	2.091125243	3.730379678	0.117624361	2.295014228	1.571089015	1.11124597	1.641508363	0.902669001	1.447092888	3.153272762	4.484869055	1.421286286	1.869003162	1.717454036	2.191326191	2.36828827	1.092216126	0.864490231	3.113330285	1.482268976	1.272067881	0.278988244	2.343810507	0.977604986	1.988060659	1.205346893	0.67048053	1.529802563	1.83463312	0.798848943	1.478767481
chr1_144432606_144471676	0.493418858	0.486351037	0.701666431	0.863711492	2.028391777	1.892296663	1.344507657	1.864551287	1.578613724	0.969593942	1.789005816	1.561802914	1.444958546	0.924976293	0.903973769	1.286977869	1.218933382	0.809513408	1.171264294	0.849961636	1.334482916	1.293560926	0.914348023	0.819150631	1.990742592	1.427899359	1.579854969	1.817512653	1.090071572	1.128969865	1.49071144	0.819391354	1.223844313	0.731415029	1.188110401	1.292978436	1.742543562	1.248778452	2.021096426	0.724257765	1.664473068	1.958588683	1.330137464	0.915110621	0.789286435	1.319355918	1.061357847	1.529746136	1.362469888
chr1_145697368_145729499	2.232627199	2.51357118	1.868732554	2.370625739	2.370384451	2.958581061	2.767712973	2.030741193	2.820265822	8.159614795	3.688654059	3.874886057	4.332135944	3.281284372	2.024528918	2.539517123	13.18047421	8.740036733	3.213485526	1.628245812	1.3311801	3.828143207	12.69814388	13.79212216	3.212476821	3.855536912	4.909108505	1.733626121	4.121033958	2.300252633	3.292498195	5.249971918	2.763394571	4.171531406	1.491866705	1.747268956	3.405139321	2.274836682	5.275619534	1.705478286	3.944547605	1.79905489	3.034327099	2.217714933	1.255313457	2.993623122	2.187601676	2.514906676	3.183365145
chr1_145814053_145836763	9.454954526	6.190450151	5.155925876	5.896799356	4.43051157	3.8225801	3.934321679	6.42853913	6.671285169	4.275630772	5.232451747	5.005668685	4.102141352	3.837080401	3.996832978	5.902949281	5.734944426	5.860055097	3.106309122	4.928062243	5.458986864	5.342476817	3.379925999	6.354067454	5.089703626	8.004341474	5.400862795	5.447971744	4.914180106	4.804277847	4.814422005	4.607090407	7.126295273	4.366581728	4.641462608	6.213741676	6.7323645	4.964421925	5.243082858	4.358320568	3.908718029	7.505958069	4.026670367	6.880641067	4.049615698	5.044549254	4.922640892	6.122674704	5.249403811
chr1_145952596_145974716	21.47266326	15.49114478	14.75607935	13.91600467	20.63952263	16.64371916	15.09606285	16.55428898	18.87012172	12.03723289	13.80062561	9.496450623	8.667257708	9.346010123	12.33078954	21.32009406	12.45021768	12.8679173	13.41689067	13.81666481	16.74657703	9.975588593	8.951597633	16.26933237	8.380360741	13.28093154	12.08209575	17.19283838	12.00410557	11.73954535	15.12179174	14.42194627	13.81433788	11.10229494	12.13818514	21.13107637	11.81939112	11.57870497	10.19607845	8.114297092	11.63389521	10.19642266	9.650778508	22.94417018	14.36412909	13.64217942	10.85718215	17.62934252	15.9297859
chr1_146011734_146067694	13.06807942	9.37666309	7.76133839	12.67056096	9.980295412	9.109501641	8.401138329	6.975479527	7.150218583	6.718503923	8.372278065	7.46719816	6.954990928	6.015559909	6.895063763	8.238432227	7.753273711	7.017014718	9.528704009	7.030700033	8.64054024	8.589278776	5.848427572	5.882657811	10.54971553	8.750841992	9.56116286	7.595214987	7.404803101	8.466000435	6.254419776	6.659420756	12.19844189	5.788580423	8.944419706	10.52247237	9.127125456	7.821106418	5.457280605	9.183781034	5.960351895	10.14631007	7.613822941	9.799313639	5.867794626	7.691736816	6.558750074	7.513730783	7.057515567
chr1_146928324_146967659	2.400112262	1.703780571	1.19947225	1.449386265	3.505159615	2.961726723	2.885794381	4.69961003	3.771527078	1.556164981	1.943367067	1.16145327	1.349830776	1.214720678	1.162399655	2.107756283	2.63889795	0.867903396	2.670736277	1.463487435	2.566720836	1.499636537	1.596704657	1.629106767	2.092047371	2.109663906	1.498052647	3.750375126	1.565182143	1.255041834	1.99776241	1.410700309	2.365875297	1.589977723	2.058043537	1.476255907	2.915784499	1.414959727	1.668876908	0.669789017	1.326119929	2.098509342	2.67668762	2.165676712	1.377867213	2.965049088	1.363330439	2.034592576	1.583606951
chr1_147152510_147188113	8.195030258	6.36751686	5.723403515	6.548674057	7.563873243	7.227430287	9.360941396	7.288141911	7.348582376	5.254591381	9.370857722	7.568115732	5.151711478	5.374426302	4.588419079	7.130422518	8.634017134	4.721654275	8.535274806	5.493564659	10.82259431	6.898730016	3.754861249	7.911593993	6.743821775	7.164764347	6.23403979	8.009701043	7.034515658	6.332624864	5.572711157	5.11905153	11.25989561	5.49574466	10.41537105	6.067814031	10.66929709	9.122144233	7.137846821	6.770074345	6.091230018	13.78672784	6.179164424	9.143433746	4.887522905	9.155519955	5.643834605	7.266456618	6.708529033
chr1_147213554_147253140	7.133403638	6.275320705	4.739138682	5.110856878	8.776049101	8.403661915	8.298240647	8.246205423	7.36156358	5.647050891	7.57853029	6.324164383	5.091639166	6.21180431	4.474000469	7.202947024	10.00838311	4.918909376	13.89723568	9.982603299	24.1725365	7.844538477	3.738968347	7.372284643	9.888437624	8.278520653	7.091277377	8.722843948	8.244359186	5.14785683	5.873885381	5.210222217	12.53859469	5.234236222	6.179833835	4.883907031	8.833591437	6.372173288	6.288365938	5.277218988	7.275397642	7.881094922	9.963876673	13.05855189	6.260848935	12.76354595	9.415657941	8.482558668	7.018905765
chr1_147507875_147527875	1.240696661	2.203187228	1.779812569	2.397915023	5.006245675	5.799516466	5.194871313	3.405923763	2.489769745	1.514915636	3.556106812	3.047481293	3.98634982	2.786149356	2.345614948	5.157883421	3.987034132	1.548174871	8.392194064	2.146398487	8.427423894	5.81719627	1.272381061	1.663123191	5.400275535	5.561635293	4.586796674	5.443714689	4.377821072	2.487338576	3.520349817	2.623359261	5.125169551	4.240544043	2.869349282	2.964364816	2.712796035	1.571757225	5.770254187	1.444561736	4.17579876	2.371680116	3.71305247	3.167892784	1.962247301	5.163975006	3.157879578	2.714369432	2.886251139
chr1_148136395_148166281	3.634350599	2.597153051	2.060672932	1.353520204	8.60334415	7.994154501	7.434111205	9.104102115	5.105159645	2.226438193	3.749368758	2.95679959	2.757535104	2.183001444	2.021500927	2.542763914	3.44375235	1.826043646	6.09657033	2.821664807	4.025825175	2.983914103	2.322456741	2.512148476	2.982830062	4.680748638	3.062691912	7.24838187	3.1384182	1.255135915	2.952415829	3.255288506	4.235013461	2.717173049	2.439581903	2.584855485	3.170604528	2.447796542	2.903331014	1.774248599	2.795537848	3.30922115	3.34274676	3.43121316	2.304111034	5.350656405	2.710192881	3.916364982	3.13934841
chr1_150258566_150293534	17.16198012	14.64419701	11.70219696	14.355799	13.82358721	14.3102907	21.56134151	10.04533675	13.4662886	10.40664588	10.41880649	10.46112403	8.188271348	7.817872104	16.3767455	12.28357134	11.56139029	11.30908458	17.12647059	10.99305168	8.630648864	11.09792333	6.443436985	13.58131618	10.56015354	17.5650811	12.08106009	11.26620503	10.24282866	11.12721731	8.520959485	15.72292147	10.82417909	8.739465836	13.60605037	18.46678555	13.32498171	11.14368966	7.708924769	12.9856051	7.848527994	13.63455686	8.759096331	12.5106122	8.88928094	10.98986947	9.792039495	12.74986808	9.741322529
chr1_150539369_150562088	21.02989303	15.05750682	12.90891734	13.68160416	17.72459831	17.99133491	26.08933551	11.84346664	18.90028171	18.13061537	15.39385133	15.66041348	11.74003101	12.59456395	25.59675758	25.41074722	17.53938444	15.41055455	25.27863724	17.55306466	24.03062174	16.39800568	6.942888247	19.84141661	21.83923585	18.39568579	19.86870033	11.81922445	15.83936142	19.64882679	15.86041037	18.83893587	19.31870452	11.78045255	13.57307903	20.05334961	14.61786244	13.25049825	10.64405105	13.77170405	13.97667438	12.70200571	13.92981035	16.99782359	19.36841117	16.04426125	13.75343834	16.99776271	15.02983891
chr1_150996485_151032852	12.79433465	10.68899195	7.599663242	8.960213379	8.224067627	7.56680118	11.93798937	5.679849867	7.404196726	7.99625736	8.565934338	7.332960842	8.014126973	8.077607021	8.838259702	9.205185114	9.672244526	6.356994471	13.43549052	10.20392907	10.29317024	7.635976042	9.123541737	9.75511856	11.12974387	19.02795661	11.65631047	6.196253957	10.56180907	7.494670091	7.205447667	9.09740918	12.11420789	6.375743255	8.692190944	8.95369866	8.273139597	6.020120342	6.853005316	8.608907151	6.927055475	9.116644442	8.672793051	10.78882422	6.648335241	9.244430713	8.402264722	8.620468715	7.9251829
chr1_151899502_151919637	11.40368591	8.324070037	6.731977941	7.613182766	15.06623416	14.17851561	15.16175956	14.43784102	12.79533266	7.408380293	8.951861969	9.594632708	7.360434239	7.337996034	6.649268668	8.644791907	7.832634967	7.141323802	11.83944827	7.755919559	10.39115365	8.31134083	9.36739458	11.98256491	8.095617597	12.00666226	8.509364887	12.45679285	8.548986416	2.328421412	8.888070623	7.884579259	11.08201276	5.755234575	5.824791636	4.057341159	9.301732829	5.445222313	6.952204971	5.662366484	8.10568195	6.15260367	8.437621419	9.287233755	7.844891562	11.78233124	6.996884217	9.590552601	8.261023342
chr1_152008662_152028662	0.90637738	2.980253733	1.758821954	2.094890801	5.716457078	5.178291929	5.288277136	3.093853802	2.942869867	2.706787637	6.179982248	7.605857996	3.687184026	3.934781934	2.323629328	3.817970703	2.17598952	1.486678265	5.245979754	3.996902032	1.794150494	4.520246685	1.504099014	1.065227786	3.84428531	5.398232342	3.86840449	1.830425018	6.522480084	1.991294747	3.477910924	3.017754892	3.8363571	4.256079397	8.0972848	2.076309348	8.676803115	10.40631459	5.316598582	5.944184288	4.14057044	14.13070541	2.280306103	2.335866057	2.383241622	3.435767705	3.108459185	2.626010775	3.512928766
chr1_153775821_153805173	15.84506621	12.01396598	9.752161473	11.33539408	14.2673871	12.1846469	18.57784473	11.19882214	14.29145791	11.234271	10.80822448	10.23036257	8.417158845	8.590504937	10.51007379	13.16408727	9.597762691	11.8072049	14.58883911	11.95249708	8.524856476	9.676407705	7.234485069	7.119848367	11.19632347	13.28586666	9.436319752	10.33197807	11.67096904	10.29659526	11.7381149	11.85254583	8.294156712	9.854728687	8.772322019	17.64139763	10.42932353	7.998099341	8.122431786	8.06157843	9.585469513	11.43574944	11.03657153	9.695805987	9.165689478	15.20403054	7.897339181	10.74620699	11.78763898
chr1_153976246_154005632	13.93072977	13.38481834	11.92855198	13.31016387	14.47261312	11.85459937	15.82108364	12.72769938	13.23916554	9.812640719	11.44292506	10.4637705	9.018841602	9.296881404	13.05751534	13.32601453	14.14363874	12.20931852	16.0832301	14.83825465	12.71898746	10.17241666	7.383286721	10.29243591	13.8946456	19.62758758	12.85231612	11.99830661	10.62705012	12.3178948	9.74197397	10.46124219	15.5832133	8.548294914	12.32595575	14.95041717	13.27944623	9.69595125	7.838206074	12.38213305	8.831233117	16.38973071	9.783338251	16.04057478	9.348090868	14.1955218	9.10920149	14.39731164	10.80217466
chr1_154395193_154425137	5.879019824	14.7870725	11.62163381	14.269853	12.35971935	8.892177182	9.802153892	8.970122262	12.50732082	18.35414268	14.70559071	13.07639308	9.253806217	9.659916622	16.35273094	12.15151267	23.18926169	22.12010783	19.3654115	18.11707169	21.73989382	15.81029259	12.40697404	21.29871188	19.27077323	15.72919404	11.083291	11.90657678	10.67940475	9.87294624	12.21352987	21.29819954	25.44404631	9.778926385	8.08472532	10.04955284	12.89776609	8.239849159	10.03329959	13.8232562	11.77968271	8.721492402	13.81172098	19.52182698	16.64786115	18.03543627	17.67469949	18.68138868	14.30761654
chr1_154589446_154618825	8.184768745	6.931299718	4.876527742	7.492807907	7.900638571	6.12125944	6.204827124	9.455822839	9.178000265	4.780868545	7.33332015	6.751324778	5.648584077	4.382331268	5.509692447	6.318421877	5.047735616	4.388394112	8.795563417	4.759708849	4.461567984	5.27126906	2.750074411	4.643743154	6.795187076	7.451411384	6.244368094	7.995798014	5.579152438	5.532400872	6.00285978	4.842379062	6.962915495	5.715928994	4.816403265	6.703685084	7.339310938	6.398029388	7.186268781	4.727218515	5.923885569	8.400375142	4.532236871	7.348314687	3.895396707	7.658634691	5.223310941	6.574105418	6.140892844
chr1_154926719_154947370	22.12248353	13.78536326	12.69360637	14.47074785	13.00783013	9.522454808	13.11065652	10.6965458	17.16434871	12.08364989	16.56200565	15.58636686	13.68393191	11.51454245	14.19598963	12.98587793	17.40186341	13.65235815	20.31934492	16.8876956	19.01633371	12.65231737	10.06672952	12.45844164	13.33949056	22.09823436	14.5613352	12.13649199	14.41851866	18.07208413	14.12073999	15.39347202	15.33707127	9.957106279	16.00442734	12.50527942	17.56964068	12.07793116	10.10271304	11.92328031	11.66681183	20.40161367	11.28167735	22.53997438	17.87035026	15.99397664	15.54099891	17.292481	14.1812417
chr1_155016593_155043970	4.768503092	6.665243507	5.367220526	4.602521406	8.020202708	12.50328666	10.27790347	10.13511555	11.40998533	7.463424645	11.93129375	16.89963122	12.1778761	8.399612014	8.797250417	11.17067819	7.936332121	9.943053798	23.88980976	16.61078527	21.32206748	17.3865145	5.527554271	5.444518754	14.79702824	19.4962042	13.09431589	8.635886037	13.86566452	7.67995809	8.571573283	13.43904671	11.06632941	7.296122528	7.2310236	2.96300706	14.83219592	6.517521262	7.341630816	8.150953097	8.868956807	16.07962387	14.51314221	15.82252258	12.77940634	13.30237916	13.14453909	11.86647808	9.632420424
chr1_155110490_155145897	16.94156213	17.62967058	14.94009789	14.60364388	12.17079403	9.520597926	15.25239298	9.783765585	11.2994144	13.30414898	18.58461743	20.04729015	16.13083235	13.92270581	15.95098551	16.61986368	29.8590547	22.55998223	26.91909411	26.09900467	28.69576754	17.50363372	16.01850953	11.01404648	27.4778471	21.84433689	19.58189354	8.463098643	19.80318011	15.2424996	12.30990033	20.24679799	30.3529167	9.126970259	20.89230309	14.80017629	26.84230639	19.14931788	9.233070631	22.27835659	14.8266115	33.28393315	25.27436191	26.44550125	18.72551191	20.67823584	16.66513882	25.98808585	14.86689018
chr1_155267463_155318985	17.10578123	11.22141308	10.1373829	10.71033135	13.52792973	13.18626148	14.73277025	8.50097865	12.39422853	7.644637583	10.81988765	10.87317427	9.952342575	8.781378034	8.820936972	10.67801783	14.90968954	10.53590315	15.10304805	9.593379176	21.86897612	9.906445487	10.62976914	10.11934981	11.89124367	12.24488234	9.787659443	9.480153913	11.56645852	9.141218509	9.325545075	11.99959993	13.04542334	8.437962086	11.62474188	14.03934921	11.17733174	10.42356521	8.073426365	10.40601715	7.945593014	13.36311706	9.845280049	14.40404274	8.125248953	12.4621363	8.419965339	11.17918049	9.312050694
chr1_156071704_156103340	19.73940448	12.03590612	12.62720186	17.12164614	14.70804539	15.79004624	23.15410719	10.65971142	11.75097085	12.58312585	11.70426286	11.99885719	11.50444172	10.42987273	8.94334283	11.14132369	7.970047785	11.69015907	11.60642509	11.33977281	16.51104186	12.8961574	8.995233247	7.674114484	15.03939441	18.57336505	14.55535853	8.904502161	12.3046356	11.57772371	9.183931992	12.04565696	10.91724923	9.463356446	12.58036368	14.82512557	12.35140595	7.736923387	8.198103135	10.84651929	8.358768596	10.81610528	12.75439055	13.44613471	10.05387556	11.65242041	10.42543391	14.68945745	10.41228167
chr1_156165333_156223026	11.75148392	8.3457141	7.152000782	8.775679229	16.0615716	14.78885674	11.87997155	15.1061137	13.2933315	7.695655506	8.997719535	7.984409786	7.787763813	6.080407013	7.851591868	7.819230961	8.281141835	10.14813589	8.884093086	6.822081296	10.8093853	7.285614365	7.520121897	10.00739563	9.936043593	11.31423692	7.264127068	13.4465364	8.513597059	7.283247439	7.677129696	13.83829005	8.508271516	7.391511951	7.137895807	8.261829957	9.038375696	6.912755193	6.53026516	7.438537213	7.182683845	9.639019875	7.037802325	12.36012337	7.095198664	10.42948077	7.446087797	9.188325618	7.662774921
chr1_159427845_159449722	1.086985397	2.124059681	1.754641495	1.883475383	1.432353242	1.36643347	1.409879403	1.198720926	1.108045435	2.656422123	3.140573598	2.648614404	3.616525437	2.03881178	1.577941048	3.592658597	2.434276929	1.49696322	2.910058339	1.087691108	3.936526852	4.137893603	2.898119891	1.901421454	3.16108231	1.692577533	1.961541807	0.715323346	3.17363908	1.600486525	3.052432984	2.020978846	1.865811157	3.932577083	0.99046298	0.539551172	2.817553801	1.932903075	5.199605263	1.190993388	4.405271214	1.494858264	1.892220732	1.57823405	3.333712974	2.514731209	5.743621714	1.65878894	2.358293455
chr1_159571497_159608298	0.906147906	1.418210586	1.078562721	1.029904513	1.155287719	1.549055308	0.958514595	0.850984501	1.10071489	2.419191988	2.911081541	2.482730256	3.270758961	1.629861742	1.324090754	1.202733178	12.73171795	1.687235764	2.35503544	0.805999571	0.495633325	3.508006597	0.506027909	0.55895022	2.73515632	1.270402878	1.815591249	0.709176718	2.920853032	1.340312683	2.327711345	1.386371118	2.389322527	3.113122012	1.957179234	0.355350962	2.858960042	1.287302712	4.579435044	1.434825784	3.092855172	2.950610822	1.451690986	1.1507419	0.850915499	1.707316112	1.934758134	1.711435286	1.95168062
chr1_159695607_159724589	1.141497976	1.949151238	1.471406159	1.196866584	1.551448757	1.770765284	1.300007006	1.118784132	1.145840218	1.459663359	2.879434841	2.620354075	3.993262839	1.816191752	1.44137006	1.270838971	14.98373251	1.180506472	2.87361447	0.917693027	0.692107936	2.887224254	0.505280267	0.523972707	2.875908621	1.061680895	2.207088891	0.673629917	3.102675539	1.333251447	2.503479372	1.150493161	1.603463718	3.704227767	0.855688676	0.44650877	2.274622523	1.538187775	4.858517299	0.798646999	3.639812563	1.183099216	1.696720239	1.088742158	0.79406595	2.025449298	1.557061155	0.969349131	2.216678903
chr1_159770932_159810512	2.812230499	5.608172389	2.854425555	2.680638425	6.93494511	7.404552823	7.262023614	6.013948308	7.21188943	7.279369103	7.863284073	8.04934407	8.392624914	6.252021976	6.754714806	8.355065875	10.63653408	8.878107154	7.192799496	4.938205508	9.181804219	8.047311278	4.708684114	2.741689923	7.770557005	10.90735343	8.426858667	5.837636795	8.03990567	4.399291869	7.373352262	7.015050623	10.15222812	5.577844163	7.675668573	1.523255812	8.534771148	6.949735666	8.067431763	5.62085446	8.128190565	8.455001837	8.366018577	4.542676499	8.125051251	8.606352947	7.912990841	8.867828934	7.59554778
chr1_159951102_159984064	1.822227267	2.332230358	1.889277028	1.795062293	1.977626316	2.507271055	2.854887474	1.499869271	1.815807098	2.177942094	5.857375256	6.561153638	4.929230478	5.055111802	16.54842734	9.689025702	4.025953314	1.334602548	4.225704391	9.392684276	2.06205649	4.582272247	0.820454461	0.59367827	3.62201373	2.871558255	4.74733877	0.999548535	9.737230906	2.192070082	3.391529915	1.6889973	2.531767	5.252224523	10.34772376	1.693135801	4.480791659	6.869694942	6.7498911	8.458393398	4.862933752	16.12619586	3.607626767	2.319334096	1.837455272	3.778887549	2.638266619	3.537202469	3.466104373
chr1_160085332_160108943	23.36500337	20.30795585	15.90152615	12.09678797	17.62848264	14.14159039	17.54670779	11.97094522	17.88739152	12.39776525	14.12016023	18.40334911	19.81408187	12.54433414	11.86195771	12.43002489	16.45052045	12.50581623	13.80301939	11.20068778	18.39636884	14.19701436	7.313760266	10.88392246	13.86974008	22.15069707	17.05268094	13.58456223	16.07406226	12.1780901	14.93112436	14.56088918	15.87631528	12.27690533	12.74258457	13.6626721	13.86638879	10.65085562	11.08017323	10.5594474	12.63023344	10.74826981	14.6287013	14.26425678	13.00131513	14.92838432	13.03834908	14.7266343	14.6456123
chr1_160636958_160657044	1.04740941	2.885566702	1.820219819	1.544238077	8.708305675	4.642894753	5.460938982	7.162628771	12.76398886	4.22216292	7.802201723	4.8096679	4.603232827	3.60923717	3.263575951	2.943212896	2.473083147	1.509954447	6.001239877	1.705805089	3.437897704	4.373249591	0.556223073	0.704566757	4.4565837	3.694364979	3.317547989	10.13195047	4.225929766	2.057935526	8.431032262	2.826857723	3.475072744	4.025929841	3.252359718	0.766711505	4.807215829	5.239135748	7.0807266	1.890496002	5.827105228	11.29520859	2.722293427	4.400741042	3.42439811	6.661457505	3.489853008	4.936709406	8.772955311
chr1_160944809_160964809	1.011148249	2.781451166	1.895322213	1.541565544	7.411010272	6.962809457	5.416130019	5.291898715	4.430588289	3.915282221	6.0046765	7.218904966	4.558592746	3.106121934	14.90198564	12.68217272	2.500302878	1.274904167	5.039888538	2.877467663	5.813323617	4.810763839	1.350529223	3.252809673	4.371858696	5.092414139	2.922162916	3.256914021	4.281542058	2.115953805	3.463988472	5.057603305	2.894772072	4.278478818	5.339008328	0.984672677	7.578020332	3.858723466	5.401180411	2.895431348	4.421921711	8.270547113	7.207637041	5.439054911	1.935469451	4.397228516	3.135761719	4.020859798	3.635580153
chr1_161203250_161248244	9.783458036	11.30754246	8.605748149	9.444920035	13.70273713	10.07733214	11.79665624	10.90702701	11.98211361	9.477147959	9.952909778	9.662746263	8.511190969	6.971132095	8.711922578	9.010539075	8.767397664	7.502322525	11.77033532	6.29077288	6.497924441	8.321879134	4.227204264	7.912890686	8.949556493	12.49867817	9.414972616	11.25436457	8.657091797	9.115897455	8.76349109	7.747046888	8.792642587	7.667102555	8.088796467	7.910837878	9.725148737	7.164220642	8.168657223	8.304139674	8.875599326	9.832470664	8.098153353	10.03528135	7.745571659	11.23019033	7.030158788	7.222625777	8.650199898
chr1_161299954_161333614	6.107099745	6.077577806	4.82860804	5.523835098	14.04676066	10.67037633	8.407947404	11.1150105	10.19986465	4.92925179	6.506766792	5.8794404	5.243461007	4.505505672	4.144059856	5.338756636	4.214472466	4.243882417	7.591862029	3.844621426	4.504336147	5.085149862	2.977766987	5.468399854	4.849789287	8.98640142	4.174708736	10.22669025	6.3473843	4.652143516	5.672580798	6.04827048	6.370427185	5.206009616	3.822483451	4.737249042	5.620935755	4.812172733	5.884131869	5.103744993	5.17530456	6.84299343	4.382768576	5.661891773	3.394612841	7.55781128	4.461238672	3.955391101	5.596948112
chr1_162551308_162571722	15.84985364	10.50047989	10.95367532	11.12582861	10.24316714	11.69738582	12.19246823	11.48585103	11.38470908	8.583529324	10.99299371	12.64417007	11.65937035	8.75310872	21.43073946	17.99703066	13.34273458	14.41109462	8.138684142	14.13460759	16.04613093	8.778383163	6.341400669	11.40060074	13.76595398	11.67465022	15.79452441	10.55410298	13.84470281	11.43231865	10.71777931	10.7065946	17.98241546	8.867055348	12.81420942	9.019837793	11.88330519	10.28446098	9.320896482	9.898374363	9.493103667	16.74611598	12.44168583	17.83599446	10.73943903	10.25636333	9.645184202	13.66092177	11.12861394
chr1_16633109_16655622	14.14323082	10.18652632	9.654232432	11.13811648	10.5792079	10.76530044	10.20992708	6.526522974	9.82217226	11.50250027	12.14410378	6.50095898	8.892237617	11.15716222	5.505373898	9.285933563	6.816903254	8.359475791	13.12713543	10.06642251	6.743189557	14.16814182	5.425150879	4.098527903	7.129609697	9.391626826	6.85955027	8.167017187	14.5784924	13.09844303	10.89153916	6.62665878	9.183451841	9.613847941	9.882920157	6.940639288	6.019932246	6.596201295	10.96645221	7.107776791	9.177967174	4.489674697	6.254800679	9.297480425	8.014978485	7.537361342	9.574853562	11.31182127	8.158382262
chr1_166853216_166886264	10.80795368	7.078928739	6.658274353	7.342694822	6.571585133	7.212564242	6.154863049	7.556894384	7.727917012	4.350354935	7.178449366	7.808682699	7.161775598	5.251210181	5.341155902	5.893520199	8.62572883	4.309717126	5.079865572	4.842474201	6.456082031	5.929672604	3.196063575	6.007433661	6.523135295	5.271955597	6.748466388	7.067804145	6.482177753	7.429430378	6.254461973	4.990585338	7.907637067	6.602061548	5.060198216	5.756902455	7.496289566	5.450285587	6.814403714	4.07930976	6.129108214	3.229553289	7.004688632	6.573833054	4.331532519	5.272934616	4.437039679	5.929746693	5.975265168
chr1_16748823_16780237	1.378070482	0.669185655	0.365012624	0.448357416	0.781576331	1.170809141	1.482880718	2.766124862	1.617939411	3.508582329	1.032435924	0.761239897	1.5231634	3.253659308	0.43636197	0.745271366	1.436795689	6.493906411	2.301418063	3.224913598	3.703167128	3.358714276	3.608687731	1.813203266	1.173130796	2.91157355	0.89529827	1.858541668	1.397155746	0.596967132	2.816561895	3.875380097	0.4905687	1.52484293	0.872397189	0.22346121	0.38783975	0.426313919	2.232486462	0.488882666	2.513559487	0.256017942	1.96219143	5.802117401	5.627979512	1.64489993	7.112521121	3.048539793	2.020170146
chr1_167904089_167924215	1.447489223	3.772602921	2.817476019	2.936070024	7.008639657	7.178710895	3.762971118	12.43777116	5.662409836	5.502298099	4.549423408	3.437871493	7.221360979	5.408842369	1.90227491	2.455865502	6.273928634	2.863880778	3.068603203	4.378729883	0.868273873	3.732495615	6.855105795	3.497576307	4.937835867	5.9372188	3.312291082	10.60441287	5.45814823	3.228066353	3.168612001	3.678355026	3.472950138	4.494529528	2.391251865	1.479535978	3.94268902	2.497733054	5.012289158	1.96176226	4.11399556	1.144960958	10.35719896	3.942323715	2.405336172	2.817820772	3.10725308	2.20121469	3.414998541
chr1_167925783_167946805	25.56591134	13.30935945	14.14163343	13.69565346	17.25546457	15.07623758	17.95740138	22.76285848	19.53461384	16.62843566	15.60595854	14.80478851	14.71204701	13.10717116	15.998474	16.47244765	25.50279703	18.18781655	10.33115283	13.28285284	15.91057326	12.15866919	14.01319244	21.33225615	13.90957461	20.53161666	14.45892317	19.25566501	13.064313	15.1104402	12.86409578	14.43999838	18.54771522	9.89263463	18.44035692	17.31090591	16.57839933	14.29444109	10.24182123	11.32913466	11.48401357	9.702381487	17.49635062	17.6454132	12.58486465	11.22081632	11.39857393	17.4373733	15.10094899
chr1_168485640_168505692	1.023859147	3.158820767	3.155846347	1.836221062	2.375439601	2.074449054	3.687499018	1.551824254	2.350513415	2.200786256	4.233295194	3.620309425	3.731154813	3.919437163	2.028363534	3.443397716	5.197589885	1.466116125	4.219592629	5.67075543	5.005603652	5.239312805	1.834204003	1.978711021	5.339784472	1.566665531	2.915361782	1.729202952	6.677575686	1.976713505	3.751316305	2.472685803	2.862543539	3.914622533	2.981058441	1.51179367	4.099531184	2.604905179	4.99110215	3.114615877	4.487979246	1.414928747	5.626135142	5.239525616	3.469290726	4.712630112	3.907582663	3.971604706	3.849642518
chr1_168532737_168553997	0.719360779	1.867713844	1.343118337	1.204958126	2.076760454	1.701842406	1.407111416	1.87203319	2.645246963	1.198445595	2.73069126	2.44258272	2.988503392	1.860737137	1.794804743	2.186752325	2.133055547	1.062132295	2.722702152	1.61152702	0.566986524	2.659066762	0.452751795	0.590900186	3.537841167	1.177007195	1.858217142	2.066157934	3.060844961	1.383016527	2.705398609	1.312422245	3.780403897	3.105275122	1.445888232	0.414108477	2.535928615	1.424360258	4.152019428	2.075530516	2.94963728	0.856715376	2.710753278	1.506842627	1.27990768	2.354845518	1.741360658	1.209837578	2.716970018
chr1_169576481_169601570	2.148958135	2.125218288	2.072505048	1.857131647	2.212644639	2.447527359	1.993267928	1.309165268	2.890957738	1.600093886	3.626433057	3.178198714	4.549538207	3.214670949	1.783858804	5.276579802	3.386512148	1.341375795	3.443705591	4.080168194	0.917568343	6.310982608	2.152862276	0.808446605	2.796468323	8.517656442	2.230754391	1.944929394	3.854268218	1.865378682	3.654009034	1.670805043	1.803573297	3.785853552	1.503392693	0.870499821	3.106916299	1.769376552	5.23968456	1.086159533	4.299032136	0.755516414	3.249890944	2.14946376	1.458922297	2.882587289	2.189927305	1.970237493	3.11964414
chr1_169883896_169904267	19.71026392	13.27825003	14.66490576	14.72082856	13.43312724	10.85696831	13.83756698	15.76972587	17.61410739	11.16087322	15.038036	14.9677085	16.35463746	12.73490598	13.90037941	12.71918576	25.94771786	12.60813147	11.66874689	12.68253676	16.05894691	12.960586	7.758005044	12.11697681	13.42452027	16.5554645	18.11414344	15.28808873	14.30895312	14.4702723	13.4063647	11.04455617	17.70181628	10.89799176	17.7132499	12.43948998	16.95824689	14.00906049	11.10136571	12.97149823	13.18216014	7.964252575	14.16035099	16.48479523	11.82409287	12.42088953	10.19650388	15.37211813	13.59755745
chr1_170521304_170554640	6.423036326	4.483719805	4.964864282	6.042796428	4.177672609	3.396596942	4.800597355	5.3780386	3.730429036	3.051258626	5.275138083	5.939781333	5.868322461	3.460901561	6.088178972	5.47865888	6.711467236	3.079479117	3.895436867	2.858826945	4.743016504	4.763137652	2.005419606	3.575192152	5.171931752	3.055470109	4.491345637	4.624605628	5.660812812	5.248928745	4.651703686	2.822836932	4.77848599	4.271310806	2.714375849	5.100272208	5.618433417	4.790121729	6.913798319	3.617428012	5.014186073	2.686683827	3.106778328	3.947135557	3.919159919	4.19701112	4.046120838	5.965444516	4.277526686
chr1_171073565_171111806	4.760176291	2.135804183	2.070930542	1.925143389	1.298353843	1.454189485	1.502812371	0.942159125	1.381092159	1.38835241	3.161530052	2.806352381	4.34879362	1.788629406	1.811343684	2.48177801	2.055172559	1.624141263	2.124385448	0.901826211	0.266222363	2.877628155	1.02492891	2.238204591	2.430007646	1.288520474	2.096479392	0.96267745	2.869109401	2.32714993	2.695676414	1.85648205	1.19295878	3.840637152	2.335929984	1.335560479	2.889869658	3.001866077	4.632091069	6.621448815	3.292665011	0.878882122	1.458586269	1.175834043	1.246821435	2.004230669	1.642464146	1.730313528	2.587838377
chr1_171304183_171355307	2.637914273	3.075731274	2.402028341	2.319454544	2.174054611	2.721847829	2.794173804	2.577384198	3.120850872	5.607366928	5.178701169	4.331323467	6.388592243	3.417903756	4.264087207	5.188109851	8.343002798	4.264543624	3.748220968	2.017545878	1.732719201	4.31959184	8.49288631	8.272258489	3.710262684	2.400192879	4.318385865	2.388751343	4.937297375	3.09649985	4.340411652	5.212827692	2.636291407	4.557980095	3.393957775	1.331742432	4.781088013	3.159895337	6.281964111	4.085946568	5.439161995	1.666125823	2.539950002	3.930800227	2.797190997	3.777187172	2.866427942	2.62099854	3.641277458
chr1_172433946_172462893	4.576961291	4.208530633	3.490155495	3.646568052	4.803956683	5.078763263	5.465143926	3.004964611	4.603407779	4.277279885	6.875395751	6.994450384	9.584562035	8.140733359	6.251949673	7.681717031	11.65459962	4.02598087	5.202385868	6.43215473	6.851197721	8.513290701	5.347359927	3.827401442	8.10631338	7.160713647	7.151573509	4.38463488	6.890099308	3.636609138	5.457623735	3.60282525	13.72557357	4.625831666	6.935739691	3.276360581	6.4407657	4.175437088	6.480681162	4.616212531	6.938972582	3.349643432	14.70003783	6.197782333	4.80670568	7.433211126	4.115253093	7.816860761	6.594834829
chr1_173466996_173491199	11.93123282	9.455066275	8.398587321	8.220897218	10.42890288	9.946421391	11.37634209	10.14302832	11.36518732	7.945751371	9.987513398	10.49953653	11.00999071	6.764856433	8.785823883	9.891047929	12.50373136	8.373439106	6.802114937	5.763940023	9.379589873	7.683095125	5.650645838	10.30516176	9.715430879	9.675519463	8.63635302	9.113738203	8.483072395	10.20303059	8.990370752	7.929639242	11.03135329	7.952047142	7.891717336	10.91082955	9.679007019	8.621566388	8.241615637	8.244570238	9.97938438	6.085509968	9.624208527	9.275100142	8.460446821	9.044368498	7.016324723	9.727483376	9.675441765
chr1_173704941_173725567	6.418827554	3.92917627	3.835585467	4.200594172	4.75128688	4.506851873	3.890310998	5.747164471	5.693194117	3.455099233	6.437637962	6.011557468	6.044368707	3.755858213	3.330732666	5.104338828	6.945572811	2.782680347	4.066397458	4.331945769	5.190850103	4.24668634	3.043646526	4.331165484	4.863706122	3.657066462	4.436886857	5.860660238	4.571983571	4.294215488	5.041323645	3.284595052	7.991793044	5.126539695	3.024247588	4.12384919	6.07664354	4.701698834	5.914565944	3.520822167	5.578971184	2.730566558	5.120238963	5.608784933	3.38023229	4.507175	3.739227479	4.71186423	5.182966207
chr1_173904665_173931070	1.424644194	2.061739379	2.050818609	2.013784925	3.491207623	4.048764803	2.320927833	2.810563563	2.647709192	1.652154004	3.674134431	3.668309537	3.756281962	2.29156053	1.747000098	1.744959268	2.387625129	1.245527354	3.638278948	1.479780375	0.812596149	3.249594325	1.924889157	1.442283427	4.788008351	3.616179443	3.212495828	2.257530528	3.990415675	2.216061426	3.392790695	1.957936048	1.922149661	4.292473001	1.0755454	1.227089298	3.392990659	1.910198738	4.702482358	1.30149923	3.869485433	0.91599503	4.292733149	1.671423225	1.261248767	2.201002981	2.107953646	1.488129513	2.856634649
chr1_174265100_174285100	1.323835156	1.870095609	1.500265336	1.028331746	1.518546145	1.451906383	1.148945046	1.989602311	2.555601739	1.019529745	2.769044993	2.125345161	3.861798843	1.632128073	1.468850876	1.378029965	1.471629049	0.962920613	1.853904553	0.951491079	0.300448395	2.383094963	0.524923603	0.987803793	2.173193723	1.290225197	1.876563083	1.73789153	2.923616658	1.42989792	2.420678827	1.035857377	1.539338147	2.84994844	0.799154519	0.733643226	2.444636084	1.522617761	4.177880049	0.794509907	3.094399017	0.768591111	1.199744703	1.097286322	0.660954474	1.761727972	1.240426834	0.995151434	1.925407846
chr1_1748575_1788790	6.722815215	9.132584416	7.08095343	8.77276429	11.41639804	11.64611211	8.762170809	14.27476763	13.28222099	8.72100938	9.332770975	4.979770829	8.797313737	9.755548477	6.173065487	7.361024896	5.388651974	8.789303398	13.81326538	19.54879358	11.89217541	10.34815897	7.530311189	4.560439689	11.55378616	11.65530787	6.53031783	9.272531001	10.29556167	7.294309443	10.77960998	11.65648645	24.88603328	7.889157646	6.54849086	9.56394203	6.640393206	7.092173532	8.185804675	6.818283	9.995876826	4.352949422	11.16122499	13.23613226	11.56337603	10.492428	14.8291333	14.78337871	11.36871561
chr1_17570553_17590553	7.868870059	8.876083238	8.742548838	10.98541861	5.872000871	5.033251055	7.882710177	2.563791959	2.810649863	8.218635424	6.352373157	3.862055838	8.263984259	12.85959101	3.583444426	8.066313878	9.924166562	8.083386869	8.337472081	9.330384825	1.032220933	7.017434944	12.15563197	8.903716978	3.391004701	7.031687319	7.593985155	2.371082753	10.47619987	8.963723639	5.670687778	13.29323319	3.987975728	10.20184	3.54979734	4.497462359	2.796364592	3.109539391	7.174265803	3.712329539	6.814401023	2.90387364	10.92536573	3.738338676	7.888490779	7.161056791	10.25024914	4.651302455	5.484173288
chr1_176453171_176473175	1.018449601	1.975136507	1.281074605	1.058414785	1.538671546	2.425756378	1.841337866	1.562732993	1.594608796	1.449728939	3.767753386	3.773435282	4.182407653	2.372279641	1.569058339	1.44688815	2.317220215	1.443495159	2.87121832	1.119396226	0.270072045	3.87353652	0.535274016	0.785604242	3.196336856	1.567419747	2.571969521	1.042698095	4.236681051	1.719426404	3.059941397	1.539469933	1.308805373	3.97477264	0.978871096	0.645577712	4.178220027	3.926171185	6.776183941	1.593043033	4.671246137	1.627269589	1.685078979	1.330328371	1.01957574	2.007939972	1.927041063	1.11742959	2.308109077
chr1_177948419_177980213	2.45456762	2.450987639	2.426728179	3.060447589	1.869031955	2.630227072	2.328568276	1.705083744	1.750267806	2.152738309	4.137571168	4.266886861	4.066637608	3.670585239	2.032852404	1.879620122	4.443237507	1.844884561	4.407374204	3.783791541	0.65364372	4.517689473	2.949592228	2.043903633	3.319049508	2.65465622	2.984060275	1.658463436	5.911064395	2.257224582	3.076395711	3.755452969	3.094812315	4.54421243	1.348607757	1.3811468	3.656240846	2.558989303	6.618977862	1.53256381	4.864503695	1.12854884	2.402650649	1.708859778	1.477293362	2.650492964	2.400860764	1.433780016	2.738542518
chr1_178083572_178104104	10.41004322	9.418122868	9.618789532	9.265892921	9.546869175	10.24865998	10.50312005	8.312223848	5.946312305	8.731164943	7.723367279	11.92884334	8.570906984	5.664787786	3.399787042	11.64113979	12.65544423	7.336354219	6.570641227	6.963378638	9.570623406	9.49716186	5.175955003	10.64831469	7.695888942	11.81679032	8.663089918	6.896467268	7.362372727	9.114919628	5.057335456	7.768842817	11.75734875	7.170888076	5.798251752	8.374275245	10.69030673	6.55597168	6.734834576	5.075818474	8.584277631	6.498663492	9.054894746	6.679587131	7.146410461	6.361166222	6.065152442	8.966551379	7.243288628
chr1_179072070_179095798	11.37107311	8.144044423	8.964717548	9.479763229	16.56349351	15.5694427	11.49023324	19.34846004	18.20169072	8.336701635	12.35961596	12.51014884	10.14237628	7.520089042	9.304024867	13.6190493	11.35384203	7.321451508	9.911965909	8.880861498	8.007177237	8.612232894	6.803264016	11.25871102	10.07930047	7.886657682	12.52180874	17.34197676	9.716464284	10.68643431	11.84707478	11.20659597	11.77534396	8.726157647	5.829020527	7.82067081	11.95007884	9.88715513	9.586615889	7.139501071	9.432419169	6.20010289	15.25698586	12.0614033	8.187235749	12.15167391	7.030166334	10.89685631	11.23457301
chr1_179133044_179153089	1.525620561	4.008560996	3.488902951	3.518430634	5.624473966	4.455858219	3.713957679	5.27853467	6.809185827	4.883991707	6.904348294	12.52027754	4.119830474	3.344014787	5.61334417	9.712178138	3.622903682	4.038031075	3.911556542	2.605822866	1.604558878	7.873220038	2.559818138	2.132202676	5.126139145	6.363598929	4.448589286	5.058416148	5.551096978	5.808762324	4.698522008	3.256667077	9.407516517	4.980634425	2.892422793	5.652593251	9.438793167	11.30377861	7.065488778	3.395697277	4.948459844	7.525262368	4.816615984	5.066413751	3.169308765	4.301342424	2.40502551	4.847958508	4.562964024
chr1_179867772_179893985	22.42735463	13.4503782	13.61422361	13.51510789	14.57251537	11.73912765	14.08055075	13.64245022	16.74367083	10.66083163	13.89406647	14.88810977	11.64804059	10.01669376	13.51226307	14.09168019	22.23368095	12.28760575	9.977107588	12.84659613	13.23694744	11.46546023	7.656494003	14.59991753	13.86017567	18.74946123	12.8676927	15.50477028	11.08720553	14.0717769	11.92785817	11.42060742	18.70864617	10.38401133	10.74836137	16.24567461	15.77588783	11.16082767	9.327236731	11.74325097	11.51000061	7.406094962	14.35225762	15.11764361	12.31066592	11.15943885	11.28547547	15.60941224	12.63363322
chr1_182300208_182324061	5.868743532	4.493659225	3.725412633	3.929832346	2.525846106	3.344054593	2.891520575	4.811168466	3.996142278	2.00036778	5.44063736	5.643086937	9.27685109	4.478736949	1.764718572	2.154485974	2.227673591	1.203056116	4.543703687	4.663677665	3.3550529	3.231538411	0.40539674	0.491294422	7.43822782	1.94841358	7.437450293	4.571808887	6.380524823	3.150162194	3.198662368	1.967603204	11.53991574	4.953462218	5.169187531	2.753972639	4.892003887	5.232139774	4.805894656	7.324252914	4.113057549	4.095073381	5.51331844	4.265949582	2.141321426	4.262771907	2.7760909	1.954257279	3.242307267
chr1_182390667_182419194	8.794615784	7.929808727	6.808158595	5.998352472	4.969964596	5.989285476	6.401380602	4.847341978	4.812929547	7.547119612	6.701886328	8.608903939	7.869496724	5.796733967	4.564979344	6.231144692	14.05927855	6.225196545	5.182362168	8.836569559	15.78366316	5.290974729	2.876256193	7.292013805	6.501629425	5.994633219	7.416437629	3.672402588	7.368609593	7.221112306	5.556541455	7.153471191	12.93019123	6.671420333	6.404636754	7.157540986	7.964362461	5.731493974	6.925140527	7.317783036	7.125475528	7.494167017	6.075315891	4.451158867	5.972584719	5.598343908	6.401777807	6.16832316	6.111111948
chr1_18880891_18912724	12.59649564	9.456132654	11.14417873	14.43212686	6.718088812	6.848884708	6.914024757	6.370175257	8.275124313	10.04741201	7.420724278	5.520298083	7.259705496	6.779538888	7.113538319	7.76889428	3.742301955	8.280000716	7.509003304	7.23073689	4.393478081	6.72759987	14.56944243	10.47503684	6.093142918	6.29875429	6.168156048	5.62457972	6.488109591	10.78022508	7.859178957	13.41837039	4.222826881	9.398357946	6.364914099	4.300376139	4.625097096	5.806142255	8.347946293	4.517207389	7.878596387	4.548227898	3.792146631	5.825796323	7.37771243	6.082417474	6.310778554	6.392208959	6.892578957
chr1_19261269_19284194	2.603996524	2.534397571	1.716951625	2.36416828	2.523612682	3.634909496	2.251456857	1.863182179	2.265203747	2.827234287	2.840419949	2.354685933	4.940672876	4.113418268	1.82597299	2.542873691	1.164924949	5.890750169	5.34880484	10.44407406	2.735217986	3.768550914	5.209325337	0.901796507	5.858412499	2.031766436	3.338175383	1.474324657	4.393232346	2.109214023	3.158398756	1.943067356	6.174320131	4.211466978	1.598753899	0.701087846	1.917145348	1.890877542	5.044678162	1.602176427	3.543987377	0.846148956	8.109804653	1.932562874	1.976667537	3.140999757	2.525944749	2.276000254	2.643592586
chr1_192619085_192646147	1.656157242	2.098459885	1.545981202	1.637498097	1.228957804	1.391489451	2.300494076	0.999864107	3.636984378	1.229465533	3.333282213	2.366162448	3.744511574	2.102362626	1.435203864	1.962871724	1.39083752	1.010081945	2.188241481	0.915175988	0.308468658	3.135255019	0.529418857	0.577869082	2.831872285	0.909357306	2.000470668	1.442292665	2.967979011	1.583830912	3.15406044	0.990234714	2.66299835	3.164641628	2.012736909	1.401409441	2.85063081	1.87713594	4.76617531	3.098291283	3.422052056	0.85330491	1.191887905	1.616988071	1.289931582	2.523277134	1.655482139	1.507666069	2.759549944
chr1_193096057_193132535	12.00802902	10.2761599	9.314793929	10.72918517	8.927557727	8.438971605	7.529097575	8.540043532	9.953567926	8.445163821	10.89977061	12.73248107	9.973114794	7.765669804	9.190827128	12.48174264	13.76696451	9.488309432	8.702735919	7.497402331	11.05033562	10.42341272	6.996357927	10.32984319	11.98003754	8.607492417	9.871421566	10.03641671	8.966559094	9.616101602	9.108939886	8.64108594	20.3514624	8.124536045	6.243807623	11.16377787	11.17835235	9.511974188	8.646090547	7.755146896	10.06315498	5.214755021	11.74371869	9.73252858	7.285005322	9.801419395	7.178295385	10.8644068	9.540720686
chr1_196641754_196668537	2.501274551	2.501801274	2.154606438	1.767761193	1.965587095	1.91485936	1.290539023	1.336366601	1.964952001	3.243709505	3.374093489	2.618596953	5.524384882	2.364974782	2.644702552	7.930069388	1.402936365	1.734243829	2.079967637	1.894215989	0.383296661	3.860855725	0.717765366	1.210194479	5.840374863	4.832581919	2.589557913	1.573518391	3.175596473	2.786645405	3.039881629	1.463282619	9.09222284	2.964875022	1.633628128	1.690261797	3.11105767	2.247089301	5.401438021	1.697303821	4.39901614	0.910569297	1.255344057	1.556993215	1.984583455	3.309954951	2.523005394	1.656664869	3.240843642
chr1_196878014_196910318	1.688354775	1.713845297	1.505649795	1.076606593	0.459482334	1.878106136	0.948924358	1.102348533	1.610089053	1.306925549	2.806119437	2.474047104	4.967493387	1.996037759	1.431419408	1.594660517	1.24566333	1.12753797	2.08040551	0.857116573	0.457565849	2.816060623	0.459590426	0.636988546	2.834253603	1.196933877	1.891715589	1.119955654	2.962116624	0.870633435	2.599393824	1.176973823	1.330248561	2.995570292	0.78326909	0.676805141	2.832225891	1.32204255	4.487379334	1.252310248	3.751959348	0.749257708	3.700269514	1.321081472	0.972756221	1.912788654	1.664952873	0.851971249	2.548945766
chr1_196933738_196960191	1.092699175	1.677705899	1.287309429	0.926994157	1.381176527	1.753736001	0.601016457	1.421616834	1.714347668	1.165068487	3.100486366	2.916555535	4.115694585	1.91858641	1.2586369	1.399653967	1.057561135	1.033871051	2.05146637	0.7450573	0.750372229	2.455399469	0.363810991	0.421808122	2.651893516	0.981141678	2.12295825	1.024135484	2.424112932	1.228694278	2.161939244	1.106578457	1.317497581	3.149907484	0.808857665	0.398708224	2.626781797	1.559375891	4.622438749	1.28715098	3.655818549	0.601041643	3.077225937	0.857695306	0.870402904	2.033285109	1.648154739	0.934501109	2.042446566
chr1_196960495_196987559	1.229982593	1.965218377	1.616226718	1.249670311	1.220011091	1.515683896	0.772045267	1.113216279	1.621098672	1.340093275	3.209238463	2.563262449	4.908104186	2.050601061	1.873047444	1.526348692	1.416817579	1.137572277	2.000222341	0.775444357	0.614888133	3.124641305	0.430403233	0.491240641	2.261046472	1.257168873	2.387473548	1.035531897	3.034328095	1.6194991	2.5588918	1.193780206	1.502070403	3.328438051	0.764964579	0.635066565	2.432331018	1.459734648	5.211685256	0.995079356	4.06018064	0.682703158	2.005963123	1.414363106	1.002919554	2.255032616	1.554805367	0.974603757	2.201159666
chr1_197045823_197077260	1.356842978	1.728020965	1.53637952	1.182904073	1.156904574	1.507607426	0.664727743	1.218704279	1.74015519	1.310397609	3.051716034	2.454110333	5.306879258	2.236876665	1.604571388	1.461726424	1.718230834	1.176578749	2.18421009	0.818292045	0.209850307	2.785351857	0.448452163	0.422108784	2.425637221	1.356346802	2.473563993	1.068458456	2.826987902	1.665160655	2.7308752	1.176148652	1.550932051	3.179572074	0.74714527	0.545423448	2.480877172	1.333750839	4.832567928	0.997622271	3.522770545	0.628926766	1.540075999	1.128312152	0.801486646	1.548526189	1.661506351	0.856828649	2.304246181
chr1_197129307_197156694	7.20237275	4.488620822	5.471589175	4.324771847	5.435428733	4.188477867	3.177931113	6.576050652	7.217802459	3.030073686	6.251082805	6.77808983	6.979614444	3.973785473	7.283169713	9.934632125	5.376253799	3.15697968	3.839182622	2.328931812	2.947421647	4.985821238	2.175680644	3.755345662	4.247090322	3.80599178	5.969551175	7.106561323	4.135565339	5.614403515	5.631087171	3.065784595	6.971692641	4.934754804	3.665010254	3.547789432	6.873718575	5.045784211	6.279054711	4.120753725	4.93018463	3.237958953	4.736623599	3.7167374	3.803366736	4.820748904	2.98266423	3.477316947	5.313251385
chr1_198146994_198167121	20.46288593	10.5223211	11.30490925	14.82806689	13.76356416	11.81444066	11.00851106	15.88066228	16.93647617	11.5588165	13.72094122	16.18073259	11.23330094	9.266509336	16.20339555	21.88082036	17.18037996	9.372674125	7.998105633	14.3427847	13.14896938	9.536970051	12.35425116	14.14018248	12.03565601	14.16125748	12.76201892	15.85409968	12.35008924	11.22647951	11.66680559	10.35650814	16.74562676	8.916243363	9.947330707	12.88750954	14.06371792	12.28416336	9.38901723	10.39221947	10.93477286	8.535688454	12.30056403	12.91556001	10.57872453	11.1618236	8.050768916	13.64930564	14.89481154
chr1_200363814_200384688	2.456488669	5.830237643	3.520279706	2.317395294	7.048532752	5.65405985	5.146899358	3.228594496	5.006983673	2.463347104	6.425813054	8.342132072	8.394874995	3.216493221	2.04492386	4.74815822	7.770688075	1.741717497	5.068916562	3.252474068	6.201010888	8.687864084	1.406519872	2.083635094	9.389866422	2.553997848	11.70516417	2.407301254	4.057314127	2.69786846	4.316764419	2.692026717	18.2270174	4.42907723	3.073543986	1.712295652	5.024284989	5.1988879	6.54264795	5.598157114	5.678363394	2.338118695	10.39545962	6.809640519	2.914853679	9.17616894	4.311868163	4.877274798	4.761674812
chr1_200399992_200421814	7.321388474	5.925189192	6.340049926	5.934224102	10.88992958	9.39322319	7.342787482	11.51809537	10.99898291	3.784582324	8.147978416	9.24007794	12.01187592	5.253477101	5.871069323	6.987265276	9.712618359	4.074025399	7.725914104	6.636936236	12.81479318	12.01636377	2.995971375	5.646488918	14.86141861	4.764400431	11.08195569	11.10034971	6.60361105	5.900441997	7.522253934	4.541655057	21.74131395	5.09663204	5.232064117	5.705744782	7.275318887	5.438631285	7.778929402	8.311152894	7.715848943	3.209935124	11.3095979	15.23368208	8.304341284	11.16590566	10.41489221	12.78242181	7.821634193
chr1_202529840_202549840	1.165731527	3.505316458	1.842943346	1.996227013	2.113319571	1.438727588	4.159454912	2.139681306	2.495726164	2.030167373	6.033340521	5.470851227	4.091918872	2.613358357	7.634742741	11.68654782	4.134110148	1.54274081	3.572159237	5.964063587	3.677793477	2.635809631	0.755598512	2.995561648	8.103229114	6.129276981	3.181422641	2.820887214	3.70595177	3.045934425	4.285289437	2.821853844	7.157707163	3.180195226	4.878265636	3.361629715	4.320955739	3.164896203	4.409704904	14.40871892	4.497576323	3.227770015	5.219649878	6.020028571	2.302428617	4.333547175	1.915326226	4.825903091	4.04697102
chr1_204128919_204162044	4.64168796	6.285744649	5.736693505	4.821747223	8.843899155	9.210603061	6.837656567	9.313543347	8.030309267	5.268238239	8.363610725	12.40655323	10.80134273	5.305257495	5.410307557	5.616723747	5.082305322	9.620811239	8.81465198	4.27624187	4.613267752	8.431658471	10.58536089	6.486875275	5.473593347	16.38671138	10.29188379	8.28585157	6.61721111	5.864001731	5.545752867	9.876210168	4.62692216	6.851747907	5.048586212	4.620696178	8.405322583	4.66904215	7.382618543	5.526234317	6.911477697	8.42096113	14.26105021	4.017067442	5.420073024	5.095640115	5.22942998	6.780849866	4.843708168
chr1_205032937_205053212	7.596849013	11.42188678	6.267282069	4.636147412	2.055813185	2.928109961	2.256896189	1.661167423	2.740115373	1.414038583	4.475246212	7.549437636	4.68704693	2.232670296	2.280148586	2.490500601	1.772998746	1.351135558	5.344234737	1.050986175	0.539380483	4.295242952	1.451133998	0.869801479	4.058805507	2.221497965	3.082840278	1.171365501	4.633037976	2.166707162	4.138334869	3.192458285	2.039255417	6.707796584	1.078157252	1.712416302	3.065697427	2.137758537	6.958587952	1.028667928	5.168357861	0.92172105	2.434621342	1.977752504	1.34724655	2.549919022	2.714263196	1.607882684	3.367829544
chr1_205621893_205642011	13.03312338	10.17718731	9.381889267	8.318767182	9.839069241	7.70669358	8.078648701	7.926115083	12.71401549	8.087065754	13.00530538	13.17143866	8.820621497	8.729827085	7.956794588	8.146131101	17.93352103	10.0938881	8.370824282	9.905111171	9.438836596	8.140265969	8.264022352	8.356296032	9.412067345	12.19063178	8.748242246	9.056476356	11.14983741	9.087673615	11.44679368	10.6371757	11.51527217	7.838333274	9.376496952	10.23154681	14.63346595	10.32090078	7.607466046	13.52577417	7.242669154	8.236097924	6.934186727	12.7453959	7.621073151	8.681502193	7.629647845	11.09540506	9.862826671
chr1_20579086_20599097	0.528497501	3.083669894	1.433146829	1.24378906	4.246493686	4.043257383	4.120878996	2.294529495	2.501562789	1.866112047	3.172914412	2.409761804	3.105031479	3.334378843	1.659038639	2.176330378	1.298647888	5.450820815	4.490015092	2.045693127	1.036358079	6.174069145	0.777435714	0.855791997	2.692875626	1.768307846	1.312817099	1.573249672	3.965073096	1.510125302	3.105998441	2.802951527	1.720637	4.299888956	1.246624786	0.781271086	2.319310841	2.675875249	5.061643343	0.935103313	4.595480019	1.135540326	2.474904213	2.961088226	3.64676877	2.749417184	4.377549663	2.259086658	2.73838094
chr1_206929466_206980625	1.648209305	4.081920069	2.327138768	2.721676301	3.637606416	3.711618151	2.501979164	1.645031582	3.682788481	6.396902059	6.86227181	7.046233215	5.118145136	7.536611814	2.525268041	3.152868714	5.547145837	4.541461088	6.25144981	12.89506502	2.982020803	6.738374507	6.671760164	4.899048503	5.196068766	6.0869276	5.169060652	2.006615967	13.38770497	2.671013648	5.816896659	6.635741856	2.316873861	5.303935253	4.5427548	1.083576419	5.454196138	2.68780735	6.175515321	4.11180396	7.103608052	1.871294925	5.326391387	6.956603649	5.820533721	5.541714114	9.924733599	4.066829753	6.224421329
chr1_207078860_207114378	1.714545427	2.0921007	1.350543112	1.313939196	1.831301687	1.613169802	1.15063664	1.019074563	1.505625644	1.495987595	3.436431905	3.199828576	3.611311027	3.74468903	8.732358469	4.503948323	3.50384908	1.195063261	3.578235682	6.347047043	2.672328789	3.905717848	0.812916866	1.721674813	6.526076436	3.206088668	2.745810597	1.060163379	5.889214979	1.6816892	3.48439353	2.866208674	3.654410316	3.58205418	1.391919893	0.507501193	2.494811193	1.65108221	4.481767408	1.712632	5.138093623	0.929365309	3.91892768	5.710528534	3.830957612	4.240583095	5.103299924	2.956054031	3.762078867
chr1_209665283_209685412	2.034046823	4.894665849	3.828822791	1.990815113	4.118899153	3.47445314	2.752626401	1.796734273	2.878583981	3.628074385	5.213754773	4.330091529	4.74612619	4.379413967	4.685696133	4.800948122	3.240183958	4.789611419	4.543756332	5.726881931	2.529988194	6.59104522	4.15909311	5.077386957	4.552408808	5.866691111	2.910387029	2.456568196	6.274666041	3.835151322	5.234441576	14.24867447	2.228875541	5.103734107	2.731108656	3.306155416	4.262627528	2.372679409	7.373969058	2.760968313	7.000296453	1.00402379	6.890885512	3.063266931	4.978401029	5.85843812	4.338291276	3.657579532	4.028719027
chr1_209694846_209734125	1.911884648	3.139657181	2.11165398	2.099775034	2.173299552	1.642319167	1.657799732	1.082914965	2.548453918	1.737293132	4.080300034	4.158409057	4.641464256	2.421964164	1.974678859	2.08358704	10.04467379	1.075072046	3.598571845	1.499821331	0.79376847	3.373981167	0.555099703	1.917945571	2.80924752	1.886832453	2.53639389	1.851185577	3.681620862	1.983460981	3.791068239	5.620319923	1.622408927	4.392126902	2.268886713	0.805126786	3.41640083	2.356686268	5.295054341	1.31005153	3.741913279	1.356777593	2.126780786	1.603319995	1.598993471	2.838257001	2.096678712	1.461885352	3.015246506
chr1_209734373_209754373	2.915232834	6.976703975	3.167745352	3.426991588	7.959979125	6.728772203	4.467548	4.891803991	8.55566473	6.121334819	10.05899015	11.33646473	9.918846277	5.291307188	4.418663186	4.771727783	15.73172233	3.946087708	7.07991859	4.689733861	6.781797062	7.464151127	3.931919183	6.225524047	7.213493662	7.88915096	7.108329783	6.992232609	7.327172598	4.194586462	8.784499666	11.58183121	6.060552502	5.51091884	4.645645828	3.390782198	11.58294006	8.550941877	9.401650724	3.491866139	7.868388381	2.983062091	8.360451641	7.56641081	6.895815537	8.132231301	6.326340053	5.481459285	7.239340074
chr1_21101610_21123129	3.97156355	5.802065168	6.104801879	5.100447618	1.905642395	2.153045413	2.002977649	2.793844218	2.341163641	2.81246634	3.60114897	1.959860927	2.860374094	4.683145676	3.820606697	2.765622128	1.892549401	1.703947269	3.004773876	2.288691135	0.795099923	2.413629415	3.717363992	2.375342926	2.997959595	2.216521895	1.557371077	2.539135653	4.798806789	1.989217806	2.633319995	3.136995664	2.258173054	4.371291268	1.997806558	2.022137367	2.555897613	5.006153656	4.401549482	2.250437469	3.120336836	2.066652537	1.453495147	1.965535793	1.406235208	2.721366016	1.926095088	1.571475453	2.885672575
chr1_211569161_211593725	13.18613515	12.1648661	13.30156725	12.47000337	12.92720541	10.66452705	10.12480433	10.11899003	13.65399412	12.45047949	13.42720109	12.58075386	11.43975433	10.69778062	9.730241219	17.3208903	14.93139883	13.19925014	10.03280891	10.26256989	11.20008275	11.9087365	7.673985035	12.1745203	10.28960975	16.32966439	12.0634744	11.6446437	11.96864514	13.47323682	11.99363336	10.93774543	15.85840338	9.727971018	9.950906092	12.4841479	12.74645738	10.61124287	10.00481437	11.58961149	9.931073996	7.393629436	8.683863912	15.22478187	11.65995256	11.46068624	10.99896337	13.38379319	13.32283124
chr1_211629440_211654114	3.764021296	3.67129958	2.915095389	3.099618658	6.277227987	4.880413653	4.757009026	2.89623751	3.216658137	7.762623067	6.459496506	7.983138635	5.584332092	8.278153754	2.728560245	10.79123047	3.351649602	7.492797803	6.862523437	5.0818344	1.922027061	8.01031802	7.861313507	3.559774498	6.612177489	4.694718535	9.949520742	2.552680672	11.87305479	3.291764427	5.249121531	5.497884582	4.973356872	6.094185254	3.413673897	1.808898036	4.483404406	4.168673135	7.468832824	3.67969206	5.496930768	2.632097515	7.091298184	4.566327315	5.755480192	7.738419461	7.166438418	8.029657481	4.841482729
chr1_212216538_212248977	4.587460286	4.40204969	2.497024006	2.893039996	2.283086038	2.835585283	2.89663546	2.338397989	3.047576248	6.039896652	5.738815946	7.406503102	6.186595305	3.819733897	2.482753933	4.801848531	7.780682496	4.138821351	6.223882572	12.38411067	12.31318129	7.338980352	7.737751745	5.236806986	5.757100411	11.32312521	5.410864332	2.901239811	6.947838442	2.629650457	4.95224787	7.080614777	2.557747147	5.536011388	2.1680133	1.98672436	6.22084334	4.474163948	5.75600872	3.006588131	7.309162515	3.482821241	8.841509682	7.387071116	5.974060436	4.591127125	10.19365674	7.295768649	5.04585999
chr1_21335137_21355572	13.22857513	10.69888463	10.13407878	7.340429705	9.060006344	7.903939746	11.15598302	5.398978412	10.62700888	10.55964438	10.20943497	10.68471884	12.13181557	11.38344017	6.433795096	6.066962747	5.236898843	11.67576073	12.16246453	15.87642718	5.472187384	9.427975056	15.68796669	5.461487943	13.4873724	18.21932311	7.846391064	5.396380976	9.266126638	9.1601922	9.508176073	10.97157713	13.3473976	10.29653584	10.3220762	5.833599977	5.375956455	7.525905048	9.54652795	9.870320261	9.403708166	6.395012441	16.40202085	11.10994795	10.49196937	10.31474459	15.73100887	22.48176087	11.27019842
chr1_213916654_213936654	0.953669525	1.884839	1.950234495	1.585854471	1.254524696	1.656192667	1.046372215	0.901736971	1.556315865	1.53679713	3.178298027	3.349720306	4.166884165	2.569374741	1.642831015	1.562121985	3.191951621	1.290850124	2.815399281	1.243754755	0.210636886	3.601658123	1.281412725	0.412663023	3.157351918	3.526077983	1.573166747	0.78215623	3.263924268	1.761074421	3.519083979	2.211659724	1.083453342	4.23035003	0.993660261	0.61192276	2.941424099	2.096397198	4.99052655	1.12579073	4.697260774	1.55026104	1.431666181	1.505264673	2.054859252	2.216771404	3.202339264	2.957204562	2.84288721
chr1_213969385_213999718	15.17047738	9.431583127	11.01442081	12.76624901	6.913627601	7.186377551	6.139839895	2.654000169	2.74229001	3.017104834	4.745916512	6.761306707	5.062140339	7.64951929	4.670908689	5.469020395	13.81331416	2.39244393	3.34339187	1.740211536	2.645703451	4.537184502	2.138808932	2.96211529	10.73486282	5.660036673	3.572748817	1.947644921	5.513480917	7.391261111	4.390671973	7.50004826	2.169920797	8.919087286	3.744159789	10.90477885	5.992416399	5.162031967	6.019064321	4.16402376	4.784930827	2.317767181	15.11539799	1.611469666	3.656131001	3.760763709	5.117769566	4.196978025	3.60914907
chr1_216062465_216099139	1.672709668	1.787186525	1.569897063	1.077554917	1.444908601	2.022970631	1.134715951	0.893997709	1.557947362	1.390765316	3.037918694	3.009128341	4.73911683	2.451252059	1.681621427	1.403529978	1.244478464	1.165390854	2.223732148	0.986635249	0.413452212	3.187823584	0.457653685	0.461388001	2.476793258	1.175628666	1.683360729	0.922127712	3.151925534	1.611016651	2.857129932	1.419604746	1.22975711	3.67319027	0.753072556	0.432137838	2.760641099	1.424542265	5.460155732	1.063187333	4.361369594	1.640991927	1.251225584	1.023225129	1.106984265	1.763171564	2.061676011	0.975594579	2.35324949
chr1_219918557_219938651	5.557828218	2.259875783	2.663445621	1.93327446	2.682524589	4.019629648	1.990247678	2.442102624	2.341424796	1.218304978	3.454485477	4.187109662	4.73501484	2.703131415	1.696038205	1.87545148	4.261592736	1.018206378	3.012708859	1.04251902	0.347835158	3.464390371	0.494809526	0.826531789	2.758538593	1.397323964	2.252345113	1.834617948	3.80310801	2.607173968	3.089835339	2.005137109	1.544672633	4.305530678	1.483649772	0.837020514	3.261950674	2.084706843	6.231894356	1.292881765	4.112363055	1.286537286	2.66484291	1.198619941	1.047386223	3.093766067	2.205482143	1.240930886	2.542088248
chr1_219948647_219979247	1.68717537	1.84155786	1.642862813	1.5730786	1.464353611	1.687654215	0.971790421	1.53961462	2.00388314	1.058821163	2.961715113	2.788155065	4.010893876	2.241263706	2.087408251	1.301703783	1.444332731	1.253453129	2.26472418	0.955779499	0.66732606	2.690034329	0.534209567	0.677267881	3.034315501	1.406944999	2.187290309	1.518272136	3.630484993	1.59643268	2.610975637	1.348574979	1.7561723	3.443691453	0.898779314	0.671619891	2.439313045	1.468838363	5.00350526	0.944186303	3.603643906	1.136673648	1.634708973	1.34988779	0.974454719	1.845018945	1.736733892	1.03821764	2.489259053
chr1_220738225_220766278	5.600196947	3.487101875	3.599746591	1.214639183	3.829162118	4.25733502	3.098594243	1.367312996	2.299504747	4.309523854	5.519047584	5.56549266	5.278704507	4.3038702	2.058853167	3.1326999	10.60897975	5.217882655	3.877687867	4.051192704	5.145627624	4.921052199	4.863388651	10.07198706	4.818700308	4.303806274	5.454089025	1.237232202	6.79651405	4.171941086	5.823597144	6.884017436	6.320288635	5.42205454	3.036073706	3.058849016	4.919743894	3.801078429	6.822849792	2.473743443	7.698069202	3.808361096	3.485600983	5.602709243	4.864025449	6.226062262	4.452981348	5.506764966	5.387563408
chr1_220769962_220807762	6.043455295	3.553158745	3.820549568	3.651146009	4.69211418	6.277494231	3.939787184	2.473552593	3.286309026	2.793946962	6.669494439	6.371353749	8.200366705	4.61544604	2.642738972	2.474013582	4.214144577	4.331696646	3.889827892	4.516864409	5.985704476	4.57147212	3.2445582	2.739861275	7.477615961	6.106743774	4.768994156	2.626604992	7.990585763	3.230299439	5.393836974	3.878472696	7.317929787	5.654616648	2.885927297	3.286241509	9.021382657	4.113235503	6.091935983	2.878457824	6.904447499	4.201604788	5.939463832	4.639403275	5.042713735	6.553006585	4.716239561	5.73029516	5.726488381
chr1_220815620_220839255	1.535057407	2.342888869	1.855003826	1.590578723	2.488732771	3.657984599	3.221689224	1.409737676	2.074473052	1.02083554	4.020173496	3.807639731	4.135126733	3.118042179	2.445531667	2.238872605	1.400227229	1.795985678	3.008891841	1.11678507	0.401878322	3.258321967	0.569047058	0.490436918	2.536494698	1.469823024	2.48182095	1.400594455	3.820254075	1.888916936	3.436029489	1.385521179	1.703453341	4.291820961	1.567060301	0.698418107	3.499509562	2.670994077	5.362858123	1.4327171	3.783597262	4.480295703	1.681452822	1.467806251	1.31889441	2.730268348	2.045612978	1.451971311	2.680483284
chr1_220869201_220891069	9.740268984	8.730824729	6.705677664	9.371407608	11.73265359	10.71727892	10.88976371	4.361099611	5.732617964	7.572405949	8.667847026	6.070657931	5.861608761	5.955692012	8.655003487	11.88293603	5.531766371	8.017211491	5.818252329	2.068776377	3.007587299	5.946950423	1.676791152	3.745142588	4.781306436	2.793385844	4.74929916	4.876808577	5.823455633	8.461658348	8.779793772	4.622692028	3.472357868	7.234947649	2.9772035	6.80332376	6.939069323	5.611418762	8.432273924	2.493359467	8.218407816	2.443665655	4.997187655	3.646310666	5.224111478	6.618339521	4.760504431	4.132552402	8.725937418
chr1_222538104_222558104	1.483599502	2.237860086	3.505814474	4.695874751	2.839124082	3.487213505	2.315362632	2.483116414	2.283525977	1.156022149	4.390765822	4.342236623	5.300079187	2.271545557	1.813244166	4.807214684	1.448742647	1.269686448	9.399259052	1.753543493	10.46026409	4.172743462	0.61408271	0.85655278	8.846621715	2.685939225	3.170372642	2.421186421	3.63353899	2.81490682	3.37283982	1.351034399	2.679515262	5.044105651	1.049983711	1.295313323	3.40530009	1.907823279	6.339384278	1.172492807	4.454282194	1.498446155	4.917397796	2.91008474	1.159199055	3.694227761	2.088084361	1.931559222	3.597228691
chr1_225793148_225838843	8.382376695	5.810720737	5.059716282	5.770835824	6.555968562	5.673343729	5.752738547	5.597620725	5.029618621	5.385799993	8.202836332	6.669137251	7.32517923	4.98154267	6.570164398	8.418693569	4.17234923	5.397258202	9.286406515	5.78274567	12.68144694	7.730353719	10.23915124	6.126666617	11.8447289	7.75927072	5.17407342	4.478085489	7.023435945	5.00082297	5.507897293	6.493566934	8.44981456	6.338389409	5.605962445	3.715675673	7.52451382	7.605606807	5.887137801	8.558547957	6.740443717	5.85822578	16.22510925	8.712530183	7.0171306	9.08705385	10.65245995	6.909185684	6.270915737
chr1_226532729_226558800	12.85766976	4.130642389	4.403524798	8.190495367	5.463328394	5.271101864	3.977065998	3.355446486	3.07716585	2.820567032	5.457570312	5.345163453	5.535276506	3.830431853	2.636813433	3.364624357	2.97802072	5.300009642	6.120885214	1.757702299	8.493768685	4.311666335	6.147265137	21.06083081	15.15503605	1.964897836	4.879248684	3.129232921	4.318213811	2.798890734	3.979542868	9.940638938	3.95300898	5.895044296	2.977296296	2.227470666	4.12347979	3.315471145	6.332874945	1.845035866	5.062495132	3.837183065	23.6960651	6.152846683	2.91372202	7.41270136	3.964918475	4.178714317	3.571435554
chr1_226930286_226950379	21.23635428	15.12950951	15.43832818	17.24016796	13.1165702	12.170085	11.8076745	13.29069561	16.48844309	10.96631839	13.98114296	14.5004928	13.48896208	11.02334605	11.27382611	10.8110639	18.38902814	15.46807612	11.32267917	13.44169172	14.25009282	12.12446138	9.334814431	15.29778273	14.050608	12.94866235	13.33629649	13.62187086	12.10383586	13.35634163	13.19860301	13.73110317	13.63119249	10.63122119	8.611491559	12.78260696	14.09876935	11.11851293	10.11102524	9.905281977	10.87991813	15.28395957	16.1080623	16.55199043	11.78939831	11.99737467	9.554329876	15.44914779	13.71245363
chr1_227308474_227328492	14.43916486	9.068671356	9.054271609	8.366809554	7.105331179	8.504596592	7.049157191	9.266831979	5.769183378	4.743721908	8.390179564	8.347098738	7.157147108	6.33696302	3.609595607	9.572983347	5.833080557	4.932731343	5.708196202	18.181992	14.7393182	9.805296711	6.74110785	12.18036419	6.615735825	8.532366656	8.373221546	7.946192607	10.95116558	7.034078363	5.070934354	7.594229327	13.19203037	7.354481151	6.283349229	9.70437908	9.757859729	7.856312192	6.524410289	4.438511676	6.485305508	13.47326087	3.642038479	8.349388391	8.33247041	5.381561452	4.233667608	8.980223711	7.087979934
chr1_228636158_228662436	1.95700771	1.741488174	2.814950161	1.512222051	3.888359506	3.075263872	3.45833737	1.199176557	1.788458437	1.910254162	2.802219606	3.733704462	1.445394707	1.833407321	1.852900322	3.56783336	1.442286191	2.116574001	3.711414475	2.771992409	2.72586323	4.449736417	1.758809722	1.884285839	3.560860297	2.536789255	3.558401111	0.888733897	1.875908449	1.744347167	1.542474072	1.473749594	2.847813241	1.989771631	3.194421692	1.995635221	3.239711033	2.165925904	2.326394414	3.093307073	1.630629221	5.699688802	2.795459109	2.296132026	1.645919304	1.602059767	1.665945485	1.658029988	1.31460672
chr1_229882002_229902046	5.811006302	2.906632632	1.925020977	3.418163281	1.036359174	2.060138765	1.102633537	2.153775486	1.618144103	1.044742058	3.989116074	4.941460848	4.692700687	2.169291021	1.405264008	1.121855696	3.088043129	1.043842212	3.595033058	0.840872284	1.655106748	3.272854004	0.389333125	0.447677592	4.688129833	1.310702327	3.26760289	0.950147573	3.339490778	1.98209874	3.16739972	1.293959709	3.517567298	4.541514393	1.060239462	5.439936467	2.319968885	1.828248581	7.283085377	1.125239099	4.083697648	1.028851296	3.493540483	1.265350548	1.127806172	2.21728995	1.789982411	1.228761955	2.13103185
chr1_230632481_230652567	11.83568498	7.273384623	6.02865614	7.158334559	7.622188925	7.770189793	6.549520198	8.881961177	8.582285294	5.976252344	8.261394375	8.32275525	7.065188364	4.988521271	4.453586138	5.320920909	9.460196759	5.253811181	6.735286729	5.884503657	9.672131041	9.077549909	3.52062924	6.695114031	6.960023116	7.488521353	5.808266543	7.708832671	6.996791887	6.556067649	7.417887059	5.843107142	10.26209287	6.528856754	4.193208965	6.027957585	9.330368824	5.681400846	7.803453198	3.891748863	7.388114771	6.761141748	6.828105175	6.957762277	5.042711149	5.993391044	5.234304098	6.478110456	6.9425405
chr1_230686888_230724645	12.77740267	4.795284404	5.239400538	6.508745838	2.512566727	3.107621536	2.316546943	1.900725999	2.079497206	2.591241051	4.977863596	5.708416783	5.29535492	5.01217459	1.990867364	1.852817137	9.209642692	3.859194895	6.010308983	3.473805546	5.68935477	5.623103674	4.945623723	3.231407438	5.226291446	2.63571185	3.124989194	1.700084767	5.4439104	4.509004215	3.752849364	3.157422267	3.675532056	7.491804224	1.766718335	3.333812626	4.590930155	2.269653597	6.642380532	1.80208803	5.151893793	3.939778213	5.408688452	2.568090086	2.040569703	3.811332853	3.591078339	2.398786182	3.055777729
chr1_231215922_231251216	4.968628737	4.222827216	4.626570754	4.301055953	3.72567269	3.479235486	3.040580692	4.308714156	4.739427175	2.920227147	5.809615919	6.986392048	5.976140534	7.771608002	3.298651292	4.200877657	4.675636519	3.175791939	5.173955184	9.06542359	3.945746953	5.209461887	2.895236308	4.951515337	6.55869862	4.503103409	4.360889717	4.709030859	8.387061722	3.894288465	4.851817368	3.511823224	9.634608329	5.370732321	3.360740684	3.305671472	7.119793099	4.791508965	6.219819269	3.321419526	5.173123623	6.954072613	5.839556323	4.662798163	3.921832864	4.561924408	4.086959208	5.415429522	4.931143471
chr1_231410343_231432287	12.04098276	9.421534952	9.020843428	7.320031088	8.455561563	7.918316812	7.955475103	9.807726421	10.78805218	10.89530866	11.4791945	10.59365774	9.751018033	7.67162729	11.05771582	16.71350527	14.88609088	11.74559044	6.757098316	10.66923944	13.45016245	7.475380471	9.738147978	13.71440899	10.60654321	8.444027382	9.313691236	11.15972872	9.369922702	8.933869733	8.973577557	11.83793637	21.29633988	8.447838753	8.09104315	11.83215525	11.61582342	10.55569917	8.09001691	10.87316933	8.769795492	12.40392807	11.49011555	11.28271306	7.476352114	8.446717501	6.69783884	9.661352553	9.669754296
chr1_234521338_234549054	19.48936983	14.63214465	13.58647455	13.79733512	6.727242244	3.654481019	10.0977378	3.152086062	4.680509848	15.40288987	9.96089916	16.30721933	11.30311368	9.782012117	9.08929823	12.4671258	8.151315632	15.08811529	6.67261297	6.435499601	12.61182242	6.040851626	4.59595644	15.71421759	9.144464821	19.72685678	14.02232575	3.467975207	10.67238723	12.29639353	8.707051802	10.59495201	9.415373215	10.28158368	12.9145713	9.954164522	10.24033998	13.08669952	7.804727719	13.17000602	9.062316262	18.798141	6.530231958	7.312119444	9.906812548	6.935373008	10.18555713	11.30559716	9.418009212
chr1_234619311_234656289	2.161068362	3.443048766	2.758364596	2.140789447	3.905298487	3.489132457	3.728789884	1.222427334	2.40823898	7.458067182	4.326861258	6.298595614	5.948385811	6.534664172	3.318846226	4.45073744	8.068362884	5.492576188	4.86218198	9.839169081	8.250794688	5.168894909	6.155491188	6.774971389	7.379453742	5.396505841	7.187748101	1.176745496	9.139108563	2.632969472	4.738456332	6.712038289	4.172772777	4.471804233	3.594355716	3.083180126	4.155180869	3.734853106	5.192470242	5.369879352	4.957242776	4.454553259	8.473941736	7.45251268	4.823024125	4.453157294	6.951146938	5.265946607	4.425620639
chr1_234699383_234735398	17.92824466	14.24115315	12.57181955	12.59126432	8.644679005	6.783654023	11.74910994	5.611426618	5.805958116	12.45584122	9.660732998	12.39068368	13.03510029	12.22245077	16.64964259	11.73230211	13.52963825	22.36947792	15.12632445	14.11202261	14.09150254	10.43807858	8.03365971	12.98487493	13.40267286	18.62181232	12.7246968	5.197331933	14.9563627	11.00847516	9.963648112	12.72781637	9.499443728	10.16618665	10.68464861	15.38827127	10.22752749	12.22364791	7.367844009	14.14027314	9.723087187	11.49145361	13.51236547	11.78404566	11.55598673	8.184621371	13.36519744	16.07755412	11.13556526
chr1_23470179_23494568	7.104561625	6.962198293	9.470055442	12.2717203	8.676456458	9.818294208	10.67747498	12.06578534	9.489000738	7.637461068	5.66482245	6.685134159	7.328282281	5.61759607	10.79049946	12.09606699	2.104058645	4.731101655	7.976904852	10.22804732	5.969961138	6.501242913	5.633271367	6.151576624	5.956462036	7.563714451	6.418976524	8.243760898	5.721010578	8.330397569	7.669266707	12.84217267	4.439692263	7.752563763	6.271958213	3.655471987	4.089119585	5.823199154	7.177026206	5.83522471	8.119551113	4.137990593	4.171569382	6.375877153	7.497806982	6.439564322	8.03784786	10.20968891	7.019597124
chr1_236050677_236075109	16.02586326	4.631695429	4.900475853	4.045106304	5.974002642	8.050547181	7.332616274	5.94549306	3.485833451	4.193022761	4.081154397	6.016247502	5.89842552	4.395641476	2.304931085	4.413638911	2.152025829	6.83752918	3.954844533	1.19619588	2.840029761	4.914199832	8.786690006	8.221131699	4.84283315	5.480858673	3.523671869	4.448210914	3.741542199	4.033193576	4.021831715	8.754836175	2.615666036	6.423638148	2.169035787	3.379677442	4.366480443	3.799149069	6.437932622	6.746776559	4.546066474	5.391846404	5.29462054	3.22379901	1.873000171	3.568618394	2.305161578	6.644257557	3.429709914
chr1_23733448_23754034	5.638759873	7.641664963	6.255952702	7.824527637	7.154076823	7.362279303	6.023453977	6.531290466	7.88679544	5.726066973	5.734502152	5.151661375	4.736238408	5.564220601	4.690102795	7.677334005	3.761980971	4.274814105	5.656544465	8.565857312	3.939379549	4.827623491	5.449488448	3.924694807	5.96509587	7.198050061	4.009555443	6.143769191	4.959167122	5.174810971	6.197998255	5.81337352	6.1185046	5.521616368	5.454669861	3.440640948	4.225396137	4.716813973	6.205592982	4.364565585	5.946166221	3.72140805	3.233148746	5.580159604	6.169402741	4.609808661	6.600963076	6.609024428	7.747567013
chr1_241509694_241542405	11.13001909	6.773089572	6.899246749	6.252851373	5.91554832	5.121004555	3.715354605	5.622450432	7.673538604	7.109690251	8.229619572	7.811587514	9.270146444	5.177276997	5.609715057	7.43946189	9.330440738	6.029421889	5.237582357	4.603542519	6.281571189	6.802046504	5.770360667	6.45055889	7.237994537	5.826112504	7.836204803	6.615895724	5.635614387	7.741492918	7.888377423	5.991605235	14.43821079	6.284455777	5.763930914	6.30662747	7.895441896	6.205762375	7.631167244	6.402875304	7.23849811	6.106050413	8.0489692	7.920778809	5.438692539	7.227114861	5.085966981	6.104199337	8.384014732
chr1_241629249_241650555	9.067010132	6.119683527	6.472672596	5.097416272	9.349693556	7.901680145	6.552557378	6.634462993	10.98274569	7.926270803	9.031564323	10.24784931	10.00348458	7.440086637	5.282186035	9.552337556	10.47685402	6.553458607	8.446128141	7.478613054	21.91894583	8.376320538	4.552071247	6.498569389	18.39390419	7.864551792	9.430032149	8.073989123	9.035285435	6.08156467	9.172085343	6.858579577	24.95539433	7.286479749	6.715781803	5.697312559	9.398323783	7.189073365	8.114044271	6.786068564	8.812418846	6.50103632	14.70690173	8.659561032	6.749562683	9.174335514	6.44916947	9.823705318	9.803006646
chr1_26057630_26078436	0.495622848	2.874685571	1.321382625	1.211284019	2.124698582	3.834177908	3.063410482	3.108055933	3.181737332	3.291572943	3.209225946	3.096758103	3.426342396	4.531025554	1.882664905	1.812699067	4.72333283	5.342686606	4.443311335	2.61726067	4.231038459	3.658768739	2.397537381	9.112182084	2.541087132	9.777458336	2.495756553	2.399530112	5.120215827	1.262816417	3.32795428	8.281696866	1.264860319	4.372228368	1.456412365	0.394075831	1.64274169	1.628810522	5.358800103	1.656151295	3.97258315	0.662660998	1.290409049	1.423764515	1.651635302	2.466970162	2.436123681	1.528326113	2.95660393
chr1_26890238_26932142	5.988546677	7.950181825	6.047956526	8.263415254	7.069187443	7.701524129	6.58376914	5.70860897	7.971838291	6.346247765	7.037755124	6.177466873	6.131088246	8.814980689	6.26018049	7.683062655	6.332159276	5.76806949	7.846615757	16.05788074	6.230141094	7.170820189	6.547970697	3.222667244	6.834167888	10.6340703	5.428863417	6.099129706	8.02233476	6.661366255	7.413344813	7.593091427	7.738095931	6.278617272	5.402286488	3.948051941	4.332023004	4.805291572	7.053688479	5.024620717	8.138265018	2.751734069	5.869166316	8.052780235	10.97558102	7.750626736	10.01905237	11.15907231	7.777857861
chr1_27949588_27970262	4.510314878	8.460304953	6.062558886	3.852771239	9.813131071	10.04407901	8.540219382	6.934394979	8.559307551	7.563927376	8.070093891	7.850045526	6.357717434	6.936312799	7.677200903	9.610189403	5.872042945	5.95907121	9.46337655	14.74198933	11.37224341	7.703332838	5.230212049	2.580560157	8.545151354	8.536950975	5.87596182	6.726557438	7.292728859	5.637723195	8.150647007	7.340351868	7.340388692	7.963016217	5.146899987	3.121085391	5.202319896	5.900946111	7.743767225	4.394360912	7.954057546	5.107540994	6.720004808	9.211753025	8.278182884	7.875376854	7.912144961	9.761660902	8.205765894
chr1_31399565_31423813	1.28166256	3.531184794	3.330560486	9.742834031	4.48343481	5.678045966	6.215484853	2.461606955	4.350652424	7.610981843	6.712061435	7.712550554	5.710361302	6.309704517	2.664092017	4.614085264	6.064276917	8.787497153	7.083572015	14.36541466	5.631960021	7.359531623	5.760358508	3.8184198	7.233312238	6.550074832	6.813075803	2.188987066	7.152657085	2.807256455	5.497119448	10.49472499	5.524156118	6.694381784	4.588655391	2.017516528	4.509006221	5.927055922	6.730001084	4.257392696	5.674318468	5.905947742	3.2767757	5.39594886	7.00458559	4.864988087	8.872150096	10.0191932	6.09436952
chr1_33325256_33360352	8.353749729	17.2886152	17.24480625	17.04304727	5.732339133	5.683005548	7.99035287	3.364025527	6.751857244	15.91123807	7.314291964	7.478260888	9.051612301	8.45112892	9.696335721	9.058440155	5.557843515	15.14882001	8.922154552	13.5301883	6.641585892	10.82994353	15.06021862	9.757768893	8.599472924	10.94375952	8.028759855	5.192825899	7.544897633	15.59666515	9.155166464	16.37047953	10.05595883	13.1909657	8.508985378	17.5249271	6.163943079	5.741835355	8.576495667	7.983154576	10.50211521	3.926608475	7.032441129	8.318891488	13.22414217	9.50795265	12.83969882	13.68822523	9.734565977
chr1_37503520_37524766	4.913118569	5.922654791	4.474301366	4.856074599	7.003449006	7.057893031	5.424342377	4.487412287	6.235064409	4.914365486	5.48944261	5.272197968	6.125568406	5.07717647	5.319550711	5.544389758	3.497498495	4.157273788	6.18401301	6.471767328	3.172355056	4.863542504	2.46298001	3.058454224	5.395307603	6.794399224	4.904217194	4.820078608	4.668931399	4.694480152	6.3614535	5.284032814	5.416459506	5.336350709	4.345320179	5.973808425	3.451293561	3.31004956	5.867455197	4.727665264	5.318873629	2.65056235	3.001221613	6.823142398	5.695685503	5.233964736	6.111265195	8.035684019	6.601033336
chr1_38981276_39001496	9.177062093	10.90915227	9.837450597	9.772264464	17.63131274	14.44929535	11.15518759	10.13511492	10.18215911	7.31492712	8.267458443	6.705100575	6.411228056	8.108381414	7.799959631	7.86573499	6.770810539	8.014430545	7.590190409	10.07468931	6.809790069	8.771434876	4.568859468	5.132269729	6.998101956	10.32764971	6.571570286	9.214783607	7.37181759	9.187448639	9.240239912	9.118240798	9.681156818	7.910311123	6.990305062	11.45444103	4.765421965	5.753512763	7.715567436	11.12152253	7.886145394	5.141584416	5.060099384	10.52322288	8.03955697	7.931915108	8.347259421	11.03622327	9.11816475
chr1_39548707_39586790	3.64309454	6.380825597	5.155708193	5.309622295	6.375086116	7.393010665	5.184408619	3.789404782	5.313446051	7.557510028	5.86009367	4.735074228	4.053530364	5.638721753	4.098266148	4.852147036	3.632558637	4.269080212	6.472353826	6.781707313	2.593018651	5.355056877	3.291087529	2.79030644	5.232193059	6.114626975	3.402006574	4.312005215	5.323515546	5.423690164	6.167179197	5.80742798	3.978548265	5.58202636	2.991190853	4.908638364	3.710791526	3.245750684	6.70481813	4.883397138	5.183010867	2.635066034	3.150576234	5.462452032	5.426734763	4.716748881	5.223678942	4.923566733	5.52167689
chr1_40383345_40406800	1.67651093	9.730873844	9.743042978	9.015991598	7.192367239	2.648029948	2.777570566	3.215278274	18.22671439	14.502057	10.78594126	5.605850657	5.548888436	6.592533474	7.160819945	5.053253389	5.427010583	5.229260778	6.367048976	5.368231069	2.479022095	7.410169632	1.085101935	2.838957477	9.797149479	6.334578933	3.530841348	9.119612772	4.460308906	8.282466079	17.21013435	7.064700029	9.501420903	5.579401578	3.847724247	3.78179453	4.985497311	3.355583164	9.28266139	4.963852152	9.477606787	2.188380643	2.954244536	8.313551882	12.80409863	11.023855	6.360254046	7.830856906	17.41169547
chr1_40521573_40551314	2.267293142	3.652252623	3.15949307	3.146643306	3.779634358	4.111594765	2.891032954	3.456822297	3.951505457	3.301283502	3.418133389	3.414770877	3.179457175	2.680595808	2.689025703	3.536013709	3.59231068	2.389688092	3.935029437	2.67374865	1.662569935	3.767599598	3.508136103	2.667361533	2.984392499	2.859740514	2.390089043	3.509437085	3.045512445	2.803843369	3.539155241	3.473628658	2.99461448	3.722073192	2.4893925	3.116436243	2.432191711	2.543599998	4.471418256	3.531518815	3.773217074	1.712857254	1.722262709	3.977759125	2.483142829	3.674397149	2.937287153	3.266865152	3.450399871
chr1_40724848_40778730	2.080450645	3.534521165	2.629714003	3.596172796	3.294468289	3.913832675	2.780834785	2.938093471	3.35204216	2.491507572	3.505771849	2.824760841	3.328122645	3.321158797	2.466167688	2.564851266	2.531204572	2.181574615	3.901631883	3.094427053	1.310595577	3.481262295	4.371355432	2.76926635	3.512770804	3.302858873	2.857359379	2.683846352	3.567251295	2.500935952	4.034309069	3.528791631	1.721528627	4.166624488	2.029458249	1.6090232	2.060323412	1.83903965	4.862925988	2.640118358	4.537894026	1.198121089	1.350136198	2.58897495	2.457513174	2.762218564	2.512238007	3.464790669	3.74481699
chr1_41231772_41252575	3.848288786	5.27926916	4.835504575	5.508553961	5.26214904	4.97663736	6.053275344	2.462220752	3.99891924	5.324920719	5.098652261	4.916538102	5.136688625	4.859956753	5.10494311	5.711794746	3.29472844	6.877805545	4.800751332	6.443328011	3.325543619	3.771866577	4.263054243	5.523196738	5.148892238	5.534540133	5.704514642	2.78320752	4.135947904	5.600833178	5.221309357	6.774948835	5.155612088	4.830134682	3.343670737	5.40691162	2.801842127	3.217437174	5.876505429	4.476187995	4.997622827	2.702316256	3.327542877	3.587536563	3.867794487	4.879009104	4.430282664	6.220119864	4.742924206
chr1_42143410_42163410	0.952722282	2.694974919	1.650585314	1.643920145	2.941309874	4.149169169	3.243474716	1.754251895	2.46184267	2.30976586	4.452528781	4.598749562	4.2099385	5.588966835	2.854954958	2.222555789	7.742951737	3.285478031	5.842317629	6.034030252	2.121213741	5.053611046	2.720961421	0.741383736	4.700831178	6.968874798	3.994026038	1.475449757	7.493080991	2.28001152	4.759475561	3.576327326	2.857993516	5.449152746	3.603770385	1.723533943	2.646744742	2.919425334	6.197493616	5.859940545	6.011553902	1.721720088	2.626274042	3.019562011	4.88987214	3.326196803	6.748577803	4.656735276	4.95592745
chr1_42806804_42839915	3.864398233	7.249177184	4.817577118	5.57806551	6.875878707	6.309690049	5.973501516	5.849759118	5.961904682	6.443961859	5.778609368	4.843219538	4.3209162	4.238125211	4.6614246	5.778586533	4.371597488	4.516073679	5.626510033	4.121202418	3.70695062	4.403115443	4.030968569	3.807673675	5.071563587	4.654599199	3.451748555	5.271631837	3.875417826	5.266072181	6.301414691	6.260324707	4.463922283	5.686558879	4.732099529	6.353878236	3.532249958	3.964790636	6.053606821	5.186803069	6.033934469	2.169262339	3.537212557	4.815228445	4.897138459	5.183858744	4.945512358	6.003322422	5.946629791
chr1_43275581_43295617	1.123992868	6.447293168	3.002822505	2.293808243	6.401072158	7.000434471	5.820466248	1.9352999	3.557184626	6.465576177	5.467211832	6.133509795	5.85226299	9.151991	1.789568892	2.625535052	6.262701099	8.254798281	9.305575577	14.06207904	6.617860948	6.084748752	10.13109523	2.467187353	7.356156795	16.40089253	5.204361156	1.891844913	8.447737079	2.103242047	4.85517528	11.43259755	4.921666288	6.408992969	3.178676782	2.611220979	3.254393808	3.853012408	6.589346041	5.186328727	7.466232552	2.744898328	8.975006123	6.034138952	5.75032544	5.665656752	7.798333229	6.422431335	5.691355661
chr1_44395194_44418702	8.294137547	9.83041714	5.755706273	5.822367606	4.835446355	5.363404053	5.645839285	1.735209527	2.65456587	2.432479251	5.478245906	3.278802811	3.443733384	2.321333095	1.910558351	3.788343019	2.333120334	3.807998432	3.720584563	2.674343579	1.868160332	3.597057124	1.882380238	1.181115377	2.979278649	2.288668194	1.925849805	1.140582393	2.610460631	6.459463846	3.600357101	3.598586076	1.730708971	6.304111374	3.339444156	8.829705242	3.801696978	5.191180805	5.195198133	2.001956021	3.934736297	2.100348352	2.629555789	1.790031835	2.288468725	2.142449391	2.56442829	2.528174663	3.358315152
chr1_44664402_44699834	10.91347771	12.00180559	10.02708788	6.888305425	12.9414483	13.78190246	11.02818752	11.14642368	11.74240282	9.493524408	9.695442996	9.562058118	7.586180209	10.23546084	8.802169534	9.810120834	9.073224808	10.15183255	13.2202175	11.36521475	8.661103642	11.80503659	6.535425153	5.270063231	9.012316262	11.32374241	7.918938979	8.885055009	8.490639594	11.98422123	10.17080325	11.41328696	8.782914947	8.982696572	8.643280047	14.2448934	6.331354891	7.323905663	9.046105133	12.88753638	10.39571946	4.201206782	8.115705774	10.64921254	14.31864669	10.12809668	12.41152845	11.76497383	10.40109677
chr1_45488625_45519433	11.52020801	13.56924295	11.90456884	7.696422978	19.39593321	22.0987547	13.73875895	16.94167152	19.80238791	10.96113804	12.61211719	10.62968097	9.135196759	9.844256931	10.86453604	9.799503793	10.07155332	9.567819744	11.69677905	12.96719452	8.158927876	9.630416059	11.20574945	7.490127164	10.09019108	14.13647028	10.79350588	16.14886757	9.275947091	9.782269406	12.15224764	10.38160305	9.921128933	8.932143122	13.19735326	11.40124356	7.518803225	11.64157232	10.26555558	15.97536558	10.72645612	6.315121695	11.28486077	13.20103804	11.62715312	10.43630663	10.71482345	12.74640238	12.51512706
chr1_45532732_45561068	4.387587647	7.134242624	5.275410131	5.424128267	9.000723435	8.218431714	6.035102911	5.763485233	7.546141563	8.373821731	6.928248082	5.455540018	4.623493409	5.750379349	5.205917097	6.805733375	4.427301907	5.646776685	7.405886685	9.219186435	3.280736654	6.452283298	8.68078536	5.414729762	6.784396534	8.361455669	3.856884558	6.037418574	5.949029692	4.641866846	6.663645629	8.290485499	5.8341326	5.390869019	5.326813663	5.703841564	5.123225879	4.779696042	7.644019827	8.155951476	7.121266713	2.634619451	5.387244761	5.684780575	7.545731037	6.220081813	5.7138453	6.940941303	8.137954606
chr1_46924246_46951484	0.485697043	1.322706055	0.932847965	0.757313053	1.34399404	2.244993846	0.987670333	1.018218575	1.088612124	2.636777246	3.720323456	3.382016652	3.307765702	3.680875627	2.611303354	1.631710511	5.909028068	6.429364657	3.909809539	4.401452354	1.105728395	3.616467076	3.079346355	1.027733685	2.788074658	2.252446848	2.420964434	0.780509772	4.6704944	1.354651857	3.26642225	2.885817524	2.270108423	3.511534802	2.481261516	0.383263648	2.588859801	2.099849646	4.999703508	3.704198708	4.846613427	4.127253163	1.36282407	2.073654888	3.273343186	2.708622286	5.183441888	2.959173249	3.170550133
chr1_46957874_46977874	0.473071808	1.758695921	1.307516896	0.727847489	1.278569264	1.885297172	0.943105951	1.252093409	1.248336303	1.423096157	3.544847463	3.112422732	3.353843014	2.476268598	1.748334117	0.99856314	2.473666865	3.285080394	3.084322232	1.904404191	0.249488571	3.042917731	1.408012895	0.467324132	2.303961919	1.628349339	1.250043153	0.67398839	4.006259911	1.24687158	2.733801602	2.007808336	0.794478918	4.071703953	1.431126642	0.363700904	2.496792415	2.12784535	5.479869777	3.380017953	3.922524768	4.629650086	1.158427524	0.943477527	1.239979706	1.627449801	2.544277533	1.081332259	2.217516515
chr1_47127435_47147455	0.318678837	1.745294326	0.845248875	0.744342655	3.155955501	3.105723434	1.457940304	1.999541219	1.670769373	1.324049765	3.389890077	3.472841423	3.430390974	2.401770462	1.569101403	1.098124446	1.703771602	1.08081052	4.877079193	3.783181328	1.240545784	4.216324564	0.757098711	0.489696523	3.053234522	3.898090314	1.812786664	2.063895599	2.998627583	1.261416598	3.386991559	2.03319791	3.523320052	3.999377677	2.852999666	0.426019797	2.404990842	1.877487047	5.593282377	4.984039919	5.010078194	3.238222616	1.213191884	4.027319561	4.044706343	2.838330991	4.810375777	3.695793894	3.430116183
chr1_48212685_48239561	1.094348819	2.985475458	2.882520997	2.120013023	3.460956057	4.695077787	3.007403266	2.256617677	2.572706436	2.87689105	3.582349412	4.079247749	3.792065586	4.515836277	2.4189649	2.671229319	3.256615681	4.729450168	4.632255345	2.239290673	0.95874687	4.477873437	2.613515423	1.50829785	3.080545798	1.825494779	2.396033054	3.090321675	5.080869785	2.954682833	4.610581855	3.532975431	1.528368878	6.595299587	2.574639782	2.837940264	2.232150956	1.920416965	7.389742262	1.324892624	6.44653097	1.087851178	1.915480837	1.699083709	2.332899562	2.437582968	3.123860479	1.606813445	4.022434646
chr1_51607092_51627114	5.810928221	8.034363025	7.196760384	8.353646498	7.349900575	7.330633113	6.45670704	5.026060319	6.505305279	7.060888335	6.298504094	5.026589042	5.796595318	5.145628413	4.623331548	6.212548306	2.81140751	6.804369838	5.372732237	4.924366531	1.37058872	5.015930838	7.858187735	4.078661971	5.076399128	7.161610963	3.916859583	5.444868047	5.367625592	7.466495902	5.725922228	6.630219899	5.381636056	5.432535629	4.271268674	8.655449277	4.021259646	5.280192666	6.599719968	6.056421648	5.665235237	2.983938908	4.046324356	5.280704849	3.950046171	5.002794351	4.979320345	5.049854538	5.174158583
chr1_52013574_52043810	4.912709488	5.403346089	4.478593812	5.456438288	8.916498047	8.521853603	4.576217642	6.030537057	5.573117464	2.935106029	5.310818678	4.225639894	4.39706466	4.799555599	3.007186322	4.473163508	1.947214227	2.881838769	5.512084597	5.275594094	0.860104421	4.264070833	2.284797967	2.249046095	5.203291658	2.748683829	2.778133139	5.243871814	3.978461007	3.767920341	4.679508036	4.269616989	5.791004198	4.875821639	2.705347721	4.205018731	3.332375732	3.611352285	5.212681841	4.13030063	4.432056351	2.652110691	5.522181333	5.996710997	2.746689188	4.649227925	3.853331873	4.958898299	4.142198866
chr1_52688068_52719122	7.133187501	8.279210307	7.807345667	5.26020929	8.924632853	8.87322294	6.917333331	5.245823898	8.250031405	9.019344791	6.376122915	5.931964337	5.398718971	7.382222709	7.988488364	8.723475663	3.644027197	6.357266146	7.313208631	6.549671074	1.839896705	5.599873771	5.338777522	6.534398137	6.375701548	7.005028049	4.167112523	6.192147275	7.900747486	7.754913714	7.394667229	9.345937666	5.922807583	6.163730839	4.22990838	6.709176033	4.530158379	4.412137566	7.101963248	7.267363434	6.461497694	2.362438948	6.692972108	6.565823309	7.056527598	6.650938772	6.976641196	5.127401734	7.402956497
chr1_52894847_52944930	3.351590239	3.514817371	2.620791639	2.832802103	9.547675366	12.19086452	5.46045978	7.312553371	5.853393857	3.564873631	4.957667139	4.602179731	4.674403103	3.391004963	3.407840272	4.753739078	3.141128205	5.706681219	5.092770685	3.832838545	0.780839748	4.115507334	3.861374586	3.57607382	3.210917603	6.191410916	3.015744479	4.400669685	3.656279572	3.308922214	4.276220513	6.57105871	3.285154256	4.81409013	3.246846751	3.597746971	2.913191545	2.823791423	5.83522037	4.182413037	5.118583057	2.927808342	3.713764552	3.190419525	3.030329211	3.690533079	4.701401421	3.154916211	4.160356151
chr1_53170921_53209777	4.795968588	5.811850012	5.341669704	7.253968103	5.599076393	5.695479288	6.147525481	4.765506498	6.464814889	5.053027659	5.137372516	5.321156228	4.965314963	6.123861709	7.663968103	10.05385038	3.471088102	5.794189349	7.446606851	8.569066175	1.670793449	6.442136079	5.304779056	2.221985247	5.402956527	4.624921257	3.592485887	4.271419842	6.261077128	5.213008849	6.872829681	7.194140413	4.088693694	6.111233122	4.025595293	5.926516493	3.364238257	3.227476354	6.085079857	3.810233879	6.845083032	1.944626355	6.958811551	5.883649356	5.288072715	5.116818486	7.120917636	6.913971819	5.78789685
chr1_54864672_54897732	3.649451213	6.20353839	3.286156618	4.506963886	5.043416467	5.806454955	4.438684021	6.497670929	4.833950401	3.419117841	6.776161452	6.149281528	7.180679469	4.208059628	6.860021361	7.251014877	7.247106748	4.812356628	8.313086316	12.33940955	3.248660132	10.237376	4.797795314	2.331891687	8.166093144	4.539665295	7.238387115	5.487000917	6.077735864	3.068023604	6.362484125	7.162424352	9.812984564	6.150046463	5.891617296	3.675939606	5.643710438	6.508188554	6.65814794	9.101380223	9.429459475	5.200393761	12.58363869	7.635964783	9.252386082	5.663851028	10.67383828	12.23845963	7.958633046
chr1_55029447_55068116	2.374670612	3.495316102	3.564352293	4.911185815	4.682250744	6.865181756	4.961031574	2.233115433	3.097705279	2.468693037	3.915785788	5.047891371	4.963009604	4.152323182	4.13432332	5.082926316	1.968714534	1.842868366	6.54530339	5.350607132	1.080840366	4.619222619	2.162717019	0.941415591	3.642176222	4.310994947	2.853102708	1.974127978	5.864436639	3.091520397	4.706295534	3.157689763	2.232812824	6.622563568	3.993897693	1.872295035	2.744012771	3.236050038	6.340034579	3.06966823	6.207258795	1.826654936	2.657547741	2.997259267	3.39365844	3.575801529	5.249873204	3.526902565	4.100644215
chr1_56404918_56425064	1.118023706	2.765161104	1.716951122	1.648046053	3.122303426	4.173451259	3.330444275	1.527722733	2.315037574	3.804460144	4.305618074	3.917603358	3.286506927	4.233297076	1.908129832	2.606801488	3.21924393	5.473166154	4.567367818	5.101625681	1.914799435	4.553289247	2.344695956	1.739904856	5.222313747	3.646310807	2.26996868	1.230331461	4.57347286	1.989605477	4.938237263	4.244309148	4.075996511	4.58703853	4.54122755	1.043950213	2.570967274	3.606975651	6.099874043	5.259395689	5.799442848	1.54063844	5.704851034	2.134162119	2.961017044	3.787925844	5.130649556	5.086791909	4.385868514
chr1_56809404_56836920	2.984463286	2.974625887	2.456788167	2.930269648	3.450059619	4.943133039	3.543870765	1.406147465	1.725926867	2.873891737	4.144194401	3.782412311	6.870273354	3.105712244	2.029395612	2.727637032	3.536644812	2.255659746	5.698645474	1.537547723	0.584794544	4.278577692	3.832448287	1.33128312	6.251496102	2.55492356	3.049821647	1.104833394	3.658725637	2.924135408	3.917162044	4.505891997	1.884331176	4.692022644	2.473969722	1.479177162	2.353077506	4.805026546	6.943293449	2.140178166	5.535944186	3.361657409	7.383571992	2.133008603	1.794280824	3.87153087	2.663467112	2.022656318	3.653890277
chr1_56844768_56864845	2.031952856	1.850947672	1.52938238	1.307694944	1.186163479	1.551599155	1.155820115	1.204629482	1.042865721	0.980325291	2.453298551	2.029131354	3.24834449	1.710646824	1.417833222	1.004323621	0.831932172	0.939619684	2.367557031	0.948936425	0.084761023	3.096180504	0.485497661	0.303413769	1.951708373	1.060474367	0.97506911	0.618660677	2.488581973	1.805638732	2.657217238	1.375276385	0.66092668	3.79699229	0.750433079	1.224857807	1.556581008	1.130884081	5.338519333	0.852848301	3.870010043	0.698491734	1.235193193	0.88849644	0.874919307	1.575317854	1.57958395	0.852886377	2.007719427
chr1_56953886_56984383	0.547880892	1.687300686	1.323869464	1.040021071	1.606661631	2.227178803	1.79516984	1.034871912	1.116352539	1.491664117	3.014053331	3.111940288	3.630014793	2.006378787	1.752107293	1.740069573	1.675945148	1.474215133	3.199736164	1.070232472	0.202612436	3.790852807	0.716161461	0.538810398	2.910275374	1.429828355	1.401948281	0.818694979	3.704529338	1.488497549	3.156614598	2.431375039	1.359656231	4.357880376	1.006670538	0.505516439	1.824906634	1.607834858	6.902501253	1.161449815	4.833767134	0.709912041	1.515130375	1.162555357	1.175191324	2.149223315	2.125095738	1.24853676	2.479672038
chr1_59300014_59320087	2.579505953	6.267856804	6.295508514	4.323462634	4.022704503	8.395726482	6.565346977	4.813502632	5.305626818	7.294837786	5.789478248	5.194985617	4.931047589	6.420808027	6.070131337	5.100092267	4.313454246	10.62134534	5.364199457	4.170705391	0.248395623	5.494969311	6.352651072	3.182899632	5.118854689	4.908670409	4.322659983	4.816677885	4.946062296	6.647119567	6.352141531	7.088365694	3.211207595	5.794616655	2.653447155	2.261197349	3.523191452	2.97204435	7.482602892	4.674311212	6.344806092	1.36037211	5.510050924	5.902568005	4.268691397	5.393640413	4.594637359	4.553889813	5.709495849
chr1_59502316_59522316	1.42699096	4.736284441	3.150410818	3.864704947	2.034155365	2.449808916	2.942127428	1.256090239	1.925155603	3.028893577	3.578180375	3.121917642	3.325736358	5.812740919	2.686071729	6.243075357	1.998632246	2.846605471	3.564170255	1.618804929	0.608887934	3.60152926	6.549950018	1.826379396	4.040224048	3.728312419	2.132177933	1.784111382	4.341852981	3.171504323	4.284684352	3.279594602	1.78269688	5.112795411	1.829825159	1.870746089	2.305872297	2.05123063	5.500207399	2.763342911	4.640841104	1.012786604	3.434898569	2.687861729	2.731541417	3.766477007	2.467832293	1.915048823	3.343672067
chr1_59916755_59936773	6.890443798	3.967834245	2.63808443	1.764667013	1.635241787	1.78051252	1.197495539	0.811914537	1.539702281	1.164772048	3.540923968	2.910618766	5.067764585	2.861095444	1.728239183	1.559276091	1.693569837	8.626227779	2.519500154	2.712393171	0.379800145	3.212022034	1.071428422	0.733092972	3.20795283	1.39666734	2.560024719	0.793005222	3.813608427	2.012076275	2.902152445	1.928693581	2.524799422	4.158183223	2.496144981	1.727685678	1.904249605	2.0204072	4.907197523	5.001321174	4.133013494	1.121247575	3.584041234	2.175171621	1.310368792	2.544325878	2.314769865	2.82808094	3.042035283
chr1_60815584_60836587	1.518574567	2.567103829	2.749147522	2.800973197	1.224031124	1.667028627	0.954941705	0.591858916	1.198118858	1.174077633	2.575319222	2.418132921	2.940966114	6.213462959	1.25074854	1.368705582	1.03458122	0.915485992	2.11487457	0.840605962	0.149685637	2.712223924	0.964521454	0.382809028	2.204651043	0.800473568	1.05746407	0.453835043	5.034076677	3.121329117	2.437594344	1.421251822	0.631420234	4.083551584	1.048132244	1.288019339	1.549072535	1.248865717	5.108662997	0.85032085	3.661225504	0.599390953	0.895955588	0.931532286	0.862744382	1.483712618	1.567278237	1.043786628	1.912635855
chr1_62587520_62617766	0.98774244	1.884676765	1.537258698	1.770808336	1.122081263	1.302443849	0.927993696	0.779491263	1.498590981	1.088486167	2.519695568	1.897383459	3.191555894	1.858431301	1.397166617	1.289887759	1.064209846	0.817946147	1.84064046	1.371640855	0.11002997	2.32042849	0.709706421	0.517608772	2.341273465	1.074891643	1.161662566	0.94821614	2.787070917	1.797793945	2.345156397	1.257927331	1.154364733	3.232428122	0.849573981	1.557678556	1.454978059	0.999181685	4.204771881	1.315998019	3.002055107	0.706645047	1.334574924	1.120617098	0.835383297	1.310660133	1.216678229	0.900513751	2.041147538
chr1_63613093_63633093	3.624590923	2.630185748	2.060696317	1.617267661	2.62158182	2.94773398	2.863869178	1.140751563	2.337909658	1.932913937	3.222317737	2.786340995	3.376856126	2.214408275	8.835572733	7.141118003	1.379685079	1.63884614	2.877837739	2.580050389	0.219693652	3.321891311	1.018202994	1.292387505	2.839967129	2.40718529	1.548637534	1.719167262	3.408376524	2.451819821	3.851436493	2.992383177	1.941344225	4.33653966	1.327756045	1.308593144	1.827911839	1.843690901	5.399840158	1.420249407	5.258993879	0.834480676	1.338651724	1.687861468	3.003862473	2.642723373	2.163273629	2.522866881	3.451376868
chr1_6406631_6429919	1.449088721	3.994508588	3.808063988	4.391277871	9.968690151	15.01307492	6.640206121	10.03513927	5.408544146	4.474432956	8.05073053	7.193321276	6.815676224	7.948645561	3.518276559	5.31043323	3.853216176	7.597847006	7.811972741	12.21316291	4.676999139	5.444850572	10.7452958	2.029883535	5.873392054	6.163202833	5.669744817	4.07408672	10.12226119	2.449291288	5.138370938	8.208845319	6.297780757	4.755548052	7.127221036	2.122807215	6.972685104	8.894388339	6.242355135	9.099127578	5.479181899	5.958135138	3.48335127	5.261105711	8.176383093	4.679119531	6.72370635	7.143737238	6.245909599
chr1_64460129_64480793	9.572383621	5.273981723	6.664035375	7.667257695	8.931332631	8.834124779	6.723437548	2.63667249	2.791416676	3.275999751	5.504079164	4.852054841	3.965250045	5.758329428	12.40722953	8.639446847	3.45626512	3.560260395	3.498792989	2.787106079	0.840623742	3.528489656	9.526355123	5.205160773	2.895429628	9.179842804	3.020318206	1.435192568	3.592933378	5.964425258	4.911793794	4.548796166	5.839960099	7.851429829	8.96286117	5.956720995	3.464474238	5.42297085	7.322149836	6.898993208	7.890915853	4.455368661	9.014653532	3.324386292	6.106460934	4.454589621	7.277188753	7.05199367	5.677288482
chr1_64956284_64976936	10.08498623	10.04807368	9.229234669	9.002523355	12.5921415	10.64682467	8.885561534	7.946990601	14.41358341	11.62164688	9.591906466	7.628241968	7.499029522	9.99896689	9.438521679	9.47603755	6.287811326	12.71032437	7.895496693	9.435678898	2.894670262	6.267813921	7.233860575	6.360146048	6.67785291	9.346969715	5.741238402	10.85571291	8.180727922	12.00450518	12.98994942	12.12684956	8.04832818	8.341909313	6.604806937	8.959360894	6.081262986	5.502106761	9.275800278	7.639791018	9.610118196	3.578550588	7.72998027	7.69733235	7.733236124	8.908925493	7.82257531	8.447465286	11.64834218
chr1_65137549_65175932	5.37819623	3.977106602	3.964251938	3.037036655	12.07343229	15.38919335	6.62190977	11.9905618	7.284581393	6.758675196	4.318679448	4.183456912	4.939757633	3.934348317	3.479331639	5.79793258	2.08476241	9.968267207	5.247688279	4.720922978	0.601366999	3.698547737	11.4846438	4.126326658	3.908068247	2.498089394	3.014592526	8.564183695	4.277341966	3.317648789	3.886949371	7.439144139	1.885024821	7.153349136	5.96648371	9.535692053	3.32378555	4.307328174	6.36815828	4.745294719	4.759266361	4.330551929	7.395880078	1.958815629	4.556417104	5.617668998	4.829195284	4.059956007	3.536430486
chr1_65515689_65535689	0.823719946	1.911904849	1.158797615	0.944268346	1.891304147	2.334317625	1.184394671	0.899710286	1.402787333	1.416363031	2.528074913	2.136230975	3.784022752	1.950753062	1.633814769	1.747317938	0.943476764	1.156088515	2.758410478	0.92607278	0.255044324	2.503334697	0.535167801	0.519298559	3.959936163	1.345368506	1.48110616	0.65016562	2.665829957	1.416684891	2.676307631	1.789312759	1.194998077	3.386014771	1.023505042	0.543043333	1.696756658	1.255272392	5.11623104	0.973452274	3.581671366	0.651850617	2.133821712	1.082043009	1.100820679	4.387278867	2.09205149	1.95183539	2.854638639
chr1_67156454_67178121	0.489018607	1.578355103	1.299553221	0.936740304	2.066208466	1.983222465	1.275820691	1.287245776	2.198079956	1.213313146	2.85943258	3.269385559	3.159577135	2.440886187	1.354820719	1.276037414	0.880113692	1.040870389	4.965232933	1.002714316	1.876849418	4.096487387	0.449100926	0.379153667	3.546741086	1.330692418	2.189389307	2.072689806	2.9598326	1.413332406	3.19500415	1.28274704	1.710119018	3.369000995	0.988547381	0.530005097	2.011803993	1.470283881	5.378308544	1.086720971	3.985684655	0.631633085	3.612225336	3.179487075	1.61923209	3.69914933	3.639079005	1.220587723	2.908823229
chr1_74568578_74599803	1.31220416	1.928896171	2.015318854	2.101519365	1.24051597	1.906406777	0.877302838	0.849916871	1.585098248	1.361428827	2.483853381	2.249479838	4.096771813	2.145335687	1.525843427	1.889709373	0.913674409	1.329562747	1.84252919	1.002683085	0.125663046	3.804408383	0.614314384	0.382060494	2.041834865	1.004504228	1.377451835	1.104683567	2.539161501	2.273236266	2.883140258	1.37425937	0.807827665	3.829815464	0.717444501	1.119982991	1.575479705	1.114659372	5.070774271	0.911333363	3.53027113	0.499739592	0.572142701	1.042015267	1.014658552	1.65345188	1.728854496	0.995424229	2.394278079
chr1_75714011_75744631	4.991389991	5.458990141	4.779631059	5.511963051	5.411704158	5.974576745	4.376376668	9.119077661	7.308761041	4.935718634	5.040012856	4.446637629	5.24433138	4.399859067	4.731402682	5.392439236	4.770059915	5.915774382	3.795161074	3.978806339	2.803370578	6.879915367	4.399472766	4.211096296	4.93117401	3.599635334	3.632706058	7.625668031	4.616010593	5.417429693	6.411577218	5.163620973	4.715318754	5.511392323	3.504635119	3.930636195	3.325294729	2.70636112	6.831852464	2.465746557	5.920487383	2.112930628	2.356759591	3.873921576	4.475433334	4.724128276	5.16838404	5.991264439	5.886649988
chr1_77672643_77693419	14.57923202	14.34507734	12.579331	13.61319985	14.5101972	14.9974561	11.53952633	11.84955132	17.00225562	10.16285596	9.995074404	7.157016135	9.607586372	8.643123112	10.8205637	8.952904838	8.96610445	12.42477041	6.30809047	8.351739671	5.280927347	10.66249586	6.643988174	8.74582215	7.205704268	10.93943151	6.795775292	12.81373603	6.963188486	12.75361551	10.72101387	10.27342211	9.071735085	9.059184586	8.924667287	14.53603074	6.570218653	6.143714387	9.468394028	8.712688426	8.584426742	5.774047081	4.242792793	8.375234877	8.458020328	8.59111923	8.130701724	11.25635036	10.90551594
chr1_78219599_78239622	1.865325359	1.532928547	2.108353969	2.141959014	2.563268822	3.339593501	1.936858978	1.468300553	1.464655555	2.676860665	2.887909956	2.59405285	4.157025332	3.336875154	4.617142802	3.529686481	4.867487479	4.534602922	3.377592126	3.058860704	3.18306022	4.027227548	5.891496969	2.932299382	2.333088978	1.057756873	2.308157147	0.809210745	4.195050372	1.932763036	4.59197111	3.476063131	1.19142848	3.933063464	1.772533119	0.51458274	1.876739987	1.136695258	5.534212571	1.781179094	5.816702741	1.061841331	1.134500445	2.908930208	5.600988144	2.732759201	6.370267334	3.788294515	4.544975898
chr1_85249633_85287672	10.90771694	9.544628475	9.044173764	10.58234184	10.95299701	12.04644235	9.606610509	10.2713143	11.99519672	9.033649015	9.491039775	8.827437412	9.227766922	12.58507923	8.007179919	12.21340195	11.02338277	11.4693454	7.183355557	14.22421238	7.365137005	12.01841292	5.41168201	5.664176631	8.932996812	10.01374564	8.518467398	9.767803291	10.11613528	11.47123176	11.14170949	9.833242448	9.460190328	8.557880155	11.82587402	12.56065312	6.890004126	7.662408576	10.36767764	9.027629691	10.15642476	6.923817284	4.336551784	9.659876025	10.65608391	8.559744775	10.79736935	12.62291586	10.46428556
chr1_89166003_89195398	0.850029017	1.937682791	1.804344438	1.932706532	1.702479167	1.647516931	1.291236314	0.980366698	2.633412331	1.395947664	2.972177125	2.360028411	3.52636012	2.189027986	2.471206741	1.709094008	1.452344373	1.824132628	2.689488409	1.191980621	0.148996737	2.849530542	0.55534397	0.477895022	2.285023896	2.056387822	1.834234452	1.635897245	2.604479082	1.914036408	3.397942743	1.294486285	0.983279732	3.530254758	1.365477751	2.276283386	1.820359312	1.26744789	5.530475564	1.451557949	3.804650311	0.843311841	0.716692525	1.335248576	1.237374724	2.422518602	1.72155085	1.247986054	3.128289647
chr1_89984321_90005137	12.82623023	11.33541003	10.68700773	11.38678057	11.93473553	11.97221668	9.752308885	9.203989766	10.45694093	8.396482635	8.759006261	8.888077212	6.950124414	10.93524508	9.848847184	10.82668376	9.962054842	9.5464616	5.82447837	10.88278107	6.112197503	8.681282686	5.855759963	6.580510126	7.668710171	7.858907839	6.551491636	9.840301529	10.31643349	10.61722127	8.450246185	8.290049047	8.538164869	7.699464288	9.036461026	9.406102591	6.917916372	5.602939907	9.393859161	7.932822349	8.981708157	6.055732334	5.160579354	8.165005642	8.613758911	7.951750045	9.430664321	10.23107568	8.850143051
chr1_92019903_92042561	1.332959417	1.980914287	1.56151391	2.793989004	3.534119764	7.735387585	2.424019123	4.298531294	2.834931227	1.272629888	2.857940399	3.89575317	3.982746119	3.636993874	1.601545884	1.730179276	1.193716435	1.327152456	2.9717123	2.338741956	0.413893575	3.645754298	0.460681313	0.607709404	2.414108484	3.369776652	2.060811732	4.017679166	3.640645989	2.204057161	2.625037253	1.616488368	1.107328863	3.887762703	1.198659338	1.879026495	2.190051849	2.10494943	5.8674483	1.355840135	3.955298243	1.218128589	0.845641647	1.565412922	1.714355929	2.25873323	2.463055498	2.788194396	2.410036547
chr1_9224774_9249844	4.541704613	10.10430432	8.04283735	5.6789663	10.6852545	10.70913805	8.802364762	13.26043965	8.739114729	10.55348491	8.979276752	5.792088277	6.785173914	7.499928167	16.22851789	13.50818988	3.533364117	12.7665005	8.103890738	14.9866977	4.920593531	8.910807348	5.97960352	6.878724337	8.039648097	5.668995125	5.25474007	6.809317437	7.987959536	5.525250895	10.21862745	15.91601444	9.874950521	7.733569006	8.636791975	3.515623982	5.641121548	5.125106732	8.739777683	6.819181862	10.82225168	5.606708291	3.577819085	6.815187056	15.3810461	7.844565676	13.95750543	9.407978319	9.275344225
chr1_92867150_92887150	3.023709775	4.190087118	3.492031468	4.119248956	1.88915676	1.622071545	0.898029036	1.098354797	3.871799536	1.53098643	3.0515143	2.602510374	4.545422526	3.761031799	2.03671957	1.333739445	1.287732403	0.964435668	2.715265997	2.500085327	0.726252114	3.485835815	0.472835995	0.672032963	4.501141162	1.187662867	2.129295002	2.121623938	3.975999401	2.069579549	3.671801059	1.993551945	2.279546879	4.451884413	1.004172169	2.398933173	2.468103852	3.151598722	4.994737391	1.009967272	3.728908604	1.907851905	2.268191832	3.736843875	1.582784897	3.387059234	1.967437996	1.076521969	3.413976091
chr1_93898790_93919456	4.017977894	6.686067041	4.734240386	5.288410519	6.300196521	6.678100751	5.112775588	6.723487454	7.242403336	5.546574192	7.032867953	5.502460755	6.791536165	5.380714334	5.880154063	7.649247588	7.755773762	9.605501406	3.967494976	4.623277106	4.328753067	5.974350377	7.319548347	4.125646575	6.222883999	7.857541852	3.189146847	6.131411179	4.663657918	5.503651291	6.323119976	9.13758051	5.154673284	5.304811578	4.958698765	4.68092363	5.058332093	5.14591923	6.089152903	6.269502507	6.606152727	3.405600876	2.856009891	5.990163741	5.19549786	4.759313357	5.476643335	4.001885998	6.311077744
chr1_94111125_94131148	3.63752888	2.576225143	2.03688183	1.966613303	3.82303143	5.018736953	6.949327912	3.288535577	2.464053707	1.964714002	3.286026796	2.716340259	3.712137245	2.928271202	2.020873648	2.988942265	1.983072543	2.356625448	3.595398341	0.995537019	0.341830875	4.573765815	0.687992598	0.635933609	4.251715049	5.227345473	5.624946585	2.230736403	3.032657571	2.478064546	3.451916594	5.328773259	0.888454475	5.065408579	1.362941654	1.69437614	1.735414528	1.650788397	5.790093547	1.159252798	4.621909407	0.571170426	2.248100416	1.61990025	1.547765112	2.458621179	2.253917994	1.530244794	3.036996761
chr1_9418916_9450564	7.403048725	10.64451986	7.950343082	6.00034574	6.783948763	5.988323897	8.270446584	6.876134827	10.01214176	13.52069281	9.420705975	4.9540745	5.847131356	6.379927799	11.68304145	8.985095926	8.771064922	18.07980614	10.72938001	4.592326641	7.970256749	8.128077899	4.430816852	9.229098546	8.579444908	9.850838908	5.569405449	5.221731833	5.348283205	5.863283364	11.41033388	15.68914837	7.600893069	6.989785024	6.70505538	3.207428139	5.01826444	5.34547503	8.498115808	6.455361491	6.648885609	2.889187828	5.293107807	9.605806375	9.845547919	9.465330496	12.23904903	14.82484044	9.016104184
chr1_95051596_95082951	6.735139828	5.942932801	5.950944648	7.045922133	5.429488854	4.813358678	5.756948601	6.356333312	6.284897367	5.918502119	5.02949145	4.634545218	5.725785623	7.726688092	6.083283845	5.029656123	6.448770704	5.391665958	4.259732377	5.826765173	2.223381475	5.410590259	5.072784352	4.176604382	4.625275824	8.086701727	4.796487495	6.106457888	9.085862927	5.910893445	6.532554075	5.059787885	3.948716408	5.492658941	4.790851275	6.17411138	3.531604548	2.954357837	6.768374919	3.922544433	6.329596024	2.154327277	2.083174608	4.469726996	4.561049373	4.666710215	5.327310819	3.874310768	5.561146422
chr1_95107355_95135609	2.969536053	3.277063643	2.535746692	2.046421976	3.254400313	3.899181373	2.854592255	3.660097086	2.898421935	3.264932214	4.000144864	3.648210722	3.894674647	3.881628167	2.716857621	3.370803931	5.939514405	2.032222002	3.543487425	3.093480692	1.908384784	3.960750539	1.593729838	1.57389336	4.360162776	4.065634794	2.824313784	2.376728815	5.637084519	2.864052533	4.409526858	3.160323651	4.313136479	4.44135792	1.930974099	1.827838516	2.670502445	1.833054271	5.63599365	1.742094717	5.444802541	2.105900732	2.136602918	2.858616212	2.574896415	3.638264974	3.283208483	2.346192397	4.03508803
chr1_95223957_95244268	11.39899313	9.796964834	6.220063061	5.859173779	7.974104659	7.077117594	6.673241224	6.24387214	7.249181497	6.883280353	6.010296905	6.668161123	6.432395713	6.622688797	5.407911137	8.505969559	7.991532325	6.218822709	4.612968828	5.076611061	3.239370018	5.601591729	4.924701037	5.342293673	4.79206846	6.295031374	5.593287899	6.653488672	7.245558181	7.337675965	7.32949885	6.758475678	4.881497377	6.132720592	5.911270375	7.401925595	4.251956786	3.961813916	6.963891823	3.256433379	7.572335634	3.201066462	3.071151851	5.501353449	5.141466816	5.089225928	4.996907816	4.805575472	6.636563563
chr1_9529465_9549465	11.36360671	11.20181296	11.02787096	7.593495394	10.26673361	10.15902605	9.346747766	16.48855687	10.59453077	7.419228175	8.240738024	4.659739955	7.880220326	7.92474237	8.051367957	7.849244988	4.879891255	7.015298492	7.732359026	8.450202278	6.573555787	7.010625933	6.006304435	5.091183468	7.017867464	4.155425691	6.353711525	8.874704637	6.967102698	8.141469634	8.473356263	12.1283117	4.483229356	8.589778027	9.787430002	6.052300559	4.821876652	6.313601505	7.787888112	7.633836811	7.703509771	4.059454364	6.269089756	8.098335335	8.427707075	8.777993645	9.523960515	9.263307342	8.848850305
chr1_99755793_99776635	2.585777537	3.71382736	2.707287344	3.063068628	3.507375568	2.988775881	2.498264701	3.390359146	3.034863667	5.988436322	5.184136028	4.966260804	4.906290397	3.689734947	3.958349608	4.670025233	3.730705032	3.182283611	2.909544514	3.386961319	1.802871359	3.372996542	4.224719404	5.601339016	4.176600205	3.251463235	2.991018684	2.877020666	4.087584332	2.733716543	4.500907738	2.957373289	4.360698001	4.264518167	6.672372416	2.339878675	4.002362078	5.190761244	6.107774615	7.239876118	4.723846486	2.256833546	1.374698118	2.709535032	3.31720273	3.211756515	3.351502038	2.355862798	4.532506091
chr10_100071869_100091869	0.181514143	1.224712564	0.628266351	0.768685067	0.971415111	1.298601517	1.227967924	1.28562141	2.006904157	0.844321946	2.907057693	2.714288229	2.700134774	1.898665313	1.389372956	1.051562519	0.847510404	0.788210592	3.031060547	0.957459714	0.242205531	2.624934113	0.668462199	0.669646823	2.132877969	1.170439941	1.736069132	2.71086466	3.072836013	0.879135361	2.586148898	1.682399274	0.843045619	3.368557633	0.780036421	0.283344771	2.022394024	1.618567443	5.066765712	1.627080524	3.174406602	1.109687063	1.938613902	0.942569418	0.883758685	1.843141204	1.707570872	0.860408014	1.971330115
chr10_102835473_102864513	2.713968216	4.517838169	2.60476783	3.406892483	4.030833568	3.746904242	5.24259069	3.878052891	5.615774022	4.904245306	5.722194884	4.896141491	3.682913997	4.250673227	4.694328322	3.462851937	3.238736912	3.264088705	4.498011279	4.412186865	2.643069564	4.605580339	8.771102541	11.50605198	5.424181886	8.103444571	4.618693371	5.596299411	5.410213976	3.475425009	5.443316028	4.527265051	3.649209352	4.156652657	4.539869095	3.524467607	5.354507614	3.821902752	6.254793358	6.443871463	5.406639641	4.304665507	4.466015541	4.497812877	4.288551689	5.208860758	4.992372824	3.766540254	4.620113277
chr10_102904585_102928357	7.070697845	10.6109806	7.402739611	7.558358553	10.16097026	8.228433009	11.7456578	13.08139086	16.05040755	10.2454825	11.36583961	8.537413178	7.117201077	8.123422949	10.99927195	8.298757592	10.33020593	10.79777535	6.560247246	8.96127696	8.22696263	7.869377079	13.7244874	17.50736817	7.033091443	8.794661556	8.979836332	14.64132357	9.414466287	8.254425091	10.88427833	12.61836289	8.055415452	6.716489237	11.437957	7.612181465	10.45562058	7.51605102	9.772038619	11.27904648	8.516983426	10.82308054	8.069544349	11.10705011	9.935489555	9.35138154	7.622283771	9.285463225	11.04983878
chr10_104244164_104265163	1.996879186	9.582647175	4.387794478	5.009208552	6.171877647	5.251595527	6.421484014	6.178450131	7.27154329	7.021130563	6.727148655	5.87415646	3.984559937	6.603273534	4.942433951	5.823439027	5.020949966	5.439880046	4.865497357	9.137354497	3.316837445	6.074767094	13.57659722	10.14347122	4.543543556	7.874421056	6.081514951	6.792078031	8.440951224	4.769337068	6.355052015	8.748782606	5.461881744	4.547901151	6.452259549	4.475139018	9.382025396	8.512694937	6.738690249	10.06980834	6.973406557	12.48875247	3.831950584	3.807478985	6.074079456	5.730001027	5.750960494	5.798755086	6.518480482
chr10_112273400_112309688	4.228561994	2.149296171	1.183175701	1.947172889	1.287857976	1.357820976	1.426178655	2.670429604	2.671479	1.189586419	2.800090408	2.340137269	3.92467262	2.315591598	1.666103451	1.252453382	1.272744332	0.948101154	3.860188791	2.835143317	5.004004346	3.486605805	1.136938018	0.681074334	3.082534374	2.282562931	2.49309888	3.356471334	3.837521702	3.07606378	3.745431628	3.123475179	0.968002396	3.815868077	0.998594144	3.677575937	1.976329166	1.19390706	5.735718259	1.363189139	5.853945103	0.758379039	2.548996627	1.189186609	2.577493815	5.153508454	5.110964876	2.075466415	2.943856928
chr10_113540837_113563053	0.483990632	2.260729492	1.437068845	1.120079903	2.061113883	2.04729748	2.874137484	1.319253717	1.95618915	2.476555347	4.305351988	3.844499427	3.364818997	2.23269173	2.168479378	2.594311469	7.314856478	1.81136928	5.335974677	3.731906175	1.115635689	4.347936182	2.898473095	4.380974996	4.772181334	2.627366965	5.407542629	1.488987377	3.668945895	1.727977948	4.724182607	13.19506515	1.533369242	3.798805846	4.596072305	1.434255607	3.239770115	3.631666279	6.804608991	8.523983662	5.031615075	4.863806747	5.907742928	6.824348647	3.906267888	7.458351614	6.15298434	6.014503824	3.339387352
chr10_114600717_114620717	0.632477066	2.571393648	1.768273601	2.519952802	2.007280015	1.946929057	1.98936285	0.938145826	2.269174035	7.859614966	6.319413451	2.559992584	3.494133071	5.100777315	8.607645371	5.020390008	5.422333869	6.719907785	4.053426285	6.080355928	3.843428856	3.340910503	16.83242883	6.653504355	3.842227536	7.217887973	4.726033934	1.253589286	9.25081501	3.13977352	4.599841072	7.102110759	2.558820368	4.147802101	4.277786177	0.914830707	4.534053903	3.220927918	5.846526046	2.890667647	7.215580515	7.368084871	4.817039151	4.430756776	4.368880872	3.223989168	4.735174157	2.761934161	4.077416266
chr10_114648275_114668283	0.779672398	2.330114081	1.582371452	1.957322028	1.435516334	1.524159869	2.139202672	1.077424587	1.475719529	2.922574832	3.509328154	2.498478993	3.202695281	3.328059186	11.53301124	4.747321564	3.376873697	4.116708861	3.552041103	3.947480713	1.048624794	3.234935022	3.830902419	3.282654123	3.077823579	3.169695029	4.702387263	0.834953973	5.889044277	1.940568688	3.604586799	4.655888958	1.644573152	3.789473701	1.381607208	1.105582783	2.718064044	1.30180441	5.584557843	1.857865601	5.134764626	1.58298335	2.707003753	1.252880436	1.966557592	2.257212252	2.248439527	1.757471709	2.922341731
chr10_11522275_11542275	1.809812519	3.737209858	1.795585662	3.503287322	2.207034692	1.607086225	2.0826177	1.514263437	4.275561583	1.667784499	4.208015668	2.951983615	3.651674015	3.826242332	2.952817288	1.471985704	1.994597997	1.766581485	3.626665367	3.964161779	1.95197825	4.05022166	1.096388443	1.527415393	7.52211356	3.610746136	2.887265963	2.513108053	4.749567423	2.568075688	4.869049437	3.05098054	4.422983419	3.486519123	1.483401237	2.181919894	3.162656938	1.887460636	6.106467536	2.64284928	4.815372785	2.152118354	4.261501547	3.459666257	2.704729206	3.579859517	3.744719285	2.70709935	4.686509084
chr10_11813339_11841683	1.114367562	1.940687736	1.01983956	2.161525761	2.467683326	2.056593955	3.533169686	3.56444513	2.080418103	3.899953582	6.013592496	3.15231238	8.368581141	3.19866865	5.498928192	2.06919226	4.811306016	3.148031008	4.273727598	7.754315089	4.017032865	4.788890527	1.010816201	1.060688148	11.66877016	5.198164878	7.389580616	5.140843204	5.651016212	1.259725272	4.393821851	4.910593306	9.758941072	3.392809215	2.282046728	0.910862933	4.56308198	4.696744802	5.783160674	8.047368365	6.231890585	5.239605276	6.992337739	3.872546734	3.844134418	4.907194683	5.785389236	3.492023793	5.037997544
chr10_12058954_12091524	6.66049709	5.183279452	3.773494119	9.190105488	7.373732601	7.011148224	6.265155755	9.844096777	9.839804046	5.349645308	6.639965836	5.750453215	7.313545354	6.135174229	5.239449833	3.904216305	6.836742273	7.448333051	7.110169606	5.302585777	4.81636619	6.11606068	4.876656702	6.018196932	11.77579194	6.155546841	6.395609586	11.5652867	7.239421616	3.821229916	8.563776405	6.300141428	11.38510711	4.42446839	2.593771914	4.546717256	6.119289829	4.065610022	6.846366195	4.794913299	6.01485442	3.263064471	5.917651977	6.510464803	5.800297707	6.475524208	6.852083552	4.419304141	7.597226807
chr10_122970040_122993290	3.778001916	7.744308261	3.660313675	4.024578738	5.252653937	3.145905681	3.934265268	5.396924396	8.981293134	5.44498917	6.19292661	4.230125702	7.548006242	5.311109758	5.65280677	4.738278526	4.435298711	4.380280296	4.872324706	4.345062505	4.123522437	5.346626025	5.007051945	7.623534216	4.500496948	4.700418634	5.338231184	5.914288671	6.001903291	4.452005463	6.74553802	5.834933216	4.902436507	3.969462528	4.788544798	3.359843529	5.836375278	3.177331423	6.204888699	5.301738287	5.91991522	4.753107677	4.055994539	4.98655441	4.754294063	5.35699141	5.069947881	4.709507174	6.027375091
chr10_124451823_124471843	3.3631412	5.409993496	3.177364545	2.973224845	12.83072637	6.754632713	8.431507486	8.664691376	10.57665175	5.010348267	8.654052591	5.949665145	4.522972656	7.269418855	4.881553067	5.202861564	4.040679944	2.605515524	7.465531183	8.414694374	4.31645118	5.60513706	6.882041671	5.229093332	7.317670022	5.2538272	6.546969589	10.73920352	7.938685798	3.383041269	6.939206431	6.174395535	6.082206517	5.449495322	5.595596175	2.386037108	5.69656197	4.160023452	7.095388005	7.960885874	6.807482584	5.369956457	9.702197594	6.100181518	5.188800781	9.480246221	5.286568315	5.136025897	7.457043825
chr10_13089449_13122487	3.790435399	5.491595679	3.026822411	6.92447679	5.237627211	3.960771974	4.724127932	5.527057483	5.528598647	5.061224077	6.132719116	4.698788425	5.748025996	6.976475462	6.690994433	4.066264939	6.494237777	5.228935076	5.516113057	8.615476427	3.932931775	5.949209447	10.9804083	9.873303611	8.72499595	3.867186932	5.146241684	6.66874277	9.7509325	2.686360338	6.178093428	7.590530637	6.032614631	3.962476017	2.058642677	3.100493578	7.77492867	3.809279013	8.392979155	3.784033879	5.736870386	3.368364084	5.071061133	4.568149025	3.849596408	5.424211916	4.928743369	3.403582181	6.121105484
chr10_131961202_131991967	3.880778688	7.127582849	6.427451366	3.79787976	9.436095359	6.883069582	9.293979537	6.20440843	8.061694696	7.672406289	5.959911272	4.470929947	10.09584999	3.772559849	5.12792993	4.662920905	5.129935906	7.87481977	5.537342968	2.898740358	4.660276458	6.124068524	12.58493378	9.879339315	6.582009037	6.620887685	6.474240323	7.121153104	5.91118868	4.870756658	6.341801016	10.9440166	4.606553027	6.288180062	4.732680508	4.537054372	5.373464788	3.591878061	6.188158468	6.776596114	5.963301247	4.653221851	11.88601744	6.206636126	4.514948263	9.508170932	7.354104587	5.499895363	5.93200183
chr10_133334906_133368025	1.832161726	3.963958884	2.299798992	2.704243854	4.961667993	6.589911105	8.345173468	7.62959639	11.97119641	5.6714274	6.990375499	5.484743779	6.890317115	9.625242509	4.05736292	4.474126658	2.766120798	4.627522713	9.230071822	4.740116589	2.102604628	7.720131651	10.45602419	2.855140917	5.442221159	4.179544387	4.716176946	7.300411884	13.70560615	2.726030099	8.31721113	6.993239413	3.159240554	5.789672665	4.767621968	2.31943683	5.061259785	3.036427456	7.365402359	7.576950304	6.412793385	4.674895043	4.712649251	3.648572853	3.744143624	7.868473688	5.104251044	4.461356921	7.610235041
chr10_133510406_133538079	0.859642273	2.061488209	1.075932231	1.28665604	1.85795842	6.464095167	3.005102475	4.159294548	4.451291334	1.585238228	5.038005986	3.152752124	4.194954151	2.553833643	1.836382929	2.932306787	1.675726098	1.903490387	3.322778343	3.932127648	1.63932696	6.992132408	1.793461416	2.048806734	4.800360758	2.333437701	2.719254372	2.764988503	4.155136488	1.206680383	3.319837641	2.630740892	1.981929892	3.163598016	2.519291487	0.498775308	5.61465272	1.897998306	5.753605246	4.551545436	3.8373868	1.978661571	6.124030022	2.556979669	1.431541383	4.364750883	2.660449687	1.44461173	2.873087695
chr10_14594270_14614418	6.135826581	8.534572117	5.035562559	8.077427322	6.613119365	3.70986374	4.849894933	4.732084423	9.206037918	11.97658749	6.768853457	4.293874158	5.529017302	6.912843379	8.923407091	6.498852893	11.04552589	8.59049766	7.259731151	13.50064056	7.36674704	6.645482574	10.92301185	14.93060983	10.25845428	3.503420645	7.181632981	6.606535754	8.265895137	3.118924872	10.70011056	9.592453376	10.5319212	4.566554228	2.6161866	2.707086392	4.973385438	3.880790899	7.920126762	4.707190275	9.166933672	1.942165671	4.074879475	7.03327084	8.883875562	7.475191853	8.05552016	5.854446555	10.4630288
chr10_22704108_22724578	4.136761013	7.650303026	4.229613717	10.26050139	6.22249326	4.075584422	4.136921457	5.861639508	9.804419177	6.638995356	7.304072304	3.926656948	5.074572668	5.150367912	5.050861493	5.153956267	4.955510964	4.315815581	5.679715546	4.593469949	2.282545582	5.265384638	4.197634639	8.281776583	6.669952641	5.512237574	4.60506788	7.930649277	5.58360511	3.234105876	8.858472852	5.088518807	6.717967988	4.234935571	2.160840801	2.339570217	5.355649179	3.204850227	7.228668457	3.973771597	6.189149513	4.952656732	2.831271729	4.402441885	5.381363587	5.703681022	4.52316501	3.08411593	9.225380982
chr10_24439433_24459433	1.268057597	1.845737909	1.319790638	3.078931591	1.957256688	2.17878973	2.915917762	0.870537862	1.469095826	2.040629068	4.066205002	3.862744447	5.504286869	4.238893714	3.427251035	3.2440172	1.41144119	2.043948949	8.31262191	5.146042902	1.225466531	8.404460672	1.146933206	1.678736848	7.9091015	12.20142613	8.004168891	1.188757221	5.207493133	1.580167313	3.70584264	2.934904329	2.815360426	3.326325471	1.860426964	1.244757876	4.344955526	4.479825007	8.388232349	5.30389932	4.327705655	4.829817727	3.548710629	2.027328722	2.938399903	5.254706131	4.924258556	2.9484232	3.228914184
chr10_26551943_26589408	1.493205068	2.945927408	1.827623543	3.919633782	2.425753876	2.144744621	1.856197786	2.671694752	2.503866642	3.918152155	2.671273729	2.10837697	4.177711365	2.889016439	2.548799027	1.956408032	4.505246227	3.311562749	4.110989566	1.360811207	1.317896767	2.702461558	1.454384682	2.166836795	2.890837305	1.306083573	1.764574759	2.565905604	3.68327054	1.967493456	3.904963181	1.913536747	1.475764314	3.268861633	1.88281916	0.75281419	2.797147422	1.211952732	4.796902062	0.9275808	4.533520478	1.465967104	1.240057241	1.238948489	3.032029279	3.212807742	3.03782841	1.033627272	3.44625717
chr10_30974426_31009517	4.010909627	3.64184835	1.845684974	2.293211295	2.025336392	1.286477205	2.373106659	1.305852935	2.260359992	4.908404731	2.956310203	2.40815935	3.287493942	2.776519225	2.300287862	3.220869691	3.719166445	1.951408863	3.849855538	7.669073871	1.049892877	3.316420354	3.799822696	3.083026932	3.86201467	3.576667787	2.267174249	2.107523879	4.069971554	1.753735047	3.767014516	3.708843938	2.452280024	3.336643103	2.104304439	1.598883175	3.107917273	1.920545615	5.39626048	1.616461839	5.022801375	2.790098558	1.043308861	1.781930764	2.672289032	3.488394249	2.472034326	1.872602855	3.516506929
chr10_44980538_45010923	10.81687163	10.16850818	8.476203135	16.36634973	6.834159689	4.648485029	7.420125395	9.307504562	7.32082312	9.940627894	6.873010192	7.083423485	11.35558108	8.656177849	4.969863949	7.66860293	5.152608659	20.49041922	7.777600274	10.28131025	6.422029264	7.130731286	15.024145	11.57167046	13.93430749	7.689486307	7.534540058	9.997628166	9.714331592	8.752918675	8.380122187	9.492770408	6.700473219	7.610361922	4.634345979	7.523241174	7.216425564	4.375322588	7.77025378	8.335098452	8.596824264	4.698489103	10.30663183	5.883560212	8.114930437	5.900498597	9.355339483	7.047329683	7.072824776
chr10_46013455_46040623	6.495218372	8.030030789	4.024096997	9.771988741	9.684157207	7.420071016	8.01786594	11.03879328	8.454797179	11.7699523	8.465555507	7.449718963	12.04462464	6.543796408	6.14884859	8.719707551	12.13320863	8.089568704	7.580311162	10.89611651	10.52730911	8.892130265	18.59484864	14.21958391	9.546528611	10.1994228	9.350464155	13.04766002	9.045833606	5.05679446	8.820788665	11.23154731	9.127436894	5.266159788	6.361825442	3.499182715	8.76756871	4.942403444	8.800460067	11.56443344	9.372089078	9.770720414	9.810043538	8.162031442	9.329522373	7.727749026	9.259657734	6.909572871	8.902130469
chr10_46638948_46662025	0.063829773	0.327514277	0.138456589	0.278272665	0.060359834	0.43667142	0.387657908	0.439611251	0.075784532	0.296623115	0.473108599	0.447154557	0.88481183	0.540839561	0.373994856	0.581476181	0.506796181	0.19801484	0.698450782	0.309852564	0.016477673	0.558556916	0.422160555	0.313879811	0.40104358	0.232924557	0.612269325	0.23555657	0.526851989	0.464963735	0.654172504	0.262775015	0.235897862	0.650308867	0.192887422	0.105121865	0.575983612	0.389827523	0.828684931	0.1561874	0.799889089	0.234341191	0.231573885	0.334327319	0.266936237	0.551883429	0.540646	0.325127602	0.453681402
chr10_46766180_46798397	0.834007599	0.970591673	0.698108305	1.468428768	0.097010022	0.930250701	1.094744116	0.557156273	0.666112608	0.892312101	1.474809176	1.328310878	1.658959266	1.258044142	0.767387322	2.688467767	1.503861063	0.743058607	1.424402873	3.591739826	0.193601037	1.501834875	1.930919614	1.055167877	1.608180833	1.45571055	1.447185795	0.756116507	1.689805107	1.022309746	1.21208316	1.208261095	1.981310922	1.117743525	1.118201305	0.786052451	1.205433886	1.166401529	2.232969243	0.428650551	1.8222614	1.314180284	2.031060699	1.230869619	1.012029331	1.77139557	1.384025076	1.77961346	1.459833719
chr10_47541919_47574256	1.006025999	1.460707908	1.469255959	2.249118035	0.74305498	0.882899858	1.728128836	0.972236848	0.593802873	1.3275409	1.827648329	1.053716162	1.39303736	1.421240105	0.913832601	2.146047515	1.927555859	0.85405088	0.995220306	4.30202156	1.543926663	1.600387264	1.473191861	2.151574323	1.021995253	0.817914327	1.890395749	0.89643747	0.970042531	1.934927504	1.390895882	1.275689193	0.4473301	1.861240818	1.319857757	0.67798476	1.778759328	0.98505787	1.574690878	1.091999166	1.174769447	1.49328045	1.389842435	3.442079398	1.133635016	0.945924183	1.947669071	1.327418674	1.70583259
chr10_47679707_47702727	0.271352902	0.458416677	0.482764969	0.411545692	0.52657986	0.699212259	0.518474355	0.615335626	0.37591751	0.542530834	0.848798299	0.646776861	1.502943815	0.874332384	0.756181069	0.915498099	0.629295959	0.212696561	0.817016475	0.610473263	0.180031752	0.833349716	0.331911759	0.34233905	0.52134542	0.410029419	1.297242003	0.342320218	1.08204151	0.376444143	0.816445119	0.644216966	0.162821451	1.511871723	0.486337812	0.104218479	0.735178633	0.406294181	1.51189259	0.456536798	1.131573368	0.467059594	0.352679463	0.508772188	0.462390158	0.512392178	0.478094952	0.345393263	0.785875877
chr10_48469206_48503649	1.448581153	3.723373191	2.0759661	3.322417638	1.96837953	2.047220739	2.782830375	1.306600114	1.756358146	2.093761691	4.090592803	3.554211814	4.718146983	2.91826535	2.106238857	2.86492413	1.484879687	1.987125878	4.07052022	1.046361939	0.509807412	3.98542893	0.937238459	1.665194776	2.922198236	4.757853096	2.83014651	2.076660913	4.25003481	1.782293755	3.894084883	2.368057279	1.033723511	4.435553398	1.246838457	0.479407973	2.773588073	1.553201088	6.49533878	1.370074855	4.618567856	1.166979063	1.702284124	1.303924592	2.101887842	2.288661114	2.586942956	1.304553796	3.079817248
chr10_50230547_50261516	0.725214431	1.496487476	0.754872929	1.179904124	1.410087733	1.541971215	1.117271405	1.046559971	1.567139778	1.174459223	3.176941374	2.317012382	4.283123934	2.413300572	1.737694922	0.999705451	1.126860991	0.906734093	2.546214755	1.182248078	0.361730844	2.815841062	0.603595369	0.486882697	2.832311593	1.13037883	1.924912993	1.377085817	3.499298337	1.102352456	3.294075087	1.103525373	1.090266415	2.82534351	1.716268749	0.327820423	2.369033696	1.365915824	5.789062851	2.416834412	3.63018124	1.736055895	1.351750715	1.240727534	1.052313942	2.057558426	2.016443846	1.072699204	2.500265316
chr10_5083543_5115275	0.436367744	1.448745828	0.7777124	1.981584969	0.789887024	0.805667878	0.819198582	0.805641482	0.890816388	2.627340328	5.422025519	2.156098213	4.152891381	2.575721952	1.906810422	0.993793626	4.32414202	3.469086437	2.927805549	5.708068603	3.411610869	2.788296287	16.82730819	5.993285155	7.666145201	0.937254479	2.369227911	0.669454636	4.408238564	1.041979069	2.796293272	3.17611367	2.847933095	2.531999372	1.016364154	0.264964355	9.688073614	4.175707104	5.61848751	3.573412313	3.805375053	7.876100969	4.400227078	1.657119377	2.2876245	2.50526007	2.597715385	1.263866289	2.659779539
chr10_50875627_50895675	0.768515627	1.538885897	0.830621159	1.261761379	0.987977727	1.195482083	0.832356227	0.706581301	1.068608245	1.511464884	2.669687741	1.744646571	4.481677352	3.52536079	1.52412352	1.06289665	4.16413439	1.918638069	1.951841923	1.104165319	0.146303288	2.842945853	7.942039656	3.321730134	2.145693672	1.086541598	1.751168512	0.765997773	5.379631036	1.241772693	2.613917512	2.69663983	0.859835995	2.668337085	0.795886644	0.202295049	1.959948517	1.12979271	5.44395402	1.128376616	3.814124931	0.851309036	1.429869844	0.928038387	0.86700038	1.682114136	1.656381537	0.951407828	2.034413353
chr10_5175104_5217169	0.342042423	1.092025015	0.574449893	1.593670886	0.684075337	0.912399663	0.699308357	0.80712955	0.93549099	1.481319909	2.330038718	1.8559892	2.953794204	1.966524358	1.212589665	0.913750433	2.073060892	2.19972455	2.171067214	2.737559257	0.403011034	2.523674429	3.995028403	2.461664722	3.697348589	0.82380168	1.163831043	0.579957025	4.128979065	0.866841898	2.177719417	2.529430782	1.03064933	2.695821573	0.392511522	0.246013967	2.752099169	1.323861952	4.717780312	1.137593339	3.200251394	0.740990301	2.695299543	0.748366911	0.830343551	1.37630915	1.352631537	0.568331507	1.972814905
chr10_52745404_52782784	1.134619316	3.150006775	2.037785486	2.918251664	1.581085455	1.886076166	1.84236936	1.307124467	1.672965472	2.432879851	3.654491727	3.167654678	4.935742384	3.128115741	2.231147507	3.839980875	1.987509175	1.748405532	3.703440478	1.319370034	0.71509573	4.444788109	1.056559202	1.002502519	3.013086945	1.576980112	3.304946676	1.540717994	4.272630529	2.402799146	4.244099233	2.272746139	2.241754863	4.040507505	1.274963573	0.739329623	3.227521434	2.436984628	7.536636696	1.61825338	5.588665767	1.240873608	1.590100308	1.383001234	2.356075213	2.989199716	2.757943301	1.657112612	4.04405755
chr10_5513177_5536246	0.581135861	1.751729605	0.982804253	2.613182486	1.740037784	1.944714408	3.942379226	1.112593075	1.788917839	1.764707318	6.567326233	6.940461727	6.614046411	7.683485427	3.005294969	2.554605381	2.650326287	2.294008929	6.089309705	6.498567479	1.555669861	5.075768763	0.95890427	1.052135299	8.024720465	3.019368349	7.81529666	1.23076136	7.618835756	1.329508226	4.252424731	3.758452617	4.365281009	4.382878475	2.72690445	0.579237489	11.12135687	5.227430431	9.723238739	6.119673584	4.655141584	8.345258766	4.021199546	2.850947576	1.920453846	3.674038602	4.881956611	2.188079532	3.712681406
chr10_58989482_59010206	13.71467267	5.675445681	6.405830178	6.906118533	0.974797176	1.011863769	1.754823848	0.982202233	1.369596419	4.568311241	2.859303091	2.035646664	5.299130919	4.13368477	1.913551198	1.339494311	6.703555232	4.786713894	2.481154724	0.899052765	0.445284839	2.929228282	8.488467612	12.1932617	2.653318638	5.60005121	2.77754979	1.00579934	3.196888585	3.734398166	2.887385282	4.246665477	0.946082069	4.265136412	0.761449044	4.037836236	2.146071503	1.658258562	5.558712727	0.756507191	4.271241218	0.904657425	2.40558704	1.543599713	1.553923715	2.267613429	2.372910627	1.39170921	2.446869679
chr10_5950567_5988187	0.607746874	4.309270163	1.806434981	7.766580777	4.966718925	3.219602354	3.348811091	2.113631295	6.036551225	4.920603465	7.6911027	5.406307442	5.144688965	6.533076459	9.279226621	6.832514559	7.556484345	4.368363115	8.097398521	9.623753529	3.365119015	5.253542225	5.330484884	3.217030994	7.445842472	4.567005959	4.998752585	3.948194309	9.197080695	3.036636764	7.976709601	6.874024124	8.176783096	4.272871392	2.100464921	2.480869975	6.279223737	3.338852127	8.895456073	4.549466096	7.089587121	3.719558686	4.159740914	5.122917458	7.888471704	6.926427951	6.676009612	5.734503923	7.690397614
chr10_68096054_68131438	0.299650588	1.490438501	0.711176836	1.115174849	1.511281117	1.624028849	1.824964815	0.815156885	1.106972949	1.310615923	2.579519939	2.133462461	4.736713017	2.297124177	1.620880912	2.04883599	1.40383126	0.902471778	1.869731269	2.589992419	0.251070686	2.611916113	1.105945315	0.706196318	1.723277414	1.03195321	2.388596106	0.966537045	3.800417625	1.272239965	2.404033456	1.534458971	1.276443418	2.715396777	1.492013957	0.934807467	1.917290493	1.197394625	4.567971623	0.928721613	3.070170493	1.575341528	0.855408117	0.956296202	1.104099099	1.752730929	1.639930794	0.878759599	1.886088995
chr10_70366779_70386779	6.621008039	6.737462595	5.609065105	5.196599326	9.622234648	8.552485364	9.813321124	4.510823395	5.998208835	6.467708134	7.989939743	6.657931061	8.560678414	7.653296654	8.280821144	8.154427844	7.722997253	4.422185481	7.528016956	9.522303953	10.17456758	12.70747341	6.011992197	6.183285733	6.863783919	9.180160135	5.757960369	5.950482519	8.400664399	4.278176271	7.682958711	7.295124649	6.986624728	6.139040455	5.958648041	3.545532115	6.636539482	4.641196457	7.941446421	4.105189634	8.420367826	7.826487987	6.212659231	12.42108124	9.813218017	9.560974747	11.32606099	12.11803607	8.045809354
chr10_72944806_72964806	0.251968143	1.198123773	0.490796226	0.486663737	1.259023483	1.214081426	2.471305757	1.489287336	1.137943822	1.40970831	2.715778436	2.038877539	3.418535613	2.844174905	1.122153339	0.725403334	0.820148883	1.065186658	2.931446669	1.771003323	2.784512278	3.714737399	5.372923063	0.663348619	2.335142272	3.47199602	2.686623716	1.056753629	3.066525813	0.699611355	3.240017881	0.971514641	2.727024896	2.747513415	1.074026844	0.367970296	1.667657855	1.138027245	4.557178245	1.096733741	4.65158761	0.594610792	7.445511141	4.423990328	1.352280944	2.678953698	4.642924471	1.365661974	2.812050882
chr10_73100375_73136207	1.138270674	4.728525467	3.072396706	3.488742831	5.380344502	4.555318452	5.963540877	5.678661914	5.043197817	5.327705922	6.708893523	4.620190194	7.386631782	4.441027887	4.671436532	4.401404247	6.231947401	6.305618837	4.48454466	5.453262243	5.743309341	5.887871197	6.373114912	4.69556504	6.709679826	6.89594416	6.348131442	7.635098218	5.582202048	3.292162699	4.986234918	5.040678305	8.442991283	3.886627197	5.423362681	3.483319494	6.631127987	4.177113876	5.728716797	4.151068043	4.940725571	5.874287426	6.712405315	7.040367283	4.763851602	4.473984349	6.855761154	4.456287173	5.723205727
chr10_7693316_7713400	1.298419426	1.720093938	0.731882594	1.672025674	0.945730009	1.185460373	0.791034924	0.653474461	1.003350312	1.753609907	2.541938432	2.478426362	3.792933227	2.148971873	2.255066453	1.207887888	11.26878332	1.289368619	3.134539951	3.287570348	1.340395715	3.451313206	2.588585013	0.547416527	3.067381301	2.556352961	2.011352863	0.727260228	3.005244537	1.133088347	3.607181257	1.868781888	5.26361425	2.826721343	0.706907194	0.27075306	2.262545411	1.140377691	5.698834506	0.982160837	5.029217271	0.578913764	1.461444728	1.362587302	1.591964708	1.907260763	2.497672804	2.942928754	3.007290493
chr10_79057420_79078966	17.75738822	17.05693644	13.02894119	12.48168743	13.36285091	9.457238949	16.26293271	11.27781048	11.72115721	20.68637016	12.89841095	9.781277286	13.36636841	16.37925319	16.78251283	15.16677588	19.22361407	16.8203804	9.692446621	26.11355641	12.80318002	9.577500847	26.42821094	30.62649109	10.06043086	16.26831874	14.76289988	13.41707726	22.68785962	10.86585481	12.75695625	22.03006652	15.82928533	17.38720278	11.10137999	11.53502167	11.64126428	7.850234871	10.63715498	13.01761299	14.32877308	15.72216761	14.98388284	11.08425789	15.32518302	13.39912347	15.92502664	13.64448648	14.60413688
chr10_80265199_80307720	0.445851142	1.790427992	0.867472907	0.740756276	1.498838609	1.675331511	2.016837228	1.463650726	1.7378711	1.857300303	3.75454256	3.091127954	4.631775677	3.315585677	2.209784401	1.390827257	2.694159368	1.129468451	3.795233222	1.021858793	0.679333709	3.347343156	2.496326865	0.94616052	3.006619892	1.366692755	3.694648843	1.552352629	4.241526069	1.351164639	3.284936247	3.80034997	1.54522638	4.645635055	2.957051056	0.466628381	3.677767402	2.084992488	6.048759268	2.014649087	4.196212797	3.102922407	2.198081138	1.293296842	1.348924573	2.981164376	2.509111397	1.148991212	2.788164682
chr10_80334745_80362727	0.691250814	1.709363934	1.278928377	1.140626919	2.876747632	2.356188538	2.969610453	1.906256906	1.716368842	1.482975751	3.051330752	2.432496971	3.194274099	2.092036809	1.428605154	1.502016184	1.126724888	0.999813256	3.312480888	1.30756027	0.549981053	2.925363555	0.772806197	1.278878763	2.377438037	1.28142391	2.482188418	2.332564834	3.642891478	1.376796656	3.221115081	1.915283119	1.322267544	3.881493279	1.872710491	0.509263085	2.610882538	1.487082484	5.149103603	2.036289316	3.912241618	1.902479357	2.286578812	0.928204491	1.458723277	2.462903785	1.967284408	1.188869271	2.393161571
chr10_87493881_87517833	0.149596143	4.084013642	2.40206628	2.613669722	3.26603972	2.78146453	3.627077528	4.283283032	2.793212396	2.80711682	4.483367436	3.222611839	3.349135706	4.884567755	3.427889973	4.800846076	4.14829179	2.410708049	2.61032446	3.314803949	2.402725046	3.766948843	6.516654327	4.870519414	3.138409314	3.3037498	3.913988325	4.941772665	4.58202875	2.107384667	3.384013038	3.647239343	3.571054463	4.576275941	2.722438381	2.428802771	4.667394733	2.585785699	5.119069937	2.630025406	3.773749546	5.82769858	3.751321239	2.533425637	2.51474539	5.015204473	3.452756782	2.86783709	3.496406683
chr10_87649613_87670984	0.163361001	3.263079774	2.174075133	1.663510133	4.828190559	4.47710687	5.555604446	2.663500794	2.165399316	6.306967248	4.066177495	2.717396207	4.622883075	4.487542987	3.761918511	5.753466736	2.284027955	3.024719741	4.294136705	7.088953096	2.09140628	5.46362454	1.673652592	3.475665152	5.405191873	2.036155319	7.144789826	2.619162349	6.557731552	2.80402556	4.755865854	4.842259759	3.107882144	4.655899715	4.442524707	1.364190346	2.971104346	2.808100697	6.094201539	4.506781349	7.424846841	2.003193628	4.277709643	4.256253548	5.034946955	6.079081013	7.325891752	4.100608296	5.751813578
chr10_88777061_88812730	0.125447746	2.282973721	1.117818671	0.805263248	1.336972393	1.297238443	1.320248829	0.862847901	1.427184293	1.998358039	3.420025395	2.3419077	2.828558701	3.13702185	2.918579585	2.921849406	1.316001735	0.944693818	2.680977775	1.239823646	0.410029156	2.94632975	0.68248414	0.730094575	2.299436531	1.109679199	2.416500752	1.19619939	3.365370851	1.702126395	2.848937212	1.457789183	1.291662382	3.587668809	1.703845645	0.489112759	2.406261341	1.514722457	5.466494205	1.165632842	3.836808055	4.08352525	0.954978177	1.347613299	1.877177043	2.227787451	2.014943542	1.233207719	2.778838821
chr10_89237831_89261775	4.3351433	10.86552829	6.060694053	5.445440901	7.053313167	4.855992004	6.432168272	5.827856735	8.075964334	11.27132467	7.611579042	5.100287291	6.58584577	7.096574238	8.240826373	9.117595001	8.423465725	6.283896617	5.468876477	5.009583731	3.961155605	7.203246378	8.396595888	8.729926919	4.692155492	9.122268295	7.336293256	7.59210302	7.541636521	5.801203136	8.652830728	7.884050587	4.438780727	6.826810335	6.025435915	4.355374363	5.506279309	4.300160617	7.20720658	5.428173577	8.501600723	5.345669984	4.909442727	5.458161866	7.874731746	7.539089125	6.964758776	5.761619529	8.78325058
chr10_89317307_89346941	4.142039058	8.754544154	4.609153053	4.08939029	5.302847173	2.228201402	5.190473863	2.558595223	8.253426593	8.847108819	5.022329196	3.466926012	4.044873599	5.546437589	8.982980158	7.546933315	4.6605511	6.804261987	4.593528888	4.778078394	2.919376522	6.067544078	14.09386346	10.630542	3.544603138	8.909065617	4.648575991	5.860476025	7.100739289	3.427374739	6.143024837	7.268037261	2.783959393	6.165148123	3.577620734	5.358162727	3.884967866	2.894587965	7.386406699	4.799066082	6.97826321	2.412923391	2.282337064	4.982043333	6.216792462	6.104175317	8.044334665	5.509605101	7.017983049
chr10_89368056_89388056	4.45623289	8.441218801	4.531022586	5.154544183	2.976069815	1.813448137	4.113371993	1.75617981	3.402789341	7.605817397	4.146485868	2.726724925	5.419724865	5.715797838	3.805567909	4.933576464	6.432491074	5.402088536	4.141781761	5.001194063	3.261058975	6.409325464	8.084519151	8.408253263	5.44245039	6.4974319	5.953401835	1.975136096	7.483117429	4.544104624	5.38850578	5.812637745	4.210321173	6.821678463	2.934376315	3.249845845	2.604423947	2.093112942	5.935577827	3.339450447	6.698364247	1.31771416	5.443035298	5.813528612	6.347979034	4.540835584	7.944876475	6.500172509	6.197599952
chr10_89640822_89660822	3.456332341	5.19258789	4.763648385	3.94070459	7.120736085	6.016556095	7.352012971	7.337327796	6.710890161	7.267499907	7.050994224	5.54341669	5.453096559	6.448922199	4.642139467	6.634105656	10.36816024	6.297961834	4.592525096	3.661190994	7.787784635	5.996385302	12.72307023	15.93534056	6.600106886	6.46918442	7.092070888	8.783869661	8.528415867	4.778426094	7.072321176	9.467208355	8.219706923	7.488207284	6.310545557	3.330927052	6.926800908	5.622010893	8.547905306	7.651824737	8.354176839	9.625502194	5.773016145	3.693632507	6.324930131	7.157887046	6.789685251	5.888361618	7.942687008
chr10_89687928_89711679	3.031536609	4.166410886	3.040968944	3.015685436	5.633859061	4.463859139	4.972055363	6.869717293	6.460842088	3.561491377	6.263614368	4.916275755	4.097416587	4.791652459	4.762863736	5.129888438	6.625166192	3.868932778	3.299860263	2.515314292	3.734826916	4.503655793	4.564688396	6.20108056	4.085044442	4.793022274	4.521301564	8.939090206	6.540165799	3.82677809	5.94749546	4.106313573	5.00204366	5.605287123	5.024023428	3.080108433	5.527794673	4.748963559	6.601783227	3.7348247	6.609430784	6.581179127	4.422550198	4.446105702	5.053220726	7.376856516	3.969220472	4.10463958	5.701218831
chr10_91043051_91063051	1.774938602	2.678453755	2.202252492	3.550284535	1.087502641	1.01416146	1.63225803	1.048646458	1.140775749	1.702135974	2.695757172	1.681287577	3.305567553	2.103859833	1.695365269	1.107901847	1.153244178	0.862862032	2.34019733	0.876157034	0.222098016	2.726885826	0.577979739	1.716036772	2.120736219	0.86813827	1.583073397	1.138786864	2.862574728	2.38081537	3.114891869	2.920682398	0.945674106	4.946502831	1.209343629	1.446233805	1.781847793	1.195840134	4.978821347	1.06208777	4.078437276	0.787831282	0.909218453	1.012953443	0.926918519	1.947625342	1.953713303	0.772553371	2.213204581
chr10_92679955_92702032	1.213593026	5.345966932	2.258834157	2.626995676	6.977777136	5.374996261	6.531955	8.210233951	7.458465034	5.071688406	7.097498162	5.152501889	5.049826436	5.435729984	3.515711386	4.528895289	10.73269128	5.198314193	5.458757293	6.607163812	4.203516875	5.788873041	2.572244409	4.224129447	3.681628034	13.01402093	4.133618585	7.952551419	6.425949882	3.592165112	8.117373814	4.600680175	6.475264855	4.568555704	2.309893925	2.379001606	5.647051487	3.873346454	6.438840701	3.387890382	7.58844252	3.868238795	4.562985088	4.00989675	5.26364894	6.968296682	5.337328487	7.502005227	9.720356112
chr10_93591235_93611744	0.40816477	2.018360319	1.000407637	1.03343678	2.938793104	2.423009726	3.15241644	1.045212095	2.075164169	5.066339549	3.231665969	2.724806643	3.498313502	3.170530378	2.417828159	1.932550655	1.608525686	2.514970847	3.234165364	2.715943944	0.530761787	3.526431697	0.68691347	3.079987531	2.827063916	1.324560142	2.360982732	1.048470075	5.686773341	1.280401348	3.397331883	5.326868438	2.08832967	3.361585672	1.564994354	0.554879683	2.431590435	1.482941755	5.324213637	2.012596532	4.54123976	1.833293669	1.830451883	1.470769355	1.695476324	3.534187076	2.559527145	1.25833692	2.918253213
chr10_94673729_94698154	0.232795126	1.463050984	0.666246887	0.484345044	1.048257466	1.177101305	0.901169666	1.695388917	1.313446035	1.940450551	3.441865553	2.865004438	3.416400741	3.036357342	1.279798377	1.799368973	2.742278021	1.767529087	2.341081605	10.93288143	2.714634448	3.129729456	2.809061243	1.776437991	2.573799935	0.852767972	1.393845401	0.962282501	5.198439271	0.933979901	3.255430669	2.725131641	1.929393391	2.627893556	4.085109559	0.288965362	3.467126065	3.543266458	4.912226729	7.157202992	4.951821431	8.168739531	1.332021506	1.805829446	2.998742166	2.459264897	2.413682133	1.280773081	2.733642078
chr10_94928658_94951919	0.204225021	1.377914985	0.855996967	0.628413722	0.696830982	0.743613162	0.538701748	1.077669569	1.356626958	1.200334754	2.389348216	1.847066531	3.065118554	1.813363839	1.345958447	0.907940409	1.307930866	1.078172857	2.166360853	1.362154475	0.588456831	2.983975905	0.883289517	1.201185556	1.988057052	1.071707773	1.309068146	0.751944335	2.822866415	0.867069326	3.005409185	2.150253302	0.698960696	3.000072423	0.700027723	0.236399874	2.065003612	1.151188845	5.158920914	1.151996752	4.054575707	0.892448497	0.955665632	0.948226688	1.349366969	1.544507378	2.012262727	1.06383118	2.147806657
chr10_95057430_95079497	0.234477295	1.267257951	0.509981992	0.399321655	0.619501331	0.704621479	0.55320828	1.380314484	1.313178934	1.085770736	2.377483736	2.341860892	2.876430519	1.726059849	1.156313985	0.991779997	1.296933387	0.872912138	1.964910504	0.841492614	0.635963044	2.523944047	0.512231065	0.605183392	2.354171541	1.019816847	1.42348052	0.702149256	2.788958723	0.911597128	2.325385123	1.787184778	0.745415702	2.50781568	0.737514341	0.211138784	2.497428423	1.366876212	5.076062663	1.577543288	3.322659575	2.322652001	1.750645076	0.755392795	0.815868837	1.405863074	1.52737311	0.71843307	1.525101274
chr10_95263406_95301012	1.018190528	2.90526533	1.347578056	1.271543436	5.142653734	3.666031762	6.079104728	5.176351809	7.406676905	5.177748145	7.805472055	6.069187543	5.652073679	9.367890282	5.371668205	6.739931769	5.648559606	6.739172936	6.005758799	10.61951089	3.110635905	6.615543733	1.39771263	2.048861757	6.045267603	11.60976835	5.286515931	5.335930013	13.40511889	4.622648749	8.362662607	7.784810701	7.732083115	3.842196776	9.384215917	1.391960039	8.938690797	5.780826238	8.218199535	13.46545837	8.658779569	12.5947239	4.088892018	5.528115138	5.37447823	6.570027105	5.475819935	8.410834261	8.594330516
chr10_97282623_97344729	5.457968035	7.683350883	5.505486584	5.104569609	12.33513057	9.99083448	10.11003352	10.77898064	12.26099551	8.542772153	8.113519833	6.143016361	5.541272249	8.221180466	7.168880842	7.31345714	7.36595426	6.311854715	6.598736098	11.56527393	10.21454064	6.771888096	6.202561622	7.686872603	8.252959869	7.965252859	8.657552294	12.5402868	9.51526799	5.671266609	8.299512625	9.34012449	9.402055863	5.666097387	7.320953834	5.391745094	8.25536647	5.671125395	7.490891766	11.38660104	7.766424973	8.665842877	7.32883898	7.461564821	8.035800286	8.453775523	8.556095342	8.182778645	8.756784187
chr10_98435413_98456963	2.941260465	5.211117436	1.971500301	1.667989308	5.385386289	3.191806884	4.23125421	4.714434699	7.29102438	5.429001542	5.544424068	3.773743247	4.007822592	4.661044286	3.399357822	4.400846853	2.981176331	3.426042864	5.538807103	4.746676132	2.112183168	4.601908825	3.977572187	3.638789751	3.710019102	4.698265824	3.919660542	5.517640066	5.983456591	2.59667538	6.301165418	5.074701751	2.933323038	4.454338375	3.003884272	1.939071473	4.135398036	2.894379765	6.356077458	3.964908814	5.71819147	3.688671167	2.345120036	3.379470308	3.602375835	4.186935986	3.861935264	3.384530992	6.065974314
chr10_99772640_99802289	0.361492087	1.939146726	0.842354329	1.059560031	2.167985883	2.263582408	2.079490562	1.966457674	2.380036933	1.974124294	6.356110322	2.667755448	3.452704891	3.40943842	10.71300647	5.449066528	1.687911256	1.891682045	2.961016239	2.949471437	5.32197428	4.713109911	15.18736545	7.027649666	3.457393253	1.540459117	3.469089865	2.485982787	4.440551082	1.138047399	2.912816301	5.051419707	2.973143005	3.210860026	2.248390939	0.392541583	3.978720595	2.800307315	5.287760587	2.870413183	4.050992621	1.578667035	7.946341181	2.164592625	1.617529048	2.465577643	2.195293507	2.170812294	2.857933226
chr11_102441231_102480384	4.52011592	5.663508046	4.585783711	4.878720785	4.457325192	3.204003252	2.874441213	4.355585825	9.940218389	4.667453047	8.690221594	3.582184051	5.327273705	7.787966251	4.211248987	8.129093292	5.587989249	5.987067521	6.015048867	10.82289289	4.974383737	9.643082461	1.857222028	4.243295089	6.42402294	6.565267069	4.840367402	5.250275491	10.25120623	4.914218972	7.49599563	5.606691462	17.31667946	5.003680968	6.172781878	1.939684171	7.068684859	8.659843898	7.720510964	13.74507743	6.682644215	7.806792375	7.746743271	9.243743696	5.859299357	11.37252554	8.565122548	6.430712057	9.386868283
chr11_10284069_10304227	7.009472126	11.5469104	7.906095104	4.468980382	8.03365125	6.638674506	7.371714078	7.58514977	6.878429798	15.50786168	10.79741922	7.868389241	8.237959412	9.279445396	7.923731591	13.50830189	11.18936222	27.04614101	7.477808719	11.45479983	7.333921588	9.442327857	10.52597213	22.70382987	9.107381954	13.24536635	9.708450542	8.096125755	11.96650616	8.543858264	8.277511243	16.48861762	14.70110483	9.034908689	14.01233057	17.82986254	12.58777572	8.131621633	10.07267811	10.01708727	9.820045931	6.66518766	7.119393263	15.27910004	7.143108524	9.33660782	7.017304964	8.244929823	9.523901852
chr11_108106695_108143894	5.069064054	7.510424654	6.283656739	7.539692323	3.354203933	3.997644775	3.136465975	3.718095793	4.218060712	7.291099585	5.714235108	2.994977827	5.389326222	5.631010903	4.425242824	5.453004665	7.002682503	8.425706637	5.167751288	3.798550626	3.203374221	6.019927861	7.231047678	11.52271141	4.523332201	7.229608505	2.935100456	4.92931543	5.370314156	6.030091258	6.356534894	8.879544682	4.091252215	6.08402205	2.267721819	2.656930925	5.054518403	4.107215107	6.589350594	3.326476348	7.615159738	4.016936357	3.997178261	6.623987734	6.676805161	9.511516983	7.253848858	4.565648138	6.197671012
chr11_110345130_110376359	3.251129374	5.271340512	3.868186505	6.78950659	2.227161325	2.345001656	1.939988381	1.343784183	2.841392972	3.266734069	4.145323488	3.168346165	3.329832878	2.603705391	2.540056662	1.711127438	1.957740535	4.033166894	3.701347222	1.765067353	2.834879675	4.714752606	4.565812411	5.717080715	3.082201598	3.359877231	1.735128643	2.661020611	3.547435514	6.581832609	4.489929158	2.166593461	6.076313847	5.50056689	1.588262012	2.997832949	3.499101216	2.573773573	5.980734296	2.581500087	5.751125622	1.312239325	2.21573605	3.358458817	3.089608906	7.82418374	4.094863059	3.412582101	4.688906494
chr11_111737994_111788364	4.655972816	5.765875767	4.804717569	4.692607771	2.903217723	3.072936202	3.141552912	4.843275851	3.43224655	5.557592479	4.484085083	2.864889447	5.056118714	5.419778564	4.2118904	5.856993067	3.48365225	7.996390299	4.136422096	4.386855521	1.805418992	4.978976346	5.53302278	5.325510064	3.410140781	5.254381977	2.913808086	3.115548636	7.167955071	4.918275643	5.25472806	7.276434588	7.980039306	5.024924337	2.385292647	2.902302335	4.319585865	3.860587163	6.573419743	4.304480516	5.711041986	4.089584153	1.922767511	3.700298944	3.90417129	8.572848815	3.478585624	3.392553572	5.543463476
chr11_112005307_112035977	4.926770342	5.831027894	4.391209428	6.87316415	3.233150239	4.19485328	2.974968375	4.138551895	4.678690736	4.536751788	6.013432269	3.016373315	4.680012837	5.002979793	5.11433194	5.263538301	3.785386489	5.049266706	4.46475846	4.331351108	2.758873905	6.253243303	2.992412208	7.331720347	3.747853773	5.391825743	2.686448229	3.378447276	6.889666027	5.0891821	5.452854068	4.855105735	6.786103763	4.596800078	2.35245297	2.571540799	5.447173931	3.975107677	6.916794692	4.326303083	5.684360446	5.637771351	1.884966973	4.836785903	4.398402104	8.929175345	4.704726717	3.772293109	5.432579422
chr11_114247787_114272888	4.495481053	4.332911407	6.010653918	4.314071067	2.113846628	2.998236979	3.70570183	0.938319905	2.203065683	6.159507635	4.714352096	2.831559527	5.854490503	3.105140685	9.366046102	3.399085449	4.299552343	7.96369031	3.999405352	2.049787936	3.783875231	4.594508483	1.747286818	2.454887127	3.185828057	4.475852843	2.911435005	1.91049719	3.72866323	8.297428371	5.168051874	8.508735222	1.716619248	6.888133839	1.849953779	2.01793544	3.069005741	2.096185348	6.096900526	1.808223977	5.960106305	3.581930885	1.05007698	2.071467959	3.949174902	4.520950514	5.166804324	2.011068228	5.64762781
chr11_116775843_116802420	6.456499458	6.614634393	5.310156045	6.938777541	3.504646969	4.061132966	3.564919026	1.958036071	3.869746141	3.811655591	5.248392556	3.434091126	5.022073852	5.949118349	5.146746833	5.79513483	3.63586977	3.260463806	5.532698933	8.327663243	5.059167284	6.232145338	2.427807979	3.690165644	3.799059584	5.759665273	3.243307372	2.94175448	8.7380005	5.453847852	6.485116768	4.49917074	4.359841845	5.891535953	2.615407176	3.829399306	4.987711343	4.864313932	6.799543609	6.062042536	6.053599078	5.412000165	2.780974419	3.881729612	4.633555808	6.485899692	5.230286222	3.917875222	5.718343556
chr11_116804003_116847622	3.448575634	3.947631111	3.181165463	3.264775496	1.861376861	2.49551223	3.427126705	1.352808468	2.446820068	2.246506878	3.840836227	3.050150176	5.028762457	4.455120076	3.199798742	4.269667822	1.844127945	2.746544091	5.736291408	9.413939158	5.189844671	4.848286735	2.441258698	1.817547872	3.334611754	4.571444264	2.604597826	1.635275817	6.413751472	2.694161298	5.096980613	3.1079667	2.60607885	6.059674867	1.403686437	1.280580039	3.242235143	2.499600074	6.324009988	2.503115178	6.707290749	1.242755763	2.368278497	2.070097939	3.862110844	6.910449686	4.11840901	2.715741793	4.659016018
chr11_117280874_117310737	2.465253522	6.214654188	4.721355734	6.921246298	2.215835316	3.089495782	3.132921048	3.21895774	3.014702512	1.925302755	3.88984955	3.802299288	3.791102119	3.178155057	4.654505457	6.673356436	2.210643462	1.700546816	4.408106802	1.892704347	1.080813538	4.466867796	1.40384613	2.983019145	2.502895526	5.277039133	2.551331281	2.895902691	4.247229979	4.806239308	3.88825049	2.833456636	1.827023687	5.908289442	1.450477617	2.100433574	3.737768033	4.678168205	6.022606592	2.198481265	4.414021697	3.774679291	2.163582494	1.922620692	1.697003523	4.551144727	2.535135713	1.746700607	3.410346557
chr11_118161659_118186639	2.658610704	5.824602965	4.523323573	3.313806922	1.833233224	2.774014931	3.396762376	1.947448652	1.565388328	3.479096858	4.637277118	2.762623948	2.992328597	3.859844365	2.634648797	3.159354508	2.614501064	2.193691268	5.821486027	3.082987087	1.492703018	8.142196273	1.005918742	3.848924178	2.821072396	8.198915248	1.866689398	1.678086973	5.511936422	3.034643298	4.747411956	7.334419628	1.543866362	5.816403524	3.006018905	1.901348647	3.616389476	3.02596135	5.802914876	5.491722612	5.110246904	2.875177705	2.564426721	3.220623799	3.50605369	9.050599186	4.27012344	2.961673898	4.455113365
chr11_119001207_119040906	8.95941556	10.26421901	8.560743844	9.323802882	7.364510364	8.57165684	7.482146118	7.689076729	8.062864908	9.287469967	8.817978799	4.728400861	7.462608191	8.237969715	9.109432917	8.582816765	13.51500563	17.94224807	8.437435129	12.06691391	6.375113342	11.54586145	12.52992098	14.44725866	6.135202227	10.64654505	4.952985154	6.958832012	10.25486652	8.875066726	9.096224062	12.48651179	6.975324005	7.602606894	5.480623109	6.35865294	8.259777354	7.730738953	7.798316595	11.72964067	7.935296636	7.910577057	6.701861885	8.715564485	9.627162222	11.50054537	9.277760028	8.171860216	9.323495684
chr11_120201032_120223736	2.14563494	7.219932427	3.71905525	3.767237193	2.779340701	3.58349528	6.114368858	1.602423079	2.470507635	6.469502641	6.507815547	5.01833205	5.805085792	8.985420844	3.845494108	6.603496652	5.966507787	5.139486665	5.71945915	7.498402845	1.534680721	5.085815765	7.597156944	15.62426406	3.381274474	4.299540206	4.192573191	2.144603701	10.76883331	3.14200054	4.957670537	9.848777803	2.685083273	6.659453872	3.513433381	3.102370513	4.42151034	3.941072405	8.35460851	6.409153914	6.080242588	6.717420535	1.668122159	2.854973397	3.150207546	5.170798379	4.02448633	2.499351977	4.77746593
chr11_121091243_121111379	1.759378454	2.216530991	1.778387213	1.928924628	1.019735036	1.639676047	1.263877124	1.22369735	1.618847229	1.507324956	3.008994611	2.429533841	3.855440853	1.986996183	1.788440161	2.586707335	1.775647068	1.125646495	2.974831748	1.02648543	0.51201061	3.702997847	0.568479259	0.782276245	2.650711683	1.176263779	1.483836401	0.757466019	3.24100353	1.744168497	3.271066021	1.506002946	1.322843119	4.029112573	0.97681615	0.793676769	2.368751352	2.486234474	6.515710408	1.448053153	4.016536198	1.642256865	1.69301134	2.020835839	1.279284611	3.062385547	2.053754275	1.475564877	2.717396685
chr11_124926047_124964202	18.79745173	9.874477241	8.040157565	10.82559041	2.4744292	2.741414886	3.407003477	2.561796426	3.598520767	2.918850069	4.708072499	2.997355942	5.122363237	3.37112967	4.618005928	5.473114461	3.948090589	3.068656805	3.375523805	2.122246213	1.50176344	4.819480761	1.866374413	2.512078373	2.773798261	2.300189769	2.792064055	2.831461057	4.479071326	8.766640229	5.184264789	3.34767039	3.309832517	8.235815979	2.644671396	5.825394974	4.167381536	4.073354949	6.680878997	2.873318621	5.171457921	2.899247051	3.665590046	3.240877831	3.035707944	5.064759269	3.59552	2.708241424	4.525173672
chr11_125559280_125579859	6.14393004	5.856684794	5.386192523	4.786307751	3.508073981	3.98422005	2.198287859	4.270124149	5.501956311	3.952854407	6.050602825	3.333050382	6.250184101	4.381712555	4.533511998	5.673895022	4.83675767	3.510436832	4.004958683	3.801083993	2.363195961	5.79200545	2.423632746	4.431889703	3.434132771	3.462575488	2.849420484	3.789111396	6.123909688	5.48905988	6.19897349	5.316758505	4.90090321	5.974058448	3.67608326	2.96828282	4.987709963	5.75982314	6.125568775	5.41319922	6.163083921	4.874485578	5.285522153	4.639741825	4.125695537	7.503272204	4.496005469	3.97707044	5.924147096
chr11_126049427_126077539	9.56521169	5.285583283	6.753509897	5.484647388	4.681635876	5.658736476	3.455501118	5.941121122	4.822077241	4.173889709	5.613293685	4.060255657	9.634543381	5.816481882	12.09429806	14.52233997	8.07022475	8.562170593	3.600212079	4.681314913	4.177798058	6.349851713	4.367151168	6.62203753	4.152748642	6.521773195	4.704172094	4.010727388	6.203602119	6.105067677	5.774917439	5.300477117	6.455946969	5.512065359	7.847556937	4.688807152	5.734873069	5.842294234	7.166007426	7.010934687	7.805389958	7.928084039	7.372014661	6.591534795	6.048636841	7.570890449	5.912692933	5.979503004	6.687562401
chr11_1282170_1319769	4.892648654	8.302244001	6.07052461	4.061185027	4.16767391	3.168798017	3.995522594	3.893276873	6.17775318	7.336402589	6.909628664	5.701816103	8.220671724	8.097611592	5.636326231	4.820906709	7.140900599	10.30333489	9.383418881	11.27188543	4.308085068	7.437642873	9.882986704	12.91171998	5.978016796	6.892232221	4.975779183	5.404275298	8.795707538	6.517945259	7.994476353	8.652420986	4.609513127	8.517676051	4.495817469	6.741205974	4.362093698	3.084999597	6.863512237	4.354440175	6.582523868	3.95210036	4.493438283	7.724387159	6.2975976	5.948232329	9.807832501	5.626804691	7.786555045
chr11_14354506_14374506	3.603546624	3.405148301	3.514892875	1.835717327	6.129178519	6.546186005	3.572847756	4.583857044	5.100028627	3.75009893	5.772947883	5.173625558	4.538887836	3.603965987	12.19909828	6.367625026	5.396123451	3.206982646	4.043567691	3.155313104	3.180226873	3.967331983	3.141330842	6.459367432	3.68209606	2.921232002	3.103861974	5.185412932	5.794586779	3.650942029	5.791076845	5.763996906	4.108552969	4.938389387	7.977520245	3.454292833	5.857886547	3.513039352	6.219253454	4.315699236	5.941452281	4.119556122	1.881625367	6.014118081	3.929823181	3.883249645	3.685466407	3.21598402	5.565511101
chr11_1653343_1707195	2.814428212	3.059832431	2.853555817	1.475144171	1.435795116	1.452201764	3.117169892	1.168996708	1.818514191	2.833004142	3.639273456	3.37417901	3.242059879	4.735160936	2.165943724	2.245817232	2.888670225	2.665944888	4.732980304	3.202986543	0.903627355	4.129048642	1.317601645	1.848920513	2.604343156	2.680921327	2.779530212	1.65712636	3.908843489	2.563181449	3.517501966	2.565851159	1.886715226	4.508505262	1.452618697	1.241756431	2.503723887	1.81826892	5.093836538	1.421969669	3.664726441	1.198068	1.841383283	2.087835182	2.026392426	2.523257707	2.640565977	1.8263314	3.080061104
chr11_18226802_18276393	0.720661644	2.362586379	1.424802613	1.036790195	1.482587115	1.497529761	0.91458879	1.293549151	2.829413957	2.505959392	3.662512322	3.492504434	3.849749118	2.380049848	3.961799974	2.895323142	2.418480486	1.189833452	4.136441382	2.020215944	0.339623222	4.335322925	0.605576857	0.58209371	2.960310159	1.829070811	1.864180009	2.11148923	4.92743426	2.134464024	4.324433399	2.254774291	1.385711071	4.179643337	1.508543429	0.962786643	3.173074405	1.540504227	5.329388699	0.955929709	5.064751146	0.982970499	1.192326432	2.090316819	2.473869281	3.7000639	2.320014729	1.447447678	3.641600603
chr11_19340724_19360724	9.174597279	8.029407168	9.760549635	5.939156222	2.049165979	2.577659399	2.220788289	1.262662119	2.229436967	2.007476944	4.767083974	3.021964296	4.458628186	2.815362998	2.300276604	3.135326078	2.173791568	1.542744243	4.054612358	1.006783045	0.488698804	3.721494177	0.576054431	0.857648449	3.024059431	6.776943772	2.51842426	1.298588187	3.903795345	5.638679873	4.160774465	3.281690925	1.631176546	9.118009094	1.852872594	13.01036481	3.362143327	1.489912368	6.772671038	1.160651878	5.009573204	1.671053853	1.361401125	2.847789845	1.937615035	2.800782972	2.428163493	1.439144553	3.185575676
chr11_19495900_19529896	4.434995692	4.352696889	3.493714219	2.255073029	1.017441357	1.758437701	1.363316607	0.908436463	2.09290736	1.822274758	3.307857713	3.025794899	4.185983274	3.257728212	3.711466179	4.09184017	2.531310773	1.551905662	4.258145031	1.198885649	0.279707514	3.717779908	0.508579453	0.769506	2.832364744	4.047042105	2.386455007	1.888303671	4.373001676	2.361182869	3.910621018	2.810082951	1.358851066	5.636993982	0.991121529	1.493139064	2.197044081	1.387318352	6.925812983	0.971195836	5.120158369	0.605563104	1.429559045	1.747193142	1.445143781	2.273699285	2.17458444	1.415390233	2.772362749
chr11_20012556_20037554	1.862798489	3.652874587	3.61961974	2.637754831	3.882323621	4.18428942	4.368926892	2.929762052	3.017918098	2.779966946	5.651270683	5.770272267	5.172929332	4.395582721	2.243061121	3.762912429	4.676995306	2.101648815	6.88012901	3.123120902	1.106611857	5.022029719	1.901362151	1.705752676	9.897166316	9.745699879	3.646575434	2.20353425	4.491573594	6.331604938	3.757326394	3.169703053	16.43582632	5.760399569	9.709071968	2.465517053	12.55014647	5.567737824	7.761726145	7.982478577	4.819369066	3.953137353	14.68415106	3.411982874	1.718100372	5.883645078	2.824588312	3.697429115	3.777348209
chr11_22656583_22698351	0.996577872	2.147930599	2.234081214	1.269110072	1.15252202	1.420457691	1.77876004	1.002254438	1.361025773	1.764436371	2.898690958	1.674552207	4.230989258	3.00355851	1.530513727	1.480427001	2.557310792	1.069682174	2.301296213	2.190380069	0.61834495	2.535761191	2.151865507	2.447674543	2.665353708	1.131698251	1.584138656	1.233892247	3.511009604	1.787144477	2.744502293	1.340735529	0.885197541	3.793437126	3.294639742	0.441734072	2.31274043	0.976661593	5.26120284	0.961842863	3.416266456	0.696429937	4.645433415	1.34506698	0.991738478	4.940588633	1.932045938	1.155403137	2.195023564
chr11_2362638_2388931	11.65371887	14.36615544	13.03161975	9.415273657	7.58518693	8.137916233	7.53427566	10.47527042	12.68121551	14.22966366	9.580183158	6.416672671	8.011937285	7.984929756	7.418751499	7.973538746	10.05343473	18.60831653	10.41187715	8.174165772	6.297141467	7.306125877	8.473779859	20.65354766	6.090678234	6.997519638	5.914892786	10.54440993	8.18272854	10.65638652	12.29615797	25.15994432	5.271715525	10.76717887	4.18561082	7.501004447	4.739839431	4.492702085	8.585729522	5.539047126	9.371218532	3.946790595	5.146790773	5.883118559	13.81387262	7.243068999	11.58528685	4.978904729	10.86164753
chr11_33005876_33026164	4.869934503	6.358057984	6.480028855	2.976070919	4.243510607	3.725309474	3.991764939	5.532546884	4.139449825	4.695057053	4.512645838	4.202833692	4.238606564	7.942013633	2.313652452	6.455734729	2.282864712	5.014827781	3.90911551	1.186341041	1.674327201	3.571651365	6.289645477	6.139678495	2.682289069	1.745799611	3.215418067	7.165317202	6.486037541	3.809355978	3.949625225	5.909647785	2.457161409	5.035410703	5.879508093	2.567875778	4.158242267	3.635058695	6.808106286	2.86504398	3.900486238	1.670978214	1.28690906	7.324588081	2.794201811	4.531704534	3.224969895	1.817628486	3.691668122
chr11_33029417_33050031	8.122967157	10.36533691	9.345950163	5.15102867	6.689903854	5.68455116	6.166015843	12.14643983	9.166161896	6.623174776	8.117321636	6.437345434	7.493497224	7.051819211	6.606626835	8.984689642	7.223491765	10.38410643	5.621419433	5.417775461	5.359338391	5.49471486	7.540051726	10.39268996	4.425958008	5.84461019	5.382203002	15.43263547	8.038774878	9.369058938	7.136382474	7.772489672	5.42418766	6.82627632	10.34042374	9.521803102	10.69589701	6.814010828	9.114512447	5.326826459	7.007803809	4.634236277	3.759025228	10.13045151	5.21374365	6.780355655	4.887627847	7.246201825	7.451019872
chr11_33066149_33095904	1.34704524	3.041374445	2.535489574	1.747077463	1.927096912	2.186688841	1.701064218	3.55170991	2.808572879	2.134406751	3.28376177	2.584210961	4.04852555	3.156182718	2.001010076	2.157866677	2.578052757	3.264374749	3.396165619	1.927973372	0.664254563	2.916402735	2.938418845	2.739501788	3.054699667	2.161879684	2.024966571	5.805380987	4.213220184	2.327205952	3.255903938	2.503157041	1.580307155	4.40564202	2.961369562	1.241432578	3.815064738	1.78287917	5.508297189	1.532148254	4.393712417	1.250489982	1.745053434	2.310911576	1.507508075	2.956931531	2.403481252	1.320361335	2.915972328
chr11_34420880_34459281	5.85068286	6.207114936	5.889769742	3.812172287	3.104449683	2.58570066	1.744426679	3.316206573	4.648946043	5.514372857	5.557333101	4.170928844	6.030112696	4.159799523	3.662313662	5.312159997	5.489594683	4.838618835	4.375520525	4.069703462	3.087150881	5.396675842	5.110117579	5.945578011	5.05269184	9.292861243	5.514482369	4.751542631	5.287008956	6.086945426	7.074317305	5.575953614	3.983014785	5.421194529	4.995475941	4.331238335	4.771792512	3.807016533	7.038006835	3.822824204	8.349571374	4.527469574	3.79984143	6.814103865	6.547612627	5.441325447	5.314182818	4.903412979	7.088340875
chr11_4535191_4555191	0.688147631	1.780880316	1.204081879	0.933134552	0.891268123	1.623787549	0.824302876	0.89922986	1.038957973	1.247001189	3.100117992	2.286772411	3.488477326	2.748615799	1.913260063	1.784358296	2.525305892	1.260557239	3.470418549	1.326611308	0.800898533	3.625109719	1.265630686	0.804492594	3.634112119	2.750173588	2.017738124	0.97632699	5.585998563	1.703438864	2.779119002	1.530791398	0.888255467	4.052028088	1.330942886	0.630493885	2.529472448	1.210700607	6.316711384	0.920927925	4.120215353	0.702518069	2.619970613	1.357002583	1.562215725	3.843067738	2.339907734	0.942143909	2.634124405
chr11_45761416_45781416	4.355850309	3.671624805	2.715812327	1.74052634	2.354561935	1.900240467	2.205135466	3.051732054	3.020840707	2.656007561	4.617504181	3.887162667	4.472326568	2.904648672	3.821741993	2.937728702	4.154936918	2.140415927	4.928007395	3.240797988	1.916544428	3.845947768	1.99324573	2.281598627	3.612491784	3.371067742	2.700245807	4.085618269	4.639973737	3.188871497	5.008980725	3.332589527	3.423943276	4.339461211	3.371744212	2.390214897	3.731844682	2.758385689	6.316427252	1.878943073	5.741100359	3.396030237	2.132311043	4.977142283	3.010746128	3.283200038	3.560593731	2.14735795	3.934876936
chr11_45794072_45815149	5.928908832	9.75885583	7.317554579	4.768153273	8.009267467	6.342372749	7.800950008	8.350458491	10.24446274	9.215004966	10.28544555	7.526678815	8.877014057	11.84905818	7.871836771	9.726065792	8.641369028	7.8305895	12.61066987	16.32248802	7.666542928	8.790125282	5.626793558	8.383179029	10.03780558	8.121378597	7.333651754	9.189092772	14.14652134	8.476948855	11.80329632	11.1722856	12.75659628	7.973546797	9.848463394	12.34538318	9.460685734	6.357811052	9.305579729	7.040135153	11.25046152	8.981073078	6.633833999	15.83805856	12.36782306	10.788977	13.15193748	9.842861822	11.32837549
chr11_46161917_46181947	0.536461198	1.663613962	1.003907433	0.605163887	1.265076924	1.805498737	1.016395909	2.658705931	1.368039759	0.874442766	3.178656071	2.206803929	3.009359379	2.222116644	1.573390076	1.221393277	0.899125081	0.678993634	4.548872965	1.362065477	0.692752574	3.815944888	0.394916381	0.389340039	2.25615097	2.811423462	1.977093852	2.267939666	3.491006814	1.336533604	2.659657697	1.156275511	1.432888688	3.845945604	1.536293515	0.875893314	2.116790016	1.270556603	5.123636595	1.168196891	4.367055191	1.510761961	1.184282531	2.712739128	1.7345754	2.086496504	2.542807306	2.236504462	2.276196296
chr11_46709196_46733180	2.025763137	3.450219794	2.317293775	2.33892704	3.151890305	3.824437672	2.808103139	2.677793506	3.296929082	1.782782868	3.671184247	3.647516515	4.915984958	4.896696655	1.971558743	3.535966563	1.60343812	1.521969792	5.660330953	6.328086679	1.545790301	4.320230086	1.326997572	4.386414034	3.924109306	2.770376817	3.936928777	3.359218537	5.702365929	2.488495554	3.70998629	5.642592948	2.736036486	5.526869992	1.49853459	2.648528777	2.740423518	2.458502299	6.076022614	1.457362423	4.409050284	1.057276873	3.841578854	4.146981256	2.3544221	2.90761713	2.63166724	1.892686921	3.326787174
chr11_46741382_46763192	1.206855684	2.526546995	1.892053178	1.291164115	1.669315467	2.066909271	1.653002351	4.163889626	2.829566342	1.248622767	2.497492599	2.428785534	4.455430344	2.260188952	1.573970769	1.722717313	1.143508624	1.055245871	3.557632773	2.07064335	0.388474654	2.958155527	1.213912623	2.253729303	3.578704357	1.61974131	3.006043299	4.185114489	3.780191374	1.8909333	2.847941089	2.223816925	1.41536197	3.964965211	1.325525379	1.375498088	2.714726982	2.596298169	4.756262747	1.188913795	3.231421191	1.512011963	3.047050014	2.860261246	1.164140411	2.070987961	1.886426048	1.061762757	2.555838692
chr11_47416198_47451731	12.26642833	10.14662066	8.795522748	5.905794429	5.363413086	5.552984197	5.891256939	6.479214221	6.716908719	6.921462965	6.142354315	5.974521084	6.9156164	6.892706672	7.118542627	6.178573048	5.671348991	7.524181604	10.33970705	7.105527093	3.111381117	7.254730679	7.079293723	9.477887778	6.033292249	7.847322388	5.3549117	7.988267687	8.375039034	9.045893608	7.084809053	8.528332325	4.174185988	8.718362974	5.381967095	8.797745868	5.8434905	4.384006216	7.182921704	4.439400652	6.764913963	4.441478791	4.452627067	9.929693285	6.152685943	6.003814714	6.303905346	5.947472916	7.237943259
chr11_47479014_47509763	2.080114127	3.990559743	2.942898133	2.145161153	3.093936798	3.628964418	2.538043942	5.905483643	4.153878701	3.250376229	4.382908803	3.315204707	4.447372678	3.861370618	2.508216507	2.777379551	2.220330738	2.547680289	6.656729412	5.894945424	2.506984091	6.392575103	1.668532017	4.197263742	5.351433181	4.060270479	2.726199629	5.919020354	5.204439323	2.852652022	4.848364931	3.80495592	2.640868084	4.167286392	2.927246739	3.805046525	5.025413201	3.086367001	5.347962947	3.37784298	5.767780014	5.489707288	2.666956759	9.033718025	7.174243206	5.313392639	5.98538358	4.116347238	5.757718886
chr11_47543117_47567833	7.414133758	9.35684707	7.604849786	4.358300243	7.547282724	7.916781682	6.693943421	10.04308886	9.171372205	7.195163944	8.064065409	6.628898718	8.397188021	7.669101217	5.71366049	7.237109158	7.362420795	6.942215691	9.584651683	9.054522447	4.617173709	6.933087393	3.737938912	8.830695885	6.847863025	8.7180101	6.156435034	11.09180386	8.964455322	7.548749815	8.120815569	8.012749234	10.38210733	6.904380391	8.080913907	9.462472838	8.271712914	5.321976164	7.637450562	6.034159939	7.678374727	8.74042678	4.742560631	9.931546857	7.948733602	7.869895548	7.642934114	7.117137285	8.870083599
chr11_47704427_47744135	2.197255832	3.775681554	3.344805235	1.963967874	2.793653635	3.290168453	2.668285445	3.750031485	3.263549503	2.275104094	3.397456902	2.833329572	4.006406579	3.18094658	2.711663471	3.376936677	2.871768766	2.5204817	4.162002723	3.787238029	1.009347601	3.498632593	1.519695086	2.222298216	3.308545268	4.666657232	2.516564908	5.476049225	4.539191588	3.762409856	3.636419493	2.382990814	2.120511916	4.434198033	2.089993235	3.075831597	3.797247511	3.23053814	4.557553568	2.247223631	3.474325474	3.252627376	1.660668176	2.976930938	2.362084554	3.188326356	2.727384895	2.034130568	3.701419795
chr11_48086782_48106782	4.32863252	8.777812498	7.302491842	3.907058763	3.510349962	3.340846923	2.793926223	2.837696402	4.909541469	10.61433051	5.373135858	4.329164569	5.696955331	6.950620088	3.924588741	3.487486351	8.65574584	8.927821801	6.474742641	9.740844565	1.116711936	5.136631558	13.80005663	17.14443464	3.724064498	8.106775163	6.440168133	4.124997044	11.30650298	6.865502124	5.753131538	10.44936272	2.695362022	6.973501961	5.406160309	8.565019359	4.322239768	2.47541842	6.84315274	3.573122972	5.691714611	3.699140377	1.754756469	4.326302276	4.249204678	5.29996241	6.04413213	3.934130219	6.432130527
chr11_57227235_57247250	10.34903176	3.735299627	5.458793166	4.048493518	4.343791016	5.911626176	4.456008101	1.552744466	1.683970845	1.352841685	3.554715998	2.909172592	4.689795904	3.110559774	2.074886822	3.142377502	2.298574582	2.816140554	3.895693118	1.126170869	0.261132978	4.362372056	0.657120302	0.797807556	3.351130457	1.283364024	2.032088161	4.082679271	3.583674891	4.94846027	3.704854713	1.814493376	1.468018596	6.230893863	1.265329008	2.492454907	2.643008303	2.031917948	6.050858142	1.783990581	5.066599495	1.707219083	1.818708852	1.341436375	1.448927777	2.564241317	2.364003461	1.312706063	3.009550989
chr11_57414059_57437580	2.756616237	6.927425179	6.124058868	3.675624962	4.632148085	3.522911173	4.399465712	2.305317498	4.963702522	5.953616185	5.342150591	4.695004491	5.587025096	5.62799237	5.266312725	12.64732063	6.244860664	3.876954655	8.540190774	4.829442797	4.245086079	13.67135165	1.019863117	1.493372029	8.708834046	11.02894971	5.011065055	4.259972748	7.13695	6.043544699	8.547210539	4.309581287	7.537061386	6.80699274	4.211921391	3.798006255	4.162735677	3.804788068	8.302438464	3.413943782	10.57524865	2.585790703	8.716969204	9.889278191	11.84023028	11.38050157	12.94207419	9.976669443	10.34117868
chr11_57440183_57470866	3.336374466	4.342795927	3.80004091	3.874867252	3.99296252	4.586707809	3.834609875	2.878895881	4.139678284	2.847692197	5.095614834	4.259868865	5.214709973	5.031409042	3.725640896	4.975575732	8.096822374	2.599623546	6.532065093	3.425940086	2.680145403	10.3727354	1.89909019	2.204901215	7.688147382	9.055090029	3.549057883	4.823832312	7.900309539	2.910094821	5.293644072	3.577394238	6.290563687	5.686823788	3.015682684	4.26806516	3.932672577	2.745465934	6.857759342	2.696668278	6.37454681	2.731345922	12.55691386	4.833741694	4.534083938	10.83505099	8.136397136	5.707704061	5.842654977
chr11_57587387_57608746	1.212663448	3.734876583	2.443318305	2.46551387	3.494111121	3.88981473	4.661917848	5.887245521	4.050833872	3.916489276	4.163754206	3.377618291	5.524471549	3.165284359	7.288948646	8.310887736	8.008734304	2.766272078	5.550092315	1.681747006	0.461447323	3.643913379	0.525682962	1.247305337	4.009807743	2.996144357	3.476074289	6.605587871	4.473581096	8.561424258	4.223594073	3.943431916	2.632720892	5.343551428	2.045504987	7.439814245	3.261594103	2.678738047	6.040405774	2.077602283	5.039450386	1.646371499	1.71396619	1.833026374	2.624596771	4.225523093	3.060956911	2.817628715	3.90952472
chr11_58718729_58741974	0.676838913	1.775834743	1.139919676	1.113944349	0.687291082	0.797074684	0.554579261	0.578186612	1.166502085	5.413816967	2.630150637	2.449248682	3.881489313	1.957431108	1.486750553	1.74705771	1.15786685	5.256756134	2.178145818	0.834087519	0.167534093	2.695868013	10.30454848	8.445793058	2.376630667	0.914450393	1.419441374	0.94428486	3.032211111	1.677326068	2.751224262	3.436310504	0.805194077	3.636165174	2.329895286	0.519195453	2.195036769	1.660165146	4.825268318	1.582191965	3.619729128	1.739310964	1.152908075	0.81619155	0.822252521	1.830512825	2.380009524	0.83465984	2.113215577
chr11_58929448_58957088	0.888027467	1.741344804	1.123516032	1.230187276	0.921048151	1.108293894	0.803205787	0.59517972	1.101434912	2.028220793	3.016483185	2.120843484	3.879958961	2.59041896	1.629351344	1.593065667	1.666776326	3.537417911	2.650504714	0.87228677	0.169137382	3.149022235	6.483551978	3.698579249	2.264268674	1.109260264	3.875160398	0.972282098	3.009418347	1.659642446	2.652195032	2.216032348	0.743831703	3.743468841	2.239274155	0.530668392	2.250022687	2.180672371	5.348706692	1.265273474	3.889831622	1.570505686	2.41354915	1.609842095	0.860568276	1.986397015	1.768953156	0.757386051	2.165947163
chr11_59659037_59684936	8.719700079	9.49514097	7.279906237	9.255656902	6.331752503	5.198000218	6.303529532	4.440701292	8.500036899	8.786746151	7.156190727	5.722097233	7.488419747	8.165056113	8.973886501	7.644944932	7.926372792	9.598334962	7.113529056	8.921796821	4.661210321	7.311934018	6.857486983	14.25755265	7.831050901	6.97187678	5.585634735	10.22106697	10.21216719	8.364841054	8.273071305	11.86577581	6.623707242	7.17742833	8.825775261	9.825771772	7.074794592	5.828653824	7.259055538	9.824209291	7.742639367	6.290602984	5.393558426	8.093497792	7.197768939	8.384124724	7.231319962	6.403959355	8.656993151
chr11_60832965_60865950	3.889206355	6.819047431	5.814155971	7.235990589	4.40453481	4.722314174	4.813343607	3.134758521	5.912046668	4.078956515	5.682154829	6.028525368	5.593608908	6.660405787	5.412768696	4.562959771	4.35233016	4.761942386	6.024855395	4.879448803	1.700516074	5.544747446	2.752385341	3.523615541	5.432091084	5.501077973	5.082853308	6.166795445	7.700359834	5.99936546	6.362539767	6.705885049	4.410986243	7.346590407	4.108852485	5.251708414	5.351652639	5.642463891	7.468616076	9.75543215	5.975494149	6.311393945	4.617803341	4.758917045	3.919384008	5.787791055	4.577931139	3.379772965	5.758352679
chr11_61957166_61977729	19.61850141	34.93815523	23.72194099	18.90231264	14.22673224	11.10214629	15.84274776	8.912848112	13.36986528	38.7071427	17.08070848	15.60773779	17.53623391	17.61165508	22.0678246	22.09641446	25.33842861	43.16741642	15.23896681	20.85089767	18.89872058	24.45974699	24.52687665	37.1745162	23.87542935	24.82016114	17.29154433	13.19561496	19.2674554	35.92198049	19.01089923	39.9673288	27.792862	18.74087704	21.05588156	18.46028941	21.75830882	23.8974869	16.59744314	29.99033154	18.45260242	22.15191207	18.5401291	18.71014038	24.77737033	18.47165486	21.51068073	21.02776071	23.05092185
chr11_62409033_62436724	2.672252559	4.91933273	3.44586512	2.647886905	3.367904736	2.714868518	4.536538559	2.725009154	3.540219247	7.314278848	4.77488076	4.475850426	3.970573153	4.872925902	3.138292812	6.266087989	2.236476533	3.606328412	4.949137226	2.704199629	0.961025874	3.786156668	1.571334396	3.032547735	2.853729012	2.381878977	3.911624933	1.979742492	5.077123893	3.705473409	4.447779871	6.221489727	2.887078698	5.926048329	3.333550873	6.39205318	4.440836332	4.318140873	5.885069994	3.47759293	4.676585181	3.413778004	1.800722748	2.454315938	3.033142991	3.858058307	3.008673736	1.694593509	4.455175504
chr11_62581523_62608129	25.73214842	21.93019932	16.49167045	20.23169336	15.59267653	12.39116297	14.65640729	12.5626107	20.75571686	14.1704475	16.80385733	12.40877954	15.85064166	14.62676838	17.6176868	14.43351624	15.91724143	21.59696786	14.41791148	20.91578651	8.970070574	18.00885091	11.24165724	13.07067711	17.07401409	16.8057861	12.11511358	12.69150975	16.99930218	18.35068224	18.92164761	19.56184039	23.1844083	13.18861185	15.2944337	25.25312489	16.22197562	16.70431609	13.02935955	20.01265483	13.47612136	18.4149077	17.41449577	25.37039431	15.80536997	18.22068749	14.47156563	13.81995872	18.46588396
chr11_63279900_63300308	0.44730689	1.417780644	0.733562686	0.728281987	0.303155796	0.800767869	0.481523256	0.354344016	0.5156323	0.644091851	2.096428136	1.835504957	2.875065033	1.492271346	1.279053129	0.620937186	1.168214437	0.813728699	2.008440132	0.673830612	0.160441491	2.712931359	0.377345774	0.453512181	1.969103568	0.825770135	1.981250642	0.264219412	2.510172653	1.048519634	1.806450144	1.030375048	1.174687122	3.067964357	0.722522293	0.448219557	1.795255309	1.162831823	4.516808623	1.813616986	3.072495133	0.707056035	1.128211351	1.80798787	0.459456117	1.418997419	1.127083147	0.723633346	1.579547141
chr11_63359785_63379789	0.368099143	1.192002596	0.78239373	0.759325881	0.426811387	0.640141057	0.417893964	0.430907272	0.518285529	0.958652576	2.041276155	2.020291457	3.041838561	1.602682566	1.183851499	0.779993011	1.575483038	0.72628834	2.21889311	1.038929174	0.065405282	2.718791527	0.380713481	0.433027655	1.784796769	0.938651645	0.970677413	0.238328603	2.316750179	0.947566073	2.031595437	1.515988502	1.040063037	3.162062884	0.680377493	0.360218594	1.899519946	1.024823026	4.277174996	1.004794211	3.28950832	0.756433457	0.821627787	1.065640127	0.562818099	1.519748435	1.114989679	0.600499453	1.57849033
chr11_6422319_6461969	1.357670775	3.574569901	1.629002	1.836183452	2.37582874	2.499301275	1.955379933	1.820561129	2.694782582	2.464918448	3.936165909	3.242895219	4.87159124	3.581260874	2.6911213	3.019047742	2.69282774	1.953936188	5.258052979	2.092706219	0.677580539	4.397492542	1.169449922	1.724061659	3.402001196	2.006573366	3.561636113	2.452810432	5.226228568	3.013006319	4.633560621	2.726790522	2.013631804	6.825604406	1.752972624	1.498938118	2.926352151	1.684700406	6.527104722	1.538824251	5.102350762	0.989435844	2.600132645	2.605917861	2.188515896	4.261802335	3.188920052	2.452661447	4.069511555
chr11_64797895_64821294	11.0163547	12.80660039	10.48988675	11.12143987	9.460811683	9.829814712	10.66678472	8.333124238	12.91227146	8.586815798	11.11520164	9.718533057	8.909009177	10.65726327	10.86014667	10.94325312	11.06883448	9.251330842	13.84537885	13.42211533	6.967211444	13.46983175	6.717982099	7.787811332	10.71175438	13.0963864	8.550981678	9.281728265	12.59501007	8.819042385	12.11613846	12.71410414	13.23556908	9.872588967	11.11607202	13.61071035	9.866664833	10.49905993	9.384183593	13.54508784	9.821478473	10.93976372	9.160304147	15.92155997	11.47475819	12.41526144	9.443742362	10.45130143	12.42005951
chr11_65122341_65186470	6.784953394	8.960338388	6.704105109	8.913779997	6.653732128	6.310482283	6.9126301	4.286433194	9.495155176	8.420625322	9.445857519	7.722882489	8.165551307	10.05199171	7.729770263	6.875446347	10.35329647	9.649160116	8.807705544	12.60564519	7.826959462	11.07384418	6.132858916	8.058785955	10.71697397	11.72672691	7.941565243	6.428057383	11.58965374	7.41564561	10.26529134	10.02715309	15.41138612	6.996643629	8.212685288	8.97005041	10.2498982	8.177418849	7.929696403	12.74753485	8.15036853	9.441245287	7.446572189	13.73107428	9.923741154	10.11440546	9.47653169	8.143697926	10.58190114
chr11_65445257_65465313	6.709502476	14.50883212	9.728645158	6.057048875	10.80392232	11.26515147	9.143410436	3.224173414	9.450537746	15.9633255	10.68752621	13.37775263	7.307651781	9.238583759	17.37136155	18.72787362	11.24138907	12.6261917	12.64755425	15.31027094	21.98927158	13.76588967	10.25419066	14.23127934	23.35893149	22.86284987	9.72254805	5.821069653	12.59406156	7.871098223	14.51059372	26.99179254	20.69462465	10.08314045	11.45138952	8.772526518	15.44765901	16.54806352	12.60864516	13.99070481	11.97675439	13.04105941	12.98267196	23.25409874	19.96786296	11.40017823	12.8236659	12.7230046	15.06945041
chr11_66605090_66629045	13.45760073	13.91660906	13.81440433	15.39973446	8.927685365	6.909493657	8.363456705	7.483618774	12.35753524	11.09805016	9.740843279	7.806077458	9.07638584	9.262356723	11.87025031	9.60728036	10.7404696	12.86780159	9.107028718	11.56485327	6.197592469	10.53833986	6.783665496	12.304505	10.34986066	10.13661192	7.394347665	10.48863332	9.795383053	13.15072468	11.38834525	11.89880126	12.20517712	9.965720466	9.570803671	15.57178531	9.476775089	8.970811029	8.902502706	13.57688551	8.728022187	9.892611088	7.076941535	13.3566804	10.20015429	9.863240647	8.304138557	8.825130464	12.63078611
chr11_66897901_66917901	3.146010684	4.133215467	3.688146452	3.234354888	2.174232358	3.149218808	2.567839955	2.366646762	2.09407681	2.815716527	6.318453664	4.045004353	4.8527509	2.806512035	1.924248231	1.922807852	1.363826271	2.307632289	5.655624778	4.068145092	2.87513698	6.030479823	4.322862608	3.287373164	4.095657427	2.681026548	2.557454723	1.85768486	4.989745021	2.003503051	3.52819549	4.742907834	4.437282469	5.114047136	2.660271221	2.442411504	2.969898908	3.169860854	6.379044803	3.96889088	4.526556883	3.857960301	1.676910891	3.483374613	1.983042579	3.751901383	3.844259971	1.520776857	3.239286489
chr11_67035643_67066889	2.058773743	4.060101249	3.364966762	3.46573083	2.786890316	4.532335145	4.956780673	1.142277568	2.781428004	3.507116087	6.654816546	9.549137397	9.718572969	5.224808388	4.322975299	6.608022014	6.015203334	2.762522005	9.190024808	18.41152267	5.645654008	15.16820701	2.560268516	1.868749607	8.532754786	10.70464796	9.570457069	1.643869017	9.468045559	4.459557073	5.672477065	4.520026505	12.39555482	7.265937165	4.762288106	3.695297759	7.263947508	5.588764553	8.553102336	8.020564537	5.902630309	6.341056641	4.951778109	9.772403214	6.833589831	7.230123559	7.669071337	7.978515072	6.455478631
chr11_68261916_68282102	8.149992671	12.25933459	10.37023396	10.14647327	6.713606954	4.721745673	6.049357317	4.720045236	11.17903139	10.09304607	10.88138677	6.775218774	7.196837179	7.812397523	8.863428442	7.625428381	9.417104112	10.22625765	8.340441471	14.87016475	5.776625474	7.925297288	4.860800412	8.49117238	11.13043369	6.717616603	6.199250402	7.193176653	10.85306515	8.748903127	12.33608896	8.981077842	12.8357211	8.318501671	6.047553918	10.47993784	7.493812493	8.324752197	9.118531514	8.299983216	8.413607813	7.013506243	6.302752082	10.72887203	7.734315385	12.69450332	7.219709683	7.682163897	11.8250011
chr11_68302591_68322684	4.971431624	4.523905814	3.861285955	4.340860893	3.805761546	3.770572437	5.085731875	2.02696309	3.422882908	6.488914256	5.486768032	4.023895712	4.60661237	9.036768599	2.679252606	3.792239969	7.729533413	8.085290918	7.124556346	15.00885504	4.597311386	9.635634082	4.800021749	4.94130586	9.239516725	5.548214209	4.460964849	2.345943561	11.59436679	3.281819025	6.088484175	7.137307946	16.9777037	6.44888027	4.159422268	3.24337835	4.68851195	4.536613742	6.083141641	5.743147124	6.84045766	5.328954416	8.02029284	7.887657225	6.217922824	8.391841343	8.681456371	5.696221815	6.801836114
chr11_68450731_68470813	14.89766622	17.08805346	15.8172833	16.72941198	12.01308671	10.69863304	11.17085802	12.29926915	13.76765493	12.77137566	10.40036863	9.561120649	9.961264573	11.61502479	14.349899	10.63862575	13.24345217	16.46303646	9.819887364	16.27006062	8.993957585	13.84093281	9.721482052	11.92603899	13.33169014	16.33921695	10.19665241	12.77396301	14.33718578	15.75623003	12.66598049	13.59567076	20.50792437	12.12317887	11.34988542	16.91541611	12.9770001	11.42209147	10.92181904	15.39627207	11.51375434	10.96956536	11.49117893	12.98974626	12.65129457	13.83197433	11.66468111	10.61563005	12.1253137
chr11_68829684_68854410	7.227887872	8.618186346	7.313581945	7.956360305	10.71737172	8.819273588	9.30221524	6.254067639	11.68712346	10.01360063	11.53732748	8.356226461	6.513481365	10.55885534	8.748084723	11.29934508	8.326724573	11.27061909	10.05093212	13.68230361	7.661811612	10.61346012	6.13833245	7.366782819	11.45954262	7.990328757	8.306502458	9.369880876	14.79179299	6.885153675	12.32473841	13.20644972	19.80354875	7.672908422	6.719807075	7.022177716	11.39036315	9.729443151	10.27846275	10.08647592	9.225335049	10.46651266	9.778437569	13.24715025	8.566762301	15.88428002	9.680679293	9.321831138	14.23505325
chr11_68992048_69023382	2.885897146	3.548715368	6.225688286	7.727125508	5.666774161	5.994088276	7.0727059	1.633773376	3.423793115	4.243171226	5.961363135	7.512062014	4.745974415	7.775116129	16.05045954	18.4580424	3.708955376	5.743141952	7.752663582	6.132319609	2.363719153	6.470263062	1.873025877	3.623289742	4.343457026	3.199932728	4.130079236	1.553029518	7.757946936	3.947202599	5.68103038	8.444963252	2.997559002	7.243270713	2.840682268	1.755288556	5.573620479	4.782997155	8.208467581	4.42092212	5.912101371	3.172126964	3.487049295	3.135376267	4.821864648	6.936394433	4.157575803	4.914413094	4.300734097
chr11_69807550_69829416	1.292866421	2.476704981	4.208076348	1.650410667	2.919904848	3.243354937	3.186206122	0.662743529	1.675342055	1.393546697	3.798270231	7.073374129	4.062939534	7.361989659	1.82931291	1.694013004	1.676935708	1.490394091	6.769719399	2.482885472	0.498332633	5.213615836	0.781518349	0.934090712	3.994266271	1.739726792	2.75180846	0.538091072	6.752003606	2.032677702	4.321777174	2.256949047	2.455528322	6.526427307	1.316539629	0.88145676	2.790118497	2.222110115	7.082468721	1.385136889	4.900272453	2.01381542	2.362143298	1.685585419	1.676201706	4.419213696	3.094190465	1.62788019	3.303947583
chr11_69975876_69995907	1.001225837	2.360614292	1.308787043	0.929555026	1.601048681	2.490178777	3.507029559	0.599374287	1.189951128	1.030167512	3.408409043	9.457052445	3.73947758	3.360846921	1.727180937	2.35240926	1.45036177	2.282287	4.557684037	5.137771104	0.964061274	3.934710144	0.561706417	0.601626747	3.152625641	2.410979571	4.90334238	0.320872794	6.946962214	1.75221727	3.686659271	1.832473583	1.86921067	4.760506795	1.767579005	0.814964937	2.448052447	2.277739129	6.040127097	1.61907245	4.363211994	1.963333171	2.192694763	1.610295303	1.676614743	3.079223306	2.487691662	1.710341191	2.717859958
chr11_71517267_71537267	0.680606753	1.513192231	0.957519739	1.071828875	0.963598661	1.009115347	1.020270308	0.817149285	1.54556359	1.286914341	2.692017187	2.446481333	2.992234526	1.904485372	1.280043733	1.330125096	1.458992429	3.303051685	3.163227828	1.067446024	0.396670478	3.069357278	0.795213964	1.224078738	3.093164066	1.216220854	1.622076735	0.691142292	3.326024853	1.238229079	2.537662448	4.356411158	2.121967305	3.788844574	0.959101991	0.46303477	2.097830039	1.431110051	4.633123436	1.246155035	3.477984755	1.171494823	2.122027581	1.105800124	0.787351297	2.196103526	1.60024241	0.91611763	2.040859564
chr11_71555563_71578680	2.531370033	2.277731954	1.935315286	1.726902472	1.652986606	1.892594322	1.660104332	1.210833556	2.440904718	1.600722981	3.387764605	3.633926833	4.00862342	3.041757396	1.556025121	1.551663165	1.711745393	2.058679108	4.577730466	1.257428934	0.861680247	3.673524973	1.189098849	0.980722255	3.243956682	1.355895553	2.123418096	0.843838347	4.113080323	1.595823052	3.256730078	3.006269399	2.549706627	4.819455041	1.408320502	0.859578559	3.109394788	2.835085748	5.583479508	1.946122514	4.07655777	4.0372676	2.108516032	1.547696667	1.254491381	3.43610855	2.208131481	0.901334457	2.45054425
chr11_72771116_72795967	7.978556862	9.922216717	7.589404331	9.233693902	8.390434519	8.605906852	7.989025048	4.679720791	8.360556201	9.048872266	7.880820934	7.88629338	12.11966115	14.9895891	6.336642338	8.11370361	9.306721331	6.456632925	10.3973505	21.2147787	12.01605954	12.76317342	6.202210693	11.74417438	15.75516289	11.71476408	13.32738666	5.044712303	13.99992091	6.059241239	10.59898624	13.77755135	16.56543741	8.219706363	9.282059803	5.648770145	6.971899304	6.476058954	9.590013943	10.23705899	10.73546828	7.675285274	21.65271292	8.964586097	8.625225289	18.74766568	10.43944083	10.71934093	11.02127204
chr11_7503113_7523999	5.344797079	14.35095473	8.370037285	7.335354965	7.126247338	4.772831338	5.798128305	8.786990504	10.43206915	17.27781065	11.47353674	6.42411914	8.152202367	7.347631737	10.05243664	11.84671003	8.566028643	8.947593039	7.614661246	7.89044448	4.576151964	8.045661228	10.30375492	18.73864967	7.380008979	13.09901269	6.810073341	10.85747969	9.888569729	8.736239137	12.4189787	12.53076844	6.29026952	7.30558457	14.90312165	9.66965299	9.259824524	6.468295023	10.3301674	7.027640116	9.574452059	6.785891507	5.556864659	11.20823969	9.551299121	9.364871257	8.480926564	7.932429468	12.99723124
chr11_75141061_75175874	1.101313053	7.507758268	3.506954962	4.087852151	3.977163775	3.506796482	4.121432447	2.445878865	4.009641819	8.033672668	4.200137877	4.787447558	4.774170657	6.61639976	2.925476714	4.742844821	2.830572108	4.020977723	6.674919658	3.209211638	1.030312028	5.926006445	4.225104891	3.952818157	3.5481484	2.15930458	2.166901163	2.481156877	13.65447065	4.254493109	5.508691794	5.948631086	2.462776595	6.597352002	1.511941096	1.971647364	3.157678987	2.942186159	7.293997763	1.594305167	6.29307157	1.481232299	2.366177041	2.198387779	4.331926435	4.198633724	3.497404297	1.853008266	5.082412108
chr11_7555625_7587117	2.039247313	8.34369099	6.358958693	3.813994975	2.919320144	3.030592485	4.716612502	2.702979108	2.287736676	4.88067383	5.240299952	3.772480947	9.218003496	7.203594626	2.810807417	4.293042318	2.518780894	4.070252991	4.598967228	7.871097626	1.932002209	5.812825427	2.636519047	5.628848529	5.028795594	8.150366745	7.145408448	3.74406939	10.26261084	4.567738609	4.83698935	5.869369723	4.235421241	7.452284328	8.138280053	8.512951395	7.770844497	4.132645248	7.004450918	2.820187452	6.3218678	4.165670163	8.280710623	8.071210947	3.761288973	6.115396	5.060667817	5.768068686	5.382531049
chr11_75707838_75729374	1.579635686	2.414411624	1.828113564	1.597516869	1.887195138	2.512000837	2.16285213	1.633805931	2.819750085	1.91862577	4.006679451	3.926648575	4.55816961	5.945651141	2.493408748	4.227973632	1.489265782	1.593993587	4.864435961	5.050669437	0.754586291	4.747233894	0.909651429	1.000613476	3.988729078	3.082057924	3.234433306	1.687501473	9.638756547	2.166336487	4.798637637	4.321931503	2.690796975	5.196341106	1.671428308	0.734157138	3.248729821	2.030084423	6.639351362	1.9137513	5.560147703	1.662612408	3.098200591	2.088885662	3.882388145	4.9982744	3.181617944	1.687859999	3.533209821
chr11_761370_791645	17.81322804	15.47779493	15.1962424	8.92745093	10.17697783	9.479906426	10.83584204	9.120131969	9.704755102	6.48237634	8.353902404	7.451688926	9.250824463	9.322414515	6.389305831	9.752718234	5.769041064	9.178144208	13.68897672	15.19790748	7.108773619	10.94452025	8.81593558	9.811583599	9.852104955	12.4281313	8.22464437	9.096694689	12.40056801	12.02380166	8.853029983	9.234659932	9.631898204	12.56997944	5.786499771	14.75043511	6.879861524	5.449945751	7.968515052	8.488216914	8.274635419	5.921249178	9.66836858	10.71381712	10.24491064	9.778492371	9.624184831	8.663263233	9.320490079
chr11_77118246_77148185	6.872184515	5.229136458	6.613086156	5.663642017	5.24114653	6.52450083	4.962304301	2.905904135	4.635425665	5.232495432	4.874522947	6.040627723	5.342725794	7.726816982	2.91319209	4.49708443	4.187301017	6.494208306	8.1563159	10.82647827	4.195332719	8.470703945	9.46567191	11.70023032	9.39892758	4.396821799	3.314740653	2.458221701	9.740773224	5.548600538	6.024333587	7.871705842	5.536056042	8.141018749	3.761734838	1.478183778	4.29129809	3.713189756	8.752221147	4.973585763	6.89306941	2.439430524	8.095619152	4.413761751	5.408606652	9.703490461	4.887784835	5.227259201	5.472810178
chr11_8774541_8804842	2.597030693	3.739240638	3.12697716	3.234529468	1.529400936	1.738600064	2.6050211	3.490662864	1.824073964	3.170681037	4.511746345	2.914438224	4.813861656	5.276627945	3.248002041	4.207107064	4.400860907	2.034194966	4.872415366	8.421790383	1.578734105	4.021818997	0.660949666	2.569737771	4.044451018	4.73296946	2.748964296	2.758394492	6.927985025	4.114918236	4.180077759	3.323029183	2.075624524	5.368047368	5.48166713	3.474915102	3.108609217	2.151392799	6.242229856	3.37210381	7.44536996	2.135170583	3.287626283	2.726843043	4.580498179	4.577130289	4.143164312	3.118425875	3.937134708
chr11_95776805_95805542	14.16517901	13.06348581	13.35807103	14.70537568	8.757885888	5.903546397	8.261365469	9.126028841	11.32202906	9.074634634	9.708539735	8.05225729	8.948891392	8.38665318	13.01380285	10.20715521	13.25778608	12.31713882	5.713231239	9.403608819	5.521920065	11.28764363	6.512293611	11.55398063	5.307201521	9.664288517	6.871125306	9.605720274	9.09653379	14.47651412	11.63286875	10.45768591	12.72411791	8.364002754	7.789230149	7.850595166	10.39375412	11.31844596	10.40065188	15.97805734	9.366079776	11.95955066	4.0471454	9.900946445	9.440890621	12.17763302	8.003982357	8.270262535	11.97006724
chr12_100463708_100484002	0.547781117	1.79226097	1.675884691	0.661211171	1.363622239	1.840292051	1.425547463	1.120200614	1.272868556	4.240511843	3.305136035	1.918826436	4.081295901	2.419312448	1.561529619	1.569056351	5.238317942	2.928798577	2.709265783	0.925447456	0.124093928	3.139172052	4.08039444	5.218589974	1.897819154	1.013574841	1.850835835	1.058227711	3.757170705	1.71301496	2.996906127	3.547012268	0.984288132	4.478287824	0.925524161	0.604953396	2.207287495	1.524125055	5.514201084	0.975020702	3.920361139	1.659840126	0.981946181	0.860655527	1.060170372	1.703605726	1.871050431	1.018150414	2.411471471
chr12_101686450_101707965	8.638489697	5.090613726	5.717433433	3.851026485	5.164365161	5.304747351	4.05093388	4.816210229	4.599622528	8.03163002	5.84702721	3.063446828	5.614189651	6.080508989	3.226486294	4.92552991	3.770753015	4.992769978	3.991868908	7.044539326	4.66817991	3.621703533	8.727713295	11.6399539	4.589651353	12.82921497	8.244786323	5.361883791	8.276831771	7.184278058	5.937016412	7.461926384	7.83661788	7.358911491	5.94548445	5.123818417	4.113281	3.480600673	6.31186601	5.020156596	7.227118227	4.674260806	4.239088783	3.868740331	4.082286098	7.92741465	5.854587196	4.229781568	7.187801816
chr12_102814399_102834399	0.98749973	1.528939613	1.366589699	0.82462895	2.038123725	3.003659358	1.598180491	1.819101303	1.355303042	1.436784037	2.361973404	1.843711761	3.166148095	1.929182137	1.463856153	1.277877372	2.108032681	1.1786944	2.148970837	0.795925319	0.22229941	2.239819738	2.299079245	1.223561857	1.903498357	1.035789421	1.29690106	1.248013534	2.242941819	1.719062926	2.469215157	1.175788271	0.843010324	3.113941362	0.89013892	0.394545927	2.092756035	1.314471609	4.461433447	0.959823965	3.307586916	1.261075806	0.522857307	0.901180832	0.95633913	1.780889989	1.752795766	0.825929954	1.86155913
chr12_102902880_102927254	0.948367296	2.643381665	1.847322164	0.94119511	2.9113148	3.406360385	1.339437789	1.339488579	1.202587698	1.90637351	3.422262071	2.141705084	4.745304091	4.665474899	1.550965965	1.80036602	2.925834057	1.345162791	2.520324823	1.185094658	0.803434252	3.200787935	14.6232447	7.972894966	2.658667561	1.507818483	2.274586744	1.163729939	4.163658672	2.330083531	2.975002847	4.47503556	2.29870532	3.683493191	0.933901496	0.475465183	2.679879041	1.862008651	5.192569194	1.07579218	4.24361033	2.121009999	4.815671446	1.509310936	1.090107939	2.858748745	1.902284358	0.965588702	2.497357183
chr12_103831234_103851451	6.435270055	6.508092168	6.903716806	2.856311584	7.713362834	7.385846584	6.951324028	8.921850602	7.968836599	9.562310873	8.538095928	7.141733035	9.34492478	8.339489559	4.768339122	11.7190376	8.584765964	8.596706335	9.488330735	5.631329991	6.962839077	8.479318463	7.96476133	10.9906686	5.81934809	10.33470845	12.83999205	9.595620618	7.452362918	9.878567246	7.946955085	10.76539021	9.422476379	6.214962851	7.059909466	6.441490233	6.865097287	7.799814525	6.744634111	8.885274115	7.590477341	9.398049833	12.83511859	9.00238473	5.778806957	9.950944506	7.536216514	5.450903059	7.442222433
chr12_104054183_104090433	4.283932592	5.485348971	4.882240452	3.145229903	4.145592153	3.795276121	3.621837424	4.661715635	3.599320423	3.51262272	4.81603083	3.603611654	3.986923671	4.135807456	4.055626648	4.816353124	3.372391664	3.257141001	4.363584499	4.579630847	1.789760166	3.397454337	3.345247105	4.383301508	3.427723056	4.103432327	3.324598605	4.73207385	5.198443002	4.586995327	5.290942597	3.485108392	4.619646734	5.021555847	2.841264982	4.735196666	4.263443372	3.350704113	6.129190074	3.031562661	5.289901507	3.516732878	5.080201416	3.685492028	3.146649318	6.551762913	4.275095653	3.195648494	4.732231726
chr12_104115236_104148241	5.857832166	6.808505754	6.118042065	3.189267716	6.897996453	6.974581614	5.712625541	8.123079374	6.50343407	5.431731012	5.361164836	4.335911398	6.259368855	5.578370192	5.408538744	5.973648115	4.474302634	5.1789623	4.666546264	3.880703302	2.95564366	3.780855323	7.098770112	5.486188812	4.958601421	5.325221397	5.555501138	6.661314459	5.891156795	5.813977144	6.559718756	5.56297774	4.864662949	5.110841181	3.772660132	4.697609185	4.747853228	4.269156632	6.032818172	4.091430394	5.828559019	3.493883193	6.240829588	4.515345442	3.823116099	6.231269227	5.278260549	4.075508389	5.466880859
chr12_106347748_106368082	8.34664388	9.412668873	8.152165769	5.359065749	6.741106132	5.810574706	7.410627301	11.5382365	8.399455361	8.633800998	8.103233647	5.104269235	7.806290071	8.576728591	8.632964313	7.151309157	11.39197595	8.997464002	7.491637473	8.240548367	4.410195336	5.636779872	7.51092507	9.573944401	5.987621946	6.881718062	7.304270251	10.98606343	8.134861445	8.270241701	8.986327991	8.084761031	8.749363206	7.277515861	7.47970164	8.682835019	7.539509769	6.834192231	7.391677259	7.263063881	8.456161207	6.074892784	7.623269077	7.744628096	5.832967778	8.368223348	7.16325184	5.757452893	8.604083642
chr12_108870091_108890351	0.697683509	3.297080182	1.958016907	1.216839933	2.1099827	2.067580095	2.111386609	1.299899561	1.83947363	4.490236687	3.281043561	2.7367934	3.663336577	3.239928419	1.804160121	2.421301649	1.897885002	1.983501906	4.503968801	1.438181431	0.439320269	3.134053023	5.194613439	5.451220925	2.549003222	1.751851238	2.12945989	1.511363818	4.32521651	1.943700139	3.531661494	6.38173085	1.367103507	4.769160301	1.509177559	0.938893773	2.2400666	1.881841622	5.407687035	1.502475431	4.586847408	0.851430738	1.680932738	1.454249693	2.447454368	2.91217487	2.746984674	1.340398718	3.547460965
chr12_109042576_109069986	2.752207352	5.465656789	3.202307434	2.367167162	3.989420475	3.272770357	3.017167859	4.97242431	5.811511582	6.272637601	4.814801022	3.247274267	5.543000328	6.734644914	3.306938301	2.791911707	3.215290321	2.935399438	5.393393592	3.561263568	1.214705436	4.031566858	4.483779195	5.78359221	3.278853065	3.237208908	3.668146274	5.358496152	7.75746399	3.013362011	5.545472987	4.181643547	4.400467957	4.858836754	2.611810014	4.214026832	3.091295975	2.737704245	6.128576439	2.448730508	4.843702848	2.188118056	3.485790682	4.576421747	3.403613111	5.235952008	4.971552767	3.411159992	5.251182307
chr12_109072536_109126587	10.42567138	7.995644526	7.355999822	3.789318874	6.411574785	5.581247775	6.555480221	8.545102536	7.462242866	10.77545703	5.933880887	4.94798543	7.23077072	8.217050612	6.977929207	6.778149021	7.791956107	10.56985204	6.539791411	4.968218803	3.156339547	5.215101418	11.89099295	11.13869996	4.782455989	5.650536307	5.241745724	8.202891024	8.481273684	8.062097452	6.813605762	11.26405933	8.183363436	7.639217734	4.054092668	7.30277335	6.159855841	4.740913241	6.424903913	6.634635201	5.953935886	5.335130055	4.977142484	4.565134387	4.751931464	7.763281729	5.574161493	4.634162453	6.228830697
chr12_110026215_110059285	4.883320995	11.15021454	8.229966387	6.269440169	7.196207997	7.041426252	5.960425839	6.202495032	6.159001778	7.092841668	6.387925688	4.946931652	6.35118682	6.55621238	4.029435005	6.591000792	8.307840934	4.294185429	9.170092482	6.595301008	6.874356001	7.83051539	5.690453768	3.712045989	8.896459811	10.8915422	9.64755779	6.54381087	7.517839396	6.101196845	7.161490547	4.833529309	9.151987596	6.7032625	5.893627889	6.513514226	6.908284346	5.341523088	6.242868843	7.665157032	7.223405296	5.350914103	11.29202822	10.04708919	6.261949589	8.955454916	10.21918783	6.653049155	7.5900451
chr12_110573318_110593318	6.604385924	10.4445127	7.410956401	5.554054298	10.31560335	8.967624562	8.552100036	12.39515145	15.27271042	17.5106913	13.11982215	9.76191106	7.224717942	10.1441893	9.750806321	13.15262085	9.025623867	10.92979365	13.89424556	14.37431606	12.76192818	11.61687612	10.15079026	15.39326353	9.130164889	15.94260749	9.517739682	14.12467199	13.70890482	8.177021952	13.45781516	13.96058509	17.59129373	8.398270998	15.45592756	11.60741362	13.31140861	12.43466356	9.492384014	12.85659128	13.02301941	18.87248672	8.436401891	16.51001737	13.23595535	14.62478407	17.76348856	9.218109767	16.34088449
chr12_111089446_111109446	0.577044767	1.74269782	1.203440014	1.181357112	1.54204556	2.354969773	1.745374591	3.150104004	2.329844226	1.686196817	3.19167247	3.406697591	3.998338308	2.144383575	1.713630145	1.302079844	1.328398165	1.00800377	4.595444165	1.026766177	0.230615398	3.412773222	0.609883215	0.826039915	2.710639613	1.276302021	2.952224592	2.259273487	3.934526987	1.366160027	3.843982536	1.78161074	1.124103039	5.550405738	1.89312513	0.625424522	2.493121005	2.54217738	5.837731048	1.026576079	3.798272194	1.724348939	1.686675907	1.373888767	1.336684632	2.221453738	2.40032669	1.033497616	3.012097194
chr12_111424862_111444862	3.92619893	9.597484481	6.144912154	5.150485235	14.83056088	10.93634543	8.558264145	8.925702096	13.83038988	15.51622399	9.138346398	6.240748182	6.951024908	8.325465522	6.248352925	7.512487212	5.962965711	10.58682792	10.5633366	5.041589879	7.064420387	7.56097823	6.139752111	8.901727498	8.784908205	6.639642582	5.837801112	12.44004542	11.0686697	7.025181585	13.02143117	13.0745708	6.256199808	8.339937122	3.144687771	8.346437518	6.683481196	5.022664613	9.090012898	4.034782829	9.78324098	4.028391613	6.798412473	6.472618612	8.511509527	9.439029533	6.187996427	4.833031819	13.78795682
chr12_113393886_113438419	2.661262166	7.212057555	4.613309318	3.054851514	6.15723775	5.488928841	4.84017002	4.409637748	2.97875005	13.8918923	3.580502221	3.680786321	5.965946885	4.893010013	4.398940033	5.412579684	3.082569151	2.366009703	6.299368495	1.80101906	1.481072017	5.377849649	6.715823531	6.877747808	3.672753814	4.063290522	3.978168649	3.608975782	4.796229326	4.832462743	4.757533982	9.368899486	3.134408963	6.459212232	1.61609032	4.501988033	3.557543962	2.505351508	6.008127619	1.756796837	5.561249583	1.554885512	5.2577027	2.350226884	4.100773082	5.410003298	4.823687379	2.328096554	4.443386134
chr12_121002448_121042642	2.872286534	4.378514084	3.330785411	2.645105486	4.813917033	3.693030995	5.095731099	3.653088992	5.566575203	4.82066764	5.81827873	4.067639905	5.475355132	8.437296474	4.460629804	5.394705556	6.912967711	2.946400133	6.277888832	12.02628664	1.69313797	4.549777211	6.851221989	3.28038884	4.145889464	3.593630587	4.132024727	4.813956595	10.20071024	3.493581161	5.277609406	4.480808462	3.608183985	5.065803926	3.243551568	4.349903119	4.461203367	5.389781428	6.280541869	3.756568683	5.106290866	4.790460962	3.455026083	3.901017648	3.285738116	5.475815628	4.538148359	2.591381019	5.201587494
chr12_121122819_121142971	9.085018518	14.72093519	11.84252657	8.031591874	5.784287592	3.503175713	3.876302717	2.965402648	7.119974754	9.717825626	7.119485872	4.593873917	5.852838993	6.540776267	4.07385344	8.441110801	5.393631663	5.62197854	8.081639726	5.192004036	2.885059131	7.612399997	4.832860906	8.089015295	4.262549053	7.651720018	3.807635816	5.980615227	5.301774643	8.117211914	8.612320793	7.590607451	3.960795393	8.381392271	4.370887724	8.362823637	4.772072795	5.567623679	7.585709458	3.547940546	7.558328584	5.681941909	2.833846902	7.147717915	7.936676763	7.250925425	6.598658817	3.955241769	8.671485858
chr12_121846259_121873596	2.65024745	2.773279964	1.960181091	1.677380541	2.986134728	2.878188943	5.285638596	3.841490673	2.881962733	3.275244823	3.219609557	2.693801652	4.839075956	3.394166179	1.849543447	3.159067992	1.75582689	1.610207954	4.77022024	1.906702292	1.094054034	3.056917649	3.619149983	1.109872569	3.475706809	2.410626856	3.822412688	2.271227814	3.736112864	2.935354953	3.769782515	4.506261602	2.301393414	4.774714784	1.530190305	2.830506408	2.279283557	2.12305254	4.505565764	2.364847919	3.841805206	1.069021365	1.977948644	1.751918483	1.546497293	3.35641094	2.265887722	1.582447996	3.476811224
chr12_122157738_122194519	0.876475008	2.9548108	1.729717552	1.164565466	3.790404164	4.016426131	3.423163997	3.919334641	2.939999311	2.546604255	3.663251044	3.452557996	3.898842851	4.459535272	1.783767808	2.339804888	1.610981594	1.552897133	4.785035212	2.107973878	0.992426997	3.851447871	2.831177653	2.007371158	3.628192005	2.745705579	2.232799522	3.903394356	3.870717177	2.132973168	3.632803546	4.117405847	2.639099965	4.19990464	1.649522875	1.906435737	2.847223566	2.319618417	5.192128224	2.6877472	3.836364242	1.553110566	2.240196715	2.339996816	1.690201392	4.616416969	2.968947176	1.461775674	3.275771494
chr12_123140015_123161090	5.784806805	5.165930962	6.124509321	5.650321426	9.213881252	9.874704295	8.213401826	6.378887087	5.621348696	5.879270711	5.767013683	3.954374606	4.999523118	6.619094798	2.923994127	4.913160518	5.220964465	5.633438154	7.584113567	4.614300233	7.64700223	5.528399825	9.430140253	7.152746049	8.633927061	6.736569127	3.668173512	5.233934999	6.262094683	7.713626396	6.649616502	9.082321405	6.067340981	7.281368834	4.433078412	8.915716023	4.15861422	3.831239286	5.455244642	4.949465773	7.346747315	4.62471897	6.478091627	5.606285429	6.142957399	7.652849798	9.588587079	4.551060173	5.972195201
chr12_124853783_124873968	8.484797804	12.42484956	9.595551864	6.717138892	10.07235993	8.566196873	9.964647549	7.069409186	8.497160629	12.79213503	7.367376034	6.141129602	9.70848789	12.32313329	7.564719983	8.958476742	6.887018083	10.18751682	7.740791925	9.134519558	7.048797782	6.105821338	8.038045732	8.671377769	10.23563019	4.913505328	10.39387164	9.141694243	12.02268274	7.943397775	8.474112674	9.701901166	10.44602414	8.50250899	5.327232091	9.131566295	6.206958559	5.881695546	7.136192957	7.523043016	8.279975609	5.872727581	7.83101467	7.046781431	7.002845327	9.05999347	7.569787419	4.467215719	8.701388954
chr12_12601827_12625907	7.83191865	8.977867837	7.060949897	20.5419723	24.83995396	31.28942976	12.04973288	32.11135134	15.53560669	11.13149008	7.235196523	6.226732568	5.991042209	8.276791181	8.147044893	7.48657875	5.984184514	5.594583654	5.728710291	6.620348089	4.844937804	9.713499351	5.224279771	7.942997368	5.317203791	9.453939274	6.177292662	17.03642343	5.977916994	8.389102467	7.083849073	5.865662204	7.526600875	7.008093351	9.184965505	10.06518855	7.420409105	7.650286223	7.722431277	7.74333184	6.62102571	12.79411916	5.660161115	6.007517041	6.597017427	6.089482729	8.114848813	5.403749155	8.051613373
chr12_128843427_128874136	0.69662025	2.246719957	1.419497036	2.267285318	3.676163377	4.50687534	2.466765022	2.50737513	2.617510708	2.209528263	2.616168819	2.360896985	3.147141177	2.548526616	1.658903052	1.791099468	1.489685377	1.243824128	3.795515252	0.922887415	0.263336969	3.241129138	1.295227062	0.952602803	2.918213121	3.590105514	2.026791297	1.178965503	3.462963563	1.957973846	3.785501577	2.060606959	1.294698462	4.639760464	0.954118391	0.883136481	2.362480874	1.504185802	4.947481404	0.946926739	4.868474353	0.775107965	0.872746391	1.463481163	1.760264872	2.515049949	2.74711636	1.386899218	3.407437908
chr12_132596264_132620582	4.981367101	6.372484038	5.048108234	4.257091861	7.346804539	8.181157979	11.79173634	9.437405453	5.559412704	5.460628773	6.790402043	6.091977614	10.12774693	8.408618711	5.739946118	6.205899806	6.703089348	9.169311266	9.556855052	3.362215334	2.637362842	7.941965832	8.935624009	4.265205189	6.378441215	6.298272778	8.417966853	6.543219592	9.432440472	5.73666233	6.828541925	12.15991917	5.799132218	7.726358671	4.259788964	9.881711197	6.597401335	6.200948862	7.441272593	4.164088557	6.177050926	3.530615447	4.285511141	5.088186367	4.837941903	7.845220799	4.803798939	5.572344344	5.212212311
chr12_132671187_132705945	4.966893484	4.831814269	4.653907733	3.248277803	5.458334368	5.652209442	6.140394975	9.503795181	6.326867729	4.785027072	5.890787419	4.751393978	6.892224852	5.690333428	4.623278248	5.311036619	4.846892323	4.132949344	7.294541269	5.714967545	2.862193841	4.998135839	5.550252084	5.444288105	5.631627508	4.833137893	5.583911314	8.431261114	6.87653555	5.411054072	5.851821757	7.497162776	6.265287358	5.804426431	3.335627999	4.768702568	4.94657101	4.208042589	5.930252056	3.270273935	5.167450679	3.916499899	3.194427066	5.099432129	3.276725951	7.249723876	5.007940914	3.873239642	5.487997809
chr12_1650380_1679125	3.948998643	6.999315777	16.14946626	7.176167109	8.521123116	15.58375618	9.633990522	10.08575411	7.85677338	5.267024401	7.028676896	5.64381129	6.655954572	11.39744537	3.461301894	3.967109603	4.349623079	4.922052804	4.279665692	16.80728802	6.247755382	6.327808303	3.531872063	3.554984488	4.964963439	2.550417834	4.723677439	5.55983444	12.37193473	3.919289619	5.943774587	4.683702329	13.08710767	6.451035523	11.47056394	5.057681687	7.308989363	8.101757537	6.327794836	10.55277012	5.745387448	16.34613368	3.012422868	3.868154418	5.974922048	5.088162724	7.54650237	2.903348877	5.970466628
chr12_192782_224570	5.651105987	7.579776062	5.546493225	7.144064683	5.525876358	9.127258269	7.196606881	4.013200168	3.420938319	10.08605569	5.793232245	3.877510237	6.799952275	5.430148801	2.541007298	4.180547159	1.971259277	10.86883259	6.931248506	4.768925494	5.755850371	6.875760519	16.61845862	9.561360133	3.888966763	16.37858493	5.837530276	2.582822522	6.35097926	4.029118287	5.224439648	13.05053808	3.124580546	6.274600131	5.076694036	4.921474208	5.273027633	4.954363421	7.370480751	6.02383878	6.060757215	4.09194763	5.231239797	3.667064428	3.852064941	4.056024121	7.187622963	2.583029602	5.314301502
chr12_1994427_2028213	5.355510978	5.343771367	5.131771404	14.43853722	7.407168618	11.11968802	9.573421116	10.54592251	6.09380064	4.017995001	4.309286444	4.498327839	5.482829273	5.741880089	4.087226397	3.678826721	3.069962586	3.644987093	3.589268303	3.657320417	1.762432318	5.298964876	2.9076992	4.437962472	3.286120622	3.011263422	5.247064998	6.016211299	4.912867919	5.12660941	4.996602337	4.382109028	9.974858153	5.614201656	4.720486245	5.469999196	4.818743776	4.758362977	6.299104946	2.471938023	4.662053398	5.590327819	2.192981705	2.274895784	2.673682697	3.619767014	3.370104423	2.541674032	4.452803638
chr12_21121194_21141194	0.737515591	1.738084154	1.428947118	2.811827208	1.647492478	3.119752709	0.988529321	2.067477238	1.750448637	1.307951078	2.249465187	1.870731518	4.427070615	2.285404123	4.618590799	1.492160743	1.755883882	1.341419174	1.840430037	0.837534698	0.126561658	2.853308072	0.55863652	0.518117379	1.66563065	0.824103042	1.376036855	1.193365382	2.339125975	1.372473266	2.33805134	1.140546435	0.71036224	2.733914157	0.648720679	0.443076484	2.170315887	1.350932433	4.685636859	0.856043693	3.711991247	1.538735303	0.880886867	0.783056228	1.001521169	1.366502129	1.472601652	0.864563781	2.130140911
chr12_21344959_21364959	0.874396128	1.626154072	1.301154307	2.984079893	1.907434072	3.804515818	1.511044523	2.529381937	2.033525255	1.12451917	2.294430521	1.884058225	4.212269361	1.985062371	1.331156125	1.098435994	1.094910467	1.068995491	1.960403914	0.8182414	0.117100636	2.686330976	0.584458425	0.395812942	1.503969444	1.052616635	1.441403931	1.43726921	2.530522022	1.308479747	2.205471032	1.045748362	0.939349999	3.326175091	1.056397774	0.543866034	2.631132466	3.522579587	4.476514082	1.381638159	3.237497153	3.056986133	1.183444335	0.764808899	0.790509199	1.193607733	1.383829557	0.670198738	2.029919009
chr12_22036218_22070642	2.887087743	3.90021081	3.220052426	11.76799231	7.302049928	11.06181065	6.00133917	9.252553162	5.172671479	3.416382569	4.824464642	4.300647843	4.553554479	6.375671283	3.495921083	3.527186112	4.015107881	2.822228269	3.422149023	2.70458392	1.439530056	6.301281427	2.964527391	3.040884556	3.322998964	2.526431956	3.486278729	5.008270063	6.324567088	4.027483408	4.553380046	2.632333836	3.064753668	4.639367503	5.390523745	2.968282189	5.701621872	5.596237105	5.820332934	4.989123713	4.601376539	9.032108562	2.332280077	2.621835216	2.576923581	3.221918248	3.229221549	2.159656769	4.39703374
chr12_27322836_27343055	2.74578994	5.454676673	4.603559138	24.17567447	9.492912837	16.28331363	6.647906412	8.109503964	5.776552652	4.243676927	8.119063205	8.7320557	3.825180364	6.516808218	4.690091202	8.872328205	5.632770492	3.044517414	4.217390839	15.1683347	3.720517425	11.76652339	1.563016187	2.213513312	5.832610998	4.687140397	6.224736067	4.844182061	7.391902445	7.151363505	5.624669536	2.542844944	13.97103317	6.113372608	11.30777176	7.458944334	14.45972386	15.31864864	7.658691545	20.64573038	6.34704996	19.47220066	2.646458682	2.637645513	3.595650503	4.434781862	3.321149147	6.44924134	6.583658299
chr12_27678189_27714568	3.667242009	5.014817121	4.507385627	14.36670579	7.953786153	12.01846015	6.750556891	10.01751295	5.89924821	5.993600369	5.476388185	4.69367175	6.637960429	7.43033172	3.953319281	5.087107282	4.243428472	4.238989069	4.558091642	10.75372222	2.601382049	6.595829163	4.669560022	3.648629709	5.443486851	3.924683599	5.486936302	6.627102323	7.486993867	4.894509958	5.363483817	3.891658517	7.16991651	5.434800757	5.683610132	4.125253699	6.625679468	6.40253867	6.895195289	7.204911358	6.075467978	9.077863767	4.909192452	4.424784019	4.240022959	4.108335357	3.925554153	2.877475028	5.396001709
chr12_3067355_3087428	3.50703414	6.125440407	9.270773776	20.38510968	21.32127209	34.67133169	14.41937023	28.2655915	14.26100463	9.226869384	7.231271774	6.705791904	6.877552531	7.694071962	6.844865353	7.091443577	6.055389812	13.48266636	6.131931321	5.268365367	4.675777925	9.83841848	14.04338456	23.76610668	5.616937686	6.813689562	7.235362027	17.81203249	8.206580717	6.662901848	7.433259603	15.10608054	7.384027316	7.421582307	10.81577581	7.438556699	8.025236679	9.944432068	8.25577902	6.720857355	7.408475638	16.70412362	4.096626336	5.574945108	5.857362868	5.500426491	7.272533061	5.735217408	6.251762176
chr12_31949303_31972489	5.27731386	5.249368661	4.602226123	13.66980262	22.39642667	23.36728462	10.75215894	28.93266907	17.44362133	5.580216592	8.212810722	4.412950385	5.687905207	6.449181639	5.512990765	6.390339039	7.484235171	5.02239709	9.030092035	10.35597356	2.408297717	13.72231461	5.539863514	6.329415976	4.690224264	5.384075824	4.870179881	21.63377806	8.894513633	5.16654633	9.368141209	5.176056447	6.023139802	6.026816902	5.494648665	4.599694489	6.539764212	4.988240163	7.748802357	6.238152726	6.65448204	9.508711157	3.292799765	6.889220999	5.55306144	6.878854184	4.98937812	3.57950962	10.31143375
chr12_46815985_46842408	0.804282772	2.012864223	1.442243086	0.797741763	1.771831444	2.569385828	1.564982086	0.779072433	1.226054969	1.719986097	2.87012006	2.379737317	3.415376736	2.702157671	1.453366533	1.896126373	0.982800333	1.348804716	3.04257256	1.117798019	1.125375053	3.441675041	0.748892001	0.857860326	2.802342071	1.809927611	1.583252664	0.882888032	3.260528174	1.357003476	2.666149167	3.342515768	4.925806987	3.276521512	2.069324414	0.444736403	2.38932393	1.786563823	4.639473369	2.245747575	3.824936685	1.018710858	2.02051318	1.069476197	1.133634657	3.428958341	2.419317804	1.792724594	2.545870347
chr12_47988859_48021304	3.406330994	3.512476473	3.617340865	2.563895909	4.393243583	4.771597264	5.783101673	9.476976816	5.311682608	2.345782086	4.818493243	4.72215701	6.22014961	4.348888223	3.172948741	5.059819304	1.750468236	1.604076322	6.034594247	1.860380881	1.430330564	4.143922736	1.027380445	1.147812468	3.85864008	2.194094855	6.718357299	6.962621216	5.8631521	3.203944947	4.656130602	2.552083145	3.77890538	6.137278895	3.329320337	2.873974878	4.291135362	3.771242181	6.344041317	3.571654821	5.531723116	4.04566703	4.075469039	3.50152362	2.106679185	3.765141161	3.44276784	2.494284788	4.24926313
chr12_50913472_50950026	5.680676479	5.266052777	5.058958718	3.368089147	3.811306906	4.27641106	4.179477416	3.931550753	5.527473884	8.69511666	5.571380322	4.057855681	3.405456618	4.271686564	4.215400909	7.659375904	4.248815922	6.149615307	5.217054511	6.313825349	1.055251042	4.097038935	9.578225821	8.652811896	3.17942126	9.00028377	4.338921995	4.63456352	6.542197748	5.248889324	5.788800554	5.595028178	5.944258802	6.45822603	3.970998348	8.843960754	4.524486622	4.887023553	6.083895091	10.46203448	5.213711978	4.165220003	1.591584192	3.632719444	3.691585973	4.970651594	3.8402189	3.599497381	6.005938006
chr12_53143272_53180890	2.370408862	4.868229552	4.077821939	2.744034059	5.757007484	6.064156843	5.627832317	6.049477972	5.885281497	4.321705565	5.428442653	3.487811473	6.531159052	5.649504604	4.578677015	4.098609346	4.916576458	4.644998212	7.54340166	4.366139572	2.187337705	4.658623484	4.355052221	4.973614796	4.214161397	5.294699504	8.503947545	8.114608683	5.277447297	3.935212	5.618670708	4.63497745	6.649514035	5.521407203	3.27185296	5.007374389	4.796217468	3.998422833	6.229104286	4.221761357	5.456122611	3.769531238	5.686289329	3.990474617	2.965100549	4.425218009	3.981348786	2.987354547	5.140911476
chr12_54396116_54429785	2.007036096	8.687315158	4.667315313	4.335331974	8.012865645	7.670997668	8.756160466	6.411644818	7.644524614	7.017128936	7.461742646	7.881946548	6.356635055	8.419266905	8.101921887	7.893409512	5.210864374	6.360907072	8.204128899	2.61761837	2.310489179	6.573325423	2.612280594	3.216994436	6.240238303	4.743324753	7.689839482	9.977494588	6.953728769	6.449006713	6.917747825	8.137447731	6.851414774	7.845468147	5.382695267	7.024460756	6.359732657	6.249946987	8.770275214	8.507874608	8.520652537	4.724259823	2.56261087	4.14738885	5.111938079	5.231181755	4.045943341	3.764471279	7.909471136
chr12_55234609_55254609	0.585463768	1.276077347	0.982994235	0.554607623	0.551365291	0.814270764	0.517732131	0.6048839	1.082314119	0.754009897	1.89279575	1.482899251	2.821289344	1.366207834	1.198885589	0.884451766	1.012954183	0.764816671	1.707423393	0.723331973	0.070478702	2.283702163	0.320188898	0.30901408	1.643750246	0.687401427	0.912034759	0.772565958	2.420865437	1.051283634	2.1247007	0.817387242	0.795702837	3.083033997	0.585011957	0.300730696	1.742434188	1.112619909	4.284371739	0.534690663	2.797180688	0.554050198	0.499195171	0.630120598	0.617407175	1.209030134	1.12273923	0.658918458	1.461683246
chr12_56066799_56098629	4.82325247	9.273259983	6.492905362	3.127688367	11.6709096	11.52804582	7.657918099	8.359399958	7.12236222	7.741292328	7.189378799	6.63006993	8.922625387	10.86310932	5.329495056	6.719618562	15.50732071	5.405697472	10.33068344	17.66464451	7.978826752	15.53868095	17.20568404	4.996112413	7.311275717	11.70680651	13.24383756	7.897089925	12.23472965	3.71747908	6.052876058	8.940619026	12.11647542	5.204605959	7.666285438	4.696212113	7.595805878	7.051881903	6.322765183	14.49957581	7.564772452	10.41723037	10.17675014	7.143354228	6.08682476	5.937863559	10.25462165	6.12315515	6.537363546
chr12_56344872_56372857	8.345290581	11.18164392	8.588241613	6.993458319	8.776838897	8.220606732	9.226439018	11.91570503	12.81450322	10.01091357	8.510646569	6.410428509	8.389879144	8.195015032	9.297045036	8.042483205	9.131113916	8.676056778	9.820597645	6.846409021	5.127245285	12.54868146	6.976362952	7.524427126	6.453447006	9.884776835	8.590611601	13.20541941	7.998649741	10.4780253	9.501966128	7.633180419	9.960853626	8.705823988	8.865797219	12.99675223	7.992947082	8.462662794	9.056773021	11.00423454	8.431553696	7.375433938	5.581019826	9.35538792	7.878480451	7.495872661	8.218621576	6.97993006	8.80843075
chr12_56741815_56773324	4.020422585	5.062750468	3.751448462	2.299422706	7.091156331	6.567099441	5.446782207	4.514217416	6.984686718	4.240302665	5.610199486	4.161666069	5.376603512	4.610706886	6.125447706	6.864035258	4.448850136	2.539566332	6.487414182	5.173694222	3.465780102	7.932091075	1.900401418	3.637188933	6.682342576	8.404134258	5.173525823	6.314693427	5.556063881	3.771717229	6.363019081	3.328782418	7.869007568	4.587839829	4.25235574	3.245133112	4.726948732	4.286832116	6.127721758	5.377127637	6.33269468	3.538150644	5.945847753	6.358561312	4.434254217	5.595642243	6.877580353	3.756245245	6.244618962
chr12_56947608_56969374	0.499675276	1.551360764	1.201670891	0.671388215	1.038073098	1.54505477	1.058559263	2.552877574	1.887567994	1.373331332	3.479172267	5.418249662	4.308805015	2.321594624	2.014320795	3.821764003	1.336516232	1.197880325	5.812096049	2.440518761	1.489714359	5.557982564	0.671927373	0.652022129	2.91904567	1.893881473	3.217687695	1.799495789	3.823194942	1.485526078	3.139295497	1.332195374	4.208697853	3.835303189	2.477315244	0.584688875	5.79949368	4.474525169	5.12905038	4.951054496	3.878034739	5.634393469	3.169763068	2.003121491	1.590823656	2.142024523	2.554043811	1.184598027	3.157645771
chr12_56996546_57026538	3.313985221	4.374469362	3.447759801	2.365792592	5.080215188	5.485929717	5.803704334	5.647154364	6.758453996	3.712678213	5.240213066	4.184111213	5.051038229	6.215145537	5.916352378	3.942213485	4.32792725	2.423764147	6.13925526	4.216968638	1.703148112	12.35854756	2.746614124	2.249724712	4.335188089	5.552335434	3.914703424	7.002943786	6.838051934	3.275075974	6.178972219	3.671070318	5.147404775	5.726646726	3.492517882	3.346775078	4.666085345	3.590432936	6.945535364	4.118479537	5.320469285	2.764274117	3.714672791	3.280364709	2.811615046	3.994739306	4.326232409	2.251301056	4.808882425
chr12_57118716_57157619	11.14732784	13.57767928	12.50601726	7.949472388	7.251426811	8.295738846	13.55252838	9.788390839	7.885773538	12.24018573	7.941903302	6.595475769	8.09500008	14.45473273	10.48454603	12.71662097	6.253432445	8.690249642	10.49541732	12.46254249	4.52822934	11.04310739	6.919804091	8.205793184	7.767966982	7.197246738	7.163491794	9.497368205	12.24730717	14.3678671	7.566107073	6.398456914	7.957457946	13.5247987	7.153485558	8.687558122	8.057379722	6.582255709	8.913095321	7.974441448	8.464026892	6.913808352	6.832085904	6.327739267	6.808443908	6.829718118	6.427990029	5.847182379	8.085898784
chr12_57241184_57278577	5.460165679	7.021177236	3.753245538	3.810414839	7.570126521	8.216491369	7.965994013	12.27869501	10.22577816	4.399436249	6.229668111	4.731061615	5.609655455	5.963778654	4.016454859	5.870274242	5.216065813	5.414805523	7.592499662	4.697970814	2.535036195	14.68482551	4.69266053	2.771972342	5.325393647	5.063746712	5.814768594	9.218566283	6.599633988	3.86899792	6.04414526	4.19022385	6.00749894	6.037740471	5.60522085	4.797509971	6.412195548	5.322869278	6.214711095	7.239228196	4.984692366	4.836291345	7.382034394	4.575612675	3.341723463	4.929178349	4.366573976	3.473040589	5.261782501
chr12_57420790_57473692	5.877088462	8.65011118	3.676008327	4.290707517	12.60486291	11.40636178	12.65488548	10.2138376	10.99594354	9.368661071	8.072549775	6.119092876	6.134316334	9.118340868	7.145886551	7.619395462	9.21990655	6.712816576	8.707246018	6.597021367	5.449368474	19.53483826	11.4283942	9.543140803	6.123882019	6.970927828	6.18550975	11.11842002	9.928432215	6.489436774	9.238032127	10.04863925	8.989174387	7.230388104	6.013947368	7.769722457	7.618728049	7.492303286	7.752107621	8.547233668	6.969438756	6.376367869	5.908183875	6.577676889	5.757345509	7.999927638	6.238036503	5.253398206	8.592229243
chr12_576504_600633	1.581998127	5.296174033	4.944198483	5.747206469	16.02746685	23.05210545	9.40118654	6.775929571	5.025698255	4.36260813	4.314306927	3.731895197	5.188489698	3.988255646	3.297272811	5.139942923	1.93285249	2.627131312	4.538135606	4.205977697	2.580359705	7.710211787	1.297950608	1.533473974	4.979318843	6.407598238	4.712545869	4.726743105	4.566106409	2.444214455	4.500788199	3.185048578	3.308506681	4.409000418	4.484173732	1.711784326	3.802326122	4.017032014	5.03441618	3.815726432	5.005505398	6.20552763	2.961299269	3.036643627	3.03511603	3.292070116	5.274288369	2.786145335	4.618759636
chr12_620858_673589	1.285711475	7.259609714	3.26335015	5.94669058	15.70922032	20.76938652	11.34882613	9.134561648	9.891457288	5.194294676	7.75765026	4.732642669	7.503992143	6.075480424	4.503607676	6.271787774	2.624859066	4.631693866	6.518666556	7.558570437	5.899610587	12.8743305	1.056344879	3.295654261	5.125408148	5.563812125	8.030367166	6.992784529	6.21992214	3.796537149	9.340705638	6.175715677	6.060772834	4.974914943	5.572549242	2.218619398	4.898164937	4.575653869	7.419153701	5.32676883	8.831786521	5.160050189	4.898851683	9.112282713	7.011955429	6.072695599	10.62118826	4.86332074	8.871539617
chr12_68922884_68943202	1.544540067	6.567412654	3.405048721	2.014620613	3.73353403	4.689625208	19.76693233	2.835815897	4.694753218	6.693781535	4.70364066	4.275111686	5.732425449	4.703274301	1.788782715	3.321706083	4.006596118	4.210665685	6.275628264	2.850211152	6.328966236	5.014273271	3.543409595	4.796117062	4.055713777	3.3080292	3.884562152	3.078289337	5.118814995	3.477272934	4.994514905	6.203031804	8.70665442	4.880393019	3.109999798	1.478400926	3.919780022	2.258799449	5.914822809	5.569479192	6.483149415	1.554099855	6.17067799	4.501135005	4.86646233	4.302166244	8.874980342	3.726789161	5.994598514
chr12_68953269_68981570	1.550555096	5.389634681	2.709358091	2.896580614	1.644677714	1.930593558	9.697072714	1.275567724	2.634167147	7.768979855	3.65500049	2.791799343	4.418677221	3.215732653	1.927360501	2.887553402	4.769161213	3.729941819	6.009327961	3.811629044	4.369434532	4.903732812	2.454460952	3.343954825	3.474021441	3.14660398	2.948666768	1.813767568	4.294226782	3.006320289	4.008200002	4.192383424	7.081630235	4.766182466	2.491869789	1.021408799	3.009320824	2.331329741	5.284538452	5.291688048	5.721453262	1.597307491	3.673337993	3.000028494	4.010985045	3.263146333	5.51786917	2.463000216	4.36720813
chr12_7050515_7077395	1.288416913	2.870471339	6.025952634	10.64656349	4.990591996	8.527108003	6.913096118	2.873648748	2.946504418	6.219185518	4.047591506	4.206336949	4.832228038	3.281636125	10.79806185	10.19792312	14.3002136	2.235669596	4.334242576	2.348489721	1.323795544	7.177278156	1.418961596	3.004688123	3.810331486	3.35422133	2.81109938	2.623547741	3.987449064	3.937146608	4.951271491	6.898584214	2.360386967	4.758000595	4.242236331	1.976265334	5.16742513	3.284000943	6.333426318	3.089029232	5.811930742	3.395955477	1.591680738	2.262361514	3.471542697	4.074673742	3.596417596	3.257913378	4.142337349
chr12_7108785_7146301	3.948412775	5.717949672	9.335982952	15.95717347	12.36125645	17.82952759	13.47694384	12.3444085	10.89408899	11.49537106	7.669023742	6.47666098	8.308054405	8.076631185	8.999841347	8.808034976	10.05381729	14.41473452	8.843433394	5.941965169	4.783005824	11.31700997	22.93774847	8.499737256	6.467439882	7.922690253	6.515075385	6.967407044	8.360812735	6.038269928	8.990461768	12.04355906	8.477904023	6.976175587	7.886029385	6.075608065	7.56869253	6.291525167	7.97682237	7.62884773	8.626867046	8.560628253	5.176147337	5.830032841	5.916358762	7.083301929	7.35138755	6.207232222	8.190530314
chr12_80697634_80717634	1.718022676	1.76722586	1.567081162	0.698669088	2.336381389	2.937665581	2.406375823	1.591936488	2.423368066	2.140491595	4.143038184	2.45331727	4.888413608	2.86723306	2.813233549	2.823833726	1.72436161	1.794853912	2.657332891	0.990688534	0.538503646	3.000525114	1.41787625	2.12144123	2.880856726	1.372416773	2.984608155	1.675496733	3.453252367	2.350127198	4.148395372	2.589125424	2.899876088	3.649277957	1.073670508	0.458171949	3.042279821	2.025642548	6.490726037	1.236293323	4.349481713	1.047984691	1.153149723	2.032071001	1.546733593	2.941564128	2.247460597	1.547196489	2.854692789
chr12_80925833_80954046	2.741124319	3.956735522	3.094135399	2.330984859	2.51420258	3.315247179	3.054131042	1.330805842	1.822531874	3.851982028	4.42116253	2.532184987	6.521393296	4.441689527	2.177723546	4.970039233	4.97129671	3.867109624	2.484593169	1.085471598	0.536101136	2.860465886	7.705263303	10.14092227	2.747683517	1.515714132	4.166543375	1.335278702	3.650870815	4.455661844	3.249405712	4.381407603	3.201006639	5.468064684	1.576990013	1.74874915	4.100308024	3.181827115	5.891967567	1.211717553	5.101014841	2.593362037	4.609509601	1.003865448	1.483057071	2.877112832	1.945948522	1.35245519	3.050379772
chr12_89341015_89363798	18.35750761	20.93410994	15.32977617	10.31487626	14.76987647	13.04384477	16.52847692	9.813182517	10.00729958	19.21080303	12.27999113	10.4771921	16.18068603	17.4583498	18.18397671	16.48034414	16.43755804	29.20222574	14.62824881	20.62646472	14.87620046	19.36626609	29.77334629	21.48238428	12.28276551	21.01851265	16.98239764	12.64876214	16.99038988	26.23364558	14.59177887	16.3134729	20.25973663	16.48650846	14.48638234	28.71382562	12.47671356	14.42849193	12.53471543	14.81087259	14.60694922	15.2347038	13.08127911	20.99092513	16.67510557	13.65446752	18.75553271	15.38561249	17.91154814
chr12_9055052_9090398	1.361451725	3.760239005	5.035306128	7.501758622	6.630498195	11.4895932	6.670529818	4.056898349	3.894926159	6.389157558	4.851508141	4.513711231	4.685382692	3.022468909	1.642293468	3.642962326	7.198676005	4.694345146	3.530932824	2.910046459	3.365049344	6.039249653	5.132771785	3.935819215	3.499581075	2.031134636	4.127220378	2.465362957	4.12763811	5.038227451	4.275023612	3.745725589	6.061110654	4.870196626	4.978641253	1.515292886	5.576355778	5.843792058	5.383550567	3.72379678	4.986572613	9.183069374	4.353705466	4.025963693	3.51825034	3.31904766	4.271750509	2.335736043	4.149115638
chr12_9105860_9145084	1.519253246	4.178595076	4.85307345	7.973437811	4.419387655	10.46159687	4.772121333	12.21244007	6.787693055	3.927413235	2.961918778	2.29149326	3.62217798	2.63698587	1.685036768	3.200586905	3.310553143	2.50326931	3.142227309	1.055491971	0.597658166	3.595909093	0.778248162	1.071468045	2.746309358	1.224518955	1.902717951	9.795043884	3.227907758	7.143470858	3.613583927	1.999401936	1.503378417	4.500723152	1.868511656	1.573979903	2.464462545	2.312557414	5.433290691	1.428390833	4.191122098	1.646108827	2.535979057	1.602800163	2.024025829	3.467318469	1.966265544	1.486741462	3.412182779
chr12_93557179_93582675	13.91571081	8.764984033	5.229907943	6.124258607	10.30845552	10.91259045	9.405169718	15.61202197	7.716076311	8.205437933	9.595929525	6.950948955	10.61647717	7.439076138	9.096699439	6.418961826	10.20027372	11.0941604	7.168073589	7.444582235	4.786240077	6.188900638	4.370465846	8.911518944	7.929361295	6.906714372	11.13583772	11.64571176	7.6504117	9.920211728	9.464021461	10.71927147	12.64342651	11.91302437	5.586898313	16.2665256	9.883663588	13.72831298	9.62338938	8.085704873	10.72082978	7.118996466	5.322018647	5.59876047	7.359492102	5.650324566	6.508446414	6.345841136	10.15067568
chr12_93723559_93747823	4.771503126	5.015158745	2.95203844	1.273472428	4.263188558	4.08307675	3.26972367	4.662296703	3.71328984	4.275217857	5.673945705	4.683034942	5.021340358	3.44696791	6.160522314	3.392749453	3.05638047	5.787103791	4.167984987	4.202382934	1.979520244	3.367255025	1.782978543	5.670860363	4.367141766	2.98468997	4.471496617	4.961405258	4.070489755	4.490098243	5.601098932	4.635218966	5.958939291	6.995754447	3.377061283	6.725035444	5.880213284	9.58489883	6.106832697	4.973270913	6.921838662	7.988946735	3.78961517	4.278380519	3.583273478	3.902239097	4.591703859	2.92825328	5.798786487
chr12_94138577_94168101	10.69342058	4.80755727	4.208848765	3.259797869	7.210085049	5.820676286	4.071398615	3.7994898	6.314198251	7.283387953	6.639703747	3.904023682	4.295556296	5.419377053	3.656557966	4.24216685	2.82720023	2.407873009	6.505239555	1.409915993	0.872072699	4.908530022	4.388086688	3.722573497	4.351048312	5.451305216	3.657186235	5.475580647	5.130836921	4.11989048	8.452880153	4.321708694	3.56251717	5.913649375	2.70984734	3.992966833	3.63337826	3.015212644	9.191043614	1.887151218	6.83592552	1.613648364	4.738734217	4.758040821	4.336666073	5.405441803	4.371063357	3.40905627	7.640708388
chr12_94824147_94844454	0.479212846	3.130388579	2.141545937	1.289689759	3.64874612	2.638433085	3.261352324	2.334291463	3.297079189	2.058607843	3.564824465	3.176750873	4.790002839	3.075883771	2.233723981	2.922982874	2.099994252	1.501534848	4.253814097	0.906536622	0.723565261	3.381347114	0.728284544	0.894996067	3.128421789	1.810776912	2.12966223	2.223037304	4.019245145	2.342394118	4.666420111	1.765021457	2.087886831	4.076725341	1.382351444	1.039654736	2.59266833	2.030208871	5.239768048	1.390212401	4.658561519	1.465753091	2.216629058	1.829749671	3.064417212	3.380602912	2.28319343	1.25439793	4.568424211
chr12_95457861_95484162	5.738572937	5.504416617	4.596752085	3.735407552	5.789575637	6.422141548	5.661364808	8.131817418	5.51443806	6.277063472	6.439852718	4.931516044	7.793607579	6.192863219	5.56459756	6.977161357	6.606315929	4.969486492	6.583230203	4.963354474	3.154630044	4.894988407	4.932660745	6.993926984	4.812880996	5.683673118	6.6749228	7.982206358	6.143918848	5.953746756	6.47766931	5.192524288	9.367224856	6.109655499	5.952128808	6.818675614	6.699183787	5.990444703	7.675946362	6.118863004	8.31683113	6.732046346	6.722029003	6.954697382	6.187283043	5.427042322	5.607336093	4.539964124	6.726877361
chr12_98481086_98513859	9.228279027	9.636374232	8.314290466	6.166054748	14.9414373	12.48526486	10.70151764	14.5733959	10.62728661	9.297707929	8.837508039	6.436691453	8.488059403	10.55184811	9.926115415	8.227715127	6.860574381	10.79501359	7.4656097	10.94104339	3.903130831	5.691304377	11.63341737	8.766872439	5.88813767	7.678099638	9.08077069	11.79787793	9.723312878	9.706134546	8.553601213	8.423917328	8.160434442	7.359942057	7.320170895	9.191426392	8.288003057	8.134913589	8.286196556	9.119492989	7.540446172	7.647828077	6.155220579	6.883699094	6.338889034	10.463542	7.206297242	6.319540047	9.151034143
chr13_100078950_100112899	3.745251752	5.3434751	2.648763946	5.856145676	2.35558583	4.903690331	3.101705913	3.724234077	3.060858745	5.682428475	4.417122952	4.781957718	4.759003482	5.499738864	3.186936405	4.693618337	7.569532341	6.065412608	5.470032488	4.795968602	1.984002225	3.898384128	12.97220102	10.44214168	3.346338836	5.111211191	5.219648195	4.553313503	9.463094738	3.707244315	4.625564137	6.587856112	4.183697303	5.911626002	7.089542466	8.475079719	5.111978141	4.092142016	6.985622242	4.319804086	5.768445811	3.219087219	2.045931991	3.194481545	4.078469978	4.385257357	5.430752285	4.843790053	4.871864043
chr13_102760270_102783811	5.261133454	5.408550548	2.707368054	5.878039285	4.032184724	5.056716529	3.224701788	4.492487855	5.606446363	4.96498425	4.848457339	5.765570196	4.90374233	5.067751664	4.530451767	5.448517141	4.420264474	5.398489191	4.996114325	3.594518043	2.123155837	3.835827108	7.888342354	6.906341625	4.298957322	3.158000579	5.016480055	5.060270516	6.681427236	3.269758389	6.215477458	5.417165324	5.80309631	5.694446967	3.765322349	3.665960889	5.583158908	3.330941113	7.059103007	2.447741133	6.444746086	2.478328136	2.513567665	3.225713679	3.625636993	5.353342048	4.125904696	3.604370446	5.734443304
chr13_109390696_109410696	1.957906842	2.779742858	1.54497979	2.556205241	1.042669712	1.689238733	1.304532007	1.117975582	1.830961872	1.740151391	2.432707907	2.882515215	4.215779149	3.192868939	1.919117362	3.365009011	2.346115999	1.556288202	3.276151381	5.080604976	0.893618513	2.846069562	0.825385409	2.471316366	5.073413504	1.321972906	3.619805339	1.27304568	4.220918596	2.3660465	3.187563842	3.037717069	6.080541624	4.719361322	0.976760235	1.369985332	2.384351358	1.326958161	5.799621891	0.88881575	4.615996929	0.790809195	1.375064232	1.072487737	1.5642353	2.996247137	2.114519006	1.210009403	2.921682947
chr13_113112799_113175183	2.856231591	4.793297242	2.226956534	3.298758996	2.78133804	4.496113414	3.5400039	1.959325728	5.679560187	3.253503788	3.713434614	5.366761904	5.360724933	6.188073749	3.023299126	2.658605007	3.300409954	3.339433587	6.247557659	6.818702408	2.187830125	4.201369007	3.713163726	4.495337978	5.031244989	2.572565999	5.918121362	2.624534972	8.386864861	2.169970181	4.97072486	10.50419643	3.745982216	5.477478461	2.058964932	2.483938903	3.686497899	2.223869071	6.176760804	2.608066203	5.198835746	1.119968247	2.577211506	2.668327813	2.656066892	5.061782812	4.015918333	2.595684341	4.594761578
chr13_113287239_113314932	4.909863627	8.282302329	3.632289683	5.810701361	3.426386929	4.382429171	3.718043925	2.802847294	7.806131015	7.075672173	4.664561061	5.517273879	6.211835292	5.274457927	4.603321267	3.196418482	3.364263491	5.20126336	6.083158873	4.818188098	2.102407824	4.443929047	14.18506242	8.196555324	4.294762019	4.505259148	6.600364148	3.848971805	6.152753197	3.882016946	6.33718896	8.307682276	4.362970685	5.879447579	5.192043693	6.320812363	5.546397031	4.624008194	6.180677777	4.642176298	5.87745549	3.158997561	3.544346975	3.658773343	3.72633507	5.19698574	5.028559791	3.511061449	6.097676948
chr13_30607597_30627937	19.24466345	16.26440786	10.63627214	16.67861952	12.9475848	9.151622965	9.815024994	8.944735599	17.25026	14.81117506	13.54335404	7.119873547	10.96283169	14.29406484	18.74049915	8.038260374	15.6885365	18.14008647	11.40503022	12.29849053	8.292492634	10.35838748	15.82364803	17.84120345	9.698795786	15.88359848	13.92251144	15.50996579	15.89031314	9.981637365	16.25991351	14.1745691	16.42251087	10.20949156	10.1715965	20.45306346	13.64059744	8.839492801	11.27081426	8.838778481	13.5703098	7.654167263	6.256073568	10.7413972	14.00290742	13.2972191	14.04146035	10.1540796	16.88410911
chr13_40460249_40491072	6.43564063	3.782223329	2.672894651	2.2091332	3.284237192	2.778524438	2.094625947	2.350750493	4.087750774	2.752497999	4.153130751	3.728333098	4.677167226	4.266291759	3.282345502	2.524951728	2.09781451	2.870764053	5.18257121	2.575878913	1.522902593	3.882553782	1.144848211	0.974302327	5.435748925	3.237768488	4.269434545	3.933750036	4.945513296	2.356779964	6.19472982	2.98727416	2.015757177	5.8590233	1.759086746	1.97567572	3.595304643	3.110660256	7.227855924	1.819435816	5.780161024	3.647387509	3.929025019	1.881688006	2.199234128	3.620418231	3.234053949	1.611710717	4.687752896
chr13_40779412_40820766	2.929179933	4.023631317	1.936680046	3.777720459	3.700868913	3.921927364	2.738140506	1.695659281	3.964548289	3.291151694	4.321510394	3.476961145	7.371486835	5.551148856	3.294252388	2.470488571	3.511027432	3.509965957	5.863383982	6.022401648	2.16225152	3.958939309	5.22325511	3.878307374	5.585444646	5.947924959	6.513235189	3.410400951	7.617101032	2.632663897	5.866157715	3.643471866	7.519630413	5.557656134	1.797993255	3.11141093	4.740294109	2.49712969	6.20886107	2.010337222	5.846823356	1.598577781	2.259570938	3.664814102	2.738969941	4.158311751	3.900359507	3.64971247	5.017456017
chr13_41945808_41971169	3.768718931	3.655430541	1.889245415	3.205108937	4.461035	5.297888563	2.927789849	5.145109384	3.924467059	3.597707902	4.792621138	3.903896968	5.366010855	4.020572819	2.802222286	2.688273717	4.242191694	4.012018417	3.541318513	2.957790166	1.714575749	3.824971702	5.099291059	6.997157992	3.932642714	3.810942776	6.274951745	7.955691695	6.350989662	2.375275262	4.548825591	4.898788103	6.743302551	4.288502369	3.580308993	3.453181219	6.951949142	4.756370692	6.321755954	5.171364962	4.842507563	5.484502664	2.512994512	2.093646818	2.63143563	4.194869227	2.862914985	2.234292081	4.032924724
chr13_44186006_44206200	3.827076434	3.748594544	1.608436407	2.624559888	2.426993835	2.439005527	1.747824222	0.86229617	1.682792465	2.131300701	2.994408527	2.993365096	4.642131523	4.499370311	1.921929862	2.263320492	2.306128777	2.48988574	3.7303764	4.439823464	2.483572912	3.716560959	2.259580095	0.709996535	4.106432538	2.769540615	4.86698773	1.416627591	6.510815893	1.804634457	4.00299147	2.141497195	4.097727412	4.91833746	2.856932397	3.277538263	3.860342743	2.107592594	5.990211054	2.871341248	5.026741632	2.97622264	1.389522725	1.840072132	2.795005016	3.801804103	4.056886268	1.973054648	3.840039304
chr13_46086705_46115033	0.533223336	3.572197949	1.392740884	1.508835388	1.135989749	1.648705181	0.736152597	0.830776494	0.948637204	2.238194743	2.013244703	1.709208247	3.170394327	3.456798701	1.380588699	1.032163207	2.669939768	1.047277054	2.375319309	0.908501796	1.327268816	2.400691017	0.702904643	0.687766735	3.403131743	1.456885033	2.353553523	1.051682005	3.040705712	1.099911734	2.891679205	1.503784229	2.478216066	3.367622256	1.050739308	1.365070541	2.224291475	1.389137746	4.565867532	1.025232047	3.44659277	1.007217739	2.584809785	1.672520057	1.894554577	1.880997908	5.362254911	0.884825858	2.479019547
chr13_49681438_49701486	6.316241044	5.404963538	3.11888531	5.298843686	7.339671735	8.988541968	5.276125986	6.1527065	4.980110789	3.432782292	5.619355018	5.032548223	5.95541362	6.277191362	6.885461821	3.500109036	6.700630819	4.738677067	5.120004558	4.833834865	4.781985569	4.175720656	5.377711302	3.735911684	6.661529553	5.421084275	6.789810341	7.370492663	9.326932641	3.361487336	6.772127714	5.517304952	8.58545833	5.6212564	5.56363912	5.510358777	7.763037789	5.463189047	7.491537661	7.244221509	7.229185348	5.766896059	4.216415354	5.875182699	4.544667238	5.884400364	4.974837114	3.4928692	5.683235028
chr13_49879728_49900591	0.610838096	1.546571064	0.729237411	0.915669407	0.838209274	1.399300713	0.820025689	0.733371036	0.780969046	0.892997639	1.931202746	1.67849074	3.364916418	1.907297672	1.567476754	0.735993379	1.143547503	0.783182882	2.705227178	0.778958824	0.159452991	2.459037024	0.766494744	0.51655304	2.137775903	0.976975001	2.18802159	0.624999138	3.417345047	0.998998539	2.793503907	1.183562324	1.41912912	3.210031724	0.43156598	0.757744984	1.893756434	0.933658545	4.86462459	0.855652893	3.422968246	0.455796772	0.569112025	1.134084532	0.994658047	1.548765925	1.519277705	0.729834938	2.45048532
chr13_52010569_52034691	6.579956567	5.216404637	3.178122979	5.930873372	4.864746831	5.771134623	4.239179976	6.405695085	5.551986989	4.25349885	4.360314505	3.53577191	6.27360829	5.975329111	4.853935596	3.23537171	6.74628157	5.896440893	4.99021401	4.598142057	2.233368768	4.52971571	6.851771442	4.60902662	4.990120344	3.796942398	6.296760031	8.356692579	8.750164145	3.576617272	6.440455862	4.871703127	5.447301632	6.151123735	2.964290982	5.398308935	5.152489866	3.38033908	6.945046245	4.02157421	6.045205986	2.309481758	2.789588321	5.157283791	3.144556287	5.393364312	3.683134075	4.010094345	5.872313564
chr13_74221401_74241401	0.448978347	1.150037549	0.673000453	0.89768898	2.040587689	1.021254857	0.748647105	0.645832531	2.308516278	1.217884339	2.540334135	1.995729019	3.17120145	2.894435264	1.873762389	0.711493236	1.102697585	0.815517216	1.750469889	0.770102333	0.127746473	2.41604086	2.015669052	1.036250077	1.761913386	0.838856329	1.378857174	2.31184802	3.390922058	0.730784227	3.048892009	1.603953217	0.750047885	2.794867812	0.699239806	0.572187013	2.051110414	1.327455508	5.089767246	0.7203303	3.560558753	0.892071403	0.406409066	0.850627042	0.909155538	1.523705684	1.574172591	0.699294188	2.391250045
chr13_93216807_93237317	6.880085933	6.199891803	5.074202982	14.79262502	3.646139715	6.540070109	5.25443566	1.434384058	1.507829177	4.357455289	2.925390394	5.175967532	5.007206717	2.883445092	2.372437479	6.602213079	6.78104031	6.051305976	3.436261558	1.275660229	0.59607461	3.014899532	11.37460305	2.035655184	2.705235274	1.987992536	3.407961134	1.700480559	4.17651293	4.076441918	3.591617587	1.631825541	5.184074442	7.778837898	1.958309636	8.546568129	4.874809637	2.601044714	6.257960925	1.010614496	4.658575168	0.985815114	1.711339843	3.054069246	2.445795937	2.474339604	2.133735969	2.338948276	2.973230442
chr13_94177991_94197991	1.206265708	2.142901168	1.170829909	2.745655021	1.002955546	2.779147022	1.536353696	0.437886502	1.168422248	1.722597931	2.345953664	2.051243432	3.836766775	2.853770109	2.044087854	1.405417552	1.701647064	1.356195577	2.714402348	1.103325401	0.835472884	2.92625714	2.167788096	1.245713759	2.550649172	1.563946151	3.595613956	0.924528691	4.168190447	1.48975683	2.757635603	1.546942906	1.793241249	3.555988321	1.000727983	1.452949462	2.405964028	1.140384076	4.584424184	0.985331962	4.792728235	0.653916241	1.655327829	1.787248544	2.408844125	1.530411634	2.095290175	1.068792057	2.406716602
chr13_94586152_94611857	10.2689049	8.245514314	4.930025305	9.058234195	6.040146382	8.417873313	6.334337098	7.239180933	9.142365418	6.524601078	6.806560524	7.195770093	7.248945224	9.341312423	7.434916639	5.419752664	8.535485529	7.061789048	6.62256521	6.506434844	3.854866345	5.719783728	9.344583687	8.448386559	6.281092516	8.490633107	7.886520434	9.415016486	10.69372533	5.497306101	8.197945024	6.805543193	9.25295151	6.77876641	5.156507885	7.747195876	7.90086913	5.792726646	8.078604694	4.973551272	8.136990938	5.506220273	3.835517457	7.053842364	6.137604221	7.605376052	7.292378364	6.569172289	8.441242743
chr13_95291302_95311475	3.303956775	5.068016466	3.504420299	5.719515593	3.653690334	5.490033464	3.977295082	5.007962658	4.859831946	10.00368231	4.518199983	5.241544046	4.428112652	6.868589342	5.467793361	6.222837733	6.656701094	11.69013495	5.487126539	3.675069653	6.008230355	6.809842928	12.50079912	12.57822296	7.35514937	2.188373538	2.887899679	7.023479889	6.614252476	2.747467408	7.319567743	9.835767509	9.501190938	5.691744521	3.970794334	3.279074887	5.581682148	3.756165758	7.278990412	4.794810868	8.976638435	4.428727677	5.808937827	6.557671902	6.609297053	4.818249336	11.02651558	7.195379062	7.626639675
chr13_98742672_98762672	0.876309482	1.962523907	0.855097935	1.254271125	1.316297682	3.199264185	1.938946482	0.963005147	1.258464774	3.224243289	3.0837247	5.158333227	3.952605489	4.069040691	2.19081631	2.203379786	1.962009944	2.04317193	4.261983952	2.323791242	1.550824992	3.952696458	1.879679834	3.410105892	2.771917872	2.345672423	3.041698134	1.056684133	7.203747005	1.271555415	3.390577563	4.431235124	4.154393239	4.50456226	1.549767282	1.304036898	3.725236327	1.824036073	6.857411512	1.805964874	4.99932439	1.152798265	2.159754162	1.307221887	1.731981838	3.474419378	2.608556821	1.684361492	2.707065696
chr13_98819455_98842084	1.811832646	3.172505249	1.45441463	2.444187536	1.645640453	2.787823208	1.943006502	1.453461513	1.950970857	1.807728553	2.831700958	3.218582729	2.991212929	4.10196488	2.493563414	1.92064725	3.491305616	4.855614417	3.015428762	2.070967212	0.74976361	3.456802137	4.559192618	3.433821967	2.652314322	3.699914534	2.626446705	2.893835874	5.384511611	1.517633774	3.159187731	3.592612215	1.846954329	4.575268981	2.397425662	1.976483522	3.185623953	1.880912796	5.808642318	1.323457641	5.647074839	1.651005316	1.541581438	1.378175902	2.092558924	1.97896954	3.258511912	1.479192697	2.867784727
chr13_99567112_99592706	1.254563454	3.726715472	1.467310366	2.140095987	2.004788135	4.271474617	2.42573353	1.370167282	1.708376128	3.615552995	2.708723313	3.770690182	3.77235433	3.400581404	2.027550411	1.947363411	1.619759323	3.031553072	3.700504418	1.507642794	0.641591302	2.86647369	1.365811897	1.319857555	3.221983167	1.869657209	3.512790909	2.00654793	4.745382663	1.82877739	3.684330439	2.104101694	2.04629454	5.245384101	1.814518539	3.513446169	4.550599685	2.105607624	5.723522298	1.983656013	4.276188066	1.08895763	1.342051951	1.607171698	1.399633235	2.254003127	2.311840165	1.265216619	2.965253157
chr13_99633059_99653059	1.021560534	2.394927352	0.925963297	1.55837954	1.105565206	2.572654602	1.254541686	1.181480627	1.690996277	3.166443324	2.439348983	4.009083852	3.733659987	2.772530292	1.779165744	1.076790052	3.676015105	3.450559122	3.022609017	2.73214048	0.194767048	2.996993485	7.643607317	3.083783745	2.365368907	1.388913673	2.304289045	1.359290304	5.007794535	1.430206746	3.401518242	3.495905668	1.426209122	4.144728113	1.022670284	1.323554731	3.470751945	1.200439381	5.789948225	1.330420916	4.011329392	0.708955452	0.937090391	1.047740406	1.082940778	1.974100833	2.18664012	0.847869475	2.619636641
chr14_100309370_100343790	3.192402092	6.117014202	4.959879807	7.737921603	10.31157123	10.63307499	6.266705576	6.061544225	9.992680666	6.871280931	5.174059096	5.937580676	5.402980787	8.631353664	5.600606355	4.283758562	3.105391456	3.825872387	10.81465575	4.480335294	3.585117066	7.796108567	5.626863412	3.415650526	6.526429675	12.63127804	4.459880849	7.421439815	7.014084592	5.171029313	7.655265579	7.135130961	4.48138576	7.722377828	3.701370912	9.671289991	4.698130525	4.125258238	7.756446408	4.19541861	7.116002431	3.315176622	2.903663192	5.501249443	5.701366201	5.694542268	6.917758319	6.104561206	7.692161421
chr14_103031469_103067835	4.97915017	7.138291026	6.058863889	5.432593813	4.481120198	5.121471044	6.81793078	5.335706856	5.468108784	6.993323657	5.061951939	4.223227176	4.912844454	6.096693151	6.324262006	3.462130775	3.068674959	8.105200642	6.440136565	6.448528515	6.202463093	7.064353035	6.706686577	10.60376568	6.124486217	7.562731771	4.982953785	4.868623872	7.218338072	5.387681756	6.02552116	10.78364651	5.597622176	6.166142681	6.542689077	7.824825457	4.782385019	4.085063779	6.740888649	6.513827562	5.999553124	3.295076792	1.769194316	6.61814684	6.008103217	5.070553679	6.304605818	7.152582276	5.766720619
chr14_21024807_21067822	10.65993337	7.205951242	9.669042923	11.08315861	4.520257481	3.3568173	8.511332117	4.066162947	4.415749024	5.493570584	4.740948016	5.598166058	6.10283354	10.11665291	4.699042791	2.79876934	5.598239038	7.265912641	6.134270274	5.355607522	1.350862185	5.077625304	8.105139176	6.58439409	5.042639277	4.388802088	4.102984385	5.326897148	9.354403016	16.57348135	5.205445592	8.227334518	3.560039926	10.1348174	3.27835466	5.353326196	5.073209514	3.726905288	7.797500017	6.980278335	5.959699016	3.680335657	3.075257756	3.220300294	3.82958766	4.25470199	4.047588932	5.35065794	5.349837532
chr14_22901792_22937596	14.02514147	12.99435722	12.32979467	17.47863902	12.59461187	10.24716647	13.0782399	14.76072893	16.85820406	11.67209356	8.357125624	9.800790013	9.823289959	11.24756779	15.08716362	7.331313106	7.374255684	13.65548913	14.28662322	8.312125024	7.155791028	11.43227987	11.55620496	12.02642349	28.74914185	14.96607704	10.47078573	16.74264777	10.62453192	14.08977262	12.28219445	12.81985992	11.92814395	9.982766349	9.031051564	16.1919003	12.03048102	11.26897759	10.26523563	23.68693445	9.857089578	11.72166602	22.0873122	14.55994598	14.59828685	14.55793859	11.54895848	12.36574872	12.25594832
chr14_24042009_24081360	5.55553247	4.761692183	4.924879018	4.897808764	5.732484222	5.091741153	5.709890687	5.077480764	6.82067848	4.122084595	4.546225017	4.998490555	4.607689526	7.284575116	3.637707942	2.712484024	3.14209371	5.40404229	9.633647613	2.807078315	2.722345241	5.290333245	5.498955082	9.317005979	10.205252	5.802976325	4.739861319	5.891851281	7.926777378	3.655781185	6.378005115	7.978733312	4.955231119	7.805779334	3.056055454	4.96436414	3.366343035	3.795115292	7.688261442	3.281635361	6.988625262	6.129537038	4.059195644	3.5935276	4.606023236	5.625244353	5.853748158	3.753532218	5.919821483
chr14_35071081_35096035	1.072717488	2.303426136	2.086484925	2.974962527	1.984078007	1.969523914	1.343872747	3.01088934	3.070126896	1.800596672	2.278880704	1.860224559	4.077215454	2.584004405	3.159023178	1.006988809	0.805888023	1.513882392	3.249925016	1.511511605	1.100144656	2.690937888	1.99333514	1.050666562	10.25558864	3.280083008	1.816912912	3.426668517	4.127939457	2.286715366	2.504118632	1.508493532	2.114859337	3.590205875	0.718034552	1.033541461	1.655643716	1.394437919	4.420104086	1.50719931	3.512177387	1.501849247	3.005059751	1.764517666	1.494205026	1.800910752	2.052516206	1.143563589	2.782847918
chr14_39220231_39243916	0.979792318	1.688223021	1.351947839	1.338818512	3.09000395	2.441843201	2.33214878	2.066721165	2.987943159	2.490284928	2.756418845	2.071097732	3.311105951	2.835568524	1.734706785	1.295412142	1.999586823	2.314109986	3.334045475	2.398230866	0.711195658	3.137143443	3.682123639	3.925071558	7.981315731	1.58479488	1.991356624	3.060940206	3.45502562	1.887654915	3.369337705	3.541150935	1.797186696	3.592695739	0.926597112	0.723654618	1.895817982	1.607032703	5.316129309	1.525115818	3.935087887	1.339247481	3.175526924	1.626253611	2.776127861	4.897545278	2.602205717	1.25469114	2.929777493
chr14_49883079_49911950	8.52146792	8.246829517	7.274533775	7.969359479	13.56680677	11.00516616	9.177326268	11.5258788	12.67545341	11.11342939	8.256397916	6.049021215	12.43661275	9.256055253	8.943740679	5.799159018	4.913026171	10.92935121	9.803356037	8.012576345	3.859669737	9.777728765	7.191922846	10.52299781	7.764187248	10.5369103	8.341734136	14.18855071	8.714018204	8.717423402	10.26670868	9.681213789	10.36507394	6.393232885	11.58131888	10.49550547	6.834534693	6.515998	9.185537209	16.74171275	8.485899488	8.857797166	3.758160169	8.630249336	9.607784301	9.37271388	8.019935395	8.244139199	11.64077648
chr14_50934456_50954483	2.599819191	7.830288446	5.574333647	6.421163782	7.489299484	6.590337899	7.229022538	5.110764725	4.141277096	8.930921932	4.196987922	5.299526967	11.77802698	4.290204129	8.63933291	7.818923619	2.191154934	7.147430682	8.093817264	1.727711228	3.312021294	6.186675589	2.271050573	3.316626112	7.251236811	4.602102389	6.587920489	8.723976517	5.812842022	8.262682544	4.67123272	6.075942757	10.90242978	7.064538063	6.038229001	7.931813	5.539424704	6.396710804	7.975006462	4.311767153	6.985467341	5.986502056	9.917744578	2.478074169	8.310646872	6.543500689	5.439537022	7.255533744	4.943114891
chr14_52708231_52741594	6.174657152	5.837108273	6.220986011	5.15418547	9.15339378	8.149621277	8.03690778	11.20726043	11.08077236	6.241490065	6.517069536	5.129706728	4.788312695	7.047819519	7.178042164	4.324025154	6.014479439	7.499323447	8.472766988	4.000128994	4.336091198	7.835215811	6.012477678	8.509299656	7.221817955	8.325137102	6.915127637	13.42540411	6.697674311	7.845045322	8.315432597	7.33639318	8.411158469	6.718037959	6.027881795	7.034375132	5.157831314	5.315432287	8.10631278	7.653770239	8.369222928	3.711320667	6.815549755	8.456490177	8.072842629	10.59689861	6.849233639	7.788955728	8.333384212
chr14_57258440_57279094	6.775444365	5.629413346	5.714870016	4.994978951	6.633657851	4.576769743	4.915543666	5.277124716	7.245725899	7.007012194	5.531926873	3.912292799	6.158273692	5.398735269	5.3182583	3.953236692	3.1457722	5.443181518	4.66432553	3.337912603	3.241555787	5.567968794	5.73969796	9.429969843	4.820801031	5.48509568	5.004509425	7.465660481	5.360032926	6.855618456	6.304841941	5.358986253	7.529870063	6.123822801	4.847641242	8.311242675	4.878589156	4.275412709	7.548122429	4.618198698	5.872804348	4.158614499	2.31819808	4.926373351	5.357538746	6.722714145	4.817595105	5.872623433	6.349408051
chr14_57483757_57503867	1.002882939	1.883254108	1.409467724	0.902455474	1.133444498	1.353454767	1.273314021	0.706726648	1.34099496	5.200547559	2.392179797	2.198316501	3.206741516	2.522034903	1.779909972	2.190356845	2.959068785	7.667198021	2.508407483	1.293931947	1.429512283	3.096754	12.08825077	8.900374007	4.366631732	1.224178125	1.656185321	1.176932977	2.81105499	2.099708469	2.63933941	4.013132512	0.934022212	3.945762553	1.082022605	0.658876909	1.826156167	1.241004483	5.824072837	1.078843383	4.368637786	0.857314147	2.132167472	1.440229213	2.36608002	3.171456394	2.577563794	1.451375297	2.318136807
chr14_65017387_65054688	1.876787735	4.648785922	3.01390589	2.722461953	2.906734859	2.318007409	2.354079814	2.719102484	3.109664445	3.189011406	3.127331333	3.150555233	3.236737623	3.549878955	5.120958966	2.679874333	1.577564725	2.003594375	4.868229156	1.939939567	1.534762784	4.033554397	2.691150688	1.926896864	3.391745952	3.038682001	2.734954468	4.129826762	4.139783816	3.060147791	3.697661889	3.822608866	1.705070313	4.753147073	3.279808788	2.361352038	3.585812024	3.439299361	5.681492565	4.982046378	4.758691331	4.432770088	1.625754189	3.071496528	4.300204715	4.937443389	3.152932584	2.267390343	3.920264456
chr14_67691886_67727806	4.292442733	3.915691153	3.818076359	2.911727096	4.459218949	3.605454573	3.360157056	3.656249151	4.406956137	3.536465301	3.197586047	2.622709671	3.314631244	3.797446378	2.587841388	2.948327912	2.725053685	2.65011201	4.153848749	3.820099403	1.02623149	4.083924161	3.792524305	3.930888775	3.455785584	4.722637558	2.900847309	4.995148898	4.261635523	3.371843732	3.893433701	3.812520914	3.193094975	4.94864066	3.325530325	5.050824358	2.595758954	3.047032254	5.642559051	2.585591475	4.551962321	3.372803844	1.826352957	2.410446045	3.291963276	2.774192277	3.152550196	2.775373316	3.516341398
chr14_68770218_68804736	33.02729244	15.59186158	18.21305133	12.87109521	19.23284464	12.37561257	17.84538683	10.5423328	16.01118017	26.41226632	14.77136228	7.467451615	9.155306448	17.99222326	26.7458952	17.72590861	13.41512941	23.57792371	20.22345543	14.52259947	12.45531229	34.14599032	33.32709232	33.24947308	10.84000845	22.57037425	17.55669043	15.42235967	12.26487281	23.8692283	20.90891406	20.72935599	11.49131151	12.67298676	16.74540116	19.93711214	9.430602063	11.7008528	15.15213175	16.95690594	14.15854347	9.395307396	10.86723122	24.82293574	32.36543099	14.4995819	19.60968133	26.63970895	19.8205703
chr14_69564871_69594946	4.905812792	2.888227596	3.325395524	5.501672458	3.701868792	3.372427182	4.1277631	2.425300672	3.093833127	2.293170713	4.071729437	3.811162484	4.130832515	3.364477593	3.794215644	2.647420282	1.661372187	2.337874759	5.30518054	3.069650827	1.943906397	3.968206007	3.011825582	1.36126549	5.682167216	3.168919595	4.574861688	2.779129046	4.496051142	3.626889313	4.380457657	2.739319789	2.673995251	5.919030615	3.785146503	3.254365405	3.746634154	2.896060746	6.290120842	7.079008102	4.431637965	3.622673932	1.64516936	2.018055006	2.972854828	3.095167855	3.34817888	2.793780399	3.912426909
chr14_69787241_69814331	1.447445286	1.592883734	1.426203376	1.652724332	1.265849604	1.539656377	1.18335289	1.942871145	2.023656539	1.141545162	2.516722182	2.854414748	3.001161229	2.517365903	1.626435195	1.053013811	1.045167007	1.099553555	3.270624515	0.853845435	0.490148423	3.110334756	0.669959575	0.58810769	2.820178015	1.312439632	1.652230954	2.244465287	3.011533785	1.453287266	3.145547142	1.588990895	2.033250975	3.739949814	1.877309176	0.827686148	2.346722066	2.494596021	5.002856279	3.152189578	4.071894299	2.915316157	0.722587761	1.237457298	1.974158846	1.674109995	1.909459522	1.318830615	2.431358424
chr14_70442174_70462174	0.498166698	1.194258682	0.983838297	1.103542904	0.94929774	1.150179933	0.698360485	1.409282607	1.468610723	1.275303144	1.98817966	1.854936463	2.455566124	1.627406075	1.36046415	0.579091138	1.011026897	0.881001627	2.931296759	0.583047063	0.243811056	2.872404224	0.719363299	0.569901194	2.850597096	1.161279749	1.638346133	1.196504213	2.313454666	1.273477753	2.407157856	1.218274888	1.00579991	3.178729121	1.352840475	0.483138441	1.605031281	1.034328628	5.024874684	0.862160334	3.254689024	0.664974175	0.590561376	0.822648684	0.752550232	1.406474581	1.476751946	0.926757504	1.828371595
chr14_70631204_70651916	1.261884153	1.963647102	3.073811747	3.343775516	4.169631129	3.096325571	2.504202485	1.961959709	6.525827468	2.926557125	7.167474415	3.663574165	3.429502448	6.655546104	3.324117357	2.201955647	3.175900916	1.546750524	6.213391556	4.123107258	3.008234914	9.416965625	1.045784765	1.878279038	5.743450243	5.253663775	4.000094899	4.256532628	4.323656977	2.87386713	6.722162712	3.56313212	4.549686091	4.462182006	4.0940854	1.090918004	5.005689494	2.91947578	6.367840388	6.302573897	5.979568656	2.472552855	2.218754501	4.339000037	3.49790092	4.314096901	3.355156827	4.654428555	6.825834057
chr14_70687948_70708698	0.600166216	2.009301116	1.273679224	2.13273793	2.553122841	3.184955593	2.284871209	1.544210223	2.099812514	2.942307253	3.510203125	3.186973269	3.217988136	6.241213076	1.908749529	1.631135726	2.437009206	1.672835909	7.9601109	4.126601319	2.637616818	7.157329794	0.785420733	0.944383961	3.893493157	6.328335235	3.716932859	1.710206812	5.14508496	2.336714236	4.244845948	2.461680516	3.035764376	4.658836736	3.789503722	0.825611807	3.01585652	2.192431997	5.577348717	4.868997733	5.944772209	2.25241279	1.989863759	2.974343263	3.317922649	3.528274093	4.29884291	3.003876727	4.296373979
chr14_70897111_70917739	5.177326946	6.066978118	5.137954118	5.701729196	6.82479462	5.981235912	6.627164416	6.17590529	9.715306524	6.020280495	6.951629382	4.859610489	4.91009132	5.739693044	7.91536663	5.112887308	4.024514557	5.273024531	6.292259111	2.864265075	3.424552404	5.282030257	6.510940465	10.94713864	5.796380044	6.533018823	4.992942395	10.12724313	4.954990814	6.658732749	8.816726568	8.147142408	6.139427373	6.281802313	5.307444354	7.858777381	4.950664809	6.072252214	8.239545553	4.956475622	7.481253041	4.680971949	2.399423738	6.177669631	6.68997227	6.836847814	5.683156417	5.47694506	8.388805481
chr14_73777258_73800285	6.788583395	10.55033339	6.866702454	7.754010143	8.515978731	5.73513365	8.678595933	3.117205408	7.538611412	10.25100408	6.750451964	5.178419576	5.26407576	8.994322936	6.353651035	7.216345571	4.322772098	8.327684218	9.008499568	7.099642965	6.516418534	7.952198551	6.827040435	8.064919242	8.127955789	7.696107439	8.080924094	5.517896097	9.07826292	6.278101902	8.73718278	10.42595798	9.066881243	7.408468018	8.423133654	11.44708561	5.766189318	5.22994982	8.208203898	8.264708378	9.095829747	5.867280453	3.675458699	7.061591125	8.678698002	8.366211792	8.617049319	8.429285216	8.965736768
chr14_74602072_74626647	3.823271441	6.465672729	3.502312583	4.944609977	8.643022276	8.707538494	10.94377835	7.495777547	9.350809627	4.904772984	6.830179471	6.289109711	4.641930477	6.910871133	4.988027232	6.510137844	5.847387433	3.31004412	9.749333445	3.518378442	2.898749189	8.369723004	3.330404945	3.131352514	5.523843757	17.01527116	5.787620285	12.32655708	7.035937493	7.097596386	8.788437562	7.017887837	5.260017482	6.834593393	8.844277619	5.356155235	5.090152692	7.165722532	10.56840234	8.86492707	7.751235832	4.717871477	2.826103735	6.477796221	6.484166446	6.897602099	6.163167544	9.535377743	6.857119532
chr14_76816246_76836496	9.393830613	7.864257946	7.414696123	5.635506505	5.432131524	4.672771203	3.271921714	5.152808938	5.026446479	6.833539471	2.826810669	2.748947578	3.025366483	4.088832227	1.775647594	2.940199728	1.26075448	1.09500087	4.558900043	0.977781876	1.116185516	3.865061409	1.447868762	0.982436659	3.014414474	2.075954729	2.410913302	5.128622214	5.945273169	4.083654586	3.870528242	3.608176547	1.748348178	6.777647566	1.684086855	8.123033676	2.755307432	1.973668186	5.955253791	1.610356791	4.987429049	2.051989637	1.251942427	1.504272495	4.336967604	2.664597613	2.985289112	2.908217522	3.852750894
chr14_88005611_88046937	0.974385852	4.173062941	2.732684527	2.719484723	3.046624249	1.558691476	2.166679141	1.509228364	3.540529249	4.512153184	2.889376291	2.111511416	5.666138435	3.873461365	2.291276469	2.585067855	1.822218436	1.51250548	3.437922927	1.137642673	0.963870591	3.794898098	1.110783728	1.6626479	2.797287201	1.444565795	2.871152976	3.006060506	3.161766645	3.229551243	4.245030539	2.274584989	1.396676088	4.010463377	1.441817046	1.061134824	2.501617426	1.405262098	5.575497436	1.202260197	4.568410422	0.889799918	1.393638977	1.890390366	3.162027957	3.883636948	2.532456624	1.688465849	4.07509089
chr14_91499647_91520554	14.51087855	10.0115579	11.57149811	11.13369019	8.962524131	6.621797112	8.792837026	8.362892924	12.30773333	11.05524727	7.70625958	6.355876606	6.820811106	8.415716606	8.47103018	5.375135647	6.446502743	7.024299343	7.864047614	7.58709075	6.005711887	8.340598917	11.97266401	13.71630791	7.370325511	8.867863165	7.57705239	11.97475114	7.141241835	12.17468924	9.797116431	11.36718562	10.02810508	8.488816426	9.643250126	13.30791768	6.144393967	6.39430005	9.029656268	9.556425597	8.48401016	6.344278421	4.280825979	8.709192425	10.69534263	7.283656242	8.34016609	9.919536385	10.15950126
chr14_93105272_93126320	6.458809812	8.238749369	8.227998681	6.047820629	11.69414149	8.356605935	8.526142485	10.21293272	12.80379526	10.30030424	8.169491964	5.424789285	7.59274152	8.805520921	6.701743951	5.936438686	5.6752307	6.522984244	7.778729873	6.280773834	5.535238733	7.700599099	9.366562274	8.763121192	7.266220471	9.831963307	8.529565099	13.37225234	8.968266992	6.890845424	11.19812944	12.14351414	8.275658357	8.494815488	6.033346971	6.858061594	4.941199867	4.965827909	9.736886357	4.710422725	9.717525503	4.042191667	4.111091857	7.649322373	12.09846314	8.999518503	11.87252003	8.476335529	10.63592011
chr14_94280648_94303268	0.707504632	1.440480274	1.128560773	0.833991446	0.973607091	1.389601733	1.311460976	2.285394342	1.848652553	1.384342683	2.057371647	2.305492284	3.430166101	2.741579258	1.530212335	1.023430894	1.122343707	0.752207046	3.625523122	0.740990252	0.153648849	3.582633074	1.609361033	1.245497488	2.609920608	1.139528131	1.776767373	2.181208729	2.783966645	1.380999559	3.283441365	2.428376724	0.868713843	3.867927621	1.062368525	0.468884167	1.635945855	1.306924717	6.0268743	0.898904366	4.462719549	0.582947185	1.402542133	1.075213389	1.497158898	1.88134267	2.182416759	0.991688092	2.387413162
chr14_94313319_94333389	0.618242699	1.640370233	1.505366505	1.055560219	0.89188708	1.245736684	1.30626547	1.035550975	1.13751754	5.197885032	2.460009245	2.043033601	4.087116357	5.003982817	1.419847497	0.96883218	4.969034092	1.778337728	2.864579194	1.230494669	0.286466187	3.424753735	8.855898597	6.758355007	2.221329428	1.280213686	3.332794945	0.989438783	4.754367038	1.836004958	2.758356918	9.240460523	1.89547069	4.115801789	6.608615899	0.477866788	2.563357586	1.361180033	5.468841181	1.885560265	4.035728178	1.524266304	0.961326902	0.980458847	1.444773964	1.702422028	1.923121593	1.221087615	2.671115243
chr14_94356698_94400771	0.914309515	4.205471069	2.641182802	2.699274061	2.560177049	2.280103838	2.650745159	1.306481814	2.189424258	9.450290455	3.453421509	4.11749379	4.919179226	6.39432741	2.385092125	3.491568175	4.25010882	4.56952237	5.551243178	8.151464586	0.947563867	12.73829884	8.191149884	2.981152251	6.195125571	13.82888906	4.812548867	1.88227748	6.006320609	3.273064586	7.183351078	8.707516859	9.506562309	5.747734046	4.417088134	1.076228974	3.000924842	2.863851062	7.495876152	3.029403286	10.12165041	1.468010341	1.821900607	2.355429507	13.77789292	4.0696483	10.01082645	2.710719535	6.499239111
chr14_94442800_94462800	0.440834448	1.388605626	0.937305964	0.898618254	0.777187564	1.104297823	1.125451849	0.826393747	1.804495915	1.044258723	2.311500553	2.377380588	3.871616247	2.082481332	1.587627193	1.08118809	0.934247429	0.831252658	3.429457494	0.643196066	0.110242309	3.395042057	0.688789499	0.498016763	2.392812655	1.167706695	3.564039008	0.997038612	2.761716646	1.158117917	2.882934907	1.665644493	1.009808701	3.916252706	7.085953605	0.596274912	2.037013635	2.525272273	6.505488562	2.356286437	3.824070656	1.4093754	1.972372614	0.95204618	1.052276366	1.805074208	1.999965635	0.95640552	2.140159898
chr14_94465985_94489689	0.847452796	2.43885125	2.120670726	1.993296193	1.849875786	1.866906059	2.151714197	1.219095186	3.518479611	1.835008532	3.334637286	3.150080251	4.01394176	2.832425611	2.179817298	1.479395997	1.341269605	1.497778191	3.995164459	0.871636005	0.327727192	4.236310554	1.371057766	1.834395273	3.375270748	1.734157537	3.292348523	1.589788444	2.985742499	3.210805966	3.926187346	3.087995089	2.118663269	5.019834524	3.799261155	0.69145422	2.600688565	1.783578677	6.859760034	1.327306905	4.808696917	1.051121475	1.503249543	1.149791969	2.407195299	2.165626563	2.664881111	1.174536698	3.127826326
chr14_94494222_94519469	0.651783876	1.699900096	1.89507761	1.513831381	0.942304137	1.436948243	1.249218399	0.732635142	1.460576687	1.26096802	2.829513377	2.649585108	4.069306339	2.684643734	1.715067536	0.897517307	1.179156294	1.03239992	4.172565754	0.722626514	0.197046944	3.953674525	0.845942019	0.48497299	2.89452452	1.373707735	3.055317065	0.881038091	3.594743314	2.265833938	3.646394176	2.007574322	1.120745136	5.528481323	3.413953814	0.661744416	1.924103041	1.556135384	6.916092719	0.884924621	4.96732576	0.805093772	0.852915016	1.205075897	1.34036084	1.953346821	2.5175472	1.108842159	2.456446154
chr14_94551442_94602058	0.814279535	3.297748721	4.556871805	3.150398591	1.913911983	1.894804409	2.629745257	1.314103683	1.743298895	3.5203384	3.085456645	3.634026801	5.961441049	4.191088072	2.442696937	1.911682168	5.132923656	2.377242832	4.437770031	2.718401942	0.503938261	5.205174156	6.495444959	1.885534433	2.837011252	1.69804718	7.206187198	1.120003161	4.851380587	4.755159888	4.109483313	5.910599967	2.535939068	6.473736864	3.017217636	1.499454372	2.929924755	2.359872304	6.791458186	1.365561957	5.424007704	1.138882632	1.581234923	1.553688246	3.656396228	2.948424333	4.964515961	2.468941394	2.880703502
chr14_95506136_95545274	11.37623717	10.83682347	14.11178201	12.48292863	8.997516009	5.812178453	9.117026217	7.678164766	13.92027358	7.061473028	9.551485225	6.539714811	8.696225804	8.920170624	10.17908316	6.684233239	5.652445829	6.95251052	8.948951456	5.068915824	3.948758119	9.13743574	5.030600831	6.762505998	6.760567004	7.91402722	9.240035649	11.61696708	8.331786153	12.1364859	13.36937562	9.076661944	8.523667443	10.11230506	8.223129703	12.43271616	6.271235531	6.150007646	10.94193518	6.274904954	11.08927594	4.416246455	4.626383376	9.13978761	18.34280288	10.4849081	8.909601189	12.52662203	11.95296988
chr14_96194679_96233108	1.239871115	2.418000486	2.652446133	1.91146178	3.338186227	3.589774625	3.25757907	1.777002756	1.796203029	2.709302495	3.521553485	4.303215568	4.85384445	5.501411184	12.27282343	4.203898178	2.178377679	2.394562565	8.524524129	5.636330794	4.958036578	7.438672467	1.041098691	1.757140135	6.68628172	4.7852771	5.613354732	2.066402642	5.905250682	4.091922545	4.758326973	3.347720867	5.101188734	6.03382081	4.191165439	0.972685509	4.187573271	2.523835872	7.657769019	2.572713672	7.018672192	4.878216622	3.900335226	6.90848962	8.119431158	4.90060638	11.03320607	8.444405979	4.856730368
chr14_96492851_96531063	4.950017994	4.820808274	5.722456545	5.602283678	7.135580839	5.294762921	4.977050447	7.368642076	7.42962089	5.737982946	5.267156927	3.395876898	4.645967479	5.30704253	4.377262144	3.257277173	3.139845178	2.842154604	4.396547518	3.263186856	2.660378179	5.271316832	5.015649105	6.795817485	6.861622878	4.216779517	5.047724095	8.659562043	5.016360326	5.71711119	5.758083333	5.196184252	5.032637821	5.441909523	9.56330145	5.690594676	4.832853271	3.501536416	6.683375224	4.668824321	5.480254026	3.299265337	2.443405863	4.880025954	5.043403207	5.428526956	4.900449318	4.778603448	6.165848314
chr14_99594207_99614517	16.88544307	9.470363752	12.2634719	11.01531594	11.42961508	9.073646062	14.77181691	11.85098995	15.08712395	8.119706574	10.93352046	9.161623803	10.91596314	12.04571362	14.77954086	7.272247134	8.704320259	9.518508687	11.48365831	9.353860129	11.43320257	11.50243648	11.28454846	13.71714366	9.462413865	15.77841383	11.56887733	13.56049695	12.30983054	9.172679333	13.42012998	16.14104706	9.052018075	12.17050581	17.7450108	17.06422832	9.249279126	9.621136356	12.13484023	10.70863253	12.77154526	8.432137506	6.165776433	12.78473214	15.65448952	11.51036647	14.95495017	14.05141983	11.84271556
chr15_101479697_101505567	1.653223554	8.898622068	3.088875729	3.190181174	2.835980476	3.641136337	3.638615201	1.844685336	2.842042355	2.015887497	5.414738369	5.088965	4.880511977	7.535284118	2.203526254	2.567106238	4.160886451	9.460359652	5.540395448	14.19340507	1.546562952	3.911848375	0.63222658	1.845653438	4.088357187	1.520067471	4.409242943	1.925754221	6.690561255	2.278546467	4.138048751	2.630266304	5.580109035	5.71404244	3.123778451	0.697246805	6.483529597	3.004761641	6.429917669	4.887982107	5.328499613	3.673225618	3.325331391	3.263387642	3.090685044	3.976067874	4.577558008	2.345678148	3.995613278
chr15_22970348_22991063	3.664774177	12.57731806	4.216927992	6.500553981	4.453755585	4.663896382	4.489975452	4.289770454	4.580119734	6.69365289	5.874291525	5.304215707	5.39700105	6.9718428	7.407226848	8.006846424	6.712539459	5.503860219	5.887439773	8.802449122	3.639988489	5.841393083	2.982204302	7.131033738	6.105052073	5.448782191	3.63523555	5.31475511	6.00273338	6.076073647	5.540570194	5.189205378	5.659274623	6.746385097	5.236632136	6.729646514	6.559344344	5.250962773	6.077585706	5.824090065	7.293094233	5.933727588	2.808720956	5.033143992	5.526573288	3.800296453	5.631055667	5.237638295	6.247753048
chr15_28693790_28713790	1.018977968	0.629331178	0.227779532	0.836591622	0.40447013	0.810532192	0.514101776	0.853147512	0.893879799	0.394065762	0.891918572	1.126641127	1.06393591	0.987731561	0.505028877	0.489639492	0.387029726	0.478244027	1.331424017	0.322212663	0.076254068	0.961334329	0.127278577	0.200248401	0.564587287	0.583462051	0.536740482	1.532437573	0.597683815	0.273489662	1.05873661	0.334453774	0.339751472	0.986003596	0.331857762	0.374819426	0.606165352	0.560740894	1.566747729	0.333197952	0.545369787	0.215860113	0.912445146	0.814078323	0.330111562	0.465142951	0.769007689	0.771691988	0.704400393
chr15_31150954_31171273	2.97572688	1.809359308	1.191957409	1.497027171	2.56938716	3.686227057	1.655193513	4.573831503	2.269147657	2.172052413	3.635351495	3.736299015	5.503004587	3.268762987	2.166408076	1.598005895	1.892131724	1.254652228	4.039161366	1.492418458	0.172896185	3.189484957	0.632410069	1.108477838	4.312612987	1.49399182	2.978414059	2.604811904	3.24493787	1.45559207	3.532196086	2.275564653	1.023640089	4.795607541	1.820614566	0.905491281	2.927899359	4.085239581	5.141862546	3.222660629	3.880533244	2.413691354	1.741543476	1.336094766	1.193364949	1.901317421	2.379309676	1.115820673	2.889516745
chr15_40028873_40049349	11.76967235	14.20799911	7.622714388	11.91383243	10.5013321	7.155085381	8.92933383	12.00545317	15.2610078	13.07360244	10.92353309	7.36392463	9.127368122	9.095609391	7.403235897	12.04529357	10.68825299	10.77586192	9.743898866	11.05025946	5.476042834	9.924576001	7.268893863	11.5915105	13.7621585	14.23245021	8.928124866	15.32459102	9.98683981	8.832837785	12.94048819	11.58258285	8.977417609	8.272118175	7.927776997	9.938254015	9.237812827	9.831135907	9.222951309	8.418532865	10.7154374	8.682977144	5.146851726	11.82636077	10.62710166	9.210700923	10.05865834	9.064975906	11.57763437
chr15_42262860_42286346	9.752483074	10.61171221	6.286053653	8.766413423	6.894973771	6.383880241	6.080481921	10.2635742	10.05307769	8.399942553	7.644902984	5.690547641	7.999054288	6.676362548	9.505758925	8.019247709	8.300291047	8.09085776	7.082008697	9.407026359	5.615579465	7.380179341	5.419574524	12.18497919	9.500311954	9.772584354	7.075425823	11.37610381	8.483133175	8.667587573	9.719675614	8.269095755	11.5957836	7.487788548	6.775213504	12.53558904	6.00644361	11.01451537	7.969838908	9.0713182	9.361876003	9.903819038	3.376227839	9.780434738	10.08736849	5.926096371	13.1582972	7.396468245	9.605576032
chr15_45013147_45033228	5.863400389	5.11435647	3.307547826	4.065763553	5.384479612	5.777897759	4.127073419	6.215904641	4.579018243	3.658305806	5.626679078	4.623453612	6.919801121	5.347691127	2.927399604	6.064714681	4.102785194	3.390823744	3.296231212	6.318005877	2.653906578	4.428391431	6.005959428	8.34732489	6.139254441	8.248196161	5.107965471	6.017556374	4.639177378	3.391872126	5.329387175	5.546515953	5.786539804	5.226338339	4.064358316	4.588117061	3.068494566	4.5701442	5.404621062	6.750908989	6.142587181	4.798345051	3.611321865	4.077085805	2.759056219	4.660833743	3.78370212	3.050344388	5.035588848
chr15_45359707_45412375	9.878310882	10.03550034	6.455659417	8.947215514	3.885794946	3.353511694	3.089430069	5.144010824	6.132423494	6.950975255	5.903945373	4.046174124	4.871945704	6.660990952	5.174481959	6.078963981	6.388843177	13.26819388	4.354155099	6.965599572	1.947895306	4.740171164	10.38747457	11.15041842	4.673202162	4.328565558	4.719065688	5.978712166	5.617773988	7.234923975	5.673720271	8.080557793	5.85611115	7.103194261	4.174648952	9.594059091	4.277029543	6.831365387	6.265684435	6.24928046	5.174339733	5.527330707	1.686982423	4.188304926	3.680472317	4.317911271	5.182742634	3.306111056	5.670435642
chr15_52102768_52134561	1.777232893	4.322815828	2.253021126	3.078959882	3.39592179	3.492311377	2.607291868	2.700828996	3.845704288	3.757849547	3.979190129	3.098643667	4.039886331	5.929688065	2.439775454	3.425960074	5.097596704	2.767550274	4.218353046	3.858231473	0.86838032	3.18707454	3.60123176	5.476925063	3.36326059	3.500475846	3.187896051	3.067360914	5.104818691	2.219094261	4.158256685	4.899785938	3.200826341	4.990043496	2.110700002	3.840231225	2.491279585	3.03724157	5.902555568	2.11251313	4.31318922	2.076581442	1.324066861	2.43321902	1.968945358	2.648438699	2.476909282	1.826149082	3.845396709
chr15_58128169_58161033	0.521816029	4.023615354	1.836227518	1.567346536	1.098905599	1.23843953	1.149798294	0.840541512	0.999009813	5.781820111	2.506617929	2.298641146	2.324596322	1.859872557	3.724380093	8.697573278	1.102934252	1.834104873	3.563763195	0.675750347	0.893169366	3.375761327	2.378627072	1.420424655	2.382350972	2.054901551	1.242553938	0.976394172	2.30711052	2.277987364	2.940689399	2.519452321	1.526227479	3.53870326	0.88961894	0.736012308	2.508022932	1.837569286	5.072218699	1.098087287	4.346612049	1.014968574	0.588930696	1.832291524	1.966368249	2.850330711	1.977173688	1.208737264	2.990494996
chr15_58421991_58441991	1.200173319	3.11544755	1.841739577	2.086854724	2.862740974	2.915044047	2.293583464	3.433895789	2.740419112	5.919835694	3.745677286	2.363782751	4.020148118	4.157853116	6.040680702	5.738636185	9.603238449	5.192847904	4.886366639	6.402173217	3.056365781	3.700032222	3.628470113	9.950904418	4.923102463	3.316763106	3.06629568	4.587425361	4.058342552	1.984265636	4.292847969	4.770824686	2.670924742	4.775399467	2.750862421	1.433804186	2.951133305	3.048984868	5.302414061	3.37775019	5.83324207	2.924937158	4.205178361	2.627250588	4.157120974	3.215623366	4.897527035	2.518990181	4.427125594
chr15_60667272_60691627	0.73558275	2.335177127	1.328293508	2.711322326	1.745721529	1.300159919	1.410298537	0.978411232	2.177623716	2.612948484	3.118287788	2.456776911	3.600111536	3.135247769	4.637301766	4.348800736	2.535383697	3.439289589	3.227177436	1.182613537	0.339957392	2.668763738	1.682075793	1.138752052	3.198204779	3.019722164	3.233122561	1.086122231	3.148228903	2.602523096	3.820767289	2.491366767	3.022928537	4.406686423	2.299641127	1.389435044	2.312554145	2.695770832	5.896116851	2.016051422	4.520274523	1.870895545	1.03736357	2.097403599	1.67692981	2.588292065	2.297944971	1.666050926	3.093495395
chr15_62294734_62314734	0.84644854	2.04804195	1.064833034	1.645087021	2.639618133	2.564841899	2.106685999	5.199133314	2.682340873	1.377146697	2.810426966	2.40866905	2.545288378	2.269015717	1.681081997	1.172925608	2.407915728	1.728992727	3.067125443	2.825642229	1.517603936	2.621980086	0.865246105	0.791425133	3.653063324	4.660349041	2.621655322	5.074807663	2.413994878	1.237854761	3.261199934	3.457969727	4.694366734	3.638356074	1.279838316	1.388921251	2.795224738	2.581804464	5.019736122	1.770488137	4.973615881	1.454294343	0.894950965	2.468271016	2.415819371	2.57115819	4.202037192	1.634671217	2.690580262
chr15_63861019_63881019	0.486845542	2.220754498	1.078694995	1.482500405	2.113075674	2.037294929	1.959110839	2.346620661	2.858774206	2.263278935	3.335912698	2.600796732	3.113922103	3.908914336	1.891178424	1.428982265	1.814179938	1.525105161	4.272120358	1.321235407	0.494955409	2.901032766	0.919514685	0.80914376	3.104908744	2.986644812	2.47153823	2.751779823	3.507006906	1.607586904	4.523747148	2.234187611	2.488256715	4.751469983	1.063268341	1.225832062	2.073526874	2.319034476	5.069654128	1.309887642	4.312479168	0.89146628	0.77833989	1.790852723	1.854031565	2.340431223	2.1938054	1.935834397	3.770978645
chr15_64685041_64713281	8.622310853	11.29234025	7.241508211	9.754861942	9.522941902	9.10507021	9.871977757	13.3164195	11.31391256	8.565968797	6.891432419	5.287565561	6.111183422	7.595388276	10.82344269	8.35707088	5.946180784	6.603389632	7.389866336	5.543324915	2.883655528	5.35741453	4.658745719	6.875463686	6.957722854	8.069939921	6.353075417	12.12374295	5.321635686	5.983584477	7.943105069	5.579881882	10.70184642	7.912596464	5.775157296	9.269238155	7.146255836	6.328012398	7.784919776	6.33779359	8.370691943	3.997444974	5.815611862	5.978434071	6.925226941	6.823943705	6.820211148	5.545136614	7.466170749
chr15_64971627_65000310	6.564604529	7.73466103	3.819520406	5.604209305	4.237804328	2.991032914	4.891787496	5.527685494	6.461697922	6.119297318	6.328234946	4.860855967	5.265669031	6.380386138	6.031890313	6.573409442	4.062913516	5.264090051	6.175268211	5.812694535	3.158767926	5.083060978	3.865299467	6.901556932	5.834982214	7.07808137	5.446932664	6.795997599	5.235509544	4.714876891	7.381707043	6.623673369	8.526084298	5.681543315	4.139644594	6.406114379	5.552190358	6.366160381	6.203132434	4.69298791	6.459224912	4.376346866	4.648160073	6.304799362	5.663298187	5.803796168	6.468897395	4.962353725	6.626763074
chr15_65035387_65059802	12.56862266	6.503775968	5.707933967	7.869408971	2.896151129	2.786666798	3.89821647	3.358232717	4.664239442	6.48607439	5.239943451	4.31303247	4.484481795	7.614516127	3.101600685	4.883552111	5.710809192	5.925845354	6.92185004	10.11957247	4.262638409	5.817379766	13.32720087	9.584982884	4.500883776	6.996655368	3.57669065	4.846726899	8.78574884	4.597462846	6.104572214	9.308054631	6.445246071	7.117274773	2.957219273	4.997978479	4.830935135	4.54853905	6.132126943	3.305441837	5.798732507	2.153889701	8.921379241	8.100747515	4.751741841	6.333042751	12.77007154	2.856676057	5.227136535
chr15_65066690_65093663	17.10716884	5.344077911	4.929826108	6.907053583	5.461097534	5.737732323	6.49856815	4.792422385	4.704985919	3.236063689	4.825551781	4.415921417	4.690391811	6.309296016	2.453474071	3.289321094	2.309479343	2.882524483	6.760391687	6.391364889	2.691308212	4.579461097	3.332293668	2.883450698	4.62729384	5.29728998	2.944035118	7.00006052	5.832903807	3.409755499	6.351888966	3.460482714	3.874759164	7.223668541	2.59064662	3.876060592	3.346426756	3.653295803	6.435585752	2.547353271	7.814684848	1.545852189	4.894219129	4.656320957	5.220940657	4.452245873	10.64824655	3.553350602	4.810922768
chr15_65782124_65802447	10.24186312	12.99300516	7.579310909	11.49237493	11.37549372	7.494437114	7.086286386	12.69099594	15.59642528	11.89956109	12.66980163	8.582770285	7.971602099	9.818605156	14.56138587	11.14373908	11.04632621	13.43272014	7.923067849	12.1572943	4.117848833	7.344385152	7.153390901	12.75128398	8.316486191	11.20614564	7.327790331	15.15590352	7.359744679	10.91832168	13.91258038	12.74205033	16.03654454	8.379383773	9.151631023	13.75451034	13.82150629	17.86015598	9.486620475	16.42359764	9.70252945	15.13254169	5.169496019	9.421072144	9.86738002	9.801789515	8.144048425	7.52660943	13.83407509
chr15_66572190_66592190	0.682724585	3.175189945	1.770482036	2.33065899	2.448556214	2.51679885	3.89278335	2.41654783	2.514159486	1.41025898	3.232441328	3.847547429	3.804899643	3.917326416	1.980700907	2.861663273	1.357025498	1.823151748	5.000202669	2.924521351	0.634774689	3.693399517	0.666100657	0.545539152	3.674200251	2.013575434	2.253731583	3.472387829	3.492798548	1.997623057	3.910236364	2.050628214	2.285178115	5.027788293	1.309508249	1.673308651	2.814764058	3.754516446	5.677695882	1.714405794	5.337607196	0.949171707	1.784323899	1.80043739	2.55146582	3.147200059	2.605770618	1.480500998	3.235525672
chr15_67049212_67077785	5.253070273	6.349997048	3.066008385	6.002145977	6.399401265	4.421892404	6.593977825	6.954522725	7.448485512	12.29906153	9.304968924	7.529279635	7.447213557	13.77998885	11.19552538	10.05398517	16.96906575	15.57957303	6.38005615	21.37702334	5.192866516	8.976598204	16.06914369	23.92962496	9.136196199	13.95243015	6.992751966	8.074128003	10.93596026	6.514967154	9.351851817	17.92226834	12.78175346	6.172657511	8.311089656	6.125618017	9.876095873	8.843600302	6.860324264	16.39449238	9.241242876	11.80491636	13.72464593	7.807256346	8.368115873	7.497917123	10.68276801	7.981509187	9.384483379
chr15_68267745_68300212	9.013298245	12.20599695	6.289405476	8.423384564	7.577326719	4.963732118	6.063744094	6.200210234	8.800550274	10.37821753	9.002810075	7.491332612	8.217303235	7.173784996	8.203953658	9.308902289	5.907014564	8.629314647	6.600543147	8.109176602	3.869344885	6.200231642	5.000587496	13.56670845	7.433936755	9.027990943	7.807736594	8.593219482	6.126432754	8.145228752	7.584977639	9.953199998	20.66399233	7.220244298	7.819118585	13.15532182	11.7178443	11.46636421	7.896120756	11.42404746	7.450720669	11.08059168	6.662270113	7.661520287	6.231117633	7.750978721	9.185296545	6.583211416	7.82812992
chr15_68807599_68830897	15.15767399	16.18921736	11.62448859	17.6694311	10.55133745	6.130092856	8.270039031	15.65323833	16.04643781	13.1094058	12.86753262	6.72344615	7.871961334	10.65828056	9.52248973	9.82499408	10.50435786	12.37990497	7.647679596	15.10298479	5.776388555	7.39876436	11.36818366	18.0876454	9.13757726	11.28623093	11.78758892	16.21707316	8.073089583	13.24047092	11.38457219	13.32747316	20.6348799	10.67404508	12.06617078	17.87858951	12.66051581	13.53978153	9.023675702	14.1279154	9.908259306	14.90918343	6.691446216	10.36683007	9.232009667	8.528045338	9.864927677	7.840998048	14.48218274
chr15_70605547_70625547	3.594256265	4.136561074	1.637815858	2.077173527	1.5123303	1.551909546	2.607475259	2.204298741	1.557647596	1.320571081	2.366954087	1.903922848	3.059521186	8.002624517	1.640781668	3.064347702	1.378527995	0.930236574	2.704744176	1.873489776	0.232410868	2.442328241	0.405075048	0.535596866	2.534949502	2.029833257	1.539608778	1.342945176	2.688363675	2.234102814	2.676077842	1.62092722	2.040053873	4.314940316	0.872205271	2.112747427	1.908070337	2.350315916	3.975928057	1.117740626	2.708166957	0.730686206	1.98932383	1.111373001	0.898086443	1.861655447	1.576447191	1.145821728	2.210037996
chr15_74072550_74092550	0.04347637	0.118012906	0.028334079	0.032490566	0.24130515	0.201236359	0.175984945	0.256266781	0.32118424	0.093335109	0.282130842	0.335744762	0.167084484	0.312936508	0.162894929	0.163015894	0.315850783	0.093557387	0.297749966	0.214852415	0.074581217	0.196272555	0.085855981	0.043190467	0.19675657	0.062193931	0.14538573	0.542125546	0.108130615	0.072596923	0.395282333	0.163257072	0.233482675	0.23851255	0.051744713	0.098183863	0.160349789	0.109935738	0.461503573	0.100165941	0.278480671	0.042336741	0.153292669	0.162607483	0.150610533	0.204978119	0.190799694	0.052891257	0.434787544
chr15_74715370_74735536	1.286886172	2.492271632	1.119022372	1.346538374	5.899125092	5.931222172	2.501442609	3.950394531	3.661496207	1.745081088	3.829198963	3.326090504	3.470568308	2.8264052	1.707077555	2.357301296	1.838179199	1.428831451	4.395018449	1.830577333	1.160511864	3.031545128	0.786956443	0.881709336	2.852555428	3.216032434	1.949122197	3.957348264	3.119761791	1.306398104	3.747163058	2.147387751	2.794344339	4.577063082	1.877838914	1.540670712	2.808469264	3.374817236	5.140897582	1.870672621	4.136147894	1.923538495	1.152190867	1.922303853	1.587462306	2.406467766	2.710250136	1.264159526	3.036223026
chr15_74772080_74798757	6.507464259	13.50697231	6.26193508	10.15432094	17.7070021	8.993315407	7.140853931	11.05668709	24.99048706	11.60122042	16.68044586	8.734665597	8.034441367	11.68716105	7.742948735	8.310480253	6.961528855	6.122848822	11.94744228	13.27083895	3.325786335	8.56713904	3.375245079	7.825196231	8.467973256	9.779712065	4.838717071	23.19427486	9.115862247	6.564438539	19.3489891	9.512083028	14.44111213	8.234197309	7.768049846	9.419226489	13.08098212	9.826193925	11.75315745	10.67859512	11.23220816	11.13688689	4.063185105	9.7215503	10.09611095	13.3274605	8.944949445	6.079604712	18.7570732
chr15_77410094_77431011	12.89568449	11.80193413	8.014722984	8.803727321	7.727801952	5.505875206	7.661799803	8.810104879	11.42286957	9.820491737	9.722435863	6.568407263	7.135476382	9.314895552	11.84318702	10.87893863	11.144281	9.449378852	6.073682892	10.2308143	4.569079457	5.644813028	4.94390994	10.88881849	7.059835522	12.43668864	6.85170509	11.55107791	6.884870041	8.243763903	10.46335907	9.627091869	12.44152986	8.613379187	6.846272129	13.20837408	11.61868747	9.415390445	8.273343389	7.657291644	8.65759142	6.400076223	3.033839467	9.398503017	7.855466549	7.812869117	7.71320031	6.510162381	10.24397883
chr15_78631210_78670644	1.101424757	1.945677804	1.343021346	1.512472174	3.554797243	4.852529259	2.813811107	6.389361629	3.711686874	1.550460813	4.046250577	3.388741308	3.228662712	2.590487251	2.195544473	1.709989461	1.257162558	1.15818404	4.448046721	1.259951427	0.638318851	3.106443664	0.790884802	2.167391627	2.901999854	2.084779386	1.314706667	6.181062413	3.27088334	1.455425339	3.372083893	3.500480718	2.099284105	4.552788118	1.397877756	1.18977053	4.569223534	3.044321321	5.717589561	2.273705391	4.086060937	1.879088164	1.128574651	1.261842928	1.134259798	2.07680455	2.267905283	1.494392919	2.722984787
chr15_78931573_78959574	3.598195745	5.766733009	2.534090181	4.493743645	5.716238375	4.24540097	4.367741738	3.870808765	6.591344375	11.05860259	8.853287983	5.482779456	7.694414856	10.58999036	7.574636255	6.708903645	13.28840369	5.818448264	7.483663402	13.4491782	3.537710203	7.3374017	7.269575675	10.6571343	7.388651191	11.12262861	5.144016116	5.170861398	7.430791927	3.117076037	9.944517881	14.12199216	6.808688856	5.306856486	4.273527246	1.898135641	6.48457585	6.344678104	6.581704408	6.549870517	9.44437419	3.413236835	4.272352846	12.22543162	11.48372034	7.378489193	15.957312	8.050947668	11.42598667
chr15_79868179_79909185	3.510935608	5.107462919	3.168332197	3.666675894	3.461253609	3.013953643	2.641033137	5.550658063	5.403926871	5.03608875	4.913904483	3.344204848	4.200339484	4.287288121	4.127669476	4.78511358	5.97058513	6.867440903	4.131921239	5.405470768	1.976370091	4.891724301	5.256259072	7.660203028	5.405963611	4.204852364	2.633736339	6.464197513	3.805400055	3.817111636	5.258797524	7.955481629	12.89753254	4.797854937	2.419016717	2.927199914	6.108737392	4.680173904	5.645983287	3.853183992	6.275888963	3.056771883	1.990352232	3.589005455	4.552200923	4.78293658	4.536171035	3.567819726	5.716777574
chr15_79961169_79981196	1.188394014	6.32588501	4.232667993	4.324140579	5.454639508	2.733216976	2.012313302	3.209388024	7.585516486	7.945448792	4.867039785	2.918456944	3.241814636	3.763994067	3.216712488	3.904952695	2.727883973	1.990694633	4.063569048	1.728308538	1.031739903	6.997386715	0.890990625	4.500768999	3.992706157	1.96953959	2.515392357	5.659758398	3.141587983	4.105766505	7.825278393	5.293910725	8.910752854	5.123200356	1.927181147	1.691309466	4.580698999	2.190697666	5.993518965	2.504724992	7.896903977	1.118116169	0.884340056	2.496700863	5.779436243	4.671041677	4.118654277	3.048450783	8.588310572
chr15_80242213_80262213	4.025153522	2.671616256	2.426839643	2.692564707	1.633951784	2.317428877	1.06125105	0.977267613	1.120309481	2.296028499	2.73476186	2.284892923	2.424992481	3.703375948	1.47273523	1.069046363	2.102167049	1.293486888	3.263352945	1.635859724	1.443953791	2.985559834	2.023793533	7.297821745	2.305576079	4.189765647	1.386664716	1.08146678	2.629970444	2.032214838	3.706244394	4.543835399	1.258953927	6.078780122	0.904611019	0.68938953	2.616173916	1.997738307	5.088677055	1.112310896	3.694854416	0.953877894	0.620069452	1.408777484	1.174817298	1.74209379	2.380652206	1.114328288	2.424680816
chr15_88454813_88482507	6.337103858	6.446472922	4.0553843	7.186333043	7.387489439	5.138545184	4.558079067	6.029717114	7.113121686	4.183276448	5.143778701	3.810754625	5.500199441	6.076378432	3.993611893	4.068661786	4.56409157	3.62392152	4.305738281	3.872400779	1.365343491	4.162391227	3.664389763	6.163118455	4.523072431	4.946987209	4.047450005	5.997700693	5.321247032	5.86904945	5.360742512	3.346550677	5.348892581	6.193607946	3.048016699	5.896001486	7.137580779	2.59682235	6.229529429	3.833577409	5.897853469	3.038165768	2.227831664	3.649228383	3.432892826	4.297970569	4.115490442	3.010136244	5.026315207
chr15_89789560_89825401	1.133950051	3.192215397	1.724517332	2.488853689	2.448794689	2.811696228	3.760199821	3.123614185	3.185182369	6.055473571	3.84668528	3.862174275	6.113751366	7.044803976	3.617775787	4.377375024	7.830384625	12.13905794	6.377682004	1.708934563	1.018531907	4.162279352	13.28910825	5.559693915	3.835646195	5.953927797	9.071230258	4.04666895	6.779959787	2.604637966	4.787803376	11.54605531	3.157695946	6.271538041	2.10435406	1.912068485	3.540115597	2.310234973	5.954593938	3.381608565	6.640685769	2.189599151	1.707887463	2.53878465	6.205947512	3.421427965	8.066263457	2.797953219	5.059626769
chr15_90519923_90550082	3.791986317	5.673612914	3.337655071	3.707762733	3.802362886	2.919502022	3.071081793	4.016088942	5.548442764	3.524308156	5.744072096	3.830658308	4.625133881	5.169493608	3.440110211	4.574573623	3.024698304	3.625473027	4.821981432	4.274211049	1.536906148	3.585090623	2.282417652	4.441981523	5.366478352	5.337398023	4.080920334	5.11008153	3.835045307	3.866211325	6.175591536	5.229559795	8.344712894	4.972959444	2.831803975	4.977713165	6.196526808	3.127431086	5.389135028	4.797662808	4.471943524	4.548088319	1.791631056	3.977921935	3.381743868	4.538426852	3.589520815	2.985177412	5.829896359
chr15_92890189_92924974	16.36877768	17.27402	10.98395127	15.50477044	14.81342565	10.58902382	10.16068913	16.17690619	16.91600978	17.83829837	13.6240841	8.887122437	10.6231554	14.414937	16.13301602	16.08855627	13.43075486	15.96060225	9.158843152	20.54739726	8.65099237	12.44761948	16.86625948	15.34591843	11.3602975	16.35148695	13.92129472	21.28786028	10.43436814	12.47319316	14.05645916	13.58325669	23.17292978	9.087216436	14.37608524	17.03774333	18.29335654	10.28744861	10.22855768	22.1349577	13.35050694	16.90166143	7.522600684	15.37869125	15.89561321	11.69498765	16.59571097	11.39227149	16.55741288
chr16_10518202_10539440	0.842927662	2.287405736	1.830683823	1.456511001	1.284632644	1.833898654	2.113670873	0.965761318	1.711828467	2.08288419	4.054489276	3.35274817	5.404574035	2.639587498	2.384149804	1.818636942	4.06707451	1.414421388	4.686612778	4.116139538	4.628652609	8.799101589	0.91105424	0.88002776	6.337272519	2.279835916	7.181226186	1.015813876	4.407316377	2.490730851	3.891396429	1.96259767	4.53486285	4.373601592	4.380243076	0.566842267	3.066215	2.429795253	6.32207354	2.469773381	5.674892975	6.010609059	4.120010723	2.203965449	3.041463482	3.463161124	5.525005575	2.784990103	4.807413649
chr16_11263629_11291330	1.281835142	2.490745216	1.853044004	2.189770215	3.216150031	3.717147327	4.959484175	1.787025621	4.695688471	2.350493617	3.70398355	2.509408489	4.110511435	3.23184195	2.389651177	2.405981207	1.829779817	1.636681439	6.186095538	3.520241343	0.835223705	4.374697545	1.184820539	1.024585211	5.093091788	4.247890766	3.033822028	1.872788171	5.426389702	2.138285829	5.427043572	2.521309883	1.191247078	5.056880654	3.295903459	3.053493149	2.29709828	1.778593769	6.002268038	3.408324927	5.218848552	2.272350121	2.90557283	2.505960152	5.188226905	5.60271305	4.402255417	5.051378228	5.544153332
chr16_13910138_13932679	13.33734658	8.638919829	10.63807348	10.64208672	7.633332227	6.72164484	9.347029875	8.4690938	10.90124561	10.20389598	8.988481322	4.809738157	9.518200983	8.523312848	9.056344945	7.129935476	12.73677344	12.54629031	7.036767597	7.480288622	5.878400185	8.239465715	9.346880015	10.10907855	8.186532196	7.804507625	10.18621834	9.212254952	9.228681905	11.04273621	9.764585153	8.772119233	6.323023948	8.117004832	8.369920376	12.32246426	5.392924153	6.011941631	9.887889771	5.985480766	8.36597839	8.914156168	4.227711246	10.54892378	8.646235495	8.675400859	8.013904321	8.309753335	8.136472919
chr16_15589171_15627365	1.561295203	4.853615042	3.269063933	4.256326946	3.158670286	3.360764236	3.323973022	3.004005926	3.584788897	5.754305009	4.077699653	3.00831686	4.0630899	5.333887679	2.913012865	3.5834776	2.70366592	2.39415183	5.792001016	6.851520538	10.93426641	8.54277438	3.597625624	2.987460179	10.77948474	3.807519496	4.675150289	3.026965641	7.628153947	3.288953143	4.219665414	2.722945561	3.242299497	5.104523601	3.647509937	4.621459904	2.682700997	2.441423447	6.157361597	3.80980862	4.415290405	2.899404946	3.889734028	5.271644429	3.920093628	5.038405824	5.437811611	5.002903481	5.254083361
chr16_20341171_20366301	0.675538559	1.604242748	1.388394264	1.180426039	1.403024736	2.163664284	1.256298695	0.645602672	1.22825382	2.138262645	2.585828502	2.149569736	3.737865089	1.627960235	1.462820079	1.084388625	1.484168726	1.206260745	3.372740882	0.901129391	0.182800673	3.560188494	1.010069161	0.580907418	2.572716725	1.132853064	2.883325766	0.708056648	3.267350653	1.538624263	2.750069487	1.741984449	0.83823935	4.182898508	0.682811337	0.35665218	2.071128811	1.20311613	5.941985922	0.666774745	3.786953254	0.783365392	3.661704939	1.158978131	0.918563294	1.874790202	1.867867917	0.96226119	1.994395658
chr16_20394556_20431056	1.803826729	2.161586787	1.578549268	1.426484063	0.894374887	1.523118232	1.186784853	0.493444129	1.06654497	4.272065757	2.384227454	1.861769924	3.437821312	1.83531187	1.480907894	1.631864696	2.413030019	2.817353895	2.846424104	0.890434114	0.202279272	3.029332606	4.24800126	3.120632291	2.38566542	2.505546089	1.91711671	0.584411351	2.975632701	1.670566942	2.714621951	3.67725079	0.807597503	3.831583422	0.655745849	0.530747604	2.134778867	1.221546008	5.521962814	0.576756952	3.422693981	0.916776894	1.26272357	1.085929326	1.046553795	1.711968502	1.826622486	1.198695037	2.182142746
chr16_20554856_20591803	0.299569078	0.479260757	0.359511508	0.329021864	0.189552815	0.455619026	0.358263116	0.197808106	0.302016978	2.037012264	0.803055649	0.711932779	1.21138004	0.475597698	0.405306738	0.268180382	2.747890464	2.069357209	0.71482936	0.354356551	0.042633534	0.876726125	6.351702874	2.387437593	0.838457138	0.292986801	0.962271723	0.129124723	0.908977148	0.487543601	0.942233385	2.702307171	0.193530085	1.341323701	0.190693082	0.172518499	0.642603364	0.356121066	1.833511628	0.188014712	1.176065819	0.299388969	0.781512152	0.319933123	0.272800268	0.581904614	0.612044385	0.247724084	0.578580428
chr16_20681256_20708890	1.475501351	1.29406481	1.007169398	1.049936542	1.437455457	1.478551299	1.39817547	0.731392478	1.189748269	1.794042843	2.576931446	1.875870156	3.371939437	1.920616505	1.304425466	1.258371879	2.927889305	1.398921312	2.734662661	1.399713614	0.660349864	2.66482203	0.971767221	1.059571444	3.746190856	1.427469191	4.57659353	0.719653081	3.24644665	1.369962516	2.846739453	1.897755154	0.768879415	3.621723816	2.198815916	0.634033741	1.92559093	1.031577472	5.014791147	1.014941428	3.337842863	1.152225549	1.542973956	1.494357442	1.213098575	1.569714508	2.208444201	1.038137175	2.345216704
chr16_20786078_20817157	4.84842741	3.167605248	4.003270594	5.060013067	2.505194864	2.37947088	3.256542496	1.73989941	2.632472045	4.298143064	4.314544171	2.553599302	5.103440752	3.789843318	3.953056824	4.786560632	5.235891432	3.073947113	4.077821743	4.318858545	2.528821175	4.353475265	4.333667323	4.880769741	4.282732647	2.824397332	4.463453794	2.314689941	4.712120783	4.437201209	3.724237336	3.752602783	4.033948955	5.137765358	3.437049218	4.32272085	4.309251627	3.148176129	5.286308185	2.412535465	4.485834306	4.003632768	3.105102466	4.012769518	3.291760469	3.904969082	3.742742473	3.920768105	3.802225552
chr16_2138144_2173542	19.96445496	16.46089392	15.19618223	18.10303681	11.23396599	12.51320035	18.33752477	12.34278379	16.221617	14.35040738	15.16495544	9.860051536	14.92049393	16.26430061	12.94324015	11.50261321	17.57048706	17.32584255	16.80033956	27.33527626	17.05854658	21.58478796	25.18617191	12.453954	22.29257688	14.91815881	18.34199587	12.02265742	19.47056749	13.6461689	15.10636676	15.38289989	16.19675939	14.62160465	12.34993385	19.30217782	10.7722116	11.8811519	12.54753003	32.8835445	12.25853281	20.38449255	12.16764385	16.43285058	16.27331096	12.80148227	17.81663674	16.27407481	15.29576144
chr16_28528951_28549008	3.230284546	7.650268416	5.446830677	3.484843838	4.229398999	3.475341724	5.472438427	3.048880814	3.711997708	15.11257049	5.843163504	6.174459781	7.02920468	10.95225942	10.8087977	6.392422721	4.451068732	3.959247334	8.191060623	8.095890895	3.570192753	5.043945187	8.636023737	15.54533468	8.13206698	10.51099526	10.77225465	3.268173821	10.26950677	4.774781157	6.26323673	20.49542759	5.595167676	5.59913151	8.465246118	4.732717654	5.84814114	6.734763291	7.067332384	13.14505854	7.277673864	12.41623598	13.62157509	16.9138133	8.999058731	7.37113985	8.491693339	5.530117592	6.698103956
chr16_30435874_30464097	5.083290549	5.681344855	4.265590113	4.864679354	9.181175305	7.023777507	5.552232363	5.219623416	9.13712852	7.189766472	6.053780422	7.139634684	5.973324207	7.509681688	5.661814348	4.25351827	7.099419546	6.012517048	7.850554648	6.608345389	3.703289249	5.512788263	8.639015643	8.392569354	8.070940763	3.320470288	5.730318202	5.838506089	8.517632693	4.057600158	7.340817013	8.253333685	11.04620311	5.56351122	4.25591376	5.289192287	4.708257972	5.438642877	6.297616069	7.329049405	5.655431595	6.137167563	5.582176881	7.23948137	4.954740463	6.435560374	4.729073425	4.277910565	7.13880673
chr16_31483738_31519309	3.773989135	4.874765971	4.622752398	5.315394597	6.044406638	5.45838162	7.277927582	4.872121986	6.671214967	5.050917416	5.707512914	4.427092374	6.260655818	5.888238582	4.431618771	4.831103346	4.940504457	4.616407773	11.88678274	7.1113701	12.86891776	6.618729063	7.138402607	4.580392333	11.61929208	9.93509005	5.112242058	5.388974591	8.453003129	4.493660633	7.181325291	5.261994204	6.094029709	6.585913704	3.905917223	4.690707599	5.895620551	5.398745649	6.694324325	5.201799739	8.376979727	6.018837123	6.205843545	8.083797944	6.08759611	5.371204364	12.08456199	6.53576161	6.424878218
chr16_3870120_3890713	7.398301355	8.895518963	7.452838302	7.247018949	5.981732691	5.735984775	8.312130821	5.782374053	9.044668327	8.517638523	7.32570853	4.307943781	6.107614275	6.428224688	7.365453938	6.409996677	7.176470761	7.542393935	7.111891249	8.949560895	6.037516308	7.849848105	6.010837982	7.355508954	8.3613145	7.944773819	7.057891499	7.224773851	7.318820633	6.46022713	8.549214127	8.416897346	6.424058755	7.16969403	5.796789481	9.456580129	4.72298341	4.524534101	7.754966659	6.231868136	6.327934314	6.647688011	4.011767717	7.494596183	6.856211833	7.024186906	7.034519098	6.619594988	8.162843806
chr16_4601523_4634961	20.28288331	20.13346772	17.61092646	19.79049157	13.75299996	12.38708457	18.21360868	11.5650208	18.98558511	18.87397589	13.94557381	8.469235318	15.22086385	14.41543491	14.24196493	12.98062167	18.02405999	15.22117378	15.79376407	17.83500175	12.75480842	17.09830301	15.44493817	28.84811343	20.10375478	18.49901452	15.5710626	12.95503013	16.7536181	14.55360545	16.08409053	29.61843594	11.4620095	12.7577285	13.096711	19.87361158	9.091802308	8.667103791	12.18475929	12.89315504	13.11106372	12.90407695	12.48870702	18.64620622	16.10102893	15.26652341	16.48434529	16.06700396	15.80747206
chr16_4648851_4681318	5.622218072	7.445133764	5.270512103	7.579640953	6.13270809	5.846318863	5.551425912	4.006894189	6.183342475	9.087956197	5.334404528	3.747372	9.079205548	7.041268384	3.911708222	4.692165478	3.465437808	21.01436067	11.41409905	15.57706872	7.183066649	11.90267005	15.69149152	5.603510912	13.1932402	14.52398326	7.191282138	5.364970846	10.4113897	4.352471144	8.144880992	5.479376936	3.946551324	8.789135829	3.323256913	7.707369831	3.434250017	2.861768389	7.295063255	3.848978288	10.10300409	3.169712179	9.588730713	11.78599322	14.53762004	11.02879889	18.3748973	11.21298426	8.869412303
chr16_46820759_46854618	7.419805835	5.302422759	6.323643776	6.390908159	6.750640822	5.184411397	6.449347685	6.204135567	10.97623161	5.861013023	6.715793416	3.646574536	7.142220189	5.867034307	6.896217447	6.830173206	7.032832099	4.106847846	5.0833144	5.542370118	5.079966287	5.179630991	7.113353858	7.085737102	9.879704818	4.235042649	3.688672131	8.714138609	7.276149534	5.631641383	7.095015517	5.106770812	5.981552144	6.361611293	2.496614221	6.632930527	5.876173792	4.186011429	6.277393757	4.15239287	6.325707822	3.057908256	7.254255587	6.418046701	5.294029018	6.640768484	5.041377171	6.13117777	6.871483026
chr16_46874362_46894835	15.9007022	9.628108719	11.9746641	12.27374312	9.277651516	8.828923491	9.515461142	8.681247109	9.378887812	6.8431884	10.09685869	5.752973908	9.419267142	7.261998958	4.57370711	6.369199468	7.929370092	5.160567552	7.221475043	14.37896857	17.65217199	7.571022894	11.48120854	5.885292973	20.79081465	6.123058184	5.411910382	8.701991936	12.19365329	9.303318886	7.587680572	5.587496333	11.45102538	11.93603198	3.365188135	13.43198388	5.787547494	6.041518306	7.89398408	8.017224394	8.646485376	4.274383895	26.27567743	15.63542092	8.455281889	12.1435248	7.782794604	11.89464172	7.638072842
chr16_48225177_48257568	3.317127364	3.509689046	3.215179162	3.998113005	3.881682184	3.507822021	3.177074602	3.461554254	4.984770808	3.709009705	4.49785818	2.738230842	5.80806092	5.729619832	3.235182524	2.885247855	3.896348625	2.476886383	3.421139689	6.191404893	2.134036028	4.547293331	2.590865763	4.682395629	9.669600924	3.494292585	5.083247956	4.689062956	7.781450417	3.181896867	4.37821982	4.477706237	4.930255592	4.63453035	1.682508495	3.586267067	4.776786812	2.558135094	5.259823998	3.378514777	4.556031662	2.335013904	4.39576435	3.798147957	2.76512577	4.435294556	3.512509488	4.087592023	3.860891902
chr16_50264131_50302616	1.376800185	5.349183947	3.551867689	5.081367164	6.248470268	3.671119601	4.36037264	2.494517827	9.454314747	6.798597877	7.415324187	5.124368968	4.715206396	6.535779038	3.658451234	3.812290334	3.98116951	3.136207885	9.426865869	4.149179059	9.408564706	6.822121706	1.599039621	2.223890411	16.79999634	4.58484278	3.059233633	6.07601523	7.648551153	3.84488989	9.930562952	4.197908647	3.147391984	7.389220682	2.421624645	1.921656878	5.663271783	3.344491985	8.003626931	2.526994517	8.513807544	2.16575048	12.60215909	5.535451195	6.024241811	8.845596655	6.687382025	4.803358387	10.6126874
chr16_53042873_53065039	9.842247175	7.637315183	7.729801884	9.94542085	8.991124917	7.674725391	11.17849855	3.432943616	8.819052808	16.93049827	9.763048141	6.020051439	6.742351215	11.64328578	7.126544508	12.07036457	12.49966859	9.454543358	7.57651887	11.17894277	4.434473958	8.256405185	12.73558885	15.274336	9.177549599	12.87705937	5.617137995	6.99563268	15.66852783	7.599549747	9.081002994	9.897200333	7.062670356	7.964465552	5.811433336	9.437779066	12.48297215	6.837663455	9.427987189	18.631517	9.504440929	6.954294184	10.67123154	8.261442005	10.18381783	9.268066383	11.39446386	11.36127113	9.993050948
chr16_53493206_53529511	12.09254449	9.209096997	10.05099046	10.63228243	9.543151906	7.053729325	10.76628999	6.84976586	14.5511732	11.72788498	9.712067384	6.506896172	9.886649329	9.619583116	7.376803583	7.419301914	15.18627404	14.20533786	9.335021327	11.31898655	10.10479511	9.565004418	9.853148871	9.794417862	10.78804653	9.253867693	7.735592289	11.85474021	11.72242783	10.26027715	12.23548883	10.68245505	7.905544792	9.348315464	4.44098912	10.70370302	9.997989407	7.106000151	9.318005937	12.49271942	10.91800671	4.818482985	12.92225499	11.85876339	10.86662152	10.2943538	10.26158761	11.21188621	11.08275104
chr16_54260746_54280879	1.662360376	2.229127859	1.718641978	2.055235238	1.242644615	2.019765699	2.357959586	0.560209448	1.419707278	6.28334325	3.504399868	2.614576433	4.033986497	2.27384219	2.303206278	2.01434538	2.709017335	6.167307323	5.749831756	5.12335306	4.655739441	4.181560906	5.096669096	2.15876685	5.402113643	3.251077834	3.380935908	0.853768229	4.067457787	2.201273253	4.218677883	5.128098215	3.126969226	4.696978815	1.946146747	2.735461642	3.381915945	1.693052394	5.861760458	6.43893561	6.045806182	2.440446528	2.618953946	2.582527761	5.747873911	4.368568964	8.942038252	3.039528031	4.282223179
chr16_55818175_55843337	2.02610838	1.964159025	1.647506916	1.416142285	1.819725004	2.842824306	1.58756643	0.748027893	1.347360835	4.091459685	8.159924352	2.480414341	4.494590217	3.276863505	1.674669949	1.236209978	1.271910086	1.137663109	3.421653313	1.29343396	1.840954505	3.302603788	0.669543494	0.601779863	2.635127533	1.332376332	1.128305201	1.323414879	3.078425334	1.520146531	4.157372191	1.858640927	1.346962346	4.420965124	0.814178092	0.578595276	7.908522341	3.513414004	4.976881993	1.523790069	5.387088046	1.739725538	5.120644738	1.752770561	2.913430265	2.464218991	3.42296647	1.376910559	3.217964991
chr16_56951923_56986712	2.752301927	5.482852558	3.310773519	4.892761368	5.565930783	3.783526965	4.338729773	3.791748148	7.279877844	7.8572505	5.829729735	3.538038925	4.692968625	5.848300459	4.407352726	5.645254463	3.926313049	3.540056156	7.213414244	4.617906578	1.955405676	6.147138729	2.295742129	2.245315147	5.924998726	4.612755322	2.781944382	7.311950716	9.099067822	3.341452997	7.5147324	5.767926837	2.922232249	5.917426513	1.313193215	4.891084275	4.505208388	2.818701054	6.484244356	3.440342886	6.210457896	2.062614855	3.372052841	3.639856009	4.004366471	6.549446763	4.825962258	3.577182626	7.224761926
chr16_57658277_57723782	2.47025683	3.755256314	4.314971669	6.5143652	3.430557758	2.654240141	4.458320685	1.037561556	3.240697507	3.347953979	4.007182099	3.204499607	4.779858723	4.522663761	2.558426481	2.812266955	2.785652904	3.169095498	5.314503091	3.109690586	0.971932476	4.562785901	4.593572463	2.573888329	5.134388841	3.611619689	1.968852838	3.010654013	5.113482276	3.590562688	4.519495764	5.409048548	2.202019408	6.685026542	0.936118366	3.102967097	3.447815756	1.8352244	5.686767869	2.627295803	5.610965389	1.009122727	4.011550885	1.955606896	2.982724609	3.834413954	3.084840289	2.276395314	4.172432791
chr16_67099941_67130095	4.49326544	6.313268014	5.092300844	5.874511852	5.292605756	5.459843519	5.550680861	4.112559396	6.657980033	6.610440763	5.758115883	4.062412891	6.799096412	5.026597885	3.613149767	4.398727985	4.41667989	5.887007958	5.083838992	5.193377424	3.364928816	4.440858779	8.03869113	7.063926358	6.309692731	4.911713901	3.495755472	6.141705012	7.636401791	4.362692546	5.180550221	6.744659286	4.189585121	5.577048097	4.126472088	5.020340142	5.952560611	3.90315506	5.733332316	3.15587481	5.279213465	3.628877962	3.980052812	4.940259133	4.070507081	3.940848234	4.141192714	3.859663292	5.025966004
chr16_67709300_67729339	5.364071278	6.174317072	6.934569422	7.895263308	6.175360198	5.13006478	6.453196237	3.629368742	7.623824998	6.585846945	6.769957552	4.045849259	6.068088299	5.968809402	5.565656041	5.325008688	6.412707463	6.516549646	5.747804538	6.002597439	3.6933155	5.180777652	6.432203439	8.534433119	6.990134004	4.387361703	3.537973775	6.664983171	7.95240849	5.566306996	6.487086928	7.109249101	5.433666184	7.243837018	5.020867203	7.274945264	5.781700689	3.596181552	7.565191961	4.036305535	6.810691182	2.781925036	5.267800947	5.831062257	4.591419022	4.66939571	4.306944985	5.849744851	6.994460624
chr16_70734580_70765098	14.34444571	6.283255707	11.74942432	13.18766618	7.4289066	5.967596308	6.834837702	3.613489252	5.481176407	8.975243244	7.945684294	6.855175992	9.867194704	10.28795899	9.434343886	8.547263646	13.02468303	7.497475358	11.03997317	16.74417471	6.669029884	11.89513775	11.17297334	13.63457801	9.565431371	12.18164817	5.878157336	5.163662573	11.52299606	10.50051603	9.662942586	21.27513502	7.61972523	12.55581684	6.787737118	13.16876371	6.074995228	4.588068865	8.78305096	3.87361179	9.554279997	3.576132498	8.695033225	10.68299632	10.44092959	9.195331247	12.88442871	12.74293914	8.110429516
chr16_71278696_71299715	6.177429111	4.98974636	5.473988025	6.46191735	5.05191146	4.606454311	6.239734474	3.735399408	4.802185155	5.86825741	6.371343787	4.719753193	7.312549876	6.464617436	5.84806431	5.22922798	7.653170883	6.692623769	5.075117638	5.60414651	3.994421816	5.767531082	5.618416199	6.423060536	5.924941815	5.626758424	3.940596012	4.264636632	6.804852168	5.765571028	5.994033278	5.915931287	5.261828542	4.941866542	4.7042636	8.350757447	5.958026182	3.365656062	5.989765069	4.013182464	5.76852125	2.072935419	4.840781769	6.020286833	5.402549721	4.57454794	6.520566252	5.494214776	5.818517391
chr16_71553528_71587092	1.853138013	2.573134663	2.158766654	2.534759984	4.436278561	3.624246789	3.059279347	5.982775129	4.500181798	3.721975665	4.288417235	2.979481195	8.393959587	3.792625318	13.54737127	4.957280723	6.694648249	2.825488176	4.597102645	4.303201934	15.384654	6.992359642	5.498590328	3.763863115	8.9590559	2.782864493	3.702150895	5.510422467	5.229829825	2.362078453	5.449160129	3.211452274	6.815919901	3.88114387	2.653907532	2.773638444	3.834563789	1.954022513	5.700941496	2.708616255	5.768173456	0.995035395	10.77487152	5.810729703	5.315773034	4.414615875	7.220754106	4.628228443	6.217287194
chr16_71616161_71636816	1.320972817	2.281294391	1.81708797	1.629097766	4.34900866	4.191869526	4.463347653	3.888128955	3.061112675	5.980187517	5.514058228	4.421797073	6.20676555	5.486253623	2.536982777	2.399478284	5.003272886	3.512453921	4.978781947	4.389492151	3.154346703	5.007047307	8.799352433	3.063140604	7.125797429	5.700611911	3.984609643	2.297420332	8.643929076	3.093151212	4.132494203	4.547651098	4.512738517	5.199606118	6.218706941	1.899819375	5.206632814	3.773636872	5.841938284	3.754548889	5.082042398	3.243361503	13.22403989	3.693227266	4.032044207	3.337041809	4.741303932	3.801728227	4.087004146
chr16_71994803_72025623	5.937175379	4.799153914	6.202791286	5.961332999	7.072910205	5.968917299	6.374908497	6.340850523	6.541689166	6.458907094	5.884423573	5.585640519	6.715216271	6.333705707	10.49520648	7.599754895	6.470857922	5.716595322	7.148825583	4.804578495	4.165468436	6.074973387	4.726635918	4.926313215	7.81145517	4.097164776	2.98722619	7.200519532	7.523652963	6.220588484	7.150069979	7.638370606	5.475083232	6.72221406	4.816764298	5.980869979	5.307290458	3.527161071	6.144622912	3.516184669	7.333719213	2.325284318	10.66589795	6.569077058	7.763733798	6.880328986	8.796261838	5.302609954	6.906473294
chr16_72033144_72073229	1.595951479	1.878983526	3.405627963	2.745182866	1.981890263	1.780141855	1.634892017	2.259051463	1.495943192	1.839007186	2.501804923	2.276392941	3.570763724	2.596733356	2.367952584	2.72110323	1.343039358	1.174573561	3.024345032	1.589512981	0.302306739	2.534659895	2.015540387	1.007564323	2.965170579	1.291244919	1.29537061	1.807349201	5.257298854	3.074473322	3.473545086	1.651359219	1.088168886	4.303163291	1.027828284	3.434639554	1.926979055	1.041503846	4.178148682	0.849295877	2.775781496	0.559197903	2.517716852	1.333823509	3.688090498	2.522988112	3.625594876	1.649000122	2.774880192
chr16_72074857_72111082	8.190268493	5.725648762	8.10347361	9.078276294	6.33061408	5.775067517	6.173846472	6.807437199	5.920000862	5.780897078	5.695648728	5.725037442	6.907029889	6.273631557	6.464435773	5.546434054	9.443248308	4.555589008	5.4654031	4.226767716	3.458144034	5.67434306	5.431048522	5.084320561	6.453205248	4.827422538	3.621647129	7.175900958	7.448587578	6.842906265	6.442540725	4.844005693	3.918526368	7.880891216	4.720374656	7.123332127	6.600192409	4.146514807	6.586507227	3.026074789	6.551690919	2.565087544	11.16184738	5.665054574	4.990436052	5.458198952	5.548469035	4.718611555	5.691035488
chr16_74974826_75010242	7.248543714	7.04702029	7.630023387	7.664295532	7.925599045	4.762330696	9.165691781	5.637661943	8.717193635	7.478857629	8.806426941	7.990575281	6.53869135	7.23511036	8.390739053	6.789290599	7.631541378	6.657269385	6.568243485	10.17527344	6.681365094	8.326585329	8.52097535	9.728096972	11.92791644	10.93593071	4.540302044	8.612526168	9.209065678	6.587537746	8.52307535	9.004140165	6.165995266	6.686518664	7.921137424	7.637006809	8.336795948	6.366861534	7.595119891	8.311447407	8.174959807	4.793822915	5.181024359	8.145179125	6.962957653	7.232477937	8.048390018	8.537070401	8.11521398
chr16_80973335_81008949	8.420152514	8.706240331	10.12866313	9.593146334	7.986948798	3.085125014	7.364969132	5.341075783	10.67658529	11.53168474	8.825954792	6.407059618	7.347190293	8.490507339	9.000815522	3.348495815	8.988914495	11.19877958	6.434766783	8.919563484	4.503421042	6.741484351	10.45271632	13.16046194	12.00550307	7.165958646	4.718317658	9.685479577	9.772956002	10.8074446	9.982148599	10.49265701	15.67535703	6.9682112	7.680571366	7.265779095	11.83769859	7.338544614	7.74358556	6.077427526	7.995064523	4.01244406	3.775422605	14.74982129	8.231557075	7.573708236	6.749221845	8.761237076	9.165533687
chr16_83939067_83981451	2.78637781	6.50971331	4.662803841	3.732095492	3.558818284	2.824634625	4.898600312	2.220353387	3.22479793	9.033694716	7.357861731	7.626131496	9.576252722	6.466674092	4.855856668	2.784153412	7.896620776	5.255880024	7.119519582	8.954983951	6.311620567	6.962153947	8.98009341	9.651200779	8.19316388	4.489506148	4.508697475	2.000396304	9.117091071	4.338272928	6.167128323	8.823489752	7.276554448	7.485304728	4.363398285	2.912753612	10.95215311	5.557346022	6.540838382	4.027935079	7.259396544	3.717378242	6.033667138	5.600462651	6.050691086	4.755283039	6.960535676	5.467646844	5.484635707
chr16_8710716_8741559	6.95858077	4.074585363	8.942157461	10.94577025	3.926350816	5.270728449	3.797738565	3.934909286	3.516739634	1.518437354	3.430114543	2.871175276	3.371449295	2.90215228	1.565654643	1.639862817	2.275268595	1.265387212	4.311514306	1.166903316	5.059262811	3.270621053	3.212234845	1.387001712	5.635904677	6.598802454	2.592576715	2.966204459	3.589277798	5.789075962	2.990719581	2.242535716	0.854295721	6.733187772	1.396129493	6.116414146	2.364876699	2.110711925	5.417133711	1.160651136	4.031648948	2.44518826	9.283331247	2.893142925	1.352552762	3.796137298	2.033387158	3.605909461	2.795483695
chr16_87481854_87504187	7.681138919	7.568866548	8.182033221	7.476369561	6.215779534	4.043959472	7.532525364	6.299531131	7.358403185	11.60258216	7.958789212	9.013215071	7.118031693	9.21445552	5.753626802	3.484445846	7.757547538	9.969506991	6.946856244	10.43280914	6.091138793	6.801410627	12.32061802	14.73963658	9.050192863	12.25320739	4.896520374	7.002621313	10.4500127	6.140140803	7.346545563	11.14469033	11.07654676	7.995806375	6.716017601	9.047412246	11.15897134	7.53124271	7.424001682	5.233072356	7.04296102	8.32532457	5.110169184	7.799136758	7.093668085	6.635566874	8.277621124	7.98853364	7.117405609
chr16_87769148_87789374	6.233380252	7.765061985	8.734894018	6.914325059	9.271291342	4.02632254	7.084564605	5.180435989	8.713100197	7.28899868	10.03016914	9.464494648	5.597674928	7.672273502	5.608238705	4.263898916	4.623108874	3.351947843	7.714390561	6.112048001	4.653546837	7.404061023	5.359317497	5.182073611	13.62352628	3.021570537	3.91507369	8.163624667	7.214184678	6.042466419	8.848870511	7.091537567	12.04606261	6.128064834	5.399616063	5.726116055	13.47588057	5.699164286	7.386568152	4.94177207	5.749274057	5.036703259	8.540400163	8.700344953	7.28421166	8.755332754	6.26388457	5.121529191	6.57870469
chr16_8778823_8807912	5.28678234	5.440755757	5.54890256	6.983246176	4.990275194	5.098358963	5.847533509	5.23454632	6.975620346	5.836776942	6.096486628	3.471083904	6.31440599	7.368672474	5.440388965	4.251396362	6.422109677	4.446683349	7.031796778	5.133567313	3.55819251	5.300497289	7.249236979	6.362932183	7.55592913	5.610490535	4.971695701	5.831775862	9.125432723	4.779832791	5.959278039	5.717408913	3.734096765	6.12202655	4.321802717	5.786861892	3.758121988	3.027737476	7.154343253	3.375439398	5.797584571	4.396334515	6.391093349	5.748505755	4.363224286	4.930520903	4.578911463	4.98585244	5.339960516
chr16_8849813_8879251	7.785759633	12.19770083	12.91105052	13.64975615	14.55049838	16.85858061	17.33804455	11.96741191	13.91087265	17.67647522	10.61373615	6.986914921	10.42704985	10.86986601	18.76702348	11.95510067	23.09769799	17.06210557	14.0778659	13.35254038	6.995527028	11.13109034	15.48103457	16.9734799	11.48459708	9.936486102	9.430313265	10.77662353	15.84526312	10.23527925	10.32844153	16.9392384	10.40874435	10.49908973	8.086358609	8.781863281	6.504988969	7.015462523	10.29221886	9.703160922	9.397167517	9.885761913	19.05515621	11.44503668	8.729283998	11.35172941	7.37091769	10.1544345	10.45424868
chr16_88647266_88683396	8.975786528	8.829383906	9.127508475	10.40823359	11.60612017	5.203172214	10.99396222	7.429455464	15.31325991	13.00104766	13.44349863	9.546897237	8.913394156	8.486968288	9.953140619	5.311826532	10.67112024	14.32507828	11.49854375	12.87686077	9.204846845	10.82668354	12.61812397	9.002692875	20.12137307	11.42065985	5.189969022	11.38752044	12.55318565	8.195077447	15.42573505	12.33649751	11.82115563	9.761277779	7.470209785	8.329246972	13.18323598	6.758065222	9.785902221	7.44911816	11.16798088	4.205164847	9.643286915	13.76677713	10.64777422	11.4318807	8.838291588	11.3642316	14.75567553
chr16_88775220_88795220	4.610147369	10.64263146	9.177703331	12.10507817	9.644106248	4.151403067	9.939680099	5.722489177	11.74328205	10.50440994	11.86828064	10.09539238	8.384016507	9.898978268	10.61881291	6.566805473	9.512684724	16.67305307	11.83447532	11.74657865	5.602789749	8.58116233	7.271103707	6.424028453	9.756593068	9.541885098	5.346282472	10.76181729	10.18065898	9.074814126	13.80193735	12.5335699	9.308776443	11.76741736	7.064934732	10.78480664	9.727806525	5.277771064	9.274075077	6.160995812	10.12381934	4.67691575	5.493323296	10.20538087	9.588604661	8.958411466	8.674406646	10.09302631	14.96731278
chr16_9345588_9375540	1.266387876	2.258591404	2.077937113	1.657983439	0.738412039	1.534065659	1.484071415	1.289196077	1.059081789	3.121366452	2.587756354	1.735159876	4.58049973	3.681933583	2.547179937	1.661976813	5.578585443	1.877234679	3.222644294	0.970446515	2.534102034	3.187479542	1.531233223	3.015687166	2.423780322	1.028636503	3.327934858	2.396053043	4.128606264	1.889783514	2.735745101	2.539964504	0.552193828	4.199270573	0.712912662	0.524705627	1.556990987	1.126024148	5.509098661	0.738885501	3.92061384	0.790633418	2.845379734	1.019310451	1.83621662	1.784080686	1.998372023	1.631384471	2.179722685
chr17_10706430_10740023	6.126100547	3.475788474	3.385108969	1.947684483	3.3088022	3.374611802	3.804514894	2.819535684	2.664676512	3.350603843	3.461478664	2.189235913	3.402664781	3.26734671	3.598988355	3.061547912	2.301925221	3.019050255	3.336957303	6.863264716	1.418265006	3.258496644	2.464652854	3.1600745	4.410421071	1.461790423	2.326748252	2.556012203	5.846393279	2.013841041	4.16880647	3.054764823	2.67917716	3.964368886	1.404298539	3.187701319	2.133079358	1.57635359	5.503168786	1.19473619	4.786110787	0.956762021	1.544987542	1.844877567	2.68597192	3.402630816	3.622354955	2.009969574	3.508170497
chr17_1446149_1473162	9.022271915	12.43653485	9.595435079	5.956834047	11.24128515	11.4465805	13.39574476	8.693696019	11.12827203	12.15377197	9.23089838	5.970140148	6.970856604	8.597723974	11.49231833	6.6902349	12.17872192	13.53230227	11.32870291	17.49011503	11.2830661	10.4784806	9.800295935	7.926385066	10.72990956	11.57998748	6.394360384	11.57222374	9.204104647	8.671772272	12.12854911	11.03403628	11.44205434	8.826939692	10.30166151	13.42685987	6.219903882	6.078227281	7.681741911	8.631333029	11.49372443	4.893706017	10.58772167	10.45826335	10.94313877	7.562088413	11.74031598	9.611550926	12.03089877
chr17_1717574_1781719	6.357704477	10.63562826	7.624711168	8.286114269	9.702159615	6.589114129	11.51865797	5.347139367	7.689097909	15.94746119	8.238895057	5.645396682	6.503250891	6.709735176	8.725404589	4.691765268	6.077994747	26.98186755	9.829834438	12.39299547	9.190638804	8.352070736	15.34316233	12.16238547	8.509385598	7.086115395	5.529364268	7.200296219	6.949875475	7.112514057	9.216748386	12.92895838	5.996926185	7.984093649	12.81993603	10.59929196	7.194344071	6.415566598	7.986393215	11.4479622	10.2550606	4.730732623	6.162971187	5.954918113	11.24598793	6.170333201	13.28844936	6.599331356	9.90701545
chr17_17567465_17588631	4.398444689	6.074063787	6.872924316	8.084456181	7.244901929	5.391789912	13.08236415	6.267529965	6.319556274	6.488968326	7.389764624	4.704496387	6.587725114	4.838094015	4.82137686	3.657015857	6.431172023	6.57141421	8.468079431	9.391786996	2.915014073	5.727266053	4.361528342	4.2783477	6.493640185	10.8802563	6.147348204	8.106201176	5.001528737	4.201871696	7.147374765	8.296486845	3.783315083	7.864357247	2.873475059	3.432267284	4.057692783	4.828220818	7.881451324	3.815318114	7.524442467	2.290028342	6.189813873	4.573612359	4.35311829	5.916711179	4.882911878	4.132847825	6.161844153
chr17_17788384_17826395	17.47108208	14.67061343	10.33524375	8.956043385	12.2285116	10.60244329	15.73710726	8.862596829	10.71442454	9.506127285	11.5890965	6.910837833	9.215383728	7.756445932	10.18743558	11.26526581	11.14118759	10.37776004	15.74075055	13.11990548	7.158992446	8.367693261	11.24333392	8.940821123	12.19629547	11.87796475	16.85638714	9.580001813	9.627492304	6.680650708	10.16404627	9.439815036	12.88310492	10.48136096	7.925194638	10.62917964	7.197177089	13.73890946	9.124778197	11.16493982	10.25463962	8.88777716	9.850538066	7.610591509	9.176277371	8.243293072	12.38113266	6.544911366	9.299485978
chr17_18095447_18133113	3.149081752	3.57880398	3.159102759	2.48996519	3.573815243	4.334836351	6.131185719	2.252092059	3.405562894	2.828953934	4.4173087	5.842340566	4.919686618	3.619643563	2.83734248	4.3419708	2.464036962	2.456037576	7.934962363	3.794702785	1.973761724	4.627839116	2.552184737	1.456212888	5.30695294	2.769456575	4.653173186	3.506793382	4.482413094	2.55655352	5.107911723	2.86207871	2.807598259	6.747742107	1.871019398	3.009806676	2.53574459	3.035141567	6.916283468	2.078643841	5.700474662	1.029074484	3.555859333	2.64081485	2.734844292	3.754121039	4.147374631	1.687720235	4.717677119
chr17_18353346_18373563	4.746001355	8.422356998	5.433640248	6.019520995	7.637680375	7.478373985	7.753386446	6.311399043	6.359172983	13.62874414	5.978719833	5.925407761	4.133638695	3.725730208	8.30129784	7.990973556	6.452564672	12.28547673	7.436375687	5.864943302	8.48816906	4.154851338	18.27249419	13.68359338	5.781180098	6.092571127	4.884939914	6.969205567	4.423126162	4.151074142	6.801071178	13.27413931	5.497592041	6.245956832	4.97336283	5.997406199	3.328004243	6.750652225	6.173824439	4.524321807	6.067560082	3.701930355	4.781769864	4.497929967	6.018845379	5.582772834	6.62714615	5.061399674	6.593261843
chr17_18993780_19014764	0.909852176	3.482768978	1.713935779	2.28507709	8.887308205	9.407555413	9.303798711	5.675937422	6.282560688	2.556934772	7.104087201	10.70442857	4.718331157	6.853481872	5.945671062	5.534246915	7.823068582	3.001135977	9.530408173	18.46788872	5.456827126	5.412638393	4.361667578	2.166071881	7.293520195	6.57252152	5.522484461	9.929687735	9.288700752	1.79497382	7.877761556	9.003452033	4.677770828	5.950221438	6.268492187	3.479540016	5.091298841	10.61999986	7.821411529	5.677276625	6.754372539	8.465890123	3.607900111	4.570862462	3.895169361	5.333224524	7.430580269	5.448706435	6.683671
chr17_19319082_19354574	6.164081276	9.3511851	6.925074703	8.943657646	4.241663926	4.720086893	7.480540586	2.878128627	3.517351633	3.977675232	5.475653465	7.616717635	7.362166211	5.425514076	5.324725511	6.830954226	2.551799287	3.422268918	7.341985631	5.957849342	4.852596538	5.478927304	3.69555799	3.202349931	5.206966555	7.432681821	6.976433765	3.099061253	16.47859152	4.981072313	5.377949303	5.176505212	3.767400115	8.648630614	3.032389368	14.16606943	4.846090237	6.566319999	6.488105135	5.252010383	5.542719605	6.427683729	3.896606228	4.963487946	2.810438661	3.792579091	3.637898605	3.297540287	4.629283254
chr17_19523462_19543880	3.894026936	4.087558267	3.122990917	2.456180574	5.121934132	4.391691083	4.251556693	6.356981415	3.001587206	12.66066924	3.135365845	3.52863017	2.493019728	4.334937568	2.424921153	4.603027217	3.342025891	15.54342277	4.690320276	1.65887452	1.653959043	3.170977211	28.29594566	22.40908746	3.921040532	8.353084302	3.959449649	9.307296654	8.38045438	2.112372558	4.002749265	15.93151067	1.442124954	4.738431179	1.617277778	2.784483522	2.205292857	2.685046905	4.534165425	1.880437859	4.886045611	2.04721878	2.024314005	2.47757096	4.750500957	4.149031047	5.392650094	2.604246738	3.601108681
chr17_19638136_19666488	8.154176064	9.452492311	9.328131229	8.478661852	6.872293884	6.95371035	7.303835533	4.121517849	5.728685145	10.97595133	6.227676535	5.763342677	5.357906065	8.166691509	8.554334758	8.709758353	7.887174034	14.10753678	9.509995206	10.79577374	12.67925493	5.444627097	11.75762786	9.91378212	8.508598148	12.06365342	10.00858166	5.87327189	16.62201111	5.743378269	6.717877765	9.660499295	7.170341443	7.09088256	4.708349738	7.957032772	5.297511616	10.12052222	6.489175627	6.347182818	7.936843438	5.693777994	9.441897092	7.892414208	8.535992649	7.42961628	10.19006405	7.838566386	7.703831578
chr17_2293383_2325378	5.799549642	7.315840705	6.290373805	6.386100772	8.215412577	8.186847219	9.392761649	6.141495933	6.772035963	6.059597081	7.011729214	4.416374773	4.192575548	4.381660493	6.260549785	3.737013532	5.713370708	5.131549848	6.26122824	6.939072866	5.194651296	5.384161365	4.625224361	5.410516224	5.384942044	5.899394579	3.914825441	7.559131045	5.205695857	4.818272811	6.394310599	5.693041576	6.853427829	6.010858731	11.27482452	8.501528628	4.526764651	5.41445582	6.352266904	6.617554353	5.251815651	4.896680948	3.669047626	4.422791325	4.687466876	4.520961383	5.489357815	4.454191668	5.839652961
chr17_28349187_28384301	8.987853581	10.12315187	11.01809258	11.2440626	8.590254598	8.403139539	10.27784844	8.890636536	9.226469177	6.605587604	7.069575187	6.46484988	8.739361081	7.494068536	7.972946533	9.456295218	7.257529803	5.620167421	8.826512066	6.552438034	4.737794274	6.832517489	7.779028883	6.103524327	5.4742356	8.571105239	8.537852842	9.002339493	7.638956056	7.061786403	8.291468174	7.185086176	3.926471774	8.606579211	3.306894392	9.770194306	6.133363354	5.12994989	6.796924554	8.257753362	7.387268901	3.955480306	4.435814429	7.430628694	5.676088218	6.031410299	7.381701517	5.829209122	7.188560777
chr17_29033141_29061956	13.23460709	10.52287317	10.24018374	9.475449361	7.05150739	6.272449227	5.663366535	3.250732687	2.583001041	4.077346648	4.787889065	4.963421161	2.956095714	3.656040494	2.514790187	9.826286814	2.243306462	2.050159786	4.729319117	2.544364636	1.695078654	4.450858297	4.357921044	1.678803919	3.431644161	2.457246198	4.078909252	4.007625802	4.488144662	9.315130527	4.041472437	2.852270755	1.661347898	10.66861921	2.523403659	25.69188128	3.657921276	4.58960873	5.613284166	2.800057483	4.469311072	2.913556086	2.524256814	3.04905465	3.02727813	4.491872578	3.24720963	1.865916513	3.939713427
chr17_35955471_36011621	0.693365915	2.04719994	1.231819792	1.129048122	1.765459377	2.103045117	1.686515767	1.923717006	1.920187636	3.964892063	2.876612709	3.386321578	2.87347415	4.690741381	1.481376311	1.31297702	1.38547375	3.161253267	3.716653208	2.309625783	1.06018001	3.174012319	3.930849047	2.416339945	2.461099092	1.788176791	3.050981685	1.581787542	4.980520009	1.423570134	3.23132943	3.91656315	1.152710226	3.667124641	0.85100564	0.619030166	2.514811759	2.190887049	4.738525081	1.313263828	3.791966205	1.748016577	2.153215979	2.003556359	1.497630847	2.40229057	2.427028927	0.856367097	2.973065482
chr17_36078293_36100169	0.761059835	6.59170149	4.824303402	3.966790315	4.176785883	2.408051477	2.247837665	2.649720939	5.759990578	7.324601531	3.639485217	3.360742063	4.188373544	3.731043785	2.980465225	2.943038544	2.490185877	1.63253087	5.017754326	1.082720049	1.901506979	4.58163363	0.876620182	1.900600596	2.849478235	2.208616425	2.78222453	3.786271047	4.141036621	3.452316456	5.528735638	3.242272958	1.281553754	3.99914225	1.070404147	1.205145583	3.703467933	2.047666386	5.29228957	1.362197257	5.131286263	1.113250107	1.29770217	4.252979443	4.750883661	4.444849913	3.424713024	1.251308546	5.76663465
chr17_36565325_36601915	3.700614317	5.203416121	4.924490106	5.584527224	4.381728686	4.313220604	4.903553558	5.959354801	4.663917772	5.090821294	5.435870092	4.937744135	5.476784949	5.962397622	3.732524753	5.902862708	3.726832201	3.454772991	6.53690324	5.580339082	4.939952102	5.545737704	5.554928357	5.83784178	4.441335506	9.990243161	5.953732562	5.182499674	6.344159126	3.431199194	4.556171087	4.960641682	4.142707103	5.572898717	2.775057355	5.290797675	5.501643109	5.093286239	4.845742394	5.284843999	4.209220646	6.03673995	2.873227504	5.425086114	3.774475073	4.048715539	5.176220922	3.6746712	4.629485147
chr17_37008951_37044668	0.80482983	2.595162511	1.812022999	1.466270383	1.472556733	1.789357324	1.569588495	4.338530527	2.030120185	1.574626052	2.337923288	2.072351152	3.364304263	2.142253707	1.597444877	1.354733308	1.237821177	1.316771021	2.693611794	1.446778056	0.536229986	2.751775679	2.519869419	1.47803045	2.088908001	1.644277323	2.662740103	2.211422275	3.007468312	1.567889668	2.499187752	1.764481994	2.367838626	3.908232683	0.719685906	1.627265991	2.015126438	1.592089017	3.916821078	1.876019307	2.611024789	1.510264489	0.990177653	2.440801963	0.90278469	1.59693341	1.553141247	0.864100702	2.283619479
chr17_3791188_3823250	1.630879089	3.792120743	2.791272973	3.439270377	4.6849394	4.199071603	4.327650743	3.816568198	5.213099305	7.071978992	4.445958712	3.076108219	3.529086283	2.982935443	2.331454022	3.135729134	2.356394128	2.839474021	5.481093809	3.36986872	1.988837236	3.956739218	4.899490499	4.789132082	5.125332593	2.629969778	2.70814431	4.356945449	3.658137856	2.23691445	5.560148918	9.140234243	3.135848084	4.794697117	1.419460224	2.178355303	3.132834672	3.043149706	5.838460434	1.617415508	4.609664585	2.438103733	3.045815705	2.33625769	2.705745487	4.588068336	2.523103028	2.199680645	5.656128101
chr17_38595842_38615952	4.477775669	8.158862192	8.004451313	3.890983249	18.0912767	19.09617315	13.17032193	16.30089536	7.859629785	5.247360503	5.65521418	6.447358303	10.62795289	12.35410849	3.745343808	5.803502135	7.76106439	1.630580617	11.50803	5.453929881	3.698261249	5.741018853	6.781406037	3.389942849	4.201157492	16.49318073	16.65211316	10.56025485	10.28485623	2.935903422	5.228476415	5.30812536	3.013338705	7.171652769	2.173278461	6.258719361	4.4941311	3.459546001	5.53867128	5.078355327	5.277803691	5.180254045	6.227727563	7.13423889	3.408274725	6.03142995	5.502615304	3.91385765	4.749149161
chr17_40333136_40370655	12.23563527	14.8362696	20.91776787	17.54898009	10.74868496	8.594264652	14.4131802	6.380495409	8.771501814	16.51016972	10.07479765	8.904619388	20.61277394	16.35141107	13.81873849	14.80754582	10.36221726	25.08723747	13.09577423	19.3545051	13.92467509	13.50787626	19.20484107	12.86961079	10.46721718	20.65246614	22.4277924	7.248140949	15.59242189	10.45609674	12.70831169	17.01033256	11.28689747	13.12562645	7.152889995	14.80646917	10.88137634	7.377495291	9.740672419	14.20539727	13.17197551	7.739593226	8.963596563	13.39667771	13.79312051	10.61488503	16.88731914	10.33220749	12.97089773
chr17_40429917_40453450	3.275499629	5.921134969	6.099120471	3.428424096	6.150638231	4.646769045	10.11276851	2.966314468	4.548126923	13.86590863	6.423975298	5.523314024	13.87474835	10.53235847	9.482701282	11.20545195	7.178162283	17.75776765	8.5325938	14.14069633	11.60701566	9.260032896	17.1963622	15.4857345	4.7321574	14.29501935	19.32185697	3.545546112	11.01242083	2.876498882	8.269815643	21.05695311	5.870546324	6.586978933	4.802764176	3.627435505	7.820810554	5.449310085	8.020694906	7.991101339	8.478269671	6.006567037	4.207556213	10.82622545	6.123456693	6.768676627	12.01193057	7.924872153	7.293235117
chr17_41678885_41699903	22.67570295	28.88044465	24.87107792	23.73504289	21.01990032	16.35961838	20.92963699	21.13158361	20.96233814	27.8340002	19.02126137	15.43027277	22.85791085	22.18959866	21.13802965	14.48553788	21.01096087	28.30413976	14.89418494	23.91430125	21.19246935	20.88799705	26.71142124	23.90680984	13.40623844	25.48077342	32.04983263	20.98581607	20.07349181	24.2124612	19.81881563	25.08723913	13.2900499	14.60987549	14.77303059	30.65652926	25.66399043	19.3218315	15.01212368	33.50159689	15.16186178	19.9610159	11.13674382	27.98549267	20.71779895	15.02838727	20.43975965	15.89278486	19.10926054
chr17_42258587_42286707	4.630051247	7.911117373	6.600395835	7.096279427	6.919375697	4.343412785	5.920462957	4.888604147	8.152444288	9.316195982	5.998028869	4.738207516	4.786463915	8.043080978	6.102839305	6.679626292	3.387497263	4.961225403	6.507632628	6.285653442	3.528366657	5.577762204	5.939524391	8.622713755	6.405323514	10.09589052	12.72632378	5.885527025	6.699346441	4.515339899	7.130153496	7.164217132	5.769457791	6.521566331	2.476167027	8.46163591	6.352821594	3.805437352	7.062419189	5.295042847	6.642161417	3.948266331	2.172757519	6.099064392	4.560236211	6.251124688	4.692158557	3.887485939	7.757484075
chr17_42523532_42564841	13.49611987	18.39464124	13.51331506	15.31537592	15.75384293	13.70449712	15.78723409	14.68710766	14.63736249	15.40638059	11.8714722	10.47048086	7.657407007	15.78157835	10.92899938	11.84059944	9.094532182	11.44534349	12.8390211	19.37985893	12.68194902	14.49951092	19.2836355	12.19763798	10.39028515	19.38260054	22.4694346	16.74993303	15.91341936	8.647718374	12.64494463	15.18291253	12.36907433	9.460940797	6.674554801	14.56060059	16.58605471	10.10201696	8.965801087	15.55240951	10.53803538	10.35891242	8.47987954	17.27442999	13.03182962	11.51942848	13.82833356	8.710311608	13.44865913
chr17_42844078_42878750	1.890959013	2.893214016	2.313866704	2.668769097	3.754104273	3.951754894	3.823408233	3.990466445	2.933593324	3.823369333	3.262138519	3.515674214	4.357136925	4.729061003	2.073240821	2.314831994	2.603368756	6.026485002	5.26826596	4.675847468	1.547581146	4.07232496	7.780429681	2.216324436	3.446107065	4.665518008	4.104005878	4.050731778	4.681289247	2.100876712	4.248859865	4.447546955	2.454002455	5.414280628	1.457663948	2.79162166	3.556344324	2.390351632	5.263392356	2.722918421	4.739089988	1.813019678	1.981380641	3.682477737	3.126690017	2.968640065	3.931325408	1.992270977	3.716840999
chr17_42881435_42910812	1.537834063	2.880284084	1.598231026	2.352363178	5.88574554	4.459382081	2.858058268	4.982576932	3.465894075	3.320065027	2.899420247	2.500871038	2.986089019	5.184562607	1.863745002	2.550492684	6.65400081	7.659256565	4.058454708	4.379392583	1.040614609	3.111173656	7.784019572	4.016451051	3.899509445	3.566293384	3.295742752	5.534657448	4.341598976	1.925012523	4.110281629	5.788735981	1.647596009	4.643416072	0.936640533	1.813511104	2.419319154	2.000742138	4.432566422	1.606013411	4.146624628	0.74899412	1.918715764	2.759079424	2.792979778	2.286454336	4.488585548	1.573205112	2.997298047
chr17_43377417_43399226	13.15933827	13.53647695	10.7406263	11.19791995	12.32946571	9.094368979	11.41463206	8.696939834	9.062697612	12.36432024	10.958736	8.111842049	6.170126212	11.15985341	12.98579821	13.19291606	8.724981942	9.599123263	9.250937588	12.04932289	9.443721763	10.49994072	13.95148497	12.88758013	7.389099442	16.97030753	18.77018285	9.709187912	10.63754458	6.439155008	10.40754946	12.61286584	8.482072804	8.088607203	8.794571511	13.44689373	15.92737097	10.16012667	8.85193568	16.05923523	9.266564887	12.06645067	5.216668812	13.03881592	10.35318016	8.21414092	10.90238061	6.247802176	10.93665454
chr17_43434707_43455507	1.6414271	2.825267595	2.025399584	1.307156133	6.830484198	5.677700456	2.769109119	6.001333591	2.491400381	3.574977519	4.438974871	4.251804349	2.422703249	3.310973057	3.565017091	5.955672327	2.414919014	1.145180037	3.163718117	2.111106863	4.472226903	2.909115172	3.911534785	4.096081545	2.195458476	9.876584653	8.499019218	5.59011768	4.151413721	1.315354544	2.776229397	5.186072094	1.366309893	4.284470228	4.030271845	3.803485736	8.967664533	8.566293945	4.827246767	9.445371042	4.195480275	6.807744382	1.382255541	1.890319677	2.294608249	2.908306224	5.46031064	1.998801899	2.674715393
chr17_43463585_43494140	6.505877965	7.019132389	6.146146883	5.712613094	6.951682603	6.461466629	6.72015873	6.451156088	5.491022953	7.718984477	7.245035598	7.638358383	4.514762505	7.336533046	7.335178581	5.650845678	7.372522308	4.726903631	5.914519808	5.333187692	5.87584994	7.537795086	8.335605953	8.000835886	4.486292207	11.96444553	8.8932583	6.580788547	7.686296553	4.765591582	5.963901567	8.4321884	3.904391799	6.220538888	6.298139091	9.330306772	13.41127807	8.851779478	8.05857979	12.3449402	6.312957613	9.054133899	3.725421702	8.92386599	5.629495934	5.492166845	8.014010569	4.424223917	6.151379889
chr17_43764768_43790435	5.229747977	12.34278945	8.563547582	8.392053608	8.018807026	6.026262115	9.2181622	5.889827261	5.34041601	12.91309062	7.499713144	6.918563608	5.900286284	8.73096191	8.379138761	8.160934674	7.614873846	8.965708895	7.648243517	14.09533424	7.722282548	8.049588503	8.705311912	8.917645535	5.888424049	8.258550054	10.62662058	5.679636695	8.844992343	7.843179419	7.508620381	11.03559608	6.073499243	6.958681255	4.522381025	9.668625642	12.36837017	7.7119179	7.872635491	8.452480852	7.890203266	7.372574367	4.466483671	8.614149789	7.63666991	6.636913265	8.037676052	5.994983718	8.41676372
chr17_43994469_44016048	5.958595622	10.2887761	8.942173015	8.06141057	14.0343911	14.40635927	16.71095734	13.88859031	10.78708188	9.078420872	10.30692343	8.936550868	7.900157197	10.21999189	10.96611285	11.60888846	5.296824652	10.79373707	11.40096615	12.84002105	12.3964686	12.53294072	12.75095813	16.78210113	9.617839088	18.72961398	21.29982016	14.2821155	12.20769622	9.486410668	11.1750077	10.22396598	8.723108806	8.889335453	7.180395813	11.36432278	14.8604816	8.372199677	10.41389346	12.36321073	11.78651249	11.33536372	9.830107358	13.51808168	10.25484395	8.912029373	12.36134059	9.34613404	10.65552967
chr17_45122515_45146201	21.83546162	19.86079242	18.99801577	22.34682678	17.00190956	15.93550574	20.53118926	13.99201485	15.74449865	24.89227474	16.44276178	16.42230367	9.293407026	22.94520029	18.7868341	20.69066734	18.65988184	19.92605821	16.83942937	31.73573701	16.01415593	16.54232706	22.49878291	21.67385701	12.13532383	27.52585392	35.8313275	14.78389666	23.58187204	18.10871481	16.51077076	21.65341553	15.28064342	13.34220192	11.90731315	24.77396616	23.47043093	14.85638996	13.4218196	21.9741944	13.9801824	17.30246167	9.251983264	19.93528352	14.37278616	15.57276133	14.4468186	14.33259125	17.12706067
chr17_4629164_4652294	0.688369706	3.07489845	1.896166017	2.161508992	2.632318034	2.299039414	4.244382504	1.471023501	1.789524878	3.291613686	4.000311903	2.386409625	3.001652004	2.960959799	2.309134681	2.082037263	1.619567947	1.6666077	4.238244119	2.593482632	0.997968201	3.304062725	2.223911511	1.265442713	5.165852369	1.34688358	2.457417291	1.712617381	4.778942891	1.702153164	3.568555486	3.391541676	1.32954042	4.121889549	2.798176764	1.317391987	1.899003206	2.616770856	4.580846353	3.028797404	3.277791603	1.184892813	4.260342207	1.557437746	2.03616415	3.203605702	2.011513595	1.46920559	3.520227468
chr17_46968481_46989253	2.714040353	2.685103025	3.206455473	4.252481215	5.151314927	4.954681545	4.246071455	7.945138399	3.368351806	1.92668215	3.103649381	3.451731118	2.831438707	4.237930534	2.534910257	3.691693998	1.959252684	1.377044622	4.81831792	1.513783963	0.972975083	3.771486243	1.775606169	1.351534385	2.877304179	2.267827978	3.707714615	3.814973477	4.488016594	2.095736502	3.891876211	2.707151563	1.309060655	5.962564042	1.124932881	1.851433468	3.204648356	2.012568368	5.662976515	1.63193948	4.121261946	1.426681208	4.61725515	2.92334566	1.490485053	2.642160996	2.439353478	1.577609402	3.233282935
chr17_4707436_4746380	8.164918042	14.96264896	10.98211429	11.49973567	14.57557682	11.1609894	15.16337071	9.358344999	12.00890466	21.75360856	11.12856338	6.709454681	6.873736916	10.53611435	12.52558173	9.181644324	13.75175324	12.06588361	11.25755548	20.80490531	14.4430992	10.86578609	13.05192643	12.16445471	11.7681211	9.68150888	7.100041485	12.12188148	11.08291775	10.25399324	13.2186592	14.29741539	8.964913163	9.482436115	8.988659718	14.51733316	7.732327485	7.388927971	10.48974431	10.31635701	14.25670812	5.676971683	10.69738704	9.627972723	15.9105281	11.2884434	13.14305523	14.14851643	14.49119025
chr17_47313290_47336339	6.913883533	5.770847821	6.206732559	3.021924492	6.919938762	6.339793621	8.079616392	6.211895677	6.226954976	7.562088418	6.273501725	4.708453164	3.8120628	7.653548548	6.256652275	7.074880203	2.517112763	5.502815554	5.230920217	7.860996474	6.288529394	4.865070636	8.493840789	3.270949907	4.444640498	12.46499063	10.423597	7.179704844	8.352701444	3.368571158	7.415135934	3.827452623	6.732329544	4.309355962	3.800475214	1.240234029	7.828973229	3.813511441	7.797733167	6.466008936	5.058402796	3.238926997	3.503854772	6.194695557	5.482515778	5.417028951	9.173830862	4.550555241	6.77984629
chr17_4776364_4807684	9.276519576	12.21567571	10.07478876	9.133679359	9.850691345	8.941654108	13.90982071	5.907520957	7.857205379	12.67226911	9.243879005	5.654150898	5.323280816	7.088277624	8.040243953	6.091529035	9.36778059	9.466866733	8.775941074	16.59730455	9.707016651	6.600985907	10.15036417	7.012299355	6.897661813	6.78844818	5.035243969	8.397369416	8.145487825	6.818933681	9.312247001	10.94187298	6.900864718	8.217357384	5.728605445	10.70840851	6.090479757	5.942778675	8.324361489	7.27467836	8.835696196	4.792053167	4.78425122	7.186048012	8.831077154	8.379020279	8.604234125	7.716529836	9.746288256
chr17_50440725_50494029	4.419570115	5.532416275	4.168768997	4.974710191	5.90442622	6.574513795	6.390417417	5.111153545	5.349921247	6.175721375	6.14593932	5.611567873	5.472070355	9.911507878	5.217148384	9.326747021	4.401874813	3.539941726	9.753435544	11.80507444	8.610197892	8.848733493	8.433729498	6.895565255	6.410775826	10.6584974	17.98678275	5.619620078	10.89218266	4.561573773	6.82393434	7.053939516	5.943174592	6.427126688	3.833420273	4.576223507	6.802004985	3.88146271	7.050493014	8.475547395	7.68912662	3.842268237	7.900397949	12.0114861	7.634476927	8.193187351	8.665784937	6.725537144	8.767979722
chr17_50498328_50533720	3.455014603	4.378156914	3.051749062	3.017229616	4.392962595	4.507949988	6.272948781	3.388524378	3.638157708	3.795855397	7.376574267	7.369882915	4.705849403	8.030496742	3.968850521	7.872700822	4.260360172	1.711928389	9.047032742	10.40880029	5.863468996	7.56213881	3.113843119	2.57825637	5.051411816	9.791565685	12.45066121	3.467533104	9.045224419	2.948488439	4.960339024	4.984346786	3.560483018	5.753368261	3.344211549	2.982736538	9.783743163	4.52027451	7.232461083	6.920325877	5.733377348	5.84060004	5.168827634	7.112931687	4.891516537	7.049745254	7.231007693	4.116008735	5.959610216
chr17_50756913_50778650	2.078634345	4.206732069	2.928468677	2.91258417	5.060573183	5.54533626	4.504894607	6.566135304	5.693730449	4.294450212	4.31593186	3.611971987	3.775175483	9.806417196	2.634906885	4.108112813	3.632331494	2.953216952	5.817206543	9.93548083	4.131287434	3.649122444	3.038108504	3.066387269	3.984631706	4.708046375	7.952596594	8.147202981	10.65494235	3.149068058	4.427702613	5.260213168	2.550094777	4.401648207	2.120330779	2.994751626	5.900693574	3.089404281	4.863991401	3.149866536	5.08523182	3.391291101	3.632026437	4.81177991	3.450630869	4.600404941	6.095640309	1.583237627	4.2683411
chr17_51143559_51164337	10.74187377	13.66982348	12.23710678	14.62601638	12.10505543	15.87514485	12.36413497	23.41575272	13.77368724	14.26150424	11.92866156	11.0721578	6.300852337	12.56520132	14.26875073	14.96387504	11.92494573	10.9301141	10.91594594	14.51341198	9.085449697	11.81357182	12.81757121	11.80754788	10.13500236	18.86458049	14.42154392	22.91544607	14.37248276	13.15922914	10.95859129	13.57415926	7.76604657	9.89561021	13.34878953	12.00773004	19.835867	11.20504054	10.68327411	18.67627923	10.50752395	15.54051986	10.09960787	20.87251806	9.679713562	9.712404609	13.82844937	9.32758353	12.32760568
chr17_51241748_51270546	10.25572782	11.31840795	10.85222345	10.98378393	9.195901945	9.202372778	9.611277018	10.80043081	10.48728748	10.29970883	7.917832503	5.307355606	6.271285485	9.560615395	10.54032619	8.666390186	8.111662202	9.311718399	7.439414535	8.777926955	4.738200429	7.050490556	6.713640969	10.84533607	5.995862072	12.06355139	9.065878377	10.41554938	9.786867297	10.77045892	9.118787495	9.473056215	5.040774037	7.388717529	8.769194037	12.25028994	11.03954854	6.329246892	7.648308252	12.32554313	6.619149302	8.382470018	5.16788792	9.921500495	6.173448906	7.159397356	8.291379791	6.341440199	9.408229669
chr17_5451363_5479092	4.009460561	5.814455171	4.887149889	5.607721	4.666189646	4.872436588	6.135673386	6.697632639	5.146835424	3.717760464	4.314448002	2.824866686	3.431548936	3.180233991	3.154949014	2.387655771	2.930627516	2.288287205	4.151685197	3.618808896	2.15936957	3.629258358	2.719296354	3.287913875	3.566320932	3.662552075	2.265932578	9.441037182	3.980178113	3.120153556	4.082872513	2.999400512	2.940833312	5.319933251	2.39562946	5.614545689	3.025106064	2.987066018	5.096434392	2.847509844	3.94760197	2.045226417	2.142004745	2.534330005	2.363243073	3.59992068	3.62120327	2.635811238	3.650442496
chr17_54889387_54911134	1.191599993	3.008334046	2.424755815	1.669347078	3.273723097	4.579810822	2.560154439	4.644856272	2.24087481	4.347047972	4.032643802	2.460058342	4.910858394	5.300471296	4.301559501	7.370287716	7.438112855	5.85731681	5.32900205	7.860089373	3.464614212	4.439992218	10.24410501	6.832350769	3.947909879	4.180105069	9.101197915	2.607432619	4.429145256	3.193181561	4.180128777	5.701437951	3.227251149	4.258649678	4.839553175	2.222400925	5.535890677	4.728500836	6.631649174	5.182582193	5.995357903	5.327984133	5.199790263	5.286410553	3.245416882	3.664371906	6.701660409	3.488049928	4.473661263
chr17_55741051_55761400	5.35645517	4.838830369	4.569945273	5.500475521	5.628634864	7.044564906	5.918869357	5.439722287	4.354287485	5.660331666	5.159022446	2.955393961	4.541846419	6.129249588	4.83279856	9.489872874	5.944792453	4.468453239	5.739160536	3.753398227	4.542118235	4.983854385	6.914031361	16.45945576	4.196331065	5.075063366	6.337685606	5.610209997	5.885263842	5.406999077	5.363333157	5.241946288	4.117113471	5.01401342	2.360881453	4.473668033	6.469796054	4.153396399	6.485581139	2.023172202	6.283457474	3.833368803	5.454629397	6.072194301	3.73361899	5.768844794	4.596885584	3.859728912	5.144623007
chr17_56823920_56844966	1.995604016	6.868948594	4.4739338	2.214150149	10.94681321	10.51631149	9.56203854	11.43493311	13.16123587	7.542308017	10.85729504	6.03091039	7.007496848	9.293206311	9.536713931	15.04677629	10.88277037	5.116730871	10.03005433	10.39012245	5.338455589	7.071478911	5.037659408	3.665317249	6.04662528	8.906899141	11.75974849	11.77225314	10.1948492	4.579413677	9.574506177	8.493248201	9.244094922	5.124395953	9.58521077	3.665015686	14.12562477	10.59113029	9.207638704	10.17140976	8.260490645	12.3581136	5.338770358	7.62970513	5.314121906	9.068147106	6.34329537	7.007665795	11.25936195
chr17_56894343_56924168	3.027564544	6.685312812	5.171136528	4.734158008	7.149920642	6.101591464	4.760720304	4.233750341	7.250367053	8.330290024	9.360872477	5.15607245	5.159750488	8.037879901	9.667981949	15.0365017	5.992053833	6.636409857	8.40860938	13.84879083	5.53798006	8.06676628	5.211708459	16.32333572	6.416065825	7.864016136	9.777159276	4.473389797	11.5133006	5.617920017	7.316464705	6.20304663	7.132797718	6.405387723	6.697112962	6.46115201	11.24759263	6.583150247	7.892705836	12.65597972	10.22915638	10.00216581	4.965381631	9.374107117	6.00271966	7.824137278	6.851737545	5.81102342	10.01860798
chr17_57513597_57534309	17.72025415	6.406845893	6.138995368	7.582922676	2.966326788	4.208310345	4.683236949	3.153282874	3.343480526	12.09220497	5.582095345	3.369330668	3.257142155	7.693522074	3.437077996	7.379173909	3.267750942	8.01552172	6.382573928	3.91960327	2.285988152	4.606953881	14.23956638	25.26149245	7.19883186	15.33472655	6.376422413	2.551304766	4.291432903	9.301043954	5.397772114	7.703938743	3.075263964	8.9014344	4.484484865	13.04792005	7.633192306	3.302237782	6.91992898	8.49234881	5.056487442	3.064035396	7.83627603	6.379390546	2.323663971	5.269727196	3.865642636	6.467627922	5.685846753
chr17_58517144_58554368	8.023893895	12.68878468	10.31096389	9.825494096	9.370862844	12.73125415	8.473848826	9.068463045	7.900371212	7.562420476	7.015670847	4.860166368	11.41988353	7.615296265	6.197162864	11.32925214	6.199640368	5.893267796	11.30483137	6.021628678	7.537704931	7.395514271	5.839562972	11.91563276	5.326146025	6.271535893	8.935565635	8.054210923	7.748447536	8.27079029	8.088341046	7.728048144	5.495217151	8.001076167	6.037278578	15.24523433	7.865141497	7.010809952	8.666902276	7.696875828	7.489305875	5.089916883	6.37872151	8.360649906	7.557045	7.009081479	7.162635177	5.077225787	7.607855318
chr17_61581219_61601219	0.656797203	1.353041378	1.149688223	0.602012039	0.879431865	1.73727054	1.273183394	0.770853857	0.876703021	0.863465451	3.865050657	1.554026966	4.664885018	2.056790407	1.166637943	1.247811805	1.185724214	0.622408439	2.523686038	1.758737123	0.877254303	2.924975359	0.439462087	0.731771386	1.762152192	0.890826913	2.32071948	0.775732546	3.215083941	1.109339496	2.267770939	0.982136166	0.955217134	2.876325954	2.95183315	1.274357583	4.287811517	2.837844438	4.83541671	5.45210036	2.545014846	3.115416251	0.814876241	1.319740979	0.595923174	1.741834979	1.487490297	0.900612886	1.686911758
chr17_62055278_62075955	7.643456493	9.688819278	8.953829234	8.801300593	10.38079644	10.00654973	7.431639402	10.19363946	9.718281315	8.577496023	14.35414833	4.70277877	10.49459654	8.754548121	8.914822617	9.464241779	9.130402826	8.324357965	8.988794018	9.856758732	8.43848308	7.921624442	8.493576291	23.63713205	6.149170862	13.88197791	9.248045248	12.2676612	9.728556128	8.876766028	8.454663653	9.717233039	7.525261162	7.098010529	8.050309266	9.385733773	11.64039738	7.625275583	7.938471024	9.602977145	7.646822606	8.204165239	6.060506897	15.18569754	6.618794224	7.386377113	10.54321065	5.995549798	9.476460573
chr17_63590882_63621184	8.90741916	9.813429666	10.16871547	10.02389904	8.242120494	12.57144584	9.697984896	12.51678221	9.744236965	9.212501659	10.28201801	8.230678743	11.19266333	8.540032771	7.51533998	10.38304872	10.29569365	9.517945286	12.03835017	7.153400062	4.474771555	7.8319161	8.347026744	11.02241608	6.03273291	9.289034325	10.57435166	11.97741004	9.650378165	10.18484807	9.55627884	8.899551359	4.699315304	9.2505714	7.269096776	7.060276537	11.36672515	6.084120583	8.021334915	8.885679584	8.326654118	6.000582963	7.676082021	10.92083791	5.912269273	8.467622913	7.464205042	5.276371818	9.291447599
chr17_64120059_64166234	7.446575618	11.16403701	9.694573984	8.806727395	9.378458102	8.405705971	10.3716592	10.47789376	11.69569771	14.20137655	13.69826694	8.364734539	10.94206364	11.45431485	11.81801855	15.58537034	13.6090921	13.34101098	12.16216286	12.62996175	9.080060452	8.891958496	13.82202088	18.44224632	8.664375882	11.62244255	16.05812284	11.12415359	12.07331399	8.957815909	12.19944532	11.11230935	9.301596308	8.198814841	11.10866661	10.98519213	12.20595071	8.468062626	9.095793818	12.74247331	10.23849509	9.49701115	9.497979883	14.08029075	9.854145894	11.83632796	9.821107862	7.354522547	11.21320559
chr17_65127370_65147592	4.381835231	4.793810038	3.880363714	3.953062038	4.417969084	5.449261326	4.512376332	3.649607005	4.042859484	4.742683873	7.05139073	4.880990611	2.809726155	5.088334163	3.664889299	4.778841311	2.977299691	4.703643783	6.901461202	3.99104463	2.334576054	4.444616027	9.426804426	6.55664914	3.42883372	3.875289809	5.955559077	3.811217274	6.817020543	3.721556116	5.852998825	5.562617931	3.111848932	5.034790719	4.24003382	3.7822575	7.004094192	5.296932027	6.862284195	6.015042587	5.653484586	3.663904498	3.101848409	4.545703668	3.594062053	4.353854029	3.765484165	2.744763827	4.768877984
chr17_66210630_66239415	0.542343292	1.633874692	1.109503485	1.239623754	0.978323447	1.474881909	0.980645407	1.0258128	0.958663283	0.921901139	2.293588592	2.053710819	2.062593454	2.352394862	1.284197964	1.665635317	2.872958906	0.942955506	2.909267217	1.619790715	0.348411679	3.688013659	0.673355576	0.477051652	1.873107995	0.996078297	1.505632066	0.928603986	2.960012868	1.074374538	2.351426782	1.086473742	0.763917909	3.056522836	0.624353262	0.515486136	2.186344496	1.336139441	4.450307755	1.005681485	3.682542476	0.622250559	1.316988932	2.264716833	1.369643446	1.836595851	3.509541039	0.968651069	2.166126509
chr17_6685889_6723377	2.089094448	2.27655137	1.687955677	1.47521728	2.303880802	3.129599988	3.622897376	1.228275079	1.283778234	1.411032654	3.210835753	3.250693797	2.681619203	2.262919698	1.749382249	1.137956506	1.358344199	1.182501319	4.350332067	8.346628917	1.345499784	3.083788207	0.663348401	0.522794954	2.900005145	1.330959235	1.58490209	1.201294649	3.470668225	1.620745758	3.381711534	1.578477061	1.320923858	5.09399423	1.010292031	1.853680717	1.838947158	1.585525396	5.709130138	1.091823733	3.869622289	0.945757116	1.675471205	1.29107888	1.375705153	3.447490548	2.373617722	1.081198877	2.676314749
chr17_6739718_6771718	1.800779838	5.048955464	3.310473731	2.270457864	2.682865631	1.617930605	3.098455246	1.730570885	3.617174996	2.951830004	2.925267626	3.014706743	2.655414919	2.673473047	3.42561637	3.621610785	1.311357204	3.38713723	4.597801563	2.883823835	0.645967153	2.725895428	0.565840421	1.114840137	2.111724286	1.432311737	2.37662165	2.770247165	3.115379167	4.515946369	3.694319508	1.90531649	1.2294397	5.755677703	1.069876301	10.23191178	2.149622622	2.091842297	5.443671967	1.604780357	3.809524459	1.377141484	0.887480021	1.995683957	2.155556365	3.310690936	3.009787771	2.991152551	2.967405636
chr17_67707931_67747039	4.55492874	5.142210214	4.620617734	5.191011221	6.50348705	8.41009269	5.146420942	8.801450309	6.464683436	5.903389239	6.4169035	4.454340792	7.532688457	5.490360201	5.873508366	5.425053752	4.372938419	5.506117347	6.533138206	3.821068779	3.095211929	5.035255017	10.32387835	9.004530333	4.309547092	5.317027627	6.295900423	8.163929215	5.966246037	4.651678653	5.827930228	4.975087478	3.73344372	4.924153566	4.872484625	5.147146093	7.048413464	4.404504529	6.17046143	5.914426948	4.994637958	4.077839272	3.753487292	6.310459804	3.673914774	4.727535112	4.732523844	3.219064119	5.203217219
chr17_68025636_68046994	9.335320992	8.663450516	8.600319248	7.753478904	9.572858635	12.36988206	8.902927359	11.87447465	8.432830245	6.484417053	8.864937466	6.601199955	11.10393833	8.134307584	6.398525192	9.056254561	6.250423862	5.658257293	12.59715428	6.61778589	7.384722588	7.113488808	4.661847784	8.669471183	7.142869225	9.074665471	10.12451572	11.46890697	9.191101683	7.544278759	7.040020326	6.099553133	6.364127753	6.58847776	6.989208058	10.03718798	9.934993334	6.787099313	6.8994055	8.788908987	6.125092346	6.414807566	9.511444772	10.75645203	6.664887257	7.801143888	8.332122435	5.451794499	7.617962022
chr17_68249182_68269401	4.722223689	10.22389797	7.880583616	6.633405085	8.608423462	4.035025216	6.532877396	4.610147417	10.5775855	11.48970636	9.611319599	5.902985665	8.485175755	7.081625279	7.918450617	7.979743849	5.348024564	8.513927735	8.928313898	5.719845365	1.537415059	6.014929204	7.229839561	14.00602743	6.416762245	8.440168449	10.08666615	8.651826014	8.212241041	8.4630994	11.43445024	10.12172813	4.625534564	6.209563272	8.985699408	8.088882435	8.568881488	7.102563366	8.171216115	11.65017687	6.879963434	7.909606942	4.172182786	8.849585063	8.39350889	7.391388546	6.730284579	4.709263317	10.74954276
chr17_68590596_68611367	0.935010898	6.105312795	3.303201413	1.640903952	7.311984822	8.338433355	6.974931939	5.498696426	4.07745439	10.41320566	5.360943979	3.714958764	6.454703209	3.411190395	5.520478125	19.67484969	2.674591283	2.144093163	8.034084681	11.04598709	8.620253119	6.888366118	5.67704202	18.18087843	6.525779708	14.19977113	4.061786235	3.27646933	3.912956002	4.476710099	6.046596548	9.679731676	4.118505291	5.032235929	7.202895393	1.497942677	5.025020341	3.451383591	6.58277638	3.611922756	7.624445464	2.286446603	2.794581546	3.234846275	6.363843563	7.532360064	9.941964521	4.057094199	7.247466237
chr17_69131888_69160452	0.670645191	1.613881063	1.131312989	0.589700532	0.991424538	1.172534907	1.101449096	0.717689991	0.963910722	1.193702624	2.781068458	1.829904046	4.32736871	1.639632223	1.207894991	4.363409987	0.895368549	0.832488182	1.962196213	2.456498838	0.569024622	2.356602663	0.607612977	0.823994517	1.530876053	0.95664139	1.644097828	0.824281788	2.613118262	1.123134711	2.384737849	1.365996967	0.609254919	2.807841319	1.337585883	1.897422916	2.594598067	1.632006413	3.980472317	1.194971206	3.138065195	2.263085231	0.732736897	0.791333461	0.883834964	1.530932626	1.420608745	0.914007309	1.798669357
chr17_7026015_7054092	5.023563517	9.867569956	7.740432263	7.646047861	14.71207472	9.998455141	17.19846667	7.029357982	11.19391543	12.44893942	12.16997308	8.459871985	6.72650578	10.82370167	8.785062009	6.655027341	9.759019373	13.19287298	12.0713347	14.52682087	14.528088	11.79233484	12.91162906	7.539189352	7.522570514	13.90413939	6.531504272	10.88130606	10.55813549	6.461301661	12.78294186	13.2769289	8.685715147	7.164764651	8.918403982	12.64421552	8.989653265	9.527887582	8.853030457	12.34144298	10.1729065	10.80490991	7.646385942	7.832048712	10.83685336	13.57596521	13.38874296	8.127439227	12.69976585
chr17_7104240_7125700	1.105988649	3.973883209	2.472600387	2.557145517	2.43293105	2.333891426	3.803270453	1.159694087	1.902621397	5.872966519	3.251679179	2.370866097	2.869288977	3.652834905	3.195822169	2.931625643	2.78577366	1.836338183	5.356224951	1.389797071	0.655404225	4.091246597	0.963631651	1.393614235	2.462797821	1.426139766	1.4669524	1.834141426	3.146910416	2.548164687	3.771516677	4.46130559	1.327108039	4.989673855	1.035746754	2.396932323	2.131007262	1.615651645	4.93423503	1.367731464	4.006443349	0.596151512	1.903794525	1.335965912	2.990551379	5.196539786	2.499948231	1.315857647	3.851518073
chr17_7167046_7189564	3.532671758	5.847778128	5.082685038	5.728477907	4.104891239	4.487793201	11.28619383	2.256445845	2.56857239	5.546918882	4.074546966	3.105608358	3.466054704	5.216003677	2.692814896	2.971551916	3.887443497	2.276688534	6.345225503	3.875049704	4.693032988	5.145771704	3.848847536	3.822788983	3.207012181	4.842757389	2.544924256	3.397640265	5.361280753	3.995402982	4.902500774	5.863523206	2.504919616	6.04020417	2.582143614	6.10641873	3.546991084	1.927450481	5.688420601	3.052654325	5.676089943	1.361844401	3.423742412	2.996472415	4.545981593	6.337177695	6.231226665	3.038989042	4.466540584
chr17_72062333_72082333	1.20226396	1.564294194	1.116587184	1.110327893	0.967560585	1.763351519	1.09433283	0.698432154	0.802623396	1.071154777	2.931622387	2.46207773	3.633869215	1.985315975	1.475727847	0.875726779	4.12019248	1.019683986	2.90218315	0.75990439	0.179394012	3.023996782	0.613146287	0.797272065	2.113877721	1.112177723	2.238553272	0.482331431	3.871279047	1.42415501	2.721050055	1.186913778	0.657822495	3.977003828	0.764100884	1.112187053	2.344131231	1.36572943	5.078507568	0.873861047	3.825700655	0.939375977	0.861914946	0.940676386	0.739629234	1.555378747	1.874797154	0.869173511	2.12650242
chr17_73776675_73799246	1.678003691	3.000471299	1.875755915	0.801324336	2.272268819	4.319698034	3.814140571	2.588877882	1.834187293	1.447527175	4.028809411	3.632101543	5.105816603	4.567097613	5.667381703	3.149396378	2.782621269	1.279892633	5.407074298	9.766194685	0.459486852	3.561147719	1.332747252	0.655069343	2.491429223	1.439870079	2.854860669	1.353240778	6.143289228	2.084821653	3.820990151	2.42181142	5.170409174	4.256413719	1.331851257	1.132920365	3.422337132	2.485637178	6.088798253	1.440317465	4.396621783	2.498838886	5.175642929	2.047489114	1.921048898	2.737223727	2.556450913	2.167936791	2.821807184
chr17_75077727_75103356	2.005924154	6.258827733	3.591721591	3.444666296	14.38974382	18.63209313	11.31090308	11.46989173	7.606758132	13.64178393	10.64297805	8.584238379	8.10630383	12.44456528	8.141846071	7.443731782	6.244529319	10.25091438	23.03671238	22.21832297	19.6567343	18.24410395	9.560765552	7.237043957	8.483031898	17.74375091	17.71289355	7.585243751	19.73082872	3.396262434	9.757841545	11.33097829	6.945560089	6.113077865	10.26323417	3.478523407	13.19166485	5.277472345	7.465532791	13.89647062	13.99209359	8.580783636	12.96522614	20.09913579	13.28326848	8.305442015	22.51742545	12.01531499	12.37258946
chr17_75195659_75225801	4.530848086	6.330445473	4.779864274	5.67172262	6.300564638	8.747881547	5.652327849	5.585303265	4.830676039	6.207539963	6.659373567	6.27272994	6.761935449	5.162468479	4.965469593	3.416105454	4.044787531	4.470646121	8.623791535	6.474937166	3.870887523	7.639692258	4.712619498	6.312906058	5.446010546	8.799861266	7.169558344	6.687268537	8.115866833	4.318773693	4.886393396	4.433217662	4.478869214	5.478738558	5.126584469	5.055437134	9.018867705	4.986428017	5.560686537	6.873421446	5.027810754	4.484811282	5.609663787	6.226520118	4.433800345	4.801479804	4.725475568	3.78827665	5.616202789
chr17_75976137_76017441	7.883695187	8.082854005	7.309714254	8.364023897	11.14540511	12.36871905	10.77093185	11.99268119	7.511224147	7.590688727	12.50528713	9.634446254	9.035173726	11.31226719	7.76602301	5.577872688	8.734470363	8.589859691	13.3295347	15.10308338	7.403205487	11.07461436	10.7415835	7.520727091	6.88759301	13.24696703	10.26804664	11.40413971	15.67421566	8.172868198	8.36887575	8.918339588	6.659142102	7.504685869	11.76926401	7.174180524	15.80559873	9.558436461	8.683576241	11.28074965	8.756820145	12.0080312	9.841725443	10.05387692	7.044256042	7.67141494	7.89725782	6.457536101	9.272774305
chr17_7617139_7641309	12.55016201	10.49697676	9.001637145	10.54962959	10.44032366	8.64623504	12.52334507	3.108049542	5.383417912	7.578613969	5.96539979	3.636999607	3.516959302	5.195463667	4.379086374	4.740320449	6.507351744	5.432559407	6.757589619	7.485085784	5.756917385	5.065034717	6.938750387	10.59444254	7.179721308	5.100720889	2.908281342	5.2550775	5.556597938	5.686961297	6.722721761	7.859291847	5.392914864	7.076246531	4.14489529	10.07538281	3.517997642	4.250116863	6.124360946	4.591000395	6.820091717	2.942882293	4.925134494	3.798565545	6.434567359	7.619893974	7.729115313	5.303603451	7.027467567
chr17_76327316_76364929	4.449497236	5.654955254	5.393287649	4.735758532	7.30511175	8.771392425	5.008267117	10.32050581	4.873998824	4.380182	6.802486087	5.330786268	5.554611391	4.641811629	3.738852182	2.575685626	3.645674404	3.039282493	7.763292647	6.130875167	3.471230666	4.88656525	4.28060259	7.466039132	4.616549562	6.311885705	6.03236028	8.152986294	8.439893756	4.224056397	4.487309193	4.937192648	5.008604431	5.287731884	5.22769298	4.959546169	9.21464626	6.589236378	6.116307536	7.476342602	5.051541475	5.353625266	4.750596284	6.010236469	2.905547915	4.474136343	3.350586165	3.700266956	5.102622615
chr17_76530044_76567796	9.534914529	14.48771301	10.86119607	8.83786392	10.06215234	11.18648303	14.03706067	10.21380424	8.017417147	16.57029094	11.80333552	9.739962217	9.788317558	8.777514117	8.308428434	6.548150631	8.364059295	7.591304562	11.68177635	10.39374526	7.181762611	9.157455053	20.48018033	35.4128562	6.605736948	12.21404762	13.77316485	10.07644688	12.38053875	7.949867905	9.381211063	16.2190158	6.807763799	9.665162883	12.23717472	13.61943894	16.34002288	10.55372826	8.548448844	16.73735621	9.60476879	12.15075273	8.061308761	11.26566057	8.628950711	8.222881547	7.858140296	7.390693765	11.13828779
chr17_77378546_77407054	8.814208457	6.873674852	8.6281263	5.632431438	9.661455089	9.632021619	10.16857497	7.332157153	8.643370734	8.376350918	9.422743971	5.645947892	8.789630321	7.379784666	4.301694508	4.818365432	10.25854123	20.45326645	11.16005994	15.48909367	3.181753256	6.915072195	10.91205291	12.12576325	7.131077347	9.947174624	10.07230877	8.880313095	8.249677394	6.374061175	9.707910499	12.975828	3.82944167	10.84702853	4.659630031	9.755161867	7.384776579	4.332961513	7.867142051	4.741632109	7.882634163	3.299945009	7.520317114	6.260192603	7.913773779	7.261576575	7.935883662	5.026706778	9.968622987
chr17_78177021_78200711	6.378884944	11.10876516	8.121427992	6.846633756	11.86036147	13.46460303	8.443445833	12.09442209	9.559644065	16.64526338	12.94936808	10.0244869	10.09263608	13.42499749	8.112538302	5.848834168	11.89780511	11.17984431	18.7820553	19.71208598	14.6971813	12.9109025	20.51756337	22.89418363	9.863841558	15.64407238	18.52552888	11.00121483	17.09831122	8.634957477	11.76756948	16.60899437	14.84847149	7.388623306	13.83028206	5.625806665	14.63009297	10.99875545	8.990690222	20.82616498	11.24555262	12.82687239	13.65363723	17.32422009	15.25699526	11.3409814	17.42818813	8.865894158	13.24583442
chr17_79720943_79745541	5.593004264	6.225921976	5.729837596	5.088151932	4.488065146	5.739699465	6.150852067	4.540663542	6.682401876	7.4277833	7.627499748	6.458118734	7.560868415	8.82773121	4.075552109	4.142655429	5.287216932	3.813598464	11.76829793	7.540574309	6.476871148	7.494591112	5.710976352	4.291399352	7.138206344	3.507381263	7.072011486	4.59133675	9.990094888	4.448313759	7.052994331	5.966360807	4.453475246	6.415920939	4.006833885	6.244132909	7.415592409	3.997148194	7.561214483	4.468583216	5.815336973	2.841899762	10.85918809	6.486808947	5.986673051	7.262399971	5.500556361	3.428605518	7.473838789
chr17_80025872_80058370	6.188743171	7.801411546	7.705182096	9.633905666	4.414250528	4.558429784	5.854517854	3.504323313	4.121416934	11.13687498	7.015319511	5.455495895	9.086202448	8.629619534	4.529040829	3.501586855	7.148060596	13.01324682	10.96332728	9.353745315	6.317081937	8.467961106	8.111306035	18.0232736	6.308769565	8.31213983	13.37059111	3.228806108	9.680090085	6.90577939	5.692431243	11.47243071	7.018683654	6.571830448	5.119525476	8.282596815	6.59944535	4.446522234	6.180085375	7.054684207	5.91337886	3.989366689	8.270648669	7.33636924	6.68038935	5.919596379	7.125697289	5.200739482	7.326613424
chr17_81284914_81319278	5.064047864	9.097310017	5.415029758	6.384025577	5.088943844	4.836500763	7.297600725	2.335589265	5.295743805	6.808501092	5.85456714	6.984165968	8.841159055	8.346758633	6.062071688	4.519233393	7.995192184	9.466677357	12.99263944	14.7382187	12.56893846	10.70147886	7.620117989	22.853569	9.25295463	10.86400803	9.675637392	3.971583806	13.03577602	4.650646251	8.816001182	10.52465338	9.756753668	7.34199277	7.43771332	5.537901864	8.692082582	4.844900908	7.264335036	9.852233208	8.745338883	6.153450704	9.491818937	13.39592585	8.682984333	7.105873274	11.91793002	7.149653276	9.607635011
chr17_81661589_81700290	11.44499953	14.98374317	12.39000435	15.36384796	10.90586876	11.70990001	12.0480071	10.29014425	11.70752393	10.01612214	8.142463727	9.933146432	11.52538916	10.63955408	9.540311692	4.979278875	8.41566744	12.48552172	17.78345143	13.23627659	10.25047355	12.83670122	15.95924532	23.2916494	9.57144288	13.37050464	14.74399907	10.08848494	13.56503516	12.19865937	10.82396865	11.75653634	8.752526049	10.0544765	9.811184623	14.11856932	14.02415462	9.561809854	9.104112397	16.10877111	8.410253642	10.28455009	9.404026392	12.14947373	8.336909763	9.331021348	9.298401953	7.594499297	11.80232731
chr17_82085376_82116587	16.96578577	15.51582582	12.98459529	13.19592387	17.26801016	18.08078201	16.81353012	12.29688164	13.73731947	15.28593555	10.20986362	11.5278734	23.04365808	14.12245383	10.72518493	6.934553462	10.92706517	13.41846876	24.282708	19.46492036	31.16350244	12.99937231	14.61459388	29.73567672	13.62966788	13.53098304	39.46646327	12.03589709	16.36284465	12.77763566	15.72580398	17.60828632	19.68228305	12.8729585	13.250783	16.91471141	17.53266656	12.21015044	10.74232438	25.551277	15.57054102	12.73431204	19.1715389	19.18497331	14.70365909	22.46179713	15.96903786	11.17495027	17.51456003
chr17_82307550_82344074	2.546669212	6.577114898	4.199337558	3.812770144	6.299026591	5.715586753	7.125134224	2.768600453	6.386191022	9.785404957	6.510788814	7.29467115	10.27220523	11.89382793	12.97186216	6.54398096	5.176865702	8.928759739	17.29614338	14.93965954	5.491994956	13.5913907	5.027384992	8.528079061	7.908909783	11.96311088	14.64271638	4.559957658	15.69069887	4.758017463	8.523255554	11.76716386	8.99097738	7.678851736	6.032838832	11.04217675	8.882571107	6.564033272	8.247904344	13.66115353	7.203831571	8.525501122	8.227172116	9.865531897	7.667732661	7.705976931	7.949756714	5.966409189	10.13479168
chr17_82509713_82530294	7.781580925	9.616766781	8.090796525	7.245013311	5.884120034	8.096185147	7.30362391	8.249155847	8.278266903	8.193998936	7.098906955	8.590608725	7.568065931	7.037378815	7.320159748	4.317055325	5.502713231	6.715497086	10.74539265	9.8126451	7.556001916	8.183886492	4.323359402	15.65183132	7.453380495	12.01479175	9.324173029	8.095750242	9.012577046	7.387420101	8.834582183	8.192453816	7.543947154	6.842007542	9.34552431	9.002582191	11.16887621	7.589467524	7.544895095	15.76414206	6.767085221	8.589523467	6.715972937	11.28146455	7.340685546	7.254400704	8.878980871	6.229528427	8.880835026
chr18_11971025_11991670	3.274710195	6.829791619	5.045412996	2.776485924	15.33405451	18.2037587	14.87962204	21.37462492	14.57390186	18.94766536	13.06936494	10.18356084	9.258429112	9.47261554	13.57211761	7.612753326	16.51162542	21.87222514	11.36299893	19.95194005	15.3972568	16.57336556	23.3370784	30.94597677	14.53526878	9.659412685	10.67549787	21.57631806	13.07724369	7.978426653	13.15468633	26.35539185	10.9349428	7.347968702	17.86463713	5.292172086	17.28017613	16.68908257	12.36130972	14.84389705	16.7416266	12.58058272	23.90424024	17.79549619	16.84226854	15.46341401	9.89209515	18.14606506	14.39785911
chr18_13328599_13348599	0.606670172	2.05837302	2.203087565	2.248200307	0.827233174	0.726467372	0.789026671	0.974770257	0.925788285	1.701169625	2.048749593	1.721083665	3.251678815	1.900561375	1.158965505	1.126900867	1.068079405	3.385284052	2.059912981	0.996759001	0.166925445	2.152152019	0.361225248	0.532203184	1.921093699	1.274875037	2.17420325	0.649114115	2.257125177	2.244764845	2.198929374	1.35845397	0.47240988	3.317566635	0.773204596	1.77375002	1.739004332	1.397522612	4.285205342	0.577792793	3.08237919	0.926017312	1.282166301	0.945455519	1.035600631	1.418332412	1.324030048	1.024689976	2.238286946
chr18_13417480_13453765	1.630489413	5.048614836	4.611210079	6.510557182	2.618644205	1.6859627	2.400602884	1.190576597	3.291523974	3.031525229	4.029909462	4.186025026	7.060820005	4.624273653	2.713494111	2.404462368	2.16499809	10.36395473	5.336587698	5.682266408	0.958683172	4.25670086	0.691179081	1.107942453	3.653993333	3.854526068	9.760600265	2.51044588	4.554862609	6.377167372	5.246717651	3.334060685	1.258317262	5.891257749	1.566379783	4.070387077	3.272780028	2.79538442	6.506398637	1.465036474	5.65778287	3.502267704	2.554885076	2.941688824	3.228080749	3.928750653	2.955699124	5.769243845	5.09368176
chr18_22404867_22429294	0.397193593	1.954285393	1.670156515	1.370497333	1.043699002	1.180307688	1.553282713	1.244838757	1.477015399	1.306405276	2.681134069	2.244527341	3.756154948	2.59115176	2.309710256	3.21980474	2.747358652	1.297524119	2.810889294	4.023134049	0.508530479	2.927276567	0.43775364	0.450284659	3.475848152	1.489832005	2.012116037	0.899532931	2.810071083	1.480661028	3.222128343	2.121475886	0.881442858	3.700985331	0.801573301	0.392421579	2.175640791	2.070452732	4.768385687	0.877535675	4.38782934	0.526464691	0.951273194	0.996832373	1.184862434	1.756757576	1.84295496	1.347852053	2.579357305
chr18_23443287_23476169	2.263823136	5.947267394	4.708696872	5.405743679	5.021707211	4.73154132	3.289296419	4.387397789	5.622546429	7.338249856	6.304324301	4.97833513	5.359443107	4.299538179	4.944904243	4.852909544	4.475716339	6.285123153	5.519733314	15.30012517	3.585167812	4.9751262	5.329349715	7.476377631	7.918255025	7.135683064	4.800234822	4.674014014	7.052301171	4.597406938	5.949739502	6.785695991	5.227398296	4.93279685	4.388953033	6.512282502	6.841306322	6.073571367	6.557301467	5.118552294	6.475844067	3.162915028	3.000373902	5.138949407	5.562610697	5.032953558	4.217950724	6.126108602	6.251254483
chr18_24103353_24134285	0.768788279	2.377520823	2.352538125	2.008966939	2.121707432	1.648013091	1.541901168	1.743029989	3.148370242	1.882417747	4.145185053	2.627545877	5.268313769	3.196919038	2.727537978	2.536071952	3.911051168	1.56010226	3.860370446	3.653801635	3.779456518	3.633084122	0.808311257	1.169329806	11.23213415	1.655936752	5.576455253	2.311759554	3.366547161	1.958751688	3.967995433	2.124542753	9.428670535	4.195554298	2.249340837	1.333987841	3.752751731	2.768561039	5.553673831	1.515670242	4.302613403	1.932276141	3.586999333	2.124918744	2.575734914	3.685090221	2.269983813	2.587621827	3.718005678
[truncated: 775 more rows]
[truncated: 363 more columns]
