# Supplementary material for: Transposable elements-mediated recruitment of KDM1A epigenetically silences HNF4A expression to promote hepatocellular carcinoma
Source: Nat Commun. 2024 Jul 4;15:5631. doi: 10.1038/s41467-024-49926-2 (PMC11224304; doi:10.1038/s41467-024-49926-2)
Supplement: Supplementary file 13 — Source Data [file 41467_2024_49926_MOESM13_ESM.zip › Source Data/SFig 1d.txt]

Organ	Organ_type	sample_type	variable	value	exp_value	Fold_change	variable_type
Brain	Brain_T	T	HCC_TE_gene_median_exp	2.9818479093323758	19.724231580261552	19.724231580261552	HCC_TE_gene_median_exp_T
Brain	Brain_T	T	HCC_TE_gene_median_exp	3.0600679807422937	21.32900707447659	21.32900707447659	HCC_TE_gene_median_exp_T
Liver	Liver_N	N	HCC_TE_gene_median_exp	5.03213346878351	153.25963880357983	153.25963880357983	HCC_TE_gene_median_exp_N
Endometrium	Endometrium_T	T	HCC_TE_gene_median_exp	2.333413833578336	10.313088674075757	10.313088674075757	HCC_TE_gene_median_exp_T
Brain	Brain_N	N	HCC_TE_gene_median_exp	2.3477030031623025	10.461512045013281	10.461512045013281	HCC_TE_gene_median_exp_N
Pancreas	Pancreas_N	N	HCC_TE_gene_median_exp	1.8797267382729859	6.551714284793789	6.551714284793789	HCC_TE_gene_median_exp_N
Breast	Breast_T	T	HCC_TE_gene_median_exp	2.0143208099784173	7.495634691658768	7.495634691658768	HCC_TE_gene_median_exp_T
Breast	Breast_T	T	HCC_TE_gene_median_exp	2.464633938468493	11.759176781751247	11.759176781751247	HCC_TE_gene_median_exp_T
Lung	Lung_N	N	HCC_TE_gene_median_exp	2.7355587946275315	15.418356724078402	15.418356724078402	HCC_TE_gene_median_exp_N
Cervix	Cervix_T	T	HCC_TE_gene_median_exp	2.510988577142984	12.317100447806437	12.317100447806437	HCC_TE_gene_median_exp_T
Lung	Lung_T	T	HCC_TE_gene_median_exp	2.7092513538532272	15.018028116358504	15.018028116358504	HCC_TE_gene_median_exp_T
Lung	Lung_T	T	HCC_TE_gene_median_exp	2.8579922038218366	17.426502921839166	17.426502921839166	HCC_TE_gene_median_exp_T
Colon	Colon_N	N	HCC_TE_gene_median_exp	3.258551583074858	26.011833863654132	26.011833863654132	HCC_TE_gene_median_exp_N
Esophagus	Esophagus_T	T	HCC_TE_gene_median_exp	3.5909566395309476	36.268755461137204	36.268755461137204	HCC_TE_gene_median_exp_T
Breast	Breast_T	T	HCC_TE_gene_median_exp	2.86195923105198	17.4957716380561	17.4957716380561	HCC_TE_gene_median_exp_T
Colon	Colon_T	T	HCC_TE_gene_median_exp	2.6275812009804	13.840252593250737	13.840252593250737	HCC_TE_gene_median_exp_T
Prostate	Prostate_T	T	HCC_TE_gene_median_exp	2.010784466530545	7.469174367002596	7.469174367002596	HCC_TE_gene_median_exp_T
Esophagus	Esophagus_T	T	HCC_TE_gene_median_exp	3.5777559483181998	35.793129025279335	35.793129025279335	HCC_TE_gene_median_exp_T
Endometrium	Endometrium_T	T	HCC_TE_gene_median_exp	2.3190795858054813	10.166312779904905	10.166312779904905	HCC_TE_gene_median_exp_T
Ovary	Ovary_N	N	HCC_TE_gene_median_exp	2.7655333672480626	15.88751160951668	15.88751160951668	HCC_TE_gene_median_exp_N
Brain	Brain_T	T	HCC_TE_gene_median_exp	3.6553727621815133	38.681937591477634	38.681937591477634	HCC_TE_gene_median_exp_T
Stomach	Stomach_T	T	HCC_TE_gene_median_exp	1.8914008402304163	6.6286478567953715	6.6286478567953715	HCC_TE_gene_median_exp_T
Breast	Breast_T	T	HCC_TE_gene_median_exp	2.899212462922246	18.15983819056452	18.15983819056452	HCC_TE_gene_median_exp_T
Lung	Lung_N	N	HCC_TE_gene_median_exp	2.715862579025151	15.117644612579012	15.117644612579012	HCC_TE_gene_median_exp_N
Prostate	Prostate_T	T	HCC_TE_gene_median_exp	3.072133802851476	21.5879179246326	21.5879179246326	HCC_TE_gene_median_exp_T
Brain	Brain_T	T	HCC_TE_gene_median_exp	2.9541952506072913	19.186276361192895	19.186276361192895	HCC_TE_gene_median_exp_T
Breast	Breast_N	N	HCC_TE_gene_median_exp	2.678049503332585	14.556672846019927	14.556672846019927	HCC_TE_gene_median_exp_N
Lung	Lung_T	T	HCC_TE_gene_median_exp	3.232695553774964	25.347891569439422	25.347891569439422	HCC_TE_gene_median_exp_T
Lung	Lung_T	T	HCC_TE_gene_median_exp	2.6135102685749865	13.64687105445971	13.64687105445971	HCC_TE_gene_median_exp_T
Breast	Breast_N	N	HCC_TE_gene_median_exp	3.080684997300447	21.773311949019238	21.773311949019238	HCC_TE_gene_median_exp_N
Liver	Liver_T	T	HCC_TE_gene_median_exp	5.416837952390582	225.16601000471576	225.16601000471576	HCC_TE_gene_median_exp_T
Lung	Lung_N	N	HCC_TE_gene_median_exp	2.865927996778234	17.56534622818894	17.56534622818894	HCC_TE_gene_median_exp_N
Liver	Liver_T	T	HCC_TE_gene_median_exp	4.521077668296364	91.9346196372434	91.9346196372434	HCC_TE_gene_median_exp_T
Colon	Colon_T	T	HCC_TE_gene_median_exp	2.448927795155184	11.575928296463866	11.575928296463866	HCC_TE_gene_median_exp_T
Breast	Breast_T	T	HCC_TE_gene_median_exp	2.528578195871046	12.535670192424506	12.535670192424506	HCC_TE_gene_median_exp_T
Bladder	Bladder_T	T	HCC_TE_gene_median_exp	1.570444502960381	4.808785238052889	4.808785238052889	HCC_TE_gene_median_exp_T
Lung	Lung_N	N	HCC_TE_gene_median_exp	3.080684997300447	21.773311949019238	21.773311949019238	HCC_TE_gene_median_exp_N
Prostate	Prostate_T	T	HCC_TE_gene_median_exp	2.9541952506072913	19.186276361192895	19.186276361192895	HCC_TE_gene_median_exp_T
Brain	Brain_T	T	HCC_TE_gene_median_exp	3.0286033206256717	20.66834536931435	20.66834536931435	HCC_TE_gene_median_exp_T
Rectum	Rectum_T	T	HCC_TE_gene_median_exp	2.922191927686938	18.581973194886316	18.581973194886316	HCC_TE_gene_median_exp_T
Prostate	Prostate_T	T	HCC_TE_gene_median_exp	2.9616023799418305	19.32891922654343	19.32891922654343	HCC_TE_gene_median_exp_T
Bladder	Bladder_T	T	HCC_TE_gene_median_exp	1.914559595124285	6.783950454150617	6.783950454150617	HCC_TE_gene_median_exp_T
Prostate	Prostate_T	T	HCC_TE_gene_median_exp	2.381313381590271	10.819103147591724	10.819103147591724	HCC_TE_gene_median_exp_T
Bladder	Bladder_T	T	HCC_TE_gene_median_exp	1.7527516475417833	5.770459119980805	5.770459119980805	HCC_TE_gene_median_exp_T
Lung	Lung_T	T	HCC_TE_gene_median_exp	3.139135583621954	23.083904127112422	23.083904127112422	HCC_TE_gene_median_exp_T
Lung	Lung_N	N	HCC_TE_gene_median_exp	3.148892453212382	23.310233105005075	23.310233105005075	HCC_TE_gene_median_exp_N
Liver	Liver_T	T	HCC_TE_gene_median_exp	4.687639659423939	108.5965522136883	108.5965522136883	HCC_TE_gene_median_exp_T
Esophagus	Esophagus_N	N	HCC_TE_gene_median_exp	2.805295171795487	16.53195495277506	16.53195495277506	HCC_TE_gene_median_exp_N
Colon	Colon_N	N	HCC_TE_gene_median_exp	2.3840620771635157	10.848882476925965	10.848882476925965	HCC_TE_gene_median_exp_N
Ovary	Ovary_T	T	HCC_TE_gene_median_exp	2.5801159917534626	13.198669007635338	13.198669007635338	HCC_TE_gene_median_exp_T
Colon	Colon_T	T	HCC_TE_gene_median_exp	2.657653870657508	14.262787470278132	14.262787470278132	HCC_TE_gene_median_exp_T
Esophagus	Esophagus_N	N	HCC_TE_gene_median_exp	3.0858013295425977	21.884996912021005	21.884996912021005	HCC_TE_gene_median_exp_N
Brain	Brain_T	T	HCC_TE_gene_median_exp	3.4303016313377217	30.885957517476296	30.885957517476296	HCC_TE_gene_median_exp_T
Breast	Breast_T	T	HCC_TE_gene_median_exp	3.033870118230266	20.777488526360607	20.777488526360607	HCC_TE_gene_median_exp_T
Esophagus	Esophagus_N	N	HCC_TE_gene_median_exp	2.784493252310677	16.191610736136557	16.191610736136557	HCC_TE_gene_median_exp_N
Prostate	Prostate_T	T	HCC_TE_gene_median_exp	3.237254411594016	25.463712808804132	25.463712808804132	HCC_TE_gene_median_exp_T
Liver	Liver_N	N	HCC_TE_gene_median_exp	4.06526966491584	58.28062264288341	58.28062264288341	HCC_TE_gene_median_exp_N
Lung	Lung_T	T	HCC_TE_gene_median_exp	2.8237419850017558	16.839747000899276	16.839747000899276	HCC_TE_gene_median_exp_T
Brain	Brain_N	N	HCC_TE_gene_median_exp	2.7246860005483686	15.251624173281614	15.251624173281614	HCC_TE_gene_median_exp_N
Ovary	Ovary_N	N	HCC_TE_gene_median_exp	2.7268084510660064	15.284029367949213	15.284029367949213	HCC_TE_gene_median_exp_N
Liver	Liver_T	T	HCC_TE_gene_median_exp	4.31252094626503	74.6283861527847	74.6283861527847	HCC_TE_gene_median_exp_T
Breast	Breast_T	T	HCC_TE_gene_median_exp	1.8399378614857813	6.296147015650225	6.296147015650225	HCC_TE_gene_median_exp_T
Brain	Brain_N	N	HCC_TE_gene_median_exp	1.1699351334911172	3.2217836458927773	3.2217836458927773	HCC_TE_gene_median_exp_N
Colon	Colon_N	N	HCC_TE_gene_median_exp	2.7718485948038962	15.988162342253855	15.988162342253855	HCC_TE_gene_median_exp_N
Colon	Colon_N	N	HCC_TE_gene_median_exp	3.1243390161707296	22.744856141713537	22.744856141713537	HCC_TE_gene_median_exp_N
Stomach	Stomach_N	N	HCC_TE_gene_median_exp	2.370169679075663	10.699207561748786	10.699207561748786	HCC_TE_gene_median_exp_N
Lung	Lung_N	N	HCC_TE_gene_median_exp	3.1602564502507793	23.576641389451932	23.576641389451932	HCC_TE_gene_median_exp_N
Esophagus	Esophagus_N	N	HCC_TE_gene_median_exp	2.903024033037637	18.229187768541884	18.229187768541884	HCC_TE_gene_median_exp_N
Lung	Lung_T	T	HCC_TE_gene_median_exp	2.6553816677084243	14.23041631337254	14.23041631337254	HCC_TE_gene_median_exp_T
Endometrium	Endometrium_T	T	HCC_TE_gene_median_exp	1.13094533591073	3.0985843190497095	3.0985843190497095	HCC_TE_gene_median_exp_T
Pancreas	Pancreas_N	N	HCC_TE_gene_median_exp	2.0179353363608374	7.52277688454027	7.52277688454027	HCC_TE_gene_median_exp_N
Pancreas	Pancreas_T	T	HCC_TE_gene_median_exp	2.946706701635452	19.04313561823091	19.04313561823091	HCC_TE_gene_median_exp_T
Stomach	Stomach_T	T	HCC_TE_gene_median_exp	3.255506871464254	25.932755777150014	25.932755777150014	HCC_TE_gene_median_exp_T
Lung	Lung_N	N	HCC_TE_gene_median_exp	2.885538314600396	17.91320794189272	17.91320794189272	HCC_TE_gene_median_exp_N
Lung	Lung_T	T	HCC_TE_gene_median_exp	3.0161492619408827	20.41253681692246	20.41253681692246	HCC_TE_gene_median_exp_T
Brain	Brain_N	N	HCC_TE_gene_median_exp	2.4276385734755657	11.332090560122529	11.332090560122529	HCC_TE_gene_median_exp_N
Colon	Colon_N	N	HCC_TE_gene_median_exp	3.218761462275298	24.99714109865623	24.99714109865623	HCC_TE_gene_median_exp_N
Liver	Liver_N	N	HCC_TE_gene_median_exp	4.796516559127306	121.0878795342037	121.0878795342037	HCC_TE_gene_median_exp_N
Breast	Breast_N	N	HCC_TE_gene_median_exp	3.4019309377552935	30.022014756336283	30.022014756336283	HCC_TE_gene_median_exp_N
Liver	Liver_N	N	HCC_TE_gene_median_exp	5.010810141618331	150.02622942131907	150.02622942131907	HCC_TE_gene_median_exp_N
Liver	Liver_T	T	HCC_TE_gene_median_exp	4.480930742512706	88.31683466650306	88.31683466650306	HCC_TE_gene_median_exp_T
Stomach	Stomach_N	N	HCC_TE_gene_median_exp	3.5570604504642036	35.059984958250524	35.059984958250524	HCC_TE_gene_median_exp_N
Colon	Colon_T	T	HCC_TE_gene_median_exp	2.805295171795487	16.53195495277506	16.53195495277506	HCC_TE_gene_median_exp_T
Brain	Brain_N	N	HCC_TE_gene_median_exp	2.7527468428113173	15.685658802165815	15.685658802165815	HCC_TE_gene_median_exp_N
Ovary	Ovary_T	T	HCC_TE_gene_median_exp	2.903024033037637	18.229187768541884	18.229187768541884	HCC_TE_gene_median_exp_T
Esophagus	Esophagus_N	N	HCC_TE_gene_median_exp	2.448927795155184	11.575928296463866	11.575928296463866	HCC_TE_gene_median_exp_N
Esophagus	Esophagus_N	N	HCC_TE_gene_median_exp	2.448927795155184	11.575928296463866	11.575928296463866	HCC_TE_gene_median_exp_N
Cervix	Cervix_T	T	HCC_TE_gene_median_exp	2.3477030031623025	10.461512045013281	10.461512045013281	HCC_TE_gene_median_exp_T
Stomach	Stomach_T	T	HCC_TE_gene_median_exp	2.403256449410821	11.059131307798843	11.059131307798843	HCC_TE_gene_median_exp_T
Ovary	Ovary_T	T	HCC_TE_gene_median_exp	2.4276385734755657	11.332090560122529	11.332090560122529	HCC_TE_gene_median_exp_T
Pancreas	Pancreas_N	N	HCC_TE_gene_median_exp	2.5260980508876303	12.504618435229846	12.504618435229846	HCC_TE_gene_median_exp_N
Breast	Breast_N	N	HCC_TE_gene_median_exp	3.1634546087856035	23.652163928488758	23.652163928488758	HCC_TE_gene_median_exp_N
Brain	Brain_T	T	HCC_TE_gene_median_exp	3.3743412711956737	29.205039242884194	29.205039242884194	HCC_TE_gene_median_exp_T
Liver	Liver_N	N	HCC_TE_gene_median_exp	4.137505181741774	62.6463351072394	62.6463351072394	HCC_TE_gene_median_exp_N
Brain	Brain_T	T	HCC_TE_gene_median_exp	2.863943396854287	17.530520612288168	17.530520612288168	HCC_TE_gene_median_exp_T
Ovary	Ovary_T	T	HCC_TE_gene_median_exp	1.8678698347706766	6.474489966112028	6.474489966112028	HCC_TE_gene_median_exp_T
Prostate	Prostate_T	T	HCC_TE_gene_median_exp	2.4905659484395506	12.068104112807635	12.068104112807635	HCC_TE_gene_median_exp_T
Liver	Liver_T	T	HCC_TE_gene_median_exp	4.849961489246609	127.7354705621007	127.7354705621007	HCC_TE_gene_median_exp_T
Brain	Brain_N	N	HCC_TE_gene_median_exp	2.618197620622563	13.710988897495442	13.710988897495442	HCC_TE_gene_median_exp_N
Lung	Lung_N	N	HCC_TE_gene_median_exp	2.773983189627125	16.0223270417453	16.0223270417453	HCC_TE_gene_median_exp_N
Brain	Brain_T	T	HCC_TE_gene_median_exp	3.1554608848579853	23.463848732369648	23.463848732369648	HCC_TE_gene_median_exp_T
Prostate	Prostate_N	N	HCC_TE_gene_median_exp	3.5210466600513906	33.819807787314154	33.819807787314154	HCC_TE_gene_median_exp_N
Brain	Brain_N	N	HCC_TE_gene_median_exp	2.691563622306037	14.75472871575272	14.75472871575272	HCC_TE_gene_median_exp_N
Brain	Brain_T	T	HCC_TE_gene_median_exp	3.55577932928309	35.015097628105046	35.015097628105046	HCC_TE_gene_median_exp_T
Pancreas	Pancreas_N	N	HCC_TE_gene_median_exp	1.650774931131509	5.211016441796231	5.211016441796231	HCC_TE_gene_median_exp_N
Esophagus	Esophagus_N	N	HCC_TE_gene_median_exp	2.5160213539551672	12.379245916297215	12.379245916297215	HCC_TE_gene_median_exp_N
Breast	Breast_T	T	HCC_TE_gene_median_exp	2.1440323609418765	8.533779622332077	8.533779622332077	HCC_TE_gene_median_exp_T
Brain	Brain_N	N	HCC_TE_gene_median_exp	2.8540269191100953	17.357538697978473	17.357538697978473	HCC_TE_gene_median_exp_N
Endometrium	Endometrium_T	T	HCC_TE_gene_median_exp	2.025022375429756	7.576280465271653	7.576280465271653	HCC_TE_gene_median_exp_T
Colon	Colon_T	T	HCC_TE_gene_median_exp	2.361785117672607	10.609874431888697	10.609874431888697	HCC_TE_gene_median_exp_T
Lung	Lung_T	T	HCC_TE_gene_median_exp	2.094211744533812	8.119038570647405	8.119038570647405	HCC_TE_gene_median_exp_T
Breast	Breast_T	T	HCC_TE_gene_median_exp	2.673578096569508	14.491729343220989	14.491729343220989	HCC_TE_gene_median_exp_T
Stomach	Stomach_T	T	HCC_TE_gene_median_exp	2.843949183597352	17.183492482709834	17.183492482709834	HCC_TE_gene_median_exp_T
Lung	Lung_T	T	HCC_TE_gene_median_exp	3.6287853354982973	37.667036007247276	37.667036007247276	HCC_TE_gene_median_exp_T
Breast	Breast_T	T	HCC_TE_gene_median_exp	2.5921203018451213	13.35806472690254	13.35806472690254	HCC_TE_gene_median_exp_T
Esophagus	Esophagus_N	N	HCC_TE_gene_median_exp	2.792876432567176	16.3279184754732	16.3279184754732	HCC_TE_gene_median_exp_N
Ovary	Ovary_T	T	HCC_TE_gene_median_exp	2.0035701723942427	7.415483450063764	7.415483450063764	HCC_TE_gene_median_exp_T
Colon	Colon_N	N	HCC_TE_gene_median_exp	2.6299289396423764	13.87278406210656	13.87278406210656	HCC_TE_gene_median_exp_N
Brain	Brain_N	N	HCC_TE_gene_median_exp	1.7824282287407365	5.94427296262481	5.94427296262481	HCC_TE_gene_median_exp_N
Stomach	Stomach_N	N	HCC_TE_gene_median_exp	2.2720065153847355	9.698842178897364	9.698842178897364	HCC_TE_gene_median_exp_N
Prostate	Prostate_T	T	HCC_TE_gene_median_exp	2.8032384200696536	16.497987768900646	16.497987768900646	HCC_TE_gene_median_exp_T
Brain	Brain_N	N	HCC_TE_gene_median_exp	1.3673481732779609	3.924928652169568	3.924928652169568	HCC_TE_gene_median_exp_N
Bladder	Bladder_T	T	HCC_TE_gene_median_exp	2.344810255642437	10.431293260720215	10.431293260720215	HCC_TE_gene_median_exp_T
Brain	Brain_N	N	HCC_TE_gene_median_exp	2.094211744533812	8.119038570647405	8.119038570647405	HCC_TE_gene_median_exp_N
Colon	Colon_T	T	HCC_TE_gene_median_exp	2.0600185843235366	7.8461156237147796	7.8461156237147796	HCC_TE_gene_median_exp_T
Lung	Lung_T	T	HCC_TE_gene_median_exp	2.5459641490207905	12.755520381796634	12.755520381796634	HCC_TE_gene_median_exp_T
Lung	Lung_T	T	HCC_TE_gene_median_exp	2.6229717164691806	13.776602971961285	13.776602971961285	HCC_TE_gene_median_exp_T
Brain	Brain_N	N	HCC_TE_gene_median_exp	2.283916761812681	9.815048428156453	9.815048428156453	HCC_TE_gene_median_exp_N
Colon	Colon_N	N	HCC_TE_gene_median_exp	3.212603452385387	24.843681444531196	24.843681444531196	HCC_TE_gene_median_exp_N
Colon	Colon_N	N	HCC_TE_gene_median_exp	3.347709577546419	28.437525048763455	28.437525048763455	HCC_TE_gene_median_exp_N
Esophagus	Esophagus_N	N	HCC_TE_gene_median_exp	2.9579416853457956	19.25829130887375	19.25829130887375	HCC_TE_gene_median_exp_N
Stomach	Stomach_T	T	HCC_TE_gene_median_exp	2.7048469012867984	14.952027379133709	14.952027379133709	HCC_TE_gene_median_exp_T
Ovary	Ovary_T	T	HCC_TE_gene_median_exp	2.657653870657508	14.262787470278132	14.262787470278132	HCC_TE_gene_median_exp_T
Brain	Brain_N	N	HCC_TE_gene_median_exp	1.4382677545298985	4.213390864598883	4.213390864598883	HCC_TE_gene_median_exp_N
Lung	Lung_N	N	HCC_TE_gene_median_exp	2.9392239345951383	18.90117207314957	18.90117207314957	HCC_TE_gene_median_exp_N
Endometrium	Endometrium_T	T	HCC_TE_gene_median_exp	2.0565979426472456	7.819322724194501	7.819322724194501	HCC_TE_gene_median_exp_T
Breast	Breast_T	T	HCC_TE_gene_median_exp	3.406006238468272	30.14461313743589	30.14461313743589	HCC_TE_gene_median_exp_T
Lung	Lung_T	T	HCC_TE_gene_median_exp	2.3533318445597877	10.520564279005407	10.520564279005407	HCC_TE_gene_median_exp_T
Prostate	Prostate_T	T	HCC_TE_gene_median_exp	3.150578581052269	23.349570292441395	23.349570292441395	HCC_TE_gene_median_exp_T
Ovary	Ovary_T	T	HCC_TE_gene_median_exp	2.8540269191100953	17.357538697978473	17.357538697978473	HCC_TE_gene_median_exp_T
Stomach	Stomach_T	T	HCC_TE_gene_median_exp	2.9653516500697004	19.401524589511496	19.401524589511496	HCC_TE_gene_median_exp_T
Prostate	Prostate_T	T	HCC_TE_gene_median_exp	2.737684080199681	15.45115998096738	15.45115998096738	HCC_TE_gene_median_exp_T
Prostate	Prostate_T	T	HCC_TE_gene_median_exp	2.022645468199373	7.558293734318049	7.558293734318049	HCC_TE_gene_median_exp_T
Lung	Lung_T	T	HCC_TE_gene_median_exp	2.700444880512674	14.886352900257792	14.886352900257792	HCC_TE_gene_median_exp_T
Liver	Liver_T	T	HCC_TE_gene_median_exp	4.8359662178683775	125.96022945342332	125.96022945342332	HCC_TE_gene_median_exp_T
Brain	Brain_N	N	HCC_TE_gene_median_exp	2.4956657909828475	12.129806746705617	12.129806746705617	HCC_TE_gene_median_exp_N
Liver	Liver_N	N	HCC_TE_gene_median_exp	4.69206161114012	109.07782422069083	109.07782422069083	HCC_TE_gene_median_exp_N
Breast	Breast_T	T	HCC_TE_gene_median_exp	2.9354847272866094	18.830628642841877	18.830628642841877	HCC_TE_gene_median_exp_T
Cervix	Cervix_T	T	HCC_TE_gene_median_exp	1.6461418335144646	5.186929136443225	5.186929136443225	HCC_TE_gene_median_exp_T
Lung	Lung_T	T	HCC_TE_gene_median_exp	3.021497397972447	20.521998287078592	20.521998287078592	HCC_TE_gene_median_exp_T
Colon	Colon_N	N	HCC_TE_gene_median_exp	2.887527600923457	17.94887790857917	17.94887790857917	HCC_TE_gene_median_exp_N
Breast	Breast_T	T	HCC_TE_gene_median_exp	2.8319052967562164	16.97777773295671	16.97777773295671	HCC_TE_gene_median_exp_T
Rectum	Rectum_T	T	HCC_TE_gene_median_exp	2.784493252310677	16.191610736136557	16.191610736136557	HCC_TE_gene_median_exp_T
Lung	Lung_T	T	HCC_TE_gene_median_exp	2.6803283763350203	14.589883481812025	14.589883481812025	HCC_TE_gene_median_exp_T
Brain	Brain_N	N	HCC_TE_gene_median_exp	1.9999675040188774	7.388815988204483	7.388815988204483	HCC_TE_gene_median_exp_N
Breast	Breast_T	T	HCC_TE_gene_median_exp	2.6690249682521623	14.42589662611663	14.42589662611663	HCC_TE_gene_median_exp_T
Lung	Lung_T	T	HCC_TE_gene_median_exp	2.980013636065225	19.688085110944712	19.688085110944712	HCC_TE_gene_median_exp_T
Ovary	Ovary_T	T	HCC_TE_gene_median_exp	2.0669436915707604	7.900639389445714	7.900639389445714	HCC_TE_gene_median_exp_T
Ovary	Ovary_N	N	HCC_TE_gene_median_exp	2.8519587679933402	17.321677780616447	17.321677780616447	HCC_TE_gene_median_exp_N
Brain	Brain_N	N	HCC_TE_gene_median_exp	2.0840344417161263	8.03682770854308	8.03682770854308	HCC_TE_gene_median_exp_N
Lung	Lung_T	T	HCC_TE_gene_median_exp	2.757006836972001	15.752622147531278	15.752622147531278	HCC_TE_gene_median_exp_T
Lung	Lung_T	T	HCC_TE_gene_median_exp	2.865927996778234	17.56534622818894	17.56534622818894	HCC_TE_gene_median_exp_T
Breast	Breast_N	N	HCC_TE_gene_median_exp	2.5409922926986397	12.692259160310734	12.692259160310734	HCC_TE_gene_median_exp_N
Breast	Breast_T	T	HCC_TE_gene_median_exp	2.4698777522323274	11.821001672247096	11.821001672247096	HCC_TE_gene_median_exp_T
Liver	Liver_T	T	HCC_TE_gene_median_exp	4.643834482213939	103.94214873575082	103.94214873575082	HCC_TE_gene_median_exp_T
Lung	Lung_T	T	HCC_TE_gene_median_exp	2.114401374150828	8.284624890802943	8.284624890802943	HCC_TE_gene_median_exp_T
Breast	Breast_T	T	HCC_TE_gene_median_exp	2.432933842275864	11.392256181690778	11.392256181690778	HCC_TE_gene_median_exp_T
Esophagus	Esophagus_N	N	HCC_TE_gene_median_exp	2.5921203018451213	13.35806472690254	13.35806472690254	HCC_TE_gene_median_exp_N
Prostate	Prostate_T	T	HCC_TE_gene_median_exp	2.948621827608766	19.079640566496565	19.079640566496565	HCC_TE_gene_median_exp_T
Brain	Brain_N	N	HCC_TE_gene_median_exp	2.1505380638038782	8.589478841678334	8.589478841678334	HCC_TE_gene_median_exp_N
Pancreas	Pancreas_N	N	HCC_TE_gene_median_exp	1.2690226214778186	3.557373961772085	3.557373961772085	HCC_TE_gene_median_exp_N
Colon	Colon_T	T	HCC_TE_gene_median_exp	2.565637480558962	13.00894867880971	13.00894867880971	HCC_TE_gene_median_exp_T
Lung	Lung_T	T	HCC_TE_gene_median_exp	3.1026670130600444	22.257232524201047	22.257232524201047	HCC_TE_gene_median_exp_T
Pancreas	Pancreas_T	T	HCC_TE_gene_median_exp	3.176345074007759	23.95902486606557	23.95902486606557	HCC_TE_gene_median_exp_T
Brain	Brain_N	N	HCC_TE_gene_median_exp	2.2110381314294414	9.125184618510678	9.125184618510678	HCC_TE_gene_median_exp_N
Brain	Brain_N	N	HCC_TE_gene_median_exp	1.6599251978633984	5.2589174514721835	5.2589174514721835	HCC_TE_gene_median_exp_N
Lung	Lung_T	T	HCC_TE_gene_median_exp	3.0017845334408526	20.12141223633199	20.12141223633199	HCC_TE_gene_median_exp_T
Stomach	Stomach_N	N	HCC_TE_gene_median_exp	2.1731414527885766	8.785841038404643	8.785841038404643	HCC_TE_gene_median_exp_N
Prostate	Prostate_T	T	HCC_TE_gene_median_exp	2.8836359201103923	17.87916234814863	17.87916234814863	HCC_TE_gene_median_exp_T
Ovary	Ovary_T	T	HCC_TE_gene_median_exp	2.68480365208389	14.655323555504461	14.655323555504461	HCC_TE_gene_median_exp_T
Brain	Brain_T	T	HCC_TE_gene_median_exp	3.144012967515106	23.196768206271614	23.196768206271614	HCC_TE_gene_median_exp_T
Esophagus	Esophagus_T	T	HCC_TE_gene_median_exp	2.130969456927944	8.423028617988919	8.423028617988919	HCC_TE_gene_median_exp_T
Stomach	Stomach_T	T	HCC_TE_gene_median_exp	2.33630097071885	10.3429069995048	10.3429069995048	HCC_TE_gene_median_exp_T
Liver	Liver_T	T	HCC_TE_gene_median_exp	4.795456116044868	120.95954078997815	120.95954078997815	HCC_TE_gene_median_exp_T
Cervix	Cervix_T	T	HCC_TE_gene_median_exp	1.5801500036870901	4.855684127133448	4.855684127133448	HCC_TE_gene_median_exp_T
Lung	Lung_T	T	HCC_TE_gene_median_exp	1.5945690848952958	4.926205838180638	4.926205838180638	HCC_TE_gene_median_exp_T
Esophagus	Esophagus_N	N	HCC_TE_gene_median_exp	2.41145448881228	11.150167149856458	11.150167149856458	HCC_TE_gene_median_exp_N
Pancreas	Pancreas_T	T	HCC_TE_gene_median_exp	2.998196524477162	20.049345793701097	20.049345793701097	HCC_TE_gene_median_exp_T
Lung	Lung_T	T	HCC_TE_gene_median_exp	3.040896670766227	20.923996762175765	20.923996762175765	HCC_TE_gene_median_exp_T
Lung	Lung_T	T	HCC_TE_gene_median_exp	2.0461239634414095	7.737850713468061	7.737850713468061	HCC_TE_gene_median_exp_T
Lung	Lung_T	T	HCC_TE_gene_median_exp	2.903024033037637	18.229187768541884	18.229187768541884	HCC_TE_gene_median_exp_T
Brain	Brain_N	N	HCC_TE_gene_median_exp	2.192172184908532	8.954643144950388	8.954643144950388	HCC_TE_gene_median_exp_N
Esophagus	Esophagus_N	N	HCC_TE_gene_median_exp	3.0053738143786597	20.19376340437314	20.19376340437314	HCC_TE_gene_median_exp_N
Esophagus	Esophagus_N	N	HCC_TE_gene_median_exp	2.65075519255141	14.164731707085236	14.164731707085236	HCC_TE_gene_median_exp_N
Breast	Breast_T	T	HCC_TE_gene_median_exp	3.0426540489220426	20.960800466559057	20.960800466559057	HCC_TE_gene_median_exp_T
Lung	Lung_T	T	HCC_TE_gene_median_exp	2.464633938468493	11.759176781751247	11.759176781751247	HCC_TE_gene_median_exp_T
Bladder	Bladder_T	T	HCC_TE_gene_median_exp	1.5558160824688323	4.738952323451569	4.738952323451569	HCC_TE_gene_median_exp_T
Lung	Lung_T	T	HCC_TE_gene_median_exp	3.1358556201374967	23.008313799022467	23.008313799022467	HCC_TE_gene_median_exp_T
Lung	Lung_N	N	HCC_TE_gene_median_exp	2.698244783948243	14.853637488114332	14.853637488114332	HCC_TE_gene_median_exp_N
Pancreas	Pancreas_T	T	HCC_TE_gene_median_exp	3.4776518237179275	32.38359034670504	32.38359034670504	HCC_TE_gene_median_exp_T
Pancreas	Pancreas_T	T	HCC_TE_gene_median_exp	3.1342603077406697	22.97163761355395	22.97163761355395	HCC_TE_gene_median_exp_T
Esophagus	Esophagus_N	N	HCC_TE_gene_median_exp	2.611167705476937	13.614939812999811	13.614939812999811	HCC_TE_gene_median_exp_N
Lung	Lung_T	T	HCC_TE_gene_median_exp	2.589784570314793	13.326900283990218	13.326900283990218	HCC_TE_gene_median_exp_T
Lung	Lung_T	T	HCC_TE_gene_median_exp	2.773983189627125	16.0223270417453	16.0223270417453	HCC_TE_gene_median_exp_T
Breast	Breast_T	T	HCC_TE_gene_median_exp	3.1226568135056123	22.706626847819397	22.706626847819397	HCC_TE_gene_median_exp_T
Ovary	Ovary_N	N	HCC_TE_gene_median_exp	2.117710455967399	8.312084800873546	8.312084800873546	HCC_TE_gene_median_exp_N
Bladder	Bladder_T	T	HCC_TE_gene_median_exp	2.042638010402221	7.710923889346449	7.710923889346449	HCC_TE_gene_median_exp_T
Esophagus	Esophagus_N	N	HCC_TE_gene_median_exp	2.55583545619573	12.88205755781961	12.88205755781961	HCC_TE_gene_median_exp_N
Prostate	Prostate_T	T	HCC_TE_gene_median_exp	2.577700872308151	13.16683110710445	13.16683110710445	HCC_TE_gene_median_exp_T
Breast	Breast_T	T	HCC_TE_gene_median_exp	2.618197620622563	13.710988897495442	13.710988897495442	HCC_TE_gene_median_exp_T
Lung	Lung_T	T	HCC_TE_gene_median_exp	2.881647472980694	17.84364590208609	17.84364590208609	HCC_TE_gene_median_exp_T
Liver	Liver_T	T	HCC_TE_gene_median_exp	4.2839493642344735	72.52630794410744	72.52630794410744	HCC_TE_gene_median_exp_T
Breast	Breast_T	T	HCC_TE_gene_median_exp	3.130893169929695	22.89441901974503	22.89441901974503	HCC_TE_gene_median_exp_T
Pancreas	Pancreas_T	T	HCC_TE_gene_median_exp	2.9448789798031343	19.008361851572285	19.008361851572285	HCC_TE_gene_median_exp_T
Bladder	Bladder_T	T	HCC_TE_gene_median_exp	1.9781905696109776	7.229649595264925	7.229649595264925	HCC_TE_gene_median_exp_T
Brain	Brain_N	N	HCC_TE_gene_median_exp	3.082360770094888	21.809829661977428	21.809829661977428	HCC_TE_gene_median_exp_N
Bladder	Bladder_T	T	HCC_TE_gene_median_exp	2.2986410712826397	9.960637457272199	9.960637457272199	HCC_TE_gene_median_exp_T
Prostate	Prostate_T	T	HCC_TE_gene_median_exp	2.2265103030971467	9.267468926628712	9.267468926628712	HCC_TE_gene_median_exp_T
Rectum	Rectum_T	T	HCC_TE_gene_median_exp	2.577700872308151	13.16683110710445	13.16683110710445	HCC_TE_gene_median_exp_T
Brain	Brain_N	N	HCC_TE_gene_median_exp	2.087475423635946	8.064529921454097	8.064529921454097	HCC_TE_gene_median_exp_N
Lung	Lung_N	N	HCC_TE_gene_median_exp	3.185866540359351	24.188239412760367	24.188239412760367	HCC_TE_gene_median_exp_N
Esophagus	Esophagus_N	N	HCC_TE_gene_median_exp	2.620626163705981	13.744327089982438	13.744327089982438	HCC_TE_gene_median_exp_N
Brain	Brain_N	N	HCC_TE_gene_median_exp	1.6322843766167363	5.115547217714636	5.115547217714636	HCC_TE_gene_median_exp_N
Lung	Lung_T	T	HCC_TE_gene_median_exp	2.572873071251745	13.103417463372754	13.103417463372754	HCC_TE_gene_median_exp_T
Breast	Breast_T	T	HCC_TE_gene_median_exp	2.9049304006435257	18.26397244724318	18.26397244724318	HCC_TE_gene_median_exp_T
Brain	Brain_T	T	HCC_TE_gene_median_exp	3.6564776571264304	38.72470068879668	38.72470068879668	HCC_TE_gene_median_exp_T
Esophagus	Esophagus_N	N	HCC_TE_gene_median_exp	2.5459641490207905	12.755520381796634	12.755520381796634	HCC_TE_gene_median_exp_N
Esophagus	Esophagus_N	N	HCC_TE_gene_median_exp	2.675855662138781	14.524772822073313	14.524772822073313	HCC_TE_gene_median_exp_N
Colon	Colon_T	T	HCC_TE_gene_median_exp	3.2000295730321295	24.53325570914083	24.53325570914083	HCC_TE_gene_median_exp_T
Liver	Liver_T	T	HCC_TE_gene_median_exp	4.979521912716349	145.40484882434953	145.40484882434953	HCC_TE_gene_median_exp_T
Colon	Colon_N	N	HCC_TE_gene_median_exp	2.8599754998736207	17.46109913220392	17.46109913220392	HCC_TE_gene_median_exp_N
Breast	Breast_T	T	HCC_TE_gene_median_exp	2.926012798019687	18.653108317488293	18.653108317488293	HCC_TE_gene_median_exp_T
Endometrium	Endometrium_T	T	HCC_TE_gene_median_exp	2.8011821579800738	16.464098436712558	16.464098436712558	HCC_TE_gene_median_exp_T
Lung	Lung_N	N	HCC_TE_gene_median_exp	3.140820260045495	23.122825812175833	23.122825812175833	HCC_TE_gene_median_exp_N
Brain	Brain_N	N	HCC_TE_gene_median_exp	2.8579922038218366	17.426502921839166	17.426502921839166	HCC_TE_gene_median_exp_N
Endometrium	Endometrium_T	T	HCC_TE_gene_median_exp	2.2203002825187497	9.210096081537802	9.210096081537802	HCC_TE_gene_median_exp_T
Liver	Liver_T	T	HCC_TE_gene_median_exp	4.9378066016351925	139.4640136945675	139.4640136945675	HCC_TE_gene_median_exp_T
Esophagus	Esophagus_T	T	HCC_TE_gene_median_exp	2.3277239439930058	10.254574964374527	10.254574964374527	HCC_TE_gene_median_exp_T
Prostate	Prostate_T	T	HCC_TE_gene_median_exp	2.632277413798663	13.905402223414931	13.905402223414931	HCC_TE_gene_median_exp_T
Esophagus	Esophagus_N	N	HCC_TE_gene_median_exp	2.7718485948038962	15.988162342253855	15.988162342253855	HCC_TE_gene_median_exp_N
Cervix	Cervix_T	T	HCC_TE_gene_median_exp	2.3477030031623025	10.461512045013281	10.461512045013281	HCC_TE_gene_median_exp_T
Breast	Breast_T	T	HCC_TE_gene_median_exp	1.3785280655585155	3.969055136768836	3.969055136768836	HCC_TE_gene_median_exp_T
Brain	Brain_N	N	HCC_TE_gene_median_exp	2.43831509468249	11.453726031738361	11.453726031738361	HCC_TE_gene_median_exp_N
Bladder	Bladder_T	T	HCC_TE_gene_median_exp	2.207902121664983	9.096612774651156	9.096612774651156	HCC_TE_gene_median_exp_T
Esophagus	Esophagus_N	N	HCC_TE_gene_median_exp	2.9634332400324093	19.364340188868074	19.364340188868074	HCC_TE_gene_median_exp_N
Bladder	Bladder_T	T	HCC_TE_gene_median_exp	2.3248410564900506	10.225054750534701	10.225054750534701	HCC_TE_gene_median_exp_T
Lung	Lung_N	N	HCC_TE_gene_median_exp	3.3262625369175134	27.834118069847577	27.834118069847577	HCC_TE_gene_median_exp_N
Prostate	Prostate_T	T	HCC_TE_gene_median_exp	2.260042709660475	9.583498465989447	9.583498465989447	HCC_TE_gene_median_exp_T
Breast	Breast_T	T	HCC_TE_gene_median_exp	1.961007155632575	7.106480794252367	7.106480794252367	HCC_TE_gene_median_exp_T
Ovary	Ovary_T	T	HCC_TE_gene_median_exp	2.1985053814906417	9.01153462260924	9.01153462260924	HCC_TE_gene_median_exp_T
Colon	Colon_T	T	HCC_TE_gene_median_exp	3.0161492619408827	20.41253681692246	20.41253681692246	HCC_TE_gene_median_exp_T
Prostate	Prostate_N	N	HCC_TE_gene_median_exp	3.463366769739627	31.924277475862365	31.924277475862365	HCC_TE_gene_median_exp_N
Pancreas	Pancreas_T	T	HCC_TE_gene_median_exp	3.1060255972758615	22.332110986469047	22.332110986469047	HCC_TE_gene_median_exp_T
Lung	Lung_T	T	HCC_TE_gene_median_exp	3.0703715177206528	21.54990736043193	21.54990736043193	HCC_TE_gene_median_exp_T
Esophagus	Esophagus_N	N	HCC_TE_gene_median_exp	2.8011821579800738	16.464098436712558	16.464098436712558	HCC_TE_gene_median_exp_N
Bladder	Bladder_T	T	HCC_TE_gene_median_exp	2.1342126131023984	8.450390160153635	8.450390160153635	HCC_TE_gene_median_exp_T
Colon	Colon_T	T	HCC_TE_gene_median_exp	2.4956657909828475	12.129806746705617	12.129806746705617	HCC_TE_gene_median_exp_T
Prostate	Prostate_N	N	HCC_TE_gene_median_exp	3.212603452385387	24.843681444531196	24.843681444531196	HCC_TE_gene_median_exp_N
Ovary	Ovary_T	T	HCC_TE_gene_median_exp	3.0840368032110503	21.84641430872439	21.84641430872439	HCC_TE_gene_median_exp_T
Stomach	Stomach_N	N	HCC_TE_gene_median_exp	2.715862579025151	15.117644612579012	15.117644612579012	HCC_TE_gene_median_exp_N
Esophagus	Esophagus_T	T	HCC_TE_gene_median_exp	3.203238659953347	24.612111519073085	24.612111519073085	HCC_TE_gene_median_exp_T
Colon	Colon_T	T	HCC_TE_gene_median_exp	3.0976310661093884	22.14542803895617	22.14542803895617	HCC_TE_gene_median_exp_T
Pancreas	Pancreas_T	T	HCC_TE_gene_median_exp	3.267510953739803	26.245930638887423	26.245930638887423	HCC_TE_gene_median_exp_T
Stomach	Stomach_N	N	HCC_TE_gene_median_exp	1.996367828086714	7.362266458644168	7.362266458644168	HCC_TE_gene_median_exp_N
Cervix	Cervix_T	T	HCC_TE_gene_median_exp	2.6017213524719125	13.48693383209322	13.48693383209322	HCC_TE_gene_median_exp_T
Stomach	Stomach_N	N	HCC_TE_gene_median_exp	2.4982171692787487	12.160793985647716	12.160793985647716	HCC_TE_gene_median_exp_N
Endometrium	Endometrium_N	N	HCC_TE_gene_median_exp	2.1440323609418765	8.533779622332077	8.533779622332077	HCC_TE_gene_median_exp_N
Breast	Breast_T	T	HCC_TE_gene_median_exp	2.967183208756932	19.43709218254301	19.43709218254301	HCC_TE_gene_median_exp_T
Lung	Lung_T	T	HCC_TE_gene_median_exp	2.130969456927944	8.423028617988919	8.423028617988919	HCC_TE_gene_median_exp_T
Pancreas	Pancreas_N	N	HCC_TE_gene_median_exp	1.5508689277887224	4.715565889137047	4.715565889137047	HCC_TE_gene_median_exp_N
Esophagus	Esophagus_N	N	HCC_TE_gene_median_exp	2.6553816677084243	14.23041631337254	14.23041631337254	HCC_TE_gene_median_exp_N
Brain	Brain_N	N	HCC_TE_gene_median_exp	2.1043342540774925	8.201640982594412	8.201640982594412	HCC_TE_gene_median_exp_N
Colon	Colon_N	N	HCC_TE_gene_median_exp	2.937310670198575	18.86504370614874	18.86504370614874	HCC_TE_gene_median_exp_N
Lung	Lung_N	N	HCC_TE_gene_median_exp	2.60640121391717	13.550198733771657	13.550198733771657	HCC_TE_gene_median_exp_N
Colon	Colon_T	T	HCC_TE_gene_median_exp	2.9088309962863095	18.33535193935766	18.33535193935766	HCC_TE_gene_median_exp_T
Lung	Lung_T	T	HCC_TE_gene_median_exp	1.7949392202571217	6.019108870799673	6.019108870799673	HCC_TE_gene_median_exp_T
Stomach	Stomach_N	N	HCC_TE_gene_median_exp	2.9963592572655022	20.012543606137672	20.012543606137672	HCC_TE_gene_median_exp_N
Bladder	Bladder_T	T	HCC_TE_gene_median_exp	2.742021372666699	15.51832172553613	15.51832172553613	HCC_TE_gene_median_exp_T
Ovary	Ovary_T	T	HCC_TE_gene_median_exp	1.8439773416885707	6.321631614486509	6.321631614486509	HCC_TE_gene_median_exp_T
Stomach	Stomach_T	T	HCC_TE_gene_median_exp	2.3248410564900506	10.225054750534701	10.225054750534701	HCC_TE_gene_median_exp_T
Brain	Brain_T	T	HCC_TE_gene_median_exp	2.9653516500697004	19.401524589511496	19.401524589511496	HCC_TE_gene_median_exp_T
Lung	Lung_T	T	HCC_TE_gene_median_exp	2.2265103030971467	9.267468926628712	9.267468926628712	HCC_TE_gene_median_exp_T
Prostate	Prostate_T	T	HCC_TE_gene_median_exp	2.6088258856232645	13.583093380497262	13.583093380497262	HCC_TE_gene_median_exp_T
Esophagus	Esophagus_N	N	HCC_TE_gene_median_exp	2.4515428418085037	11.606239504352454	11.606239504352454	HCC_TE_gene_median_exp_N
Esophagus	Esophagus_N	N	HCC_TE_gene_median_exp	2.5160213539551672	12.379245916297215	12.379245916297215	HCC_TE_gene_median_exp_N
Brain	Brain_N	N	HCC_TE_gene_median_exp	2.5335411638596335	12.59803896138962	12.59803896138962	HCC_TE_gene_median_exp_N
Cervix	Cervix_T	T	HCC_TE_gene_median_exp	2.1795291210363508	8.842141699776201	8.842141699776201	HCC_TE_gene_median_exp_T
Prostate	Prostate_T	T	HCC_TE_gene_median_exp	2.7092513538532272	15.018028116358504	15.018028116358504	HCC_TE_gene_median_exp_T
Liver	Liver_N	N	HCC_TE_gene_median_exp	4.810980038558789	122.85195819443452	122.85195819443452	HCC_TE_gene_median_exp_N
Lung	Lung_T	T	HCC_TE_gene_median_exp	2.657653870657508	14.262787470278132	14.262787470278132	HCC_TE_gene_median_exp_T
Lung	Lung_T	T	HCC_TE_gene_median_exp	2.7781685622194794	16.0895269805055	16.0895269805055	HCC_TE_gene_median_exp_T
Lung	Lung_T	T	HCC_TE_gene_median_exp	2.7462758434526555	15.584484616208698	15.584484616208698	HCC_TE_gene_median_exp_T
Ovary	Ovary_T	T	HCC_TE_gene_median_exp	2.432933842275864	11.392256181690778	11.392256181690778	HCC_TE_gene_median_exp_T
Stomach	Stomach_T	T	HCC_TE_gene_median_exp	3.6915033883240906	40.10509518953912	40.10509518953912	HCC_TE_gene_median_exp_T
Esophagus	Esophagus_N	N	HCC_TE_gene_median_exp	2.5704603918142888	13.07184122448677	13.07184122448677	HCC_TE_gene_median_exp_N
Breast	Breast_N	N	HCC_TE_gene_median_exp	3.395050936718093	29.816172174215623	29.816172174215623	HCC_TE_gene_median_exp_N
Colon	Colon_N	N	HCC_TE_gene_median_exp	2.865927996778234	17.56534622818894	17.56534622818894	HCC_TE_gene_median_exp_N
Breast	Breast_T	T	HCC_TE_gene_median_exp	2.657653870657508	14.262787470278132	14.262787470278132	HCC_TE_gene_median_exp_T
Brain	Brain_N	N	HCC_TE_gene_median_exp	1.6276115382060552	5.091698855350788	5.091698855350788	HCC_TE_gene_median_exp_N
Prostate	Prostate_T	T	HCC_TE_gene_median_exp	3.204754364176671	24.649444486168147	24.649444486168147	HCC_TE_gene_median_exp_T
Lung	Lung_T	T	HCC_TE_gene_median_exp	2.2868585385640507	9.843964621074491	9.843964621074491	HCC_TE_gene_median_exp_T
Stomach	Stomach_N	N	HCC_TE_gene_median_exp	2.1043342540774925	8.201640982594412	8.201640982594412	HCC_TE_gene_median_exp_N
Prostate	Prostate_N	N	HCC_TE_gene_median_exp	3.3617861828226143	28.840659590047693	28.840659590047693	HCC_TE_gene_median_exp_N
Brain	Brain_T	T	HCC_TE_gene_median_exp	2.7676663588433046	15.921435705292767	15.921435705292767	HCC_TE_gene_median_exp_T
Bladder	Bladder_T	T	HCC_TE_gene_median_exp	2.372913323197612	10.728602686125676	10.728602686125676	HCC_TE_gene_median_exp_T
Endometrium	Endometrium_T	T	HCC_TE_gene_median_exp	2.835946780051713	17.046531979044037	17.046531979044037	HCC_TE_gene_median_exp_T
Rectum	Rectum_T	T	HCC_TE_gene_median_exp	2.8933249170690583	18.05323543277589	18.05323543277589	HCC_TE_gene_median_exp_T
Bladder	Bladder_T	T	HCC_TE_gene_median_exp	1.786617335555578	5.969226386789937	5.969226386789937	HCC_TE_gene_median_exp_T
Bladder	Bladder_T	T	HCC_TE_gene_median_exp	1.9373357116389722	6.94023552761114	6.94023552761114	HCC_TE_gene_median_exp_T
Lung	Lung_T	T	HCC_TE_gene_median_exp	2.7969854789845647	16.395148681813165	16.395148681813165	HCC_TE_gene_median_exp_T
Bladder	Bladder_T	T	HCC_TE_gene_median_exp	1.9448821174962136	6.992807476790178	6.992807476790178	HCC_TE_gene_median_exp_T
Ovary	Ovary_T	T	HCC_TE_gene_median_exp	2.889430797207256	17.983070673763997	17.983070673763997	HCC_TE_gene_median_exp_T
Cervix	Cervix_T	T	HCC_TE_gene_median_exp	1.7907402787205517	5.993887972144439	5.993887972144439	HCC_TE_gene_median_exp_T
Colon	Colon_N	N	HCC_TE_gene_median_exp	3.0286033206256717	20.66834536931435	20.66834536931435	HCC_TE_gene_median_exp_N
Lung	Lung_T	T	HCC_TE_gene_median_exp	2.448927795155184	11.575928296463866	11.575928296463866	HCC_TE_gene_median_exp_T
Lung	Lung_N	N	HCC_TE_gene_median_exp	2.657653870657508	14.262787470278132	14.262787470278132	HCC_TE_gene_median_exp_N
Brain	Brain_T	T	HCC_TE_gene_median_exp	3.5373063780626053	34.37420326809136	34.37420326809136	HCC_TE_gene_median_exp_T
Breast	Breast_T	T	HCC_TE_gene_median_exp	2.9745128459402745	19.580082409219706	19.580082409219706	HCC_TE_gene_median_exp_T
Rectum	Rectum_T	T	HCC_TE_gene_median_exp	1.8835899062712083	6.577073609880185	6.577073609880185	HCC_TE_gene_median_exp_T
Esophagus	Esophagus_N	N	HCC_TE_gene_median_exp	2.007175828227813	7.4422693926495205	7.4422693926495205	HCC_TE_gene_median_exp_N
Brain	Brain_N	N	HCC_TE_gene_median_exp	2.3391092762920227	10.371993866162866	10.371993866162866	HCC_TE_gene_median_exp_N
Stomach	Stomach_T	T	HCC_TE_gene_median_exp	2.263051018552742	9.612371998120173	9.612371998120173	HCC_TE_gene_median_exp_T
Esophagus	Esophagus_N	N	HCC_TE_gene_median_exp	2.8933249170690583	18.05323543277589	18.05323543277589	HCC_TE_gene_median_exp_N
Stomach	Stomach_T	T	HCC_TE_gene_median_exp	2.464633938468493	11.759176781751247	11.759176781751247	HCC_TE_gene_median_exp_T
Lung	Lung_T	T	HCC_TE_gene_median_exp	3.1937921749398996	24.380708270907455	24.380708270907455	HCC_TE_gene_median_exp_T
Rectum	Rectum_T	T	HCC_TE_gene_median_exp	2.0321207577822795	7.630251126400097	7.630251126400097	HCC_TE_gene_median_exp_T
Ovary	Ovary_T	T	HCC_TE_gene_median_exp	2.6599267469439356	14.295241890166823	14.295241890166823	HCC_TE_gene_median_exp_T
Brain	Brain_T	T	HCC_TE_gene_median_exp	3.0373828018594606	20.850601606544675	20.850601606544675	HCC_TE_gene_median_exp_T
Esophagus	Esophagus_N	N	HCC_TE_gene_median_exp	3.261507460745759	26.08883541006182	26.08883541006182	HCC_TE_gene_median_exp_N
Breast	Breast_T	T	HCC_TE_gene_median_exp	2.010784466530545	7.469174367002596	7.469174367002596	HCC_TE_gene_median_exp_T
Breast	Breast_T	T	HCC_TE_gene_median_exp	2.5752865651120613	13.135080675083573	13.135080675083573	HCC_TE_gene_median_exp_T
Colon	Colon_T	T	HCC_TE_gene_median_exp	3.130893169929695	22.89441901974503	22.89441901974503	HCC_TE_gene_median_exp_T
Breast	Breast_T	T	HCC_TE_gene_median_exp	2.6392432742946697	14.002603467554723	14.002603467554723	HCC_TE_gene_median_exp_T
Breast	Breast_T	T	HCC_TE_gene_median_exp	3.24485630029533	25.65802274501068	25.65802274501068	HCC_TE_gene_median_exp_T
Ovary	Ovary_T	T	HCC_TE_gene_median_exp	2.43831509468249	11.453726031738361	11.453726031738361	HCC_TE_gene_median_exp_T
Colon	Colon_T	T	HCC_TE_gene_median_exp	2.9241021711306185	18.61750321203948	18.61750321203948	HCC_TE_gene_median_exp_T
Endometrium	Endometrium_T	T	HCC_TE_gene_median_exp	3.1472952996289183	23.273032797879814	23.273032797879814	HCC_TE_gene_median_exp_T
Breast	Breast_T	T	HCC_TE_gene_median_exp	2.643862749181114	14.067437777556815	14.067437777556815	HCC_TE_gene_median_exp_T
Lung	Lung_T	T	HCC_TE_gene_median_exp	2.6870844923204693	14.688788156346444	14.688788156346444	HCC_TE_gene_median_exp_T
Brain	Brain_T	T	HCC_TE_gene_median_exp	3.682555758451728	39.747850272849625	39.747850272849625	HCC_TE_gene_median_exp_T
Cervix	Cervix_T	T	HCC_TE_gene_median_exp	2.422266369893704	11.271375495491851	11.271375495491851	HCC_TE_gene_median_exp_T
Breast	Breast_T	T	HCC_TE_gene_median_exp	2.232648841637319	9.324532606415767	9.324532606415767	HCC_TE_gene_median_exp_T
Brain	Brain_N	N	HCC_TE_gene_median_exp	2.280976532312318	9.786232316970077	9.786232316970077	HCC_TE_gene_median_exp_N
Lung	Lung_T	T	HCC_TE_gene_median_exp	2.9523661192637642	19.15121421814316	19.15121421814316	HCC_TE_gene_median_exp_T
Colon	Colon_N	N	HCC_TE_gene_median_exp	2.5459641490207905	12.755520381796634	12.755520381796634	HCC_TE_gene_median_exp_N
Esophagus	Esophagus_T	T	HCC_TE_gene_median_exp	2.3419992228019377	10.402011727752507	10.402011727752507	HCC_TE_gene_median_exp_T
Stomach	Stomach_T	T	HCC_TE_gene_median_exp	3.440921366052351	31.215706014452884	31.215706014452884	HCC_TE_gene_median_exp_T
Prostate	Prostate_N	N	HCC_TE_gene_median_exp	3.817618583298414	45.49573490895228	45.49573490895228	HCC_TE_gene_median_exp_N
Prostate	Prostate_N	N	HCC_TE_gene_median_exp	3.240294599104554	25.541245067041434	25.541245067041434	HCC_TE_gene_median_exp_N
Stomach	Stomach_N	N	HCC_TE_gene_median_exp	2.5235361739232367	12.472624141532886	12.472624141532886	HCC_TE_gene_median_exp_N
Lung	Lung_T	T	HCC_TE_gene_median_exp	2.176334283879204	8.813937574708293	8.813937574708293	HCC_TE_gene_median_exp_T
Ovary	Ovary_T	T	HCC_TE_gene_median_exp	2.4698777522323274	11.821001672247096	11.821001672247096	HCC_TE_gene_median_exp_T
Breast	Breast_T	T	HCC_TE_gene_median_exp	2.3391092762920227	10.371993866162866	10.371993866162866	HCC_TE_gene_median_exp_T
Endometrium	Endometrium_N	N	HCC_TE_gene_median_exp	3.030358622366807	20.704656411021745	20.704656411021745	HCC_TE_gene_median_exp_N
Breast	Breast_T	T	HCC_TE_gene_median_exp	3.1193816745623595	22.632381138833217	22.632381138833217	HCC_TE_gene_median_exp_T
Brain	Brain_N	N	HCC_TE_gene_median_exp	1.9891026371812854	7.308972018884832	7.308972018884832	HCC_TE_gene_median_exp_N
Brain	Brain_T	T	HCC_TE_gene_median_exp	3.4396502100910706	31.17605119273819	31.17605119273819	HCC_TE_gene_median_exp_T
Colon	Colon_N	N	HCC_TE_gene_median_exp	3.049598577442494	21.10686994801631	21.10686994801631	HCC_TE_gene_median_exp_N
Liver	Liver_N	N	HCC_TE_gene_median_exp	4.805772566607158	122.21387291548368	122.21387291548368	HCC_TE_gene_median_exp_N
Brain	Brain_T	T	HCC_TE_gene_median_exp	2.9616023799418305	19.32891922654343	19.32891922654343	HCC_TE_gene_median_exp_T
Colon	Colon_T	T	HCC_TE_gene_median_exp	2.666749407220629	14.393106939525069	14.393106939525069	HCC_TE_gene_median_exp_T
Breast	Breast_T	T	HCC_TE_gene_median_exp	2.59696099131553	13.42288372792763	13.42288372792763	HCC_TE_gene_median_exp_T
Bladder	Bladder_T	T	HCC_TE_gene_median_exp	2.400499147847633	11.028679948838922	11.028679948838922	HCC_TE_gene_median_exp_T
Lung	Lung_T	T	HCC_TE_gene_median_exp	2.1603126005042603	8.673848684179928	8.673848684179928	HCC_TE_gene_median_exp_T
Pancreas	Pancreas_N	N	HCC_TE_gene_median_exp	1.6461418335144646	5.186929136443225	5.186929136443225	HCC_TE_gene_median_exp_N
Breast	Breast_T	T	HCC_TE_gene_median_exp	2.790737084262858	16.293024709038196	16.293024709038196	HCC_TE_gene_median_exp_T
Liver	Liver_N	N	HCC_TE_gene_median_exp	4.281672539135619	72.36136606900756	72.36136606900756	HCC_TE_gene_median_exp_N
Ovary	Ovary_T	T	HCC_TE_gene_median_exp	2.301590549193536	9.990059505942632	9.990059505942632	HCC_TE_gene_median_exp_T
Brain	Brain_N	N	HCC_TE_gene_median_exp	2.8399901059160664	17.11559619316282	17.11559619316282	HCC_TE_gene_median_exp_N
Brain	Brain_N	N	HCC_TE_gene_median_exp	2.217237260961436	9.181928519642344	9.181928519642344	HCC_TE_gene_median_exp_N
Lung	Lung_T	T	HCC_TE_gene_median_exp	2.307414283780238	10.048408701210274	10.048408701210274	HCC_TE_gene_median_exp_T
Cervix	Cervix_T	T	HCC_TE_gene_median_exp	2.195376907662693	8.98338632595554	8.98338632595554	HCC_TE_gene_median_exp_T
Bladder	Bladder_T	T	HCC_TE_gene_median_exp	1.7990718149031841	6.044034876958453	6.044034876958453	HCC_TE_gene_median_exp_T
Stomach	Stomach_T	T	HCC_TE_gene_median_exp	2.8560093433995735	17.39198283446483	17.39198283446483	HCC_TE_gene_median_exp_T
Lung	Lung_T	T	HCC_TE_gene_median_exp	2.0703720486407007	7.927772086064068	7.927772086064068	HCC_TE_gene_median_exp_T
Lung	Lung_N	N	HCC_TE_gene_median_exp	2.9049304006435257	18.26397244724318	18.26397244724318	HCC_TE_gene_median_exp_N
Esophagus	Esophagus_N	N	HCC_TE_gene_median_exp	3.0993094574964886	22.182627943907764	22.182627943907764	HCC_TE_gene_median_exp_N
Esophagus	Esophagus_N	N	HCC_TE_gene_median_exp	2.873784356442332	17.703889415736576	17.703889415736576	HCC_TE_gene_median_exp_N
Breast	Breast_T	T	HCC_TE_gene_median_exp	3.1890717702344484	24.265892662128678	24.265892662128678	HCC_TE_gene_median_exp_T
Lung	Lung_N	N	HCC_TE_gene_median_exp	3.3233815763691203	27.754044473608683	27.754044473608683	HCC_TE_gene_median_exp_N
Liver	Liver_N	N	HCC_TE_gene_median_exp	4.625310694779531	102.03446973553143	102.03446973553143	HCC_TE_gene_median_exp_N
Breast	Breast_T	T	HCC_TE_gene_median_exp	2.8579922038218366	17.426502921839166	17.426502921839166	HCC_TE_gene_median_exp_T
Esophagus	Esophagus_N	N	HCC_TE_gene_median_exp	2.3161210669558874	10.136280000093269	10.136280000093269	HCC_TE_gene_median_exp_N
Breast	Breast_N	N	HCC_TE_gene_median_exp	3.177946271491132	23.997418726258392	23.997418726258392	HCC_TE_gene_median_exp_N
Breast	Breast_T	T	HCC_TE_gene_median_exp	2.5849486630482392	13.262608210613127	13.262608210613127	HCC_TE_gene_median_exp_T
Brain	Brain_N	N	HCC_TE_gene_median_exp	2.7114544901596793	15.051151353458271	15.051151353458271	HCC_TE_gene_median_exp_N
Esophagus	Esophagus_T	T	HCC_TE_gene_median_exp	2.869898496983411	17.635228080139214	17.635228080139214	HCC_TE_gene_median_exp_T
Liver	Liver_N	N	HCC_TE_gene_median_exp	4.867438281981944	129.9874986995522	129.9874986995522	HCC_TE_gene_median_exp_N
Pancreas	Pancreas_T	T	HCC_TE_gene_median_exp	2.95602472518817	19.22140929370181	19.22140929370181	HCC_TE_gene_median_exp_T
Pancreas	Pancreas_N	N	HCC_TE_gene_median_exp	1.4488973270641414	4.258416284952172	4.258416284952172	HCC_TE_gene_median_exp_N
Brain	Brain_N	N	HCC_TE_gene_median_exp	2.643862749181114	14.067437777556815	14.067437777556815	HCC_TE_gene_median_exp_N
Brain	Brain_N	N	HCC_TE_gene_median_exp	3.217243977498706	24.959237084236776	24.959237084236776	HCC_TE_gene_median_exp_N
Lung	Lung_T	T	HCC_TE_gene_median_exp	2.2898018602263988	9.872981257085822	9.872981257085822	HCC_TE_gene_median_exp_T
Cervix	Cervix_T	T	HCC_TE_gene_median_exp	2.464633938468493	11.759176781751247	11.759176781751247	HCC_TE_gene_median_exp_T
Esophagus	Esophagus_N	N	HCC_TE_gene_median_exp	2.232648841637319	9.324532606415767	9.324532606415767	HCC_TE_gene_median_exp_N
Colon	Colon_T	T	HCC_TE_gene_median_exp	2.3840620771635157	10.848882476925965	10.848882476925965	HCC_TE_gene_median_exp_T
Brain	Brain_T	T	HCC_TE_gene_median_exp	3.5033452718387634	33.22641764927425	33.22641764927425	HCC_TE_gene_median_exp_T
Esophagus	Esophagus_T	T	HCC_TE_gene_median_exp	1.4435768579512624	4.2358196782166235	4.2358196782166235	HCC_TE_gene_median_exp_T
Pancreas	Pancreas_N	N	HCC_TE_gene_median_exp	1.7224932344426933	5.598469374746818	5.598469374746818	HCC_TE_gene_median_exp_N
Stomach	Stomach_N	N	HCC_TE_gene_median_exp	2.1634973262488923	8.701516547282385	8.701516547282385	HCC_TE_gene_median_exp_N
Breast	Breast_N	N	HCC_TE_gene_median_exp	2.594540244232366	13.390429618739148	13.390429618739148	HCC_TE_gene_median_exp_N
Endometrium	Endometrium_N	N	HCC_TE_gene_median_exp	2.6530260212224124	14.196933934995943	14.196933934995943	HCC_TE_gene_median_exp_N
Brain	Brain_T	T	HCC_TE_gene_median_exp	2.942964593777429	18.972007318679854	18.972007318679854	HCC_TE_gene_median_exp_T
Stomach	Stomach_T	T	HCC_TE_gene_median_exp	2.2234436875820105	9.239092694367141	9.239092694367141	HCC_TE_gene_median_exp_T
Brain	Brain_N	N	HCC_TE_gene_median_exp	2.1009576856754215	8.173994282561488	8.173994282561488	HCC_TE_gene_median_exp_N
Stomach	Stomach_T	T	HCC_TE_gene_median_exp	2.931660067922161	18.75874545464473	18.75874545464473	HCC_TE_gene_median_exp_T
Lung	Lung_N	N	HCC_TE_gene_median_exp	3.1570591833795634	23.50138095296562	23.50138095296562	HCC_TE_gene_median_exp_N
Esophagus	Esophagus_N	N	HCC_TE_gene_median_exp	2.3589660277964435	10.580006362457263	10.580006362457263	HCC_TE_gene_median_exp_N
Breast	Breast_T	T	HCC_TE_gene_median_exp	2.9909368991488496	19.904322100918982	19.904322100918982	HCC_TE_gene_median_exp_T
Ovary	Ovary_T	T	HCC_TE_gene_median_exp	1.8599613997178823	6.423488818163071	6.423488818163071	HCC_TE_gene_median_exp_T
Pancreas	Pancreas_N	N	HCC_TE_gene_median_exp	1.7484626138306822	5.745762426621491	5.745762426621491	HCC_TE_gene_median_exp_N
Breast	Breast_T	T	HCC_TE_gene_median_exp	2.55583545619573	12.88205755781961	12.88205755781961	HCC_TE_gene_median_exp_T
Pancreas	Pancreas_N	N	HCC_TE_gene_median_exp	2.025022375429756	7.576280465271653	7.576280465271653	HCC_TE_gene_median_exp_N
Breast	Breast_T	T	HCC_TE_gene_median_exp	2.6826079141190644	14.623179607944374	14.623179607944374	HCC_TE_gene_median_exp_T
Ovary	Ovary_T	T	HCC_TE_gene_median_exp	3.0479279544761733	21.071637764375946	21.071637764375946	HCC_TE_gene_median_exp_T
Breast	Breast_T	T	HCC_TE_gene_median_exp	3.1209748649241567	22.668467568971423	22.668467568971423	HCC_TE_gene_median_exp_T
Lung	Lung_T	T	HCC_TE_gene_median_exp	2.599299026898422	13.454303623813008	13.454303623813008	HCC_TE_gene_median_exp_T
Brain	Brain_N	N	HCC_TE_gene_median_exp	2.757006836972001	15.752622147531278	15.752622147531278	HCC_TE_gene_median_exp_N
Esophagus	Esophagus_N	N	HCC_TE_gene_median_exp	3.171542806924184	23.844243056638522	23.844243056638522	HCC_TE_gene_median_exp_N
Stomach	Stomach_T	T	HCC_TE_gene_median_exp	2.9448789798031343	19.008361851572285	19.008361851572285	HCC_TE_gene_median_exp_T
Esophagus	Esophagus_N	N	HCC_TE_gene_median_exp	2.381313381590271	10.819103147591724	10.819103147591724	HCC_TE_gene_median_exp_N
Breast	Breast_T	T	HCC_TE_gene_median_exp	2.8933249170690583	18.05323543277589	18.05323543277589	HCC_TE_gene_median_exp_T
Brain	Brain_N	N	HCC_TE_gene_median_exp	2.9616023799418305	19.32891922654343	19.32891922654343	HCC_TE_gene_median_exp_N
Bladder	Bladder_T	T	HCC_TE_gene_median_exp	2.3219596030436866	10.195634138702246	10.195634138702246	HCC_TE_gene_median_exp_T
Pancreas	Pancreas_T	T	HCC_TE_gene_median_exp	3.0373828018594606	20.850601606544675	20.850601606544675	HCC_TE_gene_median_exp_T
Breast	Breast_N	N	HCC_TE_gene_median_exp	2.9708473475993693	19.50844302686399	19.50844302686399	HCC_TE_gene_median_exp_N
Brain	Brain_N	N	HCC_TE_gene_median_exp	2.153794115130613	8.617492207385528	8.617492207385528	HCC_TE_gene_median_exp_N
Breast	Breast_T	T	HCC_TE_gene_median_exp	3.11265739247676	22.480705151363885	22.480705151363885	HCC_TE_gene_median_exp_T
Brain	Brain_T	T	HCC_TE_gene_median_exp	3.407364938448219	30.185598459774425	30.185598459774425	HCC_TE_gene_median_exp_T
Bladder	Bladder_T	T	HCC_TE_gene_median_exp	2.295693128925105	9.931317310488732	9.931317310488732	HCC_TE_gene_median_exp_T
Lung	Lung_T	T	HCC_TE_gene_median_exp	3.0755710933247893	21.662249545754737	21.662249545754737	HCC_TE_gene_median_exp_T
Colon	Colon_T	T	HCC_TE_gene_median_exp	2.1570522951690965	8.645615338710995	8.645615338710995	HCC_TE_gene_median_exp_T
Colon	Colon_T	T	HCC_TE_gene_median_exp	2.2720065153847355	9.698842178897364	9.698842178897364	HCC_TE_gene_median_exp_T
Colon	Colon_T	T	HCC_TE_gene_median_exp	2.295693128925105	9.931317310488732	9.931317310488732	HCC_TE_gene_median_exp_T
Liver	Liver_T	T	HCC_TE_gene_median_exp	5.466274719756811	236.57723265457204	236.57723265457204	HCC_TE_gene_median_exp_T
Esophagus	Esophagus_N	N	HCC_TE_gene_median_exp	2.400499147847633	11.028679948838922	11.028679948838922	HCC_TE_gene_median_exp_N
Colon	Colon_T	T	HCC_TE_gene_median_exp	2.3895631864948546	10.908727822528018	10.908727822528018	HCC_TE_gene_median_exp_T
Lung	Lung_T	T	HCC_TE_gene_median_exp	2.6088258856232645	13.583093380497262	13.583093380497262	HCC_TE_gene_median_exp_T
Pancreas	Pancreas_N	N	HCC_TE_gene_median_exp	1.5160294318741723	4.55410685736903	4.55410685736903	HCC_TE_gene_median_exp_N
Brain	Brain_N	N	HCC_TE_gene_median_exp	2.931660067922161	18.75874545464473	18.75874545464473	HCC_TE_gene_median_exp_N
Breast	Breast_T	T	HCC_TE_gene_median_exp	2.7676663588433046	15.921435705292767	15.921435705292767	HCC_TE_gene_median_exp_T
Breast	Breast_T	T	HCC_TE_gene_median_exp	2.873784356442332	17.703889415736576	17.703889415736576	HCC_TE_gene_median_exp_T
Endometrium	Endometrium_T	T	HCC_TE_gene_median_exp	2.8797458821108606	17.809746829252898	17.809746829252898	HCC_TE_gene_median_exp_T
Breast	Breast_T	T	HCC_TE_gene_median_exp	2.0738029502350463	7.955018204603161	7.955018204603161	HCC_TE_gene_median_exp_T
Breast	Breast_T	T	HCC_TE_gene_median_exp	2.2750213641494015	9.728126843495092	9.728126843495092	HCC_TE_gene_median_exp_T
Lung	Lung_T	T	HCC_TE_gene_median_exp	2.0321207577822795	7.630251126400097	7.630251126400097	HCC_TE_gene_median_exp_T
Prostate	Prostate_N	N	HCC_TE_gene_median_exp	3.399214737760195	29.940579607145477	29.940579607145477	HCC_TE_gene_median_exp_N
Colon	Colon_T	T	HCC_TE_gene_median_exp	2.929748310641098	18.722917544484297	18.722917544484297	HCC_TE_gene_median_exp_T
Esophagus	Esophagus_T	T	HCC_TE_gene_median_exp	2.4276385734755657	11.332090560122529	11.332090560122529	HCC_TE_gene_median_exp_T
Ovary	Ovary_T	T	HCC_TE_gene_median_exp	2.910738543530274	18.370360869395014	18.370360869395014	HCC_TE_gene_median_exp_T
Brain	Brain_T	T	HCC_TE_gene_median_exp	3.267510953739803	26.245930638887423	26.245930638887423	HCC_TE_gene_median_exp_T
Brain	Brain_N	N	HCC_TE_gene_median_exp	2.094211744533812	8.119038570647405	8.119038570647405	HCC_TE_gene_median_exp_N
Lung	Lung_T	T	HCC_TE_gene_median_exp	2.722479241586326	15.218004623716	15.218004623716	HCC_TE_gene_median_exp_T
Breast	Breast_T	T	HCC_TE_gene_median_exp	2.914554796989111	18.44060076397668	18.44060076397668	HCC_TE_gene_median_exp_T
Lung	Lung_T	T	HCC_TE_gene_median_exp	2.8579922038218366	17.426502921839166	17.426502921839166	HCC_TE_gene_median_exp_T
Brain	Brain_T	T	HCC_TE_gene_median_exp	2.967183208756932	19.43709218254301	19.43709218254301	HCC_TE_gene_median_exp_T
Liver	Liver_T	T	HCC_TE_gene_median_exp	4.8191783896413245	123.86328160658786	123.86328160658786	HCC_TE_gene_median_exp_T
Breast	Breast_T	T	HCC_TE_gene_median_exp	2.9126464772420797	18.405443757465775	18.405443757465775	HCC_TE_gene_median_exp_T
Ovary	Ovary_T	T	HCC_TE_gene_median_exp	2.869898496983411	17.635228080139214	17.635228080139214	HCC_TE_gene_median_exp_T
Brain	Brain_T	T	HCC_TE_gene_median_exp	3.0373828018594606	20.850601606544675	20.850601606544675	HCC_TE_gene_median_exp_T
Breast	Breast_T	T	HCC_TE_gene_median_exp	2.2234436875820105	9.239092694367141	9.239092694367141	HCC_TE_gene_median_exp_T
Prostate	Prostate_T	T	HCC_TE_gene_median_exp	2.748489036408509	15.619014284096263	15.619014284096263	HCC_TE_gene_median_exp_T
Brain	Brain_T	T	HCC_TE_gene_median_exp	3.3103352316614822	27.39430737196088	27.39430737196088	HCC_TE_gene_median_exp_T
Esophagus	Esophagus_N	N	HCC_TE_gene_median_exp	2.784493252310677	16.191610736136557	16.191610736136557	HCC_TE_gene_median_exp_N
Stomach	Stomach_T	T	HCC_TE_gene_median_exp	3.1937921749398996	24.380708270907455	24.380708270907455	HCC_TE_gene_median_exp_T
Lung	Lung_N	N	HCC_TE_gene_median_exp	2.565637480558962	13.00894867880971	13.00894867880971	HCC_TE_gene_median_exp_N
Ovary	Ovary_N	N	HCC_TE_gene_median_exp	2.7761183247681585	16.056573422568633	16.056573422568633	HCC_TE_gene_median_exp_N
Lung	Lung_T	T	HCC_TE_gene_median_exp	2.7070488239758594	14.984986861266146	14.984986861266146	HCC_TE_gene_median_exp_T
Ovary	Ovary_N	N	HCC_TE_gene_median_exp	2.392315596646399	10.938794474624926	10.938794474624926	HCC_TE_gene_median_exp_N
Ovary	Ovary_T	T	HCC_TE_gene_median_exp	2.4828413607415807	11.975242106346483	11.975242106346483	HCC_TE_gene_median_exp_T
Stomach	Stomach_T	T	HCC_TE_gene_median_exp	3.793940202282924	44.43112344164203	44.43112344164203	HCC_TE_gene_median_exp_T
Lung	Lung_N	N	HCC_TE_gene_median_exp	3.0565476956624074	21.254054893029693	21.254054893029693	HCC_TE_gene_median_exp_N
Brain	Brain_T	T	HCC_TE_gene_median_exp	2.773983189627125	16.0223270417453	16.0223270417453	HCC_TE_gene_median_exp_T
Prostate	Prostate_T	T	HCC_TE_gene_median_exp	1.9523681927984553	7.045352593092953	7.045352593092953	HCC_TE_gene_median_exp_T
Pancreas	Pancreas_T	T	HCC_TE_gene_median_exp	2.505877116102699	12.254302699586436	12.254302699586436	HCC_TE_gene_median_exp_T
Brain	Brain_N	N	HCC_TE_gene_median_exp	2.643862749181114	14.067437777556815	14.067437777556815	HCC_TE_gene_median_exp_N
Cervix	Cervix_T	T	HCC_TE_gene_median_exp	2.7246860005483686	15.251624173281614	15.251624173281614	HCC_TE_gene_median_exp_T
Esophagus	Esophagus_N	N	HCC_TE_gene_median_exp	2.8599754998736207	17.46109913220392	17.46109913220392	HCC_TE_gene_median_exp_N
Brain	Brain_N	N	HCC_TE_gene_median_exp	1.2141074646373249	3.367287299708062	3.367287299708062	HCC_TE_gene_median_exp_N
Liver	Liver_N	N	HCC_TE_gene_median_exp	5.162707304452252	174.63661065654276	174.63661065654276	HCC_TE_gene_median_exp_N
Pancreas	Pancreas_N	N	HCC_TE_gene_median_exp	1.8480211875182209	6.347247075708557	6.347247075708557	HCC_TE_gene_median_exp_N
Lung	Lung_N	N	HCC_TE_gene_median_exp	3.1276156127162076	22.81950408759012	22.81950408759012	HCC_TE_gene_median_exp_N
Lung	Lung_T	T	HCC_TE_gene_median_exp	3.6461681426888983	38.32751872246807	38.32751872246807	HCC_TE_gene_median_exp_T
Prostate	Prostate_T	T	HCC_TE_gene_median_exp	2.4751257624735277	11.88320147994134	11.88320147994134	HCC_TE_gene_median_exp_T
Stomach	Stomach_T	T	HCC_TE_gene_median_exp	3.0925091521961736	22.032291049266362	22.032291049266362	HCC_TE_gene_median_exp_T
Ovary	Ovary_N	N	HCC_TE_gene_median_exp	2.885538314600396	17.91320794189272	17.91320794189272	HCC_TE_gene_median_exp_N
Bladder	Bladder_T	T	HCC_TE_gene_median_exp	2.0669436915707604	7.900639389445714	7.900639389445714	HCC_TE_gene_median_exp_T
Liver	Liver_T	T	HCC_TE_gene_median_exp	4.519164745295934	91.75892388859947	91.75892388859947	HCC_TE_gene_median_exp_T
Bladder	Bladder_T	T	HCC_TE_gene_median_exp	2.1699524845010276	8.757867896391229	8.757867896391229	HCC_TE_gene_median_exp_T
Stomach	Stomach_T	T	HCC_TE_gene_median_exp	3.4168795565117343	30.47417356408161	30.47417356408161	HCC_TE_gene_median_exp_T
Breast	Breast_T	T	HCC_TE_gene_median_exp	2.280976532312318	9.786232316970077	9.786232316970077	HCC_TE_gene_median_exp_T
Lung	Lung_N	N	HCC_TE_gene_median_exp	3.0755710933247893	21.662249545754737	21.662249545754737	HCC_TE_gene_median_exp_N
Breast	Breast_T	T	HCC_TE_gene_median_exp	2.7866310361736146	16.226261925463252	16.226261925463252	HCC_TE_gene_median_exp_T
Brain	Brain_N	N	HCC_TE_gene_median_exp	2.2265103030971467	9.267468926628712	9.267468926628712	HCC_TE_gene_median_exp_N
Lung	Lung_T	T	HCC_TE_gene_median_exp	2.7355587946275315	15.418356724078402	15.418356724078402	HCC_TE_gene_median_exp_T
Prostate	Prostate_N	N	HCC_TE_gene_median_exp	3.08747789618307	21.92171934297003	21.92171934297003	HCC_TE_gene_median_exp_N
Lung	Lung_T	T	HCC_TE_gene_median_exp	2.1603126005042603	8.673848684179928	8.673848684179928	HCC_TE_gene_median_exp_T
Ovary	Ovary_T	T	HCC_TE_gene_median_exp	2.899212462922246	18.15983819056452	18.15983819056452	HCC_TE_gene_median_exp_T
Lung	Lung_T	T	HCC_TE_gene_median_exp	2.827779730742162	16.907879075052477	16.907879075052477	HCC_TE_gene_median_exp_T
Esophagus	Esophagus_N	N	HCC_TE_gene_median_exp	2.5084323645369877	12.285655527445686	12.285655527445686	HCC_TE_gene_median_exp_N
Breast	Breast_T	T	HCC_TE_gene_median_exp	2.9634332400324093	19.364340188868074	19.364340188868074	HCC_TE_gene_median_exp_T
Breast	Breast_T	T	HCC_TE_gene_median_exp	2.2234436875820105	9.239092694367141	9.239092694367141	HCC_TE_gene_median_exp_T
Breast	Breast_T	T	HCC_TE_gene_median_exp	2.577700872308151	13.16683110710445	13.16683110710445	HCC_TE_gene_median_exp_T
Breast	Breast_T	T	HCC_TE_gene_median_exp	2.5210578486114987	12.441751193825057	12.441751193825057	HCC_TE_gene_median_exp_T
Ovary	Ovary_T	T	HCC_TE_gene_median_exp	2.1570522951690965	8.645615338710995	8.645615338710995	HCC_TE_gene_median_exp_T
Esophagus	Esophagus_N	N	HCC_TE_gene_median_exp	2.926012798019687	18.653108317488293	18.653108317488293	HCC_TE_gene_median_exp_N
Lung	Lung_N	N	HCC_TE_gene_median_exp	2.933572206947181	18.794649099329572	18.794649099329572	HCC_TE_gene_median_exp_N
Lung	Lung_T	T	HCC_TE_gene_median_exp	2.792876432567176	16.3279184754732	16.3279184754732	HCC_TE_gene_median_exp_T
Brain	Brain_T	T	HCC_TE_gene_median_exp	3.0161492619408827	20.41253681692246	20.41253681692246	HCC_TE_gene_median_exp_T
Lung	Lung_N	N	HCC_TE_gene_median_exp	3.258551583074858	26.011833863654132	26.011833863654132	HCC_TE_gene_median_exp_N
Brain	Brain_T	T	HCC_TE_gene_median_exp	3.0143963819767636	20.37678743146358	20.37678743146358	HCC_TE_gene_median_exp_T
Liver	Liver_T	T	HCC_TE_gene_median_exp	5.109367082364032	165.56553235988102	165.56553235988102	HCC_TE_gene_median_exp_T
Lung	Lung_T	T	HCC_TE_gene_median_exp	1.8835899062712083	6.577073609880185	6.577073609880185	HCC_TE_gene_median_exp_T
Lung	Lung_N	N	HCC_TE_gene_median_exp	2.805295171795487	16.53195495277506	16.53195495277506	HCC_TE_gene_median_exp_N
Bladder	Bladder_T	T	HCC_TE_gene_median_exp	1.6040873195992826	4.973318480454619	4.973318480454619	HCC_TE_gene_median_exp_T
Prostate	Prostate_T	T	HCC_TE_gene_median_exp	3.040896670766227	20.923996762175765	20.923996762175765	HCC_TE_gene_median_exp_T
Bladder	Bladder_T	T	HCC_TE_gene_median_exp	2.130969456927944	8.423028617988919	8.423028617988919	HCC_TE_gene_median_exp_T
Stomach	Stomach_T	T	HCC_TE_gene_median_exp	2.6826079141190644	14.623179607944374	14.623179607944374	HCC_TE_gene_median_exp_T
Esophagus	Esophagus_N	N	HCC_TE_gene_median_exp	2.1795291210363508	8.842141699776201	8.842141699776201	HCC_TE_gene_median_exp_N
Colon	Colon_N	N	HCC_TE_gene_median_exp	0	1	1	HCC_TE_gene_median_exp_N
Endometrium	Endometrium_T	T	HCC_TE_gene_median_exp	2.715862579025151	15.117644612579012	15.117644612579012	HCC_TE_gene_median_exp_T
Prostate	Prostate_T	T	HCC_TE_gene_median_exp	1.427620850923151	4.1687692606756395	4.1687692606756395	HCC_TE_gene_median_exp_T
Cervix	Cervix_T	T	HCC_TE_gene_median_exp	2.906923835943077	18.300416807297943	18.300416807297943	HCC_TE_gene_median_exp_T
Esophagus	Esophagus_N	N	HCC_TE_gene_median_exp	2.55334558336029	12.850022770465111	12.850022770465111	HCC_TE_gene_median_exp_N
Breast	Breast_T	T	HCC_TE_gene_median_exp	2.60640121391717	13.550198733771657	13.550198733771657	HCC_TE_gene_median_exp_T
Lung	Lung_T	T	HCC_TE_gene_median_exp	2.664474516085685	14.360401403016192	14.360401403016192	HCC_TE_gene_median_exp_T
Lung	Lung_N	N	HCC_TE_gene_median_exp	2.7718485948038962	15.988162342253855	15.988162342253855	HCC_TE_gene_median_exp_N
Ovary	Ovary_N	N	HCC_TE_gene_median_exp	2.615853573946874	13.678887338025385	13.678887338025385	HCC_TE_gene_median_exp_N
Cervix	Cervix_T	T	HCC_TE_gene_median_exp	2.625234198779694	13.80780757910924	13.80780757910924	HCC_TE_gene_median_exp_T
Esophagus	Esophagus_N	N	HCC_TE_gene_median_exp	2.7070488239758594	14.984986861266146	14.984986861266146	HCC_TE_gene_median_exp_N
Colon	Colon_T	T	HCC_TE_gene_median_exp	2.849977236498025	17.2873883145906	17.2873883145906	HCC_TE_gene_median_exp_T
Brain	Brain_N	N	HCC_TE_gene_median_exp	2.666749407220629	14.393106939525069	14.393106939525069	HCC_TE_gene_median_exp_N
Endometrium	Endometrium_T	T	HCC_TE_gene_median_exp	1.1570267361962339	3.1804628489857576	3.1804628489857576	HCC_TE_gene_median_exp_T
Breast	Breast_T	T	HCC_TE_gene_median_exp	2.8460154870111625	17.219035500571387	17.219035500571387	HCC_TE_gene_median_exp_T
Breast	Breast_T	T	HCC_TE_gene_median_exp	2.7949307097814144	16.361495022312955	16.361495022312955	HCC_TE_gene_median_exp_T
Brain	Brain_N	N	HCC_TE_gene_median_exp	2.2750213641494015	9.728126843495092	9.728126843495092	HCC_TE_gene_median_exp_N
Brain	Brain_T	T	HCC_TE_gene_median_exp	3.3262625369175134	27.834118069847577	27.834118069847577	HCC_TE_gene_median_exp_T
Cervix	Cervix_T	T	HCC_TE_gene_median_exp	1.608790760765093	4.996765288442348	4.996765288442348	HCC_TE_gene_median_exp_T
Esophagus	Esophagus_T	T	HCC_TE_gene_median_exp	2.8073524125763716	16.566000172291357	16.566000172291357	HCC_TE_gene_median_exp_T
Breast	Breast_N	N	HCC_TE_gene_median_exp	3.411441836042829	30.308913253617963	30.308913253617963	HCC_TE_gene_median_exp_N
Ovary	Ovary_T	T	HCC_TE_gene_median_exp	2.1210218088073627	8.339654668071866	8.339654668071866	HCC_TE_gene_median_exp_T
Ovary	Ovary_T	T	HCC_TE_gene_median_exp	2.95602472518817	19.22140929370181	19.22140929370181	HCC_TE_gene_median_exp_T
Breast	Breast_T	T	HCC_TE_gene_median_exp	2.8258035810350353	16.87449956708534	16.87449956708534	HCC_TE_gene_median_exp_T
Cervix	Cervix_T	T	HCC_TE_gene_median_exp	2.5752865651120613	13.135080675083573	13.135080675083573	HCC_TE_gene_median_exp_T
Liver	Liver_T	T	HCC_TE_gene_median_exp	3.6461681426888983	38.32751872246807	38.32751872246807	HCC_TE_gene_median_exp_T
Lung	Lung_N	N	HCC_TE_gene_median_exp	2.8560093433995735	17.39198283446483	17.39198283446483	HCC_TE_gene_median_exp_N
Brain	Brain_T	T	HCC_TE_gene_median_exp	3.269034688658355	26.285952963835264	26.285952963835264	HCC_TE_gene_median_exp_T
Colon	Colon_N	N	HCC_TE_gene_median_exp	2.9781797008324085	19.652011526412462	19.652011526412462	HCC_TE_gene_median_exp_N
Lung	Lung_T	T	HCC_TE_gene_median_exp	2.53105923393297	12.566810281202693	12.566810281202693	HCC_TE_gene_median_exp_T
Esophagus	Esophagus_N	N	HCC_TE_gene_median_exp	2.869898496983411	17.635228080139214	17.635228080139214	HCC_TE_gene_median_exp_N
Lung	Lung_T	T	HCC_TE_gene_median_exp	2.3868120127328853	10.878757262778842	10.878757262778842	HCC_TE_gene_median_exp_T
Prostate	Prostate_T	T	HCC_TE_gene_median_exp	2.9836825202665382	19.76045108537775	19.76045108537775	HCC_TE_gene_median_exp_T
Colon	Colon_N	N	HCC_TE_gene_median_exp	2.7114544901596793	15.051151353458271	15.051151353458271	HCC_TE_gene_median_exp_N
Brain	Brain_N	N	HCC_TE_gene_median_exp	1.88752991790348	6.603038473753061	6.603038473753061	HCC_TE_gene_median_exp_N
Prostate	Prostate_T	T	HCC_TE_gene_median_exp	2.2244622577074535	9.248508152509979	9.248508152509979	HCC_TE_gene_median_exp_T
Endometrium	Endometrium_T	T	HCC_TE_gene_median_exp	2.739809917442177	15.484041570365193	15.484041570365193	HCC_TE_gene_median_exp_T
Esophagus	Esophagus_N	N	HCC_TE_gene_median_exp	2.6229717164691806	13.776602971961285	13.776602971961285	HCC_TE_gene_median_exp_N
Lung	Lung_T	T	HCC_TE_gene_median_exp	2.169950630945198	8.757851663209177	8.757851663209177	HCC_TE_gene_median_exp_T
Prostate	Prostate_N	N	HCC_TE_gene_median_exp	3.304491148280732	27.234679648701224	27.234679648701224	HCC_TE_gene_median_exp_N
Prostate	Prostate_N	N	HCC_TE_gene_median_exp	3.1325766125518695	22.932992919896794	22.932992919896794	HCC_TE_gene_median_exp_N
Lung	Lung_T	T	HCC_TE_gene_median_exp	1.7048429189273913	5.500521571518372	5.500521571518372	HCC_TE_gene_median_exp_T
Rectum	Rectum_T	T	HCC_TE_gene_median_exp	2.698244783948243	14.853637488114332	14.853637488114332	HCC_TE_gene_median_exp_T
Lung	Lung_T	T	HCC_TE_gene_median_exp	2.922191927686938	18.581973194886316	18.581973194886316	HCC_TE_gene_median_exp_T
Pancreas	Pancreas_T	T	HCC_TE_gene_median_exp	3.2735173397846458	26.404048212642255	26.404048212642255	HCC_TE_gene_median_exp_T
Esophagus	Esophagus_N	N	HCC_TE_gene_median_exp	2.464633938468493	11.759176781751247	11.759176781751247	HCC_TE_gene_median_exp_N
Breast	Breast_T	T	HCC_TE_gene_median_exp	2.6299289396423764	13.87278406210656	13.87278406210656	HCC_TE_gene_median_exp_T
Lung	Lung_N	N	HCC_TE_gene_median_exp	2.994609790202498	19.977562927945897	19.977562927945897	HCC_TE_gene_median_exp_N
Bladder	Bladder_T	T	HCC_TE_gene_median_exp	1.709271398864733	5.524934537209384	5.524934537209384	HCC_TE_gene_median_exp_T
Breast	Breast_T	T	HCC_TE_gene_median_exp	2.7591376527952542	15.786223870889172	15.786223870889172	HCC_TE_gene_median_exp_T
Lung	Lung_N	N	HCC_TE_gene_median_exp	2.8073524125763716	16.566000172291357	16.566000172291357	HCC_TE_gene_median_exp_N
Esophagus	Esophagus_N	N	HCC_TE_gene_median_exp	2.448927795155184	11.575928296463866	11.575928296463866	HCC_TE_gene_median_exp_N
Prostate	Prostate_T	T	HCC_TE_gene_median_exp	2.8073524125763716	16.566000172291357	16.566000172291357	HCC_TE_gene_median_exp_T
Prostate	Prostate_T	T	HCC_TE_gene_median_exp	2.4356239002382947	11.422943267656995	11.422943267656995	HCC_TE_gene_median_exp_T
Stomach	Stomach_T	T	HCC_TE_gene_median_exp	3.0703715177206528	21.54990736043193	21.54990736043193	HCC_TE_gene_median_exp_T
Brain	Brain_N	N	HCC_TE_gene_median_exp	2.528578195871046	12.535670192424506	12.535670192424506	HCC_TE_gene_median_exp_N
Bladder	Bladder_T	T	HCC_TE_gene_median_exp	2.985517468500632	19.7967437776243	19.7967437776243	HCC_TE_gene_median_exp_T
Stomach	Stomach_N	N	HCC_TE_gene_median_exp	2.4698777522323274	11.821001672247096	11.821001672247096	HCC_TE_gene_median_exp_N
Stomach	Stomach_N	N	HCC_TE_gene_median_exp	2.7092513538532272	15.018028116358504	15.018028116358504	HCC_TE_gene_median_exp_N
Stomach	Stomach_T	T	HCC_TE_gene_median_exp	3.0858013295425977	21.884996912021005	21.884996912021005	HCC_TE_gene_median_exp_T
Stomach	Stomach_T	T	HCC_TE_gene_median_exp	2.742021372666699	15.51832172553613	15.51832172553613	HCC_TE_gene_median_exp_T
Ovary	Ovary_T	T	HCC_TE_gene_median_exp	2.400499147847633	11.028679948838922	11.028679948838922	HCC_TE_gene_median_exp_T
Breast	Breast_T	T	HCC_TE_gene_median_exp	2.946706701635452	19.04313561823091	19.04313561823091	HCC_TE_gene_median_exp_T
Brain	Brain_N	N	HCC_TE_gene_median_exp	1.8073513125910021	6.094284182201437	6.094284182201437	HCC_TE_gene_median_exp_N
Esophagus	Esophagus_T	T	HCC_TE_gene_median_exp	2.518497854570195	12.409941119078843	12.409941119078843	HCC_TE_gene_median_exp_T
Breast	Breast_N	N	HCC_TE_gene_median_exp	3.2809620826183767	26.601353092110703	26.601353092110703	HCC_TE_gene_median_exp_N
Liver	Liver_T	T	HCC_TE_gene_median_exp	4.671878899155214	106.89840518407496	106.89840518407496	HCC_TE_gene_median_exp_T
Breast	Breast_T	T	HCC_TE_gene_median_exp	2.344810255642437	10.431293260720215	10.431293260720215	HCC_TE_gene_median_exp_T
Bladder	Bladder_T	T	HCC_TE_gene_median_exp	1.7048990236484116	5.500830185403876	5.500830185403876	HCC_TE_gene_median_exp_T
Pancreas	Pancreas_N	N	HCC_TE_gene_median_exp	2.2110381314294414	9.125184618510678	9.125184618510678	HCC_TE_gene_median_exp_N
Lung	Lung_T	T	HCC_TE_gene_median_exp	2.718067530067933	15.151015055408227	15.151015055408227	HCC_TE_gene_median_exp_T
Lung	Lung_T	T	HCC_TE_gene_median_exp	2.9708473475993693	19.50844302686399	19.50844302686399	HCC_TE_gene_median_exp_T
Esophagus	Esophagus_N	N	HCC_TE_gene_median_exp	2.424951900187357	11.301685797236232	11.301685797236232	HCC_TE_gene_median_exp_N
Ovary	Ovary_T	T	HCC_TE_gene_median_exp	1.9222110163607655	6.836056404803031	6.836056404803031	HCC_TE_gene_median_exp_T
Brain	Brain_T	T	HCC_TE_gene_median_exp	3.2719930580696173	26.363831663211172	26.363831663211172	HCC_TE_gene_median_exp_T
Rectum	Rectum_T	T	HCC_TE_gene_median_exp	2.5260980508876303	12.504618435229846	12.504618435229846	HCC_TE_gene_median_exp_T
Lung	Lung_T	T	HCC_TE_gene_median_exp	2.68480365208389	14.655323555504461	14.655323555504461	HCC_TE_gene_median_exp_T
Endometrium	Endometrium_T	T	HCC_TE_gene_median_exp	1.9818497281067597	7.256152488575005	7.256152488575005	HCC_TE_gene_median_exp_T
Cervix	Cervix_T	T	HCC_TE_gene_median_exp	2.565637480558962	13.00894867880971	13.00894867880971	HCC_TE_gene_median_exp_T
Breast	Breast_N	N	HCC_TE_gene_median_exp	2.5921203018451213	13.35806472690254	13.35806472690254	HCC_TE_gene_median_exp_N
Brain	Brain_T	T	HCC_TE_gene_median_exp	3.0444117224656715	20.997675108290085	20.997675108290085	HCC_TE_gene_median_exp_T
Pancreas	Pancreas_T	T	HCC_TE_gene_median_exp	2.204767991448794	9.068147436028806	9.068147436028806	HCC_TE_gene_median_exp_T
Brain	Brain_N	N	HCC_TE_gene_median_exp	2.543477777957613	12.72384481994207	12.72384481994207	HCC_TE_gene_median_exp_N
Breast	Breast_T	T	HCC_TE_gene_median_exp	2.4086935463119756	11.119424638169138	11.119424638169138	HCC_TE_gene_median_exp_T
Bladder	Bladder_T	T	HCC_TE_gene_median_exp	2.5385076944548577	12.660763139173477	12.660763139173477	HCC_TE_gene_median_exp_T
Lung	Lung_N	N	HCC_TE_gene_median_exp	3.01974360369704	20.486038466243848	20.486038466243848	HCC_TE_gene_median_exp_N
Brain	Brain_N	N	HCC_TE_gene_median_exp	2.5459641490207905	12.755520381796634	12.755520381796634	HCC_TE_gene_median_exp_N
Colon	Colon_T	T	HCC_TE_gene_median_exp	1.8073513125910021	6.094284182201437	6.094284182201437	HCC_TE_gene_median_exp_T
Colon	Colon_T	T	HCC_TE_gene_median_exp	2.344810255642437	10.431293260720215	10.431293260720215	HCC_TE_gene_median_exp_T
Liver	Liver_T	T	HCC_TE_gene_median_exp	4.739294770145719	114.35352771497095	114.35352771497095	HCC_TE_gene_median_exp_T
Breast	Breast_N	N	HCC_TE_gene_median_exp	3.5680458089470743	35.44725471540317	35.44725471540317	HCC_TE_gene_median_exp_N
Breast	Breast_T	T	HCC_TE_gene_median_exp	2.920282068119586	18.546518103499583	18.546518103499583	HCC_TE_gene_median_exp_T
Pancreas	Pancreas_N	N	HCC_TE_gene_median_exp	1.3729313193055175	3.946903388982512	3.946903388982512	HCC_TE_gene_median_exp_N
Lung	Lung_N	N	HCC_TE_gene_median_exp	3.1177002215158227	22.59435782878077	22.59435782878077	HCC_TE_gene_median_exp_N
Brain	Brain_T	T	HCC_TE_gene_median_exp	2.9927731769328894	19.940905543801293	19.940905543801293	HCC_TE_gene_median_exp_T
Esophagus	Esophagus_N	N	HCC_TE_gene_median_exp	2.572873071251745	13.103417463372754	13.103417463372754	HCC_TE_gene_median_exp_N
Brain	Brain_N	N	HCC_TE_gene_median_exp	2.505877116102699	12.254302699586436	12.254302699586436	HCC_TE_gene_median_exp_N
Stomach	Stomach_T	T	HCC_TE_gene_median_exp	2.4672553200467795	11.790042508892157	11.790042508892157	HCC_TE_gene_median_exp_T
Breast	Breast_T	T	HCC_TE_gene_median_exp	2.6690249682521623	14.42589662611663	14.42589662611663	HCC_TE_gene_median_exp_T
Esophagus	Esophagus_N	N	HCC_TE_gene_median_exp	2.8155862546389954	16.70296510130914	16.70296510130914	HCC_TE_gene_median_exp_N
Lung	Lung_T	T	HCC_TE_gene_median_exp	3.1969104618537143	24.456852973271864	24.456852973271864	HCC_TE_gene_median_exp_T
Pancreas	Pancreas_N	N	HCC_TE_gene_median_exp	1.5109587454843147	4.5310728581564605	4.5310728581564605	HCC_TE_gene_median_exp_N
Breast	Breast_T	T	HCC_TE_gene_median_exp	2.4541589480094324	11.63664241076543	11.63664241076543	HCC_TE_gene_median_exp_T
Colon	Colon_T	T	HCC_TE_gene_median_exp	2.7866310361736146	16.226261925463252	16.226261925463252	HCC_TE_gene_median_exp_T
Lung	Lung_T	T	HCC_TE_gene_median_exp	2.819706094915843	16.77192059495405	16.77192059495405	HCC_TE_gene_median_exp_T
Brain	Brain_T	T	HCC_TE_gene_median_exp	2.885538314600396	17.91320794189272	17.91320794189272	HCC_TE_gene_median_exp_T
Brain	Brain_T	T	HCC_TE_gene_median_exp	3.0143963819767636	20.37678743146358	20.37678743146358	HCC_TE_gene_median_exp_T
Prostate	Prostate_T	T	HCC_TE_gene_median_exp	2.4141353958413223	11.180099816764235	11.180099816764235	HCC_TE_gene_median_exp_T
Bladder	Bladder_T	T	HCC_TE_gene_median_exp	1.9891026371812854	7.308972018884832	7.308972018884832	HCC_TE_gene_median_exp_T
Brain	Brain_N	N	HCC_TE_gene_median_exp	2.3533318445597877	10.520564279005407	10.520564279005407	HCC_TE_gene_median_exp_N
Breast	Breast_T	T	HCC_TE_gene_median_exp	2.6959607141819837	14.819749459851897	14.819749459851897	HCC_TE_gene_median_exp_T
Cervix	Cervix_T	T	HCC_TE_gene_median_exp	2.4356239002382947	11.422943267656995	11.422943267656995	HCC_TE_gene_median_exp_T
Colon	Colon_T	T	HCC_TE_gene_median_exp	2.835946780051713	17.046531979044037	17.046531979044037	HCC_TE_gene_median_exp_T
Stomach	Stomach_N	N	HCC_TE_gene_median_exp	3.082360770094888	21.809829661977428	21.809829661977428	HCC_TE_gene_median_exp_N
Brain	Brain_N	N	HCC_TE_gene_median_exp	2.1210218088073627	8.339654668071866	8.339654668071866	HCC_TE_gene_median_exp_N
Bladder	Bladder_T	T	HCC_TE_gene_median_exp	2.094211744533812	8.119038570647405	8.119038570647405	HCC_TE_gene_median_exp_T
Ovary	Ovary_N	N	HCC_TE_gene_median_exp	2.4409258215755436	11.483667650002523	11.483667650002523	HCC_TE_gene_median_exp_N
Cervix	Cervix_T	T	HCC_TE_gene_median_exp	1.46990886305693	4.348838783128991	4.348838783128991	HCC_TE_gene_median_exp_T
Lung	Lung_T	T	HCC_TE_gene_median_exp	3.1810603421697055	24.072264861868806	24.072264861868806	HCC_TE_gene_median_exp_T
Lung	Lung_T	T	HCC_TE_gene_median_exp	3.033870118230266	20.777488526360607	20.777488526360607	HCC_TE_gene_median_exp_T
Breast	Breast_N	N	HCC_TE_gene_median_exp	2.819706094915843	16.77192059495405	16.77192059495405	HCC_TE_gene_median_exp_N
Prostate	Prostate_T	T	HCC_TE_gene_median_exp	2.2295786886963262	9.295948766043807	9.295948766043807	HCC_TE_gene_median_exp_T
Lung	Lung_T	T	HCC_TE_gene_median_exp	2.3132439686351063	10.107158838236975	10.107158838236975	HCC_TE_gene_median_exp_T
Brain	Brain_N	N	HCC_TE_gene_median_exp	2.5849486630482392	13.262608210613127	13.262608210613127	HCC_TE_gene_median_exp_N
Stomach	Stomach_T	T	HCC_TE_gene_median_exp	2.897220670458366	18.123703559999914	18.123703559999914	HCC_TE_gene_median_exp_T
Brain	Brain_N	N	HCC_TE_gene_median_exp	2.1243354290173677	8.367334951970888	8.367334951970888	HCC_TE_gene_median_exp_N
Stomach	Stomach_T	T	HCC_TE_gene_median_exp	3.2839232651269654	26.680241297133346	26.680241297133346	HCC_TE_gene_median_exp_T
Prostate	Prostate_T	T	HCC_TE_gene_median_exp	2.7612690135592257	15.819905890575855	15.819905890575855	HCC_TE_gene_median_exp_T
Pancreas	Pancreas_T	T	HCC_TE_gene_median_exp	3.185866540359351	24.188239412760367	24.188239412760367	HCC_TE_gene_median_exp_T
Esophagus	Esophagus_N	N	HCC_TE_gene_median_exp	2.5801159917534626	13.198669007635338	13.198669007635338	HCC_TE_gene_median_exp_N
Colon	Colon_T	T	HCC_TE_gene_median_exp	2.6870844923204693	14.688788156346444	14.688788156346444	HCC_TE_gene_median_exp_T
Ovary	Ovary_T	T	HCC_TE_gene_median_exp	2.7355587946275315	15.418356724078402	15.418356724078402	HCC_TE_gene_median_exp_T
Brain	Brain_T	T	HCC_TE_gene_median_exp	2.7655333672480626	15.88751160951668	15.88751160951668	HCC_TE_gene_median_exp_T
Lung	Lung_T	T	HCC_TE_gene_median_exp	1.9999675040188774	7.388815988204483	7.388815988204483	HCC_TE_gene_median_exp_T
Brain	Brain_T	T	HCC_TE_gene_median_exp	3.5619113644007596	35.2304711003872	35.2304711003872	HCC_TE_gene_median_exp_T
Endometrium	Endometrium_T	T	HCC_TE_gene_median_exp	2.5873662127273027	13.294710013052294	13.294710013052294	HCC_TE_gene_median_exp_T
Breast	Breast_T	T	HCC_TE_gene_median_exp	2.5752865651120613	13.135080675083573	13.135080675083573	HCC_TE_gene_median_exp_T
Breast	Breast_T	T	HCC_TE_gene_median_exp	2.809410141831467	16.60012361184513	16.60012361184513	HCC_TE_gene_median_exp_T
Esophagus	Esophagus_N	N	HCC_TE_gene_median_exp	2.5335411638596335	12.59803896138962	12.59803896138962	HCC_TE_gene_median_exp_N
Liver	Liver_T	T	HCC_TE_gene_median_exp	5.313212817219302	203.0013881547817	203.0013881547817	HCC_TE_gene_median_exp_T
Esophagus	Esophagus_N	N	HCC_TE_gene_median_exp	2.364605537091255	10.639840966999854	10.639840966999854	HCC_TE_gene_median_exp_N
Brain	Brain_N	N	HCC_TE_gene_median_exp	2.2660609770116182	9.6413484255704	9.6413484255704	HCC_TE_gene_median_exp_N
Liver	Liver_N	N	HCC_TE_gene_median_exp	5.139965082529706	170.70980746262342	170.70980746262342	HCC_TE_gene_median_exp_N
Colon	Colon_N	N	HCC_TE_gene_median_exp	2.8914209208155057	18.018894842699105	18.018894842699105	HCC_TE_gene_median_exp_N
Breast	Breast_T	T	HCC_TE_gene_median_exp	2.784493252310677	16.191610736136557	16.191610736136557	HCC_TE_gene_median_exp_T
Bladder	Bladder_T	T	HCC_TE_gene_median_exp	2.722479241586326	15.218004623716	15.218004623716	HCC_TE_gene_median_exp_T
Liver	Liver_T	T	HCC_TE_gene_median_exp	5.770840815695414	320.80735914114786	320.80735914114786	HCC_TE_gene_median_exp_T
Brain	Brain_N	N	HCC_TE_gene_median_exp	2.2110381314294414	9.125184618510678	9.125184618510678	HCC_TE_gene_median_exp_N
Brain	Brain_N	N	HCC_TE_gene_median_exp	3.0652625348749134	21.440090019723353	21.440090019723353	HCC_TE_gene_median_exp_N
Brain	Brain_N	N	HCC_TE_gene_median_exp	0.8318796836366749	2.297633507902585	2.297633507902585	HCC_TE_gene_median_exp_N
Stomach	Stomach_T	T	HCC_TE_gene_median_exp	3.7886514910584514	44.19676034601768	44.19676034601768	HCC_TE_gene_median_exp_T
Bladder	Bladder_T	T	HCC_TE_gene_median_exp	2.929748310641098	18.722917544484297	18.722917544484297	HCC_TE_gene_median_exp_T
Lung	Lung_T	T	HCC_TE_gene_median_exp	1.8744763957464012	6.517405685424263	6.517405685424263	HCC_TE_gene_median_exp_T
Lung	Lung_T	T	HCC_TE_gene_median_exp	2.4905659484395506	12.068104112807635	12.068104112807635	HCC_TE_gene_median_exp_T
Ovary	Ovary_T	T	HCC_TE_gene_median_exp	2.819706094915843	16.77192059495405	16.77192059495405	HCC_TE_gene_median_exp_T
Lung	Lung_T	T	HCC_TE_gene_median_exp	2.9927731769328894	19.940905543801293	19.940905543801293	HCC_TE_gene_median_exp_T
Pancreas	Pancreas_N	N	HCC_TE_gene_median_exp	1.709271398864733	5.524934537209384	5.524934537209384	HCC_TE_gene_median_exp_N
Esophagus	Esophagus_N	N	HCC_TE_gene_median_exp	2.7527468428113173	15.685658802165815	15.685658802165815	HCC_TE_gene_median_exp_N
Breast	Breast_N	N	HCC_TE_gene_median_exp	2.675855662138781	14.524772822073313	14.524772822073313	HCC_TE_gene_median_exp_N
Liver	Liver_T	T	HCC_TE_gene_median_exp	4.661023431402252	105.74424878146849	105.74424878146849	HCC_TE_gene_median_exp_T
Cervix	Cervix_T	T	HCC_TE_gene_median_exp	2.1731414527885766	8.785841038404643	8.785841038404643	HCC_TE_gene_median_exp_T
Lung	Lung_N	N	HCC_TE_gene_median_exp	2.666749407220629	14.393106939525069	14.393106939525069	HCC_TE_gene_median_exp_N
Brain	Brain_N	N	HCC_TE_gene_median_exp	2.7886838133365894	16.2596050366642	16.2596050366642	HCC_TE_gene_median_exp_N
Breast	Breast_N	N	HCC_TE_gene_median_exp	2.550939543718641	12.819142271033506	12.819142271033506	HCC_TE_gene_median_exp_N
Brain	Brain_T	T	HCC_TE_gene_median_exp	2.899212462922246	18.15983819056452	18.15983819056452	HCC_TE_gene_median_exp_T
Breast	Breast_T	T	HCC_TE_gene_median_exp	2.604060910097677	13.518524230357604	13.518524230357604	HCC_TE_gene_median_exp_T
Brain	Brain_N	N	HCC_TE_gene_median_exp	2.8298422726707417	16.942788273034857	16.942788273034857	HCC_TE_gene_median_exp_N
Esophagus	Esophagus_N	N	HCC_TE_gene_median_exp	2.757006836972001	15.752622147531278	15.752622147531278	HCC_TE_gene_median_exp_N
Esophagus	Esophagus_N	N	HCC_TE_gene_median_exp	2.137535213886986	8.47851412961805	8.47851412961805	HCC_TE_gene_median_exp_N
Brain	Brain_N	N	HCC_TE_gene_median_exp	1.2203239228640748	3.388285098894424	3.388285098894424	HCC_TE_gene_median_exp_N
Prostate	Prostate_T	T	HCC_TE_gene_median_exp	2.5801159917534626	13.198669007635338	13.198669007635338	HCC_TE_gene_median_exp_T
Lung	Lung_T	T	HCC_TE_gene_median_exp	2.53105923393297	12.566810281202693	12.566810281202693	HCC_TE_gene_median_exp_T
Brain	Brain_T	T	HCC_TE_gene_median_exp	3.150578581052269	23.349570292441395	23.349570292441395	HCC_TE_gene_median_exp_T
Cervix	Cervix_T	T	HCC_TE_gene_median_exp	1.7697493655084888	5.869382107416831	5.869382107416831	HCC_TE_gene_median_exp_T
Endometrium	Endometrium_T	T	HCC_TE_gene_median_exp	2.3248410564900506	10.225054750534701	10.225054750534701	HCC_TE_gene_median_exp_T
Ovary	Ovary_T	T	HCC_TE_gene_median_exp	2.811468358980291	16.634325456273	16.634325456273	HCC_TE_gene_median_exp_T
Cervix	Cervix_T	T	HCC_TE_gene_median_exp	2.7114544901596793	15.051151353458271	15.051151353458271	HCC_TE_gene_median_exp_T
Liver	Liver_T	T	HCC_TE_gene_median_exp	4.422238844467354	83.28253342951162	83.28253342951162	HCC_TE_gene_median_exp_T
Brain	Brain_N	N	HCC_TE_gene_median_exp	1.827845689648447	6.220471387482902	6.220471387482902	HCC_TE_gene_median_exp_N
Lung	Lung_T	T	HCC_TE_gene_median_exp	2.722479241586326	15.218004623716	15.218004623716	HCC_TE_gene_median_exp_T
Lung	Lung_T	T	HCC_TE_gene_median_exp	2.967183208756932	19.43709218254301	19.43709218254301	HCC_TE_gene_median_exp_T
Brain	Brain_T	T	HCC_TE_gene_median_exp	2.406014978409218	11.089680358057125	11.089680358057125	HCC_TE_gene_median_exp_T
Breast	Breast_T	T	HCC_TE_gene_median_exp	2.097583514525764	8.146460305174797	8.146460305174797	HCC_TE_gene_median_exp_T
Brain	Brain_N	N	HCC_TE_gene_median_exp	2.4751257624735277	11.88320147994134	11.88320147994134	HCC_TE_gene_median_exp_N
Lung	Lung_T	T	HCC_TE_gene_median_exp	2.3673466443329003	10.669045920793257	10.669045920793257	HCC_TE_gene_median_exp_T
Ovary	Ovary_N	N	HCC_TE_gene_median_exp	2.3533318445597877	10.520564279005407	10.520564279005407	HCC_TE_gene_median_exp_N
Breast	Breast_T	T	HCC_TE_gene_median_exp	2.8216808728330296	16.805074138041952	16.805074138041952	HCC_TE_gene_median_exp_T
Brain	Brain_T	T	HCC_TE_gene_median_exp	3.1937921749398996	24.380708270907455	24.380708270907455	HCC_TE_gene_median_exp_T
Esophagus	Esophagus_N	N	HCC_TE_gene_median_exp	2.950450254975318	19.114558215917313	19.114558215917313	HCC_TE_gene_median_exp_N
Brain	Brain_T	T	HCC_TE_gene_median_exp	3.5273475233013825	34.03357452157625	34.03357452157625	HCC_TE_gene_median_exp_T
Brain	Brain_T	T	HCC_TE_gene_median_exp	3.2705586096563266	26.326041217416055	26.326041217416055	HCC_TE_gene_median_exp_T
Rectum	Rectum_T	T	HCC_TE_gene_median_exp	3.235734602351838	25.425042216142725	25.425042216142725	HCC_TE_gene_median_exp_T
Bladder	Bladder_T	T	HCC_TE_gene_median_exp	2.6135102685749865	13.64687105445971	13.64687105445971	HCC_TE_gene_median_exp_T
Stomach	Stomach_T	T	HCC_TE_gene_median_exp	2.9241021711306185	18.61750321203948	18.61750321203948	HCC_TE_gene_median_exp_T
Breast	Breast_T	T	HCC_TE_gene_median_exp	2.980013636065225	19.688085110944712	19.688085110944712	HCC_TE_gene_median_exp_T
Bladder	Bladder_T	T	HCC_TE_gene_median_exp	2.1210218088073627	8.339654668071866	8.339654668071866	HCC_TE_gene_median_exp_T
Stomach	Stomach_T	T	HCC_TE_gene_median_exp	2.4195006571025734	11.240245176714165	11.240245176714165	HCC_TE_gene_median_exp_T
Brain	Brain_T	T	HCC_TE_gene_median_exp	3.0959529326657895	22.10829622032852	22.10829622032852	HCC_TE_gene_median_exp_T
Pancreas	Pancreas_N	N	HCC_TE_gene_median_exp	1.8678698347706766	6.474489966112028	6.474489966112028	HCC_TE_gene_median_exp_N
Bladder	Bladder_T	T	HCC_TE_gene_median_exp	2.392315596646399	10.938794474624926	10.938794474624926	HCC_TE_gene_median_exp_T
Colon	Colon_N	N	HCC_TE_gene_median_exp	3.0444117224656715	20.997675108290085	20.997675108290085	HCC_TE_gene_median_exp_N
Colon	Colon_T	T	HCC_TE_gene_median_exp	2.8399901059160664	17.11559619316282	17.11559619316282	HCC_TE_gene_median_exp_T
Breast	Breast_T	T	HCC_TE_gene_median_exp	2.41145448881228	11.150167149856458	11.150167149856458	HCC_TE_gene_median_exp_T
Prostate	Prostate_T	T	HCC_TE_gene_median_exp	2.41145448881228	11.150167149856458	11.150167149856458	HCC_TE_gene_median_exp_T
Stomach	Stomach_T	T	HCC_TE_gene_median_exp	2.3045415603190875	10.019583824559989	10.019583824559989	HCC_TE_gene_median_exp_T
Brain	Brain_T	T	HCC_TE_gene_median_exp	2.819706094915843	16.77192059495405	16.77192059495405	HCC_TE_gene_median_exp_T
Ovary	Ovary_T	T	HCC_TE_gene_median_exp	2.4409258215755436	11.483667650002523	11.483667650002523	HCC_TE_gene_median_exp_T
Esophagus	Esophagus_N	N	HCC_TE_gene_median_exp	2.260042709660475	9.583498465989447	9.583498465989447	HCC_TE_gene_median_exp_N
Stomach	Stomach_T	T	HCC_TE_gene_median_exp	3.6903962122962697	40.060716361672405	40.060716361672405	HCC_TE_gene_median_exp_T
Liver	Liver_T	T	HCC_TE_gene_median_exp	4.655933083840071	105.20734148419014	105.20734148419014	HCC_TE_gene_median_exp_T
Lung	Lung_T	T	HCC_TE_gene_median_exp	2.86195923105198	17.4957716380561	17.4957716380561	HCC_TE_gene_median_exp_T
Esophagus	Esophagus_N	N	HCC_TE_gene_median_exp	2.698244783948243	14.853637488114332	14.853637488114332	HCC_TE_gene_median_exp_N
Brain	Brain_N	N	HCC_TE_gene_median_exp	0	1	1	HCC_TE_gene_median_exp_N
Colon	Colon_N	N	HCC_TE_gene_median_exp	2.68480365208389	14.655323555504461	14.655323555504461	HCC_TE_gene_median_exp_N
Breast	Breast_T	T	HCC_TE_gene_median_exp	2.8379251989302148	17.080290543003173	17.080290543003173	HCC_TE_gene_median_exp_T
Brain	Brain_N	N	HCC_TE_gene_median_exp	2.3161210669558874	10.136280000093269	10.136280000093269	HCC_TE_gene_median_exp_N
Breast	Breast_T	T	HCC_TE_gene_median_exp	3.033870118230266	20.777488526360607	20.777488526360607	HCC_TE_gene_median_exp_T
Brain	Brain_N	N	HCC_TE_gene_median_exp	2.400499147847633	11.028679948838922	11.028679948838922	HCC_TE_gene_median_exp_N
Brain	Brain_T	T	HCC_TE_gene_median_exp	3.0583076918847807	21.29149488681088	21.29149488681088	HCC_TE_gene_median_exp_T
Breast	Breast_T	T	HCC_TE_gene_median_exp	2.693761862352954	14.787198826770934	14.787198826770934	HCC_TE_gene_median_exp_T
Breast	Breast_N	N	HCC_TE_gene_median_exp	2.889430797207256	17.983070673763997	17.983070673763997	HCC_TE_gene_median_exp_N
Lung	Lung_T	T	HCC_TE_gene_median_exp	2.4880174868875833	12.037388169295665	12.037388169295665	HCC_TE_gene_median_exp_T
Brain	Brain_N	N	HCC_TE_gene_median_exp	1.9222110163607655	6.836056404803031	6.836056404803031	HCC_TE_gene_median_exp_N
Brain	Brain_N	N	HCC_TE_gene_median_exp	2.3477030031623025	10.461512045013281	10.461512045013281	HCC_TE_gene_median_exp_N
Breast	Breast_T	T	HCC_TE_gene_median_exp	2.7949307097814144	16.361495022312955	16.361495022312955	HCC_TE_gene_median_exp_T
Colon	Colon_N	N	HCC_TE_gene_median_exp	2.54845140467775	12.787286110391394	12.787286110391394	HCC_TE_gene_median_exp_N
Endometrium	Endometrium_T	T	HCC_TE_gene_median_exp	2.263051018552742	9.612371998120173	9.612371998120173	HCC_TE_gene_median_exp_T
Breast	Breast_T	T	HCC_TE_gene_median_exp	2.283916761812681	9.815048428156453	9.815048428156453	HCC_TE_gene_median_exp_T
Stomach	Stomach_T	T	HCC_TE_gene_median_exp	3.116019023313712	22.55640414779074	22.55640414779074	HCC_TE_gene_median_exp_T
Lung	Lung_N	N	HCC_TE_gene_median_exp	3.152176195780498	23.386903724117833	23.386903724117833	HCC_TE_gene_median_exp_N
Brain	Brain_T	T	HCC_TE_gene_median_exp	2.8338828134119556	17.01138478950621	17.01138478950621	HCC_TE_gene_median_exp_T
Brain	Brain_N	N	HCC_TE_gene_median_exp	1.4168324045477605	4.124036449694004	4.124036449694004	HCC_TE_gene_median_exp_N
Pancreas	Pancreas_T	T	HCC_TE_gene_median_exp	2.37573896560608	10.75896075117835	10.75896075117835	HCC_TE_gene_median_exp_T
Cervix	Cervix_T	T	HCC_TE_gene_median_exp	2.189047544185486	8.926706770615233	8.926706770615233	HCC_TE_gene_median_exp_T
Liver	Liver_T	T	HCC_TE_gene_median_exp	4.802204885735257	121.77862968493682	121.77862968493682	HCC_TE_gene_median_exp_T
Breast	Breast_N	N	HCC_TE_gene_median_exp	3.313213293716527	27.473263454283607	27.473263454283607	HCC_TE_gene_median_exp_N
Brain	Brain_N	N	HCC_TE_gene_median_exp	2.657653870657508	14.262787470278132	14.262787470278132	HCC_TE_gene_median_exp_N
Colon	Colon_T	T	HCC_TE_gene_median_exp	2.2986410712826397	9.960637457272199	9.960637457272199	HCC_TE_gene_median_exp_T
Brain	Brain_N	N	HCC_TE_gene_median_exp	2.6530260212224124	14.196933934995943	14.196933934995943	HCC_TE_gene_median_exp_N
Endometrium	Endometrium_T	T	HCC_TE_gene_median_exp	2.087475423635946	8.064529921454097	8.064529921454097	HCC_TE_gene_median_exp_T
Ovary	Ovary_T	T	HCC_TE_gene_median_exp	2.130969456927944	8.423028617988919	8.423028617988919	HCC_TE_gene_median_exp_T
Colon	Colon_T	T	HCC_TE_gene_median_exp	3.1890717702344484	24.265892662128678	24.265892662128678	HCC_TE_gene_median_exp_T
Brain	Brain_T	T	HCC_TE_gene_median_exp	2.931660067922161	18.75874545464473	18.75874545464473	HCC_TE_gene_median_exp_T
Breast	Breast_T	T	HCC_TE_gene_median_exp	3.2912843605530333	26.877361720342932	26.877361720342932	HCC_TE_gene_median_exp_T
Brain	Brain_N	N	HCC_TE_gene_median_exp	2.260042709660475	9.583498465989447	9.583498465989447	HCC_TE_gene_median_exp_N
Liver	Liver_T	T	HCC_TE_gene_median_exp	4.476345823720845	87.91283600983985	87.91283600983985	HCC_TE_gene_median_exp_T
Esophagus	Esophagus_N	N	HCC_TE_gene_median_exp	2.8073524125763716	16.566000172291357	16.566000172291357	HCC_TE_gene_median_exp_N
Pancreas	Pancreas_N	N	HCC_TE_gene_median_exp	2.565637480558962	13.00894867880971	13.00894867880971	HCC_TE_gene_median_exp_N
Lung	Lung_N	N	HCC_TE_gene_median_exp	3.34906245062619	28.476023446708478	28.476023446708478	HCC_TE_gene_median_exp_N
Lung	Lung_N	N	HCC_TE_gene_median_exp	2.8718843962616245	17.6702846647564	17.6702846647564	HCC_TE_gene_median_exp_N
Bladder	Bladder_T	T	HCC_TE_gene_median_exp	2.4515428418085037	11.606239504352454	11.606239504352454	HCC_TE_gene_median_exp_T
Lung	Lung_T	T	HCC_TE_gene_median_exp	3.182662188398097	24.11085582869221	24.11085582869221	HCC_TE_gene_median_exp_T
Prostate	Prostate_N	N	HCC_TE_gene_median_exp	3.0286033206256717	20.66834536931435	20.66834536931435	HCC_TE_gene_median_exp_N
Stomach	Stomach_T	T	HCC_TE_gene_median_exp	2.280976532312318	9.786232316970077	9.786232316970077	HCC_TE_gene_median_exp_T
Pancreas	Pancreas_T	T	HCC_TE_gene_median_exp	3.4738289725945832	32.260029030707074	32.260029030707074	HCC_TE_gene_median_exp_T
Prostate	Prostate_T	T	HCC_TE_gene_median_exp	2.37573896560608	10.75896075117835	10.75896075117835	HCC_TE_gene_median_exp_T
Ovary	Ovary_T	T	HCC_TE_gene_median_exp	2.9745128459402745	19.580082409219706	19.580082409219706	HCC_TE_gene_median_exp_T
Stomach	Stomach_T	T	HCC_TE_gene_median_exp	2.7333490835644065	15.384324225492202	15.384324225492202	HCC_TE_gene_median_exp_T
Breast	Breast_T	T	HCC_TE_gene_median_exp	2.589784570314793	13.326900283990218	13.326900283990218	HCC_TE_gene_median_exp_T
Brain	Brain_N	N	HCC_TE_gene_median_exp	2.6892814829119156	14.721094761384634	14.721094761384634	HCC_TE_gene_median_exp_N
Brain	Brain_T	T	HCC_TE_gene_median_exp	3.2387744105703034	25.50244705675699	25.50244705675699	HCC_TE_gene_median_exp_T
Brain	Brain_T	T	HCC_TE_gene_median_exp	3.1651428846897653	23.69212903349978	23.69212903349978	HCC_TE_gene_median_exp_T
Pancreas	Pancreas_T	T	HCC_TE_gene_median_exp	2.841969424902481	17.149506966719695	17.149506966719695	HCC_TE_gene_median_exp_T
Breast	Breast_N	N	HCC_TE_gene_median_exp	3.0565476956624074	21.254054893029693	21.254054893029693	HCC_TE_gene_median_exp_N
Lung	Lung_N	N	HCC_TE_gene_median_exp	3.7676971299890267	43.280281124023666	43.280281124023666	HCC_TE_gene_median_exp_N
Endometrium	Endometrium_T	T	HCC_TE_gene_median_exp	2.739809917442177	15.484041570365193	15.484041570365193	HCC_TE_gene_median_exp_T
Esophagus	Esophagus_N	N	HCC_TE_gene_median_exp	2.6826079141190644	14.623179607944374	14.623179607944374	HCC_TE_gene_median_exp_N
Brain	Brain_T	T	HCC_TE_gene_median_exp	3.0267605743920907	20.63029392407704	20.63029392407704	HCC_TE_gene_median_exp_T
Brain	Brain_N	N	HCC_TE_gene_median_exp	2.0669436915707604	7.900639389445714	7.900639389445714	HCC_TE_gene_median_exp_N
Stomach	Stomach_T	T	HCC_TE_gene_median_exp	2.675855662138781	14.524772822073313	14.524772822073313	HCC_TE_gene_median_exp_T
Colon	Colon_T	T	HCC_TE_gene_median_exp	2.6229717164691806	13.776602971961285	13.776602971961285	HCC_TE_gene_median_exp_T
Esophagus	Esophagus_N	N	HCC_TE_gene_median_exp	2.926012798019687	18.653108317488293	18.653108317488293	HCC_TE_gene_median_exp_N
Breast	Breast_N	N	HCC_TE_gene_median_exp	3.237254411594016	25.463712808804132	25.463712808804132	HCC_TE_gene_median_exp_N
Breast	Breast_N	N	HCC_TE_gene_median_exp	2.1472841446031565	8.561574794928596	8.561574794928596	HCC_TE_gene_median_exp_N
Cervix	Cervix_T	T	HCC_TE_gene_median_exp	2.010784466530545	7.469174367002596	7.469174367002596	HCC_TE_gene_median_exp_T
Prostate	Prostate_T	T	HCC_TE_gene_median_exp	3.080684997300447	21.773311949019238	21.773311949019238	HCC_TE_gene_median_exp_T
Pancreas	Pancreas_N	N	HCC_TE_gene_median_exp	1.4646715208708792	4.3261219661082	4.3261219661082	HCC_TE_gene_median_exp_N
Pancreas	Pancreas_T	T	HCC_TE_gene_median_exp	2.757006836972001	15.752622147531278	15.752622147531278	HCC_TE_gene_median_exp_T
Brain	Brain_N	N	HCC_TE_gene_median_exp	1.650774931131509	5.211016441796231	5.211016441796231	HCC_TE_gene_median_exp_N
Breast	Breast_T	T	HCC_TE_gene_median_exp	2.424951900187357	11.301685797236232	11.301685797236232	HCC_TE_gene_median_exp_T
Ovary	Ovary_T	T	HCC_TE_gene_median_exp	2.456776112266519	11.667137303020047	11.667137303020047	HCC_TE_gene_median_exp_T
Brain	Brain_T	T	HCC_TE_gene_median_exp	3.204754364176671	24.649444486168147	24.649444486168147	HCC_TE_gene_median_exp_T
Brain	Brain_T	T	HCC_TE_gene_median_exp	3.0161492619408827	20.41253681692246	20.41253681692246	HCC_TE_gene_median_exp_T
Esophagus	Esophagus_N	N	HCC_TE_gene_median_exp	2.4515428418085037	11.606239504352454	11.606239504352454	HCC_TE_gene_median_exp_N
Lung	Lung_T	T	HCC_TE_gene_median_exp	2.4515428418085037	11.606239504352454	11.606239504352454	HCC_TE_gene_median_exp_T
Brain	Brain_T	T	HCC_TE_gene_median_exp	2.8519587679933402	17.321677780616447	17.321677780616447	HCC_TE_gene_median_exp_T
Lung	Lung_N	N	HCC_TE_gene_median_exp	2.7070488239758594	14.984986861266146	14.984986861266146	HCC_TE_gene_median_exp_N
Colon	Colon_N	N	HCC_TE_gene_median_exp	2.7612690135592257	15.819905890575855	15.819905890575855	HCC_TE_gene_median_exp_N
Stomach	Stomach_T	T	HCC_TE_gene_median_exp	2.4698777522323274	11.821001672247096	11.821001672247096	HCC_TE_gene_median_exp_T
Lung	Lung_N	N	HCC_TE_gene_median_exp	3.2342149830200295	25.386435171913824	25.386435171913824	HCC_TE_gene_median_exp_N
Stomach	Stomach_N	N	HCC_TE_gene_median_exp	2.589784570314793	13.326900283990218	13.326900283990218	HCC_TE_gene_median_exp_N
Brain	Brain_N	N	HCC_TE_gene_median_exp	2.4141353958413223	11.180099816764235	11.180099816764235	HCC_TE_gene_median_exp_N
Endometrium	Endometrium_N	N	HCC_TE_gene_median_exp	2.8540269191100953	17.357538697978473	17.357538697978473	HCC_TE_gene_median_exp_N
Breast	Breast_T	T	HCC_TE_gene_median_exp	2.263051018552742	9.612371998120173	9.612371998120173	HCC_TE_gene_median_exp_T
Bladder	Bladder_T	T	HCC_TE_gene_median_exp	1.709271398864733	5.524934537209384	5.524934537209384	HCC_TE_gene_median_exp_T
Breast	Breast_N	N	HCC_TE_gene_median_exp	2.3277239439930058	10.254574964374527	10.254574964374527	HCC_TE_gene_median_exp_N
Prostate	Prostate_T	T	HCC_TE_gene_median_exp	2.5680485278873117	13.04035171165307	13.04035171165307	HCC_TE_gene_median_exp_T
Ovary	Ovary_T	T	HCC_TE_gene_median_exp	2.6826079141190644	14.623179607944374	14.623179607944374	HCC_TE_gene_median_exp_T
Lung	Lung_T	T	HCC_TE_gene_median_exp	2.395968542564201	10.97882637190906	10.97882637190906	HCC_TE_gene_median_exp_T
Colon	Colon_T	T	HCC_TE_gene_median_exp	1.9535471121603947	7.053663393595889	7.053663393595889	HCC_TE_gene_median_exp_T
Lung	Lung_T	T	HCC_TE_gene_median_exp	3.467277842689942	32.04938013730488	32.04938013730488	HCC_TE_gene_median_exp_T
Pancreas	Pancreas_T	T	HCC_TE_gene_median_exp	3.209481036408635	24.766230117224204	24.766230117224204	HCC_TE_gene_median_exp_T
Rectum	Rectum_T	T	HCC_TE_gene_median_exp	2.811468358980291	16.634325456273	16.634325456273	HCC_TE_gene_median_exp_T
Brain	Brain_T	T	HCC_TE_gene_median_exp	2.76979989272002	15.955440890444002	15.955440890444002	HCC_TE_gene_median_exp_T
Breast	Breast_T	T	HCC_TE_gene_median_exp	1.8718665473880873	6.500418421629081	6.500418421629081	HCC_TE_gene_median_exp_T
Cervix	Cervix_T	T	HCC_TE_gene_median_exp	3.03913958830853	20.88726385534372	20.88726385534372	HCC_TE_gene_median_exp_T
Stomach	Stomach_N	N	HCC_TE_gene_median_exp	2.0669436915707604	7.900639389445714	7.900639389445714	HCC_TE_gene_median_exp_N
Brain	Brain_T	T	HCC_TE_gene_median_exp	3.9653505536106057	52.73875391015237	52.73875391015237	HCC_TE_gene_median_exp_T
Lung	Lung_N	N	HCC_TE_gene_median_exp	3.1937921749398996	24.380708270907455	24.380708270907455	HCC_TE_gene_median_exp_N
Brain	Brain_N	N	HCC_TE_gene_median_exp	3.1554608848579853	23.463848732369648	23.463848732369648	HCC_TE_gene_median_exp_N
Liver	Liver_T	T	HCC_TE_gene_median_exp	4.920300147108425	137.0437402964464	137.0437402964464	HCC_TE_gene_median_exp_T
Stomach	Stomach_N	N	HCC_TE_gene_median_exp	2.4462321396041515	11.544765601908887	11.544765601908887	HCC_TE_gene_median_exp_N
Breast	Breast_N	N	HCC_TE_gene_median_exp	3.1026670130600444	22.257232524201047	22.257232524201047	HCC_TE_gene_median_exp_N
Pancreas	Pancreas_T	T	HCC_TE_gene_median_exp	2.5921203018451213	13.35806472690254	13.35806472690254	HCC_TE_gene_median_exp_T
Brain	Brain_N	N	HCC_TE_gene_median_exp	2.310368313039123	10.078135880380083	10.078135880380083	HCC_TE_gene_median_exp_N
Brain	Brain_N	N	HCC_TE_gene_median_exp	2.5921203018451213	13.35806472690254	13.35806472690254	HCC_TE_gene_median_exp_N
Brain	Brain_N	N	HCC_TE_gene_median_exp	1.400553326891121	4.057444438941321	4.057444438941321	HCC_TE_gene_median_exp_N
Brain	Brain_T	T	HCC_TE_gene_median_exp	3.516026110192404	33.65043927338826	33.65043927338826	HCC_TE_gene_median_exp_T
Cervix	Cervix_T	T	HCC_TE_gene_median_exp	2.1440323609418765	8.533779622332077	8.533779622332077	HCC_TE_gene_median_exp_T
Liver	Liver_N	N	HCC_TE_gene_median_exp	5.11684482381732	166.8082290962829	166.8082290962829	HCC_TE_gene_median_exp_N
Esophagus	Esophagus_N	N	HCC_TE_gene_median_exp	2.6299289396423764	13.87278406210656	13.87278406210656	HCC_TE_gene_median_exp_N
Brain	Brain_T	T	HCC_TE_gene_median_exp	3.3103352316614822	27.39430737196088	27.39430737196088	HCC_TE_gene_median_exp_T
Bladder	Bladder_T	T	HCC_TE_gene_median_exp	2.3589660277964435	10.580006362457263	10.580006362457263	HCC_TE_gene_median_exp_T
Brain	Brain_T	T	HCC_TE_gene_median_exp	3.42630994645519	30.762916242144236	30.762916242144236	HCC_TE_gene_median_exp_T
Lung	Lung_T	T	HCC_TE_gene_median_exp	2.0179353363608374	7.52277688454027	7.52277688454027	HCC_TE_gene_median_exp_T
Esophagus	Esophagus_N	N	HCC_TE_gene_median_exp	3.224922633340845	25.15162818309779	25.15162818309779	HCC_TE_gene_median_exp_N
Breast	Breast_N	N	HCC_TE_gene_median_exp	2.5007695171281337	12.191872206367172	12.191872206367172	HCC_TE_gene_median_exp_N
Brain	Brain_N	N	HCC_TE_gene_median_exp	2.849977236498025	17.2873883145906	17.2873883145906	HCC_TE_gene_median_exp_N
Stomach	Stomach_T	T	HCC_TE_gene_median_exp	3.560721377856792	35.18857224831949	35.18857224831949	HCC_TE_gene_median_exp_T
Prostate	Prostate_N	N	HCC_TE_gene_median_exp	3.203238659953347	24.612111519073085	24.612111519073085	HCC_TE_gene_median_exp_N
Bladder	Bladder_T	T	HCC_TE_gene_median_exp	2.543477777957613	12.72384481994207	12.72384481994207	HCC_TE_gene_median_exp_T
Pancreas	Pancreas_N	N	HCC_TE_gene_median_exp	1.68705421447003	5.4035395684026675	5.4035395684026675	HCC_TE_gene_median_exp_N
Brain	Brain_T	T	HCC_TE_gene_median_exp	3.187469045664508	24.227032269319196	24.227032269319196	HCC_TE_gene_median_exp_T
Lung	Lung_T	T	HCC_TE_gene_median_exp	2.503322833184695	12.223041685262785	12.223041685262785	HCC_TE_gene_median_exp_T
Ovary	Ovary_T	T	HCC_TE_gene_median_exp	2.4982171692787487	12.160793985647716	12.160793985647716	HCC_TE_gene_median_exp_T
Liver	Liver_T	T	HCC_TE_gene_median_exp	4.986881871210264	146.47897037284915	146.47897037284915	HCC_TE_gene_median_exp_T
Prostate	Prostate_T	T	HCC_TE_gene_median_exp	2.563144154148352	12.976553526121965	12.976553526121965	HCC_TE_gene_median_exp_T
Colon	Colon_T	T	HCC_TE_gene_median_exp	3.2735173397846458	26.404048212642255	26.404048212642255	HCC_TE_gene_median_exp_T
Lung	Lung_T	T	HCC_TE_gene_median_exp	1.4059673700637805	4.079471191395048	4.079471191395048	HCC_TE_gene_median_exp_T
Brain	Brain_T	T	HCC_TE_gene_median_exp	2.718067530067933	15.151015055408227	15.151015055408227	HCC_TE_gene_median_exp_T
Lung	Lung_N	N	HCC_TE_gene_median_exp	2.790737084262858	16.293024709038196	16.293024709038196	HCC_TE_gene_median_exp_N
Brain	Brain_N	N	HCC_TE_gene_median_exp	1.819662805132972	6.169777681726115	6.169777681726115	HCC_TE_gene_median_exp_N
Breast	Breast_T	T	HCC_TE_gene_median_exp	2.2898018602263988	9.872981257085822	9.872981257085822	HCC_TE_gene_median_exp_T
Stomach	Stomach_N	N	HCC_TE_gene_median_exp	2.7527468428113173	15.685658802165815	15.685658802165815	HCC_TE_gene_median_exp_N
Ovary	Ovary_T	T	HCC_TE_gene_median_exp	2.0531039339936137	7.792049616913106	7.792049616913106	HCC_TE_gene_median_exp_T
Bladder	Bladder_T	T	HCC_TE_gene_median_exp	2.1472841446031565	8.561574794928596	8.561574794928596	HCC_TE_gene_median_exp_T
Prostate	Prostate_T	T	HCC_TE_gene_median_exp	2.039154751422699	7.684111468880443	7.684111468880443	HCC_TE_gene_median_exp_T
Breast	Breast_T	T	HCC_TE_gene_median_exp	2.6461315222828987	14.09938983427533	14.09938983427533	HCC_TE_gene_median_exp_T
Esophagus	Esophagus_T	T	HCC_TE_gene_median_exp	2.7070488239758594	14.984986861266146	14.984986861266146	HCC_TE_gene_median_exp_T
Brain	Brain_T	T	HCC_TE_gene_median_exp	3.276476769166658	26.48230486913534	26.48230486913534	HCC_TE_gene_median_exp_T
Endometrium	Endometrium_T	T	HCC_TE_gene_median_exp	1.4750928861757342	4.371441800583589	4.371441800583589	HCC_TE_gene_median_exp_T
Bladder	Bladder_T	T	HCC_TE_gene_median_exp	2.0179353363608374	7.52277688454027	7.52277688454027	HCC_TE_gene_median_exp_T
Brain	Brain_N	N	HCC_TE_gene_median_exp	1.1176728842472234	3.0577302251723815	3.0577302251723815	HCC_TE_gene_median_exp_N
Colon	Colon_N	N	HCC_TE_gene_median_exp	2.37573896560608	10.75896075117835	10.75896075117835	HCC_TE_gene_median_exp_N
Pancreas	Pancreas_N	N	HCC_TE_gene_median_exp	1.7224932344426933	5.598469374746818	5.598469374746818	HCC_TE_gene_median_exp_N
Lung	Lung_T	T	HCC_TE_gene_median_exp	2.3589660277964435	10.580006362457263	10.580006362457263	HCC_TE_gene_median_exp_T
Ovary	Ovary_T	T	HCC_TE_gene_median_exp	2.7886838133365894	16.2596050366642	16.2596050366642	HCC_TE_gene_median_exp_T
Breast	Breast_T	T	HCC_TE_gene_median_exp	2.875771100695598	17.739097479421876	17.739097479421876	HCC_TE_gene_median_exp_T
Breast	Breast_T	T	HCC_TE_gene_median_exp	2.3868120127328853	10.878757262778842	10.878757262778842	HCC_TE_gene_median_exp_T
Cervix	Cervix_T	T	HCC_TE_gene_median_exp	2.572873071251745	13.103417463372754	13.103417463372754	HCC_TE_gene_median_exp_T
Esophagus	Esophagus_T	T	HCC_TE_gene_median_exp	2.664474516085685	14.360401403016192	14.360401403016192	HCC_TE_gene_median_exp_T
Lung	Lung_T	T	HCC_TE_gene_median_exp	2.6088258856232645	13.583093380497262	13.583093380497262	HCC_TE_gene_median_exp_T
Stomach	Stomach_T	T	HCC_TE_gene_median_exp	3.4155199277651414	30.432768156045206	30.432768156045206	HCC_TE_gene_median_exp_T
Stomach	Stomach_T	T	HCC_TE_gene_median_exp	2.885538314600396	17.91320794189272	17.91320794189272	HCC_TE_gene_median_exp_T
Brain	Brain_N	N	HCC_TE_gene_median_exp	2.6415106641979333	14.034388850587204	14.034388850587204	HCC_TE_gene_median_exp_N
Brain	Brain_N	N	HCC_TE_gene_median_exp	0.57531401206914	1.7776886549728137	1.7776886549728137	HCC_TE_gene_median_exp_N
Brain	Brain_T	T	HCC_TE_gene_median_exp	2.8319052967562164	16.97777773295671	16.97777773295671	HCC_TE_gene_median_exp_T
Brain	Brain_T	T	HCC_TE_gene_median_exp	3.332026366486066	27.995012420970188	27.995012420970188	HCC_TE_gene_median_exp_T
Lung	Lung_N	N	HCC_TE_gene_median_exp	3.2063594384123486	24.689040443161062	24.689040443161062	HCC_TE_gene_median_exp_N
Cervix	Cervix_T	T	HCC_TE_gene_median_exp	1.68705421447003	5.4035395684026675	5.4035395684026675	HCC_TE_gene_median_exp_T
Prostate	Prostate_T	T	HCC_TE_gene_median_exp	2.65075519255141	14.164731707085236	14.164731707085236	HCC_TE_gene_median_exp_T
Brain	Brain_N	N	HCC_TE_gene_median_exp	1.432970034288671	4.191128520434534	4.191128520434534	HCC_TE_gene_median_exp_N
Prostate	Prostate_T	T	HCC_TE_gene_median_exp	2.4593943330888615	11.697724469348712	11.697724469348712	HCC_TE_gene_median_exp_T
Breast	Breast_N	N	HCC_TE_gene_median_exp	2.9541952506072913	19.186276361192895	19.186276361192895	HCC_TE_gene_median_exp_N
Colon	Colon_N	N	HCC_TE_gene_median_exp	3.0925091521961736	22.032291049266362	22.032291049266362	HCC_TE_gene_median_exp_N
Esophagus	Esophagus_N	N	HCC_TE_gene_median_exp	2.2660609770116182	9.6413484255704	9.6413484255704	HCC_TE_gene_median_exp_N
Liver	Liver_T	T	HCC_TE_gene_median_exp	4.713121391803391	111.39933876611951	111.39933876611951	HCC_TE_gene_median_exp_T
Brain	Brain_N	N	HCC_TE_gene_median_exp	2.843949183597352	17.183492482709834	17.183492482709834	HCC_TE_gene_median_exp_N
Breast	Breast_T	T	HCC_TE_gene_median_exp	3.418148662647846	30.5128730764448	30.5128730764448	HCC_TE_gene_median_exp_T
Prostate	Prostate_T	T	HCC_TE_gene_median_exp	2.550939543718641	12.819142271033506	12.819142271033506	HCC_TE_gene_median_exp_T
Colon	Colon_N	N	HCC_TE_gene_median_exp	2.5849486630482392	13.262608210613127	13.262608210613127	HCC_TE_gene_median_exp_N
Brain	Brain_N	N	HCC_TE_gene_median_exp	2.3391092762920227	10.371993866162866	10.371993866162866	HCC_TE_gene_median_exp_N
Brain	Brain_N	N	HCC_TE_gene_median_exp	2.3673466443329003	10.669045920793257	10.669045920793257	HCC_TE_gene_median_exp_N
Breast	Breast_N	N	HCC_TE_gene_median_exp	3.462093624827144	31.883659106431	31.883659106431	HCC_TE_gene_median_exp_N
Liver	Liver_T	T	HCC_TE_gene_median_exp	5.162707304452252	174.63661065654276	174.63661065654276	HCC_TE_gene_median_exp_T
Breast	Breast_T	T	HCC_TE_gene_median_exp	2.657653870657508	14.262787470278132	14.262787470278132	HCC_TE_gene_median_exp_T
Lung	Lung_T	T	HCC_TE_gene_median_exp	2.906923835943077	18.300416807297943	18.300416807297943	HCC_TE_gene_median_exp_T
Breast	Breast_T	T	HCC_TE_gene_median_exp	2.7026455865457035	14.919149461453802	14.919149461453802	HCC_TE_gene_median_exp_T
Ovary	Ovary_T	T	HCC_TE_gene_median_exp	2.3561482694347027	10.550236423007268	10.550236423007268	HCC_TE_gene_median_exp_T
Ovary	Ovary_T	T	HCC_TE_gene_median_exp	2.485387839539984	12.005775666508129	12.005775666508129	HCC_TE_gene_median_exp_T
Colon	Colon_N	N	HCC_TE_gene_median_exp	2.889430797207256	17.983070673763997	17.983070673763997	HCC_TE_gene_median_exp_N
Ovary	Ovary_N	N	HCC_TE_gene_median_exp	2.7655333672480626	15.88751160951668	15.88751160951668	HCC_TE_gene_median_exp_N
Lung	Lung_T	T	HCC_TE_gene_median_exp	2.8460154870111625	17.219035500571387	17.219035500571387	HCC_TE_gene_median_exp_T
Colon	Colon_N	N	HCC_TE_gene_median_exp	2.7333490835644065	15.384324225492202	15.384324225492202	HCC_TE_gene_median_exp_N
Brain	Brain_N	N	HCC_TE_gene_median_exp	1.608790760765093	4.996765288442348	4.996765288442348	HCC_TE_gene_median_exp_N
Esophagus	Esophagus_N	N	HCC_TE_gene_median_exp	2.077236392191627	7.982378240542006	7.982378240542006	HCC_TE_gene_median_exp_N
Ovary	Ovary_N	N	HCC_TE_gene_median_exp	2.946706701635452	19.04313561823091	19.04313561823091	HCC_TE_gene_median_exp_N
Breast	Breast_T	T	HCC_TE_gene_median_exp	2.550939543718641	12.819142271033506	12.819142271033506	HCC_TE_gene_median_exp_T
Breast	Breast_T	T	HCC_TE_gene_median_exp	2.7070488239758594	14.984986861266146	14.984986861266146	HCC_TE_gene_median_exp_T
Prostate	Prostate_N	N	HCC_TE_gene_median_exp	2.2750213641494015	9.728126843495092	9.728126843495092	HCC_TE_gene_median_exp_N
Brain	Brain_N	N	HCC_TE_gene_median_exp	2.920282068119586	18.546518103499583	18.546518103499583	HCC_TE_gene_median_exp_N
Liver	Liver_N	N	HCC_TE_gene_median_exp	4.900577803986998	134.3673952761902	134.3673952761902	HCC_TE_gene_median_exp_N
Lung	Lung_T	T	HCC_TE_gene_median_exp	2.59696099131553	13.42288372792763	13.42288372792763	HCC_TE_gene_median_exp_T
Pancreas	Pancreas_N	N	HCC_TE_gene_median_exp	1.8073513125910021	6.094284182201437	6.094284182201437	HCC_TE_gene_median_exp_N
Liver	Liver_T	T	HCC_TE_gene_median_exp	5.01168226291394	150.15712756212872	150.15712756212872	HCC_TE_gene_median_exp_T
Colon	Colon_N	N	HCC_TE_gene_median_exp	2.9763461040014905	19.616010675965583	19.616010675965583	HCC_TE_gene_median_exp_N
Stomach	Stomach_T	T	HCC_TE_gene_median_exp	2.673578096569508	14.491729343220989	14.491729343220989	HCC_TE_gene_median_exp_T
Colon	Colon_N	N	HCC_TE_gene_median_exp	2.8836359201103923	17.87916234814863	17.87916234814863	HCC_TE_gene_median_exp_N
Breast	Breast_T	T	HCC_TE_gene_median_exp	2.117710455967399	8.312084800873546	8.312084800873546	HCC_TE_gene_median_exp_T
Lung	Lung_T	T	HCC_TE_gene_median_exp	2.6690249682521623	14.42589662611663	14.42589662611663	HCC_TE_gene_median_exp_T
Ovary	Ovary_T	T	HCC_TE_gene_median_exp	2.195376907662693	8.98338632595554	8.98338632595554	HCC_TE_gene_median_exp_T
Colon	Colon_N	N	HCC_TE_gene_median_exp	2.920282068119586	18.546518103499583	18.546518103499583	HCC_TE_gene_median_exp_N
Cervix	Cervix_T	T	HCC_TE_gene_median_exp	2.2110381314294414	9.125184618510678	9.125184618510678	HCC_TE_gene_median_exp_T
Cervix	Cervix_T	T	HCC_TE_gene_median_exp	2.6368926255995406	13.969726921728492	13.969726921728492	HCC_TE_gene_median_exp_T
Brain	Brain_N	N	HCC_TE_gene_median_exp	1.7949392202571217	6.019108870799673	6.019108870799673	HCC_TE_gene_median_exp_N
Lung	Lung_T	T	HCC_TE_gene_median_exp	2.8460154870111625	17.219035500571387	17.219035500571387	HCC_TE_gene_median_exp_T
Pancreas	Pancreas_T	T	HCC_TE_gene_median_exp	2.942964593777429	18.972007318679854	18.972007318679854	HCC_TE_gene_median_exp_T
Cervix	Cervix_T	T	HCC_TE_gene_median_exp	2.6803283763350203	14.589883481812025	14.589883481812025	HCC_TE_gene_median_exp_T
Brain	Brain_T	T	HCC_TE_gene_median_exp	3.354746022187628	28.63832976663045	28.63832976663045	HCC_TE_gene_median_exp_T
Breast	Breast_T	T	HCC_TE_gene_median_exp	2.589784570314793	13.326900283990218	13.326900283990218	HCC_TE_gene_median_exp_T
Brain	Brain_T	T	HCC_TE_gene_median_exp	3.3305851708879963	27.95469519178619	27.95469519178619	HCC_TE_gene_median_exp_T
Esophagus	Esophagus_N	N	HCC_TE_gene_median_exp	2.3784851391706097	10.788547331123047	10.788547331123047	HCC_TE_gene_median_exp_N
Prostate	Prostate_T	T	HCC_TE_gene_median_exp	2.3561482694347027	10.550236423007268	10.550236423007268	HCC_TE_gene_median_exp_T
Breast	Breast_T	T	HCC_TE_gene_median_exp	2.54845140467775	12.787286110391394	12.787286110391394	HCC_TE_gene_median_exp_T
Breast	Breast_T	T	HCC_TE_gene_median_exp	2.4828413607415807	11.975242106346483	11.975242106346483	HCC_TE_gene_median_exp_T
Stomach	Stomach_N	N	HCC_TE_gene_median_exp	2.7949307097814144	16.361495022312955	16.361495022312955	HCC_TE_gene_median_exp_N
Liver	Liver_T	T	HCC_TE_gene_median_exp	4.079849349489526	59.13656022579369	59.13656022579369	HCC_TE_gene_median_exp_T
Bladder	Bladder_T	T	HCC_TE_gene_median_exp	2.5134632480318024	12.347618963786207	12.347618963786207	HCC_TE_gene_median_exp_T
Esophagus	Esophagus_N	N	HCC_TE_gene_median_exp	2.43831509468249	11.453726031738361	11.453726031738361	HCC_TE_gene_median_exp_N
Prostate	Prostate_T	T	HCC_TE_gene_median_exp	3.3291441339997974	27.914440456062056	27.914440456062056	HCC_TE_gene_median_exp_T
Stomach	Stomach_T	T	HCC_TE_gene_median_exp	2.5801159917534626	13.198669007635338	13.198669007635338	HCC_TE_gene_median_exp_T
Esophagus	Esophagus_N	N	HCC_TE_gene_median_exp	2.7991263861083064	16.430286772694167	16.430286772694167	HCC_TE_gene_median_exp_N
Liver	Liver_T	T	HCC_TE_gene_median_exp	4.116009030359643	61.314050798762985	61.314050798762985	HCC_TE_gene_median_exp_T
Colon	Colon_T	T	HCC_TE_gene_median_exp	2.464633938468493	11.759176781751247	11.759176781751247	HCC_TE_gene_median_exp_T
Bladder	Bladder_T	T	HCC_TE_gene_median_exp	2.1827259610787544	8.870453843007237	8.870453843007237	HCC_TE_gene_median_exp_T
Colon	Colon_T	T	HCC_TE_gene_median_exp	2.232648841637319	9.324532606415767	9.324532606415767	HCC_TE_gene_median_exp_T
Breast	Breast_T	T	HCC_TE_gene_median_exp	2.039154751422699	7.684111468880443	7.684111468880443	HCC_TE_gene_median_exp_T
Breast	Breast_T	T	HCC_TE_gene_median_exp	2.528578195871046	12.535670192424506	12.535670192424506	HCC_TE_gene_median_exp_T
Bladder	Bladder_N	N	HCC_TE_gene_median_exp	2.4462321396041515	11.544765601908887	11.544765601908887	HCC_TE_gene_median_exp_N
Breast	Breast_T	T	HCC_TE_gene_median_exp	3.1177002215158227	22.59435782878077	22.59435782878077	HCC_TE_gene_median_exp_T
Esophagus	Esophagus_N	N	HCC_TE_gene_median_exp	2.8155862546389954	16.70296510130914	16.70296510130914	HCC_TE_gene_median_exp_N
Brain	Brain_N	N	HCC_TE_gene_median_exp	1.9411071795261436	6.966459823994308	6.966459823994308	HCC_TE_gene_median_exp_N
Esophagus	Esophagus_T	T	HCC_TE_gene_median_exp	2.8797458821108606	17.809746829252898	17.809746829252898	HCC_TE_gene_median_exp_T
Lung	Lung_N	N	HCC_TE_gene_median_exp	2.691563622306037	14.75472871575272	14.75472871575272	HCC_TE_gene_median_exp_N
Breast	Breast_T	T	HCC_TE_gene_median_exp	2.933572206947181	18.794649099329572	18.794649099329572	HCC_TE_gene_median_exp_T
Esophagus	Esophagus_N	N	HCC_TE_gene_median_exp	2.3533318445597877	10.520564279005407	10.520564279005407	HCC_TE_gene_median_exp_N
Colon	Colon_N	N	HCC_TE_gene_median_exp	3.55577932928309	35.015097628105046	35.015097628105046	HCC_TE_gene_median_exp_N
Prostate	Prostate_T	T	HCC_TE_gene_median_exp	3.0959529326657895	22.10829622032852	22.10829622032852	HCC_TE_gene_median_exp_T
Breast	Breast_T	T	HCC_TE_gene_median_exp	3.012556181334711	20.339324534344726	20.339324534344726	HCC_TE_gene_median_exp_T
Lung	Lung_N	N	HCC_TE_gene_median_exp	2.885538314600396	17.91320794189272	17.91320794189272	HCC_TE_gene_median_exp_N
Pancreas	Pancreas_T	T	HCC_TE_gene_median_exp	2.5360239844378185	12.629356493586624	12.629356493586624	HCC_TE_gene_median_exp_T
Stomach	Stomach_T	T	HCC_TE_gene_median_exp	3.507175761684567	33.353935176069676	33.353935176069676	HCC_TE_gene_median_exp_T
Lung	Lung_T	T	HCC_TE_gene_median_exp	2.4725012335370713	11.852054564668421	11.852054564668421	HCC_TE_gene_median_exp_T
Brain	Brain_T	T	HCC_TE_gene_median_exp	1.8155782134494196	6.144628057057972	6.144628057057972	HCC_TE_gene_median_exp_T
Colon	Colon_T	T	HCC_TE_gene_median_exp	2.6599267469439356	14.295241890166823	14.295241890166823	HCC_TE_gene_median_exp_T
Stomach	Stomach_T	T	HCC_TE_gene_median_exp	2.456776112266519	11.667137303020047	11.667137303020047	HCC_TE_gene_median_exp_T
Colon	Colon_N	N	HCC_TE_gene_median_exp	0	1	1	HCC_TE_gene_median_exp_N
Lung	Lung_T	T	HCC_TE_gene_median_exp	2.395069241385004	10.96895753859843	10.96895753859843	HCC_TE_gene_median_exp_T
Lung	Lung_T	T	HCC_TE_gene_median_exp	2.0531039339936137	7.792049616913106	7.792049616913106	HCC_TE_gene_median_exp_T
Colon	Colon_N	N	HCC_TE_gene_median_exp	2.931660067922161	18.75874545464473	18.75874545464473	HCC_TE_gene_median_exp_N
Lung	Lung_T	T	HCC_TE_gene_median_exp	3.201634007800856	24.57264931137255	24.57264931137255	HCC_TE_gene_median_exp_T
Prostate	Prostate_T	T	HCC_TE_gene_median_exp	1.5993243412363454	4.949686994942541	4.949686994942541	HCC_TE_gene_median_exp_T
Lung	Lung_T	T	HCC_TE_gene_median_exp	2.4302449224349885	11.361664465779679	11.361664465779679	HCC_TE_gene_median_exp_T
Lung	Lung_T	T	HCC_TE_gene_median_exp	2.43831509468249	11.453726031738361	11.453726031738361	HCC_TE_gene_median_exp_T
Lung	Lung_T	T	HCC_TE_gene_median_exp	2.4956657909828475	12.129806746705617	12.129806746705617	HCC_TE_gene_median_exp_T
Endometrium	Endometrium_T	T	HCC_TE_gene_median_exp	2.3561482694347027	10.550236423007268	10.550236423007268	HCC_TE_gene_median_exp_T
Lung	Lung_T	T	HCC_TE_gene_median_exp	2.7268084510660064	15.284029367949213	15.284029367949213	HCC_TE_gene_median_exp_T
Esophagus	Esophagus_T	T	HCC_TE_gene_median_exp	2.942964593777429	18.972007318679854	18.972007318679854	HCC_TE_gene_median_exp_T
Brain	Brain_N	N	HCC_TE_gene_median_exp	2.550939543718641	12.819142271033506	12.819142271033506	HCC_TE_gene_median_exp_N
Ovary	Ovary_T	T	HCC_TE_gene_median_exp	2.127651312942825	8.395126114107097	8.395126114107097	HCC_TE_gene_median_exp_T
Stomach	Stomach_N	N	HCC_TE_gene_median_exp	2.9354847272866094	18.830628642841877	18.830628642841877	HCC_TE_gene_median_exp_N
Pancreas	Pancreas_T	T	HCC_TE_gene_median_exp	3.1077052744789286	22.369653244800574	22.369653244800574	HCC_TE_gene_median_exp_T
Lung	Lung_N	N	HCC_TE_gene_median_exp	3.255506871464254	25.932755777150014	25.932755777150014	HCC_TE_gene_median_exp_N
Breast	Breast_N	N	HCC_TE_gene_median_exp	2.53105923393297	12.566810281202693	12.566810281202693	HCC_TE_gene_median_exp_N
Brain	Brain_N	N	HCC_TE_gene_median_exp	2.1110176916121928	8.256639723382854	8.256639723382854	HCC_TE_gene_median_exp_N
Breast	Breast_T	T	HCC_TE_gene_median_exp	2.849977236498025	17.2873883145906	17.2873883145906	HCC_TE_gene_median_exp_T
Stomach	Stomach_T	T	HCC_TE_gene_median_exp	2.7676663588433046	15.921435705292767	15.921435705292767	HCC_TE_gene_median_exp_T
Breast	Breast_T	T	HCC_TE_gene_median_exp	2.422266369893704	11.271375495491851	11.271375495491851	HCC_TE_gene_median_exp_T
Colon	Colon_T	T	HCC_TE_gene_median_exp	1.9818497281067597	7.256152488575005	7.256152488575005	HCC_TE_gene_median_exp_T
Colon	Colon_T	T	HCC_TE_gene_median_exp	2.4620136089861147	11.728404198901936	11.728404198901936	HCC_TE_gene_median_exp_T
Liver	Liver_N	N	HCC_TE_gene_median_exp	4.641530464281278	103.70293983771967	103.70293983771967	HCC_TE_gene_median_exp_N
Stomach	Stomach_T	T	HCC_TE_gene_median_exp	2.65075519255141	14.164731707085236	14.164731707085236	HCC_TE_gene_median_exp_T
Breast	Breast_N	N	HCC_TE_gene_median_exp	3.192188805996267	24.341648322564083	24.341648322564083	HCC_TE_gene_median_exp_N
Ovary	Ovary_T	T	HCC_TE_gene_median_exp	3.210997536386613	24.80381659739638	24.80381659739638	HCC_TE_gene_median_exp_T
Breast	Breast_N	N	HCC_TE_gene_median_exp	3.166742532401918	23.730058422246167	23.730058422246167	HCC_TE_gene_median_exp_N
Brain	Brain_N	N	HCC_TE_gene_median_exp	2.443619249750758	11.514639775879997	11.514639775879997	HCC_TE_gene_median_exp_N
Breast	Breast_T	T	HCC_TE_gene_median_exp	2.4141353958413223	11.180099816764235	11.180099816764235	HCC_TE_gene_median_exp_T
Ovary	Ovary_N	N	HCC_TE_gene_median_exp	2.6870844923204693	14.688788156346444	14.688788156346444	HCC_TE_gene_median_exp_N
Breast	Breast_T	T	HCC_TE_gene_median_exp	2.7268084510660064	15.284029367949213	15.284029367949213	HCC_TE_gene_median_exp_T
Colon	Colon_N	N	HCC_TE_gene_median_exp	2.5680485278873117	13.04035171165307	13.04035171165307	HCC_TE_gene_median_exp_N
Esophagus	Esophagus_N	N	HCC_TE_gene_median_exp	3.073808242547486	21.624095871802425	21.624095871802425	HCC_TE_gene_median_exp_N
Prostate	Prostate_T	T	HCC_TE_gene_median_exp	2.263051018552742	9.612371998120173	9.612371998120173	HCC_TE_gene_median_exp_T
Stomach	Stomach_T	T	HCC_TE_gene_median_exp	2.550939543718641	12.819142271033506	12.819142271033506	HCC_TE_gene_median_exp_T
Lung	Lung_T	T	HCC_TE_gene_median_exp	3.152176195780498	23.386903724117833	23.386903724117833	HCC_TE_gene_median_exp_T
Brain	Brain_T	T	HCC_TE_gene_median_exp	3.1969104618537143	24.456852973271864	24.456852973271864	HCC_TE_gene_median_exp_T
Pancreas	Pancreas_T	T	HCC_TE_gene_median_exp	3.316181967261979	27.554943785839768	27.554943785839768	HCC_TE_gene_median_exp_T
Prostate	Prostate_T	T	HCC_TE_gene_median_exp	2.8379251989302148	17.080290543003173	17.080290543003173	HCC_TE_gene_median_exp_T
Esophagus	Esophagus_N	N	HCC_TE_gene_median_exp	2.7441483332414047	15.5513637110755	15.5513637110755	HCC_TE_gene_median_exp_N
Brain	Brain_T	T	HCC_TE_gene_median_exp	3.2735173397846458	26.404048212642255	26.404048212642255	HCC_TE_gene_median_exp_T
Lung	Lung_T	T	HCC_TE_gene_median_exp	2.480295859629789	11.9447978785974	11.9447978785974	HCC_TE_gene_median_exp_T
Bladder	Bladder_T	T	HCC_TE_gene_median_exp	2.456776112266519	11.667137303020047	11.667137303020047	HCC_TE_gene_median_exp_T
Bladder	Bladder_T	T	HCC_TE_gene_median_exp	2.2779584501502113	9.75674118948867	9.75674118948867	HCC_TE_gene_median_exp_T
Stomach	Stomach_N	N	HCC_TE_gene_median_exp	2.8338828134119556	17.01138478950621	17.01138478950621	HCC_TE_gene_median_exp_N
Ovary	Ovary_T	T	HCC_TE_gene_median_exp	2.4086935463119756	11.119424638169138	11.119424638169138	HCC_TE_gene_median_exp_T
Brain	Brain_N	N	HCC_TE_gene_median_exp	2.675855662138781	14.524772822073313	14.524772822073313	HCC_TE_gene_median_exp_N
Stomach	Stomach_N	N	HCC_TE_gene_median_exp	2.897220670458366	18.123703559999914	18.123703559999914	HCC_TE_gene_median_exp_N
Prostate	Prostate_T	T	HCC_TE_gene_median_exp	2.948621827608766	19.079640566496565	19.079640566496565	HCC_TE_gene_median_exp_T
Esophagus	Esophagus_N	N	HCC_TE_gene_median_exp	2.6690249682521623	14.42589662611663	14.42589662611663	HCC_TE_gene_median_exp_N
Liver	Liver_N	N	HCC_TE_gene_median_exp	4.928810672854059	138.2150316595499	138.2150316595499	HCC_TE_gene_median_exp_N
Brain	Brain_T	T	HCC_TE_gene_median_exp	2.2720065153847355	9.698842178897364	9.698842178897364	HCC_TE_gene_median_exp_T
Prostate	Prostate_N	N	HCC_TE_gene_median_exp	2.715862579025151	15.117644612579012	15.117644612579012	HCC_TE_gene_median_exp_N
Lung	Lung_T	T	HCC_TE_gene_median_exp	2.3533318445597877	10.520564279005407	10.520564279005407	HCC_TE_gene_median_exp_T
Brain	Brain_T	T	HCC_TE_gene_median_exp	2.560734771536911	12.94532567872274	12.94532567872274	HCC_TE_gene_median_exp_T
Breast	Breast_T	T	HCC_TE_gene_median_exp	2.5459641490207905	12.755520381796634	12.755520381796634	HCC_TE_gene_median_exp_T
Breast	Breast_T	T	HCC_TE_gene_median_exp	2.201635743738296	9.039788189262708	9.039788189262708	HCC_TE_gene_median_exp_T
Endometrium	Endometrium_T	T	HCC_TE_gene_median_exp	2.6599267469439356	14.295241890166823	14.295241890166823	HCC_TE_gene_median_exp_T
Brain	Brain_N	N	HCC_TE_gene_median_exp	2.0531039339936137	7.792049616913106	7.792049616913106	HCC_TE_gene_median_exp_N
Prostate	Prostate_T	T	HCC_TE_gene_median_exp	3.1602564502507793	23.576641389451932	23.576641389451932	HCC_TE_gene_median_exp_T
Brain	Brain_T	T	HCC_TE_gene_median_exp	3.0017845334408526	20.12141223633199	20.12141223633199	HCC_TE_gene_median_exp_T
Cervix	Cervix_T	T	HCC_TE_gene_median_exp	1.7612753119503106	5.819854794015969	5.819854794015969	HCC_TE_gene_median_exp_T
Bladder	Bladder_T	T	HCC_TE_gene_median_exp	1.432970034288671	4.191128520434534	4.191128520434534	HCC_TE_gene_median_exp_T
Liver	Liver_T	T	HCC_TE_gene_median_exp	4.989109468127131	146.80563017374124	146.80563017374124	HCC_TE_gene_median_exp_T
Brain	Brain_N	N	HCC_TE_gene_median_exp	1.3561617817675873	3.8812675241469856	3.8812675241469856	HCC_TE_gene_median_exp_N
Brain	Brain_N	N	HCC_TE_gene_median_exp	3.6915033883240906	40.10509518953912	40.10509518953912	HCC_TE_gene_median_exp_N
Bladder	Bladder_T	T	HCC_TE_gene_median_exp	2.1077132158250786	8.229400887157736	8.229400887157736	HCC_TE_gene_median_exp_T
Ovary	Ovary_T	T	HCC_TE_gene_median_exp	2.8933249170690583	18.05323543277589	18.05323543277589	HCC_TE_gene_median_exp_T
Ovary	Ovary_T	T	HCC_TE_gene_median_exp	2.33630097071885	10.3429069995048	10.3429069995048	HCC_TE_gene_median_exp_T
Breast	Breast_T	T	HCC_TE_gene_median_exp	2.0669436915707604	7.900639389445714	7.900639389445714	HCC_TE_gene_median_exp_T
Breast	Breast_T	T	HCC_TE_gene_median_exp	3.0840368032110503	21.84641430872439	21.84641430872439	HCC_TE_gene_median_exp_T
Pancreas	Pancreas_T	T	HCC_TE_gene_median_exp	3.456820361374787	31.715970693307888	31.715970693307888	HCC_TE_gene_median_exp_T
Prostate	Prostate_T	T	HCC_TE_gene_median_exp	2.397824118908672	10.999217335058475	10.999217335058475	HCC_TE_gene_median_exp_T
Pancreas	Pancreas_N	N	HCC_TE_gene_median_exp	2.1985053814906417	9.01153462260924	9.01153462260924	HCC_TE_gene_median_exp_N
Colon	Colon_T	T	HCC_TE_gene_median_exp	2.1440323609418765	8.533779622332077	8.533779622332077	HCC_TE_gene_median_exp_T
Brain	Brain_T	T	HCC_TE_gene_median_exp	3.423588991491386	30.67932550737909	30.67932550737909	HCC_TE_gene_median_exp_T
Liver	Liver_T	T	HCC_TE_gene_median_exp	5.034266350001179	153.5868722596031	153.5868722596031	HCC_TE_gene_median_exp_T
Colon	Colon_T	T	HCC_TE_gene_median_exp	2.207902121664983	9.096612774651156	9.096612774651156	HCC_TE_gene_median_exp_T
Brain	Brain_N	N	HCC_TE_gene_median_exp	1.8439773416885707	6.321631614486509	6.321631614486509	HCC_TE_gene_median_exp_N
Lung	Lung_T	T	HCC_TE_gene_median_exp	1.9335677197156096	6.914133982284811	6.914133982284811	HCC_TE_gene_median_exp_T
Prostate	Prostate_N	N	HCC_TE_gene_median_exp	3.1375398064298756	23.047096735411195	23.047096735411195	HCC_TE_gene_median_exp_N
Brain	Brain_N	N	HCC_TE_gene_median_exp	1.9335677197156096	6.914133982284811	6.914133982284811	HCC_TE_gene_median_exp_N
Brain	Brain_T	T	HCC_TE_gene_median_exp	2.835946780051713	17.046531979044037	17.046531979044037	HCC_TE_gene_median_exp_T
Pancreas	Pancreas_T	T	HCC_TE_gene_median_exp	2.0908423796032176	8.091728601280481	8.091728601280481	HCC_TE_gene_median_exp_T
Lung	Lung_T	T	HCC_TE_gene_median_exp	2.2234436875820105	9.239092694367141	9.239092694367141	HCC_TE_gene_median_exp_T
Stomach	Stomach_N	N	HCC_TE_gene_median_exp	2.8379251989302148	17.080290543003173	17.080290543003173	HCC_TE_gene_median_exp_N
Pancreas	Pancreas_T	T	HCC_TE_gene_median_exp	3.4815667291943244	32.510617529365305	32.510617529365305	HCC_TE_gene_median_exp_T
Lung	Lung_T	T	HCC_TE_gene_median_exp	2.406014978409218	11.089680358057125	11.089680358057125	HCC_TE_gene_median_exp_T
Esophagus	Esophagus_N	N	HCC_TE_gene_median_exp	1.996367828086714	7.362266458644168	7.362266458644168	HCC_TE_gene_median_exp_N
Ovary	Ovary_T	T	HCC_TE_gene_median_exp	2.4982171692787487	12.160793985647716	12.160793985647716	HCC_TE_gene_median_exp_T
Liver	Liver_T	T	HCC_TE_gene_median_exp	4.790732677783175	120.38954310110189	120.38954310110189	HCC_TE_gene_median_exp_T
Brain	Brain_T	T	HCC_TE_gene_median_exp	3.2912843605530333	26.877361720342932	26.877361720342932	HCC_TE_gene_median_exp_T
Brain	Brain_T	T	HCC_TE_gene_median_exp	2.7527468428113173	15.685658802165815	15.685658802165815	HCC_TE_gene_median_exp_T
Breast	Breast_T	T	HCC_TE_gene_median_exp	2.3533318445597877	10.520564279005407	10.520564279005407	HCC_TE_gene_median_exp_T
Brain	Brain_N	N	HCC_TE_gene_median_exp	2.24186987708786	9.410912094247244	9.410912094247244	HCC_TE_gene_median_exp_N
Esophagus	Esophagus_N	N	HCC_TE_gene_median_exp	2.7949307097814144	16.361495022312955	16.361495022312955	HCC_TE_gene_median_exp_N
Lung	Lung_T	T	HCC_TE_gene_median_exp	2.456776112266519	11.667137303020047	11.667137303020047	HCC_TE_gene_median_exp_T
Lung	Lung_T	T	HCC_TE_gene_median_exp	2.5160213539551672	12.379245916297215	12.379245916297215	HCC_TE_gene_median_exp_T
Lung	Lung_T	T	HCC_TE_gene_median_exp	2.3248410564900506	10.225054750534701	10.225054750534701	HCC_TE_gene_median_exp_T
Breast	Breast_T	T	HCC_TE_gene_median_exp	3.0925091521961736	22.032291049266362	22.032291049266362	HCC_TE_gene_median_exp_T
Esophagus	Esophagus_N	N	HCC_TE_gene_median_exp	2.673578096569508	14.491729343220989	14.491729343220989	HCC_TE_gene_median_exp_N
Brain	Brain_N	N	HCC_TE_gene_median_exp	2.7949307097814144	16.361495022312955	16.361495022312955	HCC_TE_gene_median_exp_N
Esophagus	Esophagus_N	N	HCC_TE_gene_median_exp	2.250948692755834	9.496741053532492	9.496741053532492	HCC_TE_gene_median_exp_N
Ovary	Ovary_T	T	HCC_TE_gene_median_exp	2.3277239439930058	10.254574964374527	10.254574964374527	HCC_TE_gene_median_exp_T
Brain	Brain_N	N	HCC_TE_gene_median_exp	2.094211744533812	8.119038570647405	8.119038570647405	HCC_TE_gene_median_exp_N
Pancreas	Pancreas_T	T	HCC_TE_gene_median_exp	3.1077052744789286	22.369653244800574	22.369653244800574	HCC_TE_gene_median_exp_T
Bladder	Bladder_T	T	HCC_TE_gene_median_exp	1.8952755936952945	6.654382057690835	6.654382057690835	HCC_TE_gene_median_exp_T
Stomach	Stomach_N	N	HCC_TE_gene_median_exp	2.4276385734755657	11.332090560122529	11.332090560122529	HCC_TE_gene_median_exp_N
Bladder	Bladder_T	T	HCC_TE_gene_median_exp	1.709271398864733	5.524934537209384	5.524934537209384	HCC_TE_gene_median_exp_T
Brain	Brain_T	T	HCC_TE_gene_median_exp	3.688182074075242	39.972114522969896	39.972114522969896	HCC_TE_gene_median_exp_T
Prostate	Prostate_T	T	HCC_TE_gene_median_exp	1.8399378614857813	6.296147015650225	6.296147015650225	HCC_TE_gene_median_exp_T
Esophagus	Esophagus_N	N	HCC_TE_gene_median_exp	2.678049503332585	14.556672846019927	14.556672846019927	HCC_TE_gene_median_exp_N
Lung	Lung_T	T	HCC_TE_gene_median_exp	3.049598577442494	21.10686994801631	21.10686994801631	HCC_TE_gene_median_exp_T
Prostate	Prostate_T	T	HCC_TE_gene_median_exp	3.267510953739803	26.245930638887423	26.245930638887423	HCC_TE_gene_median_exp_T
Liver	Liver_N	N	HCC_TE_gene_median_exp	5.057928558248967	157.26441461523947	157.26441461523947	HCC_TE_gene_median_exp_N
Ovary	Ovary_T	T	HCC_TE_gene_median_exp	1.8559771370409195	6.397946868116586	6.397946868116586	HCC_TE_gene_median_exp_T
Breast	Breast_T	T	HCC_TE_gene_median_exp	2.042638010402221	7.710923889346449	7.710923889346449	HCC_TE_gene_median_exp_T
Lung	Lung_T	T	HCC_TE_gene_median_exp	2.5921203018451213	13.35806472690254	13.35806472690254	HCC_TE_gene_median_exp_T
Ovary	Ovary_T	T	HCC_TE_gene_median_exp	2.201635743738296	9.039788189262708	9.039788189262708	HCC_TE_gene_median_exp_T
Stomach	Stomach_T	T	HCC_TE_gene_median_exp	2.693761862352954	14.787198826770934	14.787198826770934	HCC_TE_gene_median_exp_T
Esophagus	Esophagus_N	N	HCC_TE_gene_median_exp	2.4086935463119756	11.119424638169138	11.119424638169138	HCC_TE_gene_median_exp_N
Cervix	Cervix_T	T	HCC_TE_gene_median_exp	3.301615038252048	27.156462248278398	27.156462248278398	HCC_TE_gene_median_exp_T
Breast	Breast_T	T	HCC_TE_gene_median_exp	2.397824118908672	10.999217335058475	10.999217335058475	HCC_TE_gene_median_exp_T
Ovary	Ovary_T	T	HCC_TE_gene_median_exp	2.080672370346146	8.009852691574244	8.009852691574244	HCC_TE_gene_median_exp_T
Colon	Colon_T	T	HCC_TE_gene_median_exp	2.310368313039123	10.078135880380083	10.078135880380083	HCC_TE_gene_median_exp_T
Brain	Brain_T	T	HCC_TE_gene_median_exp	3.569236352625053	35.48948135174611	35.48948135174611	HCC_TE_gene_median_exp_T
Brain	Brain_N	N	HCC_TE_gene_median_exp	2.841969424902481	17.149506966719695	17.149506966719695	HCC_TE_gene_median_exp_N
Prostate	Prostate_T	T	HCC_TE_gene_median_exp	2.972679927016806	19.5442265761047	19.5442265761047	HCC_TE_gene_median_exp_T
Breast	Breast_T	T	HCC_TE_gene_median_exp	2.4541589480094324	11.63664241076543	11.63664241076543	HCC_TE_gene_median_exp_T
Endometrium	Endometrium_T	T	HCC_TE_gene_median_exp	2.301590549193536	9.990059505942632	9.990059505942632	HCC_TE_gene_median_exp_T
Brain	Brain_N	N	HCC_TE_gene_median_exp	2.914554796989111	18.44060076397668	18.44060076397668	HCC_TE_gene_median_exp_N
Brain	Brain_N	N	HCC_TE_gene_median_exp	1.9107393571615965	6.758083589337021	6.758083589337021	HCC_TE_gene_median_exp_N
Brain	Brain_N	N	HCC_TE_gene_median_exp	1.6182200733391932	5.0441041860889975	5.0441041860889975	HCC_TE_gene_median_exp_N
Liver	Liver_T	T	HCC_TE_gene_median_exp	4.843011501118012	126.85078838442456	126.85078838442456	HCC_TE_gene_median_exp_T
Breast	Breast_T	T	HCC_TE_gene_median_exp	3.03913958830853	20.88726385534372	20.88726385534372	HCC_TE_gene_median_exp_T
Pancreas	Pancreas_N	N	HCC_TE_gene_median_exp	1.6690337867098073	5.307037588892628	5.307037588892628	HCC_TE_gene_median_exp_N
Rectum	Rectum_T	T	HCC_TE_gene_median_exp	2.7718485948038962	15.988162342253855	15.988162342253855	HCC_TE_gene_median_exp_T
Breast	Breast_N	N	HCC_TE_gene_median_exp	2.4982171692787487	12.160793985647716	12.160793985647716	HCC_TE_gene_median_exp_N
Brain	Brain_N	N	HCC_TE_gene_median_exp	2.0738029502350463	7.955018204603161	7.955018204603161	HCC_TE_gene_median_exp_N
Esophagus	Esophagus_N	N	HCC_TE_gene_median_exp	2.55334558336029	12.850022770465111	12.850022770465111	HCC_TE_gene_median_exp_N
Stomach	Stomach_N	N	HCC_TE_gene_median_exp	3.0479279544761733	21.071637764375946	21.071637764375946	HCC_TE_gene_median_exp_N
Esophagus	Esophagus_N	N	HCC_TE_gene_median_exp	2.381313381590271	10.819103147591724	10.819103147591724	HCC_TE_gene_median_exp_N
Breast	Breast_T	T	HCC_TE_gene_median_exp	2.3305281241017473	10.283370995272131	10.283370995272131	HCC_TE_gene_median_exp_T
Ovary	Ovary_T	T	HCC_TE_gene_median_exp	2.5385076944548577	12.660763139173477	12.660763139173477	HCC_TE_gene_median_exp_T
Lung	Lung_T	T	HCC_TE_gene_median_exp	3.100988106566761	22.219896062977345	22.219896062977345	HCC_TE_gene_median_exp_T
Endometrium	Endometrium_T	T	HCC_TE_gene_median_exp	2.0179353363608374	7.52277688454027	7.52277688454027	HCC_TE_gene_median_exp_T
Brain	Brain_N	N	HCC_TE_gene_median_exp	2.604060910097677	13.518524230357604	13.518524230357604	HCC_TE_gene_median_exp_N
Breast	Breast_T	T	HCC_TE_gene_median_exp	2.3895631864948546	10.908727822528018	10.908727822528018	HCC_TE_gene_median_exp_T
Rectum	Rectum_N	N	HCC_TE_gene_median_exp	2.998196524477162	20.049345793701097	20.049345793701097	HCC_TE_gene_median_exp_N
Ovary	Ovary_T	T	HCC_TE_gene_median_exp	1.6182200733391932	5.0441041860889975	5.0441041860889975	HCC_TE_gene_median_exp_T
Breast	Breast_T	T	HCC_TE_gene_median_exp	3.187469045664508	24.227032269319196	24.227032269319196	HCC_TE_gene_median_exp_T
Stomach	Stomach_T	T	HCC_TE_gene_median_exp	3.357543590694913	28.718559628027773	28.718559628027773	HCC_TE_gene_median_exp_T
Lung	Lung_T	T	HCC_TE_gene_median_exp	2.8797458821108606	17.809746829252898	17.809746829252898	HCC_TE_gene_median_exp_T
Breast	Breast_T	T	HCC_TE_gene_median_exp	2.510988577142984	12.317100447806437	12.317100447806437	HCC_TE_gene_median_exp_T
Brain	Brain_N	N	HCC_TE_gene_median_exp	1.8073513125910021	6.094284182201437	6.094284182201437	HCC_TE_gene_median_exp_N
Brain	Brain_N	N	HCC_TE_gene_median_exp	2.6229717164691806	13.776602971961285	13.776602971961285	HCC_TE_gene_median_exp_N
Ovary	Ovary_T	T	HCC_TE_gene_median_exp	2.673578096569508	14.491729343220989	14.491729343220989	HCC_TE_gene_median_exp_T
Ovary	Ovary_T	T	HCC_TE_gene_median_exp	3.021497397972447	20.521998287078592	20.521998287078592	HCC_TE_gene_median_exp_T
Pancreas	Pancreas_N	N	HCC_TE_gene_median_exp	3.080684997300447	21.773311949019238	21.773311949019238	HCC_TE_gene_median_exp_N
Ovary	Ovary_N	N	HCC_TE_gene_median_exp	2.5409922926986397	12.692259160310734	12.692259160310734	HCC_TE_gene_median_exp_N
Lung	Lung_N	N	HCC_TE_gene_median_exp	2.283916761812681	9.815048428156453	9.815048428156453	HCC_TE_gene_median_exp_N
Brain	Brain_N	N	HCC_TE_gene_median_exp	3.4303016313377217	30.885957517476296	30.885957517476296	HCC_TE_gene_median_exp_N
Breast	Breast_T	T	HCC_TE_gene_median_exp	3.2494197011774357	25.775378154871973	25.775378154871973	HCC_TE_gene_median_exp_T
Colon	Colon_T	T	HCC_TE_gene_median_exp	2.2357207591778185	9.353220843074942	9.353220843074942	HCC_TE_gene_median_exp_T
Esophagus	Esophagus_N	N	HCC_TE_gene_median_exp	2.9653516500697004	19.401524589511496	19.401524589511496	HCC_TE_gene_median_exp_N
Colon	Colon_T	T	HCC_TE_gene_median_exp	3.010803917545511	20.303715879455833	20.303715879455833	HCC_TE_gene_median_exp_T
Cervix	Cervix_T	T	HCC_TE_gene_median_exp	1.835902754417679	6.270792576665467	6.270792576665467	HCC_TE_gene_median_exp_T
Lung	Lung_T	T	HCC_TE_gene_median_exp	2.4672553200467795	11.790042508892157	11.790042508892157	HCC_TE_gene_median_exp_T
Bladder	Bladder_T	T	HCC_TE_gene_median_exp	1.7612753119503106	5.819854794015969	5.819854794015969	HCC_TE_gene_median_exp_T
Brain	Brain_T	T	HCC_TE_gene_median_exp	3.0652625348749134	21.440090019723353	21.440090019723353	HCC_TE_gene_median_exp_T
Esophagus	Esophagus_N	N	HCC_TE_gene_median_exp	2.819706094915843	16.77192059495405	16.77192059495405	HCC_TE_gene_median_exp_N
Esophagus	Esophagus_N	N	HCC_TE_gene_median_exp	2.9763461040014905	19.616010675965583	19.616010675965583	HCC_TE_gene_median_exp_N
Breast	Breast_T	T	HCC_TE_gene_median_exp	2.7026455865457035	14.919149461453802	14.919149461453802	HCC_TE_gene_median_exp_T
Lung	Lung_N	N	HCC_TE_gene_median_exp	3.0686976159428476	21.51386510620219	21.51386510620219	HCC_TE_gene_median_exp_N
Colon	Colon_T	T	HCC_TE_gene_median_exp	2.33630097071885	10.3429069995048	10.3429069995048	HCC_TE_gene_median_exp_T
Stomach	Stomach_T	T	HCC_TE_gene_median_exp	2.7612690135592257	15.819905890575855	15.819905890575855	HCC_TE_gene_median_exp_T
Brain	Brain_T	T	HCC_TE_gene_median_exp	3.246377245302247	25.697076878658276	25.697076878658276	HCC_TE_gene_median_exp_T
Lung	Lung_N	N	HCC_TE_gene_median_exp	2.897220670458366	18.123703559999914	18.123703559999914	HCC_TE_gene_median_exp_N
Endometrium	Endometrium_T	T	HCC_TE_gene_median_exp	2.9927731769328894	19.940905543801293	19.940905543801293	HCC_TE_gene_median_exp_T
Prostate	Prostate_T	T	HCC_TE_gene_median_exp	3.144012967515106	23.196768206271614	23.196768206271614	HCC_TE_gene_median_exp_T
Lung	Lung_T	T	HCC_TE_gene_median_exp	2.6346266224828208	13.938107315577124	13.938107315577124	HCC_TE_gene_median_exp_T
Lung	Lung_T	T	HCC_TE_gene_median_exp	2.201635743738296	9.039788189262708	9.039788189262708	HCC_TE_gene_median_exp_T
Ovary	Ovary_T	T	HCC_TE_gene_median_exp	3.182662188398097	24.11085582869221	24.11085582869221	HCC_TE_gene_median_exp_T
Esophagus	Esophagus_N	N	HCC_TE_gene_median_exp	2.572873071251745	13.103417463372754	13.103417463372754	HCC_TE_gene_median_exp_N
Endometrium	Endometrium_T	T	HCC_TE_gene_median_exp	1.8678698347706766	6.474489966112028	6.474489966112028	HCC_TE_gene_median_exp_T
Cervix	Cervix_T	T	HCC_TE_gene_median_exp	2.204767991448794	9.068147436028806	9.068147436028806	HCC_TE_gene_median_exp_T
Esophagus	Esophagus_N	N	HCC_TE_gene_median_exp	3.2418149770207356	25.580106946879162	25.580106946879162	HCC_TE_gene_median_exp_N
Esophagus	Esophagus_N	N	HCC_TE_gene_median_exp	2.6530260212224124	14.196933934995943	14.196933934995943	HCC_TE_gene_median_exp_N
Lung	Lung_T	T	HCC_TE_gene_median_exp	2.625234198779694	13.80780757910924	13.80780757910924	HCC_TE_gene_median_exp_T
Stomach	Stomach_T	T	HCC_TE_gene_median_exp	3.418148662647846	30.5128730764448	30.5128730764448	HCC_TE_gene_median_exp_T
Esophagus	Esophagus_N	N	HCC_TE_gene_median_exp	2.632277413798663	13.905402223414931	13.905402223414931	HCC_TE_gene_median_exp_N
Lung	Lung_N	N	HCC_TE_gene_median_exp	3.4195085469444546	30.554395279683078	30.554395279683078	HCC_TE_gene_median_exp_N
Cervix	Cervix_T	T	HCC_TE_gene_median_exp	1.7048990236484116	5.500830185403876	5.500830185403876	HCC_TE_gene_median_exp_T
Liver	Liver_T	T	HCC_TE_gene_median_exp	4.452858904338419	85.87209350641058	85.87209350641058	HCC_TE_gene_median_exp_T
Pancreas	Pancreas_N	N	HCC_TE_gene_median_exp	1.7354878790639776	5.6716942297814414	5.6716942297814414	HCC_TE_gene_median_exp_N
Cervix	Cervix_T	T	HCC_TE_gene_median_exp	2.4905659484395506	12.068104112807635	12.068104112807635	HCC_TE_gene_median_exp_T
Lung	Lung_T	T	HCC_TE_gene_median_exp	2.916463502339032	18.47583204968631	18.47583204968631	HCC_TE_gene_median_exp_T
Colon	Colon_T	T	HCC_TE_gene_median_exp	1.2927536127063874	3.6428036282118863	3.6428036282118863	HCC_TE_gene_median_exp_T
Esophagus	Esophagus_N	N	HCC_TE_gene_median_exp	2.6826079141190644	14.623179607944374	14.623179607944374	HCC_TE_gene_median_exp_N
Lung	Lung_N	N	HCC_TE_gene_median_exp	2.985517468500632	19.7967437776243	19.7967437776243	HCC_TE_gene_median_exp_N
Lung	Lung_T	T	HCC_TE_gene_median_exp	2.922191927686938	18.581973194886316	18.581973194886316	HCC_TE_gene_median_exp_T
Lung	Lung_T	T	HCC_TE_gene_median_exp	2.8797458821108606	17.809746829252898	17.809746829252898	HCC_TE_gene_median_exp_T
Cervix	Cervix_T	T	HCC_TE_gene_median_exp	2.678049503332585	14.556672846019927	14.556672846019927	HCC_TE_gene_median_exp_T
Lung	Lung_N	N	HCC_TE_gene_median_exp	2.897220670458366	18.123703559999914	18.123703559999914	HCC_TE_gene_median_exp_N
Breast	Breast_T	T	HCC_TE_gene_median_exp	2.8237419850017558	16.839747000899276	16.839747000899276	HCC_TE_gene_median_exp_T
Stomach	Stomach_T	T	HCC_TE_gene_median_exp	2.217237260961436	9.181928519642344	9.181928519642344	HCC_TE_gene_median_exp_T
Lung	Lung_T	T	HCC_TE_gene_median_exp	1.9818497281067597	7.256152488575005	7.256152488575005	HCC_TE_gene_median_exp_T
Lung	Lung_T	T	HCC_TE_gene_median_exp	1.650774931131509	5.211016441796231	5.211016441796231	HCC_TE_gene_median_exp_T
Lung	Lung_T	T	HCC_TE_gene_median_exp	3.1342603077406697	22.97163761355395	22.97163761355395	HCC_TE_gene_median_exp_T
Esophagus	Esophagus_N	N	HCC_TE_gene_median_exp	2.2927467244599318	9.902098698881867	9.902098698881867	HCC_TE_gene_median_exp_N
Esophagus	Esophagus_N	N	HCC_TE_gene_median_exp	2.967183208756932	19.43709218254301	19.43709218254301	HCC_TE_gene_median_exp_N
Liver	Liver_T	T	HCC_TE_gene_median_exp	4.8733299461638495	130.75560187086057	130.75560187086057	HCC_TE_gene_median_exp_T
Esophagus	Esophagus_T	T	HCC_TE_gene_median_exp	2.691563622306037	14.75472871575272	14.75472871575272	HCC_TE_gene_median_exp_T
Brain	Brain_N	N	HCC_TE_gene_median_exp	2.280976532312318	9.786232316970077	9.786232316970077	HCC_TE_gene_median_exp_N
Breast	Breast_T	T	HCC_TE_gene_median_exp	2.3132439686351063	10.107158838236975	10.107158838236975	HCC_TE_gene_median_exp_T
Pancreas	Pancreas_T	T	HCC_TE_gene_median_exp	3.406006238468272	30.14461313743589	30.14461313743589	HCC_TE_gene_median_exp_T
Ovary	Ovary_T	T	HCC_TE_gene_median_exp	2.127651312942825	8.395126114107097	8.395126114107097	HCC_TE_gene_median_exp_T
Prostate	Prostate_T	T	HCC_TE_gene_median_exp	2.33630097071885	10.3429069995048	10.3429069995048	HCC_TE_gene_median_exp_T
Colon	Colon_N	N	HCC_TE_gene_median_exp	2.611167705476937	13.614939812999811	13.614939812999811	HCC_TE_gene_median_exp_N
Colon	Colon_N	N	HCC_TE_gene_median_exp	2.8560093433995735	17.39198283446483	17.39198283446483	HCC_TE_gene_median_exp_N
Bladder	Bladder_T	T	HCC_TE_gene_median_exp	2.790737084262858	16.293024709038196	16.293024709038196	HCC_TE_gene_median_exp_T
Lung	Lung_T	T	HCC_TE_gene_median_exp	1.2448705379747287	3.4724852152667283	3.4724852152667283	HCC_TE_gene_median_exp_T
Esophagus	Esophagus_N	N	HCC_TE_gene_median_exp	2.2986410712826397	9.960637457272199	9.960637457272199	HCC_TE_gene_median_exp_N
Brain	Brain_T	T	HCC_TE_gene_median_exp	3.0017845334408526	20.12141223633199	20.12141223633199	HCC_TE_gene_median_exp_T
Breast	Breast_N	N	HCC_TE_gene_median_exp	3.0053738143786597	20.19376340437314	20.19376340437314	HCC_TE_gene_median_exp_N
Brain	Brain_N	N	HCC_TE_gene_median_exp	2.485387839539984	12.005775666508129	12.005775666508129	HCC_TE_gene_median_exp_N
Cervix	Cervix_T	T	HCC_TE_gene_median_exp	2.5235361739232367	12.472624141532886	12.472624141532886	HCC_TE_gene_median_exp_T
Lung	Lung_T	T	HCC_TE_gene_median_exp	1.6182200733391932	5.0441041860889975	5.0441041860889975	HCC_TE_gene_median_exp_T
Brain	Brain_T	T	HCC_TE_gene_median_exp	2.8560093433995735	17.39198283446483	17.39198283446483	HCC_TE_gene_median_exp_T
Brain	Brain_N	N	HCC_TE_gene_median_exp	3.34906245062619	28.476023446708478	28.476023446708478	HCC_TE_gene_median_exp_N
Esophagus	Esophagus_T	T	HCC_TE_gene_median_exp	1.4168324045477605	4.124036449694004	4.124036449694004	HCC_TE_gene_median_exp_T
Cervix	Cervix_T	T	HCC_TE_gene_median_exp	2.2357207591778185	9.353220843074942	9.353220843074942	HCC_TE_gene_median_exp_T
Esophagus	Esophagus_N	N	HCC_TE_gene_median_exp	2.5260980508876303	12.504618435229846	12.504618435229846	HCC_TE_gene_median_exp_N
Breast	Breast_T	T	HCC_TE_gene_median_exp	2.3589660277964435	10.580006362457263	10.580006362457263	HCC_TE_gene_median_exp_T
Brain	Brain_N	N	HCC_TE_gene_median_exp	2.4672553200467795	11.790042508892157	11.790042508892157	HCC_TE_gene_median_exp_N
Endometrium	Endometrium_T	T	HCC_TE_gene_median_exp	1.819662805132972	6.169777681726115	6.169777681726115	HCC_TE_gene_median_exp_T
Stomach	Stomach_T	T	HCC_TE_gene_median_exp	3.237254411594016	25.463712808804132	25.463712808804132	HCC_TE_gene_median_exp_T
Bladder	Bladder_T	T	HCC_TE_gene_median_exp	2.9011180536525396	18.194476402530164	18.194476402530164	HCC_TE_gene_median_exp_T
Breast	Breast_T	T	HCC_TE_gene_median_exp	2.424951900187357	11.301685797236232	11.301685797236232	HCC_TE_gene_median_exp_T
Brain	Brain_T	T	HCC_TE_gene_median_exp	3.266077020425354	26.208322694661675	26.208322694661675	HCC_TE_gene_median_exp_T
Brain	Brain_N	N	HCC_TE_gene_median_exp	1.6229459195960785	5.067998262371556	5.067998262371556	HCC_TE_gene_median_exp_N
Brain	Brain_N	N	HCC_TE_gene_median_exp	2.400499147847633	11.028679948838922	11.028679948838922	HCC_TE_gene_median_exp_N
Cervix	Cervix_T	T	HCC_TE_gene_median_exp	1.9335677197156096	6.914133982284811	6.914133982284811	HCC_TE_gene_median_exp_T
Colon	Colon_N	N	HCC_TE_gene_median_exp	3.4751031452467	32.30116007591622	32.30116007591622	HCC_TE_gene_median_exp_N
Brain	Brain_N	N	HCC_TE_gene_median_exp	2.7612690135592257	15.819905890575855	15.819905890575855	HCC_TE_gene_median_exp_N
Lung	Lung_T	T	HCC_TE_gene_median_exp	2.4086935463119756	11.119424638169138	11.119424638169138	HCC_TE_gene_median_exp_T
Stomach	Stomach_N	N	HCC_TE_gene_median_exp	2.722479241586326	15.218004623716	15.218004623716	HCC_TE_gene_median_exp_N
Breast	Breast_T	T	HCC_TE_gene_median_exp	1.650774931131509	5.211016441796231	5.211016441796231	HCC_TE_gene_median_exp_T
Ovary	Ovary_T	T	HCC_TE_gene_median_exp	2.841969424902481	17.149506966719695	17.149506966719695	HCC_TE_gene_median_exp_T
Brain	Brain_T	T	HCC_TE_gene_median_exp	2.9836825202665382	19.76045108537775	19.76045108537775	HCC_TE_gene_median_exp_T
Prostate	Prostate_T	T	HCC_TE_gene_median_exp	2.1795291210363508	8.842141699776201	8.842141699776201	HCC_TE_gene_median_exp_T
Esophagus	Esophagus_N	N	HCC_TE_gene_median_exp	2.283916761812681	9.815048428156453	9.815048428156453	HCC_TE_gene_median_exp_N
Breast	Breast_N	N	HCC_TE_gene_median_exp	3.0321142216721815	20.7410374173254	20.7410374173254	HCC_TE_gene_median_exp_N
Pancreas	Pancreas_T	T	HCC_TE_gene_median_exp	3.321941335148625	27.71410072594287	27.71410072594287	HCC_TE_gene_median_exp_T
Pancreas	Pancreas_T	T	HCC_TE_gene_median_exp	3.0321142216721815	20.7410374173254	20.7410374173254	HCC_TE_gene_median_exp_T
Endometrium	Endometrium_T	T	HCC_TE_gene_median_exp	2.217237260961436	9.181928519642344	9.181928519642344	HCC_TE_gene_median_exp_T
Bladder	Bladder_T	T	HCC_TE_gene_median_exp	2.2234436875820105	9.239092694367141	9.239092694367141	HCC_TE_gene_median_exp_T
Lung	Lung_T	T	HCC_TE_gene_median_exp	2.7949307097814144	16.361495022312955	16.361495022312955	HCC_TE_gene_median_exp_T
Liver	Liver_T	T	HCC_TE_gene_median_exp	4.854016204254199	128.2544529433789	128.2544529433789	HCC_TE_gene_median_exp_T
Esophagus	Esophagus_N	N	HCC_TE_gene_median_exp	3.305929445288516	27.27387939062596	27.27387939062596	HCC_TE_gene_median_exp_N
Ovary	Ovary_T	T	HCC_TE_gene_median_exp	2.7441483332414047	15.5513637110755	15.5513637110755	HCC_TE_gene_median_exp_T
Breast	Breast_T	T	HCC_TE_gene_median_exp	2.827779730742162	16.907879075052477	16.907879075052477	HCC_TE_gene_median_exp_T
Brain	Brain_N	N	HCC_TE_gene_median_exp	2.805295171795487	16.53195495277506	16.53195495277506	HCC_TE_gene_median_exp_N
Ovary	Ovary_T	T	HCC_TE_gene_median_exp	2.782441485061704	16.1584233775303	16.1584233775303	HCC_TE_gene_median_exp_T
Breast	Breast_T	T	HCC_TE_gene_median_exp	2.691563622306037	14.75472871575272	14.75472871575272	HCC_TE_gene_median_exp_T
Lung	Lung_T	T	HCC_TE_gene_median_exp	3.255506871464254	25.932755777150014	25.932755777150014	HCC_TE_gene_median_exp_T
Colon	Colon_T	T	HCC_TE_gene_median_exp	2.3477030031623025	10.461512045013281	10.461512045013281	HCC_TE_gene_median_exp_T
Liver	Liver_T	T	HCC_TE_gene_median_exp	4.749499707058164	115.52647298800989	115.52647298800989	HCC_TE_gene_median_exp_T
Lung	Lung_T	T	HCC_TE_gene_median_exp	2.3589660277964435	10.580006362457263	10.580006362457263	HCC_TE_gene_median_exp_T
Pancreas	Pancreas_N	N	HCC_TE_gene_median_exp	1.6915407221746617	5.427837054982468	5.427837054982468	HCC_TE_gene_median_exp_N
Lung	Lung_N	N	HCC_TE_gene_median_exp	3.24485630029533	25.65802274501068	25.65802274501068	HCC_TE_gene_median_exp_N
Lung	Lung_T	T	HCC_TE_gene_median_exp	2.6346266224828208	13.938107315577124	13.938107315577124	HCC_TE_gene_median_exp_T
Breast	Breast_N	N	HCC_TE_gene_median_exp	2.0531039339936137	7.792049616913106	7.792049616913106	HCC_TE_gene_median_exp_N
Liver	Liver_N	N	HCC_TE_gene_median_exp	4.4011761476613565	81.54672327220011	81.54672327220011	HCC_TE_gene_median_exp_N
Lung	Lung_T	T	HCC_TE_gene_median_exp	3.1325766125518695	22.932992919896794	22.932992919896794	HCC_TE_gene_median_exp_T
Esophagus	Esophagus_N	N	HCC_TE_gene_median_exp	2.7969854789845647	16.395148681813165	16.395148681813165	HCC_TE_gene_median_exp_N
Brain	Brain_T	T	HCC_TE_gene_median_exp	3.3977663163663037	29.89724442247744	29.89724442247744	HCC_TE_gene_median_exp_T
Ovary	Ovary_N	N	HCC_TE_gene_median_exp	2.6368926255995406	13.969726921728492	13.969726921728492	HCC_TE_gene_median_exp_N
Breast	Breast_T	T	HCC_TE_gene_median_exp	2.754876566755283	15.719100523470757	15.719100523470757	HCC_TE_gene_median_exp_T
Brain	Brain_T	T	HCC_TE_gene_median_exp	2.6530260212224124	14.196933934995943	14.196933934995943	HCC_TE_gene_median_exp_T
Liver	Liver_T	T	HCC_TE_gene_median_exp	3.2839232651269654	26.680241297133346	26.680241297133346	HCC_TE_gene_median_exp_T
Brain	Brain_N	N	HCC_TE_gene_median_exp	2.1731414527885766	8.785841038404643	8.785841038404643	HCC_TE_gene_median_exp_N
Brain	Brain_N	N	HCC_TE_gene_median_exp	2.189047544185486	8.926706770615233	8.926706770615233	HCC_TE_gene_median_exp_N
Ovary	Ovary_T	T	HCC_TE_gene_median_exp	1.7612753119503106	5.819854794015969	5.819854794015969	HCC_TE_gene_median_exp_T
Brain	Brain_N	N	HCC_TE_gene_median_exp	1.5656041138832262	4.7855650891259485	4.7855650891259485	HCC_TE_gene_median_exp_N
Lung	Lung_T	T	HCC_TE_gene_median_exp	2.985517468500632	19.7967437776243	19.7967437776243	HCC_TE_gene_median_exp_T
Esophagus	Esophagus_N	N	HCC_TE_gene_median_exp	2.5704603918142888	13.07184122448677	13.07184122448677	HCC_TE_gene_median_exp_N
Stomach	Stomach_T	T	HCC_TE_gene_median_exp	2.8479961426691176	17.253174278081012	17.253174278081012	HCC_TE_gene_median_exp_T
Breast	Breast_T	T	HCC_TE_gene_median_exp	1.68705421447003	5.4035395684026675	5.4035395684026675	HCC_TE_gene_median_exp_T
Brain	Brain_T	T	HCC_TE_gene_median_exp	3.1292985627606082	22.85794050722257	22.85794050722257	HCC_TE_gene_median_exp_T
Lung	Lung_N	N	HCC_TE_gene_median_exp	2.9963592572655022	20.012543606137672	20.012543606137672	HCC_TE_gene_median_exp_N
Pancreas	Pancreas_N	N	HCC_TE_gene_median_exp	2.1985053814906417	9.01153462260924	9.01153462260924	HCC_TE_gene_median_exp_N
Cervix	Cervix_T	T	HCC_TE_gene_median_exp	2.0321207577822795	7.630251126400097	7.630251126400097	HCC_TE_gene_median_exp_T
Lung	Lung_T	T	HCC_TE_gene_median_exp	2.922191927686938	18.581973194886316	18.581973194886316	HCC_TE_gene_median_exp_T
Brain	Brain_N	N	HCC_TE_gene_median_exp	2.189047544185486	8.926706770615233	8.926706770615233	HCC_TE_gene_median_exp_N
Brain	Brain_N	N	HCC_TE_gene_median_exp	2.604060910097677	13.518524230357604	13.518524230357604	HCC_TE_gene_median_exp_N
Breast	Breast_N	N	HCC_TE_gene_median_exp	2.395069241385004	10.96895753859843	10.96895753859843	HCC_TE_gene_median_exp_N
Breast	Breast_T	T	HCC_TE_gene_median_exp	2.263051018552742	9.612371998120173	9.612371998120173	HCC_TE_gene_median_exp_T
Brain	Brain_N	N	HCC_TE_gene_median_exp	1.914559595124285	6.783950454150617	6.783950454150617	HCC_TE_gene_median_exp_N
Stomach	Stomach_T	T	HCC_TE_gene_median_exp	3.179547689511345	24.035879412643837	24.035879412643837	HCC_TE_gene_median_exp_T
Stomach	Stomach_T	T	HCC_TE_gene_median_exp	3.1177002215158227	22.59435782878077	22.59435782878077	HCC_TE_gene_median_exp_T
Bladder	Bladder_T	T	HCC_TE_gene_median_exp	2.422266369893704	11.271375495491851	11.271375495491851	HCC_TE_gene_median_exp_T
Lung	Lung_N	N	HCC_TE_gene_median_exp	2.790737084262858	16.293024709038196	16.293024709038196	HCC_TE_gene_median_exp_N
Breast	Breast_T	T	HCC_TE_gene_median_exp	2.6275812009804	13.840252593250737	13.840252593250737	HCC_TE_gene_median_exp_T
Brain	Brain_N	N	HCC_TE_gene_median_exp	2.666749407220629	14.393106939525069	14.393106939525069	HCC_TE_gene_median_exp_N
Brain	Brain_N	N	HCC_TE_gene_median_exp	2.505877116102699	12.254302699586436	12.254302699586436	HCC_TE_gene_median_exp_N
Prostate	Prostate_N	N	HCC_TE_gene_median_exp	2.4776692725130793	11.91346499366741	11.91346499366741	HCC_TE_gene_median_exp_N
Colon	Colon_N	N	HCC_TE_gene_median_exp	3.192188805996267	24.341648322564083	24.341648322564083	HCC_TE_gene_median_exp_N
Esophagus	Esophagus_N	N	HCC_TE_gene_median_exp	2.9011180536525396	18.194476402530164	18.194476402530164	HCC_TE_gene_median_exp_N
Lung	Lung_T	T	HCC_TE_gene_median_exp	2.8011821579800738	16.464098436712558	16.464098436712558	HCC_TE_gene_median_exp_T
Esophagus	Esophagus_N	N	HCC_TE_gene_median_exp	2.8258035810350353	16.87449956708534	16.87449956708534	HCC_TE_gene_median_exp_N
Breast	Breast_T	T	HCC_TE_gene_median_exp	3.0891547223463696	21.958509091895323	21.958509091895323	HCC_TE_gene_median_exp_T
Brain	Brain_N	N	HCC_TE_gene_median_exp	2.5335411638596335	12.59803896138962	12.59803896138962	HCC_TE_gene_median_exp_N
Stomach	Stomach_N	N	HCC_TE_gene_median_exp	2.698244783948243	14.853637488114332	14.853637488114332	HCC_TE_gene_median_exp_N
Lung	Lung_T	T	HCC_TE_gene_median_exp	3.381301272070869	29.409015355124325	29.409015355124325	HCC_TE_gene_median_exp_T
Colon	Colon_N	N	HCC_TE_gene_median_exp	2.4956657909828475	12.129806746705617	12.129806746705617	HCC_TE_gene_median_exp_N
Prostate	Prostate_T	T	HCC_TE_gene_median_exp	2.1043342540774925	8.201640982594412	8.201640982594412	HCC_TE_gene_median_exp_T
Brain	Brain_T	T	HCC_TE_gene_median_exp	2.6088258856232645	13.583093380497262	13.583093380497262	HCC_TE_gene_median_exp_T
Pancreas	Pancreas_T	T	HCC_TE_gene_median_exp	2.9049304006435257	18.26397244724318	18.26397244724318	HCC_TE_gene_median_exp_T
Breast	Breast_T	T	HCC_TE_gene_median_exp	1.8757946407230341	6.526002888094373	6.526002888094373	HCC_TE_gene_median_exp_T
Pancreas	Pancreas_T	T	HCC_TE_gene_median_exp	2.572873071251745	13.103417463372754	13.103417463372754	HCC_TE_gene_median_exp_T
Bladder	Bladder_N	N	HCC_TE_gene_median_exp	2.4751257624735277	11.88320147994134	11.88320147994134	HCC_TE_gene_median_exp_N
Lung	Lung_N	N	HCC_TE_gene_median_exp	3.104346176716351	22.294637455857668	22.294637455857668	HCC_TE_gene_median_exp_N
Liver	Liver_N	N	HCC_TE_gene_median_exp	5.062681848785756	158.01371748532702	158.01371748532702	HCC_TE_gene_median_exp_N
Lung	Lung_N	N	HCC_TE_gene_median_exp	2.7441483332414047	15.5513637110755	15.5513637110755	HCC_TE_gene_median_exp_N
Esophagus	Esophagus_N	N	HCC_TE_gene_median_exp	2.397824118908672	10.999217335058475	10.999217335058475	HCC_TE_gene_median_exp_N
Lung	Lung_T	T	HCC_TE_gene_median_exp	3.505898822741186	33.31137141877159	33.31137141877159	HCC_TE_gene_median_exp_T
Stomach	Stomach_N	N	HCC_TE_gene_median_exp	1.8114981992574253	6.119608961220414	6.119608961220414	HCC_TE_gene_median_exp_N
Lung	Lung_T	T	HCC_TE_gene_median_exp	2.863943396854287	17.530520612288168	17.530520612288168	HCC_TE_gene_median_exp_T
Breast	Breast_N	N	HCC_TE_gene_median_exp	2.2660609770116182	9.6413484255704	9.6413484255704	HCC_TE_gene_median_exp_N
Esophagus	Esophagus_T	T	HCC_TE_gene_median_exp	3.0143963819767636	20.37678743146358	20.37678743146358	HCC_TE_gene_median_exp_T
Bladder	Bladder_N	N	HCC_TE_gene_median_exp	2.950450254975318	19.114558215917313	19.114558215917313	HCC_TE_gene_median_exp_N
Lung	Lung_N	N	HCC_TE_gene_median_exp	2.8379251989302148	17.080290543003173	17.080290543003173	HCC_TE_gene_median_exp_N
Breast	Breast_T	T	HCC_TE_gene_median_exp	2.41145448881228	11.150167149856458	11.150167149856458	HCC_TE_gene_median_exp_T
Bladder	Bladder_T	T	HCC_TE_gene_median_exp	1.8519970639242644	6.372533179502572	6.372533179502572	HCC_TE_gene_median_exp_T
Liver	Liver_T	T	HCC_TE_gene_median_exp	4.725243508404531	112.75795254039465	112.75795254039465	HCC_TE_gene_median_exp_T
Bladder	Bladder_T	T	HCC_TE_gene_median_exp	2.5210578486114987	12.441751193825057	12.441751193825057	HCC_TE_gene_median_exp_T
Ovary	Ovary_T	T	HCC_TE_gene_median_exp	3.025005883632428	20.59412587910642	20.59412587910642	HCC_TE_gene_median_exp_T
Brain	Brain_T	T	HCC_TE_gene_median_exp	2.9909368991488496	19.904322100918982	19.904322100918982	HCC_TE_gene_median_exp_T
Ovary	Ovary_T	T	HCC_TE_gene_median_exp	2.550939543718641	12.819142271033506	12.819142271033506	HCC_TE_gene_median_exp_T
Brain	Brain_T	T	HCC_TE_gene_median_exp	3.246377245302247	25.697076878658276	25.697076878658276	HCC_TE_gene_median_exp_T
Colon	Colon_N	N	HCC_TE_gene_median_exp	2.400499147847633	11.028679948838922	11.028679948838922	HCC_TE_gene_median_exp_N
Stomach	Stomach_N	N	HCC_TE_gene_median_exp	1.9855120311536478	7.282775438841932	7.282775438841932	HCC_TE_gene_median_exp_N
Esophagus	Esophagus_N	N	HCC_TE_gene_median_exp	2.9763461040014905	19.616010675965583	19.616010675965583	HCC_TE_gene_median_exp_N
Breast	Breast_N	N	HCC_TE_gene_median_exp	3.217243977498706	24.959237084236776	24.959237084236776	HCC_TE_gene_median_exp_N
Lung	Lung_N	N	HCC_TE_gene_median_exp	3.166742532401918	23.730058422246167	23.730058422246167	HCC_TE_gene_median_exp_N
Esophagus	Esophagus_T	T	HCC_TE_gene_median_exp	2.6299289396423764	13.87278406210656	13.87278406210656	HCC_TE_gene_median_exp_T
Breast	Breast_T	T	HCC_TE_gene_median_exp	2.3277239439930058	10.254574964374527	10.254574964374527	HCC_TE_gene_median_exp_T
Stomach	Stomach_N	N	HCC_TE_gene_median_exp	2.5084323645369877	12.285655527445686	12.285655527445686	HCC_TE_gene_median_exp_N
Esophagus	Esophagus_T	T	HCC_TE_gene_median_exp	2.5704603918142888	13.07184122448677	13.07184122448677	HCC_TE_gene_median_exp_T
Lung	Lung_T	T	HCC_TE_gene_median_exp	3.0479279544761733	21.071637764375946	21.071637764375946	HCC_TE_gene_median_exp_T
Lung	Lung_T	T	HCC_TE_gene_median_exp	3.0993094574964886	22.182627943907764	22.182627943907764	HCC_TE_gene_median_exp_T
Lung	Lung_T	T	HCC_TE_gene_median_exp	2.8599754998736207	17.46109913220392	17.46109913220392	HCC_TE_gene_median_exp_T
Colon	Colon_N	N	HCC_TE_gene_median_exp	2.6713011983212924	14.458770686059042	14.458770686059042	HCC_TE_gene_median_exp_N
Brain	Brain_N	N	HCC_TE_gene_median_exp	1.7527516475417833	5.770459119980805	5.770459119980805	HCC_TE_gene_median_exp_N
Colon	Colon_N	N	HCC_TE_gene_median_exp	3.166742532401918	23.730058422246167	23.730058422246167	HCC_TE_gene_median_exp_N
Brain	Brain_T	T	HCC_TE_gene_median_exp	2.9088309962863095	18.33535193935766	18.33535193935766	HCC_TE_gene_median_exp_T
Esophagus	Esophagus_T	T	HCC_TE_gene_median_exp	3.3729858427484056	29.16548071732261	29.16548071732261	HCC_TE_gene_median_exp_T
Brain	Brain_N	N	HCC_TE_gene_median_exp	2.207902121664983	9.096612774651156	9.096612774651156	HCC_TE_gene_median_exp_N
Lung	Lung_T	T	HCC_TE_gene_median_exp	3.5777559483181998	35.793129025279335	35.793129025279335	HCC_TE_gene_median_exp_T
Lung	Lung_N	N	HCC_TE_gene_median_exp	3.03913958830853	20.88726385534372	20.88726385534372	HCC_TE_gene_median_exp_N
Lung	Lung_T	T	HCC_TE_gene_median_exp	1.3219132042004238	3.7505901622518842	3.7505901622518842	HCC_TE_gene_median_exp_T
Ovary	Ovary_T	T	HCC_TE_gene_median_exp	1.8757946407230341	6.526002888094373	6.526002888094373	HCC_TE_gene_median_exp_T
Endometrium	Endometrium_T	T	HCC_TE_gene_median_exp	2.0669436915707604	7.900639389445714	7.900639389445714	HCC_TE_gene_median_exp_T
Liver	Liver_N	N	HCC_TE_gene_median_exp	4.604111841471578	99.89422153325229	99.89422153325229	HCC_TE_gene_median_exp_N
Lung	Lung_T	T	HCC_TE_gene_median_exp	2.8579922038218366	17.426502921839166	17.426502921839166	HCC_TE_gene_median_exp_T
Stomach	Stomach_T	T	HCC_TE_gene_median_exp	3.666793514244327	39.126246753013405	39.126246753013405	HCC_TE_gene_median_exp_T
Ovary	Ovary_T	T	HCC_TE_gene_median_exp	2.582531922361983	13.23059462559302	13.23059462559302	HCC_TE_gene_median_exp_T
Colon	Colon_N	N	HCC_TE_gene_median_exp	2.4905659484395506	12.068104112807635	12.068104112807635	HCC_TE_gene_median_exp_N
Stomach	Stomach_N	N	HCC_TE_gene_median_exp	2.2448681476219803	9.43917089727718	9.43917089727718	HCC_TE_gene_median_exp_N
Esophagus	Esophagus_N	N	HCC_TE_gene_median_exp	2.813527063442721	16.668605890853705	16.668605890853705	HCC_TE_gene_median_exp_N
Brain	Brain_N	N	HCC_TE_gene_median_exp	3.0908318077711345	21.99536628513494	21.99536628513494	HCC_TE_gene_median_exp_N
Prostate	Prostate_T	T	HCC_TE_gene_median_exp	2.7462758434526555	15.584484616208698	15.584484616208698	HCC_TE_gene_median_exp_T
Liver	Liver_T	T	HCC_TE_gene_median_exp	2.400499147847633	11.028679948838922	11.028679948838922	HCC_TE_gene_median_exp_T
Breast	Breast_T	T	HCC_TE_gene_median_exp	2.406014978409218	11.089680358057125	11.089680358057125	HCC_TE_gene_median_exp_T
Esophagus	Esophagus_N	N	HCC_TE_gene_median_exp	2.813527063442721	16.668605890853705	16.668605890853705	HCC_TE_gene_median_exp_N
Liver	Liver_N	N	HCC_TE_gene_median_exp	4.31252094626503	74.6283861527847	74.6283861527847	HCC_TE_gene_median_exp_N
Brain	Brain_N	N	HCC_TE_gene_median_exp	1.5058976596620188	4.508198642564486	4.508198642564486	HCC_TE_gene_median_exp_N
Breast	Breast_N	N	HCC_TE_gene_median_exp	2.406014978409218	11.089680358057125	11.089680358057125	HCC_TE_gene_median_exp_N
Lung	Lung_N	N	HCC_TE_gene_median_exp	3.240294599104554	25.541245067041434	25.541245067041434	HCC_TE_gene_median_exp_N
Lung	Lung_N	N	HCC_TE_gene_median_exp	2.7070488239758594	14.984986861266146	14.984986861266146	HCC_TE_gene_median_exp_N
Brain	Brain_N	N	HCC_TE_gene_median_exp	2.37573896560608	10.75896075117835	10.75896075117835	HCC_TE_gene_median_exp_N
Breast	Breast_N	N	HCC_TE_gene_median_exp	3.035626311729733	20.814009876538098	20.814009876538098	HCC_TE_gene_median_exp_N
Breast	Breast_T	T	HCC_TE_gene_median_exp	2.3161210669558874	10.136280000093269	10.136280000093269	HCC_TE_gene_median_exp_T
Lung	Lung_N	N	HCC_TE_gene_median_exp	2.9541952506072913	19.186276361192895	19.186276361192895	HCC_TE_gene_median_exp_N
Lung	Lung_N	N	HCC_TE_gene_median_exp	2.4776692725130793	11.91346499366741	11.91346499366741	HCC_TE_gene_median_exp_N
Brain	Brain_N	N	HCC_TE_gene_median_exp	2.0840344417161263	8.03682770854308	8.03682770854308	HCC_TE_gene_median_exp_N
Colon	Colon_N	N	HCC_TE_gene_median_exp	3.3030530125543294	27.195540633255217	27.195540633255217	HCC_TE_gene_median_exp_N
Brain	Brain_N	N	HCC_TE_gene_median_exp	2.68480365208389	14.655323555504461	14.655323555504461	HCC_TE_gene_median_exp_N
Brain	Brain_N	N	HCC_TE_gene_median_exp	2.59696099131553	13.42288372792763	13.42288372792763	HCC_TE_gene_median_exp_N
Colon	Colon_T	T	HCC_TE_gene_median_exp	2.577700872308151	13.16683110710445	13.16683110710445	HCC_TE_gene_median_exp_T
Lung	Lung_N	N	HCC_TE_gene_median_exp	3.0565476956624074	21.254054893029693	21.254054893029693	HCC_TE_gene_median_exp_N
Brain	Brain_T	T	HCC_TE_gene_median_exp	2.931660067922161	18.75874545464473	18.75874545464473	HCC_TE_gene_median_exp_T
Brain	Brain_N	N	HCC_TE_gene_median_exp	1.9069227758791898	6.732339971558976	6.732339971558976	HCC_TE_gene_median_exp_N
Ovary	Ovary_T	T	HCC_TE_gene_median_exp	2.86195923105198	17.4957716380561	17.4957716380561	HCC_TE_gene_median_exp_T
Brain	Brain_N	N	HCC_TE_gene_median_exp	1.992771149578632	7.335834315556129	7.335834315556129	HCC_TE_gene_median_exp_N
Breast	Breast_N	N	HCC_TE_gene_median_exp	2.9909368991488496	19.904322100918982	19.904322100918982	HCC_TE_gene_median_exp_N
Pancreas	Pancreas_T	T	HCC_TE_gene_median_exp	3.3391445913761713	28.194998142429604	28.194998142429604	HCC_TE_gene_median_exp_T
Breast	Breast_T	T	HCC_TE_gene_median_exp	3.298649726674705	27.07605415282159	27.07605415282159	HCC_TE_gene_median_exp_T
Endometrium	Endometrium_T	T	HCC_TE_gene_median_exp	1.0738255619420263	2.9265538252474665	2.9265538252474665	HCC_TE_gene_median_exp_T
Brain	Brain_N	N	HCC_TE_gene_median_exp	2.24186987708786	9.410912094247244	9.410912094247244	HCC_TE_gene_median_exp_N
Pancreas	Pancreas_T	T	HCC_TE_gene_median_exp	2.7761183247681585	16.056573422568633	16.056573422568633	HCC_TE_gene_median_exp_T
Brain	Brain_N	N	HCC_TE_gene_median_exp	1.786617335555578	5.969226386789937	5.969226386789937	HCC_TE_gene_median_exp_N
Lung	Lung_N	N	HCC_TE_gene_median_exp	2.7761183247681585	16.056573422568633	16.056573422568633	HCC_TE_gene_median_exp_N
Brain	Brain_T	T	HCC_TE_gene_median_exp	2.9126464772420797	18.405443757465775	18.405443757465775	HCC_TE_gene_median_exp_T
Brain	Brain_N	N	HCC_TE_gene_median_exp	1.8757946407230341	6.526002888094373	6.526002888094373	HCC_TE_gene_median_exp_N
Lung	Lung_N	N	HCC_TE_gene_median_exp	2.737684080199681	15.45115998096738	15.45115998096738	HCC_TE_gene_median_exp_N
Breast	Breast_T	T	HCC_TE_gene_median_exp	2.503322833184695	12.223041685262785	12.223041685262785	HCC_TE_gene_median_exp_T
Breast	Breast_N	N	HCC_TE_gene_median_exp	2.7246860005483686	15.251624173281614	15.251624173281614	HCC_TE_gene_median_exp_N
Endometrium	Endometrium_T	T	HCC_TE_gene_median_exp	2.1110176916121928	8.256639723382854	8.256639723382854	HCC_TE_gene_median_exp_T
Lung	Lung_T	T	HCC_TE_gene_median_exp	2.9616023799418305	19.32891922654343	19.32891922654343	HCC_TE_gene_median_exp_T
Breast	Breast_T	T	HCC_TE_gene_median_exp	2.8319052967562164	16.97777773295671	16.97777773295671	HCC_TE_gene_median_exp_T
Colon	Colon_T	T	HCC_TE_gene_median_exp	2.416817452485959	11.21012572536022	11.21012572536022	HCC_TE_gene_median_exp_T
Brain	Brain_N	N	HCC_TE_gene_median_exp	2.207902121664983	9.096612774651156	9.096612774651156	HCC_TE_gene_median_exp_N
Stomach	Stomach_T	T	HCC_TE_gene_median_exp	2.59696099131553	13.42288372792763	13.42288372792763	HCC_TE_gene_median_exp_T
Lung	Lung_N	N	HCC_TE_gene_median_exp	3.0652625348749134	21.440090019723353	21.440090019723353	HCC_TE_gene_median_exp_N
Lung	Lung_N	N	HCC_TE_gene_median_exp	3.174744097275705	23.92069771335858	23.92069771335858	HCC_TE_gene_median_exp_N
Esophagus	Esophagus_N	N	HCC_TE_gene_median_exp	3.1634546087856035	23.652163928488758	23.652163928488758	HCC_TE_gene_median_exp_N
Prostate	Prostate_T	T	HCC_TE_gene_median_exp	2.2295786886963262	9.295948766043807	9.295948766043807	HCC_TE_gene_median_exp_T
Endometrium	Endometrium_T	T	HCC_TE_gene_median_exp	2.2660609770116182	9.6413484255704	9.6413484255704	HCC_TE_gene_median_exp_T
Brain	Brain_N	N	HCC_TE_gene_median_exp	2.7886838133365894	16.2596050366642	16.2596050366642	HCC_TE_gene_median_exp_N
Breast	Breast_T	T	HCC_TE_gene_median_exp	2.8399901059160664	17.11559619316282	17.11559619316282	HCC_TE_gene_median_exp_T
Bladder	Bladder_N	N	HCC_TE_gene_median_exp	2.6870844923204693	14.688788156346444	14.688788156346444	HCC_TE_gene_median_exp_N
Brain	Brain_N	N	HCC_TE_gene_median_exp	1.5607058476895097	4.762181433869741	4.762181433869741	HCC_TE_gene_median_exp_N
Prostate	Prostate_T	T	HCC_TE_gene_median_exp	2.169950630945198	8.757851663209177	8.757851663209177	HCC_TE_gene_median_exp_T
Breast	Breast_N	N	HCC_TE_gene_median_exp	2.7634009185984993	15.853668404113579	15.853668404113579	HCC_TE_gene_median_exp_N
Breast	Breast_T	T	HCC_TE_gene_median_exp	2.4593943330888615	11.697724469348712	11.697724469348712	HCC_TE_gene_median_exp_T
Lung	Lung_T	T	HCC_TE_gene_median_exp	2.5385076944548577	12.660763139173477	12.660763139173477	HCC_TE_gene_median_exp_T
Breast	Breast_T	T	HCC_TE_gene_median_exp	2.9241021711306185	18.61750321203948	18.61750321203948	HCC_TE_gene_median_exp_T
Lung	Lung_T	T	HCC_TE_gene_median_exp	2.6892814829119156	14.721094761384634	14.721094761384634	HCC_TE_gene_median_exp_T
Brain	Brain_T	T	HCC_TE_gene_median_exp	3.3771429200972123	29.286976234744802	29.286976234744802	HCC_TE_gene_median_exp_T
Prostate	Prostate_T	T	HCC_TE_gene_median_exp	2.742021372666699	15.51832172553613	15.51832172553613	HCC_TE_gene_median_exp_T
Endometrium	Endometrium_T	T	HCC_TE_gene_median_exp	2.185846756576137	8.898179956682704	8.898179956682704	HCC_TE_gene_median_exp_T
Brain	Brain_T	T	HCC_TE_gene_median_exp	2.2140975477784144	9.153145107098657	9.153145107098657	HCC_TE_gene_median_exp_T
Prostate	Prostate_T	T	HCC_TE_gene_median_exp	2.8011821579800738	16.464098436712558	16.464098436712558	HCC_TE_gene_median_exp_T
Liver	Liver_T	T	HCC_TE_gene_median_exp	3.6123391983763686	37.052624960783525	37.052624960783525	HCC_TE_gene_median_exp_T
Brain	Brain_N	N	HCC_TE_gene_median_exp	2.2203002825187497	9.210096081537802	9.210096081537802	HCC_TE_gene_median_exp_N
Brain	Brain_T	T	HCC_TE_gene_median_exp	3.1342603077406697	22.97163761355395	22.97163761355395	HCC_TE_gene_median_exp_T
Breast	Breast_T	T	HCC_TE_gene_median_exp	1.827845689648447	6.220471387482902	6.220471387482902	HCC_TE_gene_median_exp_T
Liver	Liver_N	N	HCC_TE_gene_median_exp	4.917399222438199	136.64676280860687	136.64676280860687	HCC_TE_gene_median_exp_N
Colon	Colon_T	T	HCC_TE_gene_median_exp	2.7781685622194794	16.0895269805055	16.0895269805055	HCC_TE_gene_median_exp_T
Stomach	Stomach_T	T	HCC_TE_gene_median_exp	2.9126464772420797	18.405443757465775	18.405443757465775	HCC_TE_gene_median_exp_T
Esophagus	Esophagus_N	N	HCC_TE_gene_median_exp	2.185846756576137	8.898179956682704	8.898179956682704	HCC_TE_gene_median_exp_N
Colon	Colon_N	N	HCC_TE_gene_median_exp	2.698244783948243	14.853637488114332	14.853637488114332	HCC_TE_gene_median_exp_N
Breast	Breast_N	N	HCC_TE_gene_median_exp	2.7114544901596793	15.051151353458271	15.051151353458271	HCC_TE_gene_median_exp_N
Breast	Breast_T	T	HCC_TE_gene_median_exp	2.9690151080564897	19.4727316120539	19.4727316120539	HCC_TE_gene_median_exp_T
Bladder	Bladder_T	T	HCC_TE_gene_median_exp	2.6959607141819837	14.819749459851897	14.819749459851897	HCC_TE_gene_median_exp_T
Brain	Brain_T	T	HCC_TE_gene_median_exp	3.210997536386613	24.80381659739638	24.80381659739638	HCC_TE_gene_median_exp_T
Brain	Brain_N	N	HCC_TE_gene_median_exp	1.5260689158368628	4.600058017138207	4.600058017138207	HCC_TE_gene_median_exp_N
Prostate	Prostate_T	T	HCC_TE_gene_median_exp	2.510988577142984	12.317100447806437	12.317100447806437	HCC_TE_gene_median_exp_T
Prostate	Prostate_T	T	HCC_TE_gene_median_exp	3.0267605743920907	20.63029392407704	20.63029392407704	HCC_TE_gene_median_exp_T
Lung	Lung_T	T	HCC_TE_gene_median_exp	2.916463502339032	18.47583204968631	18.47583204968631	HCC_TE_gene_median_exp_T
Lung	Lung_T	T	HCC_TE_gene_median_exp	2.8237419850017558	16.839747000899276	16.839747000899276	HCC_TE_gene_median_exp_T
Cervix	Cervix_T	T	HCC_TE_gene_median_exp	2.3248410564900506	10.225054750534701	10.225054750534701	HCC_TE_gene_median_exp_T
Prostate	Prostate_T	T	HCC_TE_gene_median_exp	2.6892814829119156	14.721094761384634	14.721094761384634	HCC_TE_gene_median_exp_T
Lung	Lung_T	T	HCC_TE_gene_median_exp	3.264553647216263	26.168428032958012	26.168428032958012	HCC_TE_gene_median_exp_T
Brain	Brain_N	N	HCC_TE_gene_median_exp	2.1505380638038782	8.589478841678334	8.589478841678334	HCC_TE_gene_median_exp_N
Liver	Liver_T	T	HCC_TE_gene_median_exp	4.820721800130253	124.05460109888944	124.05460109888944	HCC_TE_gene_median_exp_T
Lung	Lung_T	T	HCC_TE_gene_median_exp	2.5160213539551672	12.379245916297215	12.379245916297215	HCC_TE_gene_median_exp_T
Esophagus	Esophagus_N	N	HCC_TE_gene_median_exp	2.594540244232366	13.390429618739148	13.390429618739148	HCC_TE_gene_median_exp_N
Lung	Lung_T	T	HCC_TE_gene_median_exp	2.906923835943077	18.300416807297943	18.300416807297943	HCC_TE_gene_median_exp_T
Prostate	Prostate_T	T	HCC_TE_gene_median_exp	2.0496126061146565	7.764892451721057	7.764892451721057	HCC_TE_gene_median_exp_T
Pancreas	Pancreas_T	T	HCC_TE_gene_median_exp	3.4724639109811615	32.216022146317194	32.216022146317194	HCC_TE_gene_median_exp_T
Liver	Liver_N	N	HCC_TE_gene_median_exp	3.3645852237140144	28.921498859006103	28.921498859006103	HCC_TE_gene_median_exp_N
Breast	Breast_T	T	HCC_TE_gene_median_exp	2.7949307097814144	16.361495022312955	16.361495022312955	HCC_TE_gene_median_exp_T
Liver	Liver_N	N	HCC_TE_gene_median_exp	4.993177541934516	147.40406272121433	147.40406272121433	HCC_TE_gene_median_exp_N
Lung	Lung_T	T	HCC_TE_gene_median_exp	3.292810976422943	26.91842446282877	26.91842446282877	HCC_TE_gene_median_exp_T
Liver	Liver_N	N	HCC_TE_gene_median_exp	4.505873130177882	90.54736918479625	90.54736918479625	HCC_TE_gene_median_exp_N
Cervix	Cervix_T	T	HCC_TE_gene_median_exp	2.153794115130613	8.617492207385528	8.617492207385528	HCC_TE_gene_median_exp_T
Pancreas	Pancreas_N	N	HCC_TE_gene_median_exp	1.8757946407230341	6.526002888094373	6.526002888094373	HCC_TE_gene_median_exp_N
Brain	Brain_T	T	HCC_TE_gene_median_exp	3.25702913354301	25.972262289871324	25.972262289871324	HCC_TE_gene_median_exp_T
Bladder	Bladder_T	T	HCC_TE_gene_median_exp	3.3589877263419363	28.760063084815428	28.760063084815428	HCC_TE_gene_median_exp_T
Brain	Brain_N	N	HCC_TE_gene_median_exp	2.54845140467775	12.787286110391394	12.787286110391394	HCC_TE_gene_median_exp_N
Colon	Colon_N	N	HCC_TE_gene_median_exp	3.297212247622683	27.037160853014612	27.037160853014612	HCC_TE_gene_median_exp_N
Breast	Breast_N	N	HCC_TE_gene_median_exp	3.4685514426486863	32.090224230522296	32.090224230522296	HCC_TE_gene_median_exp_N
Liver	Liver_T	T	HCC_TE_gene_median_exp	4.205513154159502	67.05499839045193	67.05499839045193	HCC_TE_gene_median_exp_T
Breast	Breast_T	T	HCC_TE_gene_median_exp	2.7268084510660064	15.284029367949213	15.284029367949213	HCC_TE_gene_median_exp_T
Brain	Brain_N	N	HCC_TE_gene_median_exp	2.1210218088073627	8.339654668071866	8.339654668071866	HCC_TE_gene_median_exp_N
Brain	Brain_T	T	HCC_TE_gene_median_exp	2.1795291210363508	8.842141699776201	8.842141699776201	HCC_TE_gene_median_exp_T
Bladder	Bladder_T	T	HCC_TE_gene_median_exp	2.250948692755834	9.496741053532492	9.496741053532492	HCC_TE_gene_median_exp_T
Lung	Lung_N	N	HCC_TE_gene_median_exp	3.0583076918847807	21.29149488681088	21.29149488681088	HCC_TE_gene_median_exp_N
Prostate	Prostate_T	T	HCC_TE_gene_median_exp	2.448927795155184	11.575928296463866	11.575928296463866	HCC_TE_gene_median_exp_T
Brain	Brain_N	N	HCC_TE_gene_median_exp	1.7781732194162183	5.919033760341743	5.919033760341743	HCC_TE_gene_median_exp_N
Lung	Lung_T	T	HCC_TE_gene_median_exp	2.790737084262858	16.293024709038196	16.293024709038196	HCC_TE_gene_median_exp_T
Brain	Brain_N	N	HCC_TE_gene_median_exp	2.1342126131023984	8.450390160153635	8.450390160153635	HCC_TE_gene_median_exp_N
Brain	Brain_T	T	HCC_TE_gene_median_exp	2.9763461040014905	19.616010675965583	19.616010675965583	HCC_TE_gene_median_exp_T
Lung	Lung_N	N	HCC_TE_gene_median_exp	2.397824118908672	10.999217335058475	10.999217335058475	HCC_TE_gene_median_exp_N
Prostate	Prostate_N	N	HCC_TE_gene_median_exp	2.9448789798031343	19.008361851572285	19.008361851572285	HCC_TE_gene_median_exp_N
Stomach	Stomach_N	N	HCC_TE_gene_median_exp	1.914559595124285	6.783950454150617	6.783950454150617	HCC_TE_gene_median_exp_N
Lung	Lung_T	T	HCC_TE_gene_median_exp	2.295693128925105	9.931317310488732	9.931317310488732	HCC_TE_gene_median_exp_T
Brain	Brain_N	N	HCC_TE_gene_median_exp	2.8216808728330296	16.805074138041952	16.805074138041952	HCC_TE_gene_median_exp_N
Endometrium	Endometrium_T	T	HCC_TE_gene_median_exp	1.263059539607734	3.536224171232717	3.536224171232717	HCC_TE_gene_median_exp_T
Prostate	Prostate_T	T	HCC_TE_gene_median_exp	2.8836359201103923	17.87916234814863	17.87916234814863	HCC_TE_gene_median_exp_T
Bladder	Bladder_T	T	HCC_TE_gene_median_exp	2.750617665806721	15.652296787563055	15.652296787563055	HCC_TE_gene_median_exp_T
Prostate	Prostate_T	T	HCC_TE_gene_median_exp	1.9635111006419195	7.124297327872607	7.124297327872607	HCC_TE_gene_median_exp_T
Esophagus	Esophagus_N	N	HCC_TE_gene_median_exp	2.185846756576137	8.898179956682704	8.898179956682704	HCC_TE_gene_median_exp_N
Brain	Brain_T	T	HCC_TE_gene_median_exp	3.2868851424386203	26.759382043234346	26.759382043234346	HCC_TE_gene_median_exp_T
Cervix	Cervix_T	T	HCC_TE_gene_median_exp	1.835902754417679	6.270792576665467	6.270792576665467	HCC_TE_gene_median_exp_T
Breast	Breast_T	T	HCC_TE_gene_median_exp	2.505877116102699	12.254302699586436	12.254302699586436	HCC_TE_gene_median_exp_T
Brain	Brain_N	N	HCC_TE_gene_median_exp	2.648485039835234	14.132612074955848	14.132612074955848	HCC_TE_gene_median_exp_N
Bladder	Bladder_T	T	HCC_TE_gene_median_exp	2.24794705120604	9.468277980340808	9.468277980340808	HCC_TE_gene_median_exp_T
Ovary	Ovary_T	T	HCC_TE_gene_median_exp	2.715862579025151	15.117644612579012	15.117644612579012	HCC_TE_gene_median_exp_T
Brain	Brain_N	N	HCC_TE_gene_median_exp	2.397824118908672	10.999217335058475	10.999217335058475	HCC_TE_gene_median_exp_N
Colon	Colon_N	N	HCC_TE_gene_median_exp	2.841969424902481	17.149506966719695	17.149506966719695	HCC_TE_gene_median_exp_N
Lung	Lung_T	T	HCC_TE_gene_median_exp	2.6017213524719125	13.48693383209322	13.48693383209322	HCC_TE_gene_median_exp_T
Brain	Brain_N	N	HCC_TE_gene_median_exp	2.0738029502350463	7.955018204603161	7.955018204603161	HCC_TE_gene_median_exp_N
Brain	Brain_N	N	HCC_TE_gene_median_exp	1.8480211875182209	6.347247075708557	6.347247075708557	HCC_TE_gene_median_exp_N
Prostate	Prostate_N	N	HCC_TE_gene_median_exp	2.55583545619573	12.88205755781961	12.88205755781961	HCC_TE_gene_median_exp_N
Liver	Liver_N	N	HCC_TE_gene_median_exp	4.97913458043255	145.34853973804647	145.34853973804647	HCC_TE_gene_median_exp_N
Stomach	Stomach_T	T	HCC_TE_gene_median_exp	3.243335544142929	25.619032803673683	25.619032803673683	HCC_TE_gene_median_exp_T
Prostate	Prostate_N	N	HCC_TE_gene_median_exp	2.53105923393297	12.566810281202693	12.566810281202693	HCC_TE_gene_median_exp_N
Breast	Breast_T	T	HCC_TE_gene_median_exp	2.8579922038218366	17.426502921839166	17.426502921839166	HCC_TE_gene_median_exp_T
Breast	Breast_T	T	HCC_TE_gene_median_exp	1.8439773416885707	6.321631614486509	6.321631614486509	HCC_TE_gene_median_exp_T
Colon	Colon_T	T	HCC_TE_gene_median_exp	2.4956657909828475	12.129806746705617	12.129806746705617	HCC_TE_gene_median_exp_T
Lung	Lung_T	T	HCC_TE_gene_median_exp	2.2295786886963262	9.295948766043807	9.295948766043807	HCC_TE_gene_median_exp_T
Brain	Brain_T	T	HCC_TE_gene_median_exp	3.1731433415095927	23.88243714964345	23.88243714964345	HCC_TE_gene_median_exp_T
Esophagus	Esophagus_T	T	HCC_TE_gene_median_exp	2.24186987708786	9.410912094247244	9.410912094247244	HCC_TE_gene_median_exp_T
Breast	Breast_T	T	HCC_TE_gene_median_exp	1.9597934888578676	7.09786112638759	7.09786112638759	HCC_TE_gene_median_exp_T
Ovary	Ovary_T	T	HCC_TE_gene_median_exp	1.8519970639242644	6.372533179502572	6.372533179502572	HCC_TE_gene_median_exp_T
Brain	Brain_N	N	HCC_TE_gene_median_exp	2.2357207591778185	9.353220843074942	9.353220843074942	HCC_TE_gene_median_exp_N
Breast	Breast_N	N	HCC_TE_gene_median_exp	3.0652625348749134	21.440090019723353	21.440090019723353	HCC_TE_gene_median_exp_N
Colon	Colon_T	T	HCC_TE_gene_median_exp	2.3391092762920227	10.371993866162866	10.371993866162866	HCC_TE_gene_median_exp_T
Stomach	Stomach_T	T	HCC_TE_gene_median_exp	3.171542806924184	23.844243056638522	23.844243056638522	HCC_TE_gene_median_exp_T
Brain	Brain_N	N	HCC_TE_gene_median_exp	2.035598556569076	7.656833802316165	7.656833802316165	HCC_TE_gene_median_exp_N
Lung	Lung_T	T	HCC_TE_gene_median_exp	2.782441485061704	16.1584233775303	16.1584233775303	HCC_TE_gene_median_exp_T
Lung	Lung_T	T	HCC_TE_gene_median_exp	2.5335411638596335	12.59803896138962	12.59803896138962	HCC_TE_gene_median_exp_T
Breast	Breast_T	T	HCC_TE_gene_median_exp	2.2265103030971467	9.267468926628712	9.267468926628712	HCC_TE_gene_median_exp_T
Bladder	Bladder_T	T	HCC_TE_gene_median_exp	2.2690725825008213	9.670428129731661	9.670428129731661	HCC_TE_gene_median_exp_T
Lung	Lung_N	N	HCC_TE_gene_median_exp	2.885538314600396	17.91320794189272	17.91320794189272	HCC_TE_gene_median_exp_N
Bladder	Bladder_T	T	HCC_TE_gene_median_exp	1.7441789686166442	5.721202259977636	5.721202259977636	HCC_TE_gene_median_exp_T
Ovary	Ovary_N	N	HCC_TE_gene_median_exp	2.185846756576137	8.898179956682704	8.898179956682704	HCC_TE_gene_median_exp_N
Brain	Brain_T	T	HCC_TE_gene_median_exp	3.28535924016127	26.718580978369683	26.718580978369683	HCC_TE_gene_median_exp_T
Bladder	Bladder_T	T	HCC_TE_gene_median_exp	2.1009576856754215	8.173994282561488	8.173994282561488	HCC_TE_gene_median_exp_T
Stomach	Stomach_T	T	HCC_TE_gene_median_exp	2.805295171795487	16.53195495277506	16.53195495277506	HCC_TE_gene_median_exp_T
Brain	Brain_N	N	HCC_TE_gene_median_exp	1.6276115382060552	5.091698855350788	5.091698855350788	HCC_TE_gene_median_exp_N
Brain	Brain_N	N	HCC_TE_gene_median_exp	3.0461696910870133	21.034620827444154	21.034620827444154	HCC_TE_gene_median_exp_N
Liver	Liver_N	N	HCC_TE_gene_median_exp	4.870335715421033	130.36467498266538	130.36467498266538	HCC_TE_gene_median_exp_N
Rectum	Rectum_N	N	HCC_TE_gene_median_exp	2.257036052871229	9.554727449222524	9.554727449222524	HCC_TE_gene_median_exp_N
Liver	Liver_T	T	HCC_TE_gene_median_exp	4.959288374980137	142.49235868106263	142.49235868106263	HCC_TE_gene_median_exp_T
Stomach	Stomach_N	N	HCC_TE_gene_median_exp	2.4698777522323274	11.821001672247096	11.821001672247096	HCC_TE_gene_median_exp_N
Breast	Breast_T	T	HCC_TE_gene_median_exp	2.217237260961436	9.181928519642344	9.181928519642344	HCC_TE_gene_median_exp_T
Prostate	Prostate_T	T	HCC_TE_gene_median_exp	2.37573896560608	10.75896075117835	10.75896075117835	HCC_TE_gene_median_exp_T
Liver	Liver_T	T	HCC_TE_gene_median_exp	5.173887818409766	176.60009364039234	176.60009364039234	HCC_TE_gene_median_exp_T
Lung	Lung_N	N	HCC_TE_gene_median_exp	2.560734771536911	12.94532567872274	12.94532567872274	HCC_TE_gene_median_exp_N
Brain	Brain_T	T	HCC_TE_gene_median_exp	3.633474131881657	37.844063768687015	37.844063768687015	HCC_TE_gene_median_exp_T
Breast	Breast_T	T	HCC_TE_gene_median_exp	2.7612690135592257	15.819905890575855	15.819905890575855	HCC_TE_gene_median_exp_T
Bladder	Bladder_T	T	HCC_TE_gene_median_exp	1.9597934888578676	7.09786112638759	7.09786112638759	HCC_TE_gene_median_exp_T
Bladder	Bladder_T	T	HCC_TE_gene_median_exp	2.604060910097677	13.518524230357604	13.518524230357604	HCC_TE_gene_median_exp_T
Colon	Colon_T	T	HCC_TE_gene_median_exp	2.577700872308151	13.16683110710445	13.16683110710445	HCC_TE_gene_median_exp_T
Ovary	Ovary_N	N	HCC_TE_gene_median_exp	2.929748310641098	18.722917544484297	18.722917544484297	HCC_TE_gene_median_exp_N
Lung	Lung_N	N	HCC_TE_gene_median_exp	3.4918597053054814	32.84697663745092	32.84697663745092	HCC_TE_gene_median_exp_N
Brain	Brain_T	T	HCC_TE_gene_median_exp	3.738808592271338	42.04786416033715	42.04786416033715	HCC_TE_gene_median_exp_T
Liver	Liver_T	T	HCC_TE_gene_median_exp	3.886591953272858	48.74447965924295	48.74447965924295	HCC_TE_gene_median_exp_T
Prostate	Prostate_T	T	HCC_TE_gene_median_exp	2.25395199408523	9.525305500914381	9.525305500914381	HCC_TE_gene_median_exp_T
Breast	Breast_T	T	HCC_TE_gene_median_exp	3.2599846478328893	26.049137228740754	26.049137228740754	HCC_TE_gene_median_exp_T
Liver	Liver_T	T	HCC_TE_gene_median_exp	4.112710907841932	61.11216265609127	61.11216265609127	HCC_TE_gene_median_exp_T
Esophagus	Esophagus_N	N	HCC_TE_gene_median_exp	2.757006836972001	15.752622147531278	15.752622147531278	HCC_TE_gene_median_exp_N
Lung	Lung_N	N	HCC_TE_gene_median_exp	2.1795291210363508	8.842141699776201	8.842141699776201	HCC_TE_gene_median_exp_N
Rectum	Rectum_T	T	HCC_TE_gene_median_exp	2.599299026898422	13.454303623813008	13.454303623813008	HCC_TE_gene_median_exp_T
Bladder	Bladder_T	T	HCC_TE_gene_median_exp	2.035598556569076	7.656833802316165	7.656833802316165	HCC_TE_gene_median_exp_T
Esophagus	Esophagus_N	N	HCC_TE_gene_median_exp	2.528578195871046	12.535670192424506	12.535670192424506	HCC_TE_gene_median_exp_N
Breast	Breast_T	T	HCC_TE_gene_median_exp	3.0583076918847807	21.29149488681088	21.29149488681088	HCC_TE_gene_median_exp_T
Prostate	Prostate_T	T	HCC_TE_gene_median_exp	3.2418149770207356	25.580106946879162	25.580106946879162	HCC_TE_gene_median_exp_T
Esophagus	Esophagus_T	T	HCC_TE_gene_median_exp	2.8237419850017558	16.839747000899276	16.839747000899276	HCC_TE_gene_median_exp_T
Breast	Breast_T	T	HCC_TE_gene_median_exp	2.8579922038218366	17.426502921839166	17.426502921839166	HCC_TE_gene_median_exp_T
Rectum	Rectum_T	T	HCC_TE_gene_median_exp	2.7676663588433046	15.921435705292767	15.921435705292767	HCC_TE_gene_median_exp_T
Breast	Breast_N	N	HCC_TE_gene_median_exp	2.873784356442332	17.703889415736576	17.703889415736576	HCC_TE_gene_median_exp_N
Colon	Colon_N	N	HCC_TE_gene_median_exp	3.221886299656582	25.075375270458313	25.075375270458313	HCC_TE_gene_median_exp_N
Brain	Brain_N	N	HCC_TE_gene_median_exp	2.117710455967399	8.312084800873546	8.312084800873546	HCC_TE_gene_median_exp_N
Liver	Liver_T	T	HCC_TE_gene_median_exp	4.547200542892978	94.36785941633097	94.36785941633097	HCC_TE_gene_median_exp_T
Stomach	Stomach_N	N	HCC_TE_gene_median_exp	2.5210578486114987	12.441751193825057	12.441751193825057	HCC_TE_gene_median_exp_N
Prostate	Prostate_T	T	HCC_TE_gene_median_exp	2.698244783948243	14.853637488114332	14.853637488114332	HCC_TE_gene_median_exp_T
Esophagus	Esophagus_N	N	HCC_TE_gene_median_exp	2.60640121391717	13.550198733771657	13.550198733771657	HCC_TE_gene_median_exp_N
Pancreas	Pancreas_T	T	HCC_TE_gene_median_exp	2.7268084510660064	15.284029367949213	15.284029367949213	HCC_TE_gene_median_exp_T
Stomach	Stomach_N	N	HCC_TE_gene_median_exp	3.0267605743920907	20.63029392407704	20.63029392407704	HCC_TE_gene_median_exp_N
Brain	Brain_N	N	HCC_TE_gene_median_exp	3.28535924016127	26.718580978369683	26.718580978369683	HCC_TE_gene_median_exp_N
Brain	Brain_N	N	HCC_TE_gene_median_exp	1.903036568032692	6.706227471301812	6.706227471301812	HCC_TE_gene_median_exp_N
Breast	Breast_T	T	HCC_TE_gene_median_exp	2.881647472980694	17.84364590208609	17.84364590208609	HCC_TE_gene_median_exp_T
Lung	Lung_T	T	HCC_TE_gene_median_exp	2.76979989272002	15.955440890444002	15.955440890444002	HCC_TE_gene_median_exp_T
Ovary	Ovary_T	T	HCC_TE_gene_median_exp	2.192172184908532	8.954643144950388	8.954643144950388	HCC_TE_gene_median_exp_T
Breast	Breast_T	T	HCC_TE_gene_median_exp	2.7312249254771146	15.351680171610921	15.351680171610921	HCC_TE_gene_median_exp_T
Brain	Brain_N	N	HCC_TE_gene_median_exp	2.1666840708570034	8.729290288627752	8.729290288627752	HCC_TE_gene_median_exp_N
Brain	Brain_T	T	HCC_TE_gene_median_exp	3.304491148280732	27.234679648701224	27.234679648701224	HCC_TE_gene_median_exp_T
Brain	Brain_N	N	HCC_TE_gene_median_exp	2.2986410712826397	9.960637457272199	9.960637457272199	HCC_TE_gene_median_exp_N
Liver	Liver_T	T	HCC_TE_gene_median_exp	4.975455093508604	144.81471439062994	144.81471439062994	HCC_TE_gene_median_exp_T
Esophagus	Esophagus_N	N	HCC_TE_gene_median_exp	2.9523661192637642	19.15121421814316	19.15121421814316	HCC_TE_gene_median_exp_N
Breast	Breast_N	N	HCC_TE_gene_median_exp	3.2883214538926016	26.797844465561074	26.797844465561074	HCC_TE_gene_median_exp_N
Lung	Lung_T	T	HCC_TE_gene_median_exp	3.078921307459941	21.73494442409305	21.73494442409305	HCC_TE_gene_median_exp_T
Lung	Lung_N	N	HCC_TE_gene_median_exp	3.1325766125518695	22.932992919896794	22.932992919896794	HCC_TE_gene_median_exp_N
Prostate	Prostate_T	T	HCC_TE_gene_median_exp	2.9579416853457956	19.25829130887375	19.25829130887375	HCC_TE_gene_median_exp_T
Liver	Liver_N	N	HCC_TE_gene_median_exp	4.821204128320021	124.11445056245124	124.11445056245124	HCC_TE_gene_median_exp_N
Brain	Brain_N	N	HCC_TE_gene_median_exp	1.9222110163607655	6.836056404803031	6.836056404803031	HCC_TE_gene_median_exp_N
Esophagus	Esophagus_N	N	HCC_TE_gene_median_exp	3.1634546087856035	23.652163928488758	23.652163928488758	HCC_TE_gene_median_exp_N
Endometrium	Endometrium_T	T	HCC_TE_gene_median_exp	2.8933249170690583	18.05323543277589	18.05323543277589	HCC_TE_gene_median_exp_T
Endometrium	Endometrium_T	T	HCC_TE_gene_median_exp	2.1827259610787544	8.870453843007237	8.870453843007237	HCC_TE_gene_median_exp_T
Bladder	Bladder_T	T	HCC_TE_gene_median_exp	2.6713011983212924	14.458770686059042	14.458770686059042	HCC_TE_gene_median_exp_T
Esophagus	Esophagus_N	N	HCC_TE_gene_median_exp	2.344810255642437	10.431293260720215	10.431293260720215	HCC_TE_gene_median_exp_N
Lung	Lung_T	T	HCC_TE_gene_median_exp	3.304491148280732	27.234679648701224	27.234679648701224	HCC_TE_gene_median_exp_T
Esophagus	Esophagus_N	N	HCC_TE_gene_median_exp	3.2234043708260187	25.113470382949217	25.113470382949217	HCC_TE_gene_median_exp_N
Stomach	Stomach_T	T	HCC_TE_gene_median_exp	2.6599267469439356	14.295241890166823	14.295241890166823	HCC_TE_gene_median_exp_T
Breast	Breast_N	N	HCC_TE_gene_median_exp	2.8953158760567645	18.089214488645446	18.089214488645446	HCC_TE_gene_median_exp_N
Stomach	Stomach_T	T	HCC_TE_gene_median_exp	2.5360239844378185	12.629356493586624	12.629356493586624	HCC_TE_gene_median_exp_T
Breast	Breast_T	T	HCC_TE_gene_median_exp	1.88752991790348	6.603038473753061	6.603038473753061	HCC_TE_gene_median_exp_T
Colon	Colon_N	N	HCC_TE_gene_median_exp	3.25702913354301	25.972262289871324	25.972262289871324	HCC_TE_gene_median_exp_N
Esophagus	Esophagus_N	N	HCC_TE_gene_median_exp	2.5409922926986397	12.692259160310734	12.692259160310734	HCC_TE_gene_median_exp_N
Lung	Lung_T	T	HCC_TE_gene_median_exp	2.9523661192637642	19.15121421814316	19.15121421814316	HCC_TE_gene_median_exp_T
Esophagus	Esophagus_N	N	HCC_TE_gene_median_exp	2.5335411638596335	12.59803896138962	12.59803896138962	HCC_TE_gene_median_exp_N
Breast	Breast_T	T	HCC_TE_gene_median_exp	2.8679130303218314	17.600248659444528	17.600248659444528	HCC_TE_gene_median_exp_T
Breast	Breast_T	T	HCC_TE_gene_median_exp	3.0089643645792177	20.266400451059315	20.266400451059315	HCC_TE_gene_median_exp_T
Brain	Brain_N	N	HCC_TE_gene_median_exp	2.632277413798663	13.905402223414931	13.905402223414931	HCC_TE_gene_median_exp_N
Brain	Brain_T	T	HCC_TE_gene_median_exp	2.422266369893704	11.271375495491851	11.271375495491851	HCC_TE_gene_median_exp_T
Breast	Breast_T	T	HCC_TE_gene_median_exp	2.1077132158250786	8.229400887157736	8.229400887157736	HCC_TE_gene_median_exp_T
Lung	Lung_N	N	HCC_TE_gene_median_exp	3.301615038252048	27.156462248278398	27.156462248278398	HCC_TE_gene_median_exp_N
Breast	Breast_T	T	HCC_TE_gene_median_exp	3.305929445288516	27.27387939062596	27.27387939062596	HCC_TE_gene_median_exp_T
Rectum	Rectum_T	T	HCC_TE_gene_median_exp	2.748489036408509	15.619014284096263	15.619014284096263	HCC_TE_gene_median_exp_T
Liver	Liver_T	T	HCC_TE_gene_median_exp	3.407364938448219	30.185598459774425	30.185598459774425	HCC_TE_gene_median_exp_T
Brain	Brain_N	N	HCC_TE_gene_median_exp	2.899212462922246	18.15983819056452	18.15983819056452	HCC_TE_gene_median_exp_N
Pancreas	Pancreas_N	N	HCC_TE_gene_median_exp	1.5849483874425976	4.8790395523051275	4.8790395523051275	HCC_TE_gene_median_exp_N
Prostate	Prostate_T	T	HCC_TE_gene_median_exp	2.5210578486114987	12.441751193825057	12.441751193825057	HCC_TE_gene_median_exp_T
Colon	Colon_T	T	HCC_TE_gene_median_exp	2.8679130303218314	17.600248659444528	17.600248659444528	HCC_TE_gene_median_exp_T
Brain	Brain_N	N	HCC_TE_gene_median_exp	3.2705586096563266	26.326041217416055	26.326041217416055	HCC_TE_gene_median_exp_N
Stomach	Stomach_T	T	HCC_TE_gene_median_exp	2.843949183597352	17.183492482709834	17.183492482709834	HCC_TE_gene_median_exp_T
Brain	Brain_N	N	HCC_TE_gene_median_exp	2.8258035810350353	16.87449956708534	16.87449956708534	HCC_TE_gene_median_exp_N
Stomach	Stomach_T	T	HCC_TE_gene_median_exp	2.933572206947181	18.794649099329572	18.794649099329572	HCC_TE_gene_median_exp_T
Liver	Liver_T	T	HCC_TE_gene_median_exp	3.4168795565117343	30.47417356408161	30.47417356408161	HCC_TE_gene_median_exp_T
Prostate	Prostate_T	T	HCC_TE_gene_median_exp	2.4141353958413223	11.180099816764235	11.180099816764235	HCC_TE_gene_median_exp_T
Stomach	Stomach_T	T	HCC_TE_gene_median_exp	3.412801067418783	30.350138090182067	30.350138090182067	HCC_TE_gene_median_exp_T
Brain	Brain_T	T	HCC_TE_gene_median_exp	2.8599754998736207	17.46109913220392	17.46109913220392	HCC_TE_gene_median_exp_T
Breast	Breast_T	T	HCC_TE_gene_median_exp	2.560734771536911	12.94532567872274	12.94532567872274	HCC_TE_gene_median_exp_T
Pancreas	Pancreas_N	N	HCC_TE_gene_median_exp	2.1110176916121928	8.256639723382854	8.256639723382854	HCC_TE_gene_median_exp_N
Bladder	Bladder_N	N	HCC_TE_gene_median_exp	2.9183725928597837	18.511137775705787	18.511137775705787	HCC_TE_gene_median_exp_N
Endometrium	Endometrium_T	T	HCC_TE_gene_median_exp	2.782441485061704	16.1584233775303	16.1584233775303	HCC_TE_gene_median_exp_T
Bladder	Bladder_T	T	HCC_TE_gene_median_exp	2.967183208756932	19.43709218254301	19.43709218254301	HCC_TE_gene_median_exp_T
Pancreas	Pancreas_T	T	HCC_TE_gene_median_exp	3.185866540359351	24.188239412760367	24.188239412760367	HCC_TE_gene_median_exp_T
Lung	Lung_T	T	HCC_TE_gene_median_exp	2.3589660277964435	10.580006362457263	10.580006362457263	HCC_TE_gene_median_exp_T
Breast	Breast_T	T	HCC_TE_gene_median_exp	2.7070488239758594	14.984986861266146	14.984986861266146	HCC_TE_gene_median_exp_T
Esophagus	Esophagus_N	N	HCC_TE_gene_median_exp	2.4141353958413223	11.180099816764235	11.180099816764235	HCC_TE_gene_median_exp_N
Bladder	Bladder_T	T	HCC_TE_gene_median_exp	2.238794438575464	9.382013872884668	9.382013872884668	HCC_TE_gene_median_exp_T
Stomach	Stomach_T	T	HCC_TE_gene_median_exp	1.9818497281067597	7.256152488575005	7.256152488575005	HCC_TE_gene_median_exp_T
Esophagus	Esophagus_N	N	HCC_TE_gene_median_exp	2.3589660277964435	10.580006362457263	10.580006362457263	HCC_TE_gene_median_exp_N
Brain	Brain_N	N	HCC_TE_gene_median_exp	2.2357207591778185	9.353220843074942	9.353220843074942	HCC_TE_gene_median_exp_N
Breast	Breast_T	T	HCC_TE_gene_median_exp	2.7803047544617354	16.123934040185617	16.123934040185617	HCC_TE_gene_median_exp_T
Esophagus	Esophagus_N	N	HCC_TE_gene_median_exp	2.675855662138781	14.524772822073313	14.524772822073313	HCC_TE_gene_median_exp_N
Stomach	Stomach_T	T	HCC_TE_gene_median_exp	2.60640121391717	13.550198733771657	13.550198733771657	HCC_TE_gene_median_exp_T
Lung	Lung_T	T	HCC_TE_gene_median_exp	2.8540269191100953	17.357538697978473	17.357538697978473	HCC_TE_gene_median_exp_T
Ovary	Ovary_N	N	HCC_TE_gene_median_exp	2.7114544901596793	15.051151353458271	15.051151353458271	HCC_TE_gene_median_exp_N
Stomach	Stomach_N	N	HCC_TE_gene_median_exp	2.3477030031623025	10.461512045013281	10.461512045013281	HCC_TE_gene_median_exp_N
Lung	Lung_N	N	HCC_TE_gene_median_exp	3.0755710933247893	21.662249545754737	21.662249545754737	HCC_TE_gene_median_exp_N
Esophagus	Esophagus_T	T	HCC_TE_gene_median_exp	2.4905659484395506	12.068104112807635	12.068104112807635	HCC_TE_gene_median_exp_T
Brain	Brain_T	T	HCC_TE_gene_median_exp	2.9963592572655022	20.012543606137672	20.012543606137672	HCC_TE_gene_median_exp_T
Ovary	Ovary_T	T	HCC_TE_gene_median_exp	2.4593943330888615	11.697724469348712	11.697724469348712	HCC_TE_gene_median_exp_T
Pancreas	Pancreas_T	T	HCC_TE_gene_median_exp	3.3405867264129188	28.235688470533585	28.235688470533585	HCC_TE_gene_median_exp_T
Stomach	Stomach_N	N	HCC_TE_gene_median_exp	2.310368313039123	10.078135880380083	10.078135880380083	HCC_TE_gene_median_exp_N
Liver	Liver_N	N	HCC_TE_gene_median_exp	4.714275705912546	111.5280028396991	111.5280028396991	HCC_TE_gene_median_exp_N
Brain	Brain_N	N	HCC_TE_gene_median_exp	2.117710455967399	8.312084800873546	8.312084800873546	HCC_TE_gene_median_exp_N
Brain	Brain_N	N	HCC_TE_gene_median_exp	2.897220670458366	18.123703559999914	18.123703559999914	HCC_TE_gene_median_exp_N
Brain	Brain_N	N	HCC_TE_gene_median_exp	2.698244783948243	14.853637488114332	14.853637488114332	HCC_TE_gene_median_exp_N
Brain	Brain_N	N	HCC_TE_gene_median_exp	3.0444117224656715	20.997675108290085	20.997675108290085	HCC_TE_gene_median_exp_N
Ovary	Ovary_T	T	HCC_TE_gene_median_exp	2.2265103030971467	9.267468926628712	9.267468926628712	HCC_TE_gene_median_exp_T
Brain	Brain_N	N	HCC_TE_gene_median_exp	1.432970034288671	4.191128520434534	4.191128520434534	HCC_TE_gene_median_exp_N
Prostate	Prostate_T	T	HCC_TE_gene_median_exp	2.9873527536678166	19.83310980864904	19.83310980864904	HCC_TE_gene_median_exp_T
Prostate	Prostate_N	N	HCC_TE_gene_median_exp	3.214120349107044	24.881395340279145	24.881395340279145	HCC_TE_gene_median_exp_N
Esophagus	Esophagus_N	N	HCC_TE_gene_median_exp	2.604060910097677	13.518524230357604	13.518524230357604	HCC_TE_gene_median_exp_N
Lung	Lung_N	N	HCC_TE_gene_median_exp	2.7333490835644065	15.384324225492202	15.384324225492202	HCC_TE_gene_median_exp_N
Endometrium	Endometrium_T	T	HCC_TE_gene_median_exp	2.1795291210363508	8.842141699776201	8.842141699776201	HCC_TE_gene_median_exp_T
Breast	Breast_T	T	HCC_TE_gene_median_exp	2.7591376527952542	15.786223870889172	15.786223870889172	HCC_TE_gene_median_exp_T
Ovary	Ovary_T	T	HCC_TE_gene_median_exp	2.0738029502350463	7.955018204603161	7.955018204603161	HCC_TE_gene_median_exp_T
Stomach	Stomach_N	N	HCC_TE_gene_median_exp	2.6299289396423764	13.87278406210656	13.87278406210656	HCC_TE_gene_median_exp_N
Brain	Brain_N	N	HCC_TE_gene_median_exp	2.2927467244599318	9.902098698881867	9.902098698881867	HCC_TE_gene_median_exp_N
Lung	Lung_N	N	HCC_TE_gene_median_exp	3.297212247622683	27.037160853014612	27.037160853014612	HCC_TE_gene_median_exp_N
Brain	Brain_T	T	HCC_TE_gene_median_exp	3.116019023313712	22.55640414779074	22.55640414779074	HCC_TE_gene_median_exp_T
Cervix	Cervix_T	T	HCC_TE_gene_median_exp	2.169950630945198	8.757851663209177	8.757851663209177	HCC_TE_gene_median_exp_T
Lung	Lung_T	T	HCC_TE_gene_median_exp	2.7781685622194794	16.0895269805055	16.0895269805055	HCC_TE_gene_median_exp_T
Stomach	Stomach_N	N	HCC_TE_gene_median_exp	2.195376907662693	8.98338632595554	8.98338632595554	HCC_TE_gene_median_exp_N
Breast	Breast_T	T	HCC_TE_gene_median_exp	3.5033452718387634	33.22641764927425	33.22641764927425	HCC_TE_gene_median_exp_T
Ovary	Ovary_T	T	HCC_TE_gene_median_exp	2.611167705476937	13.614939812999811	13.614939812999811	HCC_TE_gene_median_exp_T
Esophagus	Esophagus_N	N	HCC_TE_gene_median_exp	2.250948692755834	9.496741053532492	9.496741053532492	HCC_TE_gene_median_exp_N
Lung	Lung_N	N	HCC_TE_gene_median_exp	3.207875540891211	24.7264999476262	24.7264999476262	HCC_TE_gene_median_exp_N
Esophagus	Esophagus_T	T	HCC_TE_gene_median_exp	2.505877116102699	12.254302699586436	12.254302699586436	HCC_TE_gene_median_exp_T
Stomach	Stomach_T	T	HCC_TE_gene_median_exp	2.395069241385004	10.96895753859843	10.96895753859843	HCC_TE_gene_median_exp_T
Lung	Lung_N	N	HCC_TE_gene_median_exp	3.289847713290888	26.83877615577314	26.83877615577314	HCC_TE_gene_median_exp_N
Prostate	Prostate_T	T	HCC_TE_gene_median_exp	2.629141135953829	13.861859335486994	13.861859335486994	HCC_TE_gene_median_exp_T
Stomach	Stomach_N	N	HCC_TE_gene_median_exp	3.010803917545511	20.303715879455833	20.303715879455833	HCC_TE_gene_median_exp_N
Brain	Brain_N	N	HCC_TE_gene_median_exp	2.3277239439930058	10.254574964374527	10.254574964374527	HCC_TE_gene_median_exp_N
Breast	Breast_T	T	HCC_TE_gene_median_exp	2.4593943330888615	11.697724469348712	11.697724469348712	HCC_TE_gene_median_exp_T
Prostate	Prostate_T	T	HCC_TE_gene_median_exp	1.8835899062712083	6.577073609880185	6.577073609880185	HCC_TE_gene_median_exp_T
Breast	Breast_T	T	HCC_TE_gene_median_exp	2.92792380792348	18.688788674118385	18.688788674118385	HCC_TE_gene_median_exp_T
Lung	Lung_T	T	HCC_TE_gene_median_exp	1.8480211875182209	6.347247075708557	6.347247075708557	HCC_TE_gene_median_exp_T
Prostate	Prostate_T	T	HCC_TE_gene_median_exp	2.0179353363608374	7.52277688454027	7.52277688454027	HCC_TE_gene_median_exp_T
Breast	Breast_T	T	HCC_TE_gene_median_exp	2.6229717164691806	13.776602971961285	13.776602971961285	HCC_TE_gene_median_exp_T
Breast	Breast_T	T	HCC_TE_gene_median_exp	2.819706094915843	16.77192059495405	16.77192059495405	HCC_TE_gene_median_exp_T
Breast	Breast_T	T	HCC_TE_gene_median_exp	2.53105923393297	12.566810281202693	12.566810281202693	HCC_TE_gene_median_exp_T
Prostate	Prostate_T	T	HCC_TE_gene_median_exp	2.980013636065225	19.688085110944712	19.688085110944712	HCC_TE_gene_median_exp_T
Liver	Liver_T	T	HCC_TE_gene_median_exp	5.553714526888277	258.19484856782447	258.19484856782447	HCC_TE_gene_median_exp_T
Breast	Breast_T	T	HCC_TE_gene_median_exp	2.3305281241017473	10.283370995272131	10.283370995272131	HCC_TE_gene_median_exp_T
Brain	Brain_T	T	HCC_TE_gene_median_exp	2.843949183597352	17.183492482709834	17.183492482709834	HCC_TE_gene_median_exp_T
Lung	Lung_T	T	HCC_TE_gene_median_exp	2.6392432742946697	14.002603467554723	14.002603467554723	HCC_TE_gene_median_exp_T
Liver	Liver_T	T	HCC_TE_gene_median_exp	5.074227560505156	159.84867085266487	159.84867085266487	HCC_TE_gene_median_exp_T
Breast	Breast_T	T	HCC_TE_gene_median_exp	1.636896544432176	5.1391954728906075	5.1391954728906075	HCC_TE_gene_median_exp_T
Ovary	Ovary_T	T	HCC_TE_gene_median_exp	2.310368313039123	10.078135880380083	10.078135880380083	HCC_TE_gene_median_exp_T
Endometrium	Endometrium_T	T	HCC_TE_gene_median_exp	2.849977236498025	17.2873883145906	17.2873883145906	HCC_TE_gene_median_exp_T
Cervix	Cervix_T	T	HCC_TE_gene_median_exp	2.827779730742162	16.907879075052477	16.907879075052477	HCC_TE_gene_median_exp_T
Liver	Liver_T	T	HCC_TE_gene_median_exp	4.80326551343102	121.90785999283995	121.90785999283995	HCC_TE_gene_median_exp_T
Brain	Brain_T	T	HCC_TE_gene_median_exp	2.5360239844378185	12.629356493586624	12.629356493586624	HCC_TE_gene_median_exp_T
Cervix	Cervix_T	T	HCC_TE_gene_median_exp	2.9818479093323758	19.724231580261552	19.724231580261552	HCC_TE_gene_median_exp_T
Lung	Lung_T	T	HCC_TE_gene_median_exp	3.0600679807422937	21.32900707447659	21.32900707447659	HCC_TE_gene_median_exp_T
Prostate	Prostate_N	N	HCC_TE_gene_median_exp	2.5235361739232367	12.472624141532886	12.472624141532886	HCC_TE_gene_median_exp_N
Endometrium	Endometrium_T	T	HCC_TE_gene_median_exp	2.8216808728330296	16.805074138041952	16.805074138041952	HCC_TE_gene_median_exp_T
Ovary	Ovary_T	T	HCC_TE_gene_median_exp	2.7312249254771146	15.351680171610921	15.351680171610921	HCC_TE_gene_median_exp_T
Lung	Lung_T	T	HCC_TE_gene_median_exp	2.185846756576137	8.898179956682704	8.898179956682704	HCC_TE_gene_median_exp_T
Lung	Lung_N	N	HCC_TE_gene_median_exp	3.040896670766227	20.923996762175765	20.923996762175765	HCC_TE_gene_median_exp_N
Bladder	Bladder_T	T	HCC_TE_gene_median_exp	2.2357207591778185	9.353220843074942	9.353220843074942	HCC_TE_gene_median_exp_T
Bladder	Bladder_T	T	HCC_TE_gene_median_exp	2.813527063442721	16.668605890853705	16.668605890853705	HCC_TE_gene_median_exp_T
Prostate	Prostate_T	T	HCC_TE_gene_median_exp	2.3673466443329003	10.669045920793257	10.669045920793257	HCC_TE_gene_median_exp_T
Ovary	Ovary_N	N	HCC_TE_gene_median_exp	2.3219596030436866	10.195634138702246	10.195634138702246	HCC_TE_gene_median_exp_N
Stomach	Stomach_T	T	HCC_TE_gene_median_exp	2.257036052871229	9.554727449222524	9.554727449222524	HCC_TE_gene_median_exp_T
Esophagus	Esophagus_N	N	HCC_TE_gene_median_exp	2.25395199408523	9.525305500914381	9.525305500914381	HCC_TE_gene_median_exp_N
Brain	Brain_T	T	HCC_TE_gene_median_exp	3.130893169929695	22.89441901974503	22.89441901974503	HCC_TE_gene_median_exp_T
Lung	Lung_T	T	HCC_TE_gene_median_exp	2.1505380638038782	8.589478841678334	8.589478841678334	HCC_TE_gene_median_exp_T
Ovary	Ovary_T	T	HCC_TE_gene_median_exp	2.55583545619573	12.88205755781961	12.88205755781961	HCC_TE_gene_median_exp_T
Bladder	Bladder_T	T	HCC_TE_gene_median_exp	2.4905659484395506	12.068104112807635	12.068104112807635	HCC_TE_gene_median_exp_T
Bladder	Bladder_T	T	HCC_TE_gene_median_exp	2.397824118908672	10.999217335058475	10.999217335058475	HCC_TE_gene_median_exp_T
Brain	Brain_T	T	HCC_TE_gene_median_exp	2.4776692725130793	11.91346499366741	11.91346499366741	HCC_TE_gene_median_exp_T
Brain	Brain_N	N	HCC_TE_gene_median_exp	2.137535213886986	8.47851412961805	8.47851412961805	HCC_TE_gene_median_exp_N
Breast	Breast_T	T	HCC_TE_gene_median_exp	1.7990718149031841	6.044034876958453	6.044034876958453	HCC_TE_gene_median_exp_T
Breast	Breast_T	T	HCC_TE_gene_median_exp	1.3219137054553842	3.7505920422542784	3.7505920422542784	HCC_TE_gene_median_exp_T
Bladder	Bladder_T	T	HCC_TE_gene_median_exp	2.5921203018451213	13.35806472690254	13.35806472690254	HCC_TE_gene_median_exp_T
Stomach	Stomach_T	T	HCC_TE_gene_median_exp	2.9745128459402745	19.580082409219706	19.580082409219706	HCC_TE_gene_median_exp_T
Breast	Breast_T	T	HCC_TE_gene_median_exp	3.2342149830200295	25.386435171913824	25.386435171913824	HCC_TE_gene_median_exp_T
Colon	Colon_T	T	HCC_TE_gene_median_exp	2.057746261410322	7.828306956587315	7.828306956587315	HCC_TE_gene_median_exp_T
Esophagus	Esophagus_N	N	HCC_TE_gene_median_exp	2.720273084507327	15.184468321864145	15.184468321864145	HCC_TE_gene_median_exp_N
Esophagus	Esophagus_T	T	HCC_TE_gene_median_exp	2.55583545619573	12.88205755781961	12.88205755781961	HCC_TE_gene_median_exp_T
Prostate	Prostate_T	T	HCC_TE_gene_median_exp	2.087475423635946	8.064529921454097	8.064529921454097	HCC_TE_gene_median_exp_T
Brain	Brain_N	N	HCC_TE_gene_median_exp	1.480287378984567	4.394208302604576	4.394208302604576	HCC_TE_gene_median_exp_N
Lung	Lung_N	N	HCC_TE_gene_median_exp	3.316181967261979	27.554943785839768	27.554943785839768	HCC_TE_gene_median_exp_N
Lung	Lung_N	N	HCC_TE_gene_median_exp	2.5360239844378185	12.629356493586624	12.629356493586624	HCC_TE_gene_median_exp_N
Breast	Breast_T	T	HCC_TE_gene_median_exp	1.7765129935517032	5.909214980351468	5.909214980351468	HCC_TE_gene_median_exp_T
Brain	Brain_T	T	HCC_TE_gene_median_exp	3.384013925894251	29.488900133958722	29.488900133958722	HCC_TE_gene_median_exp_T
Cervix	Cervix_T	T	HCC_TE_gene_median_exp	2.364605537091255	10.639840966999854	10.639840966999854	HCC_TE_gene_median_exp_T
Brain	Brain_N	N	HCC_TE_gene_median_exp	2.739809917442177	15.484041570365193	15.484041570365193	HCC_TE_gene_median_exp_N
Brain	Brain_T	T	HCC_TE_gene_median_exp	3.204754364176671	24.649444486168147	24.649444486168147	HCC_TE_gene_median_exp_T
Prostate	Prostate_N	N	HCC_TE_gene_median_exp	3.03913958830853	20.88726385534372	20.88726385534372	HCC_TE_gene_median_exp_N
Breast	Breast_T	T	HCC_TE_gene_median_exp	2.750617665806721	15.652296787563055	15.652296787563055	HCC_TE_gene_median_exp_T
Cervix	Cervix_T	T	HCC_TE_gene_median_exp	2.350516755144555	10.49098959707927	10.49098959707927	HCC_TE_gene_median_exp_T
Lung	Lung_T	T	HCC_TE_gene_median_exp	3.100988106566761	22.219896062977345	22.219896062977345	HCC_TE_gene_median_exp_T
Cervix	Cervix_T	T	HCC_TE_gene_median_exp	2.1603126005042603	8.673848684179928	8.673848684179928	HCC_TE_gene_median_exp_T
Esophagus	Esophagus_N	N	HCC_TE_gene_median_exp	2.7092513538532272	15.018028116358504	15.018028116358504	HCC_TE_gene_median_exp_N
Liver	Liver_T	T	HCC_TE_gene_median_exp	4.416137683690188	82.77596021683244	82.77596021683244	HCC_TE_gene_median_exp_T
Lung	Lung_T	T	HCC_TE_gene_median_exp	3.1602564502507793	23.576641389451932	23.576641389451932	HCC_TE_gene_median_exp_T
Bladder	Bladder_T	T	HCC_TE_gene_median_exp	2.1472841446031565	8.561574794928596	8.561574794928596	HCC_TE_gene_median_exp_T
Brain	Brain_N	N	HCC_TE_gene_median_exp	3.2509412116948955	25.814625513889425	25.814625513889425	HCC_TE_gene_median_exp_N
Breast	Breast_T	T	HCC_TE_gene_median_exp	1.8399378614857813	6.296147015650225	6.296147015650225	HCC_TE_gene_median_exp_T
Ovary	Ovary_T	T	HCC_TE_gene_median_exp	1.6276115382060552	5.091698855350788	5.091698855350788	HCC_TE_gene_median_exp_T
Brain	Brain_T	T	HCC_TE_gene_median_exp	2.8579922038218366	17.426502921839166	17.426502921839166	HCC_TE_gene_median_exp_T
Brain	Brain_T	T	HCC_TE_gene_median_exp	2.114401374150828	8.284624890802943	8.284624890802943	HCC_TE_gene_median_exp_T
Brain	Brain_N	N	HCC_TE_gene_median_exp	1.992771149578632	7.335834315556129	7.335834315556129	HCC_TE_gene_median_exp_N
Ovary	Ovary_N	N	HCC_TE_gene_median_exp	2.618197620622563	13.710988897495442	13.710988897495442	HCC_TE_gene_median_exp_N
Brain	Brain_N	N	HCC_TE_gene_median_exp	2.301590549193536	9.990059505942632	9.990059505942632	HCC_TE_gene_median_exp_N
Brain	Brain_N	N	HCC_TE_gene_median_exp	2.3045415603190875	10.019583824559989	10.019583824559989	HCC_TE_gene_median_exp_N
Breast	Breast_T	T	HCC_TE_gene_median_exp	2.599299026898422	13.454303623813008	13.454303623813008	HCC_TE_gene_median_exp_T
Brain	Brain_N	N	HCC_TE_gene_median_exp	2.201635743738296	9.039788189262708	9.039788189262708	HCC_TE_gene_median_exp_N
Stomach	Stomach_T	T	HCC_TE_gene_median_exp	2.967183208756932	19.43709218254301	19.43709218254301	HCC_TE_gene_median_exp_T
Ovary	Ovary_T	T	HCC_TE_gene_median_exp	2.24186987708786	9.410912094247244	9.410912094247244	HCC_TE_gene_median_exp_T
Brain	Brain_N	N	HCC_TE_gene_median_exp	4.121004207469598	61.62109156490044	61.62109156490044	HCC_TE_gene_median_exp_N
Liver	Liver_T	T	HCC_TE_gene_median_exp	5.099754541171734	163.98165161548462	163.98165161548462	HCC_TE_gene_median_exp_T
Brain	Brain_N	N	HCC_TE_gene_median_exp	2.6346266224828208	13.938107315577124	13.938107315577124	HCC_TE_gene_median_exp_N
Lung	Lung_N	N	HCC_TE_gene_median_exp	2.929748310641098	18.722917544484297	18.722917544484297	HCC_TE_gene_median_exp_N
Breast	Breast_T	T	HCC_TE_gene_median_exp	2.563144154148352	12.976553526121965	12.976553526121965	HCC_TE_gene_median_exp_T
Endometrium	Endometrium_T	T	HCC_TE_gene_median_exp	2.8836359201103923	17.87916234814863	17.87916234814863	HCC_TE_gene_median_exp_T
Brain	Brain_T	T	HCC_TE_gene_median_exp	3.314652565442075	27.512833414713736	27.512833414713736	HCC_TE_gene_median_exp_T
Breast	Breast_N	N	HCC_TE_gene_median_exp	2.0635178831852263	7.873619621473812	7.873619621473812	HCC_TE_gene_median_exp_N
Brain	Brain_T	T	HCC_TE_gene_median_exp	3.053116545889007	21.18125401418155	21.18125401418155	HCC_TE_gene_median_exp_T
Breast	Breast_T	T	HCC_TE_gene_median_exp	2.6346266224828208	13.938107315577124	13.938107315577124	HCC_TE_gene_median_exp_T
Breast	Breast_T	T	HCC_TE_gene_median_exp	2.604060910097677	13.518524230357604	13.518524230357604	HCC_TE_gene_median_exp_T
Brain	Brain_N	N	HCC_TE_gene_median_exp	2.53105923393297	12.566810281202693	12.566810281202693	HCC_TE_gene_median_exp_N
Prostate	Prostate_T	T	HCC_TE_gene_median_exp	2.201635743738296	9.039788189262708	9.039788189262708	HCC_TE_gene_median_exp_T
Cervix	Cervix_T	T	HCC_TE_gene_median_exp	2.1243354290173677	8.367334951970888	8.367334951970888	HCC_TE_gene_median_exp_T
Brain	Brain_N	N	HCC_TE_gene_median_exp	2.582531922361983	13.23059462559302	13.23059462559302	HCC_TE_gene_median_exp_N
Esophagus	Esophagus_N	N	HCC_TE_gene_median_exp	2.456776112266519	11.667137303020047	11.667137303020047	HCC_TE_gene_median_exp_N
Stomach	Stomach_T	T	HCC_TE_gene_median_exp	2.910738543530274	18.370360869395014	18.370360869395014	HCC_TE_gene_median_exp_T
Liver	Liver_T	T	HCC_TE_gene_median_exp	5.317209941842905	203.81443384196632	203.81443384196632	HCC_TE_gene_median_exp_T
Bladder	Bladder_T	T	HCC_TE_gene_median_exp	2.097583514525764	8.146460305174797	8.146460305174797	HCC_TE_gene_median_exp_T
Esophagus	Esophagus_N	N	HCC_TE_gene_median_exp	2.260042709660475	9.583498465989447	9.583498465989447	HCC_TE_gene_median_exp_N
Lung	Lung_T	T	HCC_TE_gene_median_exp	2.5752865651120613	13.135080675083573	13.135080675083573	HCC_TE_gene_median_exp_T
Lung	Lung_T	T	HCC_TE_gene_median_exp	2.693761862352954	14.787198826770934	14.787198826770934	HCC_TE_gene_median_exp_T
Lung	Lung_T	T	HCC_TE_gene_median_exp	2.0908423796032176	8.091728601280481	8.091728601280481	HCC_TE_gene_median_exp_T
Ovary	Ovary_T	T	HCC_TE_gene_median_exp	2.6368926255995406	13.969726921728492	13.969726921728492	HCC_TE_gene_median_exp_T
Lung	Lung_N	N	HCC_TE_gene_median_exp	2.9448789798031343	19.008361851572285	19.008361851572285	HCC_TE_gene_median_exp_N
Prostate	Prostate_T	T	HCC_TE_gene_median_exp	2.518497854570195	12.409941119078843	12.409941119078843	HCC_TE_gene_median_exp_T
Lung	Lung_T	T	HCC_TE_gene_median_exp	2.4880174868875833	12.037388169295665	12.037388169295665	HCC_TE_gene_median_exp_T
Liver	Liver_N	N	HCC_TE_gene_median_exp	5.423576973115117	226.68853280692335	226.68853280692335	HCC_TE_gene_median_exp_N
Breast	Breast_N	N	HCC_TE_gene_median_exp	3.2295679163889646	25.268736404961842	25.268736404961842	HCC_TE_gene_median_exp_N
Stomach	Stomach_T	T	HCC_TE_gene_median_exp	3.1554608848579853	23.463848732369648	23.463848732369648	HCC_TE_gene_median_exp_T
Colon	Colon_T	T	HCC_TE_gene_median_exp	1.823751966480385	6.195058551695232	6.195058551695232	HCC_TE_gene_median_exp_T
Endometrium	Endometrium_T	T	HCC_TE_gene_median_exp	2.889430797207256	17.983070673763997	17.983070673763997	HCC_TE_gene_median_exp_T
Bladder	Bladder_T	T	HCC_TE_gene_median_exp	2.25395199408523	9.525305500914381	9.525305500914381	HCC_TE_gene_median_exp_T
Brain	Brain_T	T	HCC_TE_gene_median_exp	2.505877116102699	12.254302699586436	12.254302699586436	HCC_TE_gene_median_exp_T
Esophagus	Esophagus_N	N	HCC_TE_gene_median_exp	2.827779730742162	16.907879075052477	16.907879075052477	HCC_TE_gene_median_exp_N
Esophagus	Esophagus_N	N	HCC_TE_gene_median_exp	3.0232514913884287	20.558027379115316	20.558027379115316	HCC_TE_gene_median_exp_N
Stomach	Stomach_T	T	HCC_TE_gene_median_exp	3.185866540359351	24.188239412760367	24.188239412760367	HCC_TE_gene_median_exp_T
Liver	Liver_T	T	HCC_TE_gene_median_exp	3.688182074075242	39.972114522969896	39.972114522969896	HCC_TE_gene_median_exp_T
Stomach	Stomach_T	T	HCC_TE_gene_median_exp	2.5849486630482392	13.262608210613127	13.262608210613127	HCC_TE_gene_median_exp_T
Esophagus	Esophagus_N	N	HCC_TE_gene_median_exp	2.718067530067933	15.151015055408227	15.151015055408227	HCC_TE_gene_median_exp_N
Brain	Brain_N	N	HCC_TE_gene_median_exp	2.039154751422699	7.684111468880443	7.684111468880443	HCC_TE_gene_median_exp_N
Stomach	Stomach_T	T	HCC_TE_gene_median_exp	2.7991263861083064	16.430286772694167	16.430286772694167	HCC_TE_gene_median_exp_T
Lung	Lung_N	N	HCC_TE_gene_median_exp	3.3784987645437394	29.326711750330123	29.326711750330123	HCC_TE_gene_median_exp_N
Ovary	Ovary_T	T	HCC_TE_gene_median_exp	3.130893169929695	22.89441901974503	22.89441901974503	HCC_TE_gene_median_exp_T
Esophagus	Esophagus_N	N	HCC_TE_gene_median_exp	3.0000341260955823	20.086222375836375	20.086222375836375	HCC_TE_gene_median_exp_N
Lung	Lung_T	T	HCC_TE_gene_median_exp	2.33630097071885	10.3429069995048	10.3429069995048	HCC_TE_gene_median_exp_T
Breast	Breast_T	T	HCC_TE_gene_median_exp	2.7655333672480626	15.88751160951668	15.88751160951668	HCC_TE_gene_median_exp_T
Bladder	Bladder_T	T	HCC_TE_gene_median_exp	3.1193816745623595	22.632381138833217	22.632381138833217	HCC_TE_gene_median_exp_T
Breast	Breast_T	T	HCC_TE_gene_median_exp	2.3419992228019377	10.402011727752507	10.402011727752507	HCC_TE_gene_median_exp_T
Liver	Liver_T	T	HCC_TE_gene_median_exp	4.866375941361607	129.84948102341963	129.84948102341963	HCC_TE_gene_median_exp_T
Lung	Lung_T	T	HCC_TE_gene_median_exp	2.657653870657508	14.262787470278132	14.262787470278132	HCC_TE_gene_median_exp_T
Brain	Brain_N	N	HCC_TE_gene_median_exp	2.563144154148352	12.976553526121965	12.976553526121965	HCC_TE_gene_median_exp_N
Stomach	Stomach_T	T	HCC_TE_gene_median_exp	2.620626163705981	13.744327089982438	13.744327089982438	HCC_TE_gene_median_exp_T
Bladder	Bladder_T	T	HCC_TE_gene_median_exp	2.0214774356336593	7.54947055497866	7.54947055497866	HCC_TE_gene_median_exp_T
Brain	Brain_N	N	HCC_TE_gene_median_exp	1.8480211875182209	6.347247075708557	6.347247075708557	HCC_TE_gene_median_exp_N
Lung	Lung_T	T	HCC_TE_gene_median_exp	1.6735636514442276	5.331132282962012	5.331132282962012	HCC_TE_gene_median_exp_T
Colon	Colon_T	T	HCC_TE_gene_median_exp	2.3784851391706097	10.788547331123047	10.788547331123047	HCC_TE_gene_median_exp_T
Breast	Breast_T	T	HCC_TE_gene_median_exp	2.914554796989111	18.44060076397668	18.44060076397668	HCC_TE_gene_median_exp_T
Stomach	Stomach_T	T	HCC_TE_gene_median_exp	2.7676663588433046	15.921435705292767	15.921435705292767	HCC_TE_gene_median_exp_T
Stomach	Stomach_T	T	HCC_TE_gene_median_exp	2.2868585385640507	9.843964621074491	9.843964621074491	HCC_TE_gene_median_exp_T
Liver	Liver_N	N	HCC_TE_gene_median_exp	4.998214719333952	148.14843633157713	148.14843633157713	HCC_TE_gene_median_exp_N
Prostate	Prostate_T	T	HCC_TE_gene_median_exp	2.37573896560608	10.75896075117835	10.75896075117835	HCC_TE_gene_median_exp_T
Brain	Brain_N	N	HCC_TE_gene_median_exp	2.673578096569508	14.491729343220989	14.491729343220989	HCC_TE_gene_median_exp_N
Breast	Breast_N	N	HCC_TE_gene_median_exp	2.998196524477162	20.049345793701097	20.049345793701097	HCC_TE_gene_median_exp_N
Prostate	Prostate_T	T	HCC_TE_gene_median_exp	2.432933842275864	11.392256181690778	11.392256181690778	HCC_TE_gene_median_exp_T
Breast	Breast_T	T	HCC_TE_gene_median_exp	2.790737084262858	16.293024709038196	16.293024709038196	HCC_TE_gene_median_exp_T
Lung	Lung_T	T	HCC_TE_gene_median_exp	3.5322804558383294	34.20187461390111	34.20187461390111	HCC_TE_gene_median_exp_T
Breast	Breast_T	T	HCC_TE_gene_median_exp	2.1634973262488923	8.701516547282385	8.701516547282385	HCC_TE_gene_median_exp_T
Colon	Colon_N	N	HCC_TE_gene_median_exp	3.040896670766227	20.923996762175765	20.923996762175765	HCC_TE_gene_median_exp_N
Ovary	Ovary_T	T	HCC_TE_gene_median_exp	2.080672370346146	8.009852691574244	8.009852691574244	HCC_TE_gene_median_exp_T
Lung	Lung_T	T	HCC_TE_gene_median_exp	2.720273084507327	15.184468321864145	15.184468321864145	HCC_TE_gene_median_exp_T
Lung	Lung_T	T	HCC_TE_gene_median_exp	2.8155862546389954	16.70296510130914	16.70296510130914	HCC_TE_gene_median_exp_T
Prostate	Prostate_T	T	HCC_TE_gene_median_exp	1.9708817073696725	7.177001714741516	7.177001714741516	HCC_TE_gene_median_exp_T
Brain	Brain_T	T	HCC_TE_gene_median_exp	3.336260795065052	28.11380663694406	28.11380663694406	HCC_TE_gene_median_exp_T
Bladder	Bladder_T	T	HCC_TE_gene_median_exp	1.8797267382729859	6.551714284793789	6.551714284793789	HCC_TE_gene_median_exp_T
Esophagus	Esophagus_N	N	HCC_TE_gene_median_exp	2.195376907662693	8.98338632595554	8.98338632595554	HCC_TE_gene_median_exp_N
Colon	Colon_T	T	HCC_TE_gene_median_exp	3.0565476956624074	21.254054893029693	21.254054893029693	HCC_TE_gene_median_exp_T
Lung	Lung_N	N	HCC_TE_gene_median_exp	3.017902442000126	20.448355058167248	20.448355058167248	HCC_TE_gene_median_exp_N
Esophagus	Esophagus_N	N	HCC_TE_gene_median_exp	2.5084323645369877	12.285655527445686	12.285655527445686	HCC_TE_gene_median_exp_N
Breast	Breast_T	T	HCC_TE_gene_median_exp	2.1634973262488923	8.701516547282385	8.701516547282385	HCC_TE_gene_median_exp_T
Colon	Colon_N	N	HCC_TE_gene_median_exp	3.1375398064298756	23.047096735411195	23.047096735411195	HCC_TE_gene_median_exp_N
Brain	Brain_N	N	HCC_TE_gene_median_exp	2.7048469012867984	14.952027379133709	14.952027379133709	HCC_TE_gene_median_exp_N
Brain	Brain_T	T	HCC_TE_gene_median_exp	3.3030530125543294	27.195540633255217	27.195540633255217	HCC_TE_gene_median_exp_T
Breast	Breast_T	T	HCC_TE_gene_median_exp	2.9634332400324093	19.364340188868074	19.364340188868074	HCC_TE_gene_median_exp_T
Stomach	Stomach_T	T	HCC_TE_gene_median_exp	2.889430797207256	17.983070673763997	17.983070673763997	HCC_TE_gene_median_exp_T
Brain	Brain_N	N	HCC_TE_gene_median_exp	2.3561482694347027	10.550236423007268	10.550236423007268	HCC_TE_gene_median_exp_N
Brain	Brain_N	N	HCC_TE_gene_median_exp	3.0840368032110503	21.84641430872439	21.84641430872439	HCC_TE_gene_median_exp_N
Pancreas	Pancreas_T	T	HCC_TE_gene_median_exp	2.875771100695598	17.739097479421876	17.739097479421876	HCC_TE_gene_median_exp_T
Breast	Breast_N	N	HCC_TE_gene_median_exp	2.604060910097677	13.518524230357604	13.518524230357604	HCC_TE_gene_median_exp_N
Stomach	Stomach_T	T	HCC_TE_gene_median_exp	3.1683424021552327	23.76805381069232	23.76805381069232	HCC_TE_gene_median_exp_T
Lung	Lung_T	T	HCC_TE_gene_median_exp	1.6959643193080807	5.45190080434554	5.45190080434554	HCC_TE_gene_median_exp_T
Ovary	Ovary_T	T	HCC_TE_gene_median_exp	3.033870118230266	20.777488526360607	20.777488526360607	HCC_TE_gene_median_exp_T
Stomach	Stomach_T	T	HCC_TE_gene_median_exp	2.582531922361983	13.23059462559302	13.23059462559302	HCC_TE_gene_median_exp_T
Colon	Colon_N	N	HCC_TE_gene_median_exp	3.4019309377552935	30.022014756336283	30.022014756336283	HCC_TE_gene_median_exp_N
Breast	Breast_T	T	HCC_TE_gene_median_exp	2.6299289396423764	13.87278406210656	13.87278406210656	HCC_TE_gene_median_exp_T
Breast	Breast_T	T	HCC_TE_gene_median_exp	2.811468358980291	16.634325456273	16.634325456273	HCC_TE_gene_median_exp_T
Breast	Breast_T	T	HCC_TE_gene_median_exp	1.6415157006651473	5.162989130696742	5.162989130696742	HCC_TE_gene_median_exp_T
Breast	Breast_T	T	HCC_TE_gene_median_exp	3.493135440822773	32.88890743279855	32.88890743279855	HCC_TE_gene_median_exp_T
Brain	Brain_N	N	HCC_TE_gene_median_exp	3.1226568135056123	22.706626847819397	22.706626847819397	HCC_TE_gene_median_exp_N
Lung	Lung_T	T	HCC_TE_gene_median_exp	2.773983189627125	16.0223270417453	16.0223270417453	HCC_TE_gene_median_exp_T
Liver	Liver_T	T	HCC_TE_gene_median_exp	4.422906235537639	83.33813400023166	83.33813400023166	HCC_TE_gene_median_exp_T
Endometrium	Endometrium_N	N	HCC_TE_gene_median_exp	2.6415106641979333	14.034388850587204	14.034388850587204	HCC_TE_gene_median_exp_N
Lung	Lung_T	T	HCC_TE_gene_median_exp	1.3448486079544069	3.8376055136707325	3.8376055136707325	HCC_TE_gene_median_exp_T
Breast	Breast_N	N	HCC_TE_gene_median_exp	2.875771100695598	17.739097479421876	17.739097479421876	HCC_TE_gene_median_exp_N
Breast	Breast_T	T	HCC_TE_gene_median_exp	2.025022375429756	7.576280465271653	7.576280465271653	HCC_TE_gene_median_exp_T
Esophagus	Esophagus_N	N	HCC_TE_gene_median_exp	2.7333490835644065	15.384324225492202	15.384324225492202	HCC_TE_gene_median_exp_N
Brain	Brain_T	T	HCC_TE_gene_median_exp	2.835946780051713	17.046531979044037	17.046531979044037	HCC_TE_gene_median_exp_T
Breast	Breast_N	N	HCC_TE_gene_median_exp	3.4019309377552935	30.022014756336283	30.022014756336283	HCC_TE_gene_median_exp_N
Colon	Colon_N	N	HCC_TE_gene_median_exp	1.6135016828609394	5.020360193691296	5.020360193691296	HCC_TE_gene_median_exp_N
Breast	Breast_T	T	HCC_TE_gene_median_exp	2.6826079141190644	14.623179607944374	14.623179607944374	HCC_TE_gene_median_exp_T
Lung	Lung_N	N	HCC_TE_gene_median_exp	3.0232514913884287	20.558027379115316	20.558027379115316	HCC_TE_gene_median_exp_N
Brain	Brain_N	N	HCC_TE_gene_median_exp	3.03913958830853	20.88726385534372	20.88726385534372	HCC_TE_gene_median_exp_N
Pancreas	Pancreas_T	T	HCC_TE_gene_median_exp	2.948621827608766	19.079640566496565	19.079640566496565	HCC_TE_gene_median_exp_T
Ovary	Ovary_T	T	HCC_TE_gene_median_exp	2.8540269191100953	17.357538697978473	17.357538697978473	HCC_TE_gene_median_exp_T
Stomach	Stomach_T	T	HCC_TE_gene_median_exp	3.67020281804862	39.25986766262702	39.25986766262702	HCC_TE_gene_median_exp_T
Esophagus	Esophagus_N	N	HCC_TE_gene_median_exp	2.6368926255995406	13.969726921728492	13.969726921728492	HCC_TE_gene_median_exp_N
Lung	Lung_T	T	HCC_TE_gene_median_exp	2.3219596030436866	10.195634138702246	10.195634138702246	HCC_TE_gene_median_exp_T
Prostate	Prostate_T	T	HCC_TE_gene_median_exp	2.301590549193536	9.990059505942632	9.990059505942632	HCC_TE_gene_median_exp_T
Lung	Lung_T	T	HCC_TE_gene_median_exp	2.54845140467775	12.787286110391394	12.787286110391394	HCC_TE_gene_median_exp_T
Ovary	Ovary_T	T	HCC_TE_gene_median_exp	2.594540244232366	13.390429618739148	13.390429618739148	HCC_TE_gene_median_exp_T
Colon	Colon_T	T	HCC_TE_gene_median_exp	2.750617665806721	15.652296787563055	15.652296787563055	HCC_TE_gene_median_exp_T
Brain	Brain_T	T	HCC_TE_gene_median_exp	3.316181967261979	27.554943785839768	27.554943785839768	HCC_TE_gene_median_exp_T
Ovary	Ovary_T	T	HCC_TE_gene_median_exp	2.737684080199681	15.45115998096738	15.45115998096738	HCC_TE_gene_median_exp_T
Brain	Brain_N	N	HCC_TE_gene_median_exp	2.678049503332585	14.556672846019927	14.556672846019927	HCC_TE_gene_median_exp_N
Stomach	Stomach_N	N	HCC_TE_gene_median_exp	2.7355587946275315	15.418356724078402	15.418356724078402	HCC_TE_gene_median_exp_N
Esophagus	Esophagus_T	T	HCC_TE_gene_median_exp	2.6346266224828208	13.938107315577124	13.938107315577124	HCC_TE_gene_median_exp_T
Esophagus	Esophagus_N	N	HCC_TE_gene_median_exp	2.875771100695598	17.739097479421876	17.739097479421876	HCC_TE_gene_median_exp_N
Brain	Brain_N	N	HCC_TE_gene_median_exp	1.5058976596620188	4.508198642564486	4.508198642564486	HCC_TE_gene_median_exp_N
Prostate	Prostate_T	T	HCC_TE_gene_median_exp	2.931660067922161	18.75874545464473	18.75874545464473	HCC_TE_gene_median_exp_T
Lung	Lung_T	T	HCC_TE_gene_median_exp	2.5134632480318024	12.347618963786207	12.347618963786207	HCC_TE_gene_median_exp_T
Lung	Lung_T	T	HCC_TE_gene_median_exp	2.9049304006435257	18.26397244724318	18.26397244724318	HCC_TE_gene_median_exp_T
Esophagus	Esophagus_T	T	HCC_TE_gene_median_exp	2.493115383587303	12.098910213992463	12.098910213992463	HCC_TE_gene_median_exp_T
Lung	Lung_T	T	HCC_TE_gene_median_exp	2.3045415603190875	10.019583824559989	10.019583824559989	HCC_TE_gene_median_exp_T
Brain	Brain_N	N	HCC_TE_gene_median_exp	0.7824206615404711	2.1867592679530063	2.1867592679530063	HCC_TE_gene_median_exp_N
Stomach	Stomach_N	N	HCC_TE_gene_median_exp	2.283916761812681	9.815048428156453	9.815048428156453	HCC_TE_gene_median_exp_N
Brain	Brain_T	T	HCC_TE_gene_median_exp	2.8953158760567645	18.089214488645446	18.089214488645446	HCC_TE_gene_median_exp_T
Prostate	Prostate_T	T	HCC_TE_gene_median_exp	2.397824118908672	10.999217335058475	10.999217335058475	HCC_TE_gene_median_exp_T
Breast	Breast_T	T	HCC_TE_gene_median_exp	2.5235361739232367	12.472624141532886	12.472624141532886	HCC_TE_gene_median_exp_T
Colon	Colon_N	N	HCC_TE_gene_median_exp	3.0143963819767636	20.37678743146358	20.37678743146358	HCC_TE_gene_median_exp_N
Rectum	Rectum_T	T	HCC_TE_gene_median_exp	3.204754364176671	24.649444486168147	24.649444486168147	HCC_TE_gene_median_exp_T
Esophagus	Esophagus_N	N	HCC_TE_gene_median_exp	2.3190795858054813	10.166312779904905	10.166312779904905	HCC_TE_gene_median_exp_N
Prostate	Prostate_N	N	HCC_TE_gene_median_exp	3.371540202181407	29.123348376689652	29.123348376689652	HCC_TE_gene_median_exp_N
Breast	Breast_T	T	HCC_TE_gene_median_exp	2.9392239345951383	18.90117207314957	18.90117207314957	HCC_TE_gene_median_exp_T
Prostate	Prostate_T	T	HCC_TE_gene_median_exp	2.2110381314294414	9.125184618510678	9.125184618510678	HCC_TE_gene_median_exp_T
Colon	Colon_T	T	HCC_TE_gene_median_exp	2.1110176916121928	8.256639723382854	8.256639723382854	HCC_TE_gene_median_exp_T
Breast	Breast_T	T	HCC_TE_gene_median_exp	2.8953158760567645	18.089214488645446	18.089214488645446	HCC_TE_gene_median_exp_T
Prostate	Prostate_T	T	HCC_TE_gene_median_exp	2.8460154870111625	17.219035500571387	17.219035500571387	HCC_TE_gene_median_exp_T
Breast	Breast_N	N	HCC_TE_gene_median_exp	3.152176195780498	23.386903724117833	23.386903724117833	HCC_TE_gene_median_exp_N
Colon	Colon_N	N	HCC_TE_gene_median_exp	2.9088309962863095	18.33535193935766	18.33535193935766	HCC_TE_gene_median_exp_N
Breast	Breast_T	T	HCC_TE_gene_median_exp	2.4195006571025734	11.240245176714165	11.240245176714165	HCC_TE_gene_median_exp_T
Breast	Breast_T	T	HCC_TE_gene_median_exp	2.3161210669558874	10.136280000093269	10.136280000093269	HCC_TE_gene_median_exp_T
Lung	Lung_N	N	HCC_TE_gene_median_exp	2.9011180536525396	18.194476402530164	18.194476402530164	HCC_TE_gene_median_exp_N
Colon	Colon_T	T	HCC_TE_gene_median_exp	2.6017213524719125	13.48693383209322	13.48693383209322	HCC_TE_gene_median_exp_T
Cervix	Cervix_T	T	HCC_TE_gene_median_exp	3.3617861828226143	28.840659590047693	28.840659590047693	HCC_TE_gene_median_exp_T
Brain	Brain_T	T	HCC_TE_gene_median_exp	2.9011180536525396	18.194476402530164	18.194476402530164	HCC_TE_gene_median_exp_T
Lung	Lung_T	T	HCC_TE_gene_median_exp	2.560734771536911	12.94532567872274	12.94532567872274	HCC_TE_gene_median_exp_T
Colon	Colon_T	T	HCC_TE_gene_median_exp	2.2265103030971467	9.267468926628712	9.267468926628712	HCC_TE_gene_median_exp_T
Liver	Liver_T	T	HCC_TE_gene_median_exp	5.269360863896652	194.2917438852386	194.2917438852386	HCC_TE_gene_median_exp_T
Prostate	Prostate_N	N	HCC_TE_gene_median_exp	3.25702913354301	25.972262289871324	25.972262289871324	HCC_TE_gene_median_exp_N
Esophagus	Esophagus_N	N	HCC_TE_gene_median_exp	2.55334558336029	12.850022770465111	12.850022770465111	HCC_TE_gene_median_exp_N
Liver	Liver_T	T	HCC_TE_gene_median_exp	5.110241044598352	165.71029363119655	165.71029363119655	HCC_TE_gene_median_exp_T
Breast	Breast_T	T	HCC_TE_gene_median_exp	2.464633938468493	11.759176781751247	11.759176781751247	HCC_TE_gene_median_exp_T
Prostate	Prostate_T	T	HCC_TE_gene_median_exp	2.0908423796032176	8.091728601280481	8.091728601280481	HCC_TE_gene_median_exp_T
Prostate	Prostate_T	T	HCC_TE_gene_median_exp	2.5582431695797188	12.91311122938348	12.91311122938348	HCC_TE_gene_median_exp_T
Lung	Lung_N	N	HCC_TE_gene_median_exp	2.5160213539551672	12.379245916297215	12.379245916297215	HCC_TE_gene_median_exp_N
Brain	Brain_T	T	HCC_TE_gene_median_exp	3.066935897625313	21.475997102135924	21.475997102135924	HCC_TE_gene_median_exp_T
Prostate	Prostate_T	T	HCC_TE_gene_median_exp	2.6622002957068034	14.327779793920755	14.327779793920755	HCC_TE_gene_median_exp_T
Lung	Lung_T	T	HCC_TE_gene_median_exp	3.0479279544761733	21.071637764375946	21.071637764375946	HCC_TE_gene_median_exp_T
Breast	Breast_T	T	HCC_TE_gene_median_exp	1.8835899062712083	6.577073609880185	6.577073609880185	HCC_TE_gene_median_exp_T
Esophagus	Esophagus_N	N	HCC_TE_gene_median_exp	2.3477030031623025	10.461512045013281	10.461512045013281	HCC_TE_gene_median_exp_N
Colon	Colon_T	T	HCC_TE_gene_median_exp	2.5801159917534626	13.198669007635338	13.198669007635338	HCC_TE_gene_median_exp_T
Lung	Lung_T	T	HCC_TE_gene_median_exp	2.7355587946275315	15.418356724078402	15.418356724078402	HCC_TE_gene_median_exp_T
Breast	Breast_T	T	HCC_TE_gene_median_exp	2.372913323197612	10.728602686125676	10.728602686125676	HCC_TE_gene_median_exp_T
Prostate	Prostate_N	N	HCC_TE_gene_median_exp	3.0548759705854134	21.218553638913434	21.218553638913434	HCC_TE_gene_median_exp_N
Breast	Breast_T	T	HCC_TE_gene_median_exp	2.4982171692787487	12.160793985647716	12.160793985647716	HCC_TE_gene_median_exp_T
Breast	Breast_T	T	HCC_TE_gene_median_exp	2.2234436875820105	9.239092694367141	9.239092694367141	HCC_TE_gene_median_exp_T
Lung	Lung_N	N	HCC_TE_gene_median_exp	2.9241021711306185	18.61750321203948	18.61750321203948	HCC_TE_gene_median_exp_N
Brain	Brain_T	T	HCC_TE_gene_median_exp	3.4607296652705903	31.840200729366682	31.840200729366682	HCC_TE_gene_median_exp_T
Prostate	Prostate_T	T	HCC_TE_gene_median_exp	2.750617665806721	15.652296787563055	15.652296787563055	HCC_TE_gene_median_exp_T
Liver	Liver_N	N	HCC_TE_gene_median_exp	4.7803238812582265	119.14293195920884	119.14293195920884	HCC_TE_gene_median_exp_N
Stomach	Stomach_T	T	HCC_TE_gene_median_exp	2.5235361739232367	12.472624141532886	12.472624141532886	HCC_TE_gene_median_exp_T
Breast	Breast_N	N	HCC_TE_gene_median_exp	3.1358556201374967	23.008313799022467	23.008313799022467	HCC_TE_gene_median_exp_N
Brain	Brain_T	T	HCC_TE_gene_median_exp	2.757006836972001	15.752622147531278	15.752622147531278	HCC_TE_gene_median_exp_T
Lung	Lung_T	T	HCC_TE_gene_median_exp	2.4541589480094324	11.63664241076543	11.63664241076543	HCC_TE_gene_median_exp_T
Bladder	Bladder_T	T	HCC_TE_gene_median_exp	2.505877116102699	12.254302699586436	12.254302699586436	HCC_TE_gene_median_exp_T
Breast	Breast_T	T	HCC_TE_gene_median_exp	2.782441485061704	16.1584233775303	16.1584233775303	HCC_TE_gene_median_exp_T
Brain	Brain_N	N	HCC_TE_gene_median_exp	2.9963592572655022	20.012543606137672	20.012543606137672	HCC_TE_gene_median_exp_N
Brain	Brain_N	N	HCC_TE_gene_median_exp	2.3248410564900506	10.225054750534701	10.225054750534701	HCC_TE_gene_median_exp_N
Breast	Breast_T	T	HCC_TE_gene_median_exp	2.505877116102699	12.254302699586436	12.254302699586436	HCC_TE_gene_median_exp_T
Lung	Lung_T	T	HCC_TE_gene_median_exp	1.9183834835868194	6.809941185180943	6.809941185180943	HCC_TE_gene_median_exp_T
Brain	Brain_T	T	HCC_TE_gene_median_exp	3.313213293716527	27.473263454283607	27.473263454283607	HCC_TE_gene_median_exp_T
Brain	Brain_N	N	HCC_TE_gene_median_exp	3.1260214726617326	22.783155582102744	22.783155582102744	HCC_TE_gene_median_exp_N
Esophagus	Esophagus_N	N	HCC_TE_gene_median_exp	2.4276385734755657	11.332090560122529	11.332090560122529	HCC_TE_gene_median_exp_N
Ovary	Ovary_T	T	HCC_TE_gene_median_exp	3.0036227868971497	20.15843450965656	20.15843450965656	HCC_TE_gene_median_exp_T
Brain	Brain_T	T	HCC_TE_gene_median_exp	3.57170930869309	35.57735388768476	35.57735388768476	HCC_TE_gene_median_exp_T
Breast	Breast_T	T	HCC_TE_gene_median_exp	2.7070488239758594	14.984986861266146	14.984986861266146	HCC_TE_gene_median_exp_T
Lung	Lung_T	T	HCC_TE_gene_median_exp	2.406014978409218	11.089680358057125	11.089680358057125	HCC_TE_gene_median_exp_T
Liver	Liver_T	T	HCC_TE_gene_median_exp	4.285372478580465	72.62959465036937	72.62959465036937	HCC_TE_gene_median_exp_T
Breast	Breast_T	T	HCC_TE_gene_median_exp	2.204767991448794	9.068147436028806	9.068147436028806	HCC_TE_gene_median_exp_T
Endometrium	Endometrium_T	T	HCC_TE_gene_median_exp	2.3673466443329003	10.669045920793257	10.669045920793257	HCC_TE_gene_median_exp_T
Esophagus	Esophagus_N	N	HCC_TE_gene_median_exp	1.9485864000852136	7.0187588477056435	7.0187588477056435	HCC_TE_gene_median_exp_N
Breast	Breast_T	T	HCC_TE_gene_median_exp	2.0738029502350463	7.955018204603161	7.955018204603161	HCC_TE_gene_median_exp_T
Brain	Brain_N	N	HCC_TE_gene_median_exp	1.4059673700637805	4.079471191395048	4.079471191395048	HCC_TE_gene_median_exp_N
Lung	Lung_T	T	HCC_TE_gene_median_exp	3.258551583074858	26.011833863654132	26.011833863654132	HCC_TE_gene_median_exp_T
Brain	Brain_N	N	HCC_TE_gene_median_exp	1.7048990236484116	5.500830185403876	5.500830185403876	HCC_TE_gene_median_exp_N
Liver	Liver_T	T	HCC_TE_gene_median_exp	4.993177541934516	147.40406272121433	147.40406272121433	HCC_TE_gene_median_exp_T
Stomach	Stomach_N	N	HCC_TE_gene_median_exp	2.773983189627125	16.0223270417453	16.0223270417453	HCC_TE_gene_median_exp_N
Stomach	Stomach_N	N	HCC_TE_gene_median_exp	2.4956657909828475	12.129806746705617	12.129806746705617	HCC_TE_gene_median_exp_N
Brain	Brain_N	N	HCC_TE_gene_median_exp	2.8519587679933402	17.321677780616447	17.321677780616447	HCC_TE_gene_median_exp_N
Breast	Breast_T	T	HCC_TE_gene_median_exp	3.337702614213361	28.154370897821874	28.154370897821874	HCC_TE_gene_median_exp_T
Brain	Brain_N	N	HCC_TE_gene_median_exp	2.675855662138781	14.524772822073313	14.524772822073313	HCC_TE_gene_median_exp_N
Bladder	Bladder_T	T	HCC_TE_gene_median_exp	2.7114544901596793	15.051151353458271	15.051151353458271	HCC_TE_gene_median_exp_T
Prostate	Prostate_N	N	HCC_TE_gene_median_exp	3.3433813117843796	28.31470587149765	28.31470587149765	HCC_TE_gene_median_exp_N
Breast	Breast_T	T	HCC_TE_gene_median_exp	1.570444502960381	4.808785238052889	4.808785238052889	HCC_TE_gene_median_exp_T
Breast	Breast_T	T	HCC_TE_gene_median_exp	3.0444117224656715	20.997675108290085	20.997675108290085	HCC_TE_gene_median_exp_T
Prostate	Prostate_N	N	HCC_TE_gene_median_exp	3.529813789942453	34.11761398035477	34.11761398035477	HCC_TE_gene_median_exp_N
Stomach	Stomach_N	N	HCC_TE_gene_median_exp	1.7137191536169274	5.54956282073458	5.54956282073458	HCC_TE_gene_median_exp_N
Esophagus	Esophagus_N	N	HCC_TE_gene_median_exp	2.9597718615896356	19.293569649067077	19.293569649067077	HCC_TE_gene_median_exp_N
Stomach	Stomach_T	T	HCC_TE_gene_median_exp	3.2310869537231235	25.30714972719682	25.30714972719682	HCC_TE_gene_median_exp_T
Prostate	Prostate_T	T	HCC_TE_gene_median_exp	2.819706094915843	16.77192059495405	16.77192059495405	HCC_TE_gene_median_exp_T
Esophagus	Esophagus_T	T	HCC_TE_gene_median_exp	3.0267605743920907	20.63029392407704	20.63029392407704	HCC_TE_gene_median_exp_T
Brain	Brain_N	N	HCC_TE_gene_median_exp	1.3617786469685573	3.903129420825326	3.903129420825326	HCC_TE_gene_median_exp_N
Esophagus	Esophagus_N	N	HCC_TE_gene_median_exp	2.4828413607415807	11.975242106346483	11.975242106346483	HCC_TE_gene_median_exp_N
Ovary	Ovary_T	T	HCC_TE_gene_median_exp	2.8836359201103923	17.87916234814863	17.87916234814863	HCC_TE_gene_median_exp_T
Brain	Brain_N	N	HCC_TE_gene_median_exp	2.2265103030971467	9.267468926628712	9.267468926628712	HCC_TE_gene_median_exp_N
Breast	Breast_N	N	HCC_TE_gene_median_exp	3.0321142216721815	20.7410374173254	20.7410374173254	HCC_TE_gene_median_exp_N
Brain	Brain_N	N	HCC_TE_gene_median_exp	2.195376907662693	8.98338632595554	8.98338632595554	HCC_TE_gene_median_exp_N
Esophagus	Esophagus_N	N	HCC_TE_gene_median_exp	2.307414283780238	10.048408701210274	10.048408701210274	HCC_TE_gene_median_exp_N
Esophagus	Esophagus_T	T	HCC_TE_gene_median_exp	3.166742532401918	23.730058422246167	23.730058422246167	HCC_TE_gene_median_exp_T
Prostate	Prostate_N	N	HCC_TE_gene_median_exp	3.304491148280732	27.234679648701224	27.234679648701224	HCC_TE_gene_median_exp_N
Breast	Breast_T	T	HCC_TE_gene_median_exp	3.1026670130600444	22.257232524201047	22.257232524201047	HCC_TE_gene_median_exp_T
Breast	Breast_T	T	HCC_TE_gene_median_exp	2.7612690135592257	15.819905890575855	15.819905890575855	HCC_TE_gene_median_exp_T
Breast	Breast_T	T	HCC_TE_gene_median_exp	2.4141353958413223	11.180099816764235	11.180099816764235	HCC_TE_gene_median_exp_T
Bladder	Bladder_T	T	HCC_TE_gene_median_exp	2.0600185843235366	7.8461156237147796	7.8461156237147796	HCC_TE_gene_median_exp_T
Stomach	Stomach_N	N	HCC_TE_gene_median_exp	1.8678698347706766	6.474489966112028	6.474489966112028	HCC_TE_gene_median_exp_N
Esophagus	Esophagus_N	N	HCC_TE_gene_median_exp	2.432933842275864	11.392256181690778	11.392256181690778	HCC_TE_gene_median_exp_N
Lung	Lung_N	N	HCC_TE_gene_median_exp	2.618197620622563	13.710988897495442	13.710988897495442	HCC_TE_gene_median_exp_N
Ovary	Ovary_T	T	HCC_TE_gene_median_exp	2.1043342540774925	8.201640982594412	8.201640982594412	HCC_TE_gene_median_exp_T
Brain	Brain_T	T	HCC_TE_gene_median_exp	2.0669436915707604	7.900639389445714	7.900639389445714	HCC_TE_gene_median_exp_T
Breast	Breast_T	T	HCC_TE_gene_median_exp	2.560734771536911	12.94532567872274	12.94532567872274	HCC_TE_gene_median_exp_T
Colon	Colon_T	T	HCC_TE_gene_median_exp	2.618197620622563	13.710988897495442	13.710988897495442	HCC_TE_gene_median_exp_T
Colon	Colon_T	T	HCC_TE_gene_median_exp	2.5409922926986397	12.692259160310734	12.692259160310734	HCC_TE_gene_median_exp_T
Esophagus	Esophagus_N	N	HCC_TE_gene_median_exp	3.18426425453262	24.149513972472832	24.149513972472832	HCC_TE_gene_median_exp_N
Brain	Brain_N	N	HCC_TE_gene_median_exp	2.2779584501502113	9.75674118948867	9.75674118948867	HCC_TE_gene_median_exp_N
Bladder	Bladder_T	T	HCC_TE_gene_median_exp	2.2203002825187497	9.210096081537802	9.210096081537802	HCC_TE_gene_median_exp_T
Liver	Liver_N	N	HCC_TE_gene_median_exp	4.675818433958897	107.3203657902695	107.3203657902695	HCC_TE_gene_median_exp_N
Breast	Breast_T	T	HCC_TE_gene_median_exp	2.620626163705981	13.744327089982438	13.744327089982438	HCC_TE_gene_median_exp_T
Breast	Breast_T	T	HCC_TE_gene_median_exp	2.137535213886986	8.47851412961805	8.47851412961805	HCC_TE_gene_median_exp_T
Endometrium	Endometrium_T	T	HCC_TE_gene_median_exp	2.7803047544617354	16.123934040185617	16.123934040185617	HCC_TE_gene_median_exp_T
Ovary	Ovary_T	T	HCC_TE_gene_median_exp	3.232695553774964	25.347891569439422	25.347891569439422	HCC_TE_gene_median_exp_T
Brain	Brain_T	T	HCC_TE_gene_median_exp	3.073808242547486	21.624095871802425	21.624095871802425	HCC_TE_gene_median_exp_T
Colon	Colon_N	N	HCC_TE_gene_median_exp	0	1	1	HCC_TE_gene_median_exp_N
Ovary	Ovary_T	T	HCC_TE_gene_median_exp	2.4409258215755436	11.483667650002523	11.483667650002523	HCC_TE_gene_median_exp_T
Brain	Brain_T	T	HCC_TE_gene_median_exp	3.264553647216263	26.168428032958012	26.168428032958012	HCC_TE_gene_median_exp_T
Esophagus	Esophagus_T	T	HCC_TE_gene_median_exp	2.86195923105198	17.4957716380561	17.4957716380561	HCC_TE_gene_median_exp_T
Brain	Brain_N	N	HCC_TE_gene_median_exp	2.739809917442177	15.484041570365193	15.484041570365193	HCC_TE_gene_median_exp_N
Esophagus	Esophagus_N	N	HCC_TE_gene_median_exp	3.0143963819767636	20.37678743146358	20.37678743146358	HCC_TE_gene_median_exp_N
Bladder	Bladder_T	T	HCC_TE_gene_median_exp	2.2357207591778185	9.353220843074942	9.353220843074942	HCC_TE_gene_median_exp_T
Liver	Liver_T	T	HCC_TE_gene_median_exp	3.5933412650143106	36.35534606170338	36.35534606170338	HCC_TE_gene_median_exp_T
[truncated: 7,799 more rows]
