# Supplementary material for: Transposable elements-mediated recruitment of KDM1A epigenetically silences HNF4A expression to promote hepatocellular carcinoma
Source: Nat Commun. 2024 Jul 4;15:5631. doi: 10.1038/s41467-024-49926-2 (PMC11224304; doi:10.1038/s41467-024-49926-2)
Supplement: Supplementary file 13 — Source Data [file 41467_2024_49926_MOESM13_ESM.zip › Source Data/SFig 2a.txt]

category	dataset_id	name	cell	nb.overlaps	random.average	mapped.peaks.ratio	effect.size	p.significance	p.value	q.significance	q.value	e.significance	e.value
HPEAKS003029.H3K4me1.HepG2	HPEAKS003029	H3K4me1	HepG2	2914	944.8	0.01771407	1.624920008	572.6200469	0	571.4001705	0	571.4439556	0
HPEAKS002832.H3K4me2.HepG2	HPEAKS002832	H3K4me2	HepG2	2338	633.2	0.020530743	1.884541769	588.4845948	0	587.0886272	0	587.3085036	0
HPEAKS002846.H3K27ac.HepG2	HPEAKS002846	H3K27ac	HepG2	1756	347.4	0.025276007	2.337623186	626.5703963	0	624.8733986	0	625.394305	0
HPEAKS002847.H3K4me3.HepG2	HPEAKS002847	H3K4me3	HepG2	1422	445.9	0.023516182	1.67312936	294.6091657	2.46E-295	293.6111381	2.45E-294	293.4330745	3.69E-294
HPEAKS002833.H3K9ac.HepG2	HPEAKS002833	H3K9ac	HepG2	1387	397.7	0.022261456	1.80221532	325.1954571	0	324.1005195	0	324.0193658	0
HPEAKS003018.H3K79me2.HepG2	HPEAKS003018	H3K79me2	HepG2	921	602.2	0.006706864	0.612958448	33.09771655	7.99E-34	32.35496145	4.42E-33	31.92162529	1.20E-32
HPEAKS003015.H2AFZ.HepG2	HPEAKS003015	H2AFZ	HepG2	404	192.6	0.005881325	1.06874759	39.91377455	1.22E-40	39.06187498	8.67E-40	38.73768329	1.83E-39
HPEAKS002844.H4K20me1.HepG2	HPEAKS002844	H4K20me1	HepG2	329	269.6	0.002922522	0.287267087	3.688932281	2.05E-04	3.138062704	7.28E-04	2.512841022	0.003070146
HPEAKS003016.H3K27me3.HepG2	HPEAKS003016	H3K27me3	HepG2	328	617.8	9.89E-04	-0.913444056	36.99710545	1.01E-37	36.20319783	6.26E-37	35.82101419	1.51E-36
HPEAKS002923.H3K36me3.HepG2	HPEAKS002923	H3K36me3	HepG2	306	455.8	0.00129205	-0.574869272	13.26759749	5.40E-14	12.57059987	2.69E-13	12.09150623	8.10E-13
HPEAKS000214.H3K9me3.HepG2	HPEAKS000214	H3K9me3	HepG2	68	122.3	3.07E-04	-0.846817752	7.220248765	6.02E-08	6.637194504	2.31E-07	6.044157506	9.03E-07
HPEAKS004096.H3K122.HepG2	HPEAKS004096	H3K122	HepG2	5	12	3.35E-04	-1.263034406	1.691627072	0.020341029	1.170720718	0.067496194	0.515535813	0.305115441
