# Supplementary material for: Transposable elements-mediated recruitment of KDM1A epigenetically silences HNF4A expression to promote hepatocellular carcinoma
Source: Nat Commun. 2024 Jul 4;15:5631. doi: 10.1038/s41467-024-49926-2 (PMC11224304; doi:10.1038/s41467-024-49926-2)
Supplement: Supplementary file 13 — Source Data [file 41467_2024_49926_MOESM13_ESM.zip › Source Data/SFig 2b.txt]

chr	start	end	methy_reads	reads	score	strand	TE_chr	TE_start	TE_end	TE_name	TE_score	TE_strand	TE_family	TE_class		percentage	position	percentage1
chr1	1768264	1768266	7	8	875	+	chr1	1768255	1768566	AluJo	1553	+	Alu	SINE	2	0.875	HCC-TE	87.5
chr1	1768456	1768458	3	7	429	+	chr1	1768255	1768566	AluJo	1553	+	Alu	SINE	2	0.42857142857142855	HCC-TE	42.857142857142854
chr1	1768675	1768677	0	9	0	+	chr1	1768566	1768805	MLT1B	744	+	ERVL-MaLR	LTR	2	0	HCC-TE	0
chr1	1768756	1768758	0	8	0	+	chr1	1768566	1768805	MLT1B	744	+	ERVL-MaLR	LTR	2	0	HCC-TE	0
chr1	1768988	1768990	0	10	0	+	chr1	1768926	1769088	MER5B	435	+	hAT-Charlie	DNA	2	0	HCC-TE	0
chr1	1768988	1768990	0	10	0	+	chr1	1768926	1769088	MER5B	435	+	hAT-Charlie	DNA	2	0	HCC-TE	0
chr1	1769037	1769039	2	13	154	+	chr1	1768926	1769088	MER5B	435	+	hAT-Charlie	DNA	2	0.15384615384615385	HCC-TE	15.384615384615385
chr1	1769037	1769039	2	13	154	+	chr1	1768926	1769088	MER5B	435	+	hAT-Charlie	DNA	2	0.15384615384615385	HCC-TE	15.384615384615385
chr1	1769078	1769080	5	16	313	+	chr1	1768926	1769088	MER5B	435	+	hAT-Charlie	DNA	2	0.3125	HCC-TE	31.25
chr1	1769078	1769080	5	16	313	+	chr1	1768926	1769088	MER5B	435	+	hAT-Charlie	DNA	2	0.3125	HCC-TE	31.25
chr1	1769137	1769139	12	17	706	+	chr1	1769135	1769264	AluSz	2175	+	Alu	SINE	2	0.7058823529411765	HCC-TE	70.58823529411765
chr1	1769137	1769139	12	17	706	+	chr1	1769135	1769264	AluSz	2175	+	Alu	SINE	2	0.7058823529411765	HCC-TE	70.58823529411765
chr1	1769154	1769156	13	20	650	+	chr1	1769135	1769264	AluSz	2175	+	Alu	SINE	2	0.65	HCC-TE	65
chr1	1769154	1769156	13	20	650	+	chr1	1769135	1769264	AluSz	2175	+	Alu	SINE	2	0.65	HCC-TE	65
chr1	1769191	1769193	18	24	750	+	chr1	1769135	1769264	AluSz	2175	+	Alu	SINE	2	0.75	HCC-TE	75
chr1	1769191	1769193	18	24	750	+	chr1	1769135	1769264	AluSz	2175	+	Alu	SINE	2	0.75	HCC-TE	75
chr1	1769250	1769252	7	27	259	+	chr1	1769135	1769264	AluSz	2175	+	Alu	SINE	2	0.25925925925925924	HCC-TE	25.925925925925924
chr1	1769250	1769252	7	27	259	+	chr1	1769135	1769264	AluSz	2175	+	Alu	SINE	2	0.25925925925925924	HCC-TE	25.925925925925924
chr1	6410352	6410354	0	7	0	+	chr1	6410316	6410511	AluJr4	1579	+	Alu	SINE	2	0	HCC-TE	0
chr1	6410575	6410577	0	3	0	-	chr1	6410522	6410584	L1MA4	320	+	L1	LINE	2	0	HCC-TE	0
chr1	9236756	9236758	2	4	500	+	chr1	9236690	9236874	MIRb	496	-	MIR	SINE	2	0.5	HCC-TE	50
chr1	9236756	9236758	2	4	500	+	chr1	9236690	9236874	MIRb	496	-	MIR	SINE	2	0.5	HCC-TE	50
chr1	9237869	9237871	5	6	833	+	chr1	9237840	9238779	L2a	1539	-	L2	LINE	2	0.8333333333333334	HCC-TE	83.33333333333334
chr1	9237869	9237871	5	6	833	+	chr1	9237840	9238779	L2a	1539	-	L2	LINE	2	0.8333333333333334	HCC-TE	83.33333333333334
chr1	9237913	9237915	6	7	857	+	chr1	9237840	9238779	L2a	1539	-	L2	LINE	2	0.8571428571428571	HCC-TE	85.71428571428571
chr1	9237913	9237915	6	7	857	+	chr1	9237840	9238779	L2a	1539	-	L2	LINE	2	0.8571428571428571	HCC-TE	85.71428571428571
chr1	9237953	9237955	5	6	833	+	chr1	9237840	9238779	L2a	1539	-	L2	LINE	2	0.8333333333333334	HCC-TE	83.33333333333334
chr1	9237953	9237955	5	6	833	+	chr1	9237840	9238779	L2a	1539	-	L2	LINE	2	0.8333333333333334	HCC-TE	83.33333333333334
chr1	9238026	9238028	5	7	714	+	chr1	9237840	9238779	L2a	1539	-	L2	LINE	2	0.7142857142857143	HCC-TE	71.42857142857143
chr1	9238026	9238028	5	7	714	+	chr1	9237840	9238779	L2a	1539	-	L2	LINE	2	0.7142857142857143	HCC-TE	71.42857142857143
chr1	9238074	9238076	11	14	786	+	chr1	9237840	9238779	L2a	1539	-	L2	LINE	2	0.7857142857142857	HCC-TE	78.57142857142857
chr1	9238074	9238076	11	14	786	+	chr1	9237840	9238779	L2a	1539	-	L2	LINE	2	0.7857142857142857	HCC-TE	78.57142857142857
chr1	9238159	9238161	18	25	720	+	chr1	9237840	9238779	L2a	1539	-	L2	LINE	2	0.72	HCC-TE	72
chr1	9238159	9238161	18	25	720	+	chr1	9237840	9238779	L2a	1539	-	L2	LINE	2	0.72	HCC-TE	72
chr1	9238196	9238198	30	30	1000	+	chr1	9237840	9238779	L2a	1539	-	L2	LINE	2	1	HCC-TE	100
chr1	9238196	9238198	30	30	1000	+	chr1	9237840	9238779	L2a	1539	-	L2	LINE	2	1	HCC-TE	100
chr1	9238237	9238239	22	23	957	+	chr1	9237840	9238779	L2a	1539	-	L2	LINE	2	0.9565217391304348	HCC-TE	95.65217391304348
chr1	9238237	9238239	22	23	957	+	chr1	9237840	9238779	L2a	1539	-	L2	LINE	2	0.9565217391304348	HCC-TE	95.65217391304348
chr1	9238381	9238383	20	26	769	+	chr1	9237840	9238779	L2a	1539	-	L2	LINE	2	0.7692307692307693	HCC-TE	76.92307692307693
chr1	9238381	9238383	20	26	769	+	chr1	9237840	9238779	L2a	1539	-	L2	LINE	2	0.7692307692307693	HCC-TE	76.92307692307693
chr1	9238455	9238457	24	31	774	+	chr1	9237840	9238779	L2a	1539	-	L2	LINE	2	0.7741935483870968	HCC-TE	77.41935483870968
chr1	9238455	9238457	24	31	774	+	chr1	9237840	9238779	L2a	1539	-	L2	LINE	2	0.7741935483870968	HCC-TE	77.41935483870968
chr1	9238464	9238466	26	33	788	+	chr1	9237840	9238779	L2a	1539	-	L2	LINE	2	0.7878787878787878	HCC-TE	78.78787878787878
chr1	9238464	9238466	26	33	788	+	chr1	9237840	9238779	L2a	1539	-	L2	LINE	2	0.7878787878787878	HCC-TE	78.78787878787878
chr1	9238563	9238565	15	21	714	+	chr1	9237840	9238779	L2a	1539	-	L2	LINE	2	0.7142857142857143	HCC-TE	71.42857142857143
chr1	9238563	9238565	15	21	714	+	chr1	9237840	9238779	L2a	1539	-	L2	LINE	2	0.7142857142857143	HCC-TE	71.42857142857143
chr1	9238757	9238759	4	9	444	+	chr1	9237840	9238779	L2a	1539	-	L2	LINE	2	0.4444444444444444	HCC-TE	44.44444444444444
chr1	9238757	9238759	4	9	444	+	chr1	9237840	9238779	L2a	1539	-	L2	LINE	2	0.4444444444444444	HCC-TE	44.44444444444444
chr1	9239131	9239133	6	8	750	+	chr1	9239034	9239325	AluSz6	2097	-	Alu	SINE	2	0.75	HCC-TE	75
chr1	9239131	9239133	6	8	750	+	chr1	9239034	9239325	AluSz6	2097	-	Alu	SINE	2	0.75	HCC-TE	75
chr1	9239194	9239196	4	6	667	+	chr1	9239034	9239325	AluSz6	2097	-	Alu	SINE	2	0.6666666666666666	HCC-TE	66.66666666666666
chr1	9239194	9239196	4	6	667	+	chr1	9239034	9239325	AluSz6	2097	-	Alu	SINE	2	0.6666666666666666	HCC-TE	66.66666666666666
chr1	9239234	9239236	3	9	333	+	chr1	9239034	9239325	AluSz6	2097	-	Alu	SINE	2	0.3333333333333333	HCC-TE	33.33333333333333
chr1	9239234	9239236	3	9	333	+	chr1	9239034	9239325	AluSz6	2097	-	Alu	SINE	2	0.3333333333333333	HCC-TE	33.33333333333333
chr1	9239292	9239294	7	15	467	+	chr1	9239034	9239325	AluSz6	2097	-	Alu	SINE	2	0.4666666666666667	HCC-TE	46.666666666666664
chr1	9239292	9239294	7	15	467	+	chr1	9239034	9239325	AluSz6	2097	-	Alu	SINE	2	0.4666666666666667	HCC-TE	46.666666666666664
chr1	9548306	9548308	8	13	615	+	chr1	9548299	9548611	AluSx	2251	+	Alu	SINE	2	0.6153846153846154	HCC-TE	61.53846153846154
chr1	9548308	9548310	9	11	818	+	chr1	9548299	9548611	AluSx	2251	+	Alu	SINE	2	0.8181818181818182	HCC-TE	81.81818181818183
chr1	9548318	9548320	7	13	538	+	chr1	9548299	9548611	AluSx	2251	+	Alu	SINE	2	0.5384615384615384	HCC-TE	53.84615384615385
chr1	9548351	9548353	12	18	667	+	chr1	9548299	9548611	AluSx	2251	+	Alu	SINE	2	0.6666666666666666	HCC-TE	66.66666666666666
chr1	9548355	9548357	13	18	722	+	chr1	9548299	9548611	AluSx	2251	+	Alu	SINE	2	0.7222222222222222	HCC-TE	72.22222222222221
chr1	9548453	9548455	4	5	800	+	chr1	9548299	9548611	AluSx	2251	+	Alu	SINE	2	0.8	HCC-TE	80
chr1	9548529	9548531	1	3	333	+	chr1	9548299	9548611	AluSx	2251	+	Alu	SINE	2	0.3333333333333333	HCC-TE	33.33333333333333
chr1	9548537	9548539	1	2	500	+	chr1	9548299	9548611	AluSx	2251	+	Alu	SINE	2	0.5	HCC-TE	50
chr1	11046034	11046036	15	20	750	+	chr1	11046011	11046312	AluSz	2245	-	Alu	SINE	2	0.75	HCC-TE	75
chr1	11046034	11046036	15	20	750	+	chr1	11046011	11046312	AluSz	2245	-	Alu	SINE	2	0.75	HCC-TE	75
chr1	11046050	11046052	14	17	824	+	chr1	11046011	11046312	AluSz	2245	-	Alu	SINE	2	0.8235294117647058	HCC-TE	82.35294117647058
chr1	11046050	11046052	14	17	824	+	chr1	11046011	11046312	AluSz	2245	-	Alu	SINE	2	0.8235294117647058	HCC-TE	82.35294117647058
chr1	11046102	11046104	5	11	455	+	chr1	11046011	11046312	AluSz	2245	-	Alu	SINE	2	0.45454545454545453	HCC-TE	45.45454545454545
chr1	11046102	11046104	5	11	455	+	chr1	11046011	11046312	AluSz	2245	-	Alu	SINE	2	0.45454545454545453	HCC-TE	45.45454545454545
chr1	11046158	11046160	14	15	933	+	chr1	11046011	11046312	AluSz	2245	-	Alu	SINE	2	0.9333333333333333	HCC-TE	93.33333333333333
chr1	11046158	11046160	14	15	933	+	chr1	11046011	11046312	AluSz	2245	-	Alu	SINE	2	0.9333333333333333	HCC-TE	93.33333333333333
chr1	11046168	11046170	16	17	941	+	chr1	11046011	11046312	AluSz	2245	-	Alu	SINE	2	0.9411764705882353	HCC-TE	94.11764705882352
chr1	11046168	11046170	16	17	941	+	chr1	11046011	11046312	AluSz	2245	-	Alu	SINE	2	0.9411764705882353	HCC-TE	94.11764705882352
chr1	11046211	11046213	1	25	40	+	chr1	11046011	11046312	AluSz	2245	-	Alu	SINE	2	0.04	HCC-TE	4
chr1	11046211	11046213	1	25	40	+	chr1	11046011	11046312	AluSz	2245	-	Alu	SINE	2	0.04	HCC-TE	4
chr1	11046263	11046265	3	36	83	+	chr1	11046011	11046312	AluSz	2245	-	Alu	SINE	2	0.08333333333333333	HCC-TE	8.333333333333332
chr1	11046263	11046265	3	36	83	+	chr1	11046011	11046312	AluSz	2245	-	Alu	SINE	2	0.08333333333333333	HCC-TE	8.333333333333332
chr1	11046291	11046293	21	37	568	+	chr1	11046011	11046312	AluSz	2245	-	Alu	SINE	2	0.5675675675675675	HCC-TE	56.75675675675676
chr1	11046291	11046293	21	37	568	+	chr1	11046011	11046312	AluSz	2245	-	Alu	SINE	2	0.5675675675675675	HCC-TE	56.75675675675676
chr1	11046303	11046305	31	35	886	+	chr1	11046011	11046312	AluSz	2245	-	Alu	SINE	2	0.8857142857142857	HCC-TE	88.57142857142857
chr1	11046303	11046305	31	35	886	+	chr1	11046011	11046312	AluSz	2245	-	Alu	SINE	2	0.8857142857142857	HCC-TE	88.57142857142857
chr1	11046307	11046309	20	31	645	+	chr1	11046011	11046312	AluSz	2245	-	Alu	SINE	2	0.6451612903225806	HCC-TE	64.51612903225806
chr1	11046307	11046309	20	31	645	+	chr1	11046011	11046312	AluSz	2245	-	Alu	SINE	2	0.6451612903225806	HCC-TE	64.51612903225806
chr1	11263192	11263194	0	22	0	+	chr1	11263188	11263485	AluSx	2015	+	Alu	SINE	2	0	HCC-TE	0
chr1	11263195	11263197	0	22	0	+	chr1	11263188	11263485	AluSx	2015	+	Alu	SINE	2	0	HCC-TE	0
chr1	11263197	11263199	0	22	0	+	chr1	11263188	11263485	AluSx	2015	+	Alu	SINE	2	0	HCC-TE	0
chr1	11263197	11263199	0	22	0	+	chr1	11263188	11263485	AluSx	2015	+	Alu	SINE	2	0	HCC-TE	0
chr1	11263197	11263199	0	22	0	+	chr1	11263188	11263485	AluSx	2015	+	Alu	SINE	2	0	HCC-TE	0
chr1	11263207	11263209	0	20	0	+	chr1	11263188	11263485	AluSx	2015	+	Alu	SINE	2	0	HCC-TE	0
chr1	11263207	11263209	0	20	0	+	chr1	11263188	11263485	AluSx	2015	+	Alu	SINE	2	0	HCC-TE	0
chr1	11263207	11263209	0	20	0	+	chr1	11263188	11263485	AluSx	2015	+	Alu	SINE	2	0	HCC-TE	0
chr1	11263235	11263237	0	19	0	+	chr1	11263188	11263485	AluSx	2015	+	Alu	SINE	2	0	HCC-TE	0
chr1	11263235	11263237	0	19	0	+	chr1	11263188	11263485	AluSx	2015	+	Alu	SINE	2	0	HCC-TE	0
chr1	11263235	11263237	0	19	0	+	chr1	11263188	11263485	AluSx	2015	+	Alu	SINE	2	0	HCC-TE	0
chr1	11263244	11263246	0	20	0	+	chr1	11263188	11263485	AluSx	2015	+	Alu	SINE	2	0	HCC-TE	0
chr1	11263244	11263246	0	20	0	+	chr1	11263188	11263485	AluSx	2015	+	Alu	SINE	2	0	HCC-TE	0
chr1	11263244	11263246	0	20	0	+	chr1	11263188	11263485	AluSx	2015	+	Alu	SINE	2	0	HCC-TE	0
chr1	11263252	11263254	0	19	0	+	chr1	11263188	11263485	AluSx	2015	+	Alu	SINE	2	0	HCC-TE	0
chr1	11263252	11263254	0	19	0	+	chr1	11263188	11263485	AluSx	2015	+	Alu	SINE	2	0	HCC-TE	0
chr1	11263252	11263254	0	19	0	+	chr1	11263188	11263485	AluSx	2015	+	Alu	SINE	2	0	HCC-TE	0
chr1	11263266	11263268	0	17	0	+	chr1	11263188	11263485	AluSx	2015	+	Alu	SINE	2	0	HCC-TE	0
chr1	11263266	11263268	0	17	0	+	chr1	11263188	11263485	AluSx	2015	+	Alu	SINE	2	0	HCC-TE	0
chr1	11263266	11263268	0	17	0	+	chr1	11263188	11263485	AluSx	2015	+	Alu	SINE	2	0	HCC-TE	0
chr1	11263304	11263306	0	18	0	+	chr1	11263188	11263485	AluSx	2015	+	Alu	SINE	2	0	HCC-TE	0
chr1	11263304	11263306	0	18	0	+	chr1	11263188	11263485	AluSx	2015	+	Alu	SINE	2	0	HCC-TE	0
chr1	11263304	11263306	0	18	0	+	chr1	11263188	11263485	AluSx	2015	+	Alu	SINE	2	0	HCC-TE	0
chr1	11263313	11263315	0	20	0	+	chr1	11263188	11263485	AluSx	2015	+	Alu	SINE	2	0	HCC-TE	0
chr1	11263313	11263315	0	20	0	+	chr1	11263188	11263485	AluSx	2015	+	Alu	SINE	2	0	HCC-TE	0
chr1	11263313	11263315	0	20	0	+	chr1	11263188	11263485	AluSx	2015	+	Alu	SINE	2	0	HCC-TE	0
chr1	11263357	11263359	2	21	95	+	chr1	11263188	11263485	AluSx	2015	+	Alu	SINE	2	0.09523809523809523	HCC-TE	9.523809523809524
chr1	11263357	11263359	2	21	95	+	chr1	11263188	11263485	AluSx	2015	+	Alu	SINE	2	0.09523809523809523	HCC-TE	9.523809523809524
chr1	11263357	11263359	2	21	95	+	chr1	11263188	11263485	AluSx	2015	+	Alu	SINE	2	0.09523809523809523	HCC-TE	9.523809523809524
chr1	11263377	11263379	0	21	0	+	chr1	11263188	11263485	AluSx	2015	+	Alu	SINE	2	0	HCC-TE	0
chr1	11263377	11263379	0	21	0	+	chr1	11263188	11263485	AluSx	2015	+	Alu	SINE	2	0	HCC-TE	0
chr1	11263377	11263379	0	21	0	+	chr1	11263188	11263485	AluSx	2015	+	Alu	SINE	2	0	HCC-TE	0
chr1	11263392	11263394	1	18	56	+	chr1	11263188	11263485	AluSx	2015	+	Alu	SINE	2	0.05555555555555555	HCC-TE	5.555555555555555
chr1	11263392	11263394	1	18	56	+	chr1	11263188	11263485	AluSx	2015	+	Alu	SINE	2	0.05555555555555555	HCC-TE	5.555555555555555
chr1	11263392	11263394	1	18	56	+	chr1	11263188	11263485	AluSx	2015	+	Alu	SINE	2	0.05555555555555555	HCC-TE	5.555555555555555
chr1	11263399	11263401	0	20	0	+	chr1	11263188	11263485	AluSx	2015	+	Alu	SINE	2	0	HCC-TE	0
chr1	11263399	11263401	0	20	0	+	chr1	11263188	11263485	AluSx	2015	+	Alu	SINE	2	0	HCC-TE	0
chr1	11263399	11263401	0	20	0	+	chr1	11263188	11263485	AluSx	2015	+	Alu	SINE	2	0	HCC-TE	0
chr1	11263409	11263411	1	20	50	+	chr1	11263188	11263485	AluSx	2015	+	Alu	SINE	2	0.05	HCC-TE	5
chr1	11263409	11263411	1	20	50	+	chr1	11263188	11263485	AluSx	2015	+	Alu	SINE	2	0.05	HCC-TE	5
chr1	11263409	11263411	1	20	50	+	chr1	11263188	11263485	AluSx	2015	+	Alu	SINE	2	0.05	HCC-TE	5
chr1	11263432	11263434	1	20	50	+	chr1	11263188	11263485	AluSx	2015	+	Alu	SINE	2	0.05	HCC-TE	5
chr1	11263432	11263434	1	20	50	+	chr1	11263188	11263485	AluSx	2015	+	Alu	SINE	2	0.05	HCC-TE	5
chr1	11263432	11263434	1	20	50	+	chr1	11263188	11263485	AluSx	2015	+	Alu	SINE	2	0.05	HCC-TE	5
chr1	11263438	11263440	0	19	0	+	chr1	11263188	11263485	AluSx	2015	+	Alu	SINE	2	0	HCC-TE	0
chr1	11263438	11263440	0	19	0	+	chr1	11263188	11263485	AluSx	2015	+	Alu	SINE	2	0	HCC-TE	0
chr1	11263438	11263440	0	19	0	+	chr1	11263188	11263485	AluSx	2015	+	Alu	SINE	2	0	HCC-TE	0
chr1	11263477	11263479	0	21	0	-	chr1	11263188	11263485	AluSx	2015	+	Alu	SINE	2	0	HCC-TE	0
chr1	11263477	11263479	0	21	0	-	chr1	11263188	11263485	AluSx	2015	+	Alu	SINE	2	0	HCC-TE	0
chr1	11263477	11263479	0	21	0	-	chr1	11263188	11263485	AluSx	2015	+	Alu	SINE	2	0	HCC-TE	0
chr1	11267322	11267324	5	13	385	+	chr1	11267280	11267590	AluSg	2297	-	Alu	SINE	2	0.38461538461538464	HCC-TE	38.46153846153847
chr1	11267322	11267324	5	13	385	+	chr1	11267280	11267590	AluSg	2297	-	Alu	SINE	2	0.38461538461538464	HCC-TE	38.46153846153847
chr1	11267322	11267324	5	13	385	+	chr1	11267280	11267590	AluSg	2297	-	Alu	SINE	2	0.38461538461538464	HCC-TE	38.46153846153847
chr1	11267452	11267454	1	14	71	+	chr1	11267280	11267590	AluSg	2297	-	Alu	SINE	2	0.07142857142857142	HCC-TE	7.142857142857142
chr1	11267452	11267454	1	14	71	+	chr1	11267280	11267590	AluSg	2297	-	Alu	SINE	2	0.07142857142857142	HCC-TE	7.142857142857142
chr1	11267452	11267454	1	14	71	+	chr1	11267280	11267590	AluSg	2297	-	Alu	SINE	2	0.07142857142857142	HCC-TE	7.142857142857142
chr1	11267482	11267484	1	15	67	+	chr1	11267280	11267590	AluSg	2297	-	Alu	SINE	2	0.06666666666666667	HCC-TE	6.666666666666667
chr1	11267482	11267484	1	15	67	+	chr1	11267280	11267590	AluSg	2297	-	Alu	SINE	2	0.06666666666666667	HCC-TE	6.666666666666667
chr1	11267482	11267484	1	15	67	+	chr1	11267280	11267590	AluSg	2297	-	Alu	SINE	2	0.06666666666666667	HCC-TE	6.666666666666667
chr1	11267491	11267493	1	17	59	+	chr1	11267280	11267590	AluSg	2297	-	Alu	SINE	2	0.058823529411764705	HCC-TE	5.88235294117647
chr1	11267491	11267493	1	17	59	+	chr1	11267280	11267590	AluSg	2297	-	Alu	SINE	2	0.058823529411764705	HCC-TE	5.88235294117647
chr1	11267491	11267493	1	17	59	+	chr1	11267280	11267590	AluSg	2297	-	Alu	SINE	2	0.058823529411764705	HCC-TE	5.88235294117647
chr1	11267541	11267543	1	16	63	+	chr1	11267280	11267590	AluSg	2297	-	Alu	SINE	2	0.0625	HCC-TE	6.25
chr1	11267541	11267543	1	16	63	+	chr1	11267280	11267590	AluSg	2297	-	Alu	SINE	2	0.0625	HCC-TE	6.25
chr1	11267541	11267543	1	16	63	+	chr1	11267280	11267590	AluSg	2297	-	Alu	SINE	2	0.0625	HCC-TE	6.25
chr1	11267579	11267581	1	20	50	+	chr1	11267280	11267590	AluSg	2297	-	Alu	SINE	2	0.05	HCC-TE	5
chr1	11267579	11267581	1	20	50	+	chr1	11267280	11267590	AluSg	2297	-	Alu	SINE	2	0.05	HCC-TE	5
chr1	11267579	11267581	1	20	50	+	chr1	11267280	11267590	AluSg	2297	-	Alu	SINE	2	0.05	HCC-TE	5
chr1	11267585	11267587	2	22	91	+	chr1	11267280	11267590	AluSg	2297	-	Alu	SINE	2	0.09090909090909091	HCC-TE	9.090909090909092
chr1	11267585	11267587	2	22	91	+	chr1	11267280	11267590	AluSg	2297	-	Alu	SINE	2	0.09090909090909091	HCC-TE	9.090909090909092
chr1	11267585	11267587	2	22	91	+	chr1	11267280	11267590	AluSg	2297	-	Alu	SINE	2	0.09090909090909091	HCC-TE	9.090909090909092
chr1	11267644	11267646	0	20	0	+	chr1	11267590	11267965	LTR26	2446	-	ERV1	LTR	2	0	HCC-TE	0
chr1	11267644	11267646	0	20	0	+	chr1	11267590	11267965	LTR26	2446	-	ERV1	LTR	2	0	HCC-TE	0
chr1	11267644	11267646	0	20	0	+	chr1	11267590	11267965	LTR26	2446	-	ERV1	LTR	2	0	HCC-TE	0
chr1	11267832	11267834	0	17	0	+	chr1	11267590	11267965	LTR26	2446	-	ERV1	LTR	2	0	HCC-TE	0
chr1	11267832	11267834	0	17	0	+	chr1	11267590	11267965	LTR26	2446	-	ERV1	LTR	2	0	HCC-TE	0
chr1	11267832	11267834	0	17	0	+	chr1	11267590	11267965	LTR26	2446	-	ERV1	LTR	2	0	HCC-TE	0
chr1	11267999	11268001	0	9	0	+	chr1	11267965	11268118	AluSz	2151	-	Alu	SINE	2	0	HCC-TE	0
chr1	11267999	11268001	0	9	0	+	chr1	11267965	11268118	AluSz	2151	-	Alu	SINE	2	0	HCC-TE	0
chr1	11267999	11268001	0	9	0	+	chr1	11267965	11268118	AluSz	2151	-	Alu	SINE	2	0	HCC-TE	0
chr1	11268028	11268030	2	13	154	+	chr1	11267965	11268118	AluSz	2151	-	Alu	SINE	2	0.15384615384615385	HCC-TE	15.384615384615385
chr1	11268028	11268030	2	13	154	+	chr1	11267965	11268118	AluSz	2151	-	Alu	SINE	2	0.15384615384615385	HCC-TE	15.384615384615385
chr1	11268028	11268030	2	13	154	+	chr1	11267965	11268118	AluSz	2151	-	Alu	SINE	2	0.15384615384615385	HCC-TE	15.384615384615385
chr1	11268044	11268046	2	15	133	+	chr1	11267965	11268118	AluSz	2151	-	Alu	SINE	2	0.13333333333333333	HCC-TE	13.333333333333334
chr1	11268044	11268046	2	15	133	+	chr1	11267965	11268118	AluSz	2151	-	Alu	SINE	2	0.13333333333333333	HCC-TE	13.333333333333334
chr1	11268044	11268046	2	15	133	+	chr1	11267965	11268118	AluSz	2151	-	Alu	SINE	2	0.13333333333333333	HCC-TE	13.333333333333334
chr1	11268054	11268056	0	19	0	+	chr1	11267965	11268118	AluSz	2151	-	Alu	SINE	2	0	HCC-TE	0
chr1	11268054	11268056	0	19	0	+	chr1	11267965	11268118	AluSz	2151	-	Alu	SINE	2	0	HCC-TE	0
chr1	11268054	11268056	0	19	0	+	chr1	11267965	11268118	AluSz	2151	-	Alu	SINE	2	0	HCC-TE	0
chr1	11268076	11268078	6	21	286	+	chr1	11267965	11268118	AluSz	2151	-	Alu	SINE	2	0.2857142857142857	HCC-TE	28.57142857142857
chr1	11268076	11268078	6	21	286	+	chr1	11267965	11268118	AluSz	2151	-	Alu	SINE	2	0.2857142857142857	HCC-TE	28.57142857142857
chr1	11268076	11268078	6	21	286	+	chr1	11267965	11268118	AluSz	2151	-	Alu	SINE	2	0.2857142857142857	HCC-TE	28.57142857142857
chr1	11268100	11268102	13	28	464	+	chr1	11267965	11268118	AluSz	2151	-	Alu	SINE	2	0.4642857142857143	HCC-TE	46.42857142857143
chr1	11268100	11268102	13	28	464	+	chr1	11267965	11268118	AluSz	2151	-	Alu	SINE	2	0.4642857142857143	HCC-TE	46.42857142857143
chr1	11268100	11268102	13	28	464	+	chr1	11267965	11268118	AluSz	2151	-	Alu	SINE	2	0.4642857142857143	HCC-TE	46.42857142857143
chr1	11676486	11676488	11	14	786	+	chr1	11676439	11676527	MIR3	208	-	MIR	SINE	2	0.7857142857142857	HCC-TE	78.57142857142857
chr1	11676579	11676581	12	21	571	+	chr1	11676578	11676684	MIR3	266	+	MIR	SINE	2	0.5714285714285714	HCC-TE	57.14285714285714
chr1	11843199	11843201	2	12	167	+	chr1	11843164	11843467	AluY	2459	-	Alu	SINE	2	0.16666666666666666	HCC-TE	16.666666666666664
chr1	11843199	11843201	2	12	167	+	chr1	11843164	11843467	AluY	2459	-	Alu	SINE	2	0.16666666666666666	HCC-TE	16.666666666666664
chr1	11843252	11843254	5	12	417	+	chr1	11843164	11843467	AluY	2459	-	Alu	SINE	2	0.4166666666666667	HCC-TE	41.66666666666667
chr1	11843252	11843254	5	12	417	+	chr1	11843164	11843467	AluY	2459	-	Alu	SINE	2	0.4166666666666667	HCC-TE	41.66666666666667
chr1	11843267	11843269	5	12	417	+	chr1	11843164	11843467	AluY	2459	-	Alu	SINE	2	0.4166666666666667	HCC-TE	41.66666666666667
chr1	11843267	11843269	5	12	417	+	chr1	11843164	11843467	AluY	2459	-	Alu	SINE	2	0.4166666666666667	HCC-TE	41.66666666666667
chr1	11843291	11843293	2	12	167	+	chr1	11843164	11843467	AluY	2459	-	Alu	SINE	2	0.16666666666666666	HCC-TE	16.666666666666664
chr1	11843291	11843293	2	12	167	+	chr1	11843164	11843467	AluY	2459	-	Alu	SINE	2	0.16666666666666666	HCC-TE	16.666666666666664
chr1	11843311	11843313	6	13	462	+	chr1	11843164	11843467	AluY	2459	-	Alu	SINE	2	0.46153846153846156	HCC-TE	46.15384615384615
chr1	11843311	11843313	6	13	462	+	chr1	11843164	11843467	AluY	2459	-	Alu	SINE	2	0.46153846153846156	HCC-TE	46.15384615384615
chr1	11843413	11843415	6	8	750	+	chr1	11843164	11843467	AluY	2459	-	Alu	SINE	2	0.75	HCC-TE	75
chr1	11843413	11843415	6	8	750	+	chr1	11843164	11843467	AluY	2459	-	Alu	SINE	2	0.75	HCC-TE	75
chr1	11843418	11843420	9	11	818	+	chr1	11843164	11843467	AluY	2459	-	Alu	SINE	2	0.8181818181818182	HCC-TE	81.81818181818183
chr1	11843418	11843420	9	11	818	+	chr1	11843164	11843467	AluY	2459	-	Alu	SINE	2	0.8181818181818182	HCC-TE	81.81818181818183
chr1	11843446	11843448	10	15	667	+	chr1	11843164	11843467	AluY	2459	-	Alu	SINE	2	0.6666666666666666	HCC-TE	66.66666666666666
chr1	11843446	11843448	10	15	667	+	chr1	11843164	11843467	AluY	2459	-	Alu	SINE	2	0.6666666666666666	HCC-TE	66.66666666666666
chr1	11843458	11843460	11	14	786	+	chr1	11843164	11843467	AluY	2459	-	Alu	SINE	2	0.7857142857142857	HCC-TE	78.57142857142857
chr1	11843458	11843460	11	14	786	+	chr1	11843164	11843467	AluY	2459	-	Alu	SINE	2	0.7857142857142857	HCC-TE	78.57142857142857
chr1	11843462	11843464	11	14	786	+	chr1	11843164	11843467	AluY	2459	-	Alu	SINE	2	0.7857142857142857	HCC-TE	78.57142857142857
chr1	11843462	11843464	11	14	786	+	chr1	11843164	11843467	AluY	2459	-	Alu	SINE	2	0.7857142857142857	HCC-TE	78.57142857142857
chr1	12157777	12157779	0	1	0	-	chr1	12157726	12157801	L1M5	227	+	L1	LINE	2	0	HCC-TE	0
chr1	12157777	12157779	0	1	0	-	chr1	12157726	12157801	L1M5	227	+	L1	LINE	2	0	HCC-TE	0
chr1	12609238	12609240	9	10	900	+	chr1	12609181	12609256	L2a	188	+	L2	LINE	2	0.9	HCC-TE	90
chr1	12609238	12609240	9	10	900	+	chr1	12609181	12609256	L2a	188	+	L2	LINE	2	0.9	HCC-TE	90
chr1	13234559	13234561	0	6	0	-	chr1	13234273	13234594	AluJb	1641	+	Alu	SINE	2	0	HCC-TE	0
chr1	13234559	13234561	0	6	0	-	chr1	13234273	13234594	AluJb	1641	+	Alu	SINE	2	0	HCC-TE	0
chr1	13234514	13234516	0	3	0	+	chr1	13234273	13234594	AluJb	1641	+	Alu	SINE	2	0	HCC-TE	0
chr1	13234514	13234516	0	3	0	+	chr1	13234273	13234594	AluJb	1641	+	Alu	SINE	2	0	HCC-TE	0
chr1	13234508	13234510	0	3	0	+	chr1	13234273	13234594	AluJb	1641	+	Alu	SINE	2	0	HCC-TE	0
chr1	13234508	13234510	0	3	0	+	chr1	13234273	13234594	AluJb	1641	+	Alu	SINE	2	0	HCC-TE	0
chr1	13234310	13234312	0	13	0	-	chr1	13234273	13234594	AluJb	1641	+	Alu	SINE	2	0	HCC-TE	0
chr1	13234310	13234312	0	13	0	-	chr1	13234273	13234594	AluJb	1641	+	Alu	SINE	2	0	HCC-TE	0
chr1	13234310	13234312	0	9	0	+	chr1	13234273	13234594	AluJb	1641	+	Alu	SINE	2	0	HCC-TE	0
chr1	13234310	13234312	0	9	0	+	chr1	13234273	13234594	AluJb	1641	+	Alu	SINE	2	0	HCC-TE	0
chr1	13234508	13234510	0	7	0	+	chr1	13234273	13234594	AluJb	1641	+	Alu	SINE	2	0	HCC-TE	0
chr1	13234508	13234510	0	7	0	+	chr1	13234273	13234594	AluJb	1641	+	Alu	SINE	2	0	HCC-TE	0
chr1	13234514	13234516	0	10	0	+	chr1	13234273	13234594	AluJb	1641	+	Alu	SINE	2	0	HCC-TE	0
chr1	13234514	13234516	0	10	0	+	chr1	13234273	13234594	AluJb	1641	+	Alu	SINE	2	0	HCC-TE	0
chr1	13234559	13234561	1	10	100	+	chr1	13234273	13234594	AluJb	1641	+	Alu	SINE	2	0.1	HCC-TE	10
chr1	13234559	13234561	1	10	100	+	chr1	13234273	13234594	AluJb	1641	+	Alu	SINE	2	0.1	HCC-TE	10
chr1	16645240	16645242	0	30	0	+	chr1	16645205	16645262	MIRc	208	-	MIR	SINE	2	0	HCC-TE	0
chr1	16766608	16766610	0	16	0	+	chr1	16766603	16766753	Charlie5	365	+	hAT-Charlie	DNA	2	0	HCC-TE	0
chr1	16766634	16766636	1	15	67	+	chr1	16766603	16766753	Charlie5	365	+	hAT-Charlie	DNA	2	0.06666666666666667	HCC-TE	6.666666666666667
chr1	16766741	16766743	1	30	33	+	chr1	16766603	16766753	Charlie5	365	+	hAT-Charlie	DNA	2	0.03333333333333333	HCC-TE	3.3333333333333335
chr1	16766748	16766750	0	29	0	+	chr1	16766603	16766753	Charlie5	365	+	hAT-Charlie	DNA	2	0	HCC-TE	0
chr1	18900442	18900444	0	10	0	+	chr1	18900428	18900667	MER20	908	+	hAT-Charlie	DNA	2	0	HCC-TE	0
chr1	18900442	18900444	0	10	0	+	chr1	18900428	18900667	MER20	908	+	hAT-Charlie	DNA	2	0	HCC-TE	0
chr1	18900442	18900444	0	10	0	+	chr1	18900428	18900667	MER20	908	+	hAT-Charlie	DNA	2	0	HCC-TE	0
chr1	18900442	18900444	0	10	0	+	chr1	18900428	18900667	MER20	908	+	hAT-Charlie	DNA	2	0	HCC-TE	0
chr1	18900521	18900523	0	13	0	+	chr1	18900428	18900667	MER20	908	+	hAT-Charlie	DNA	2	0	HCC-TE	0
chr1	18900521	18900523	0	13	0	+	chr1	18900428	18900667	MER20	908	+	hAT-Charlie	DNA	2	0	HCC-TE	0
chr1	18900521	18900523	0	13	0	+	chr1	18900428	18900667	MER20	908	+	hAT-Charlie	DNA	2	0	HCC-TE	0
chr1	18900521	18900523	0	13	0	+	chr1	18900428	18900667	MER20	908	+	hAT-Charlie	DNA	2	0	HCC-TE	0
chr1	18900536	18900538	0	13	0	+	chr1	18900428	18900667	MER20	908	+	hAT-Charlie	DNA	2	0	HCC-TE	0
chr1	18900536	18900538	0	13	0	+	chr1	18900428	18900667	MER20	908	+	hAT-Charlie	DNA	2	0	HCC-TE	0
chr1	18900536	18900538	0	13	0	+	chr1	18900428	18900667	MER20	908	+	hAT-Charlie	DNA	2	0	HCC-TE	0
chr1	18900536	18900538	0	13	0	+	chr1	18900428	18900667	MER20	908	+	hAT-Charlie	DNA	2	0	HCC-TE	0
chr1	18900558	18900560	0	12	0	+	chr1	18900428	18900667	MER20	908	+	hAT-Charlie	DNA	2	0	HCC-TE	0
chr1	18900558	18900560	0	12	0	+	chr1	18900428	18900667	MER20	908	+	hAT-Charlie	DNA	2	0	HCC-TE	0
chr1	18900558	18900560	0	12	0	+	chr1	18900428	18900667	MER20	908	+	hAT-Charlie	DNA	2	0	HCC-TE	0
chr1	18900558	18900560	0	12	0	+	chr1	18900428	18900667	MER20	908	+	hAT-Charlie	DNA	2	0	HCC-TE	0
chr1	18900575	18900577	0	9	0	+	chr1	18900428	18900667	MER20	908	+	hAT-Charlie	DNA	2	0	HCC-TE	0
chr1	18900575	18900577	0	9	0	+	chr1	18900428	18900667	MER20	908	+	hAT-Charlie	DNA	2	0	HCC-TE	0
chr1	18900575	18900577	0	9	0	+	chr1	18900428	18900667	MER20	908	+	hAT-Charlie	DNA	2	0	HCC-TE	0
chr1	18900575	18900577	0	9	0	+	chr1	18900428	18900667	MER20	908	+	hAT-Charlie	DNA	2	0	HCC-TE	0
chr1	18900639	18900641	0	2	0	+	chr1	18900428	18900667	MER20	908	+	hAT-Charlie	DNA	2	0	HCC-TE	0
chr1	18900639	18900641	0	2	0	+	chr1	18900428	18900667	MER20	908	+	hAT-Charlie	DNA	2	0	HCC-TE	0
chr1	18900639	18900641	0	2	0	+	chr1	18900428	18900667	MER20	908	+	hAT-Charlie	DNA	2	0	HCC-TE	0
chr1	18900639	18900641	0	2	0	+	chr1	18900428	18900667	MER20	908	+	hAT-Charlie	DNA	2	0	HCC-TE	0
chr1	18901533	18901535	0	2	0	+	chr1	18901467	18901571	L2c	260	+	L2	LINE	2	0	HCC-TE	0
chr1	18901533	18901535	0	2	0	+	chr1	18901467	18901571	L2c	260	+	L2	LINE	2	0	HCC-TE	0
chr1	18901533	18901535	0	2	0	+	chr1	18901467	18901571	L2c	260	+	L2	LINE	2	0	HCC-TE	0
chr1	18901749	18901751	0	5	0	+	chr1	18901737	18901872	MIR	372	-	MIR	SINE	2	0	HCC-TE	0
chr1	18901749	18901751	0	5	0	+	chr1	18901737	18901872	MIR	372	-	MIR	SINE	2	0	HCC-TE	0
chr1	18901749	18901751	0	5	0	+	chr1	18901737	18901872	MIR	372	-	MIR	SINE	2	0	HCC-TE	0
chr1	18901753	18901755	0	3	0	+	chr1	18901737	18901872	MIR	372	-	MIR	SINE	2	0	HCC-TE	0
chr1	18901753	18901755	0	3	0	+	chr1	18901737	18901872	MIR	372	-	MIR	SINE	2	0	HCC-TE	0
chr1	18901753	18901755	0	3	0	+	chr1	18901737	18901872	MIR	372	-	MIR	SINE	2	0	HCC-TE	0
chr1	18901835	18901837	0	3	0	+	chr1	18901737	18901872	MIR	372	-	MIR	SINE	2	0	HCC-TE	0
chr1	18901835	18901837	0	3	0	+	chr1	18901737	18901872	MIR	372	-	MIR	SINE	2	0	HCC-TE	0
chr1	18901835	18901837	0	3	0	+	chr1	18901737	18901872	MIR	372	-	MIR	SINE	2	0	HCC-TE	0
chr1	19272951	19272953	12	13	923	-	chr1	19272907	19272971	MIR	184	-	MIR	SINE	2	0.9230769230769231	HCC-TE	92.3076923076923
chr1	19274682	19274684	18	19	947	+	chr1	19274647	19274795	FLAM_C	821	+	Alu	SINE	2	0.9473684210526315	HCC-TE	94.73684210526315
chr1	19274720	19274722	10	13	769	+	chr1	19274647	19274795	FLAM_C	821	+	Alu	SINE	2	0.7692307692307693	HCC-TE	76.92307692307693
chr1	19274724	19274726	10	12	833	+	chr1	19274647	19274795	FLAM_C	821	+	Alu	SINE	2	0.8333333333333334	HCC-TE	83.33333333333334
chr1	19274861	19274863	3	5	600	+	chr1	19274828	19274917	AluJb	452	+	Alu	SINE	2	0.6	HCC-TE	60
chr1	20590588	20590590	0	12	0	-	chr1	20590563	20590802	L2b	393	+	L2	LINE	2	0	HCC-TE	0
chr1	20590613	20590615	1	10	100	-	chr1	20590563	20590802	L2b	393	+	L2	LINE	2	0.1	HCC-TE	10
chr1	20590726	20590728	1	22	45	+	chr1	20590563	20590802	L2b	393	+	L2	LINE	2	0.045454545454545456	HCC-TE	4.545454545454546
chr1	20590736	20590738	0	23	0	+	chr1	20590563	20590802	L2b	393	+	L2	LINE	2	0	HCC-TE	0
chr1	21113082	21113084	4	12	333	+	chr1	21113012	21113166	FRAM	923	+	Alu	SINE	2	0.3333333333333333	HCC-TE	33.33333333333333
chr1	21113119	21113121	4	8	500	+	chr1	21113012	21113166	FRAM	923	+	Alu	SINE	2	0.5	HCC-TE	50
chr1	21336853	21336855	6	25	240	+	chr1	21336837	21337057	AluSq2	1955	+	Alu	SINE	2	0.24	HCC-TE	24
chr1	21336861	21336863	4	21	190	+	chr1	21336837	21337057	AluSq2	1955	+	Alu	SINE	2	0.19047619047619047	HCC-TE	19.047619047619047
chr1	21336902	21336904	3	17	176	+	chr1	21336837	21337057	AluSq2	1955	+	Alu	SINE	2	0.17647058823529413	HCC-TE	17.647058823529413
chr1	21336950	21336952	2	21	95	+	chr1	21336837	21337057	AluSq2	1955	+	Alu	SINE	2	0.09523809523809523	HCC-TE	9.523809523809524
chr1	21336984	21336986	5	21	238	+	chr1	21336837	21337057	AluSq2	1955	+	Alu	SINE	2	0.23809523809523808	HCC-TE	23.809523809523807
chr1	23478982	23478984	0	1	0	-	chr1	23478932	23479095	MLT1O	373	+	ERVL-MaLR	LTR	2	0	HCC-TE	0
chr1	23479027	23479029	0	4	0	+	chr1	23478932	23479095	MLT1O	373	+	ERVL-MaLR	LTR	2	0	HCC-TE	0
chr1	26072500	26072502	0	18	0	+	chr1	26072391	26072609	L2	244	-	L2	LINE	2	0	HCC-TE	0
chr1	26072548	26072550	0	24	0	+	chr1	26072391	26072609	L2	244	-	L2	LINE	2	0	HCC-TE	0
chr1	26072558	26072560	0	21	0	+	chr1	26072391	26072609	L2	244	-	L2	LINE	2	0	HCC-TE	0
chr1	26072563	26072565	0	20	0	+	chr1	26072391	26072609	L2	244	-	L2	LINE	2	0	HCC-TE	0
chr1	26072691	26072693	0	3	0	+	chr1	26072642	26072827	MIRb	721	-	MIR	SINE	2	0	HCC-TE	0
chr1	26072770	26072772	2	6	333	+	chr1	26072642	26072827	MIRb	721	-	MIR	SINE	2	0.3333333333333333	HCC-TE	33.33333333333333
chr1	26072790	26072792	4	7	571	+	chr1	26072642	26072827	MIRb	721	-	MIR	SINE	2	0.5714285714285714	HCC-TE	57.14285714285714
chr1	26904259	26904261	0	6	0	+	chr1	26904160	26904421	AluSz	1441	-	Alu	SINE	2	0	HCC-TE	0
chr1	26904259	26904261	0	6	0	+	chr1	26904160	26904421	AluSz	1441	-	Alu	SINE	2	0	HCC-TE	0
chr1	26904357	26904359	1	9	111	+	chr1	26904160	26904421	AluSz	1441	-	Alu	SINE	2	0.1111111111111111	HCC-TE	11.11111111111111
chr1	26904357	26904359	1	9	111	+	chr1	26904160	26904421	AluSz	1441	-	Alu	SINE	2	0.1111111111111111	HCC-TE	11.11111111111111
chr1	26915654	26915656	0	11	0	+	chr1	26915541	26915757	MIRb	384	+	MIR	SINE	2	0	HCC-TE	0
chr1	26915654	26915656	0	11	0	+	chr1	26915541	26915757	MIRb	384	+	MIR	SINE	2	0	HCC-TE	0
chr1	26915750	26915752	3	10	300	+	chr1	26915541	26915757	MIRb	384	+	MIR	SINE	2	0.3	HCC-TE	30
chr1	26915750	26915752	3	10	300	+	chr1	26915541	26915757	MIRb	384	+	MIR	SINE	2	0.3	HCC-TE	30
chr1	27951536	27951538	4	9	444	+	chr1	27951505	27951563	MIR	419	+	MIR	SINE	2	0.4444444444444444	HCC-TE	44.44444444444444
chr1	27951625	27951627	8	10	800	+	chr1	27951563	27951846	AluJr4	1804	+	Alu	SINE	2	0.8	HCC-TE	80
chr1	27951802	27951804	7	13	538	+	chr1	27951563	27951846	AluJr4	1804	+	Alu	SINE	2	0.5384615384615384	HCC-TE	53.84615384615385
chr1	27952478	27952480	0	5	0	+	chr1	27952460	27952554	L2a	265	-	L2	LINE	2	0	HCC-TE	0
chr1	31417304	31417306	0	11	0	-	chr1	31417159	31417403	L2	312	+	L2	LINE	2	0	HCC-TE	0
chr1	31417304	31417306	0	11	0	-	chr1	31417159	31417403	L2	312	+	L2	LINE	2	0	HCC-TE	0
chr1	31417304	31417306	0	11	0	-	chr1	31417159	31417403	L2	312	+	L2	LINE	2	0	HCC-TE	0
chr1	31417304	31417306	0	11	0	-	chr1	31417159	31417403	L2	312	+	L2	LINE	2	0	HCC-TE	0
chr1	31417304	31417306	0	11	0	-	chr1	31417159	31417403	L2	312	+	L2	LINE	2	0	HCC-TE	0
chr1	31417381	31417383	0	10	0	-	chr1	31417159	31417403	L2	312	+	L2	LINE	2	0	HCC-TE	0
chr1	31417381	31417383	0	10	0	-	chr1	31417159	31417403	L2	312	+	L2	LINE	2	0	HCC-TE	0
chr1	31417381	31417383	0	10	0	-	chr1	31417159	31417403	L2	312	+	L2	LINE	2	0	HCC-TE	0
chr1	31417381	31417383	0	10	0	-	chr1	31417159	31417403	L2	312	+	L2	LINE	2	0	HCC-TE	0
chr1	31417381	31417383	0	10	0	-	chr1	31417159	31417403	L2	312	+	L2	LINE	2	0	HCC-TE	0
chr1	37517515	37517517	4	6	667	-	chr1	37517468	37517881	MER51-int	3561	-	ERV1	LTR	2	0.6666666666666666	HCC-TE	66.66666666666666
chr1	37517515	37517517	4	6	667	-	chr1	37517468	37517881	MER51-int	3561	-	ERV1	LTR	2	0.6666666666666666	HCC-TE	66.66666666666666
chr1	38985883	38985885	0	2	0	+	chr1	38985847	38985958	L2	235	-	L2	LINE	2	0	HCC-TE	0
chr1	38985883	38985885	0	2	0	+	chr1	38985847	38985958	L2	235	-	L2	LINE	2	0	HCC-TE	0
chr1	40391112	40391114	3	3	1000	+	chr1	40390970	40391188	MER20	1000	-	hAT-Charlie	DNA	2	1	HCC-TE	100
chr1	40391112	40391114	3	3	1000	+	chr1	40390970	40391188	MER20	1000	-	hAT-Charlie	DNA	2	1	HCC-TE	100
chr1	40391167	40391169	0	3	0	+	chr1	40390970	40391188	MER20	1000	-	hAT-Charlie	DNA	2	0	HCC-TE	0
chr1	40391167	40391169	0	3	0	+	chr1	40390970	40391188	MER20	1000	-	hAT-Charlie	DNA	2	0	HCC-TE	0
chr1	40539529	40539531	5	10	500	+	chr1	40539529	40539804	L1MB8	3370	-	L1	LINE	2	0.5	HCC-TE	50
chr1	40539532	40539534	2	9	222	+	chr1	40539529	40539804	L1MB8	3370	-	L1	LINE	2	0.2222222222222222	HCC-TE	22.22222222222222
chr1	40539577	40539579	9	10	900	+	chr1	40539529	40539804	L1MB8	3370	-	L1	LINE	2	0.9	HCC-TE	90
chr1	40539590	40539592	8	9	889	+	chr1	40539529	40539804	L1MB8	3370	-	L1	LINE	2	0.8888888888888888	HCC-TE	88.88888888888889
chr1	40539629	40539631	5	6	833	+	chr1	40539529	40539804	L1MB8	3370	-	L1	LINE	2	0.8333333333333334	HCC-TE	83.33333333333334
chr1	40539681	40539683	5	5	1000	+	chr1	40539529	40539804	L1MB8	3370	-	L1	LINE	2	1	HCC-TE	100
chr1	40729697	40729699	12	15	800	+	chr1	40729679	40729975	AluSx1	2355	-	Alu	SINE	2	0.8	HCC-TE	80
chr1	40729713	40729715	16	18	889	+	chr1	40729679	40729975	AluSx1	2355	-	Alu	SINE	2	0.8888888888888888	HCC-TE	88.88888888888889
chr1	40729737	40729739	18	20	900	+	chr1	40729679	40729975	AluSx1	2355	-	Alu	SINE	2	0.9	HCC-TE	90
chr1	40729760	40729762	13	18	722	+	chr1	40729679	40729975	AluSx1	2355	-	Alu	SINE	2	0.7222222222222222	HCC-TE	72.22222222222221
chr1	40729819	40729821	15	21	714	+	chr1	40729679	40729975	AluSx1	2355	-	Alu	SINE	2	0.7142857142857143	HCC-TE	71.42857142857143
chr1	40729921	40729923	13	27	481	+	chr1	40729679	40729975	AluSx1	2355	-	Alu	SINE	2	0.48148148148148145	HCC-TE	48.148148148148145
chr1	40729926	40729928	13	26	500	+	chr1	40729679	40729975	AluSx1	2355	-	Alu	SINE	2	0.5	HCC-TE	50
chr1	40729964	40729966	17	23	739	+	chr1	40729679	40729975	AluSx1	2355	-	Alu	SINE	2	0.7391304347826086	HCC-TE	73.91304347826086
chr1	40729966	40729968	17	22	773	+	chr1	40729679	40729975	AluSx1	2355	-	Alu	SINE	2	0.7727272727272727	HCC-TE	77.27272727272727
chr1	40730028	40730030	10	11	909	+	chr1	40729975	40730033	Tigger1	10461	-	TcMar-Tigger	DNA	2	0.9090909090909091	HCC-TE	90.9090909090909
chr1	40740360	40740362	3	3	1000	+	chr1	40740268	40740441	L2a	523	-	L2	LINE	2	1	HCC-TE	100
chr1	40743784	40743786	8	9	889	+	chr1	40743749	40743916	MER5A1	740	-	hAT-Charlie	DNA	2	0.8888888888888888	HCC-TE	88.88888888888889
chr1	40743835	40743837	6	7	857	+	chr1	40743749	40743916	MER5A1	740	-	hAT-Charlie	DNA	2	0.8571428571428571	HCC-TE	85.71428571428571
chr1	40759096	40759098	7	13	538	+	chr1	40759095	40759249	FRAM	793	+	Alu	SINE	2	0.5384615384615384	HCC-TE	53.84615384615385
chr1	40759096	40759098	7	13	538	+	chr1	40759095	40759249	FRAM	793	+	Alu	SINE	2	0.5384615384615384	HCC-TE	53.84615384615385
chr1	42152575	42152577	5	5	1000	+	chr1	42152559	42152729	MIRb	566	-	MIR	SINE	2	1	HCC-TE	100
chr1	42152641	42152643	4	5	800	+	chr1	42152559	42152729	MIRb	566	-	MIR	SINE	2	0.8	HCC-TE	80
chr1	42152685	42152687	2	4	500	+	chr1	42152559	42152729	MIRb	566	-	MIR	SINE	2	0.5	HCC-TE	50
chr1	42818013	42818015	0	1	0	-	chr1	42817851	42818055	MIR	641	-	MIR	SINE	2	0	HCC-TE	0
chr1	42818013	42818015	0	1	0	-	chr1	42817851	42818055	MIR	641	-	MIR	SINE	2	0	HCC-TE	0
chr1	42818013	42818015	0	1	0	-	chr1	42817851	42818055	MIR	641	-	MIR	SINE	2	0	HCC-TE	0
chr1	42818190	42818192	2	9	222	+	chr1	42818105	42818275	L1M5	425	+	L1	LINE	2	0.2222222222222222	HCC-TE	22.22222222222222
chr1	42818190	42818192	2	9	222	+	chr1	42818105	42818275	L1M5	425	+	L1	LINE	2	0.2222222222222222	HCC-TE	22.22222222222222
chr1	42818190	42818192	2	9	222	+	chr1	42818105	42818275	L1M5	425	+	L1	LINE	2	0.2222222222222222	HCC-TE	22.22222222222222
chr1	42818212	42818214	2	9	222	+	chr1	42818105	42818275	L1M5	425	+	L1	LINE	2	0.2222222222222222	HCC-TE	22.22222222222222
chr1	42818212	42818214	2	9	222	+	chr1	42818105	42818275	L1M5	425	+	L1	LINE	2	0.2222222222222222	HCC-TE	22.22222222222222
chr1	42818212	42818214	2	9	222	+	chr1	42818105	42818275	L1M5	425	+	L1	LINE	2	0.2222222222222222	HCC-TE	22.22222222222222
chr1	42822905	42822907	1	1	1000	+	chr1	42822491	42822969	L1MA5A	2958	-	L1	LINE	2	1	HCC-TE	100
chr1	42822905	42822907	1	1	1000	+	chr1	42822491	42822969	L1MA5A	2958	-	L1	LINE	2	1	HCC-TE	100
chr1	42822905	42822907	1	1	1000	+	chr1	42822491	42822969	L1MA5A	2958	-	L1	LINE	2	1	HCC-TE	100
chr1	42823109	42823111	4	8	500	+	chr1	42822969	42824001	Charlie1a	4939	-	hAT-Charlie	DNA	2	0.5	HCC-TE	50
chr1	42823109	42823111	4	8	500	+	chr1	42822969	42824001	Charlie1a	4939	-	hAT-Charlie	DNA	2	0.5	HCC-TE	50
chr1	42823109	42823111	4	8	500	+	chr1	42822969	42824001	Charlie1a	4939	-	hAT-Charlie	DNA	2	0.5	HCC-TE	50
chr1	42823646	42823648	2	3	667	+	chr1	42822969	42824001	Charlie1a	4939	-	hAT-Charlie	DNA	2	0.6666666666666666	HCC-TE	66.66666666666666
chr1	42823646	42823648	2	3	667	+	chr1	42822969	42824001	Charlie1a	4939	-	hAT-Charlie	DNA	2	0.6666666666666666	HCC-TE	66.66666666666666
chr1	42823646	42823648	2	3	667	+	chr1	42822969	42824001	Charlie1a	4939	-	hAT-Charlie	DNA	2	0.6666666666666666	HCC-TE	66.66666666666666
chr1	42823689	42823691	1	1	1000	-	chr1	42822969	42824001	Charlie1a	4939	-	hAT-Charlie	DNA	2	1	HCC-TE	100
chr1	42823689	42823691	1	1	1000	-	chr1	42822969	42824001	Charlie1a	4939	-	hAT-Charlie	DNA	2	1	HCC-TE	100
chr1	42823689	42823691	1	1	1000	-	chr1	42822969	42824001	Charlie1a	4939	-	hAT-Charlie	DNA	2	1	HCC-TE	100
chr1	42823718	42823720	1	1	1000	-	chr1	42822969	42824001	Charlie1a	4939	-	hAT-Charlie	DNA	2	1	HCC-TE	100
chr1	42823718	42823720	1	1	1000	-	chr1	42822969	42824001	Charlie1a	4939	-	hAT-Charlie	DNA	2	1	HCC-TE	100
chr1	42823718	42823720	1	1	1000	-	chr1	42822969	42824001	Charlie1a	4939	-	hAT-Charlie	DNA	2	1	HCC-TE	100
chr1	42823894	42823896	7	9	778	+	chr1	42822969	42824001	Charlie1a	4939	-	hAT-Charlie	DNA	2	0.7777777777777778	HCC-TE	77.77777777777779
chr1	42823894	42823896	7	9	778	+	chr1	42822969	42824001	Charlie1a	4939	-	hAT-Charlie	DNA	2	0.7777777777777778	HCC-TE	77.77777777777779
chr1	42823894	42823896	7	9	778	+	chr1	42822969	42824001	Charlie1a	4939	-	hAT-Charlie	DNA	2	0.7777777777777778	HCC-TE	77.77777777777779
chr1	42823912	42823914	8	9	889	+	chr1	42822969	42824001	Charlie1a	4939	-	hAT-Charlie	DNA	2	0.8888888888888888	HCC-TE	88.88888888888889
chr1	42823912	42823914	8	9	889	+	chr1	42822969	42824001	Charlie1a	4939	-	hAT-Charlie	DNA	2	0.8888888888888888	HCC-TE	88.88888888888889
chr1	42823912	42823914	8	9	889	+	chr1	42822969	42824001	Charlie1a	4939	-	hAT-Charlie	DNA	2	0.8888888888888888	HCC-TE	88.88888888888889
chr1	43282389	43282391	0	22	0	+	chr1	43282377	43282628	L2c	231	-	L2	LINE	2	0	HCC-TE	0
chr1	43282470	43282472	1	22	45	+	chr1	43282377	43282628	L2c	231	-	L2	LINE	2	0.045454545454545456	HCC-TE	4.545454545454546
chr1	43282512	43282514	0	19	0	+	chr1	43282377	43282628	L2c	231	-	L2	LINE	2	0	HCC-TE	0
chr1	44401955	44401957	0	3	0	+	chr1	44401866	44402134	Tigger15a	1287	-	TcMar-Tigger	DNA	2	0	HCC-TE	0
chr1	44401955	44401957	0	3	0	+	chr1	44401866	44402134	Tigger15a	1287	-	TcMar-Tigger	DNA	2	0	HCC-TE	0
chr1	44401955	44401957	0	3	0	+	chr1	44401866	44402134	Tigger15a	1287	-	TcMar-Tigger	DNA	2	0	HCC-TE	0
chr1	44681932	44681934	0	12	0	+	chr1	44681920	44682123	L2c	376	+	L2	LINE	2	0	HCC-TE	0
chr1	44681932	44681934	0	12	0	+	chr1	44681920	44682123	L2c	376	+	L2	LINE	2	0	HCC-TE	0
chr1	44681932	44681934	0	12	0	+	chr1	44681920	44682123	L2c	376	+	L2	LINE	2	0	HCC-TE	0
chr1	44681965	44681967	0	9	0	+	chr1	44681920	44682123	L2c	376	+	L2	LINE	2	0	HCC-TE	0
chr1	44681965	44681967	0	9	0	+	chr1	44681920	44682123	L2c	376	+	L2	LINE	2	0	HCC-TE	0
chr1	44681965	44681967	0	9	0	+	chr1	44681920	44682123	L2c	376	+	L2	LINE	2	0	HCC-TE	0
chr1	44682031	44682033	0	11	0	+	chr1	44681920	44682123	L2c	376	+	L2	LINE	2	0	HCC-TE	0
chr1	44682031	44682033	0	11	0	+	chr1	44681920	44682123	L2c	376	+	L2	LINE	2	0	HCC-TE	0
chr1	44682031	44682033	0	11	0	+	chr1	44681920	44682123	L2c	376	+	L2	LINE	2	0	HCC-TE	0
chr1	44682055	44682057	0	11	0	+	chr1	44681920	44682123	L2c	376	+	L2	LINE	2	0	HCC-TE	0
chr1	44682055	44682057	0	11	0	+	chr1	44681920	44682123	L2c	376	+	L2	LINE	2	0	HCC-TE	0
chr1	44682055	44682057	0	11	0	+	chr1	44681920	44682123	L2c	376	+	L2	LINE	2	0	HCC-TE	0
chr1	44682081	44682083	0	9	0	+	chr1	44681920	44682123	L2c	376	+	L2	LINE	2	0	HCC-TE	0
chr1	44682081	44682083	0	9	0	+	chr1	44681920	44682123	L2c	376	+	L2	LINE	2	0	HCC-TE	0
chr1	44682081	44682083	0	9	0	+	chr1	44681920	44682123	L2c	376	+	L2	LINE	2	0	HCC-TE	0
chr1	45501676	45501678	0	13	0	+	chr1	45501583	45501680	LTR45C	635	-	ERV1	LTR	2	0	HCC-TE	0
chr1	45501676	45501678	0	13	0	+	chr1	45501583	45501680	LTR45C	635	-	ERV1	LTR	2	0	HCC-TE	0
chr1	45502312	45502314	1	7	143	+	chr1	45502260	45502541	AluJr	1587	-	Alu	SINE	2	0.14285714285714285	HCC-TE	14.285714285714285
chr1	45502312	45502314	1	7	143	+	chr1	45502260	45502541	AluJr	1587	-	Alu	SINE	2	0.14285714285714285	HCC-TE	14.285714285714285
chr1	45502316	45502318	0	9	0	+	chr1	45502260	45502541	AluJr	1587	-	Alu	SINE	2	0	HCC-TE	0
chr1	45502316	45502318	0	9	0	+	chr1	45502260	45502541	AluJr	1587	-	Alu	SINE	2	0	HCC-TE	0
chr1	45502488	45502490	6	15	400	+	chr1	45502260	45502541	AluJr	1587	-	Alu	SINE	2	0.4	HCC-TE	40
chr1	45502488	45502490	6	15	400	+	chr1	45502260	45502541	AluJr	1587	-	Alu	SINE	2	0.4	HCC-TE	40
chr1	45502530	45502532	4	9	444	+	chr1	45502260	45502541	AluJr	1587	-	Alu	SINE	2	0.4444444444444444	HCC-TE	44.44444444444444
chr1	45502530	45502532	4	9	444	+	chr1	45502260	45502541	AluJr	1587	-	Alu	SINE	2	0.4444444444444444	HCC-TE	44.44444444444444
chr1	45543144	45543146	0	3	0	-	chr1	45543130	45543247	AluJr	918	-	Alu	SINE	2	0	HCC-TE	0
chr1	45543144	45543146	0	3	0	-	chr1	45543130	45543247	AluJr	918	-	Alu	SINE	2	0	HCC-TE	0
chr1	45543156	45543158	1	5	200	-	chr1	45543130	45543247	AluJr	918	-	Alu	SINE	2	0.2	HCC-TE	20
chr1	45543156	45543158	1	5	200	-	chr1	45543130	45543247	AluJr	918	-	Alu	SINE	2	0.2	HCC-TE	20
chr1	45543227	45543229	12	16	750	+	chr1	45543130	45543247	AluJr	918	-	Alu	SINE	2	0.75	HCC-TE	75
chr1	45543227	45543229	12	16	750	+	chr1	45543130	45543247	AluJr	918	-	Alu	SINE	2	0.75	HCC-TE	75
chr1	45543239	45543241	8	17	471	+	chr1	45543130	45543247	AluJr	918	-	Alu	SINE	2	0.47058823529411764	HCC-TE	47.05882352941176
chr1	45543239	45543241	8	17	471	+	chr1	45543130	45543247	AluJr	918	-	Alu	SINE	2	0.47058823529411764	HCC-TE	47.05882352941176
chr1	45554262	45554264	14	17	824	+	chr1	45554144	45554448	AluJb	1825	+	Alu	SINE	2	0.8235294117647058	HCC-TE	82.35294117647058
chr1	45554262	45554264	14	17	824	+	chr1	45554144	45554448	AluJb	1825	+	Alu	SINE	2	0.8235294117647058	HCC-TE	82.35294117647058
chr1	45554290	45554292	10	16	625	+	chr1	45554144	45554448	AluJb	1825	+	Alu	SINE	2	0.625	HCC-TE	62.5
chr1	45554290	45554292	10	16	625	+	chr1	45554144	45554448	AluJb	1825	+	Alu	SINE	2	0.625	HCC-TE	62.5
chr1	45554405	45554407	1	15	67	+	chr1	45554144	45554448	AluJb	1825	+	Alu	SINE	2	0.06666666666666667	HCC-TE	6.666666666666667
chr1	45554405	45554407	1	15	67	+	chr1	45554144	45554448	AluJb	1825	+	Alu	SINE	2	0.06666666666666667	HCC-TE	6.666666666666667
chr1	45554413	45554415	6	15	400	+	chr1	45554144	45554448	AluJb	1825	+	Alu	SINE	2	0.4	HCC-TE	40
chr1	45554413	45554415	6	15	400	+	chr1	45554144	45554448	AluJb	1825	+	Alu	SINE	2	0.4	HCC-TE	40
chr1	45554486	45554488	3	12	250	+	chr1	45554448	45554588	AluJr	1695	+	Alu	SINE	2	0.25	HCC-TE	25
chr1	45554486	45554488	3	12	250	+	chr1	45554448	45554588	AluJr	1695	+	Alu	SINE	2	0.25	HCC-TE	25
chr1	45554510	45554512	8	12	667	+	chr1	45554448	45554588	AluJr	1695	+	Alu	SINE	2	0.6666666666666666	HCC-TE	66.66666666666666
chr1	45554510	45554512	8	12	667	+	chr1	45554448	45554588	AluJr	1695	+	Alu	SINE	2	0.6666666666666666	HCC-TE	66.66666666666666
chr1	46938907	46938909	1	19	53	+	chr1	46938850	46939097	L2c	267	+	L2	LINE	2	0.05263157894736842	HCC-TE	5.263157894736842
chr1	46938928	46938930	18	22	818	+	chr1	46938850	46939097	L2c	267	+	L2	LINE	2	0.8181818181818182	HCC-TE	81.81818181818183
chr1	46938951	46938953	7	25	280	+	chr1	46938850	46939097	L2c	267	+	L2	LINE	2	0.28	HCC-TE	28.000000000000004
chr1	46940307	46940309	0	5	0	+	chr1	46940179	46940400	MER30	1568	-	hAT-Charlie	DNA	2	0	HCC-TE	0
chr1	46940324	46940326	0	6	0	+	chr1	46940179	46940400	MER30	1568	-	hAT-Charlie	DNA	2	0	HCC-TE	0
chr1	46940381	46940383	0	5	0	+	chr1	46940179	46940400	MER30	1568	-	hAT-Charlie	DNA	2	0	HCC-TE	0
chr1	46941722	46941724	0	1	0	-	chr1	46941665	46941771	L2b	405	-	L2	LINE	2	0	HCC-TE	0
chr1	46941727	46941729	0	1	0	-	chr1	46941665	46941771	L2b	405	-	L2	LINE	2	0	HCC-TE	0
chr1	46942513	46942515	0	1	0	+	chr1	46942477	46943331	L1PA16	4874	-	L1	LINE	2	0	HCC-TE	0
chr1	46942730	46942732	0	7	0	+	chr1	46942477	46943331	L1PA16	4874	-	L1	LINE	2	0	HCC-TE	0
chr1	46942924	46942926	3	7	429	+	chr1	46942477	46943331	L1PA16	4874	-	L1	LINE	2	0.42857142857142855	HCC-TE	42.857142857142854
chr1	46943078	46943080	3	5	600	-	chr1	46942477	46943331	L1PA16	4874	-	L1	LINE	2	0.6	HCC-TE	60
chr1	46943313	46943315	1	9	111	+	chr1	46942477	46943331	L1PA16	4874	-	L1	LINE	2	0.1111111111111111	HCC-TE	11.11111111111111
chr1	46943746	46943748	0	4	0	-	chr1	46943318	46945329	L1PA7	9050	+	L1	LINE	2	0	HCC-TE	0
chr1	46944290	46944292	0	15	0	+	chr1	46943318	46945329	L1PA7	9050	+	L1	LINE	2	0	HCC-TE	0
chr1	46944419	46944421	6	9	667	+	chr1	46943318	46945329	L1PA7	9050	+	L1	LINE	2	0.6666666666666666	HCC-TE	66.66666666666666
chr1	46944449	46944451	0	6	0	-	chr1	46943318	46945329	L1PA7	9050	+	L1	LINE	2	0	HCC-TE	0
chr1	46944616	46944618	13	16	813	+	chr1	46943318	46945329	L1PA7	9050	+	L1	LINE	2	0.8125	HCC-TE	81.25
chr1	46944775	46944777	0	7	0	+	chr1	46943318	46945329	L1PA7	9050	+	L1	LINE	2	0	HCC-TE	0
chr1	46944965	46944967	1	4	250	+	chr1	46943318	46945329	L1PA7	9050	+	L1	LINE	2	0.25	HCC-TE	25
chr1	46945227	46945229	1	7	143	+	chr1	46943318	46945329	L1PA7	9050	+	L1	LINE	2	0.14285714285714285	HCC-TE	14.285714285714285
chr1	46945305	46945307	0	3	0	+	chr1	46943318	46945329	L1PA7	9050	+	L1	LINE	2	0	HCC-TE	0
chr1	46962548	46962550	0	4	0	+	chr1	46962498	46962591	L1P2	426	+	L1	LINE	2	0	HCC-TE	0
chr1	46962566	46962568	1	12	83	+	chr1	46962498	46962591	L1P2	426	+	L1	LINE	2	0.08333333333333333	HCC-TE	8.333333333333332
chr1	46968994	46968996	5	11	455	+	chr1	46968983	46969397	MSTB	2048	+	ERVL-MaLR	LTR	2	0.45454545454545453	HCC-TE	45.45454545454545
chr1	46969189	46969191	10	10	1000	+	chr1	46968983	46969397	MSTB	2048	+	ERVL-MaLR	LTR	2	1	HCC-TE	100
chr1	46969214	46969216	3	8	375	+	chr1	46968983	46969397	MSTB	2048	+	ERVL-MaLR	LTR	2	0.375	HCC-TE	37.5
chr1	46969235	46969237	1	10	100	+	chr1	46968983	46969397	MSTB	2048	+	ERVL-MaLR	LTR	2	0.1	HCC-TE	10
chr1	46969244	46969246	0	11	0	+	chr1	46968983	46969397	MSTB	2048	+	ERVL-MaLR	LTR	2	0	HCC-TE	0
chr1	47128342	47128344	8	10	800	-	chr1	47128257	47128356	L1M5	243	-	L1	LINE	2	0.8	HCC-TE	80
chr1	47128342	47128344	8	10	800	-	chr1	47128257	47128356	L1M5	243	-	L1	LINE	2	0.8	HCC-TE	80
chr1	47128679	47128681	4	4	1000	+	chr1	47128577	47128812	MIR	613	+	MIR	SINE	2	1	HCC-TE	100
chr1	47128679	47128681	4	4	1000	+	chr1	47128577	47128812	MIR	613	+	MIR	SINE	2	1	HCC-TE	100
chr1	47137189	47137191	1	1	1000	+	chr1	47137139	47137245	L2b	392	+	L2	LINE	2	1	HCC-TE	100
chr1	47137189	47137191	1	1	1000	+	chr1	47137139	47137245	L2b	392	+	L2	LINE	2	1	HCC-TE	100
chr1	47137194	47137196	0	1	0	+	chr1	47137139	47137245	L2b	392	+	L2	LINE	2	0	HCC-TE	0
chr1	47137194	47137196	0	1	0	+	chr1	47137139	47137245	L2b	392	+	L2	LINE	2	0	HCC-TE	0
chr1	47138582	47138584	5	14	357	+	chr1	47138519	47138740	MER30	1528	+	hAT-Charlie	DNA	2	0.35714285714285715	HCC-TE	35.714285714285715
chr1	47138582	47138584	5	14	357	+	chr1	47138519	47138740	MER30	1528	+	hAT-Charlie	DNA	2	0.35714285714285715	HCC-TE	35.714285714285715
chr1	47138593	47138595	7	12	583	+	chr1	47138519	47138740	MER30	1528	+	hAT-Charlie	DNA	2	0.5833333333333334	HCC-TE	58.333333333333336
chr1	47138593	47138595	7	12	583	+	chr1	47138519	47138740	MER30	1528	+	hAT-Charlie	DNA	2	0.5833333333333334	HCC-TE	58.333333333333336
chr1	47138663	47138665	3	9	333	+	chr1	47138519	47138740	MER30	1528	+	hAT-Charlie	DNA	2	0.3333333333333333	HCC-TE	33.33333333333333
chr1	47138663	47138665	3	9	333	+	chr1	47138519	47138740	MER30	1528	+	hAT-Charlie	DNA	2	0.3333333333333333	HCC-TE	33.33333333333333
chr1	47138678	47138680	3	8	375	+	chr1	47138519	47138740	MER30	1528	+	hAT-Charlie	DNA	2	0.375	HCC-TE	37.5
chr1	47138678	47138680	3	8	375	+	chr1	47138519	47138740	MER30	1528	+	hAT-Charlie	DNA	2	0.375	HCC-TE	37.5
chr1	48223130	48223132	0	11	0	+	chr1	48222999	48223183	MIR3	283	-	MIR	SINE	2	0	HCC-TE	0
chr1	51620570	51620572	11	29	379	+	chr1	51620324	51620805	L2b	677	-	L2	LINE	2	0.3793103448275862	HCC-TE	37.93103448275862
chr1	52028918	52028920	2	8	250	+	chr1	52028845	52029139	AluSz6	2076	+	Alu	SINE	2	0.25	HCC-TE	25
chr1	52028987	52028989	2	8	250	+	chr1	52028845	52029139	AluSz6	2076	+	Alu	SINE	2	0.25	HCC-TE	25
chr1	52028997	52028999	1	10	100	+	chr1	52028845	52029139	AluSz6	2076	+	Alu	SINE	2	0.1	HCC-TE	10
chr1	52029081	52029083	1	6	167	-	chr1	52028845	52029139	AluSz6	2076	+	Alu	SINE	2	0.16666666666666666	HCC-TE	16.666666666666664
chr1	52029105	52029107	3	6	500	-	chr1	52028845	52029139	AluSz6	2076	+	Alu	SINE	2	0.5	HCC-TE	50
chr1	52702917	52702919	0	5	0	+	chr1	52702917	52702992	MIRb	284	-	MIR	SINE	2	0	HCC-TE	0
chr1	52703564	52703566	0	12	0	+	chr1	52703540	52703612	MIR3	272	-	MIR	SINE	2	0	HCC-TE	0
chr1	52703593	52703595	0	15	0	+	chr1	52703540	52703612	MIR3	272	-	MIR	SINE	2	0	HCC-TE	0
chr1	52912772	52912774	2	2	1000	+	chr1	52912718	52912985	AluSp	2004	-	Alu	SINE	2	1	HCC-TE	100
chr1	52912772	52912774	2	2	1000	+	chr1	52912718	52912985	AluSp	2004	-	Alu	SINE	2	1	HCC-TE	100
chr1	52912789	52912791	3	9	333	+	chr1	52912718	52912985	AluSp	2004	-	Alu	SINE	2	0.3333333333333333	HCC-TE	33.33333333333333
chr1	52912789	52912791	3	9	333	+	chr1	52912718	52912985	AluSp	2004	-	Alu	SINE	2	0.3333333333333333	HCC-TE	33.33333333333333
chr1	52912810	52912812	7	11	636	+	chr1	52912718	52912985	AluSp	2004	-	Alu	SINE	2	0.6363636363636364	HCC-TE	63.63636363636363
chr1	52912810	52912812	7	11	636	+	chr1	52912718	52912985	AluSp	2004	-	Alu	SINE	2	0.6363636363636364	HCC-TE	63.63636363636363
chr1	52912842	52912844	15	21	714	+	chr1	52912718	52912985	AluSp	2004	-	Alu	SINE	2	0.7142857142857143	HCC-TE	71.42857142857143
chr1	52912842	52912844	15	21	714	+	chr1	52912718	52912985	AluSp	2004	-	Alu	SINE	2	0.7142857142857143	HCC-TE	71.42857142857143
chr1	52912846	52912848	15	19	789	+	chr1	52912718	52912985	AluSp	2004	-	Alu	SINE	2	0.7894736842105263	HCC-TE	78.94736842105263
chr1	52912846	52912848	15	19	789	+	chr1	52912718	52912985	AluSp	2004	-	Alu	SINE	2	0.7894736842105263	HCC-TE	78.94736842105263
chr1	52912904	52912906	10	13	769	+	chr1	52912718	52912985	AluSp	2004	-	Alu	SINE	2	0.7692307692307693	HCC-TE	76.92307692307693
chr1	52912904	52912906	10	13	769	+	chr1	52912718	52912985	AluSp	2004	-	Alu	SINE	2	0.7692307692307693	HCC-TE	76.92307692307693
chr1	52912936	52912938	7	13	538	+	chr1	52912718	52912985	AluSp	2004	-	Alu	SINE	2	0.5384615384615384	HCC-TE	53.84615384615385
chr1	52912936	52912938	7	13	538	+	chr1	52912718	52912985	AluSp	2004	-	Alu	SINE	2	0.5384615384615384	HCC-TE	53.84615384615385
chr1	52912980	52912982	8	11	727	+	chr1	52912718	52912985	AluSp	2004	-	Alu	SINE	2	0.7272727272727273	HCC-TE	72.72727272727273
chr1	52912980	52912982	8	11	727	+	chr1	52912718	52912985	AluSp	2004	-	Alu	SINE	2	0.7272727272727273	HCC-TE	72.72727272727273
chr1	52913200	52913202	4	5	800	-	chr1	52913062	52913284	HAL1M8	679	-	L1	LINE	2	0.8	HCC-TE	80
chr1	52913200	52913202	4	5	800	-	chr1	52913062	52913284	HAL1M8	679	-	L1	LINE	2	0.8	HCC-TE	80
chr1	52913383	52913385	18	18	1000	-	chr1	52913325	52913568	L2	390	+	L2	LINE	2	1	HCC-TE	100
chr1	52913383	52913385	18	18	1000	-	chr1	52913325	52913568	L2	390	+	L2	LINE	2	1	HCC-TE	100
chr1	52913481	52913483	10	13	769	+	chr1	52913325	52913568	L2	390	+	L2	LINE	2	0.7692307692307693	HCC-TE	76.92307692307693
chr1	52913481	52913483	10	13	769	+	chr1	52913325	52913568	L2	390	+	L2	LINE	2	0.7692307692307693	HCC-TE	76.92307692307693
chr1	52913504	52913506	8	9	889	+	chr1	52913325	52913568	L2	390	+	L2	LINE	2	0.8888888888888888	HCC-TE	88.88888888888889
chr1	52913504	52913506	8	9	889	+	chr1	52913325	52913568	L2	390	+	L2	LINE	2	0.8888888888888888	HCC-TE	88.88888888888889
chr1	52913549	52913551	4	5	800	-	chr1	52913325	52913568	L2	390	+	L2	LINE	2	0.8	HCC-TE	80
chr1	52913549	52913551	4	5	800	-	chr1	52913325	52913568	L2	390	+	L2	LINE	2	0.8	HCC-TE	80
chr1	52913703	52913705	7	7	1000	-	chr1	52913587	52913858	L1MC1	1220	-	L1	LINE	2	1	HCC-TE	100
chr1	52913703	52913705	7	7	1000	-	chr1	52913587	52913858	L1MC1	1220	-	L1	LINE	2	1	HCC-TE	100
chr1	52913730	52913732	6	10	600	-	chr1	52913587	52913858	L1MC1	1220	-	L1	LINE	2	0.6	HCC-TE	60
chr1	52913730	52913732	6	10	600	-	chr1	52913587	52913858	L1MC1	1220	-	L1	LINE	2	0.6	HCC-TE	60
chr1	52913744	52913746	6	10	600	-	chr1	52913587	52913858	L1MC1	1220	-	L1	LINE	2	0.6	HCC-TE	60
chr1	52913744	52913746	6	10	600	-	chr1	52913587	52913858	L1MC1	1220	-	L1	LINE	2	0.6	HCC-TE	60
chr1	52913766	52913768	5	11	455	-	chr1	52913587	52913858	L1MC1	1220	-	L1	LINE	2	0.45454545454545453	HCC-TE	45.45454545454545
chr1	52913766	52913768	5	11	455	-	chr1	52913587	52913858	L1MC1	1220	-	L1	LINE	2	0.45454545454545453	HCC-TE	45.45454545454545
chr1	52913773	52913775	2	10	200	-	chr1	52913587	52913858	L1MC1	1220	-	L1	LINE	2	0.2	HCC-TE	20
chr1	52913773	52913775	2	10	200	-	chr1	52913587	52913858	L1MC1	1220	-	L1	LINE	2	0.2	HCC-TE	20
chr1	52913799	52913801	7	8	875	-	chr1	52913587	52913858	L1MC1	1220	-	L1	LINE	2	0.875	HCC-TE	87.5
chr1	52913799	52913801	7	8	875	-	chr1	52913587	52913858	L1MC1	1220	-	L1	LINE	2	0.875	HCC-TE	87.5
chr1	52913848	52913850	9	11	818	-	chr1	52913587	52913858	L1MC1	1220	-	L1	LINE	2	0.8181818181818182	HCC-TE	81.81818181818183
chr1	52913848	52913850	9	11	818	-	chr1	52913587	52913858	L1MC1	1220	-	L1	LINE	2	0.8181818181818182	HCC-TE	81.81818181818183
chr1	52915847	52915849	5	7	714	+	chr1	52915677	52916248	MLT1E1A	1434	+	ERVL-MaLR	LTR	2	0.7142857142857143	HCC-TE	71.42857142857143
chr1	52915847	52915849	5	7	714	+	chr1	52915677	52916248	MLT1E1A	1434	+	ERVL-MaLR	LTR	2	0.7142857142857143	HCC-TE	71.42857142857143
chr1	52915899	52915901	5	7	714	+	chr1	52915677	52916248	MLT1E1A	1434	+	ERVL-MaLR	LTR	2	0.7142857142857143	HCC-TE	71.42857142857143
chr1	52915899	52915901	5	7	714	+	chr1	52915677	52916248	MLT1E1A	1434	+	ERVL-MaLR	LTR	2	0.7142857142857143	HCC-TE	71.42857142857143
chr1	52915925	52915927	6	6	1000	+	chr1	52915677	52916248	MLT1E1A	1434	+	ERVL-MaLR	LTR	2	1	HCC-TE	100
chr1	52915925	52915927	6	6	1000	+	chr1	52915677	52916248	MLT1E1A	1434	+	ERVL-MaLR	LTR	2	1	HCC-TE	100
chr1	52915956	52915958	7	11	636	+	chr1	52915677	52916248	MLT1E1A	1434	+	ERVL-MaLR	LTR	2	0.6363636363636364	HCC-TE	63.63636363636363
chr1	52915956	52915958	7	11	636	+	chr1	52915677	52916248	MLT1E1A	1434	+	ERVL-MaLR	LTR	2	0.6363636363636364	HCC-TE	63.63636363636363
chr1	52916031	52916033	8	14	571	+	chr1	52915677	52916248	MLT1E1A	1434	+	ERVL-MaLR	LTR	2	0.5714285714285714	HCC-TE	57.14285714285714
chr1	52916031	52916033	8	14	571	+	chr1	52915677	52916248	MLT1E1A	1434	+	ERVL-MaLR	LTR	2	0.5714285714285714	HCC-TE	57.14285714285714
chr1	52916054	52916056	10	17	588	+	chr1	52915677	52916248	MLT1E1A	1434	+	ERVL-MaLR	LTR	2	0.5882352941176471	HCC-TE	58.82352941176471
chr1	52916054	52916056	10	17	588	+	chr1	52915677	52916248	MLT1E1A	1434	+	ERVL-MaLR	LTR	2	0.5882352941176471	HCC-TE	58.82352941176471
chr1	52916093	52916095	12	20	600	+	chr1	52915677	52916248	MLT1E1A	1434	+	ERVL-MaLR	LTR	2	0.6	HCC-TE	60
chr1	52916093	52916095	12	20	600	+	chr1	52915677	52916248	MLT1E1A	1434	+	ERVL-MaLR	LTR	2	0.6	HCC-TE	60
chr1	52916159	52916161	10	12	833	+	chr1	52915677	52916248	MLT1E1A	1434	+	ERVL-MaLR	LTR	2	0.8333333333333334	HCC-TE	83.33333333333334
chr1	52916159	52916161	10	12	833	+	chr1	52915677	52916248	MLT1E1A	1434	+	ERVL-MaLR	LTR	2	0.8333333333333334	HCC-TE	83.33333333333334
chr1	52916948	52916950	12	17	706	+	chr1	52916941	52917242	AluSx	2311	+	Alu	SINE	2	0.7058823529411765	HCC-TE	70.58823529411765
chr1	52916948	52916950	12	17	706	+	chr1	52916941	52917242	AluSx	2311	+	Alu	SINE	2	0.7058823529411765	HCC-TE	70.58823529411765
chr1	52916960	52916962	16	21	762	+	chr1	52916941	52917242	AluSx	2311	+	Alu	SINE	2	0.7619047619047619	HCC-TE	76.19047619047619
chr1	52916960	52916962	16	21	762	+	chr1	52916941	52917242	AluSx	2311	+	Alu	SINE	2	0.7619047619047619	HCC-TE	76.19047619047619
chr1	52916988	52916990	16	26	615	+	chr1	52916941	52917242	AluSx	2311	+	Alu	SINE	2	0.6153846153846154	HCC-TE	61.53846153846154
chr1	52916988	52916990	16	26	615	+	chr1	52916941	52917242	AluSx	2311	+	Alu	SINE	2	0.6153846153846154	HCC-TE	61.53846153846154
chr1	52916993	52916995	18	29	621	+	chr1	52916941	52917242	AluSx	2311	+	Alu	SINE	2	0.6206896551724138	HCC-TE	62.06896551724138
chr1	52916993	52916995	18	29	621	+	chr1	52916941	52917242	AluSx	2311	+	Alu	SINE	2	0.6206896551724138	HCC-TE	62.06896551724138
chr1	52917050	52917052	13	18	722	+	chr1	52916941	52917242	AluSx	2311	+	Alu	SINE	2	0.7222222222222222	HCC-TE	72.22222222222221
chr1	52917050	52917052	13	18	722	+	chr1	52916941	52917242	AluSx	2311	+	Alu	SINE	2	0.7222222222222222	HCC-TE	72.22222222222221
chr1	52917082	52917084	13	14	929	+	chr1	52916941	52917242	AluSx	2311	+	Alu	SINE	2	0.9285714285714286	HCC-TE	92.85714285714286
chr1	52917082	52917084	13	14	929	+	chr1	52916941	52917242	AluSx	2311	+	Alu	SINE	2	0.9285714285714286	HCC-TE	92.85714285714286
chr1	52917135	52917137	11	15	733	+	chr1	52916941	52917242	AluSx	2311	+	Alu	SINE	2	0.7333333333333333	HCC-TE	73.33333333333333
chr1	52917135	52917137	11	15	733	+	chr1	52916941	52917242	AluSx	2311	+	Alu	SINE	2	0.7333333333333333	HCC-TE	73.33333333333333
chr1	52917169	52917171	14	21	667	+	chr1	52916941	52917242	AluSx	2311	+	Alu	SINE	2	0.6666666666666666	HCC-TE	66.66666666666666
chr1	52917169	52917171	14	21	667	+	chr1	52916941	52917242	AluSx	2311	+	Alu	SINE	2	0.6666666666666666	HCC-TE	66.66666666666666
chr1	52917177	52917179	13	23	565	+	chr1	52916941	52917242	AluSx	2311	+	Alu	SINE	2	0.5652173913043478	HCC-TE	56.52173913043478
chr1	52917177	52917179	13	23	565	+	chr1	52916941	52917242	AluSx	2311	+	Alu	SINE	2	0.5652173913043478	HCC-TE	56.52173913043478
chr1	52917190	52917192	12	20	600	+	chr1	52916941	52917242	AluSx	2311	+	Alu	SINE	2	0.6	HCC-TE	60
chr1	52917190	52917192	12	20	600	+	chr1	52916941	52917242	AluSx	2311	+	Alu	SINE	2	0.6	HCC-TE	60
chr1	52919235	52919237	8	10	800	-	chr1	52919201	52919585	Tigger3c	2412	+	TcMar-Tigger	DNA	2	0.8	HCC-TE	80
chr1	52919235	52919237	8	10	800	-	chr1	52919201	52919585	Tigger3c	2412	+	TcMar-Tigger	DNA	2	0.8	HCC-TE	80
chr1	52919235	52919237	8	10	800	-	chr1	52919201	52919585	Tigger3c	2412	+	TcMar-Tigger	DNA	2	0.8	HCC-TE	80
chr1	52919235	52919237	8	10	800	-	chr1	52919201	52919585	Tigger3c	2412	+	TcMar-Tigger	DNA	2	0.8	HCC-TE	80
chr1	52919401	52919403	6	6	1000	-	chr1	52919201	52919585	Tigger3c	2412	+	TcMar-Tigger	DNA	2	1	HCC-TE	100
chr1	52919401	52919403	6	6	1000	-	chr1	52919201	52919585	Tigger3c	2412	+	TcMar-Tigger	DNA	2	1	HCC-TE	100
chr1	52919401	52919403	6	6	1000	-	chr1	52919201	52919585	Tigger3c	2412	+	TcMar-Tigger	DNA	2	1	HCC-TE	100
chr1	52919401	52919403	6	6	1000	-	chr1	52919201	52919585	Tigger3c	2412	+	TcMar-Tigger	DNA	2	1	HCC-TE	100
chr1	52919563	52919565	5	12	417	+	chr1	52919201	52919585	Tigger3c	2412	+	TcMar-Tigger	DNA	2	0.4166666666666667	HCC-TE	41.66666666666667
chr1	52919563	52919565	5	12	417	+	chr1	52919201	52919585	Tigger3c	2412	+	TcMar-Tigger	DNA	2	0.4166666666666667	HCC-TE	41.66666666666667
chr1	52919563	52919565	5	12	417	+	chr1	52919201	52919585	Tigger3c	2412	+	TcMar-Tigger	DNA	2	0.4166666666666667	HCC-TE	41.66666666666667
chr1	52919563	52919565	5	12	417	+	chr1	52919201	52919585	Tigger3c	2412	+	TcMar-Tigger	DNA	2	0.4166666666666667	HCC-TE	41.66666666666667
chr1	52926471	52926473	4	8	500	+	chr1	52926469	52926758	AluSx	2371	+	Alu	SINE	2	0.5	HCC-TE	50
chr1	52926471	52926473	4	8	500	+	chr1	52926469	52926758	AluSx	2371	+	Alu	SINE	2	0.5	HCC-TE	50
chr1	52926471	52926473	4	8	500	+	chr1	52926469	52926758	AluSx	2371	+	Alu	SINE	2	0.5	HCC-TE	50
chr1	52926471	52926473	4	8	500	+	chr1	52926469	52926758	AluSx	2371	+	Alu	SINE	2	0.5	HCC-TE	50
chr1	52926475	52926477	8	11	727	+	chr1	52926469	52926758	AluSx	2371	+	Alu	SINE	2	0.7272727272727273	HCC-TE	72.72727272727273
chr1	52926475	52926477	8	11	727	+	chr1	52926469	52926758	AluSx	2371	+	Alu	SINE	2	0.7272727272727273	HCC-TE	72.72727272727273
chr1	52926475	52926477	8	11	727	+	chr1	52926469	52926758	AluSx	2371	+	Alu	SINE	2	0.7272727272727273	HCC-TE	72.72727272727273
chr1	52926475	52926477	8	11	727	+	chr1	52926469	52926758	AluSx	2371	+	Alu	SINE	2	0.7272727272727273	HCC-TE	72.72727272727273
chr1	52926477	52926479	8	13	615	+	chr1	52926469	52926758	AluSx	2371	+	Alu	SINE	2	0.6153846153846154	HCC-TE	61.53846153846154
chr1	52926477	52926479	8	13	615	+	chr1	52926469	52926758	AluSx	2371	+	Alu	SINE	2	0.6153846153846154	HCC-TE	61.53846153846154
chr1	52926477	52926479	8	13	615	+	chr1	52926469	52926758	AluSx	2371	+	Alu	SINE	2	0.6153846153846154	HCC-TE	61.53846153846154
chr1	52926477	52926479	8	13	615	+	chr1	52926469	52926758	AluSx	2371	+	Alu	SINE	2	0.6153846153846154	HCC-TE	61.53846153846154
chr1	52926487	52926489	6	13	462	+	chr1	52926469	52926758	AluSx	2371	+	Alu	SINE	2	0.46153846153846156	HCC-TE	46.15384615384615
chr1	52926487	52926489	6	13	462	+	chr1	52926469	52926758	AluSx	2371	+	Alu	SINE	2	0.46153846153846156	HCC-TE	46.15384615384615
chr1	52926487	52926489	6	13	462	+	chr1	52926469	52926758	AluSx	2371	+	Alu	SINE	2	0.46153846153846156	HCC-TE	46.15384615384615
chr1	52926487	52926489	6	13	462	+	chr1	52926469	52926758	AluSx	2371	+	Alu	SINE	2	0.46153846153846156	HCC-TE	46.15384615384615
chr1	52926570	52926572	9	21	429	+	chr1	52926469	52926758	AluSx	2371	+	Alu	SINE	2	0.42857142857142855	HCC-TE	42.857142857142854
chr1	52926570	52926572	9	21	429	+	chr1	52926469	52926758	AluSx	2371	+	Alu	SINE	2	0.42857142857142855	HCC-TE	42.857142857142854
chr1	52926570	52926572	9	21	429	+	chr1	52926469	52926758	AluSx	2371	+	Alu	SINE	2	0.42857142857142855	HCC-TE	42.857142857142854
chr1	52926570	52926572	9	21	429	+	chr1	52926469	52926758	AluSx	2371	+	Alu	SINE	2	0.42857142857142855	HCC-TE	42.857142857142854
chr1	52926605	52926607	15	23	652	+	chr1	52926469	52926758	AluSx	2371	+	Alu	SINE	2	0.6521739130434783	HCC-TE	65.21739130434783
chr1	52926605	52926607	15	23	652	+	chr1	52926469	52926758	AluSx	2371	+	Alu	SINE	2	0.6521739130434783	HCC-TE	65.21739130434783
chr1	52926605	52926607	15	23	652	+	chr1	52926469	52926758	AluSx	2371	+	Alu	SINE	2	0.6521739130434783	HCC-TE	65.21739130434783
chr1	52926605	52926607	15	23	652	+	chr1	52926469	52926758	AluSx	2371	+	Alu	SINE	2	0.6521739130434783	HCC-TE	65.21739130434783
chr1	52926610	52926612	21	30	700	+	chr1	52926469	52926758	AluSx	2371	+	Alu	SINE	2	0.7	HCC-TE	70
chr1	52926610	52926612	21	30	700	+	chr1	52926469	52926758	AluSx	2371	+	Alu	SINE	2	0.7	HCC-TE	70
chr1	52926610	52926612	21	30	700	+	chr1	52926469	52926758	AluSx	2371	+	Alu	SINE	2	0.7	HCC-TE	70
chr1	52926610	52926612	21	30	700	+	chr1	52926469	52926758	AluSx	2371	+	Alu	SINE	2	0.7	HCC-TE	70
chr1	52926618	52926620	22	29	759	+	chr1	52926469	52926758	AluSx	2371	+	Alu	SINE	2	0.7586206896551724	HCC-TE	75.86206896551724
chr1	52926618	52926620	22	29	759	+	chr1	52926469	52926758	AluSx	2371	+	Alu	SINE	2	0.7586206896551724	HCC-TE	75.86206896551724
chr1	52926618	52926620	22	29	759	+	chr1	52926469	52926758	AluSx	2371	+	Alu	SINE	2	0.7586206896551724	HCC-TE	75.86206896551724
chr1	52926618	52926620	22	29	759	+	chr1	52926469	52926758	AluSx	2371	+	Alu	SINE	2	0.7586206896551724	HCC-TE	75.86206896551724
chr1	52926620	52926622	23	30	767	+	chr1	52926469	52926758	AluSx	2371	+	Alu	SINE	2	0.7666666666666667	HCC-TE	76.66666666666667
chr1	52926620	52926622	23	30	767	+	chr1	52926469	52926758	AluSx	2371	+	Alu	SINE	2	0.7666666666666667	HCC-TE	76.66666666666667
chr1	52926620	52926622	23	30	767	+	chr1	52926469	52926758	AluSx	2371	+	Alu	SINE	2	0.7666666666666667	HCC-TE	76.66666666666667
chr1	52926620	52926622	23	30	767	+	chr1	52926469	52926758	AluSx	2371	+	Alu	SINE	2	0.7666666666666667	HCC-TE	76.66666666666667
chr1	52926622	52926624	25	29	862	+	chr1	52926469	52926758	AluSx	2371	+	Alu	SINE	2	0.8620689655172413	HCC-TE	86.20689655172413
chr1	52926622	52926624	25	29	862	+	chr1	52926469	52926758	AluSx	2371	+	Alu	SINE	2	0.8620689655172413	HCC-TE	86.20689655172413
chr1	52926622	52926624	25	29	862	+	chr1	52926469	52926758	AluSx	2371	+	Alu	SINE	2	0.8620689655172413	HCC-TE	86.20689655172413
chr1	52926622	52926624	25	29	862	+	chr1	52926469	52926758	AluSx	2371	+	Alu	SINE	2	0.8620689655172413	HCC-TE	86.20689655172413
chr1	52926642	52926644	18	24	750	+	chr1	52926469	52926758	AluSx	2371	+	Alu	SINE	2	0.75	HCC-TE	75
chr1	52926642	52926644	18	24	750	+	chr1	52926469	52926758	AluSx	2371	+	Alu	SINE	2	0.75	HCC-TE	75
chr1	52926642	52926644	18	24	750	+	chr1	52926469	52926758	AluSx	2371	+	Alu	SINE	2	0.75	HCC-TE	75
chr1	52926642	52926644	18	24	750	+	chr1	52926469	52926758	AluSx	2371	+	Alu	SINE	2	0.75	HCC-TE	75
chr1	52926681	52926683	20	25	800	+	chr1	52926469	52926758	AluSx	2371	+	Alu	SINE	2	0.8	HCC-TE	80
chr1	52926681	52926683	20	25	800	+	chr1	52926469	52926758	AluSx	2371	+	Alu	SINE	2	0.8	HCC-TE	80
chr1	52926681	52926683	20	25	800	+	chr1	52926469	52926758	AluSx	2371	+	Alu	SINE	2	0.8	HCC-TE	80
chr1	52926681	52926683	20	25	800	+	chr1	52926469	52926758	AluSx	2371	+	Alu	SINE	2	0.8	HCC-TE	80
chr1	52926698	52926700	12	25	480	+	chr1	52926469	52926758	AluSx	2371	+	Alu	SINE	2	0.48	HCC-TE	48
chr1	52926698	52926700	12	25	480	+	chr1	52926469	52926758	AluSx	2371	+	Alu	SINE	2	0.48	HCC-TE	48
chr1	52926698	52926700	12	25	480	+	chr1	52926469	52926758	AluSx	2371	+	Alu	SINE	2	0.48	HCC-TE	48
chr1	52926698	52926700	12	25	480	+	chr1	52926469	52926758	AluSx	2371	+	Alu	SINE	2	0.48	HCC-TE	48
chr1	52926704	52926706	18	28	643	+	chr1	52926469	52926758	AluSx	2371	+	Alu	SINE	2	0.6428571428571429	HCC-TE	64.28571428571429
chr1	52926704	52926706	18	28	643	+	chr1	52926469	52926758	AluSx	2371	+	Alu	SINE	2	0.6428571428571429	HCC-TE	64.28571428571429
chr1	52926704	52926706	18	28	643	+	chr1	52926469	52926758	AluSx	2371	+	Alu	SINE	2	0.6428571428571429	HCC-TE	64.28571428571429
chr1	52926704	52926706	18	28	643	+	chr1	52926469	52926758	AluSx	2371	+	Alu	SINE	2	0.6428571428571429	HCC-TE	64.28571428571429
chr1	52926706	52926708	17	28	607	+	chr1	52926469	52926758	AluSx	2371	+	Alu	SINE	2	0.6071428571428571	HCC-TE	60.71428571428571
chr1	52926706	52926708	17	28	607	+	chr1	52926469	52926758	AluSx	2371	+	Alu	SINE	2	0.6071428571428571	HCC-TE	60.71428571428571
chr1	52926706	52926708	17	28	607	+	chr1	52926469	52926758	AluSx	2371	+	Alu	SINE	2	0.6071428571428571	HCC-TE	60.71428571428571
chr1	52926706	52926708	17	28	607	+	chr1	52926469	52926758	AluSx	2371	+	Alu	SINE	2	0.6071428571428571	HCC-TE	60.71428571428571
chr1	52926728	52926730	23	29	793	+	chr1	52926469	52926758	AluSx	2371	+	Alu	SINE	2	0.7931034482758621	HCC-TE	79.3103448275862
chr1	52926728	52926730	23	29	793	+	chr1	52926469	52926758	AluSx	2371	+	Alu	SINE	2	0.7931034482758621	HCC-TE	79.3103448275862
chr1	52926728	52926730	23	29	793	+	chr1	52926469	52926758	AluSx	2371	+	Alu	SINE	2	0.7931034482758621	HCC-TE	79.3103448275862
chr1	52926728	52926730	23	29	793	+	chr1	52926469	52926758	AluSx	2371	+	Alu	SINE	2	0.7931034482758621	HCC-TE	79.3103448275862
chr1	52926736	52926738	27	28	964	+	chr1	52926469	52926758	AluSx	2371	+	Alu	SINE	2	0.9642857142857143	HCC-TE	96.42857142857143
chr1	52926736	52926738	27	28	964	+	chr1	52926469	52926758	AluSx	2371	+	Alu	SINE	2	0.9642857142857143	HCC-TE	96.42857142857143
chr1	52926736	52926738	27	28	964	+	chr1	52926469	52926758	AluSx	2371	+	Alu	SINE	2	0.9642857142857143	HCC-TE	96.42857142857143
chr1	52926736	52926738	27	28	964	+	chr1	52926469	52926758	AluSx	2371	+	Alu	SINE	2	0.9642857142857143	HCC-TE	96.42857142857143
chr1	52926744	52926746	25	30	833	+	chr1	52926469	52926758	AluSx	2371	+	Alu	SINE	2	0.8333333333333334	HCC-TE	83.33333333333334
chr1	52926744	52926746	25	30	833	+	chr1	52926469	52926758	AluSx	2371	+	Alu	SINE	2	0.8333333333333334	HCC-TE	83.33333333333334
chr1	52926744	52926746	25	30	833	+	chr1	52926469	52926758	AluSx	2371	+	Alu	SINE	2	0.8333333333333334	HCC-TE	83.33333333333334
chr1	52926744	52926746	25	30	833	+	chr1	52926469	52926758	AluSx	2371	+	Alu	SINE	2	0.8333333333333334	HCC-TE	83.33333333333334
chr1	52926778	52926780	12	21	571	+	chr1	52926762	52926838	MER101	526	+	ERV1	LTR	2	0.5714285714285714	HCC-TE	57.14285714285714
chr1	52926778	52926780	12	21	571	+	chr1	52926762	52926838	MER101	526	+	ERV1	LTR	2	0.5714285714285714	HCC-TE	57.14285714285714
chr1	52926778	52926780	12	21	571	+	chr1	52926762	52926838	MER101	526	+	ERV1	LTR	2	0.5714285714285714	HCC-TE	57.14285714285714
chr1	52926778	52926780	12	21	571	+	chr1	52926762	52926838	MER101	526	+	ERV1	LTR	2	0.5714285714285714	HCC-TE	57.14285714285714
chr1	52926819	52926821	11	14	786	+	chr1	52926762	52926838	MER101	526	+	ERV1	LTR	2	0.7857142857142857	HCC-TE	78.57142857142857
chr1	52926819	52926821	11	14	786	+	chr1	52926762	52926838	MER101	526	+	ERV1	LTR	2	0.7857142857142857	HCC-TE	78.57142857142857
chr1	52926819	52926821	11	14	786	+	chr1	52926762	52926838	MER101	526	+	ERV1	LTR	2	0.7857142857142857	HCC-TE	78.57142857142857
chr1	52926819	52926821	11	14	786	+	chr1	52926762	52926838	MER101	526	+	ERV1	LTR	2	0.7857142857142857	HCC-TE	78.57142857142857
chr1	52929219	52929221	1	5	200	+	chr1	52929197	52929408	AluJr4	963	-	Alu	SINE	2	0.2	HCC-TE	20
chr1	52929219	52929221	1	5	200	+	chr1	52929197	52929408	AluJr4	963	-	Alu	SINE	2	0.2	HCC-TE	20
chr1	52929219	52929221	1	5	200	+	chr1	52929197	52929408	AluJr4	963	-	Alu	SINE	2	0.2	HCC-TE	20
chr1	52929219	52929221	1	5	200	+	chr1	52929197	52929408	AluJr4	963	-	Alu	SINE	2	0.2	HCC-TE	20
chr1	52929299	52929301	0	3	0	+	chr1	52929197	52929408	AluJr4	963	-	Alu	SINE	2	0	HCC-TE	0
chr1	52929299	52929301	0	3	0	+	chr1	52929197	52929408	AluJr4	963	-	Alu	SINE	2	0	HCC-TE	0
chr1	52929299	52929301	0	3	0	+	chr1	52929197	52929408	AluJr4	963	-	Alu	SINE	2	0	HCC-TE	0
chr1	52929299	52929301	0	3	0	+	chr1	52929197	52929408	AluJr4	963	-	Alu	SINE	2	0	HCC-TE	0
chr1	52929308	52929310	0	4	0	+	chr1	52929197	52929408	AluJr4	963	-	Alu	SINE	2	0	HCC-TE	0
chr1	52929308	52929310	0	4	0	+	chr1	52929197	52929408	AluJr4	963	-	Alu	SINE	2	0	HCC-TE	0
chr1	52929308	52929310	0	4	0	+	chr1	52929197	52929408	AluJr4	963	-	Alu	SINE	2	0	HCC-TE	0
chr1	52929308	52929310	0	4	0	+	chr1	52929197	52929408	AluJr4	963	-	Alu	SINE	2	0	HCC-TE	0
chr1	53190266	53190268	0	4	0	-	chr1	53190225	53190474	MER1B	1042	+	hAT-Charlie	DNA	2	0	HCC-TE	0
chr1	53190283	53190285	0	3	0	-	chr1	53190225	53190474	MER1B	1042	+	hAT-Charlie	DNA	2	0	HCC-TE	0
chr1	53190329	53190331	0	4	0	-	chr1	53190225	53190474	MER1B	1042	+	hAT-Charlie	DNA	2	0	HCC-TE	0
chr1	53190341	53190343	0	5	0	-	chr1	53190225	53190474	MER1B	1042	+	hAT-Charlie	DNA	2	0	HCC-TE	0
chr1	53190426	53190428	0	12	0	-	chr1	53190225	53190474	MER1B	1042	+	hAT-Charlie	DNA	2	0	HCC-TE	0
chr1	53190528	53190530	0	12	0	+	chr1	53190474	53190562	Charlie16a	377	+	hAT-Charlie	DNA	2	0	HCC-TE	0
chr1	53190541	53190543	0	12	0	+	chr1	53190474	53190562	Charlie16a	377	+	hAT-Charlie	DNA	2	0	HCC-TE	0
chr1	53190843	53190845	0	20	0	+	chr1	53190758	53191003	L2c	307	-	L2	LINE	2	0	HCC-TE	0
chr1	53195630	53195632	0	7	0	+	chr1	53195629	53195722	MIR3	364	-	MIR	SINE	2	0	HCC-TE	0
chr1	53195673	53195675	4	10	400	+	chr1	53195629	53195722	MIR3	364	-	MIR	SINE	2	0.4	HCC-TE	40
chr1	53196367	53196369	0	10	0	-	chr1	53196368	53196567	MIRb	266	-	MIR	SINE	1	0	HCC-TE	0
chr1	53196373	53196375	0	10	0	-	chr1	53196368	53196567	MIRb	266	-	MIR	SINE	2	0	HCC-TE	0
chr1	53196466	53196468	0	1	0	-	chr1	53196368	53196567	MIRb	266	-	MIR	SINE	2	0	HCC-TE	0
chr1	53196522	53196524	0	3	0	+	chr1	53196368	53196567	MIRb	266	-	MIR	SINE	2	0	HCC-TE	0
chr1	54884178	54884180	0	1	0	+	chr1	54884095	54884292	MIRb	554	-	MIR	SINE	2	0	HCC-TE	0
chr1	54884195	54884197	0	1	0	+	chr1	54884095	54884292	MIRb	554	-	MIR	SINE	2	0	HCC-TE	0
chr1	54884346	54884348	0	9	0	+	chr1	54884334	54884404	MIR	271	-	MIR	SINE	2	0	HCC-TE	0
chr1	55031628	55031630	5	12	417	+	chr1	55031306	55032881	THE1A-int	12080	+	ERVL-MaLR	LTR	2	0.4166666666666667	HCC-TE	41.66666666666667
chr1	55031628	55031630	5	12	417	+	chr1	55031306	55032881	THE1A-int	12080	+	ERVL-MaLR	LTR	2	0.4166666666666667	HCC-TE	41.66666666666667
chr1	55031633	55031635	7	10	700	+	chr1	55031306	55032881	THE1A-int	12080	+	ERVL-MaLR	LTR	2	0.7	HCC-TE	70
chr1	55031633	55031635	7	10	700	+	chr1	55031306	55032881	THE1A-int	12080	+	ERVL-MaLR	LTR	2	0.7	HCC-TE	70
chr1	55031636	55031638	6	10	600	+	chr1	55031306	55032881	THE1A-int	12080	+	ERVL-MaLR	LTR	2	0.6	HCC-TE	60
chr1	55031636	55031638	6	10	600	+	chr1	55031306	55032881	THE1A-int	12080	+	ERVL-MaLR	LTR	2	0.6	HCC-TE	60
chr1	55031651	55031653	4	9	444	+	chr1	55031306	55032881	THE1A-int	12080	+	ERVL-MaLR	LTR	2	0.4444444444444444	HCC-TE	44.44444444444444
chr1	55031651	55031653	4	9	444	+	chr1	55031306	55032881	THE1A-int	12080	+	ERVL-MaLR	LTR	2	0.4444444444444444	HCC-TE	44.44444444444444
chr1	55031739	55031741	4	13	308	+	chr1	55031306	55032881	THE1A-int	12080	+	ERVL-MaLR	LTR	2	0.3076923076923077	HCC-TE	30.76923076923077
chr1	55031739	55031741	4	13	308	+	chr1	55031306	55032881	THE1A-int	12080	+	ERVL-MaLR	LTR	2	0.3076923076923077	HCC-TE	30.76923076923077
chr1	55032192	55032194	5	15	333	+	chr1	55031306	55032881	THE1A-int	12080	+	ERVL-MaLR	LTR	2	0.3333333333333333	HCC-TE	33.33333333333333
chr1	55032192	55032194	5	15	333	+	chr1	55031306	55032881	THE1A-int	12080	+	ERVL-MaLR	LTR	2	0.3333333333333333	HCC-TE	33.33333333333333
chr1	55032520	55032522	6	8	750	+	chr1	55031306	55032881	THE1A-int	12080	+	ERVL-MaLR	LTR	2	0.75	HCC-TE	75
chr1	55032520	55032522	6	8	750	+	chr1	55031306	55032881	THE1A-int	12080	+	ERVL-MaLR	LTR	2	0.75	HCC-TE	75
chr1	55032711	55032713	0	7	0	+	chr1	55031306	55032881	THE1A-int	12080	+	ERVL-MaLR	LTR	2	0	HCC-TE	0
chr1	55032711	55032713	0	7	0	+	chr1	55031306	55032881	THE1A-int	12080	+	ERVL-MaLR	LTR	2	0	HCC-TE	0
chr1	55033275	55033277	5	7	714	-	chr1	55033231	55033680	L2a	701	+	L2	LINE	2	0.7142857142857143	HCC-TE	71.42857142857143
chr1	55033275	55033277	5	7	714	-	chr1	55033231	55033680	L2a	701	+	L2	LINE	2	0.7142857142857143	HCC-TE	71.42857142857143
chr1	55033307	55033309	16	21	762	-	chr1	55033231	55033680	L2a	701	+	L2	LINE	2	0.7619047619047619	HCC-TE	76.19047619047619
chr1	55033307	55033309	16	21	762	-	chr1	55033231	55033680	L2a	701	+	L2	LINE	2	0.7619047619047619	HCC-TE	76.19047619047619
chr1	55033419	55033421	2	16	125	-	chr1	55033231	55033680	L2a	701	+	L2	LINE	2	0.125	HCC-TE	12.5
chr1	55033419	55033421	2	16	125	-	chr1	55033231	55033680	L2a	701	+	L2	LINE	2	0.125	HCC-TE	12.5
chr1	55033424	55033426	5	14	357	-	chr1	55033231	55033680	L2a	701	+	L2	LINE	2	0.35714285714285715	HCC-TE	35.714285714285715
chr1	55033424	55033426	5	14	357	-	chr1	55033231	55033680	L2a	701	+	L2	LINE	2	0.35714285714285715	HCC-TE	35.714285714285715
chr1	55033465	55033467	8	12	667	-	chr1	55033231	55033680	L2a	701	+	L2	LINE	2	0.6666666666666666	HCC-TE	66.66666666666666
chr1	55033465	55033467	8	12	667	-	chr1	55033231	55033680	L2a	701	+	L2	LINE	2	0.6666666666666666	HCC-TE	66.66666666666666
chr1	55033561	55033563	7	10	700	-	chr1	55033231	55033680	L2a	701	+	L2	LINE	2	0.7	HCC-TE	70
chr1	55033561	55033563	7	10	700	-	chr1	55033231	55033680	L2a	701	+	L2	LINE	2	0.7	HCC-TE	70
chr1	55033570	55033572	5	6	833	-	chr1	55033231	55033680	L2a	701	+	L2	LINE	2	0.8333333333333334	HCC-TE	83.33333333333334
chr1	55033570	55033572	5	6	833	-	chr1	55033231	55033680	L2a	701	+	L2	LINE	2	0.8333333333333334	HCC-TE	83.33333333333334
chr1	55033776	55033778	0	8	0	+	chr1	55033676	55033796	L2c	249	-	L2	LINE	2	0	HCC-TE	0
chr1	55033776	55033778	0	8	0	+	chr1	55033676	55033796	L2c	249	-	L2	LINE	2	0	HCC-TE	0
chr1	55033781	55033783	0	8	0	+	chr1	55033676	55033796	L2c	249	-	L2	LINE	2	0	HCC-TE	0
chr1	55033781	55033783	0	8	0	+	chr1	55033676	55033796	L2c	249	-	L2	LINE	2	0	HCC-TE	0
chr1	55034105	55034107	1	8	125	+	chr1	55033977	55034141	MIRc	425	+	MIR	SINE	2	0.125	HCC-TE	12.5
chr1	55034105	55034107	1	8	125	+	chr1	55033977	55034141	MIRc	425	+	MIR	SINE	2	0.125	HCC-TE	12.5
chr1	55036011	55036013	0	2	0	-	chr1	55036010	55036394	MLT1I	1305	+	ERVL-MaLR	LTR	2	0	HCC-TE	0
chr1	55036011	55036013	0	2	0	-	chr1	55036010	55036394	MLT1I	1305	+	ERVL-MaLR	LTR	2	0	HCC-TE	0
chr1	55036115	55036117	0	2	0	+	chr1	55036010	55036394	MLT1I	1305	+	ERVL-MaLR	LTR	2	0	HCC-TE	0
chr1	55036115	55036117	0	2	0	+	chr1	55036010	55036394	MLT1I	1305	+	ERVL-MaLR	LTR	2	0	HCC-TE	0
chr1	55036138	55036140	0	5	0	+	chr1	55036010	55036394	MLT1I	1305	+	ERVL-MaLR	LTR	2	0	HCC-TE	0
chr1	55036138	55036140	0	5	0	+	chr1	55036010	55036394	MLT1I	1305	+	ERVL-MaLR	LTR	2	0	HCC-TE	0
chr1	55036196	55036198	3	10	300	+	chr1	55036010	55036394	MLT1I	1305	+	ERVL-MaLR	LTR	2	0.3	HCC-TE	30
chr1	55036196	55036198	3	10	300	+	chr1	55036010	55036394	MLT1I	1305	+	ERVL-MaLR	LTR	2	0.3	HCC-TE	30
chr1	55036352	55036354	6	10	600	+	chr1	55036010	55036394	MLT1I	1305	+	ERVL-MaLR	LTR	2	0.6	HCC-TE	60
chr1	55036352	55036354	6	10	600	+	chr1	55036010	55036394	MLT1I	1305	+	ERVL-MaLR	LTR	2	0.6	HCC-TE	60
chr1	55041078	55041080	0	5	0	+	chr1	55040967	55041093	MIRb	418	+	MIR	SINE	2	0	HCC-TE	0
chr1	55041078	55041080	0	5	0	+	chr1	55040967	55041093	MIRb	418	+	MIR	SINE	2	0	HCC-TE	0
chr1	55041086	55041088	0	4	0	+	chr1	55040967	55041093	MIRb	418	+	MIR	SINE	2	0	HCC-TE	0
chr1	55041086	55041088	0	4	0	+	chr1	55040967	55041093	MIRb	418	+	MIR	SINE	2	0	HCC-TE	0
chr1	55050146	55050148	21	25	840	+	chr1	55050121	55050224	L2b	194	+	L2	LINE	2	0.84	HCC-TE	84
chr1	55050216	55050218	20	22	909	+	chr1	55050121	55050224	L2b	194	+	L2	LINE	2	0.9090909090909091	HCC-TE	90.9090909090909
chr1	56413748	56413750	4	17	235	+	chr1	56413738	56414048	L2	364	+	L2	LINE	2	0.23529411764705882	HCC-TE	23.52941176470588
chr1	56413845	56413847	7	21	333	-	chr1	56413738	56414048	L2	364	+	L2	LINE	2	0.3333333333333333	HCC-TE	33.33333333333333
chr1	56413891	56413893	6	23	261	-	chr1	56413738	56414048	L2	364	+	L2	LINE	2	0.2608695652173913	HCC-TE	26.08695652173913
chr1	56413930	56413932	0	27	0	-	chr1	56413738	56414048	L2	364	+	L2	LINE	2	0	HCC-TE	0
chr1	56413957	56413959	0	30	0	-	chr1	56413738	56414048	L2	364	+	L2	LINE	2	0	HCC-TE	0
chr1	56414028	56414030	12	21	571	-	chr1	56413738	56414048	L2	364	+	L2	LINE	2	0.5714285714285714	HCC-TE	57.14285714285714
chr1	56816187	56816189	7	7	1000	+	chr1	56816086	56816609	MLT1H1	1773	-	ERVL-MaLR	LTR	2	1	HCC-TE	100
chr1	56816352	56816354	12	14	857	+	chr1	56816086	56816609	MLT1H1	1773	-	ERVL-MaLR	LTR	2	0.8571428571428571	HCC-TE	85.71428571428571
chr1	56816743	56816745	3	5	600	-	chr1	56816655	56817652	L2a	1597	+	L2	LINE	2	0.6	HCC-TE	60
chr1	56817101	56817103	5	12	417	+	chr1	56816655	56817652	L2a	1597	+	L2	LINE	2	0.4166666666666667	HCC-TE	41.66666666666667
chr1	56817142	56817144	6	11	545	+	chr1	56816655	56817652	L2a	1597	+	L2	LINE	2	0.5454545454545454	HCC-TE	54.54545454545454
chr1	56817258	56817260	7	14	500	-	chr1	56816655	56817652	L2a	1597	+	L2	LINE	2	0.5	HCC-TE	50
chr1	56817276	56817278	7	15	467	-	chr1	56816655	56817652	L2a	1597	+	L2	LINE	2	0.4666666666666667	HCC-TE	46.666666666666664
chr1	56817563	56817565	0	2	0	-	chr1	56816655	56817652	L2a	1597	+	L2	LINE	2	0	HCC-TE	0
chr1	56818773	56818775	0	12	0	+	chr1	56818703	56818830	MIRb	242	-	MIR	SINE	2	0	HCC-TE	0
chr1	56818818	56818820	0	12	0	+	chr1	56818703	56818830	MIRb	242	-	MIR	SINE	2	0	HCC-TE	0
chr1	56855138	56855140	0	1	0	+	chr1	56855112	56855358	MIRb	675	+	MIR	SINE	2	0	HCC-TE	0
chr1	56855222	56855224	0	2	0	+	chr1	56855112	56855358	MIRb	675	+	MIR	SINE	2	0	HCC-TE	0
chr1	56961358	56961360	6	7	857	+	chr1	56961299	56961556	MIRb	323	-	MIR	SINE	2	0.8571428571428571	HCC-TE	85.71428571428571
chr1	56961358	56961360	6	7	857	+	chr1	56961299	56961556	MIRb	323	-	MIR	SINE	2	0.8571428571428571	HCC-TE	85.71428571428571
chr1	56961433	56961435	11	11	1000	+	chr1	56961299	56961556	MIRb	323	-	MIR	SINE	2	1	HCC-TE	100
chr1	56961433	56961435	11	11	1000	+	chr1	56961299	56961556	MIRb	323	-	MIR	SINE	2	1	HCC-TE	100
chr1	56961460	56961462	10	11	909	+	chr1	56961299	56961556	MIRb	323	-	MIR	SINE	2	0.9090909090909091	HCC-TE	90.9090909090909
chr1	56961460	56961462	10	11	909	+	chr1	56961299	56961556	MIRb	323	-	MIR	SINE	2	0.9090909090909091	HCC-TE	90.9090909090909
chr1	56961490	56961492	11	11	1000	+	chr1	56961299	56961556	MIRb	323	-	MIR	SINE	2	1	HCC-TE	100
chr1	56961490	56961492	11	11	1000	+	chr1	56961299	56961556	MIRb	323	-	MIR	SINE	2	1	HCC-TE	100
chr1	56961500	56961502	8	9	889	+	chr1	56961299	56961556	MIRb	323	-	MIR	SINE	2	0.8888888888888888	HCC-TE	88.88888888888889
chr1	56961500	56961502	8	9	889	+	chr1	56961299	56961556	MIRb	323	-	MIR	SINE	2	0.8888888888888888	HCC-TE	88.88888888888889
chr1	56961528	56961530	8	8	1000	+	chr1	56961299	56961556	MIRb	323	-	MIR	SINE	2	1	HCC-TE	100
chr1	56961528	56961530	8	8	1000	+	chr1	56961299	56961556	MIRb	323	-	MIR	SINE	2	1	HCC-TE	100
chr1	56961539	56961541	8	9	889	+	chr1	56961299	56961556	MIRb	323	-	MIR	SINE	2	0.8888888888888888	HCC-TE	88.88888888888889
chr1	56961539	56961541	8	9	889	+	chr1	56961299	56961556	MIRb	323	-	MIR	SINE	2	0.8888888888888888	HCC-TE	88.88888888888889
chr1	56963043	56963045	5	6	833	+	chr1	56962566	56963097	L1ME3Cz	1248	-	L1	LINE	2	0.8333333333333334	HCC-TE	83.33333333333334
chr1	56963043	56963045	5	6	833	+	chr1	56962566	56963097	L1ME3Cz	1248	-	L1	LINE	2	0.8333333333333334	HCC-TE	83.33333333333334
chr1	56963068	56963070	2	4	500	+	chr1	56962566	56963097	L1ME3Cz	1248	-	L1	LINE	2	0.5	HCC-TE	50
chr1	56963068	56963070	2	4	500	+	chr1	56962566	56963097	L1ME3Cz	1248	-	L1	LINE	2	0.5	HCC-TE	50
chr1	56964425	56964427	12	12	1000	-	chr1	56964236	56964621	L2c	281	+	L2	LINE	2	1	HCC-TE	100
chr1	56964425	56964427	12	12	1000	-	chr1	56964236	56964621	L2c	281	+	L2	LINE	2	1	HCC-TE	100
chr1	56964494	56964496	14	14	1000	-	chr1	56964236	56964621	L2c	281	+	L2	LINE	2	1	HCC-TE	100
chr1	56964494	56964496	14	14	1000	-	chr1	56964236	56964621	L2c	281	+	L2	LINE	2	1	HCC-TE	100
chr1	56964499	56964501	13	15	867	-	chr1	56964236	56964621	L2c	281	+	L2	LINE	2	0.8666666666666667	HCC-TE	86.66666666666667
chr1	56964499	56964501	13	15	867	-	chr1	56964236	56964621	L2c	281	+	L2	LINE	2	0.8666666666666667	HCC-TE	86.66666666666667
chr1	56964552	56964554	17	18	944	-	chr1	56964236	56964621	L2c	281	+	L2	LINE	2	0.9444444444444444	HCC-TE	94.44444444444444
chr1	56964552	56964554	17	18	944	-	chr1	56964236	56964621	L2c	281	+	L2	LINE	2	0.9444444444444444	HCC-TE	94.44444444444444
chr1	56964565	56964567	17	19	895	-	chr1	56964236	56964621	L2c	281	+	L2	LINE	2	0.8947368421052632	HCC-TE	89.47368421052632
chr1	56964565	56964567	17	19	895	-	chr1	56964236	56964621	L2c	281	+	L2	LINE	2	0.8947368421052632	HCC-TE	89.47368421052632
chr1	56966436	56966438	0	1	0	+	chr1	56966360	56966500	MIR	432	+	MIR	SINE	2	0	HCC-TE	0
chr1	56966436	56966438	0	1	0	+	chr1	56966360	56966500	MIR	432	+	MIR	SINE	2	0	HCC-TE	0
chr1	56966476	56966478	0	2	0	+	chr1	56966360	56966500	MIR	432	+	MIR	SINE	2	0	HCC-TE	0
chr1	56966476	56966478	0	2	0	+	chr1	56966360	56966500	MIR	432	+	MIR	SINE	2	0	HCC-TE	0
chr1	56967075	56967077	8	12	667	+	chr1	56967062	56967345	AluY	2126	+	Alu	SINE	2	0.6666666666666666	HCC-TE	66.66666666666666
chr1	56967075	56967077	8	12	667	+	chr1	56967062	56967345	AluY	2126	+	Alu	SINE	2	0.6666666666666666	HCC-TE	66.66666666666666
chr1	56967077	56967079	6	9	667	+	chr1	56967062	56967345	AluY	2126	+	Alu	SINE	2	0.6666666666666666	HCC-TE	66.66666666666666
chr1	56967077	56967079	6	9	667	+	chr1	56967062	56967345	AluY	2126	+	Alu	SINE	2	0.6666666666666666	HCC-TE	66.66666666666666
chr1	56967080	56967082	10	14	714	+	chr1	56967062	56967345	AluY	2126	+	Alu	SINE	2	0.7142857142857143	HCC-TE	71.42857142857143
chr1	56967080	56967082	10	14	714	+	chr1	56967062	56967345	AluY	2126	+	Alu	SINE	2	0.7142857142857143	HCC-TE	71.42857142857143
chr1	56967084	56967086	9	12	750	+	chr1	56967062	56967345	AluY	2126	+	Alu	SINE	2	0.75	HCC-TE	75
chr1	56967084	56967086	9	12	750	+	chr1	56967062	56967345	AluY	2126	+	Alu	SINE	2	0.75	HCC-TE	75
chr1	56967091	56967093	9	14	643	+	chr1	56967062	56967345	AluY	2126	+	Alu	SINE	2	0.6428571428571429	HCC-TE	64.28571428571429
chr1	56967091	56967093	9	14	643	+	chr1	56967062	56967345	AluY	2126	+	Alu	SINE	2	0.6428571428571429	HCC-TE	64.28571428571429
chr1	56967105	56967107	9	13	692	+	chr1	56967062	56967345	AluY	2126	+	Alu	SINE	2	0.6923076923076923	HCC-TE	69.23076923076923
chr1	56967105	56967107	9	13	692	+	chr1	56967062	56967345	AluY	2126	+	Alu	SINE	2	0.6923076923076923	HCC-TE	69.23076923076923
chr1	56967136	56967138	12	18	667	+	chr1	56967062	56967345	AluY	2126	+	Alu	SINE	2	0.6666666666666666	HCC-TE	66.66666666666666
chr1	56967136	56967138	12	18	667	+	chr1	56967062	56967345	AluY	2126	+	Alu	SINE	2	0.6666666666666666	HCC-TE	66.66666666666666
chr1	56967183	56967185	11	16	688	+	chr1	56967062	56967345	AluY	2126	+	Alu	SINE	2	0.6875	HCC-TE	68.75
chr1	56967183	56967185	11	16	688	+	chr1	56967062	56967345	AluY	2126	+	Alu	SINE	2	0.6875	HCC-TE	68.75
chr1	56967203	56967205	7	12	583	+	chr1	56967062	56967345	AluY	2126	+	Alu	SINE	2	0.5833333333333334	HCC-TE	58.333333333333336
chr1	56967203	56967205	7	12	583	+	chr1	56967062	56967345	AluY	2126	+	Alu	SINE	2	0.5833333333333334	HCC-TE	58.333333333333336
chr1	56967227	56967229	9	18	500	+	chr1	56967062	56967345	AluY	2126	+	Alu	SINE	2	0.5	HCC-TE	50
chr1	56967227	56967229	9	18	500	+	chr1	56967062	56967345	AluY	2126	+	Alu	SINE	2	0.5	HCC-TE	50
chr1	56967259	56967261	17	27	630	+	chr1	56967062	56967345	AluY	2126	+	Alu	SINE	2	0.6296296296296297	HCC-TE	62.96296296296296
chr1	56967259	56967261	17	27	630	+	chr1	56967062	56967345	AluY	2126	+	Alu	SINE	2	0.6296296296296297	HCC-TE	62.96296296296296
chr1	56967265	56967267	16	30	533	+	chr1	56967062	56967345	AluY	2126	+	Alu	SINE	2	0.5333333333333333	HCC-TE	53.333333333333336
chr1	56967265	56967267	16	30	533	+	chr1	56967062	56967345	AluY	2126	+	Alu	SINE	2	0.5333333333333333	HCC-TE	53.333333333333336
chr1	56967267	56967269	19	32	594	+	chr1	56967062	56967345	AluY	2126	+	Alu	SINE	2	0.59375	HCC-TE	59.375
chr1	56967267	56967269	19	32	594	+	chr1	56967062	56967345	AluY	2126	+	Alu	SINE	2	0.59375	HCC-TE	59.375
chr1	56967297	56967299	13	31	419	+	chr1	56967062	56967345	AluY	2126	+	Alu	SINE	2	0.41935483870967744	HCC-TE	41.935483870967744
chr1	56967297	56967299	13	31	419	+	chr1	56967062	56967345	AluY	2126	+	Alu	SINE	2	0.41935483870967744	HCC-TE	41.935483870967744
chr1	56967305	56967307	12	26	462	+	chr1	56967062	56967345	AluY	2126	+	Alu	SINE	2	0.46153846153846156	HCC-TE	46.15384615384615
chr1	56967305	56967307	12	26	462	+	chr1	56967062	56967345	AluY	2126	+	Alu	SINE	2	0.46153846153846156	HCC-TE	46.15384615384615
chr1	56968271	56968273	6	8	750	+	chr1	56968240	56968412	L2c	314	+	L2	LINE	2	0.75	HCC-TE	75
chr1	56968271	56968273	6	8	750	+	chr1	56968240	56968412	L2c	314	+	L2	LINE	2	0.75	HCC-TE	75
chr1	56968310	56968312	7	12	583	-	chr1	56968240	56968412	L2c	314	+	L2	LINE	2	0.5833333333333334	HCC-TE	58.333333333333336
chr1	56968310	56968312	7	12	583	-	chr1	56968240	56968412	L2c	314	+	L2	LINE	2	0.5833333333333334	HCC-TE	58.333333333333336
chr1	56968322	56968324	3	10	300	+	chr1	56968240	56968412	L2c	314	+	L2	LINE	2	0.3	HCC-TE	30
chr1	56968322	56968324	3	10	300	+	chr1	56968240	56968412	L2c	314	+	L2	LINE	2	0.3	HCC-TE	30
chr1	56968387	56968389	2	4	500	+	chr1	56968240	56968412	L2c	314	+	L2	LINE	2	0.5	HCC-TE	50
chr1	56968387	56968389	2	4	500	+	chr1	56968240	56968412	L2c	314	+	L2	LINE	2	0.5	HCC-TE	50
chr1	56968396	56968398	1	4	250	+	chr1	56968240	56968412	L2c	314	+	L2	LINE	2	0.25	HCC-TE	25
chr1	56968396	56968398	1	4	250	+	chr1	56968240	56968412	L2c	314	+	L2	LINE	2	0.25	HCC-TE	25
chr1	56968411	56968413	0	4	0	+	chr1	56968240	56968412	L2c	314	+	L2	LINE	1	0	HCC-TE	0
chr1	56968411	56968413	0	4	0	+	chr1	56968240	56968412	L2c	314	+	L2	LINE	1	0	HCC-TE	0
chr1	59309431	59309433	4	8	500	+	chr1	59309350	59309569	L2	268	-	L2	LINE	2	0.5	HCC-TE	50
chr1	59515127	59515129	14	15	933	+	chr1	59515080	59515522	THE1A-int	3356	+	ERVL-MaLR	LTR	2	0.9333333333333333	HCC-TE	93.33333333333333
chr1	59515319	59515321	13	14	929	+	chr1	59515080	59515522	THE1A-int	3356	+	ERVL-MaLR	LTR	2	0.9285714285714286	HCC-TE	92.85714285714286
chr1	59515517	59515519	6	8	750	+	chr1	59515080	59515522	THE1A-int	3356	+	ERVL-MaLR	LTR	2	0.75	HCC-TE	75
chr1	59935835	59935837	7	11	636	+	chr1	59935781	59936066	AluSq2	1948	-	Alu	SINE	2	0.6363636363636364	HCC-TE	63.63636363636363
chr1	59935835	59935837	7	11	636	+	chr1	59935781	59936066	AluSq2	1948	-	Alu	SINE	2	0.6363636363636364	HCC-TE	63.63636363636363
chr1	59936045	59936047	10	18	556	+	chr1	59935781	59936066	AluSq2	1948	-	Alu	SINE	2	0.5555555555555556	HCC-TE	55.55555555555556
chr1	59936045	59936047	10	18	556	+	chr1	59935781	59936066	AluSq2	1948	-	Alu	SINE	2	0.5555555555555556	HCC-TE	55.55555555555556
chr1	59936057	59936059	10	18	556	+	chr1	59935781	59936066	AluSq2	1948	-	Alu	SINE	2	0.5555555555555556	HCC-TE	55.55555555555556
chr1	59936057	59936059	10	18	556	+	chr1	59935781	59936066	AluSq2	1948	-	Alu	SINE	2	0.5555555555555556	HCC-TE	55.55555555555556
chr1	60828814	60828816	0	6	0	-	chr1	60828803	60829045	MIR	754	-	MIR	SINE	2	0	HCC-TE	0
chr1	60829020	60829022	0	5	0	-	chr1	60828803	60829045	MIR	754	-	MIR	SINE	2	0	HCC-TE	0
chr1	60829034	60829036	0	5	0	-	chr1	60828803	60829045	MIR	754	-	MIR	SINE	2	0	HCC-TE	0
chr1	60829103	60829105	0	5	0	+	chr1	60829063	60829341	L2b	273	-	L2	LINE	2	0	HCC-TE	0
chr1	62595375	62595377	1	1	1000	+	chr1	62595310	62595542	MIR	868	-	MIR	SINE	2	1	HCC-TE	100
chr1	62595481	62595483	2	3	667	+	chr1	62595310	62595542	MIR	868	-	MIR	SINE	2	0.6666666666666666	HCC-TE	66.66666666666666
chr1	62596296	62596298	2	2	1000	-	chr1	62596115	62596360	MIR	1038	-	MIR	SINE	2	1	HCC-TE	100
chr1	62599219	62599221	12	16	750	-	chr1	62599097	62599691	L2a	1098	+	L2	LINE	2	0.75	HCC-TE	75
chr1	62599263	62599265	9	10	900	-	chr1	62599097	62599691	L2a	1098	+	L2	LINE	2	0.9	HCC-TE	90
chr1	62599340	62599342	9	16	563	+	chr1	62599097	62599691	L2a	1098	+	L2	LINE	2	0.5625	HCC-TE	56.25
chr1	62599362	62599364	12	20	600	+	chr1	62599097	62599691	L2a	1098	+	L2	LINE	2	0.6	HCC-TE	60
chr1	62599392	62599394	11	18	611	+	chr1	62599097	62599691	L2a	1098	+	L2	LINE	2	0.6111111111111112	HCC-TE	61.111111111111114
chr1	62599453	62599455	12	17	706	-	chr1	62599097	62599691	L2a	1098	+	L2	LINE	2	0.7058823529411765	HCC-TE	70.58823529411765
chr1	63626354	63626356	12	16	750	-	chr1	63626202	63626580	L1MB4	2039	-	L1	LINE	2	0.75	HCC-TE	75
chr1	63626526	63626528	2	3	667	-	chr1	63626202	63626580	L1MB4	2039	-	L1	LINE	2	0.6666666666666666	HCC-TE	66.66666666666666
chr1	64969589	64969591	4	14	286	+	chr1	64969515	64969741	L2b	211	-	L2	LINE	2	0.2857142857142857	HCC-TE	28.57142857142857
chr1	64969589	64969591	4	14	286	+	chr1	64969515	64969741	L2b	211	-	L2	LINE	2	0.2857142857142857	HCC-TE	28.57142857142857
chr1	64969722	64969724	1	23	43	+	chr1	64969515	64969741	L2b	211	-	L2	LINE	2	0.043478260869565216	HCC-TE	4.3478260869565215
chr1	64969722	64969724	1	23	43	+	chr1	64969515	64969741	L2b	211	-	L2	LINE	2	0.043478260869565216	HCC-TE	4.3478260869565215
chr1	64969860	64969862	1	12	83	+	chr1	64969854	64970155	AluJo	1724	+	Alu	SINE	2	0.08333333333333333	HCC-TE	8.333333333333332
chr1	64969860	64969862	1	12	83	+	chr1	64969854	64970155	AluJo	1724	+	Alu	SINE	2	0.08333333333333333	HCC-TE	8.333333333333332
chr1	64969945	64969947	0	5	0	+	chr1	64969854	64970155	AluJo	1724	+	Alu	SINE	2	0	HCC-TE	0
chr1	64969945	64969947	0	5	0	+	chr1	64969854	64970155	AluJo	1724	+	Alu	SINE	2	0	HCC-TE	0
chr1	64970034	64970036	0	9	0	+	chr1	64969854	64970155	AluJo	1724	+	Alu	SINE	2	0	HCC-TE	0
chr1	64970034	64970036	0	9	0	+	chr1	64969854	64970155	AluJo	1724	+	Alu	SINE	2	0	HCC-TE	0
chr1	65143527	65143529	7	14	500	+	chr1	65143483	65143759	AluSg	2052	-	Alu	SINE	2	0.5	HCC-TE	50
chr1	65143527	65143529	7	14	500	+	chr1	65143483	65143759	AluSg	2052	-	Alu	SINE	2	0.5	HCC-TE	50
chr1	65143527	65143529	7	14	500	+	chr1	65143483	65143759	AluSg	2052	-	Alu	SINE	2	0.5	HCC-TE	50
chr1	65143527	65143529	7	14	500	+	chr1	65143483	65143759	AluSg	2052	-	Alu	SINE	2	0.5	HCC-TE	50
chr1	65143529	65143531	7	13	538	+	chr1	65143483	65143759	AluSg	2052	-	Alu	SINE	2	0.5384615384615384	HCC-TE	53.84615384615385
chr1	65143529	65143531	7	13	538	+	chr1	65143483	65143759	AluSg	2052	-	Alu	SINE	2	0.5384615384615384	HCC-TE	53.84615384615385
chr1	65143529	65143531	7	13	538	+	chr1	65143483	65143759	AluSg	2052	-	Alu	SINE	2	0.5384615384615384	HCC-TE	53.84615384615385
chr1	65143529	65143531	7	13	538	+	chr1	65143483	65143759	AluSg	2052	-	Alu	SINE	2	0.5384615384615384	HCC-TE	53.84615384615385
chr1	65143552	65143554	9	15	600	+	chr1	65143483	65143759	AluSg	2052	-	Alu	SINE	2	0.6	HCC-TE	60
chr1	65143552	65143554	9	15	600	+	chr1	65143483	65143759	AluSg	2052	-	Alu	SINE	2	0.6	HCC-TE	60
chr1	65143552	65143554	9	15	600	+	chr1	65143483	65143759	AluSg	2052	-	Alu	SINE	2	0.6	HCC-TE	60
chr1	65143552	65143554	9	15	600	+	chr1	65143483	65143759	AluSg	2052	-	Alu	SINE	2	0.6	HCC-TE	60
chr1	65143615	65143617	6	10	600	+	chr1	65143483	65143759	AluSg	2052	-	Alu	SINE	2	0.6	HCC-TE	60
chr1	65143615	65143617	6	10	600	+	chr1	65143483	65143759	AluSg	2052	-	Alu	SINE	2	0.6	HCC-TE	60
chr1	65143615	65143617	6	10	600	+	chr1	65143483	65143759	AluSg	2052	-	Alu	SINE	2	0.6	HCC-TE	60
chr1	65143615	65143617	6	10	600	+	chr1	65143483	65143759	AluSg	2052	-	Alu	SINE	2	0.6	HCC-TE	60
chr1	65143623	65143625	5	11	455	+	chr1	65143483	65143759	AluSg	2052	-	Alu	SINE	2	0.45454545454545453	HCC-TE	45.45454545454545
chr1	65143623	65143625	5	11	455	+	chr1	65143483	65143759	AluSg	2052	-	Alu	SINE	2	0.45454545454545453	HCC-TE	45.45454545454545
chr1	65143623	65143625	5	11	455	+	chr1	65143483	65143759	AluSg	2052	-	Alu	SINE	2	0.45454545454545453	HCC-TE	45.45454545454545
chr1	65143623	65143625	5	11	455	+	chr1	65143483	65143759	AluSg	2052	-	Alu	SINE	2	0.45454545454545453	HCC-TE	45.45454545454545
chr1	65143693	65143695	1	8	125	+	chr1	65143483	65143759	AluSg	2052	-	Alu	SINE	2	0.125	HCC-TE	12.5
chr1	65143693	65143695	1	8	125	+	chr1	65143483	65143759	AluSg	2052	-	Alu	SINE	2	0.125	HCC-TE	12.5
chr1	65143693	65143695	1	8	125	+	chr1	65143483	65143759	AluSg	2052	-	Alu	SINE	2	0.125	HCC-TE	12.5
chr1	65143693	65143695	1	8	125	+	chr1	65143483	65143759	AluSg	2052	-	Alu	SINE	2	0.125	HCC-TE	12.5
chr1	65143705	65143707	6	8	750	+	chr1	65143483	65143759	AluSg	2052	-	Alu	SINE	2	0.75	HCC-TE	75
chr1	65143705	65143707	6	8	750	+	chr1	65143483	65143759	AluSg	2052	-	Alu	SINE	2	0.75	HCC-TE	75
chr1	65143705	65143707	6	8	750	+	chr1	65143483	65143759	AluSg	2052	-	Alu	SINE	2	0.75	HCC-TE	75
chr1	65143705	65143707	6	8	750	+	chr1	65143483	65143759	AluSg	2052	-	Alu	SINE	2	0.75	HCC-TE	75
chr1	65143723	65143725	3	8	375	+	chr1	65143483	65143759	AluSg	2052	-	Alu	SINE	2	0.375	HCC-TE	37.5
chr1	65143723	65143725	3	8	375	+	chr1	65143483	65143759	AluSg	2052	-	Alu	SINE	2	0.375	HCC-TE	37.5
chr1	65143723	65143725	3	8	375	+	chr1	65143483	65143759	AluSg	2052	-	Alu	SINE	2	0.375	HCC-TE	37.5
chr1	65143723	65143725	3	8	375	+	chr1	65143483	65143759	AluSg	2052	-	Alu	SINE	2	0.375	HCC-TE	37.5
chr1	65158522	65158524	1	9	111	+	chr1	65158504	65158806	AluSx1	2226	-	Alu	SINE	2	0.1111111111111111	HCC-TE	11.11111111111111
chr1	65158547	65158549	0	5	0	+	chr1	65158504	65158806	AluSx1	2226	-	Alu	SINE	2	0	HCC-TE	0
chr1	65158602	65158604	2	12	167	+	chr1	65158504	65158806	AluSx1	2226	-	Alu	SINE	2	0.16666666666666666	HCC-TE	16.666666666666664
chr1	65158624	65158626	0	14	0	+	chr1	65158504	65158806	AluSx1	2226	-	Alu	SINE	2	0	HCC-TE	0
chr1	65158694	65158696	1	22	45	+	chr1	65158504	65158806	AluSx1	2226	-	Alu	SINE	2	0.045454545454545456	HCC-TE	4.545454545454546
chr1	65158711	65158713	1	18	56	+	chr1	65158504	65158806	AluSx1	2226	-	Alu	SINE	2	0.05555555555555555	HCC-TE	5.555555555555555
chr1	65158801	65158803	0	14	0	+	chr1	65158504	65158806	AluSx1	2226	-	Alu	SINE	2	0	HCC-TE	0
chr1	67170194	67170196	0	4	0	+	chr1	67170113	67170283	MIRc	340	+	MIR	SINE	2	0	HCC-TE	0
chr1	74594518	74594520	7	11	636	-	chr1	74594493	74594577	L2a	280	-	L2	LINE	2	0.6363636363636364	HCC-TE	63.63636363636363
chr1	75726134	75726136	0	4	0	+	chr1	75726125	75726380	AluSz6	1458	+	Alu	SINE	2	0	HCC-TE	0
chr1	75726134	75726136	0	4	0	+	chr1	75726125	75726380	AluSz6	1458	+	Alu	SINE	2	0	HCC-TE	0
chr1	75726137	75726139	0	4	0	+	chr1	75726125	75726380	AluSz6	1458	+	Alu	SINE	2	0	HCC-TE	0
chr1	75726137	75726139	0	4	0	+	chr1	75726125	75726380	AluSz6	1458	+	Alu	SINE	2	0	HCC-TE	0
chr1	75726144	75726146	1	5	200	+	chr1	75726125	75726380	AluSz6	1458	+	Alu	SINE	2	0.2	HCC-TE	20
chr1	75726144	75726146	1	5	200	+	chr1	75726125	75726380	AluSz6	1458	+	Alu	SINE	2	0.2	HCC-TE	20
chr1	75726174	75726176	1	5	200	+	chr1	75726125	75726380	AluSz6	1458	+	Alu	SINE	2	0.2	HCC-TE	20
chr1	75726174	75726176	1	5	200	+	chr1	75726125	75726380	AluSz6	1458	+	Alu	SINE	2	0.2	HCC-TE	20
chr1	75726177	75726179	1	5	200	+	chr1	75726125	75726380	AluSz6	1458	+	Alu	SINE	2	0.2	HCC-TE	20
chr1	75726177	75726179	1	5	200	+	chr1	75726125	75726380	AluSz6	1458	+	Alu	SINE	2	0.2	HCC-TE	20
chr1	75726204	75726206	0	5	0	+	chr1	75726125	75726380	AluSz6	1458	+	Alu	SINE	2	0	HCC-TE	0
chr1	75726204	75726206	0	5	0	+	chr1	75726125	75726380	AluSz6	1458	+	Alu	SINE	2	0	HCC-TE	0
chr1	75726315	75726317	1	2	500	+	chr1	75726125	75726380	AluSz6	1458	+	Alu	SINE	2	0.5	HCC-TE	50
chr1	75726315	75726317	1	2	500	+	chr1	75726125	75726380	AluSz6	1458	+	Alu	SINE	2	0.5	HCC-TE	50
chr1	75726330	75726332	1	2	500	+	chr1	75726125	75726380	AluSz6	1458	+	Alu	SINE	2	0.5	HCC-TE	50
chr1	75726330	75726332	1	2	500	+	chr1	75726125	75726380	AluSz6	1458	+	Alu	SINE	2	0.5	HCC-TE	50
chr1	77678382	77678384	1	2	500	+	chr1	77678334	77678698	Tigger15a	360	-	TcMar-Tigger	DNA	2	0.5	HCC-TE	50
chr1	77678382	77678384	1	2	500	+	chr1	77678334	77678698	Tigger15a	360	-	TcMar-Tigger	DNA	2	0.5	HCC-TE	50
chr1	77678382	77678384	1	2	500	+	chr1	77678334	77678698	Tigger15a	360	-	TcMar-Tigger	DNA	2	0.5	HCC-TE	50
chr1	85268938	85268940	5	6	833	+	chr1	85268929	85269293	MSTD	1319	+	ERVL-MaLR	LTR	2	0.8333333333333334	HCC-TE	83.33333333333334
chr1	85268938	85268940	5	6	833	+	chr1	85268929	85269293	MSTD	1319	+	ERVL-MaLR	LTR	2	0.8333333333333334	HCC-TE	83.33333333333334
chr1	85268938	85268940	5	6	833	+	chr1	85268929	85269293	MSTD	1319	+	ERVL-MaLR	LTR	2	0.8333333333333334	HCC-TE	83.33333333333334
chr1	85268948	85268950	6	6	1000	+	chr1	85268929	85269293	MSTD	1319	+	ERVL-MaLR	LTR	2	1	HCC-TE	100
chr1	85268948	85268950	6	6	1000	+	chr1	85268929	85269293	MSTD	1319	+	ERVL-MaLR	LTR	2	1	HCC-TE	100
chr1	85268948	85268950	6	6	1000	+	chr1	85268929	85269293	MSTD	1319	+	ERVL-MaLR	LTR	2	1	HCC-TE	100
chr1	85269062	85269064	3	7	429	+	chr1	85268929	85269293	MSTD	1319	+	ERVL-MaLR	LTR	2	0.42857142857142855	HCC-TE	42.857142857142854
chr1	85269062	85269064	3	7	429	+	chr1	85268929	85269293	MSTD	1319	+	ERVL-MaLR	LTR	2	0.42857142857142855	HCC-TE	42.857142857142854
chr1	85269062	85269064	3	7	429	+	chr1	85268929	85269293	MSTD	1319	+	ERVL-MaLR	LTR	2	0.42857142857142855	HCC-TE	42.857142857142854
chr1	85269090	85269092	2	7	286	+	chr1	85268929	85269293	MSTD	1319	+	ERVL-MaLR	LTR	2	0.2857142857142857	HCC-TE	28.57142857142857
chr1	85269090	85269092	2	7	286	+	chr1	85268929	85269293	MSTD	1319	+	ERVL-MaLR	LTR	2	0.2857142857142857	HCC-TE	28.57142857142857
chr1	85269090	85269092	2	7	286	+	chr1	85268929	85269293	MSTD	1319	+	ERVL-MaLR	LTR	2	0.2857142857142857	HCC-TE	28.57142857142857
chr1	85269181	85269183	7	11	636	-	chr1	85268929	85269293	MSTD	1319	+	ERVL-MaLR	LTR	2	0.6363636363636364	HCC-TE	63.63636363636363
chr1	85269181	85269183	7	11	636	-	chr1	85268929	85269293	MSTD	1319	+	ERVL-MaLR	LTR	2	0.6363636363636364	HCC-TE	63.63636363636363
chr1	85269181	85269183	7	11	636	-	chr1	85268929	85269293	MSTD	1319	+	ERVL-MaLR	LTR	2	0.6363636363636364	HCC-TE	63.63636363636363
chr1	89172213	89172215	0	4	0	-	chr1	89172133	89174369	L1MC4a	7295	-	L1	LINE	2	0	HCC-TE	0
chr1	89172406	89172408	1	4	250	+	chr1	89172133	89174369	L1MC4a	7295	-	L1	LINE	2	0.25	HCC-TE	25
chr1	89172413	89172415	1	4	250	+	chr1	89172133	89174369	L1MC4a	7295	-	L1	LINE	2	0.25	HCC-TE	25
chr1	89172667	89172669	1	4	250	+	chr1	89172133	89174369	L1MC4a	7295	-	L1	LINE	2	0.25	HCC-TE	25
chr1	89173089	89173091	2	5	400	-	chr1	89172133	89174369	L1MC4a	7295	-	L1	LINE	2	0.4	HCC-TE	40
chr1	89173115	89173117	0	4	0	-	chr1	89172133	89174369	L1MC4a	7295	-	L1	LINE	2	0	HCC-TE	0
chr1	89173953	89173955	1	2	500	-	chr1	89172133	89174369	L1MC4a	7295	-	L1	LINE	2	0.5	HCC-TE	50
chr1	89174017	89174019	0	2	0	-	chr1	89172133	89174369	L1MC4a	7295	-	L1	LINE	2	0	HCC-TE	0
chr1	89174215	89174217	0	1	0	+	chr1	89172133	89174369	L1MC4a	7295	-	L1	LINE	2	0	HCC-TE	0
chr1	89174275	89174277	0	2	0	+	chr1	89172133	89174369	L1MC4a	7295	-	L1	LINE	2	0	HCC-TE	0
chr1	89999844	89999846	2	5	400	+	chr1	89999799	89999957	L2a	629	-	L2	LINE	2	0.4	HCC-TE	40
chr1	89999844	89999846	2	5	400	+	chr1	89999799	89999957	L2a	629	-	L2	LINE	2	0.4	HCC-TE	40
chr1	89999844	89999846	2	5	400	+	chr1	89999799	89999957	L2a	629	-	L2	LINE	2	0.4	HCC-TE	40
chr1	89999911	89999913	0	4	0	+	chr1	89999799	89999957	L2a	629	-	L2	LINE	2	0	HCC-TE	0
chr1	89999911	89999913	0	4	0	+	chr1	89999799	89999957	L2a	629	-	L2	LINE	2	0	HCC-TE	0
chr1	89999911	89999913	0	4	0	+	chr1	89999799	89999957	L2a	629	-	L2	LINE	2	0	HCC-TE	0
chr1	92886866	92886868	0	1	0	-	chr1	92886774	92886999	MER58A	1128	+	hAT-Charlie	DNA	2	0	HCC-TE	0
chr1	92886977	92886979	0	6	0	-	chr1	92886774	92886999	MER58A	1128	+	hAT-Charlie	DNA	2	0	HCC-TE	0
chr1	92887030	92887032	0	5	0	-	chr1	92886999	92887091	MLT1I	268	+	ERVL-MaLR	LTR	2	0	HCC-TE	0
chr1	93905476	93905478	10	13	769	-	chr1	93905325	93905500	MER5A1	301	+	hAT-Charlie	DNA	2	0.7692307692307693	HCC-TE	76.92307692307693
chr1	93905476	93905478	10	13	769	-	chr1	93905325	93905500	MER5A1	301	+	hAT-Charlie	DNA	2	0.7692307692307693	HCC-TE	76.92307692307693
chr1	93905768	93905770	4	4	1000	-	chr1	93905667	93905903	MER112	473	-	hAT-Charlie	DNA	2	1	HCC-TE	100
chr1	93905768	93905770	4	4	1000	-	chr1	93905667	93905903	MER112	473	-	hAT-Charlie	DNA	2	1	HCC-TE	100
chr1	94116349	94116351	0	9	0	-	chr1	94116341	94116470	MER5B	520	+	hAT-Charlie	DNA	2	0	HCC-TE	0
chr1	94116426	94116428	0	13	0	+	chr1	94116341	94116470	MER5B	520	+	hAT-Charlie	DNA	2	0	HCC-TE	0
chr1	94116444	94116446	0	14	0	+	chr1	94116341	94116470	MER5B	520	+	hAT-Charlie	DNA	2	0	HCC-TE	0
chr1	94116465	94116467	0	13	0	+	chr1	94116341	94116470	MER5B	520	+	hAT-Charlie	DNA	2	0	HCC-TE	0
chr1	95086888	95086890	0	7	0	+	chr1	95086868	95087329	LTR48	3108	+	ERV1	LTR	2	0	HCC-TE	0
chr1	95087015	95087017	0	9	0	+	chr1	95086868	95087329	LTR48	3108	+	ERV1	LTR	2	0	HCC-TE	0
chr1	95087175	95087177	0	2	0	-	chr1	95086868	95087329	LTR48	3108	+	ERV1	LTR	2	0	HCC-TE	0
chr1	95096328	95096330	1	4	250	+	chr1	95096242	95096424	MER58A	624	+	hAT-Charlie	DNA	2	0.25	HCC-TE	25
chr1	95122088	95122090	10	14	714	+	chr1	95122086	95122385	AluSx	1808	+	Alu	SINE	2	0.7142857142857143	HCC-TE	71.42857142857143
chr1	95122088	95122090	10	14	714	+	chr1	95122086	95122385	AluSx	1808	+	Alu	SINE	2	0.7142857142857143	HCC-TE	71.42857142857143
chr1	95122100	95122102	4	15	267	+	chr1	95122086	95122385	AluSx	1808	+	Alu	SINE	2	0.26666666666666666	HCC-TE	26.666666666666668
chr1	95122100	95122102	4	15	267	+	chr1	95122086	95122385	AluSx	1808	+	Alu	SINE	2	0.26666666666666666	HCC-TE	26.666666666666668
chr1	95122115	95122117	3	12	250	+	chr1	95122086	95122385	AluSx	1808	+	Alu	SINE	2	0.25	HCC-TE	25
chr1	95122115	95122117	3	12	250	+	chr1	95122086	95122385	AluSx	1808	+	Alu	SINE	2	0.25	HCC-TE	25
chr1	95122151	95122153	2	13	154	+	chr1	95122086	95122385	AluSx	1808	+	Alu	SINE	2	0.15384615384615385	HCC-TE	15.384615384615385
chr1	95122151	95122153	2	13	154	+	chr1	95122086	95122385	AluSx	1808	+	Alu	SINE	2	0.15384615384615385	HCC-TE	15.384615384615385
chr1	95122184	95122186	0	15	0	+	chr1	95122086	95122385	AluSx	1808	+	Alu	SINE	2	0	HCC-TE	0
chr1	95122184	95122186	0	15	0	+	chr1	95122086	95122385	AluSx	1808	+	Alu	SINE	2	0	HCC-TE	0
chr1	95122251	95122253	0	12	0	+	chr1	95122086	95122385	AluSx	1808	+	Alu	SINE	2	0	HCC-TE	0
chr1	95122251	95122253	0	12	0	+	chr1	95122086	95122385	AluSx	1808	+	Alu	SINE	2	0	HCC-TE	0
chr1	95122273	95122275	0	13	0	+	chr1	95122086	95122385	AluSx	1808	+	Alu	SINE	2	0	HCC-TE	0
chr1	95122273	95122275	0	13	0	+	chr1	95122086	95122385	AluSx	1808	+	Alu	SINE	2	0	HCC-TE	0
chr1	95122306	95122308	1	13	77	+	chr1	95122086	95122385	AluSx	1808	+	Alu	SINE	2	0.07692307692307693	HCC-TE	7.6923076923076925
chr1	95122306	95122308	1	13	77	+	chr1	95122086	95122385	AluSx	1808	+	Alu	SINE	2	0.07692307692307693	HCC-TE	7.6923076923076925
chr1	95123099	95123101	10	14	714	+	chr1	95122971	95123108	FLAM_C	867	-	Alu	SINE	2	0.7142857142857143	HCC-TE	71.42857142857143
chr1	95123099	95123101	10	14	714	+	chr1	95122971	95123108	FLAM_C	867	-	Alu	SINE	2	0.7142857142857143	HCC-TE	71.42857142857143
chr1	95233617	95233619	0	4	0	+	chr1	95233610	95233681	L2a	263	+	L2	LINE	2	0	HCC-TE	0
chr1	95233617	95233619	0	4	0	+	chr1	95233610	95233681	L2a	263	+	L2	LINE	2	0	HCC-TE	0
chr1	95233617	95233619	0	4	0	+	chr1	95233610	95233681	L2a	263	+	L2	LINE	2	0	HCC-TE	0
chr1	95233623	95233625	0	3	0	+	chr1	95233610	95233681	L2a	263	+	L2	LINE	2	0	HCC-TE	0
chr1	95233623	95233625	0	3	0	+	chr1	95233610	95233681	L2a	263	+	L2	LINE	2	0	HCC-TE	0
chr1	95233623	95233625	0	3	0	+	chr1	95233610	95233681	L2a	263	+	L2	LINE	2	0	HCC-TE	0
chr1	99765326	99765328	11	12	917	+	chr1	99765319	99765617	AluSp	2342	+	Alu	SINE	2	0.9166666666666666	HCC-TE	91.66666666666666
chr1	99765326	99765328	11	12	917	+	chr1	99765319	99765617	AluSp	2342	+	Alu	SINE	2	0.9166666666666666	HCC-TE	91.66666666666666
chr1	99765328	99765330	10	13	769	+	chr1	99765319	99765617	AluSp	2342	+	Alu	SINE	2	0.7692307692307693	HCC-TE	76.92307692307693
chr1	99765328	99765330	10	13	769	+	chr1	99765319	99765617	AluSp	2342	+	Alu	SINE	2	0.7692307692307693	HCC-TE	76.92307692307693
chr1	99765338	99765340	11	13	846	+	chr1	99765319	99765617	AluSp	2342	+	Alu	SINE	2	0.8461538461538461	HCC-TE	84.61538461538461
chr1	99765338	99765340	11	13	846	+	chr1	99765319	99765617	AluSp	2342	+	Alu	SINE	2	0.8461538461538461	HCC-TE	84.61538461538461
chr1	99765366	99765368	12	15	800	+	chr1	99765319	99765617	AluSp	2342	+	Alu	SINE	2	0.8	HCC-TE	80
chr1	99765366	99765368	12	15	800	+	chr1	99765319	99765617	AluSp	2342	+	Alu	SINE	2	0.8	HCC-TE	80
chr1	99765387	99765389	14	16	875	+	chr1	99765319	99765617	AluSp	2342	+	Alu	SINE	2	0.875	HCC-TE	87.5
chr1	99765387	99765389	14	16	875	+	chr1	99765319	99765617	AluSp	2342	+	Alu	SINE	2	0.875	HCC-TE	87.5
chr1	99765398	99765400	16	18	889	+	chr1	99765319	99765617	AluSp	2342	+	Alu	SINE	2	0.8888888888888888	HCC-TE	88.88888888888889
chr1	99765398	99765400	16	18	889	+	chr1	99765319	99765617	AluSp	2342	+	Alu	SINE	2	0.8888888888888888	HCC-TE	88.88888888888889
chr1	99765429	99765431	14	21	667	+	chr1	99765319	99765617	AluSp	2342	+	Alu	SINE	2	0.6666666666666666	HCC-TE	66.66666666666666
chr1	99765429	99765431	14	21	667	+	chr1	99765319	99765617	AluSp	2342	+	Alu	SINE	2	0.6666666666666666	HCC-TE	66.66666666666666
chr1	99765456	99765458	17	20	850	+	chr1	99765319	99765617	AluSp	2342	+	Alu	SINE	2	0.85	HCC-TE	85
chr1	99765456	99765458	17	20	850	+	chr1	99765319	99765617	AluSp	2342	+	Alu	SINE	2	0.85	HCC-TE	85
chr1	99765524	99765526	19	23	826	+	chr1	99765319	99765617	AluSp	2342	+	Alu	SINE	2	0.8260869565217391	HCC-TE	82.6086956521739
chr1	99765524	99765526	19	23	826	+	chr1	99765319	99765617	AluSp	2342	+	Alu	SINE	2	0.8260869565217391	HCC-TE	82.6086956521739
chr1	99765548	99765550	18	25	720	+	chr1	99765319	99765617	AluSp	2342	+	Alu	SINE	2	0.72	HCC-TE	72
chr1	99765548	99765550	18	25	720	+	chr1	99765319	99765617	AluSp	2342	+	Alu	SINE	2	0.72	HCC-TE	72
chr1	99765556	99765558	20	28	714	+	chr1	99765319	99765617	AluSp	2342	+	Alu	SINE	2	0.7142857142857143	HCC-TE	71.42857142857143
chr1	99765556	99765558	20	28	714	+	chr1	99765319	99765617	AluSp	2342	+	Alu	SINE	2	0.7142857142857143	HCC-TE	71.42857142857143
chr1	99765559	99765561	20	30	667	+	chr1	99765319	99765617	AluSp	2342	+	Alu	SINE	2	0.6666666666666666	HCC-TE	66.66666666666666
chr1	99765559	99765561	20	30	667	+	chr1	99765319	99765617	AluSp	2342	+	Alu	SINE	2	0.6666666666666666	HCC-TE	66.66666666666666
chr1	99765595	99765597	26	31	839	+	chr1	99765319	99765617	AluSp	2342	+	Alu	SINE	2	0.8387096774193549	HCC-TE	83.87096774193549
chr1	99765595	99765597	26	31	839	+	chr1	99765319	99765617	AluSp	2342	+	Alu	SINE	2	0.8387096774193549	HCC-TE	83.87096774193549
chr1	99765600	99765602	21	30	700	+	chr1	99765319	99765617	AluSp	2342	+	Alu	SINE	2	0.7	HCC-TE	70
chr1	99765600	99765602	21	30	700	+	chr1	99765319	99765617	AluSp	2342	+	Alu	SINE	2	0.7	HCC-TE	70
chr1	99765626	99765628	21	30	700	+	chr1	99765619	99765906	AluYm1	2399	+	Alu	SINE	2	0.7	HCC-TE	70
chr1	99765626	99765628	21	30	700	+	chr1	99765619	99765906	AluYm1	2399	+	Alu	SINE	2	0.7	HCC-TE	70
chr1	99765628	99765630	22	29	759	+	chr1	99765619	99765906	AluYm1	2399	+	Alu	SINE	2	0.7586206896551724	HCC-TE	75.86206896551724
chr1	99765628	99765630	22	29	759	+	chr1	99765619	99765906	AluYm1	2399	+	Alu	SINE	2	0.7586206896551724	HCC-TE	75.86206896551724
chr1	99765665	99765667	16	17	941	+	chr1	99765619	99765906	AluYm1	2399	+	Alu	SINE	2	0.9411764705882353	HCC-TE	94.11764705882352
chr1	99765665	99765667	16	17	941	+	chr1	99765619	99765906	AluYm1	2399	+	Alu	SINE	2	0.9411764705882353	HCC-TE	94.11764705882352
chr1	99765671	99765673	16	18	889	+	chr1	99765619	99765906	AluYm1	2399	+	Alu	SINE	2	0.8888888888888888	HCC-TE	88.88888888888889
chr1	99765671	99765673	16	18	889	+	chr1	99765619	99765906	AluYm1	2399	+	Alu	SINE	2	0.8888888888888888	HCC-TE	88.88888888888889
chr1	99765682	99765684	11	15	733	+	chr1	99765619	99765906	AluYm1	2399	+	Alu	SINE	2	0.7333333333333333	HCC-TE	73.33333333333333
chr1	99765682	99765684	11	15	733	+	chr1	99765619	99765906	AluYm1	2399	+	Alu	SINE	2	0.7333333333333333	HCC-TE	73.33333333333333
chr1	99765727	99765729	11	17	647	+	chr1	99765619	99765906	AluYm1	2399	+	Alu	SINE	2	0.6470588235294118	HCC-TE	64.70588235294117
chr1	99765727	99765729	11	17	647	+	chr1	99765619	99765906	AluYm1	2399	+	Alu	SINE	2	0.6470588235294118	HCC-TE	64.70588235294117
chr1	99765756	99765758	20	23	870	+	chr1	99765619	99765906	AluYm1	2399	+	Alu	SINE	2	0.8695652173913043	HCC-TE	86.95652173913044
chr1	99765756	99765758	20	23	870	+	chr1	99765619	99765906	AluYm1	2399	+	Alu	SINE	2	0.8695652173913043	HCC-TE	86.95652173913044
chr1	99765760	99765762	21	27	778	+	chr1	99765619	99765906	AluYm1	2399	+	Alu	SINE	2	0.7777777777777778	HCC-TE	77.77777777777779
chr1	99765760	99765762	21	27	778	+	chr1	99765619	99765906	AluYm1	2399	+	Alu	SINE	2	0.7777777777777778	HCC-TE	77.77777777777779
chr1	99765768	99765770	19	23	826	+	chr1	99765619	99765906	AluYm1	2399	+	Alu	SINE	2	0.8260869565217391	HCC-TE	82.6086956521739
chr1	99765768	99765770	19	23	826	+	chr1	99765619	99765906	AluYm1	2399	+	Alu	SINE	2	0.8260869565217391	HCC-TE	82.6086956521739
chr1	99765772	99765774	18	21	857	+	chr1	99765619	99765906	AluYm1	2399	+	Alu	SINE	2	0.8571428571428571	HCC-TE	85.71428571428571
chr1	99765772	99765774	18	21	857	+	chr1	99765619	99765906	AluYm1	2399	+	Alu	SINE	2	0.8571428571428571	HCC-TE	85.71428571428571
chr1	99765818	99765820	13	21	619	+	chr1	99765619	99765906	AluYm1	2399	+	Alu	SINE	2	0.6190476190476191	HCC-TE	61.904761904761905
chr1	99765818	99765820	13	21	619	+	chr1	99765619	99765906	AluYm1	2399	+	Alu	SINE	2	0.6190476190476191	HCC-TE	61.904761904761905
chr1	99765828	99765830	13	19	684	+	chr1	99765619	99765906	AluYm1	2399	+	Alu	SINE	2	0.6842105263157895	HCC-TE	68.42105263157895
chr1	99765828	99765830	13	19	684	+	chr1	99765619	99765906	AluYm1	2399	+	Alu	SINE	2	0.6842105263157895	HCC-TE	68.42105263157895
chr1	99765835	99765837	16	17	941	+	chr1	99765619	99765906	AluYm1	2399	+	Alu	SINE	2	0.9411764705882353	HCC-TE	94.11764705882352
chr1	99765835	99765837	16	17	941	+	chr1	99765619	99765906	AluYm1	2399	+	Alu	SINE	2	0.9411764705882353	HCC-TE	94.11764705882352
chr1	99765852	99765854	15	21	714	+	chr1	99765619	99765906	AluYm1	2399	+	Alu	SINE	2	0.7142857142857143	HCC-TE	71.42857142857143
chr1	99765852	99765854	15	21	714	+	chr1	99765619	99765906	AluYm1	2399	+	Alu	SINE	2	0.7142857142857143	HCC-TE	71.42857142857143
chr1	99765858	99765860	16	19	842	+	chr1	99765619	99765906	AluYm1	2399	+	Alu	SINE	2	0.8421052631578947	HCC-TE	84.21052631578947
chr1	99765858	99765860	16	19	842	+	chr1	99765619	99765906	AluYm1	2399	+	Alu	SINE	2	0.8421052631578947	HCC-TE	84.21052631578947
chr1	99765860	99765862	13	17	765	+	chr1	99765619	99765906	AluYm1	2399	+	Alu	SINE	2	0.7647058823529411	HCC-TE	76.47058823529412
chr1	99765860	99765862	13	17	765	+	chr1	99765619	99765906	AluYm1	2399	+	Alu	SINE	2	0.7647058823529411	HCC-TE	76.47058823529412
chr1	99765881	99765883	7	8	875	+	chr1	99765619	99765906	AluYm1	2399	+	Alu	SINE	2	0.875	HCC-TE	87.5
chr1	99765881	99765883	7	8	875	+	chr1	99765619	99765906	AluYm1	2399	+	Alu	SINE	2	0.875	HCC-TE	87.5
chr1	99765890	99765892	8	9	889	+	chr1	99765619	99765906	AluYm1	2399	+	Alu	SINE	2	0.8888888888888888	HCC-TE	88.88888888888889
chr1	99765890	99765892	8	9	889	+	chr1	99765619	99765906	AluYm1	2399	+	Alu	SINE	2	0.8888888888888888	HCC-TE	88.88888888888889
chr1	99765898	99765900	4	8	500	+	chr1	99765619	99765906	AluYm1	2399	+	Alu	SINE	2	0.5	HCC-TE	50
chr1	99765898	99765900	4	8	500	+	chr1	99765619	99765906	AluYm1	2399	+	Alu	SINE	2	0.5	HCC-TE	50
chr1	100130803	100130805	0	2	0	+	chr1	100130748	100130960	MER58A	1148	-	hAT-Charlie	DNA	2	0	HCC-TE	0
chr1	100130803	100130805	0	2	0	+	chr1	100130748	100130960	MER58A	1148	-	hAT-Charlie	DNA	2	0	HCC-TE	0
chr1	100130912	100130914	2	4	500	+	chr1	100130748	100130960	MER58A	1148	-	hAT-Charlie	DNA	2	0.5	HCC-TE	50
chr1	100130912	100130914	2	4	500	+	chr1	100130748	100130960	MER58A	1148	-	hAT-Charlie	DNA	2	0.5	HCC-TE	50
chr1	109589192	109589194	10	15	667	+	chr1	109589164	109589484	L2c	275	-	L2	LINE	2	0.6666666666666666	HCC-TE	66.66666666666666
chr1	109589356	109589358	5	13	385	+	chr1	109589164	109589484	L2c	275	-	L2	LINE	2	0.38461538461538464	HCC-TE	38.46153846153847
chr1	109589458	109589460	10	16	625	+	chr1	109589164	109589484	L2c	275	-	L2	LINE	2	0.625	HCC-TE	62.5
chr1	109618609	109618611	0	1	0	+	chr1	109618081	109618763	L1ME4a	833	-	L1	LINE	2	0	HCC-TE	0
chr1	109618609	109618611	0	1	0	+	chr1	109618081	109618763	L1ME4a	833	-	L1	LINE	2	0	HCC-TE	0
chr1	109618609	109618611	0	1	0	+	chr1	109618081	109618763	L1ME4a	833	-	L1	LINE	2	0	HCC-TE	0
chr1	109618609	109618611	0	1	0	+	chr1	109618081	109618763	L1ME4a	833	-	L1	LINE	2	0	HCC-TE	0
chr1	109618609	109618611	0	1	0	+	chr1	109618081	109618763	L1ME4a	833	-	L1	LINE	2	0	HCC-TE	0
chr1	109618609	109618611	0	1	0	+	chr1	109618081	109618763	L1ME4a	833	-	L1	LINE	2	0	HCC-TE	0
chr1	109618609	109618611	0	1	0	+	chr1	109618081	109618763	L1ME4a	833	-	L1	LINE	2	0	HCC-TE	0
chr1	109618662	109618664	0	2	0	+	chr1	109618081	109618763	L1ME4a	833	-	L1	LINE	2	0	HCC-TE	0
chr1	109618662	109618664	0	2	0	+	chr1	109618081	109618763	L1ME4a	833	-	L1	LINE	2	0	HCC-TE	0
chr1	109618662	109618664	0	2	0	+	chr1	109618081	109618763	L1ME4a	833	-	L1	LINE	2	0	HCC-TE	0
chr1	109618662	109618664	0	2	0	+	chr1	109618081	109618763	L1ME4a	833	-	L1	LINE	2	0	HCC-TE	0
chr1	109618662	109618664	0	2	0	+	chr1	109618081	109618763	L1ME4a	833	-	L1	LINE	2	0	HCC-TE	0
chr1	109618662	109618664	0	2	0	+	chr1	109618081	109618763	L1ME4a	833	-	L1	LINE	2	0	HCC-TE	0
chr1	109618662	109618664	0	2	0	+	chr1	109618081	109618763	L1ME4a	833	-	L1	LINE	2	0	HCC-TE	0
chr1	110450218	110450220	0	1	0	+	chr1	110450182	110450302	LTR105_Mam	351	+	ERVL	LTR	2	0	HCC-TE	0
chr1	111508814	111508816	20	31	645	+	chr1	111508815	111509114	AluSg	2602	+	Alu	SINE	1	0.6451612903225806	HCC-TE	64.51612903225806
chr1	111508814	111508816	20	31	645	+	chr1	111508815	111509114	AluSg	2602	+	Alu	SINE	1	0.6451612903225806	HCC-TE	64.51612903225806
chr1	111508821	111508823	21	29	724	+	chr1	111508815	111509114	AluSg	2602	+	Alu	SINE	2	0.7241379310344828	HCC-TE	72.41379310344827
chr1	111508821	111508823	21	29	724	+	chr1	111508815	111509114	AluSg	2602	+	Alu	SINE	2	0.7241379310344828	HCC-TE	72.41379310344827
chr1	111508823	111508825	21	29	724	+	chr1	111508815	111509114	AluSg	2602	+	Alu	SINE	2	0.7241379310344828	HCC-TE	72.41379310344827
chr1	111508823	111508825	21	29	724	+	chr1	111508815	111509114	AluSg	2602	+	Alu	SINE	2	0.7241379310344828	HCC-TE	72.41379310344827
chr1	111508861	111508863	24	33	727	+	chr1	111508815	111509114	AluSg	2602	+	Alu	SINE	2	0.7272727272727273	HCC-TE	72.72727272727273
chr1	111508861	111508863	24	33	727	+	chr1	111508815	111509114	AluSg	2602	+	Alu	SINE	2	0.7272727272727273	HCC-TE	72.72727272727273
chr1	111508866	111508868	28	33	848	+	chr1	111508815	111509114	AluSg	2602	+	Alu	SINE	2	0.8484848484848485	HCC-TE	84.84848484848484
chr1	111508866	111508868	28	33	848	+	chr1	111508815	111509114	AluSg	2602	+	Alu	SINE	2	0.8484848484848485	HCC-TE	84.84848484848484
chr1	111508870	111508872	24	27	889	+	chr1	111508815	111509114	AluSg	2602	+	Alu	SINE	2	0.8888888888888888	HCC-TE	88.88888888888889
chr1	111508870	111508872	24	27	889	+	chr1	111508815	111509114	AluSg	2602	+	Alu	SINE	2	0.8888888888888888	HCC-TE	88.88888888888889
chr1	111508877	111508879	11	29	379	+	chr1	111508815	111509114	AluSg	2602	+	Alu	SINE	2	0.3793103448275862	HCC-TE	37.93103448275862
chr1	111508877	111508879	11	29	379	+	chr1	111508815	111509114	AluSg	2602	+	Alu	SINE	2	0.3793103448275862	HCC-TE	37.93103448275862
chr1	111508887	111508889	11	26	423	+	chr1	111508815	111509114	AluSg	2602	+	Alu	SINE	2	0.4230769230769231	HCC-TE	42.30769230769231
chr1	111508887	111508889	11	26	423	+	chr1	111508815	111509114	AluSg	2602	+	Alu	SINE	2	0.4230769230769231	HCC-TE	42.30769230769231
chr1	111508900	111508902	14	29	483	+	chr1	111508815	111509114	AluSg	2602	+	Alu	SINE	2	0.4827586206896552	HCC-TE	48.275862068965516
chr1	111508900	111508902	14	29	483	+	chr1	111508815	111509114	AluSg	2602	+	Alu	SINE	2	0.4827586206896552	HCC-TE	48.275862068965516
chr1	111508909	111508911	6	30	200	+	chr1	111508815	111509114	AluSg	2602	+	Alu	SINE	2	0.2	HCC-TE	20
chr1	111508909	111508911	6	30	200	+	chr1	111508815	111509114	AluSg	2602	+	Alu	SINE	2	0.2	HCC-TE	20
chr1	111508922	111508924	12	30	400	+	chr1	111508815	111509114	AluSg	2602	+	Alu	SINE	2	0.4	HCC-TE	40
chr1	111508922	111508924	12	30	400	+	chr1	111508815	111509114	AluSg	2602	+	Alu	SINE	2	0.4	HCC-TE	40
chr1	111508927	111508929	9	27	333	+	chr1	111508815	111509114	AluSg	2602	+	Alu	SINE	2	0.3333333333333333	HCC-TE	33.33333333333333
chr1	111508927	111508929	9	27	333	+	chr1	111508815	111509114	AluSg	2602	+	Alu	SINE	2	0.3333333333333333	HCC-TE	33.33333333333333
chr1	111508954	111508956	21	31	677	+	chr1	111508815	111509114	AluSg	2602	+	Alu	SINE	2	0.6774193548387096	HCC-TE	67.74193548387096
chr1	111508954	111508956	21	31	677	+	chr1	111508815	111509114	AluSg	2602	+	Alu	SINE	2	0.6774193548387096	HCC-TE	67.74193548387096
chr1	111508962	111508964	17	28	607	+	chr1	111508815	111509114	AluSg	2602	+	Alu	SINE	2	0.6071428571428571	HCC-TE	60.71428571428571
chr1	111508962	111508964	17	28	607	+	chr1	111508815	111509114	AluSg	2602	+	Alu	SINE	2	0.6071428571428571	HCC-TE	60.71428571428571
chr1	111508966	111508968	16	26	615	+	chr1	111508815	111509114	AluSg	2602	+	Alu	SINE	2	0.6153846153846154	HCC-TE	61.53846153846154
chr1	111508966	111508968	16	26	615	+	chr1	111508815	111509114	AluSg	2602	+	Alu	SINE	2	0.6153846153846154	HCC-TE	61.53846153846154
chr1	111508984	111508986	11	17	647	+	chr1	111508815	111509114	AluSg	2602	+	Alu	SINE	2	0.6470588235294118	HCC-TE	64.70588235294117
chr1	111508984	111508986	11	17	647	+	chr1	111508815	111509114	AluSg	2602	+	Alu	SINE	2	0.6470588235294118	HCC-TE	64.70588235294117
chr1	111509018	111509020	8	16	500	+	chr1	111508815	111509114	AluSg	2602	+	Alu	SINE	2	0.5	HCC-TE	50
chr1	111509018	111509020	8	16	500	+	chr1	111508815	111509114	AluSg	2602	+	Alu	SINE	2	0.5	HCC-TE	50
chr1	111509025	111509027	12	16	750	+	chr1	111508815	111509114	AluSg	2602	+	Alu	SINE	2	0.75	HCC-TE	75
chr1	111509025	111509027	12	16	750	+	chr1	111508815	111509114	AluSg	2602	+	Alu	SINE	2	0.75	HCC-TE	75
chr1	111509048	111509050	8	17	471	+	chr1	111508815	111509114	AluSg	2602	+	Alu	SINE	2	0.47058823529411764	HCC-TE	47.05882352941176
chr1	111509048	111509050	8	17	471	+	chr1	111508815	111509114	AluSg	2602	+	Alu	SINE	2	0.47058823529411764	HCC-TE	47.05882352941176
chr1	111509072	111509074	13	19	684	+	chr1	111508815	111509114	AluSg	2602	+	Alu	SINE	2	0.6842105263157895	HCC-TE	68.42105263157895
chr1	111509072	111509074	13	19	684	+	chr1	111508815	111509114	AluSg	2602	+	Alu	SINE	2	0.6842105263157895	HCC-TE	68.42105263157895
chr1	111509080	111509082	8	15	533	+	chr1	111508815	111509114	AluSg	2602	+	Alu	SINE	2	0.5333333333333333	HCC-TE	53.333333333333336
chr1	111509080	111509082	8	15	533	+	chr1	111508815	111509114	AluSg	2602	+	Alu	SINE	2	0.5333333333333333	HCC-TE	53.333333333333336
chr1	111509088	111509090	6	14	429	+	chr1	111508815	111509114	AluSg	2602	+	Alu	SINE	2	0.42857142857142855	HCC-TE	42.857142857142854
chr1	111509088	111509090	6	14	429	+	chr1	111508815	111509114	AluSg	2602	+	Alu	SINE	2	0.42857142857142855	HCC-TE	42.857142857142854
chr1	111561185	111561187	5	10	500	+	chr1	111561111	111561420	AluJb	2139	-	Alu	SINE	2	0.5	HCC-TE	50
chr1	111561279	111561281	11	12	917	+	chr1	111561111	111561420	AluJb	2139	-	Alu	SINE	2	0.9166666666666666	HCC-TE	91.66666666666666
chr1	111561311	111561313	14	16	875	+	chr1	111561111	111561420	AluJb	2139	-	Alu	SINE	2	0.875	HCC-TE	87.5
chr1	111561360	111561362	16	24	667	+	chr1	111561111	111561420	AluJb	2139	-	Alu	SINE	2	0.6666666666666666	HCC-TE	66.66666666666666
chr1	111561365	111561367	17	22	773	+	chr1	111561111	111561420	AluJb	2139	-	Alu	SINE	2	0.7727272727272727	HCC-TE	77.27272727272727
chr1	111561400	111561402	21	31	677	+	chr1	111561111	111561420	AluJb	2139	-	Alu	SINE	2	0.6774193548387096	HCC-TE	67.74193548387096
chr1	111561410	111561412	17	24	708	+	chr1	111561111	111561420	AluJb	2139	-	Alu	SINE	2	0.7083333333333334	HCC-TE	70.83333333333334
chr1	111862603	111862605	0	1	0	+	chr1	111862604	111862816	MIR	800	+	MIR	SINE	1	0	HCC-TE	0
chr1	111863491	111863493	0	2	0	+	chr1	111863425	111864115	L2c	726	-	L2	LINE	2	0	HCC-TE	0
chr1	111863580	111863582	0	5	0	+	chr1	111863425	111864115	L2c	726	-	L2	LINE	2	0	HCC-TE	0
chr1	111863777	111863779	0	18	0	+	chr1	111863425	111864115	L2c	726	-	L2	LINE	2	0	HCC-TE	0
chr1	119324864	119324866	8	8	1000	-	chr1	119324862	119324971	MIRb	254	+	MIR	SINE	2	1	HCC-TE	100
chr1	119326759	119326761	9	10	900	+	chr1	119326718	119326914	MIRb	412	-	MIR	SINE	2	0.9	HCC-TE	90
chr1	119326785	119326787	7	7	1000	+	chr1	119326718	119326914	MIRb	412	-	MIR	SINE	2	1	HCC-TE	100
chr1	119326902	119326904	2	2	1000	+	chr1	119326718	119326914	MIRb	412	-	MIR	SINE	2	1	HCC-TE	100
chr1	119806517	119806519	1	2	500	+	chr1	119806508	119806663	MIRb	284	-	MIR	SINE	2	0.5	HCC-TE	50
chr1	119806517	119806519	1	2	500	+	chr1	119806508	119806663	MIRb	284	-	MIR	SINE	2	0.5	HCC-TE	50
chr1	121511246	121511248	0	1	0	-	chr1	121510491	121511971	HERV9N-int	11198	+	ERV1	LTR	2	0	HCC-TE	0
chr1	121511354	121511356	1	6	167	+	chr1	121510491	121511971	HERV9N-int	11198	+	ERV1	LTR	2	0.16666666666666666	HCC-TE	16.666666666666664
chr1	121511372	121511374	2	7	286	+	chr1	121510491	121511971	HERV9N-int	11198	+	ERV1	LTR	2	0.2857142857142857	HCC-TE	28.57142857142857
chr1	121511634	121511636	1	6	167	+	chr1	121510491	121511971	HERV9N-int	11198	+	ERV1	LTR	2	0.16666666666666666	HCC-TE	16.666666666666664
chr1	121511642	121511644	0	5	0	+	chr1	121510491	121511971	HERV9N-int	11198	+	ERV1	LTR	2	0	HCC-TE	0
chr1	121511754	121511756	3	9	333	-	chr1	121510491	121511971	HERV9N-int	11198	+	ERV1	LTR	2	0.3333333333333333	HCC-TE	33.33333333333333
chr1	121511786	121511788	1	10	100	-	chr1	121510491	121511971	HERV9N-int	11198	+	ERV1	LTR	2	0.1	HCC-TE	10
chr1	121511812	121511814	1	10	100	-	chr1	121510491	121511971	HERV9N-int	11198	+	ERV1	LTR	2	0.1	HCC-TE	10
chr1	121511890	121511892	3	5	600	+	chr1	121510491	121511971	HERV9N-int	11198	+	ERV1	LTR	2	0.6	HCC-TE	60
chr1	121512511	121512513	2	4	500	-	chr1	121511970	121513640	HERV9N-int	9333	+	ERV1	LTR	2	0.5	HCC-TE	50
chr1	121512587	121512589	7	7	1000	-	chr1	121511970	121513640	HERV9N-int	9333	+	ERV1	LTR	2	1	HCC-TE	100
chr1	121512822	121512824	2	3	667	+	chr1	121511970	121513640	HERV9N-int	9333	+	ERV1	LTR	2	0.6666666666666666	HCC-TE	66.66666666666666
chr1	121513053	121513055	2	2	1000	-	chr1	121511970	121513640	HERV9N-int	9333	+	ERV1	LTR	2	1	HCC-TE	100
chr1	121513125	121513127	2	2	1000	-	chr1	121511970	121513640	HERV9N-int	9333	+	ERV1	LTR	2	1	HCC-TE	100
chr1	121513269	121513271	1	4	250	-	chr1	121511970	121513640	HERV9N-int	9333	+	ERV1	LTR	2	0.25	HCC-TE	25
chr1	121513533	121513535	6	6	1000	-	chr1	121511970	121513640	HERV9N-int	9333	+	ERV1	LTR	2	1	HCC-TE	100
chr1	121513594	121513596	5	5	1000	+	chr1	121511970	121513640	HERV9N-int	9333	+	ERV1	LTR	2	1	HCC-TE	100
chr1	146050699	146050701	0	8	0	-	chr1	146050582	146050735	MLT2F	397	+	ERVL	LTR	2	0	HCC-TE	0
chr1	146050699	146050701	0	8	0	-	chr1	146050582	146050735	MLT2F	397	+	ERVL	LTR	2	0	HCC-TE	0
chr1	146045939	146045941	2	8	250	-	chr1	146045635	146045948	AluSx1	2393	-	Alu	SINE	2	0.25	HCC-TE	25
chr1	146045939	146045941	2	8	250	-	chr1	146045635	146045948	AluSx1	2393	-	Alu	SINE	2	0.25	HCC-TE	25
chr1	146045849	146045851	2	7	286	-	chr1	146045635	146045948	AluSx1	2393	-	Alu	SINE	2	0.2857142857142857	HCC-TE	28.57142857142857
chr1	146045849	146045851	2	7	286	-	chr1	146045635	146045948	AluSx1	2393	-	Alu	SINE	2	0.2857142857142857	HCC-TE	28.57142857142857
chr1	146045836	146045838	2	10	200	-	chr1	146045635	146045948	AluSx1	2393	-	Alu	SINE	2	0.2	HCC-TE	20
chr1	146045836	146045838	2	10	200	-	chr1	146045635	146045948	AluSx1	2393	-	Alu	SINE	2	0.2	HCC-TE	20
chr1	146045808	146045810	1	9	111	-	chr1	146045635	146045948	AluSx1	2393	-	Alu	SINE	2	0.1111111111111111	HCC-TE	11.11111111111111
chr1	146045808	146045810	1	9	111	-	chr1	146045635	146045948	AluSx1	2393	-	Alu	SINE	2	0.1111111111111111	HCC-TE	11.11111111111111
chr1	146045792	146045794	6	9	667	-	chr1	146045635	146045948	AluSx1	2393	-	Alu	SINE	2	0.6666666666666666	HCC-TE	66.66666666666666
chr1	146045792	146045794	6	9	667	-	chr1	146045635	146045948	AluSx1	2393	-	Alu	SINE	2	0.6666666666666666	HCC-TE	66.66666666666666
chr1	146045772	146045774	3	6	500	-	chr1	146045635	146045948	AluSx1	2393	-	Alu	SINE	2	0.5	HCC-TE	50
chr1	146045772	146045774	3	6	500	-	chr1	146045635	146045948	AluSx1	2393	-	Alu	SINE	2	0.5	HCC-TE	50
chr1	146045732	146045734	7	9	778	-	chr1	146045635	146045948	AluSx1	2393	-	Alu	SINE	2	0.7777777777777778	HCC-TE	77.77777777777779
chr1	146045732	146045734	7	9	778	-	chr1	146045635	146045948	AluSx1	2393	-	Alu	SINE	2	0.7777777777777778	HCC-TE	77.77777777777779
chr1	146045677	146045679	11	23	478	-	chr1	146045635	146045948	AluSx1	2393	-	Alu	SINE	2	0.4782608695652174	HCC-TE	47.82608695652174
chr1	146045677	146045679	11	23	478	-	chr1	146045635	146045948	AluSx1	2393	-	Alu	SINE	2	0.4782608695652174	HCC-TE	47.82608695652174
chr1	146044955	146044957	4	4	1000	+	chr1	146044581	146045045	LTR2	2380	-	ERV1	LTR	2	1	HCC-TE	100
chr1	146044955	146044957	4	4	1000	+	chr1	146044581	146045045	LTR2	2380	-	ERV1	LTR	2	1	HCC-TE	100
chr1	146044941	146044943	5	7	714	+	chr1	146044581	146045045	LTR2	2380	-	ERV1	LTR	2	0.7142857142857143	HCC-TE	71.42857142857143
chr1	146044941	146044943	5	7	714	+	chr1	146044581	146045045	LTR2	2380	-	ERV1	LTR	2	0.7142857142857143	HCC-TE	71.42857142857143
chr1	146044937	146044939	7	8	875	+	chr1	146044581	146045045	LTR2	2380	-	ERV1	LTR	2	0.875	HCC-TE	87.5
chr1	146044937	146044939	7	8	875	+	chr1	146044581	146045045	LTR2	2380	-	ERV1	LTR	2	0.875	HCC-TE	87.5
chr1	146044927	146044929	8	10	800	+	chr1	146044581	146045045	LTR2	2380	-	ERV1	LTR	2	0.8	HCC-TE	80
chr1	146044927	146044929	8	10	800	+	chr1	146044581	146045045	LTR2	2380	-	ERV1	LTR	2	0.8	HCC-TE	80
chr1	146044885	146044887	8	11	727	-	chr1	146044581	146045045	LTR2	2380	-	ERV1	LTR	2	0.7272727272727273	HCC-TE	72.72727272727273
chr1	146044885	146044887	8	11	727	-	chr1	146044581	146045045	LTR2	2380	-	ERV1	LTR	2	0.7272727272727273	HCC-TE	72.72727272727273
chr1	146044852	146044854	9	10	900	+	chr1	146044581	146045045	LTR2	2380	-	ERV1	LTR	2	0.9	HCC-TE	90
chr1	146044852	146044854	9	10	900	+	chr1	146044581	146045045	LTR2	2380	-	ERV1	LTR	2	0.9	HCC-TE	90
chr1	146044820	146044822	11	14	786	+	chr1	146044581	146045045	LTR2	2380	-	ERV1	LTR	2	0.7857142857142857	HCC-TE	78.57142857142857
chr1	146044820	146044822	11	14	786	+	chr1	146044581	146045045	LTR2	2380	-	ERV1	LTR	2	0.7857142857142857	HCC-TE	78.57142857142857
chr1	146044808	146044810	14	16	875	+	chr1	146044581	146045045	LTR2	2380	-	ERV1	LTR	2	0.875	HCC-TE	87.5
chr1	146044808	146044810	14	16	875	+	chr1	146044581	146045045	LTR2	2380	-	ERV1	LTR	2	0.875	HCC-TE	87.5
chr1	146044786	146044788	13	16	813	+	chr1	146044581	146045045	LTR2	2380	-	ERV1	LTR	2	0.8125	HCC-TE	81.25
chr1	146044786	146044788	13	16	813	+	chr1	146044581	146045045	LTR2	2380	-	ERV1	LTR	2	0.8125	HCC-TE	81.25
chr1	146044777	146044779	12	13	923	+	chr1	146044581	146045045	LTR2	2380	-	ERV1	LTR	2	0.9230769230769231	HCC-TE	92.3076923076923
chr1	146044777	146044779	12	13	923	+	chr1	146044581	146045045	LTR2	2380	-	ERV1	LTR	2	0.9230769230769231	HCC-TE	92.3076923076923
chr1	146044765	146044767	13	14	929	+	chr1	146044581	146045045	LTR2	2380	-	ERV1	LTR	2	0.9285714285714286	HCC-TE	92.85714285714286
chr1	146044765	146044767	13	14	929	+	chr1	146044581	146045045	LTR2	2380	-	ERV1	LTR	2	0.9285714285714286	HCC-TE	92.85714285714286
chr1	146044691	146044693	4	5	800	+	chr1	146044581	146045045	LTR2	2380	-	ERV1	LTR	2	0.8	HCC-TE	80
chr1	146044691	146044693	4	5	800	+	chr1	146044581	146045045	LTR2	2380	-	ERV1	LTR	2	0.8	HCC-TE	80
chr1	146044681	146044683	4	6	667	+	chr1	146044581	146045045	LTR2	2380	-	ERV1	LTR	2	0.6666666666666666	HCC-TE	66.66666666666666
chr1	146044681	146044683	4	6	667	+	chr1	146044581	146045045	LTR2	2380	-	ERV1	LTR	2	0.6666666666666666	HCC-TE	66.66666666666666
chr1	146044670	146044672	5	7	714	+	chr1	146044581	146045045	LTR2	2380	-	ERV1	LTR	2	0.7142857142857143	HCC-TE	71.42857142857143
chr1	146044670	146044672	5	7	714	+	chr1	146044581	146045045	LTR2	2380	-	ERV1	LTR	2	0.7142857142857143	HCC-TE	71.42857142857143
chr1	146044663	146044665	5	7	714	+	chr1	146044581	146045045	LTR2	2380	-	ERV1	LTR	2	0.7142857142857143	HCC-TE	71.42857142857143
chr1	146044663	146044665	5	7	714	+	chr1	146044581	146045045	LTR2	2380	-	ERV1	LTR	2	0.7142857142857143	HCC-TE	71.42857142857143
chr1	146044659	146044661	6	8	750	+	chr1	146044581	146045045	LTR2	2380	-	ERV1	LTR	2	0.75	HCC-TE	75
chr1	146044659	146044661	6	8	750	+	chr1	146044581	146045045	LTR2	2380	-	ERV1	LTR	2	0.75	HCC-TE	75
chr1	146044656	146044658	6	8	750	+	chr1	146044581	146045045	LTR2	2380	-	ERV1	LTR	2	0.75	HCC-TE	75
chr1	146044656	146044658	6	8	750	+	chr1	146044581	146045045	LTR2	2380	-	ERV1	LTR	2	0.75	HCC-TE	75
chr1	146044619	146044621	7	10	700	-	chr1	146044581	146045045	LTR2	2380	-	ERV1	LTR	2	0.7	HCC-TE	70
chr1	146044619	146044621	7	10	700	-	chr1	146044581	146045045	LTR2	2380	-	ERV1	LTR	2	0.7	HCC-TE	70
chr1	146044596	146044598	7	13	538	-	chr1	146044581	146045045	LTR2	2380	-	ERV1	LTR	2	0.5384615384615384	HCC-TE	53.84615384615385
chr1	146044596	146044598	7	13	538	-	chr1	146044581	146045045	LTR2	2380	-	ERV1	LTR	2	0.5384615384615384	HCC-TE	53.84615384615385
chr1	146044552	146044554	6	12	500	-	chr1	146044496	146044581	AluSz	985	+	Alu	SINE	2	0.5	HCC-TE	50
chr1	146044552	146044554	6	12	500	-	chr1	146044496	146044581	AluSz	985	+	Alu	SINE	2	0.5	HCC-TE	50
chr1	146044543	146044545	7	15	467	-	chr1	146044496	146044581	AluSz	985	+	Alu	SINE	2	0.4666666666666667	HCC-TE	46.666666666666664
chr1	146044543	146044545	7	15	467	-	chr1	146044496	146044581	AluSz	985	+	Alu	SINE	2	0.4666666666666667	HCC-TE	46.666666666666664
chr1	146044515	146044517	17	24	708	-	chr1	146044496	146044581	AluSz	985	+	Alu	SINE	2	0.7083333333333334	HCC-TE	70.83333333333334
chr1	146044515	146044517	17	24	708	-	chr1	146044496	146044581	AluSz	985	+	Alu	SINE	2	0.7083333333333334	HCC-TE	70.83333333333334
chr1	146044505	146044507	12	23	522	-	chr1	146044496	146044581	AluSz	985	+	Alu	SINE	2	0.5217391304347826	HCC-TE	52.17391304347826
chr1	146044505	146044507	12	23	522	-	chr1	146044496	146044581	AluSz	985	+	Alu	SINE	2	0.5217391304347826	HCC-TE	52.17391304347826
chr1	146044503	146044505	17	24	708	-	chr1	146044496	146044581	AluSz	985	+	Alu	SINE	2	0.7083333333333334	HCC-TE	70.83333333333334
chr1	146044503	146044505	17	24	708	-	chr1	146044496	146044581	AluSz	985	+	Alu	SINE	2	0.7083333333333334	HCC-TE	70.83333333333334
chr1	146044499	146044501	17	24	708	-	chr1	146044496	146044581	AluSz	985	+	Alu	SINE	2	0.7083333333333334	HCC-TE	70.83333333333334
chr1	146044499	146044501	17	24	708	-	chr1	146044496	146044581	AluSz	985	+	Alu	SINE	2	0.7083333333333334	HCC-TE	70.83333333333334
chr1	146044438	146044440	4	15	267	-	chr1	146044164	146044469	AluSx4	2535	+	Alu	SINE	2	0.26666666666666666	HCC-TE	26.666666666666668
chr1	146044438	146044440	4	15	267	-	chr1	146044164	146044469	AluSx4	2535	+	Alu	SINE	2	0.26666666666666666	HCC-TE	26.666666666666668
chr1	146044430	146044432	11	18	611	-	chr1	146044164	146044469	AluSx4	2535	+	Alu	SINE	2	0.6111111111111112	HCC-TE	61.111111111111114
chr1	146044430	146044432	11	18	611	-	chr1	146044164	146044469	AluSx4	2535	+	Alu	SINE	2	0.6111111111111112	HCC-TE	61.111111111111114
chr1	146044392	146044394	8	19	421	-	chr1	146044164	146044469	AluSx4	2535	+	Alu	SINE	2	0.42105263157894735	HCC-TE	42.10526315789473
chr1	146044392	146044394	8	19	421	-	chr1	146044164	146044469	AluSx4	2535	+	Alu	SINE	2	0.42105263157894735	HCC-TE	42.10526315789473
chr1	146044358	146044360	2	12	167	-	chr1	146044164	146044469	AluSx4	2535	+	Alu	SINE	2	0.16666666666666666	HCC-TE	16.666666666666664
chr1	146044358	146044360	2	12	167	-	chr1	146044164	146044469	AluSx4	2535	+	Alu	SINE	2	0.16666666666666666	HCC-TE	16.666666666666664
chr1	146044272	146044274	5	17	294	-	chr1	146044164	146044469	AluSx4	2535	+	Alu	SINE	2	0.29411764705882354	HCC-TE	29.411764705882355
chr1	146044272	146044274	5	17	294	-	chr1	146044164	146044469	AluSx4	2535	+	Alu	SINE	2	0.29411764705882354	HCC-TE	29.411764705882355
chr1	146044241	146044243	4	20	200	-	chr1	146044164	146044469	AluSx4	2535	+	Alu	SINE	2	0.2	HCC-TE	20
chr1	146044241	146044243	4	20	200	-	chr1	146044164	146044469	AluSx4	2535	+	Alu	SINE	2	0.2	HCC-TE	20
chr1	146044227	146044229	4	22	182	-	chr1	146044164	146044469	AluSx4	2535	+	Alu	SINE	2	0.18181818181818182	HCC-TE	18.181818181818183
chr1	146044227	146044229	4	22	182	-	chr1	146044164	146044469	AluSx4	2535	+	Alu	SINE	2	0.18181818181818182	HCC-TE	18.181818181818183
chr1	146044220	146044222	3	18	167	-	chr1	146044164	146044469	AluSx4	2535	+	Alu	SINE	2	0.16666666666666666	HCC-TE	16.666666666666664
chr1	146044220	146044222	3	18	167	-	chr1	146044164	146044469	AluSx4	2535	+	Alu	SINE	2	0.16666666666666666	HCC-TE	16.666666666666664
chr1	146044216	146044218	0	16	0	-	chr1	146044164	146044469	AluSx4	2535	+	Alu	SINE	2	0	HCC-TE	0
chr1	146044216	146044218	0	16	0	-	chr1	146044164	146044469	AluSx4	2535	+	Alu	SINE	2	0	HCC-TE	0
chr1	146044211	146044213	1	16	63	-	chr1	146044164	146044469	AluSx4	2535	+	Alu	SINE	2	0.0625	HCC-TE	6.25
chr1	146044211	146044213	1	16	63	-	chr1	146044164	146044469	AluSx4	2535	+	Alu	SINE	2	0.0625	HCC-TE	6.25
chr1	146044204	146044206	0	13	0	-	chr1	146044164	146044469	AluSx4	2535	+	Alu	SINE	2	0	HCC-TE	0
chr1	146044204	146044206	0	13	0	-	chr1	146044164	146044469	AluSx4	2535	+	Alu	SINE	2	0	HCC-TE	0
chr1	146044171	146044173	0	12	0	-	chr1	146044164	146044469	AluSx4	2535	+	Alu	SINE	2	0	HCC-TE	0
chr1	146044171	146044173	0	12	0	-	chr1	146044164	146044469	AluSx4	2535	+	Alu	SINE	2	0	HCC-TE	0
chr1	146044167	146044169	0	14	0	-	chr1	146044164	146044469	AluSx4	2535	+	Alu	SINE	2	0	HCC-TE	0
chr1	146044167	146044169	0	14	0	-	chr1	146044164	146044469	AluSx4	2535	+	Alu	SINE	2	0	HCC-TE	0
chr1	146044066	146044068	0	14	0	-	chr1	146043904	146044142	MER90	804	-	ERV1	LTR	2	0	HCC-TE	0
chr1	146044066	146044068	0	14	0	-	chr1	146043904	146044142	MER90	804	-	ERV1	LTR	2	0	HCC-TE	0
chr1	146043874	146043876	1	12	83	-	chr1	146043601	146043902	AluSx4	2459	+	Alu	SINE	2	0.08333333333333333	HCC-TE	8.333333333333332
chr1	146043874	146043876	1	12	83	-	chr1	146043601	146043902	AluSx4	2459	+	Alu	SINE	2	0.08333333333333333	HCC-TE	8.333333333333332
chr1	146043858	146043860	1	13	77	-	chr1	146043601	146043902	AluSx4	2459	+	Alu	SINE	2	0.07692307692307693	HCC-TE	7.6923076923076925
chr1	146043858	146043860	1	13	77	-	chr1	146043601	146043902	AluSx4	2459	+	Alu	SINE	2	0.07692307692307693	HCC-TE	7.6923076923076925
chr1	146043837	146043839	3	18	167	-	chr1	146043601	146043902	AluSx4	2459	+	Alu	SINE	2	0.16666666666666666	HCC-TE	16.666666666666664
chr1	146043837	146043839	3	18	167	-	chr1	146043601	146043902	AluSx4	2459	+	Alu	SINE	2	0.16666666666666666	HCC-TE	16.666666666666664
chr1	146043829	146043831	7	22	318	-	chr1	146043601	146043902	AluSx4	2459	+	Alu	SINE	2	0.3181818181818182	HCC-TE	31.818181818181817
chr1	146043829	146043831	7	22	318	-	chr1	146043601	146043902	AluSx4	2459	+	Alu	SINE	2	0.3181818181818182	HCC-TE	31.818181818181817
chr1	146043805	146043807	5	18	278	-	chr1	146043601	146043902	AluSx4	2459	+	Alu	SINE	2	0.2777777777777778	HCC-TE	27.77777777777778
chr1	146043805	146043807	5	18	278	-	chr1	146043601	146043902	AluSx4	2459	+	Alu	SINE	2	0.2777777777777778	HCC-TE	27.77777777777778
chr1	146043795	146043797	3	19	158	-	chr1	146043601	146043902	AluSx4	2459	+	Alu	SINE	2	0.15789473684210525	HCC-TE	15.789473684210526
chr1	146043795	146043797	3	19	158	-	chr1	146043601	146043902	AluSx4	2459	+	Alu	SINE	2	0.15789473684210525	HCC-TE	15.789473684210526
chr1	146043774	146043776	2	9	222	-	chr1	146043601	146043902	AluSx4	2459	+	Alu	SINE	2	0.2222222222222222	HCC-TE	22.22222222222222
chr1	146043774	146043776	2	9	222	-	chr1	146043601	146043902	AluSx4	2459	+	Alu	SINE	2	0.2222222222222222	HCC-TE	22.22222222222222
chr1	146043753	146043755	4	18	222	-	chr1	146043601	146043902	AluSx4	2459	+	Alu	SINE	2	0.2222222222222222	HCC-TE	22.22222222222222
chr1	146043753	146043755	4	18	222	-	chr1	146043601	146043902	AluSx4	2459	+	Alu	SINE	2	0.2222222222222222	HCC-TE	22.22222222222222
chr1	146043709	146043711	5	22	227	-	chr1	146043601	146043902	AluSx4	2459	+	Alu	SINE	2	0.22727272727272727	HCC-TE	22.727272727272727
chr1	146043709	146043711	5	22	227	-	chr1	146043601	146043902	AluSx4	2459	+	Alu	SINE	2	0.22727272727272727	HCC-TE	22.727272727272727
chr1	146043678	146043680	3	24	125	-	chr1	146043601	146043902	AluSx4	2459	+	Alu	SINE	2	0.125	HCC-TE	12.5
chr1	146043678	146043680	3	24	125	-	chr1	146043601	146043902	AluSx4	2459	+	Alu	SINE	2	0.125	HCC-TE	12.5
chr1	146043653	146043655	5	22	227	-	chr1	146043601	146043902	AluSx4	2459	+	Alu	SINE	2	0.22727272727272727	HCC-TE	22.727272727272727
chr1	146043653	146043655	5	22	227	-	chr1	146043601	146043902	AluSx4	2459	+	Alu	SINE	2	0.22727272727272727	HCC-TE	22.727272727272727
chr1	146043620	146043622	3	19	158	-	chr1	146043601	146043902	AluSx4	2459	+	Alu	SINE	2	0.15789473684210525	HCC-TE	15.789473684210526
chr1	146043620	146043622	3	19	158	-	chr1	146043601	146043902	AluSx4	2459	+	Alu	SINE	2	0.15789473684210525	HCC-TE	15.789473684210526
chr1	146043536	146043538	3	9	333	-	chr1	146043421	146043598	AluSx	1187	+	Alu	SINE	2	0.3333333333333333	HCC-TE	33.33333333333333
chr1	146043536	146043538	3	9	333	-	chr1	146043421	146043598	AluSx	1187	+	Alu	SINE	2	0.3333333333333333	HCC-TE	33.33333333333333
chr1	146043494	146043496	1	10	100	-	chr1	146043421	146043598	AluSx	1187	+	Alu	SINE	2	0.1	HCC-TE	10
chr1	146043494	146043496	1	10	100	-	chr1	146043421	146043598	AluSx	1187	+	Alu	SINE	2	0.1	HCC-TE	10
chr1	146043436	146043438	0	15	0	-	chr1	146043421	146043598	AluSx	1187	+	Alu	SINE	2	0	HCC-TE	0
chr1	146043436	146043438	0	15	0	-	chr1	146043421	146043598	AluSx	1187	+	Alu	SINE	2	0	HCC-TE	0
chr1	146043349	146043351	0	4	0	+	chr1	146043324	146043421	MER90	287	-	ERV1	LTR	2	0	HCC-TE	0
chr1	146043349	146043351	0	4	0	+	chr1	146043324	146043421	MER90	287	-	ERV1	LTR	2	0	HCC-TE	0
chr1	146043226	146043228	2	2	1000	-	chr1	146043218	146043329	MER90	393	-	ERV1	LTR	2	1	HCC-TE	100
chr1	146043226	146043228	2	2	1000	-	chr1	146043218	146043329	MER90	393	-	ERV1	LTR	2	1	HCC-TE	100
chr1	146023288	146023290	0	1	0	-	chr1	146023214	146023650	MLT2A1	3157	-	ERVL	LTR	2	0	HCC-TE	0
chr1	146022902	146022904	0	3	0	+	chr1	146022791	146022903	AluJo	754	+	Alu	SINE	1	0	HCC-TE	0
chr1	146022867	146022869	4	7	571	-	chr1	146022791	146022903	AluJo	754	+	Alu	SINE	2	0.5714285714285714	HCC-TE	57.14285714285714
chr1	146022833	146022835	3	7	429	-	chr1	146022791	146022903	AluJo	754	+	Alu	SINE	2	0.42857142857142855	HCC-TE	42.857142857142854
chr1	146022621	146022623	5	12	417	-	chr1	146022622	146022738	AluJr	720	-	Alu	SINE	1	0.4166666666666667	HCC-TE	41.66666666666667
chr1	146017153	146017155	0	13	0	-	chr1	146017019	146017380	L2c	182	+	L2	LINE	2	0	HCC-TE	0
chr1	146016614	146016616	9	12	750	-	chr1	146016312	146016623	AluSz6	1882	-	Alu	SINE	2	0.75	HCC-TE	75
chr1	146016612	146016614	8	10	800	-	chr1	146016312	146016623	AluSz6	1882	-	Alu	SINE	2	0.8	HCC-TE	80
chr1	146016543	146016545	9	13	692	-	chr1	146016312	146016623	AluSz6	1882	-	Alu	SINE	2	0.6923076923076923	HCC-TE	69.23076923076923
chr1	146016417	146016419	0	14	0	-	chr1	146016312	146016623	AluSz6	1882	-	Alu	SINE	2	0	HCC-TE	0
chr1	146016400	146016402	6	13	462	-	chr1	146016312	146016623	AluSz6	1882	-	Alu	SINE	2	0.46153846153846156	HCC-TE	46.15384615384615
chr1	146016363	146016365	10	15	667	-	chr1	146016312	146016623	AluSz6	1882	-	Alu	SINE	2	0.6666666666666666	HCC-TE	66.66666666666666
chr1	146015922	146015924	4	14	286	+	chr1	146015903	146015970	MER2	348	-	TcMar-Tigger	DNA	2	0.2857142857142857	HCC-TE	28.57142857142857
chr1	145972984	145972986	5	7	714	-	chr1	145972692	145972997	AluJb	1510	-	Alu	SINE	2	0.7142857142857143	HCC-TE	71.42857142857143
chr1	145972984	145972986	5	7	714	-	chr1	145972692	145972997	AluJb	1510	-	Alu	SINE	2	0.7142857142857143	HCC-TE	71.42857142857143
chr1	145972984	145972986	5	7	714	-	chr1	145972692	145972997	AluJb	1510	-	Alu	SINE	2	0.7142857142857143	HCC-TE	71.42857142857143
chr1	145972944	145972946	2	13	154	-	chr1	145972692	145972997	AluJb	1510	-	Alu	SINE	2	0.15384615384615385	HCC-TE	15.384615384615385
chr1	145972944	145972946	2	13	154	-	chr1	145972692	145972997	AluJb	1510	-	Alu	SINE	2	0.15384615384615385	HCC-TE	15.384615384615385
chr1	145972944	145972946	2	13	154	-	chr1	145972692	145972997	AluJb	1510	-	Alu	SINE	2	0.15384615384615385	HCC-TE	15.384615384615385
chr1	145972931	145972933	3	15	200	-	chr1	145972692	145972997	AluJb	1510	-	Alu	SINE	2	0.2	HCC-TE	20
chr1	145972931	145972933	3	15	200	-	chr1	145972692	145972997	AluJb	1510	-	Alu	SINE	2	0.2	HCC-TE	20
chr1	145972931	145972933	3	15	200	-	chr1	145972692	145972997	AluJb	1510	-	Alu	SINE	2	0.2	HCC-TE	20
chr1	145972885	145972887	0	10	0	-	chr1	145972692	145972997	AluJb	1510	-	Alu	SINE	2	0	HCC-TE	0
chr1	145972885	145972887	0	10	0	-	chr1	145972692	145972997	AluJb	1510	-	Alu	SINE	2	0	HCC-TE	0
chr1	145972885	145972887	0	10	0	-	chr1	145972692	145972997	AluJb	1510	-	Alu	SINE	2	0	HCC-TE	0
chr1	145972837	145972839	0	8	0	-	chr1	145972692	145972997	AluJb	1510	-	Alu	SINE	2	0	HCC-TE	0
chr1	145972837	145972839	0	8	0	-	chr1	145972692	145972997	AluJb	1510	-	Alu	SINE	2	0	HCC-TE	0
chr1	145972837	145972839	0	8	0	-	chr1	145972692	145972997	AluJb	1510	-	Alu	SINE	2	0	HCC-TE	0
chr1	145972791	145972793	0	3	0	-	chr1	145972692	145972997	AluJb	1510	-	Alu	SINE	2	0	HCC-TE	0
chr1	145972791	145972793	0	3	0	-	chr1	145972692	145972997	AluJb	1510	-	Alu	SINE	2	0	HCC-TE	0
chr1	145972791	145972793	0	3	0	-	chr1	145972692	145972997	AluJb	1510	-	Alu	SINE	2	0	HCC-TE	0
chr1	145972707	145972709	0	3	0	-	chr1	145972692	145972997	AluJb	1510	-	Alu	SINE	2	0	HCC-TE	0
chr1	145972707	145972709	0	3	0	-	chr1	145972692	145972997	AluJb	1510	-	Alu	SINE	2	0	HCC-TE	0
chr1	145972707	145972709	0	3	0	-	chr1	145972692	145972997	AluJb	1510	-	Alu	SINE	2	0	HCC-TE	0
chr1	145972680	145972682	0	3	0	-	chr1	145972397	145972692	L1MD3	2918	-	L1	LINE	2	0	HCC-TE	0
chr1	145972680	145972682	0	3	0	-	chr1	145972397	145972692	L1MD3	2918	-	L1	LINE	2	0	HCC-TE	0
chr1	145972680	145972682	0	3	0	-	chr1	145972397	145972692	L1MD3	2918	-	L1	LINE	2	0	HCC-TE	0
chr1	145972366	145972368	10	16	625	-	chr1	145972105	145972397	AluSp	2436	+	Alu	SINE	2	0.625	HCC-TE	62.5
chr1	145972366	145972368	10	16	625	-	chr1	145972105	145972397	AluSp	2436	+	Alu	SINE	2	0.625	HCC-TE	62.5
chr1	145972366	145972368	10	16	625	-	chr1	145972105	145972397	AluSp	2436	+	Alu	SINE	2	0.625	HCC-TE	62.5
chr1	145972338	145972340	8	13	615	-	chr1	145972105	145972397	AluSp	2436	+	Alu	SINE	2	0.6153846153846154	HCC-TE	61.53846153846154
chr1	145972338	145972340	8	13	615	-	chr1	145972105	145972397	AluSp	2436	+	Alu	SINE	2	0.6153846153846154	HCC-TE	61.53846153846154
chr1	145972338	145972340	8	13	615	-	chr1	145972105	145972397	AluSp	2436	+	Alu	SINE	2	0.6153846153846154	HCC-TE	61.53846153846154
chr1	145972333	145972335	7	14	500	-	chr1	145972105	145972397	AluSp	2436	+	Alu	SINE	2	0.5	HCC-TE	50
chr1	145972333	145972335	7	14	500	-	chr1	145972105	145972397	AluSp	2436	+	Alu	SINE	2	0.5	HCC-TE	50
chr1	145972333	145972335	7	14	500	-	chr1	145972105	145972397	AluSp	2436	+	Alu	SINE	2	0.5	HCC-TE	50
chr1	145972327	145972329	7	19	368	-	chr1	145972105	145972397	AluSp	2436	+	Alu	SINE	2	0.3684210526315789	HCC-TE	36.84210526315789
chr1	145972327	145972329	7	19	368	-	chr1	145972105	145972397	AluSp	2436	+	Alu	SINE	2	0.3684210526315789	HCC-TE	36.84210526315789
chr1	145972327	145972329	7	19	368	-	chr1	145972105	145972397	AluSp	2436	+	Alu	SINE	2	0.3684210526315789	HCC-TE	36.84210526315789
chr1	145972322	145972324	7	17	412	-	chr1	145972105	145972397	AluSp	2436	+	Alu	SINE	2	0.4117647058823529	HCC-TE	41.17647058823529
chr1	145972322	145972324	7	17	412	-	chr1	145972105	145972397	AluSp	2436	+	Alu	SINE	2	0.4117647058823529	HCC-TE	41.17647058823529
chr1	145972322	145972324	7	17	412	-	chr1	145972105	145972397	AluSp	2436	+	Alu	SINE	2	0.4117647058823529	HCC-TE	41.17647058823529
chr1	145972303	145972305	11	19	579	-	chr1	145972105	145972397	AluSp	2436	+	Alu	SINE	2	0.5789473684210527	HCC-TE	57.89473684210527
chr1	145972303	145972305	11	19	579	-	chr1	145972105	145972397	AluSp	2436	+	Alu	SINE	2	0.5789473684210527	HCC-TE	57.89473684210527
chr1	145972303	145972305	11	19	579	-	chr1	145972105	145972397	AluSp	2436	+	Alu	SINE	2	0.5789473684210527	HCC-TE	57.89473684210527
chr1	145972239	145972241	15	30	500	-	chr1	145972105	145972397	AluSp	2436	+	Alu	SINE	2	0.5	HCC-TE	50
chr1	145972239	145972241	15	30	500	-	chr1	145972105	145972397	AluSp	2436	+	Alu	SINE	2	0.5	HCC-TE	50
chr1	145972239	145972241	15	30	500	-	chr1	145972105	145972397	AluSp	2436	+	Alu	SINE	2	0.5	HCC-TE	50
chr1	145972235	145972237	15	28	536	-	chr1	145972105	145972397	AluSp	2436	+	Alu	SINE	2	0.5357142857142857	HCC-TE	53.57142857142857
chr1	145972235	145972237	15	28	536	-	chr1	145972105	145972397	AluSp	2436	+	Alu	SINE	2	0.5357142857142857	HCC-TE	53.57142857142857
chr1	145972235	145972237	15	28	536	-	chr1	145972105	145972397	AluSp	2436	+	Alu	SINE	2	0.5357142857142857	HCC-TE	53.57142857142857
chr1	145972208	145972210	18	25	720	-	chr1	145972105	145972397	AluSp	2436	+	Alu	SINE	2	0.72	HCC-TE	72
chr1	145972208	145972210	18	25	720	-	chr1	145972105	145972397	AluSp	2436	+	Alu	SINE	2	0.72	HCC-TE	72
chr1	145972208	145972210	18	25	720	-	chr1	145972105	145972397	AluSp	2436	+	Alu	SINE	2	0.72	HCC-TE	72
chr1	145972145	145972147	10	15	667	-	chr1	145972105	145972397	AluSp	2436	+	Alu	SINE	2	0.6666666666666666	HCC-TE	66.66666666666666
chr1	145972145	145972147	10	15	667	-	chr1	145972105	145972397	AluSp	2436	+	Alu	SINE	2	0.6666666666666666	HCC-TE	66.66666666666666
chr1	145972145	145972147	10	15	667	-	chr1	145972105	145972397	AluSp	2436	+	Alu	SINE	2	0.6666666666666666	HCC-TE	66.66666666666666
chr1	145972118	145972120	7	9	778	-	chr1	145972105	145972397	AluSp	2436	+	Alu	SINE	2	0.7777777777777778	HCC-TE	77.77777777777779
chr1	145972118	145972120	7	9	778	-	chr1	145972105	145972397	AluSp	2436	+	Alu	SINE	2	0.7777777777777778	HCC-TE	77.77777777777779
chr1	145972118	145972120	7	9	778	-	chr1	145972105	145972397	AluSp	2436	+	Alu	SINE	2	0.7777777777777778	HCC-TE	77.77777777777779
chr1	145972108	145972110	3	5	600	-	chr1	145972105	145972397	AluSp	2436	+	Alu	SINE	2	0.6	HCC-TE	60
chr1	145972108	145972110	3	5	600	-	chr1	145972105	145972397	AluSp	2436	+	Alu	SINE	2	0.6	HCC-TE	60
chr1	145972108	145972110	3	5	600	-	chr1	145972105	145972397	AluSp	2436	+	Alu	SINE	2	0.6	HCC-TE	60
chr1	145715417	145715419	12	12	1000	-	chr1	145715265	145715577	AluSx	2328	+	Alu	SINE	2	1	HCC-TE	100
chr1	145715417	145715419	12	12	1000	-	chr1	145715265	145715577	AluSx	2328	+	Alu	SINE	2	1	HCC-TE	100
chr1	145715417	145715419	12	12	1000	-	chr1	145715265	145715577	AluSx	2328	+	Alu	SINE	2	1	HCC-TE	100
chr1	145715409	145715411	13	14	929	-	chr1	145715265	145715577	AluSx	2328	+	Alu	SINE	2	0.9285714285714286	HCC-TE	92.85714285714286
chr1	145715409	145715411	13	14	929	-	chr1	145715265	145715577	AluSx	2328	+	Alu	SINE	2	0.9285714285714286	HCC-TE	92.85714285714286
chr1	145715409	145715411	13	14	929	-	chr1	145715265	145715577	AluSx	2328	+	Alu	SINE	2	0.9285714285714286	HCC-TE	92.85714285714286
chr1	145715326	145715328	2	30	67	-	chr1	145715265	145715577	AluSx	2328	+	Alu	SINE	2	0.06666666666666667	HCC-TE	6.666666666666667
chr1	145715326	145715328	2	30	67	-	chr1	145715265	145715577	AluSx	2328	+	Alu	SINE	2	0.06666666666666667	HCC-TE	6.666666666666667
chr1	145715326	145715328	2	30	67	-	chr1	145715265	145715577	AluSx	2328	+	Alu	SINE	2	0.06666666666666667	HCC-TE	6.666666666666667
chr1	145715312	145715314	6	28	214	-	chr1	145715265	145715577	AluSx	2328	+	Alu	SINE	2	0.21428571428571427	HCC-TE	21.428571428571427
chr1	145715312	145715314	6	28	214	-	chr1	145715265	145715577	AluSx	2328	+	Alu	SINE	2	0.21428571428571427	HCC-TE	21.428571428571427
chr1	145715312	145715314	6	28	214	-	chr1	145715265	145715577	AluSx	2328	+	Alu	SINE	2	0.21428571428571427	HCC-TE	21.428571428571427
chr1	145715284	145715286	9	24	375	-	chr1	145715265	145715577	AluSx	2328	+	Alu	SINE	2	0.375	HCC-TE	37.5
chr1	145715284	145715286	9	24	375	-	chr1	145715265	145715577	AluSx	2328	+	Alu	SINE	2	0.375	HCC-TE	37.5
chr1	145715284	145715286	9	24	375	-	chr1	145715265	145715577	AluSx	2328	+	Alu	SINE	2	0.375	HCC-TE	37.5
chr1	145715274	145715276	5	18	278	-	chr1	145715265	145715577	AluSx	2328	+	Alu	SINE	2	0.2777777777777778	HCC-TE	27.77777777777778
chr1	145715274	145715276	5	18	278	-	chr1	145715265	145715577	AluSx	2328	+	Alu	SINE	2	0.2777777777777778	HCC-TE	27.77777777777778
chr1	145715274	145715276	5	18	278	-	chr1	145715265	145715577	AluSx	2328	+	Alu	SINE	2	0.2777777777777778	HCC-TE	27.77777777777778
chr1	145715272	145715274	8	18	444	-	chr1	145715265	145715577	AluSx	2328	+	Alu	SINE	2	0.4444444444444444	HCC-TE	44.44444444444444
chr1	145715272	145715274	8	18	444	-	chr1	145715265	145715577	AluSx	2328	+	Alu	SINE	2	0.4444444444444444	HCC-TE	44.44444444444444
chr1	145715272	145715274	8	18	444	-	chr1	145715265	145715577	AluSx	2328	+	Alu	SINE	2	0.4444444444444444	HCC-TE	44.44444444444444
chr1	148150213	148150215	1	2	500	+	chr1	148150153	148150401	AluJb	1369	-	Alu	SINE	2	0.5	HCC-TE	50
chr1	148150304	148150306	0	4	0	+	chr1	148150153	148150401	AluJb	1369	-	Alu	SINE	2	0	HCC-TE	0
chr1	148150345	148150347	3	4	750	+	chr1	148150153	148150401	AluJb	1369	-	Alu	SINE	2	0.75	HCC-TE	75
chr1	148150362	148150364	5	7	714	+	chr1	148150153	148150401	AluJb	1369	-	Alu	SINE	2	0.7142857142857143	HCC-TE	71.42857142857143
chr1	148150394	148150396	5	7	714	+	chr1	148150153	148150401	AluJb	1369	-	Alu	SINE	2	0.7142857142857143	HCC-TE	71.42857142857143
chr1	146940328	146940330	4	6	667	+	chr1	146940323	146940571	AluJb	1498	+	Alu	SINE	2	0.6666666666666666	HCC-TE	66.66666666666666
chr1	146940360	146940362	5	9	556	+	chr1	146940323	146940571	AluJb	1498	+	Alu	SINE	2	0.5555555555555556	HCC-TE	55.55555555555556
chr1	146940377	146940379	4	9	444	+	chr1	146940323	146940571	AluJb	1498	+	Alu	SINE	2	0.4444444444444444	HCC-TE	44.44444444444444
chr1	146940418	146940420	1	8	125	+	chr1	146940323	146940571	AluJb	1498	+	Alu	SINE	2	0.125	HCC-TE	12.5
chr1	146940479	146940481	0	4	0	+	chr1	146940323	146940571	AluJb	1498	+	Alu	SINE	2	0	HCC-TE	0
chr1	146940509	146940511	1	8	125	+	chr1	146940323	146940571	AluJb	1498	+	Alu	SINE	2	0.125	HCC-TE	12.5
chr1	146947574	146947576	1	2	500	+	chr1	146947512	146947674	L1MB8	326	-	L1	LINE	2	0.5	HCC-TE	50
chr1	147168887	147168889	1	9	111	+	chr1	147168815	147168965	AluJr	940	-	Alu	SINE	2	0.1111111111111111	HCC-TE	11.11111111111111
chr1	147168887	147168889	1	9	111	+	chr1	147168815	147168965	AluJr	940	-	Alu	SINE	2	0.1111111111111111	HCC-TE	11.11111111111111
chr1	147168887	147168889	1	9	111	+	chr1	147168815	147168965	AluJr	940	-	Alu	SINE	2	0.1111111111111111	HCC-TE	11.11111111111111
chr1	147169018	147169020	1	3	333	-	chr1	147168978	147169100	MER58B	731	+	hAT-Charlie	DNA	2	0.3333333333333333	HCC-TE	33.33333333333333
chr1	147169018	147169020	1	3	333	-	chr1	147168978	147169100	MER58B	731	+	hAT-Charlie	DNA	2	0.3333333333333333	HCC-TE	33.33333333333333
chr1	147169018	147169020	1	3	333	-	chr1	147168978	147169100	MER58B	731	+	hAT-Charlie	DNA	2	0.3333333333333333	HCC-TE	33.33333333333333
chr1	147216190	147216192	6	6	1000	+	chr1	147216057	147216307	MLT1H1	806	+	ERVL-MaLR	LTR	2	1	HCC-TE	100
chr1	147216190	147216192	6	6	1000	+	chr1	147216057	147216307	MLT1H1	806	+	ERVL-MaLR	LTR	2	1	HCC-TE	100
chr1	147216190	147216192	6	6	1000	+	chr1	147216057	147216307	MLT1H1	806	+	ERVL-MaLR	LTR	2	1	HCC-TE	100
chr1	147222134	147222136	9	12	750	+	chr1	147222087	147222376	AluSz	2052	+	Alu	SINE	2	0.75	HCC-TE	75
chr1	147222134	147222136	9	12	750	+	chr1	147222087	147222376	AluSz	2052	+	Alu	SINE	2	0.75	HCC-TE	75
chr1	147222134	147222136	9	12	750	+	chr1	147222087	147222376	AluSz	2052	+	Alu	SINE	2	0.75	HCC-TE	75
chr1	147222166	147222168	7	8	875	+	chr1	147222087	147222376	AluSz	2052	+	Alu	SINE	2	0.875	HCC-TE	87.5
chr1	147222166	147222168	7	8	875	+	chr1	147222087	147222376	AluSz	2052	+	Alu	SINE	2	0.875	HCC-TE	87.5
chr1	147222166	147222168	7	8	875	+	chr1	147222087	147222376	AluSz	2052	+	Alu	SINE	2	0.875	HCC-TE	87.5
chr1	147222229	147222231	12	15	800	+	chr1	147222087	147222376	AluSz	2052	+	Alu	SINE	2	0.8	HCC-TE	80
chr1	147222229	147222231	12	15	800	+	chr1	147222087	147222376	AluSz	2052	+	Alu	SINE	2	0.8	HCC-TE	80
chr1	147222229	147222231	12	15	800	+	chr1	147222087	147222376	AluSz	2052	+	Alu	SINE	2	0.8	HCC-TE	80
chr1	147222239	147222241	13	16	813	+	chr1	147222087	147222376	AluSz	2052	+	Alu	SINE	2	0.8125	HCC-TE	81.25
chr1	147222239	147222241	13	16	813	+	chr1	147222087	147222376	AluSz	2052	+	Alu	SINE	2	0.8125	HCC-TE	81.25
chr1	147222239	147222241	13	16	813	+	chr1	147222087	147222376	AluSz	2052	+	Alu	SINE	2	0.8125	HCC-TE	81.25
chr1	147222323	147222325	18	23	783	+	chr1	147222087	147222376	AluSz	2052	+	Alu	SINE	2	0.782608695652174	HCC-TE	78.26086956521739
chr1	147222323	147222325	18	23	783	+	chr1	147222087	147222376	AluSz	2052	+	Alu	SINE	2	0.782608695652174	HCC-TE	78.26086956521739
chr1	147222323	147222325	18	23	783	+	chr1	147222087	147222376	AluSz	2052	+	Alu	SINE	2	0.782608695652174	HCC-TE	78.26086956521739
chr1	147239015	147239017	0	8	0	-	chr1	147238795	147239352	LTR6B	4561	+	ERV1	LTR	2	0	HCC-TE	0
chr1	147239015	147239017	0	8	0	-	chr1	147238795	147239352	LTR6B	4561	+	ERV1	LTR	2	0	HCC-TE	0
chr1	147239026	147239028	0	9	0	+	chr1	147238795	147239352	LTR6B	4561	+	ERV1	LTR	2	0	HCC-TE	0
chr1	147239026	147239028	0	9	0	+	chr1	147238795	147239352	LTR6B	4561	+	ERV1	LTR	2	0	HCC-TE	0
chr1	147239043	147239045	0	10	0	+	chr1	147238795	147239352	LTR6B	4561	+	ERV1	LTR	2	0	HCC-TE	0
chr1	147239043	147239045	0	10	0	+	chr1	147238795	147239352	LTR6B	4561	+	ERV1	LTR	2	0	HCC-TE	0
chr1	147239057	147239059	0	10	0	+	chr1	147238795	147239352	LTR6B	4561	+	ERV1	LTR	2	0	HCC-TE	0
chr1	147239057	147239059	0	10	0	+	chr1	147238795	147239352	LTR6B	4561	+	ERV1	LTR	2	0	HCC-TE	0
chr1	147239071	147239073	0	10	0	+	chr1	147238795	147239352	LTR6B	4561	+	ERV1	LTR	2	0	HCC-TE	0
chr1	147239071	147239073	0	10	0	+	chr1	147238795	147239352	LTR6B	4561	+	ERV1	LTR	2	0	HCC-TE	0
chr1	147239262	147239264	0	14	0	+	chr1	147238795	147239352	LTR6B	4561	+	ERV1	LTR	2	0	HCC-TE	0
chr1	147239262	147239264	0	14	0	+	chr1	147238795	147239352	LTR6B	4561	+	ERV1	LTR	2	0	HCC-TE	0
chr1	147239280	147239282	0	16	0	+	chr1	147238795	147239352	LTR6B	4561	+	ERV1	LTR	2	0	HCC-TE	0
chr1	147239280	147239282	0	16	0	+	chr1	147238795	147239352	LTR6B	4561	+	ERV1	LTR	2	0	HCC-TE	0
chr1	147239308	147239310	0	20	0	+	chr1	147238795	147239352	LTR6B	4561	+	ERV1	LTR	2	0	HCC-TE	0
chr1	147239308	147239310	0	20	0	+	chr1	147238795	147239352	LTR6B	4561	+	ERV1	LTR	2	0	HCC-TE	0
chr1	147239323	147239325	0	23	0	+	chr1	147238795	147239352	LTR6B	4561	+	ERV1	LTR	2	0	HCC-TE	0
chr1	147239323	147239325	0	23	0	+	chr1	147238795	147239352	LTR6B	4561	+	ERV1	LTR	2	0	HCC-TE	0
chr1	147239337	147239339	0	25	0	+	chr1	147238795	147239352	LTR6B	4561	+	ERV1	LTR	2	0	HCC-TE	0
chr1	147239337	147239339	0	25	0	+	chr1	147238795	147239352	LTR6B	4561	+	ERV1	LTR	2	0	HCC-TE	0
chr1	147239402	147239404	0	20	0	-	chr1	147239386	147239648	L2a	704	+	L2	LINE	2	0	HCC-TE	0
chr1	147239402	147239404	0	20	0	-	chr1	147239386	147239648	L2a	704	+	L2	LINE	2	0	HCC-TE	0
chr1	147242308	147242310	5	5	1000	+	chr1	147242301	147242400	L2b	202	+	L2	LINE	2	1	HCC-TE	100
chr1	147242308	147242310	5	5	1000	+	chr1	147242301	147242400	L2b	202	+	L2	LINE	2	1	HCC-TE	100
chr1	147242345	147242347	5	6	833	+	chr1	147242301	147242400	L2b	202	+	L2	LINE	2	0.8333333333333334	HCC-TE	83.33333333333334
chr1	147242345	147242347	5	6	833	+	chr1	147242301	147242400	L2b	202	+	L2	LINE	2	0.8333333333333334	HCC-TE	83.33333333333334
chr1	147242368	147242370	0	5	0	+	chr1	147242301	147242400	L2b	202	+	L2	LINE	2	0	HCC-TE	0
chr1	147242368	147242370	0	5	0	+	chr1	147242301	147242400	L2b	202	+	L2	LINE	2	0	HCC-TE	0
chr1	147515315	147515317	0	2	0	+	chr1	147515116	147515528	LTR37A	1444	+	ERV1	LTR	2	0	HCC-TE	0
chr1	147515527	147515529	0	1	0	-	chr1	147515116	147515528	LTR37A	1444	+	ERV1	LTR	1	0	HCC-TE	0
chr1	148150213	148150215	2	2	1000	-	chr1	148150153	148150401	AluJb	1369	-	Alu	SINE	2	1	HCC-TE	100
chr1	148150304	148150306	1	3	333	+	chr1	148150153	148150401	AluJb	1369	-	Alu	SINE	2	0.3333333333333333	HCC-TE	33.33333333333333
chr1	148150345	148150347	1	3	333	-	chr1	148150153	148150401	AluJb	1369	-	Alu	SINE	2	0.3333333333333333	HCC-TE	33.33333333333333
chr1	148150362	148150364	2	4	500	+	chr1	148150153	148150401	AluJb	1369	-	Alu	SINE	2	0.5	HCC-TE	50
chr1	148150394	148150396	1	4	250	+	chr1	148150153	148150401	AluJb	1369	-	Alu	SINE	2	0.25	HCC-TE	25
chr1	144452598	144452600	1	2	500	+	chr1	144452500	144452662	L1MB8	312	+	L1	LINE	2	0.5	HCC-TE	50
chr1	143743126	143743128	5	13	385	+	chr1	143743056	143743331	AluSx1	1918	-	Alu	SINE	2	0.38461538461538464	HCC-TE	38.46153846153847
chr1	143743282	143743284	1	17	59	+	chr1	143743056	143743331	AluSx1	1918	-	Alu	SINE	2	0.058823529411764705	HCC-TE	5.88235294117647
chr1	150278862	150278864	9	15	600	+	chr1	150278261	150278889	L2	199	-	L2	LINE	2	0.6	HCC-TE	60
chr1	150278862	150278864	9	15	600	+	chr1	150278261	150278889	L2	199	-	L2	LINE	2	0.6	HCC-TE	60
chr1	150278862	150278864	9	15	600	+	chr1	150278261	150278889	L2	199	-	L2	LINE	2	0.6	HCC-TE	60
chr1	150278862	150278864	9	15	600	+	chr1	150278261	150278889	L2	199	-	L2	LINE	2	0.6	HCC-TE	60
chr1	150278862	150278864	9	15	600	+	chr1	150278261	150278889	L2	199	-	L2	LINE	2	0.6	HCC-TE	60
chr1	150278862	150278864	9	15	600	+	chr1	150278261	150278889	L2	199	-	L2	LINE	2	0.6	HCC-TE	60
chr1	150544448	150544450	0	1	0	+	chr1	150544276	150544496	MIRb	648	+	MIR	SINE	2	0	HCC-TE	0
chr1	150544448	150544450	0	1	0	+	chr1	150544276	150544496	MIRb	648	+	MIR	SINE	2	0	HCC-TE	0
chr1	150544448	150544450	0	1	0	+	chr1	150544276	150544496	MIRb	648	+	MIR	SINE	2	0	HCC-TE	0
chr1	150544448	150544450	0	1	0	+	chr1	150544276	150544496	MIRb	648	+	MIR	SINE	2	0	HCC-TE	0
chr1	150544452	150544454	0	1	0	+	chr1	150544276	150544496	MIRb	648	+	MIR	SINE	2	0	HCC-TE	0
chr1	150544452	150544454	0	1	0	+	chr1	150544276	150544496	MIRb	648	+	MIR	SINE	2	0	HCC-TE	0
chr1	150544452	150544454	0	1	0	+	chr1	150544276	150544496	MIRb	648	+	MIR	SINE	2	0	HCC-TE	0
chr1	150544452	150544454	0	1	0	+	chr1	150544276	150544496	MIRb	648	+	MIR	SINE	2	0	HCC-TE	0
chr1	151012645	151012647	4	6	667	+	chr1	151012538	151012656	L2b	213	-	L2	LINE	2	0.6666666666666666	HCC-TE	66.66666666666666
chr1	151012645	151012647	4	6	667	+	chr1	151012538	151012656	L2b	213	-	L2	LINE	2	0.6666666666666666	HCC-TE	66.66666666666666
chr1	151012645	151012647	4	6	667	+	chr1	151012538	151012656	L2b	213	-	L2	LINE	2	0.6666666666666666	HCC-TE	66.66666666666666
chr1	151012645	151012647	4	6	667	+	chr1	151012538	151012656	L2b	213	-	L2	LINE	2	0.6666666666666666	HCC-TE	66.66666666666666
chr1	151012645	151012647	4	6	667	+	chr1	151012538	151012656	L2b	213	-	L2	LINE	2	0.6666666666666666	HCC-TE	66.66666666666666
chr1	151012839	151012841	2	11	182	+	chr1	151012769	151013062	AluSx1	2168	-	Alu	SINE	2	0.18181818181818182	HCC-TE	18.181818181818183
chr1	151012839	151012841	2	11	182	+	chr1	151012769	151013062	AluSx1	2168	-	Alu	SINE	2	0.18181818181818182	HCC-TE	18.181818181818183
chr1	151012839	151012841	2	11	182	+	chr1	151012769	151013062	AluSx1	2168	-	Alu	SINE	2	0.18181818181818182	HCC-TE	18.181818181818183
chr1	151012839	151012841	2	11	182	+	chr1	151012769	151013062	AluSx1	2168	-	Alu	SINE	2	0.18181818181818182	HCC-TE	18.181818181818183
chr1	151012839	151012841	2	11	182	+	chr1	151012769	151013062	AluSx1	2168	-	Alu	SINE	2	0.18181818181818182	HCC-TE	18.181818181818183
chr1	151012856	151012858	7	14	500	+	chr1	151012769	151013062	AluSx1	2168	-	Alu	SINE	2	0.5	HCC-TE	50
chr1	151012856	151012858	7	14	500	+	chr1	151012769	151013062	AluSx1	2168	-	Alu	SINE	2	0.5	HCC-TE	50
chr1	151012856	151012858	7	14	500	+	chr1	151012769	151013062	AluSx1	2168	-	Alu	SINE	2	0.5	HCC-TE	50
chr1	151012856	151012858	7	14	500	+	chr1	151012769	151013062	AluSx1	2168	-	Alu	SINE	2	0.5	HCC-TE	50
chr1	151012856	151012858	7	14	500	+	chr1	151012769	151013062	AluSx1	2168	-	Alu	SINE	2	0.5	HCC-TE	50
chr1	151012863	151012865	0	14	0	+	chr1	151012769	151013062	AluSx1	2168	-	Alu	SINE	2	0	HCC-TE	0
chr1	151012863	151012865	0	14	0	+	chr1	151012769	151013062	AluSx1	2168	-	Alu	SINE	2	0	HCC-TE	0
chr1	151012863	151012865	0	14	0	+	chr1	151012769	151013062	AluSx1	2168	-	Alu	SINE	2	0	HCC-TE	0
chr1	151012863	151012865	0	14	0	+	chr1	151012769	151013062	AluSx1	2168	-	Alu	SINE	2	0	HCC-TE	0
chr1	151012863	151012865	0	14	0	+	chr1	151012769	151013062	AluSx1	2168	-	Alu	SINE	2	0	HCC-TE	0
chr1	151012932	151012934	1	27	37	+	chr1	151012769	151013062	AluSx1	2168	-	Alu	SINE	2	0.037037037037037035	HCC-TE	3.7037037037037033
chr1	151012932	151012934	1	27	37	+	chr1	151012769	151013062	AluSx1	2168	-	Alu	SINE	2	0.037037037037037035	HCC-TE	3.7037037037037033
chr1	151012932	151012934	1	27	37	+	chr1	151012769	151013062	AluSx1	2168	-	Alu	SINE	2	0.037037037037037035	HCC-TE	3.7037037037037033
chr1	151012932	151012934	1	27	37	+	chr1	151012769	151013062	AluSx1	2168	-	Alu	SINE	2	0.037037037037037035	HCC-TE	3.7037037037037033
chr1	151012932	151012934	1	27	37	+	chr1	151012769	151013062	AluSx1	2168	-	Alu	SINE	2	0.037037037037037035	HCC-TE	3.7037037037037033
chr1	151012981	151012983	1	23	43	+	chr1	151012769	151013062	AluSx1	2168	-	Alu	SINE	2	0.043478260869565216	HCC-TE	4.3478260869565215
chr1	151012981	151012983	1	23	43	+	chr1	151012769	151013062	AluSx1	2168	-	Alu	SINE	2	0.043478260869565216	HCC-TE	4.3478260869565215
chr1	151012981	151012983	1	23	43	+	chr1	151012769	151013062	AluSx1	2168	-	Alu	SINE	2	0.043478260869565216	HCC-TE	4.3478260869565215
chr1	151012981	151012983	1	23	43	+	chr1	151012769	151013062	AluSx1	2168	-	Alu	SINE	2	0.043478260869565216	HCC-TE	4.3478260869565215
chr1	151012981	151012983	1	23	43	+	chr1	151012769	151013062	AluSx1	2168	-	Alu	SINE	2	0.043478260869565216	HCC-TE	4.3478260869565215
chr1	151013004	151013006	2	25	80	+	chr1	151012769	151013062	AluSx1	2168	-	Alu	SINE	2	0.08	HCC-TE	8
chr1	151013004	151013006	2	25	80	+	chr1	151012769	151013062	AluSx1	2168	-	Alu	SINE	2	0.08	HCC-TE	8
chr1	151013004	151013006	2	25	80	+	chr1	151012769	151013062	AluSx1	2168	-	Alu	SINE	2	0.08	HCC-TE	8
chr1	151013004	151013006	2	25	80	+	chr1	151012769	151013062	AluSx1	2168	-	Alu	SINE	2	0.08	HCC-TE	8
chr1	151013004	151013006	2	25	80	+	chr1	151012769	151013062	AluSx1	2168	-	Alu	SINE	2	0.08	HCC-TE	8
chr1	151013051	151013053	1	19	53	+	chr1	151012769	151013062	AluSx1	2168	-	Alu	SINE	2	0.05263157894736842	HCC-TE	5.263157894736842
chr1	151013051	151013053	1	19	53	+	chr1	151012769	151013062	AluSx1	2168	-	Alu	SINE	2	0.05263157894736842	HCC-TE	5.263157894736842
chr1	151013051	151013053	1	19	53	+	chr1	151012769	151013062	AluSx1	2168	-	Alu	SINE	2	0.05263157894736842	HCC-TE	5.263157894736842
chr1	151013051	151013053	1	19	53	+	chr1	151012769	151013062	AluSx1	2168	-	Alu	SINE	2	0.05263157894736842	HCC-TE	5.263157894736842
chr1	151013051	151013053	1	19	53	+	chr1	151012769	151013062	AluSx1	2168	-	Alu	SINE	2	0.05263157894736842	HCC-TE	5.263157894736842
chr1	151013053	151013055	1	20	50	+	chr1	151012769	151013062	AluSx1	2168	-	Alu	SINE	2	0.05	HCC-TE	5
chr1	151013053	151013055	1	20	50	+	chr1	151012769	151013062	AluSx1	2168	-	Alu	SINE	2	0.05	HCC-TE	5
chr1	151013053	151013055	1	20	50	+	chr1	151012769	151013062	AluSx1	2168	-	Alu	SINE	2	0.05	HCC-TE	5
chr1	151013053	151013055	1	20	50	+	chr1	151012769	151013062	AluSx1	2168	-	Alu	SINE	2	0.05	HCC-TE	5
chr1	151013053	151013055	1	20	50	+	chr1	151012769	151013062	AluSx1	2168	-	Alu	SINE	2	0.05	HCC-TE	5
chr1	151013057	151013059	2	20	100	+	chr1	151012769	151013062	AluSx1	2168	-	Alu	SINE	2	0.1	HCC-TE	10
chr1	151013057	151013059	2	20	100	+	chr1	151012769	151013062	AluSx1	2168	-	Alu	SINE	2	0.1	HCC-TE	10
chr1	151013057	151013059	2	20	100	+	chr1	151012769	151013062	AluSx1	2168	-	Alu	SINE	2	0.1	HCC-TE	10
chr1	151013057	151013059	2	20	100	+	chr1	151012769	151013062	AluSx1	2168	-	Alu	SINE	2	0.1	HCC-TE	10
chr1	151013057	151013059	2	20	100	+	chr1	151012769	151013062	AluSx1	2168	-	Alu	SINE	2	0.1	HCC-TE	10
chr1	153789393	153789395	3	8	375	+	chr1	153789333	153789579	AluJb	1245	-	Alu	SINE	2	0.375	HCC-TE	37.5
chr1	153789420	153789422	2	13	154	+	chr1	153789333	153789579	AluJb	1245	-	Alu	SINE	2	0.15384615384615385	HCC-TE	15.384615384615385
chr1	153789447	153789449	1	13	77	+	chr1	153789333	153789579	AluJb	1245	-	Alu	SINE	2	0.07692307692307693	HCC-TE	7.6923076923076925
chr1	153789457	153789459	1	9	111	+	chr1	153789333	153789579	AluJb	1245	-	Alu	SINE	2	0.1111111111111111	HCC-TE	11.11111111111111
chr1	153789481	153789483	0	9	0	+	chr1	153789333	153789579	AluJb	1245	-	Alu	SINE	2	0	HCC-TE	0
chr1	153789559	153789561	2	12	167	+	chr1	153789333	153789579	AluJb	1245	-	Alu	SINE	2	0.16666666666666666	HCC-TE	16.666666666666664
chr1	153789561	153789563	0	10	0	+	chr1	153789333	153789579	AluJb	1245	-	Alu	SINE	2	0	HCC-TE	0
chr1	153789575	153789577	0	10	0	+	chr1	153789333	153789579	AluJb	1245	-	Alu	SINE	2	0	HCC-TE	0
chr1	153996009	153996011	15	21	714	+	chr1	153996010	153996314	AluY	2350	+	Alu	SINE	1	0.7142857142857143	HCC-TE	71.42857142857143
chr1	153996009	153996011	15	21	714	+	chr1	153996010	153996314	AluY	2350	+	Alu	SINE	1	0.7142857142857143	HCC-TE	71.42857142857143
chr1	153996009	153996011	15	21	714	+	chr1	153996010	153996314	AluY	2350	+	Alu	SINE	1	0.7142857142857143	HCC-TE	71.42857142857143
chr1	153996009	153996011	15	21	714	+	chr1	153996010	153996314	AluY	2350	+	Alu	SINE	1	0.7142857142857143	HCC-TE	71.42857142857143
chr1	153996017	153996019	18	23	783	+	chr1	153996010	153996314	AluY	2350	+	Alu	SINE	2	0.782608695652174	HCC-TE	78.26086956521739
chr1	153996017	153996019	18	23	783	+	chr1	153996010	153996314	AluY	2350	+	Alu	SINE	2	0.782608695652174	HCC-TE	78.26086956521739
chr1	153996017	153996019	18	23	783	+	chr1	153996010	153996314	AluY	2350	+	Alu	SINE	2	0.782608695652174	HCC-TE	78.26086956521739
chr1	153996017	153996019	18	23	783	+	chr1	153996010	153996314	AluY	2350	+	Alu	SINE	2	0.782608695652174	HCC-TE	78.26086956521739
chr1	153996062	153996064	8	17	471	+	chr1	153996010	153996314	AluY	2350	+	Alu	SINE	2	0.47058823529411764	HCC-TE	47.05882352941176
chr1	153996062	153996064	8	17	471	+	chr1	153996010	153996314	AluY	2350	+	Alu	SINE	2	0.47058823529411764	HCC-TE	47.05882352941176
chr1	153996062	153996064	8	17	471	+	chr1	153996010	153996314	AluY	2350	+	Alu	SINE	2	0.47058823529411764	HCC-TE	47.05882352941176
chr1	153996062	153996064	8	17	471	+	chr1	153996010	153996314	AluY	2350	+	Alu	SINE	2	0.47058823529411764	HCC-TE	47.05882352941176
chr1	153996118	153996120	6	8	750	+	chr1	153996010	153996314	AluY	2350	+	Alu	SINE	2	0.75	HCC-TE	75
chr1	153996118	153996120	6	8	750	+	chr1	153996010	153996314	AluY	2350	+	Alu	SINE	2	0.75	HCC-TE	75
chr1	153996118	153996120	6	8	750	+	chr1	153996010	153996314	AluY	2350	+	Alu	SINE	2	0.75	HCC-TE	75
chr1	153996118	153996120	6	8	750	+	chr1	153996010	153996314	AluY	2350	+	Alu	SINE	2	0.75	HCC-TE	75
chr1	153996207	153996209	9	25	360	+	chr1	153996010	153996314	AluY	2350	+	Alu	SINE	2	0.36	HCC-TE	36
chr1	153996207	153996209	9	25	360	+	chr1	153996010	153996314	AluY	2350	+	Alu	SINE	2	0.36	HCC-TE	36
chr1	153996207	153996209	9	25	360	+	chr1	153996010	153996314	AluY	2350	+	Alu	SINE	2	0.36	HCC-TE	36
chr1	153996207	153996209	9	25	360	+	chr1	153996010	153996314	AluY	2350	+	Alu	SINE	2	0.36	HCC-TE	36
chr1	153996215	153996217	8	20	400	+	chr1	153996010	153996314	AluY	2350	+	Alu	SINE	2	0.4	HCC-TE	40
chr1	153996215	153996217	8	20	400	+	chr1	153996010	153996314	AluY	2350	+	Alu	SINE	2	0.4	HCC-TE	40
chr1	153996215	153996217	8	20	400	+	chr1	153996010	153996314	AluY	2350	+	Alu	SINE	2	0.4	HCC-TE	40
chr1	153996215	153996217	8	20	400	+	chr1	153996010	153996314	AluY	2350	+	Alu	SINE	2	0.4	HCC-TE	40
chr1	153996222	153996224	13	20	650	+	chr1	153996010	153996314	AluY	2350	+	Alu	SINE	2	0.65	HCC-TE	65
chr1	153996222	153996224	13	20	650	+	chr1	153996010	153996314	AluY	2350	+	Alu	SINE	2	0.65	HCC-TE	65
chr1	153996222	153996224	13	20	650	+	chr1	153996010	153996314	AluY	2350	+	Alu	SINE	2	0.65	HCC-TE	65
chr1	153996222	153996224	13	20	650	+	chr1	153996010	153996314	AluY	2350	+	Alu	SINE	2	0.65	HCC-TE	65
chr1	153996239	153996241	0	15	0	+	chr1	153996010	153996314	AluY	2350	+	Alu	SINE	2	0	HCC-TE	0
chr1	153996239	153996241	0	15	0	+	chr1	153996010	153996314	AluY	2350	+	Alu	SINE	2	0	HCC-TE	0
chr1	153996239	153996241	0	15	0	+	chr1	153996010	153996314	AluY	2350	+	Alu	SINE	2	0	HCC-TE	0
chr1	153996239	153996241	0	15	0	+	chr1	153996010	153996314	AluY	2350	+	Alu	SINE	2	0	HCC-TE	0
chr1	154404635	154404637	0	3	0	+	chr1	154404624	154404847	MIRb	480	-	MIR	SINE	2	0	HCC-TE	0
chr1	154404635	154404637	0	3	0	+	chr1	154404624	154404847	MIRb	480	-	MIR	SINE	2	0	HCC-TE	0
chr1	154404635	154404637	0	3	0	+	chr1	154404624	154404847	MIRb	480	-	MIR	SINE	2	0	HCC-TE	0
chr1	154404649	154404651	0	4	0	+	chr1	154404624	154404847	MIRb	480	-	MIR	SINE	2	0	HCC-TE	0
chr1	154404649	154404651	0	4	0	+	chr1	154404624	154404847	MIRb	480	-	MIR	SINE	2	0	HCC-TE	0
chr1	154404649	154404651	0	4	0	+	chr1	154404624	154404847	MIRb	480	-	MIR	SINE	2	0	HCC-TE	0
chr1	154404757	154404759	0	13	0	+	chr1	154404624	154404847	MIRb	480	-	MIR	SINE	2	0	HCC-TE	0
chr1	154404757	154404759	0	13	0	+	chr1	154404624	154404847	MIRb	480	-	MIR	SINE	2	0	HCC-TE	0
chr1	154404757	154404759	0	13	0	+	chr1	154404624	154404847	MIRb	480	-	MIR	SINE	2	0	HCC-TE	0
chr1	154404827	154404829	0	10	0	+	chr1	154404624	154404847	MIRb	480	-	MIR	SINE	2	0	HCC-TE	0
chr1	154404827	154404829	0	10	0	+	chr1	154404624	154404847	MIRb	480	-	MIR	SINE	2	0	HCC-TE	0
chr1	154404827	154404829	0	10	0	+	chr1	154404624	154404847	MIRb	480	-	MIR	SINE	2	0	HCC-TE	0
chr1	154404902	154404904	0	14	0	+	chr1	154404899	154405005	MER5B	505	+	hAT-Charlie	DNA	2	0	HCC-TE	0
chr1	154404902	154404904	0	14	0	+	chr1	154404899	154405005	MER5B	505	+	hAT-Charlie	DNA	2	0	HCC-TE	0
chr1	154404902	154404904	0	14	0	+	chr1	154404899	154405005	MER5B	505	+	hAT-Charlie	DNA	2	0	HCC-TE	0
chr1	154404926	154404928	9	13	692	+	chr1	154404899	154405005	MER5B	505	+	hAT-Charlie	DNA	2	0.6923076923076923	HCC-TE	69.23076923076923
chr1	154404926	154404928	9	13	692	+	chr1	154404899	154405005	MER5B	505	+	hAT-Charlie	DNA	2	0.6923076923076923	HCC-TE	69.23076923076923
chr1	154404926	154404928	9	13	692	+	chr1	154404899	154405005	MER5B	505	+	hAT-Charlie	DNA	2	0.6923076923076923	HCC-TE	69.23076923076923
chr1	154404952	154404954	0	12	0	+	chr1	154404899	154405005	MER5B	505	+	hAT-Charlie	DNA	2	0	HCC-TE	0
chr1	154404952	154404954	0	12	0	+	chr1	154404899	154405005	MER5B	505	+	hAT-Charlie	DNA	2	0	HCC-TE	0
chr1	154404952	154404954	0	12	0	+	chr1	154404899	154405005	MER5B	505	+	hAT-Charlie	DNA	2	0	HCC-TE	0
chr1	154405004	154405006	1	12	83	+	chr1	154404899	154405005	MER5B	505	+	hAT-Charlie	DNA	1	0.08333333333333333	HCC-TE	8.333333333333332
chr1	154405004	154405006	1	12	83	+	chr1	154404899	154405005	MER5B	505	+	hAT-Charlie	DNA	1	0.08333333333333333	HCC-TE	8.333333333333332
chr1	154405004	154405006	1	12	83	+	chr1	154404899	154405005	MER5B	505	+	hAT-Charlie	DNA	1	0.08333333333333333	HCC-TE	8.333333333333332
chr1	154408822	154408824	1	11	91	+	chr1	154408807	154408868	MER3	1037	-	hAT-Charlie	DNA	2	0.09090909090909091	HCC-TE	9.090909090909092
chr1	154408822	154408824	1	11	91	+	chr1	154408807	154408868	MER3	1037	-	hAT-Charlie	DNA	2	0.09090909090909091	HCC-TE	9.090909090909092
chr1	154408822	154408824	1	11	91	+	chr1	154408807	154408868	MER3	1037	-	hAT-Charlie	DNA	2	0.09090909090909091	HCC-TE	9.090909090909092
chr1	154408838	154408840	1	12	83	+	chr1	154408807	154408868	MER3	1037	-	hAT-Charlie	DNA	2	0.08333333333333333	HCC-TE	8.333333333333332
chr1	154408838	154408840	1	12	83	+	chr1	154408807	154408868	MER3	1037	-	hAT-Charlie	DNA	2	0.08333333333333333	HCC-TE	8.333333333333332
chr1	154408838	154408840	1	12	83	+	chr1	154408807	154408868	MER3	1037	-	hAT-Charlie	DNA	2	0.08333333333333333	HCC-TE	8.333333333333332
chr1	154408869	154408871	12	15	800	+	chr1	154408868	154409141	AluJb	1523	+	Alu	SINE	2	0.8	HCC-TE	80
chr1	154408869	154408871	12	15	800	+	chr1	154408868	154409141	AluJb	1523	+	Alu	SINE	2	0.8	HCC-TE	80
chr1	154408869	154408871	12	15	800	+	chr1	154408868	154409141	AluJb	1523	+	Alu	SINE	2	0.8	HCC-TE	80
chr1	154408881	154408883	15	19	789	+	chr1	154408868	154409141	AluJb	1523	+	Alu	SINE	2	0.7894736842105263	HCC-TE	78.94736842105263
chr1	154408881	154408883	15	19	789	+	chr1	154408868	154409141	AluJb	1523	+	Alu	SINE	2	0.7894736842105263	HCC-TE	78.94736842105263
chr1	154408881	154408883	15	19	789	+	chr1	154408868	154409141	AluJb	1523	+	Alu	SINE	2	0.7894736842105263	HCC-TE	78.94736842105263
chr1	154408972	154408974	7	18	389	+	chr1	154408868	154409141	AluJb	1523	+	Alu	SINE	2	0.3888888888888889	HCC-TE	38.88888888888889
chr1	154408972	154408974	7	18	389	+	chr1	154408868	154409141	AluJb	1523	+	Alu	SINE	2	0.3888888888888889	HCC-TE	38.88888888888889
chr1	154408972	154408974	7	18	389	+	chr1	154408868	154409141	AluJb	1523	+	Alu	SINE	2	0.3888888888888889	HCC-TE	38.88888888888889
chr1	154409099	154409101	7	11	636	+	chr1	154408868	154409141	AluJb	1523	+	Alu	SINE	2	0.6363636363636364	HCC-TE	63.63636363636363
chr1	154409099	154409101	7	11	636	+	chr1	154408868	154409141	AluJb	1523	+	Alu	SINE	2	0.6363636363636364	HCC-TE	63.63636363636363
chr1	154409099	154409101	7	11	636	+	chr1	154408868	154409141	AluJb	1523	+	Alu	SINE	2	0.6363636363636364	HCC-TE	63.63636363636363
chr1	154409115	154409117	6	8	750	+	chr1	154408868	154409141	AluJb	1523	+	Alu	SINE	2	0.75	HCC-TE	75
chr1	154409115	154409117	6	8	750	+	chr1	154408868	154409141	AluJb	1523	+	Alu	SINE	2	0.75	HCC-TE	75
chr1	154409115	154409117	6	8	750	+	chr1	154408868	154409141	AluJb	1523	+	Alu	SINE	2	0.75	HCC-TE	75
chr1	154409267	154409269	4	5	800	-	chr1	154409141	154409294	MER3	1037	-	hAT-Charlie	DNA	2	0.8	HCC-TE	80
chr1	154409267	154409269	4	5	800	-	chr1	154409141	154409294	MER3	1037	-	hAT-Charlie	DNA	2	0.8	HCC-TE	80
chr1	154409267	154409269	4	5	800	-	chr1	154409141	154409294	MER3	1037	-	hAT-Charlie	DNA	2	0.8	HCC-TE	80
chr1	154409286	154409288	4	5	800	-	chr1	154409141	154409294	MER3	1037	-	hAT-Charlie	DNA	2	0.8	HCC-TE	80
chr1	154409286	154409288	4	5	800	-	chr1	154409141	154409294	MER3	1037	-	hAT-Charlie	DNA	2	0.8	HCC-TE	80
chr1	154409286	154409288	4	5	800	-	chr1	154409141	154409294	MER3	1037	-	hAT-Charlie	DNA	2	0.8	HCC-TE	80
chr1	154410286	154410288	4	8	500	+	chr1	154410253	154410549	AluJb	1784	-	Alu	SINE	2	0.5	HCC-TE	50
chr1	154410286	154410288	4	8	500	+	chr1	154410253	154410549	AluJb	1784	-	Alu	SINE	2	0.5	HCC-TE	50
chr1	154410286	154410288	4	8	500	+	chr1	154410253	154410549	AluJb	1784	-	Alu	SINE	2	0.5	HCC-TE	50
chr1	154410335	154410337	1	12	83	+	chr1	154410253	154410549	AluJb	1784	-	Alu	SINE	2	0.08333333333333333	HCC-TE	8.333333333333332
chr1	154410335	154410337	1	12	83	+	chr1	154410253	154410549	AluJb	1784	-	Alu	SINE	2	0.08333333333333333	HCC-TE	8.333333333333332
chr1	154410335	154410337	1	12	83	+	chr1	154410253	154410549	AluJb	1784	-	Alu	SINE	2	0.08333333333333333	HCC-TE	8.333333333333332
chr1	154410374	154410376	2	14	143	+	chr1	154410253	154410549	AluJb	1784	-	Alu	SINE	2	0.14285714285714285	HCC-TE	14.285714285714285
chr1	154410374	154410376	2	14	143	+	chr1	154410253	154410549	AluJb	1784	-	Alu	SINE	2	0.14285714285714285	HCC-TE	14.285714285714285
chr1	154410374	154410376	2	14	143	+	chr1	154410253	154410549	AluJb	1784	-	Alu	SINE	2	0.14285714285714285	HCC-TE	14.285714285714285
chr1	154410395	154410397	5	18	278	+	chr1	154410253	154410549	AluJb	1784	-	Alu	SINE	2	0.2777777777777778	HCC-TE	27.77777777777778
chr1	154410395	154410397	5	18	278	+	chr1	154410253	154410549	AluJb	1784	-	Alu	SINE	2	0.2777777777777778	HCC-TE	27.77777777777778
chr1	154410395	154410397	5	18	278	+	chr1	154410253	154410549	AluJb	1784	-	Alu	SINE	2	0.2777777777777778	HCC-TE	27.77777777777778
chr1	154410448	154410450	0	12	0	+	chr1	154410253	154410549	AluJb	1784	-	Alu	SINE	2	0	HCC-TE	0
chr1	154410448	154410450	0	12	0	+	chr1	154410253	154410549	AluJb	1784	-	Alu	SINE	2	0	HCC-TE	0
chr1	154410448	154410450	0	12	0	+	chr1	154410253	154410549	AluJb	1784	-	Alu	SINE	2	0	HCC-TE	0
chr1	154410496	154410498	1	8	125	+	chr1	154410253	154410549	AluJb	1784	-	Alu	SINE	2	0.125	HCC-TE	12.5
chr1	154410496	154410498	1	8	125	+	chr1	154410253	154410549	AluJb	1784	-	Alu	SINE	2	0.125	HCC-TE	12.5
chr1	154410496	154410498	1	8	125	+	chr1	154410253	154410549	AluJb	1784	-	Alu	SINE	2	0.125	HCC-TE	12.5
chr1	154410529	154410531	0	7	0	+	chr1	154410253	154410549	AluJb	1784	-	Alu	SINE	2	0	HCC-TE	0
chr1	154410529	154410531	0	7	0	+	chr1	154410253	154410549	AluJb	1784	-	Alu	SINE	2	0	HCC-TE	0
chr1	154410529	154410531	0	7	0	+	chr1	154410253	154410549	AluJb	1784	-	Alu	SINE	2	0	HCC-TE	0
chr1	154411068	154411070	2	13	154	+	chr1	154411059	154411359	AluSz	2098	-	Alu	SINE	2	0.15384615384615385	HCC-TE	15.384615384615385
chr1	154411068	154411070	2	13	154	+	chr1	154411059	154411359	AluSz	2098	-	Alu	SINE	2	0.15384615384615385	HCC-TE	15.384615384615385
chr1	154411068	154411070	2	13	154	+	chr1	154411059	154411359	AluSz	2098	-	Alu	SINE	2	0.15384615384615385	HCC-TE	15.384615384615385
chr1	154411150	154411152	5	10	500	+	chr1	154411059	154411359	AluSz	2098	-	Alu	SINE	2	0.5	HCC-TE	50
chr1	154411150	154411152	5	10	500	+	chr1	154411059	154411359	AluSz	2098	-	Alu	SINE	2	0.5	HCC-TE	50
chr1	154411150	154411152	5	10	500	+	chr1	154411059	154411359	AluSz	2098	-	Alu	SINE	2	0.5	HCC-TE	50
chr1	154411160	154411162	4	10	400	+	chr1	154411059	154411359	AluSz	2098	-	Alu	SINE	2	0.4	HCC-TE	40
chr1	154411160	154411162	4	10	400	+	chr1	154411059	154411359	AluSz	2098	-	Alu	SINE	2	0.4	HCC-TE	40
chr1	154411160	154411162	4	10	400	+	chr1	154411059	154411359	AluSz	2098	-	Alu	SINE	2	0.4	HCC-TE	40
chr1	154411198	154411200	7	9	778	+	chr1	154411059	154411359	AluSz	2098	-	Alu	SINE	2	0.7777777777777778	HCC-TE	77.77777777777779
chr1	154411198	154411200	7	9	778	+	chr1	154411059	154411359	AluSz	2098	-	Alu	SINE	2	0.7777777777777778	HCC-TE	77.77777777777779
chr1	154411198	154411200	7	9	778	+	chr1	154411059	154411359	AluSz	2098	-	Alu	SINE	2	0.7777777777777778	HCC-TE	77.77777777777779
chr1	154411276	154411278	11	18	611	+	chr1	154411059	154411359	AluSz	2098	-	Alu	SINE	2	0.6111111111111112	HCC-TE	61.111111111111114
chr1	154411276	154411278	11	18	611	+	chr1	154411059	154411359	AluSz	2098	-	Alu	SINE	2	0.6111111111111112	HCC-TE	61.111111111111114
chr1	154411276	154411278	11	18	611	+	chr1	154411059	154411359	AluSz	2098	-	Alu	SINE	2	0.6111111111111112	HCC-TE	61.111111111111114
chr1	154411308	154411310	11	23	478	+	chr1	154411059	154411359	AluSz	2098	-	Alu	SINE	2	0.4782608695652174	HCC-TE	47.82608695652174
chr1	154411308	154411310	11	23	478	+	chr1	154411059	154411359	AluSz	2098	-	Alu	SINE	2	0.4782608695652174	HCC-TE	47.82608695652174
chr1	154411308	154411310	11	23	478	+	chr1	154411059	154411359	AluSz	2098	-	Alu	SINE	2	0.4782608695652174	HCC-TE	47.82608695652174
chr1	154411348	154411350	18	23	783	+	chr1	154411059	154411359	AluSz	2098	-	Alu	SINE	2	0.782608695652174	HCC-TE	78.26086956521739
chr1	154411348	154411350	18	23	783	+	chr1	154411059	154411359	AluSz	2098	-	Alu	SINE	2	0.782608695652174	HCC-TE	78.26086956521739
chr1	154411348	154411350	18	23	783	+	chr1	154411059	154411359	AluSz	2098	-	Alu	SINE	2	0.782608695652174	HCC-TE	78.26086956521739
chr1	154411350	154411352	19	23	826	+	chr1	154411059	154411359	AluSz	2098	-	Alu	SINE	2	0.8260869565217391	HCC-TE	82.6086956521739
chr1	154411350	154411352	19	23	826	+	chr1	154411059	154411359	AluSz	2098	-	Alu	SINE	2	0.8260869565217391	HCC-TE	82.6086956521739
chr1	154411350	154411352	19	23	826	+	chr1	154411059	154411359	AluSz	2098	-	Alu	SINE	2	0.8260869565217391	HCC-TE	82.6086956521739
chr1	154411358	154411360	14	18	778	+	chr1	154411059	154411359	AluSz	2098	-	Alu	SINE	1	0.7777777777777778	HCC-TE	77.77777777777779
chr1	154411358	154411360	14	18	778	+	chr1	154411359	154411505	L2a	524	-	L2	LINE	1	0.7777777777777778	HCC-TE	77.77777777777779
chr1	154411358	154411360	14	18	778	+	chr1	154411059	154411359	AluSz	2098	-	Alu	SINE	1	0.7777777777777778	HCC-TE	77.77777777777779
chr1	154411358	154411360	14	18	778	+	chr1	154411359	154411505	L2a	524	-	L2	LINE	1	0.7777777777777778	HCC-TE	77.77777777777779
chr1	154411358	154411360	14	18	778	+	chr1	154411059	154411359	AluSz	2098	-	Alu	SINE	1	0.7777777777777778	HCC-TE	77.77777777777779
chr1	154411358	154411360	14	18	778	+	chr1	154411359	154411505	L2a	524	-	L2	LINE	1	0.7777777777777778	HCC-TE	77.77777777777779
chr1	154411363	154411365	15	21	714	+	chr1	154411359	154411505	L2a	524	-	L2	LINE	2	0.7142857142857143	HCC-TE	71.42857142857143
chr1	154411363	154411365	15	21	714	+	chr1	154411359	154411505	L2a	524	-	L2	LINE	2	0.7142857142857143	HCC-TE	71.42857142857143
chr1	154411363	154411365	15	21	714	+	chr1	154411359	154411505	L2a	524	-	L2	LINE	2	0.7142857142857143	HCC-TE	71.42857142857143
chr1	154411456	154411458	6	16	375	+	chr1	154411359	154411505	L2a	524	-	L2	LINE	2	0.375	HCC-TE	37.5
chr1	154411456	154411458	6	16	375	+	chr1	154411359	154411505	L2a	524	-	L2	LINE	2	0.375	HCC-TE	37.5
chr1	154411456	154411458	6	16	375	+	chr1	154411359	154411505	L2a	524	-	L2	LINE	2	0.375	HCC-TE	37.5
chr1	154608349	154608351	2	10	200	+	chr1	154608329	154608641	AluSz	1986	-	Alu	SINE	2	0.2	HCC-TE	20
chr1	154608349	154608351	2	10	200	+	chr1	154608329	154608641	AluSz	1986	-	Alu	SINE	2	0.2	HCC-TE	20
chr1	154608349	154608351	2	10	200	+	chr1	154608329	154608641	AluSz	1986	-	Alu	SINE	2	0.2	HCC-TE	20
chr1	154608357	154608359	1	9	111	+	chr1	154608329	154608641	AluSz	1986	-	Alu	SINE	2	0.1111111111111111	HCC-TE	11.11111111111111
chr1	154608357	154608359	1	9	111	+	chr1	154608329	154608641	AluSz	1986	-	Alu	SINE	2	0.1111111111111111	HCC-TE	11.11111111111111
chr1	154608357	154608359	1	9	111	+	chr1	154608329	154608641	AluSz	1986	-	Alu	SINE	2	0.1111111111111111	HCC-TE	11.11111111111111
chr1	154608388	154608390	2	18	111	+	chr1	154608329	154608641	AluSz	1986	-	Alu	SINE	2	0.1111111111111111	HCC-TE	11.11111111111111
chr1	154608388	154608390	2	18	111	+	chr1	154608329	154608641	AluSz	1986	-	Alu	SINE	2	0.1111111111111111	HCC-TE	11.11111111111111
chr1	154608388	154608390	2	18	111	+	chr1	154608329	154608641	AluSz	1986	-	Alu	SINE	2	0.1111111111111111	HCC-TE	11.11111111111111
chr1	154608396	154608398	4	21	190	+	chr1	154608329	154608641	AluSz	1986	-	Alu	SINE	2	0.19047619047619047	HCC-TE	19.047619047619047
chr1	154608396	154608398	4	21	190	+	chr1	154608329	154608641	AluSz	1986	-	Alu	SINE	2	0.19047619047619047	HCC-TE	19.047619047619047
chr1	154608396	154608398	4	21	190	+	chr1	154608329	154608641	AluSz	1986	-	Alu	SINE	2	0.19047619047619047	HCC-TE	19.047619047619047
chr1	154608420	154608422	3	16	188	+	chr1	154608329	154608641	AluSz	1986	-	Alu	SINE	2	0.1875	HCC-TE	18.75
chr1	154608420	154608422	3	16	188	+	chr1	154608329	154608641	AluSz	1986	-	Alu	SINE	2	0.1875	HCC-TE	18.75
chr1	154608420	154608422	3	16	188	+	chr1	154608329	154608641	AluSz	1986	-	Alu	SINE	2	0.1875	HCC-TE	18.75
chr1	154608430	154608432	1	17	59	+	chr1	154608329	154608641	AluSz	1986	-	Alu	SINE	2	0.058823529411764705	HCC-TE	5.88235294117647
chr1	154608430	154608432	1	17	59	+	chr1	154608329	154608641	AluSz	1986	-	Alu	SINE	2	0.058823529411764705	HCC-TE	5.88235294117647
chr1	154608430	154608432	1	17	59	+	chr1	154608329	154608641	AluSz	1986	-	Alu	SINE	2	0.058823529411764705	HCC-TE	5.88235294117647
chr1	154608451	154608453	0	11	0	+	chr1	154608329	154608641	AluSz	1986	-	Alu	SINE	2	0	HCC-TE	0
chr1	154608451	154608453	0	11	0	+	chr1	154608329	154608641	AluSz	1986	-	Alu	SINE	2	0	HCC-TE	0
chr1	154608451	154608453	0	11	0	+	chr1	154608329	154608641	AluSz	1986	-	Alu	SINE	2	0	HCC-TE	0
chr1	154608472	154608474	0	10	0	+	chr1	154608329	154608641	AluSz	1986	-	Alu	SINE	2	0	HCC-TE	0
chr1	154608472	154608474	0	10	0	+	chr1	154608329	154608641	AluSz	1986	-	Alu	SINE	2	0	HCC-TE	0
chr1	154608472	154608474	0	10	0	+	chr1	154608329	154608641	AluSz	1986	-	Alu	SINE	2	0	HCC-TE	0
chr1	154608476	154608478	1	10	100	+	chr1	154608329	154608641	AluSz	1986	-	Alu	SINE	2	0.1	HCC-TE	10
chr1	154608476	154608478	1	10	100	+	chr1	154608329	154608641	AluSz	1986	-	Alu	SINE	2	0.1	HCC-TE	10
chr1	154608476	154608478	1	10	100	+	chr1	154608329	154608641	AluSz	1986	-	Alu	SINE	2	0.1	HCC-TE	10
chr1	154608542	154608544	0	3	0	+	chr1	154608329	154608641	AluSz	1986	-	Alu	SINE	2	0	HCC-TE	0
chr1	154608542	154608544	0	3	0	+	chr1	154608329	154608641	AluSz	1986	-	Alu	SINE	2	0	HCC-TE	0
chr1	154608542	154608544	0	3	0	+	chr1	154608329	154608641	AluSz	1986	-	Alu	SINE	2	0	HCC-TE	0
chr1	154608560	154608562	0	6	0	+	chr1	154608329	154608641	AluSz	1986	-	Alu	SINE	2	0	HCC-TE	0
chr1	154608560	154608562	0	6	0	+	chr1	154608329	154608641	AluSz	1986	-	Alu	SINE	2	0	HCC-TE	0
chr1	154608560	154608562	0	6	0	+	chr1	154608329	154608641	AluSz	1986	-	Alu	SINE	2	0	HCC-TE	0
chr1	154608568	154608570	0	7	0	+	chr1	154608329	154608641	AluSz	1986	-	Alu	SINE	2	0	HCC-TE	0
chr1	154608568	154608570	0	7	0	+	chr1	154608329	154608641	AluSz	1986	-	Alu	SINE	2	0	HCC-TE	0
chr1	154608568	154608570	0	7	0	+	chr1	154608329	154608641	AluSz	1986	-	Alu	SINE	2	0	HCC-TE	0
chr1	154608583	154608585	0	9	0	+	chr1	154608329	154608641	AluSz	1986	-	Alu	SINE	2	0	HCC-TE	0
chr1	154608583	154608585	0	9	0	+	chr1	154608329	154608641	AluSz	1986	-	Alu	SINE	2	0	HCC-TE	0
chr1	154608583	154608585	0	9	0	+	chr1	154608329	154608641	AluSz	1986	-	Alu	SINE	2	0	HCC-TE	0
chr1	154608592	154608594	0	10	0	+	chr1	154608329	154608641	AluSz	1986	-	Alu	SINE	2	0	HCC-TE	0
chr1	154608592	154608594	0	10	0	+	chr1	154608329	154608641	AluSz	1986	-	Alu	SINE	2	0	HCC-TE	0
chr1	154608592	154608594	0	10	0	+	chr1	154608329	154608641	AluSz	1986	-	Alu	SINE	2	0	HCC-TE	0
chr1	154608620	154608622	0	15	0	+	chr1	154608329	154608641	AluSz	1986	-	Alu	SINE	2	0	HCC-TE	0
chr1	154608620	154608622	0	15	0	+	chr1	154608329	154608641	AluSz	1986	-	Alu	SINE	2	0	HCC-TE	0
chr1	154608620	154608622	0	15	0	+	chr1	154608329	154608641	AluSz	1986	-	Alu	SINE	2	0	HCC-TE	0
chr1	154608630	154608632	1	16	63	+	chr1	154608329	154608641	AluSz	1986	-	Alu	SINE	2	0.0625	HCC-TE	6.25
chr1	154608630	154608632	1	16	63	+	chr1	154608329	154608641	AluSz	1986	-	Alu	SINE	2	0.0625	HCC-TE	6.25
chr1	154608630	154608632	1	16	63	+	chr1	154608329	154608641	AluSz	1986	-	Alu	SINE	2	0.0625	HCC-TE	6.25
chr1	154608632	154608634	0	15	0	+	chr1	154608329	154608641	AluSz	1986	-	Alu	SINE	2	0	HCC-TE	0
chr1	154608632	154608634	0	15	0	+	chr1	154608329	154608641	AluSz	1986	-	Alu	SINE	2	0	HCC-TE	0
chr1	154608632	154608634	0	15	0	+	chr1	154608329	154608641	AluSz	1986	-	Alu	SINE	2	0	HCC-TE	0
chr1	154608636	154608638	0	14	0	+	chr1	154608329	154608641	AluSz	1986	-	Alu	SINE	2	0	HCC-TE	0
chr1	154608636	154608638	0	14	0	+	chr1	154608329	154608641	AluSz	1986	-	Alu	SINE	2	0	HCC-TE	0
chr1	154608636	154608638	0	14	0	+	chr1	154608329	154608641	AluSz	1986	-	Alu	SINE	2	0	HCC-TE	0
chr1	154608640	154608642	0	13	0	+	chr1	154608329	154608641	AluSz	1986	-	Alu	SINE	1	0	HCC-TE	0
chr1	154608640	154608642	0	13	0	+	chr1	154608329	154608641	AluSz	1986	-	Alu	SINE	1	0	HCC-TE	0
chr1	154608640	154608642	0	13	0	+	chr1	154608329	154608641	AluSz	1986	-	Alu	SINE	1	0	HCC-TE	0
chr1	155025191	155025193	1	23	43	+	chr1	155025174	155025301	L2c	645	+	L2	LINE	2	0.043478260869565216	HCC-TE	4.3478260869565215
chr1	155025191	155025193	1	23	43	+	chr1	155025174	155025301	L2c	645	+	L2	LINE	2	0.043478260869565216	HCC-TE	4.3478260869565215
chr1	155025191	155025193	1	23	43	+	chr1	155025174	155025301	L2c	645	+	L2	LINE	2	0.043478260869565216	HCC-TE	4.3478260869565215
chr1	155025367	155025369	0	20	0	+	chr1	155025317	155025626	AluSc	2445	-	Alu	SINE	2	0	HCC-TE	0
chr1	155025367	155025369	0	20	0	+	chr1	155025317	155025626	AluSc	2445	-	Alu	SINE	2	0	HCC-TE	0
chr1	155025367	155025369	0	20	0	+	chr1	155025317	155025626	AluSc	2445	-	Alu	SINE	2	0	HCC-TE	0
chr1	155025388	155025390	0	15	0	+	chr1	155025317	155025626	AluSc	2445	-	Alu	SINE	2	0	HCC-TE	0
chr1	155025388	155025390	0	15	0	+	chr1	155025317	155025626	AluSc	2445	-	Alu	SINE	2	0	HCC-TE	0
chr1	155025388	155025390	0	15	0	+	chr1	155025317	155025626	AluSc	2445	-	Alu	SINE	2	0	HCC-TE	0
chr1	155025396	155025398	0	12	0	+	chr1	155025317	155025626	AluSc	2445	-	Alu	SINE	2	0	HCC-TE	0
chr1	155025396	155025398	0	12	0	+	chr1	155025317	155025626	AluSc	2445	-	Alu	SINE	2	0	HCC-TE	0
chr1	155025396	155025398	0	12	0	+	chr1	155025317	155025626	AluSc	2445	-	Alu	SINE	2	0	HCC-TE	0
chr1	155025420	155025422	0	12	0	+	chr1	155025317	155025626	AluSc	2445	-	Alu	SINE	2	0	HCC-TE	0
chr1	155025420	155025422	0	12	0	+	chr1	155025317	155025626	AluSc	2445	-	Alu	SINE	2	0	HCC-TE	0
chr1	155025420	155025422	0	12	0	+	chr1	155025317	155025626	AluSc	2445	-	Alu	SINE	2	0	HCC-TE	0
chr1	155025452	155025454	2	14	143	+	chr1	155025317	155025626	AluSc	2445	-	Alu	SINE	2	0.14285714285714285	HCC-TE	14.285714285714285
chr1	155025452	155025454	2	14	143	+	chr1	155025317	155025626	AluSc	2445	-	Alu	SINE	2	0.14285714285714285	HCC-TE	14.285714285714285
chr1	155025452	155025454	2	14	143	+	chr1	155025317	155025626	AluSc	2445	-	Alu	SINE	2	0.14285714285714285	HCC-TE	14.285714285714285
chr1	155025474	155025476	3	16	188	+	chr1	155025317	155025626	AluSc	2445	-	Alu	SINE	2	0.1875	HCC-TE	18.75
chr1	155025474	155025476	3	16	188	+	chr1	155025317	155025626	AluSc	2445	-	Alu	SINE	2	0.1875	HCC-TE	18.75
chr1	155025474	155025476	3	16	188	+	chr1	155025317	155025626	AluSc	2445	-	Alu	SINE	2	0.1875	HCC-TE	18.75
chr1	155025484	155025486	2	17	118	+	chr1	155025317	155025626	AluSc	2445	-	Alu	SINE	2	0.11764705882352941	HCC-TE	11.76470588235294
chr1	155025484	155025486	2	17	118	+	chr1	155025317	155025626	AluSc	2445	-	Alu	SINE	2	0.11764705882352941	HCC-TE	11.76470588235294
chr1	155025484	155025486	2	17	118	+	chr1	155025317	155025626	AluSc	2445	-	Alu	SINE	2	0.11764705882352941	HCC-TE	11.76470588235294
chr1	155025488	155025490	2	15	133	+	chr1	155025317	155025626	AluSc	2445	-	Alu	SINE	2	0.13333333333333333	HCC-TE	13.333333333333334
chr1	155025488	155025490	2	15	133	+	chr1	155025317	155025626	AluSc	2445	-	Alu	SINE	2	0.13333333333333333	HCC-TE	13.333333333333334
chr1	155025488	155025490	2	15	133	+	chr1	155025317	155025626	AluSc	2445	-	Alu	SINE	2	0.13333333333333333	HCC-TE	13.333333333333334
chr1	155025577	155025579	0	12	0	+	chr1	155025317	155025626	AluSc	2445	-	Alu	SINE	2	0	HCC-TE	0
chr1	155025577	155025579	0	12	0	+	chr1	155025317	155025626	AluSc	2445	-	Alu	SINE	2	0	HCC-TE	0
chr1	155025577	155025579	0	12	0	+	chr1	155025317	155025626	AluSc	2445	-	Alu	SINE	2	0	HCC-TE	0
chr1	155286175	155286177	9	14	643	+	chr1	155286133	155286444	AluY	2339	-	Alu	SINE	2	0.6428571428571429	HCC-TE	64.28571428571429
chr1	155286205	155286207	9	11	818	+	chr1	155286133	155286444	AluY	2339	-	Alu	SINE	2	0.8181818181818182	HCC-TE	81.81818181818183
chr1	155286213	155286215	4	13	308	+	chr1	155286133	155286444	AluY	2339	-	Alu	SINE	2	0.3076923076923077	HCC-TE	30.76923076923077
chr1	155286245	155286247	7	12	583	+	chr1	155286133	155286444	AluY	2339	-	Alu	SINE	2	0.5833333333333334	HCC-TE	58.333333333333336
chr1	155286269	155286271	8	13	615	+	chr1	155286133	155286444	AluY	2339	-	Alu	SINE	2	0.6153846153846154	HCC-TE	61.53846153846154
chr1	155286293	155286295	14	18	778	+	chr1	155286133	155286444	AluY	2339	-	Alu	SINE	2	0.7777777777777778	HCC-TE	77.77777777777779
chr1	155286301	155286303	15	18	833	+	chr1	155286133	155286444	AluY	2339	-	Alu	SINE	2	0.8333333333333334	HCC-TE	83.33333333333334
chr1	155286334	155286336	8	21	381	+	chr1	155286133	155286444	AluY	2339	-	Alu	SINE	2	0.38095238095238093	HCC-TE	38.095238095238095
chr1	155286365	155286367	14	37	378	+	chr1	155286133	155286444	AluY	2339	-	Alu	SINE	2	0.3783783783783784	HCC-TE	37.83783783783784
chr1	155286379	155286381	12	35	343	+	chr1	155286133	155286444	AluY	2339	-	Alu	SINE	2	0.34285714285714286	HCC-TE	34.285714285714285
chr1	155286386	155286388	17	33	515	+	chr1	155286133	155286444	AluY	2339	-	Alu	SINE	2	0.5151515151515151	HCC-TE	51.515151515151516
chr1	155286390	155286392	22	36	611	+	chr1	155286133	155286444	AluY	2339	-	Alu	SINE	2	0.6111111111111112	HCC-TE	61.111111111111114
chr1	155286423	155286425	11	30	367	+	chr1	155286133	155286444	AluY	2339	-	Alu	SINE	2	0.36666666666666664	HCC-TE	36.666666666666664
chr1	155286433	155286435	4	31	129	+	chr1	155286133	155286444	AluY	2339	-	Alu	SINE	2	0.12903225806451613	HCC-TE	12.903225806451612
chr1	155304490	155304492	0	13	0	+	chr1	155304462	155304796	L2a	780	-	L2	LINE	2	0	HCC-TE	0
chr1	155304490	155304492	0	13	0	+	chr1	155304462	155304796	L2a	780	-	L2	LINE	2	0	HCC-TE	0
chr1	155304490	155304492	0	13	0	+	chr1	155304462	155304796	L2a	780	-	L2	LINE	2	0	HCC-TE	0
chr1	155304490	155304492	0	13	0	+	chr1	155304462	155304796	L2a	780	-	L2	LINE	2	0	HCC-TE	0
chr1	155304546	155304548	0	22	0	+	chr1	155304462	155304796	L2a	780	-	L2	LINE	2	0	HCC-TE	0
chr1	155304546	155304548	0	22	0	+	chr1	155304462	155304796	L2a	780	-	L2	LINE	2	0	HCC-TE	0
chr1	155304546	155304548	0	22	0	+	chr1	155304462	155304796	L2a	780	-	L2	LINE	2	0	HCC-TE	0
chr1	155304546	155304548	0	22	0	+	chr1	155304462	155304796	L2a	780	-	L2	LINE	2	0	HCC-TE	0
chr1	155304560	155304562	1	20	50	+	chr1	155304462	155304796	L2a	780	-	L2	LINE	2	0.05	HCC-TE	5
chr1	155304560	155304562	1	20	50	+	chr1	155304462	155304796	L2a	780	-	L2	LINE	2	0.05	HCC-TE	5
chr1	155304560	155304562	1	20	50	+	chr1	155304462	155304796	L2a	780	-	L2	LINE	2	0.05	HCC-TE	5
chr1	155304560	155304562	1	20	50	+	chr1	155304462	155304796	L2a	780	-	L2	LINE	2	0.05	HCC-TE	5
chr1	155304602	155304604	0	19	0	+	chr1	155304462	155304796	L2a	780	-	L2	LINE	2	0	HCC-TE	0
chr1	155304602	155304604	0	19	0	+	chr1	155304462	155304796	L2a	780	-	L2	LINE	2	0	HCC-TE	0
chr1	155304602	155304604	0	19	0	+	chr1	155304462	155304796	L2a	780	-	L2	LINE	2	0	HCC-TE	0
chr1	155304602	155304604	0	19	0	+	chr1	155304462	155304796	L2a	780	-	L2	LINE	2	0	HCC-TE	0
chr1	155304614	155304616	0	16	0	+	chr1	155304462	155304796	L2a	780	-	L2	LINE	2	0	HCC-TE	0
chr1	155304614	155304616	0	16	0	+	chr1	155304462	155304796	L2a	780	-	L2	LINE	2	0	HCC-TE	0
chr1	155304614	155304616	0	16	0	+	chr1	155304462	155304796	L2a	780	-	L2	LINE	2	0	HCC-TE	0
chr1	155304614	155304616	0	16	0	+	chr1	155304462	155304796	L2a	780	-	L2	LINE	2	0	HCC-TE	0
chr1	155304625	155304627	0	14	0	+	chr1	155304462	155304796	L2a	780	-	L2	LINE	2	0	HCC-TE	0
chr1	155304625	155304627	0	14	0	+	chr1	155304462	155304796	L2a	780	-	L2	LINE	2	0	HCC-TE	0
chr1	155304625	155304627	0	14	0	+	chr1	155304462	155304796	L2a	780	-	L2	LINE	2	0	HCC-TE	0
chr1	155304625	155304627	0	14	0	+	chr1	155304462	155304796	L2a	780	-	L2	LINE	2	0	HCC-TE	0
chr1	155304638	155304640	0	15	0	+	chr1	155304462	155304796	L2a	780	-	L2	LINE	2	0	HCC-TE	0
chr1	155304638	155304640	0	15	0	+	chr1	155304462	155304796	L2a	780	-	L2	LINE	2	0	HCC-TE	0
chr1	155304638	155304640	0	15	0	+	chr1	155304462	155304796	L2a	780	-	L2	LINE	2	0	HCC-TE	0
chr1	155304638	155304640	0	15	0	+	chr1	155304462	155304796	L2a	780	-	L2	LINE	2	0	HCC-TE	0
chr1	155304674	155304676	0	8	0	+	chr1	155304462	155304796	L2a	780	-	L2	LINE	2	0	HCC-TE	0
chr1	155304674	155304676	0	8	0	+	chr1	155304462	155304796	L2a	780	-	L2	LINE	2	0	HCC-TE	0
chr1	155304674	155304676	0	8	0	+	chr1	155304462	155304796	L2a	780	-	L2	LINE	2	0	HCC-TE	0
chr1	155304674	155304676	0	8	0	+	chr1	155304462	155304796	L2a	780	-	L2	LINE	2	0	HCC-TE	0
chr1	155304692	155304694	0	10	0	+	chr1	155304462	155304796	L2a	780	-	L2	LINE	2	0	HCC-TE	0
chr1	155304692	155304694	0	10	0	+	chr1	155304462	155304796	L2a	780	-	L2	LINE	2	0	HCC-TE	0
chr1	155304692	155304694	0	10	0	+	chr1	155304462	155304796	L2a	780	-	L2	LINE	2	0	HCC-TE	0
chr1	155304692	155304694	0	10	0	+	chr1	155304462	155304796	L2a	780	-	L2	LINE	2	0	HCC-TE	0
chr1	155304805	155304807	0	8	0	+	chr1	155304792	155304940	MIRb	352	-	MIR	SINE	2	0	HCC-TE	0
chr1	155304805	155304807	0	8	0	+	chr1	155304792	155304940	MIRb	352	-	MIR	SINE	2	0	HCC-TE	0
chr1	155304805	155304807	0	8	0	+	chr1	155304792	155304940	MIRb	352	-	MIR	SINE	2	0	HCC-TE	0
chr1	155304805	155304807	0	8	0	+	chr1	155304792	155304940	MIRb	352	-	MIR	SINE	2	0	HCC-TE	0
chr1	155304929	155304931	0	3	0	+	chr1	155304792	155304940	MIRb	352	-	MIR	SINE	2	0	HCC-TE	0
chr1	155304929	155304931	0	3	0	+	chr1	155304792	155304940	MIRb	352	-	MIR	SINE	2	0	HCC-TE	0
chr1	155304929	155304931	0	3	0	+	chr1	155304792	155304940	MIRb	352	-	MIR	SINE	2	0	HCC-TE	0
chr1	155304929	155304931	0	3	0	+	chr1	155304792	155304940	MIRb	352	-	MIR	SINE	2	0	HCC-TE	0
chr1	155305161	155305163	0	3	0	-	chr1	155305076	155305276	LTR33	416	+	ERVL	LTR	2	0	HCC-TE	0
chr1	155305161	155305163	0	3	0	-	chr1	155305076	155305276	LTR33	416	+	ERVL	LTR	2	0	HCC-TE	0
chr1	155305161	155305163	0	3	0	-	chr1	155305076	155305276	LTR33	416	+	ERVL	LTR	2	0	HCC-TE	0
chr1	155305161	155305163	0	3	0	-	chr1	155305076	155305276	LTR33	416	+	ERVL	LTR	2	0	HCC-TE	0
chr1	155305268	155305270	0	6	0	-	chr1	155305076	155305276	LTR33	416	+	ERVL	LTR	2	0	HCC-TE	0
chr1	155305268	155305270	0	6	0	-	chr1	155305076	155305276	LTR33	416	+	ERVL	LTR	2	0	HCC-TE	0
chr1	155305268	155305270	0	6	0	-	chr1	155305076	155305276	LTR33	416	+	ERVL	LTR	2	0	HCC-TE	0
chr1	155305268	155305270	0	6	0	-	chr1	155305076	155305276	LTR33	416	+	ERVL	LTR	2	0	HCC-TE	0
chr1	155305347	155305349	0	7	0	+	chr1	155305276	155305381	MIR	303	-	MIR	SINE	2	0	HCC-TE	0
chr1	155305347	155305349	0	7	0	+	chr1	155305276	155305381	MIR	303	-	MIR	SINE	2	0	HCC-TE	0
chr1	155305347	155305349	0	7	0	+	chr1	155305276	155305381	MIR	303	-	MIR	SINE	2	0	HCC-TE	0
chr1	155305347	155305349	0	7	0	+	chr1	155305276	155305381	MIR	303	-	MIR	SINE	2	0	HCC-TE	0
chr1	156184145	156184147	3	12	250	+	chr1	156183997	156184303	AluY	2366	-	Alu	SINE	2	0.25	HCC-TE	25
chr1	156184151	156184153	0	9	0	+	chr1	156183997	156184303	AluY	2366	-	Alu	SINE	2	0	HCC-TE	0
chr1	156184194	156184196	0	10	0	+	chr1	156183997	156184303	AluY	2366	-	Alu	SINE	2	0	HCC-TE	0
chr1	156184224	156184226	4	16	250	+	chr1	156183997	156184303	AluY	2366	-	Alu	SINE	2	0.25	HCC-TE	25
chr1	156184245	156184247	4	18	222	+	chr1	156183997	156184303	AluY	2366	-	Alu	SINE	2	0.2222222222222222	HCC-TE	22.22222222222222
chr1	156184254	156184256	5	22	227	+	chr1	156183997	156184303	AluY	2366	-	Alu	SINE	2	0.22727272727272727	HCC-TE	22.727272727272727
chr1	156184282	156184284	2	26	77	+	chr1	156183997	156184303	AluY	2366	-	Alu	SINE	2	0.07692307692307693	HCC-TE	7.6923076923076925
chr1	156184298	156184300	0	25	0	+	chr1	156183997	156184303	AluY	2366	-	Alu	SINE	2	0	HCC-TE	0
chr1	156191365	156191367	6	10	600	-	chr1	156191204	156192060	L1MB5	4338	-	L1	LINE	2	0.6	HCC-TE	60
chr1	156191817	156191819	0	4	0	-	chr1	156191204	156192060	L1MB5	4338	-	L1	LINE	2	0	HCC-TE	0
chr1	156191849	156191851	1	5	200	-	chr1	156191204	156192060	L1MB5	4338	-	L1	LINE	2	0.2	HCC-TE	20
chr1	156191859	156191861	1	3	333	-	chr1	156191204	156192060	L1MB5	4338	-	L1	LINE	2	0.3333333333333333	HCC-TE	33.33333333333333
chr1	159590132	159590134	0	3	0	+	chr1	159590108	159590558	MSTB2	2513	+	ERVL-MaLR	LTR	2	0	HCC-TE	0
chr1	159590142	159590144	0	3	0	+	chr1	159590108	159590558	MSTB2	2513	+	ERVL-MaLR	LTR	2	0	HCC-TE	0
chr1	159590253	159590255	0	3	0	+	chr1	159590108	159590558	MSTB2	2513	+	ERVL-MaLR	LTR	2	0	HCC-TE	0
chr1	159590369	159590371	1	4	250	-	chr1	159590108	159590558	MSTB2	2513	+	ERVL-MaLR	LTR	2	0.25	HCC-TE	25
chr1	159590384	159590386	0	6	0	+	chr1	159590108	159590558	MSTB2	2513	+	ERVL-MaLR	LTR	2	0	HCC-TE	0
chr1	159590475	159590477	2	6	333	-	chr1	159590108	159590558	MSTB2	2513	+	ERVL-MaLR	LTR	2	0.3333333333333333	HCC-TE	33.33333333333333
chr1	159590890	159590892	0	1	0	+	chr1	159590848	159590972	L2a	409	-	L2	LINE	2	0	HCC-TE	0
chr1	159591867	159591869	0	1	0	+	chr1	159591799	159592170	THE1C	2533	+	ERVL-MaLR	LTR	2	0	HCC-TE	0
chr1	159591907	159591909	0	1	0	+	chr1	159591799	159592170	THE1C	2533	+	ERVL-MaLR	LTR	2	0	HCC-TE	0
chr1	159591917	159591919	0	4	0	+	chr1	159591799	159592170	THE1C	2533	+	ERVL-MaLR	LTR	2	0	HCC-TE	0
chr1	159591994	159591996	0	2	0	-	chr1	159591799	159592170	THE1C	2533	+	ERVL-MaLR	LTR	2	0	HCC-TE	0
chr1	159711673	159711675	2	2	1000	-	chr1	159711547	159711782	MIR	996	-	MIR	SINE	2	1	HCC-TE	100
chr1	159712375	159712377	0	15	0	+	chr1	159712259	159712603	MLT1K	696	-	ERVL-MaLR	LTR	2	0	HCC-TE	0
chr1	159712493	159712495	0	13	0	+	chr1	159712259	159712603	MLT1K	696	-	ERVL-MaLR	LTR	2	0	HCC-TE	0
chr1	159712592	159712594	2	3	667	-	chr1	159712259	159712603	MLT1K	696	-	ERVL-MaLR	LTR	2	0.6666666666666666	HCC-TE	66.66666666666666
chr1	159970918	159970920	0	5	0	+	chr1	159970700	159971337	MER77B	2574	-	ERVL	LTR	2	0	HCC-TE	0
chr1	159970946	159970948	0	8	0	+	chr1	159970700	159971337	MER77B	2574	-	ERVL	LTR	2	0	HCC-TE	0
chr1	159971032	159971034	0	9	0	-	chr1	159970700	159971337	MER77B	2574	-	ERVL	LTR	2	0	HCC-TE	0
chr1	159971043	159971045	0	9	0	-	chr1	159970700	159971337	MER77B	2574	-	ERVL	LTR	2	0	HCC-TE	0
chr1	159971070	159971072	1	8	125	-	chr1	159970700	159971337	MER77B	2574	-	ERVL	LTR	2	0.125	HCC-TE	12.5
chr1	159971079	159971081	0	8	0	-	chr1	159970700	159971337	MER77B	2574	-	ERVL	LTR	2	0	HCC-TE	0
chr1	159971099	159971101	0	7	0	-	chr1	159970700	159971337	MER77B	2574	-	ERVL	LTR	2	0	HCC-TE	0
chr1	160094283	160094285	3	6	500	+	chr1	160094220	160094370	L2a	423	+	L2	LINE	2	0.5	HCC-TE	50
chr1	160094283	160094285	3	6	500	+	chr1	160094220	160094370	L2a	423	+	L2	LINE	2	0.5	HCC-TE	50
chr1	160094347	160094349	5	6	833	+	chr1	160094220	160094370	L2a	423	+	L2	LINE	2	0.8333333333333334	HCC-TE	83.33333333333334
chr1	160094347	160094349	5	6	833	+	chr1	160094220	160094370	L2a	423	+	L2	LINE	2	0.8333333333333334	HCC-TE	83.33333333333334
chr1	160638944	160638946	0	19	0	+	chr1	160638907	160639228	L2a	1294	+	L2	LINE	2	0	HCC-TE	0
chr1	160638944	160638946	0	19	0	+	chr1	160638907	160639228	L2a	1294	+	L2	LINE	2	0	HCC-TE	0
chr1	160639210	160639212	0	7	0	+	chr1	160638907	160639228	L2a	1294	+	L2	LINE	2	0	HCC-TE	0
chr1	160639210	160639212	0	7	0	+	chr1	160638907	160639228	L2a	1294	+	L2	LINE	2	0	HCC-TE	0
chr1	160961835	160961837	0	2	0	+	chr1	160961816	160962110	AluSq2	2210	+	Alu	SINE	2	0	HCC-TE	0
chr1	160961868	160961870	1	6	167	+	chr1	160961816	160962110	AluSq2	2210	+	Alu	SINE	2	0.16666666666666666	HCC-TE	16.666666666666664
chr1	160961958	160961960	2	9	222	+	chr1	160961816	160962110	AluSq2	2210	+	Alu	SINE	2	0.2222222222222222	HCC-TE	22.22222222222222
chr1	160962012	160962014	1	9	111	+	chr1	160961816	160962110	AluSq2	2210	+	Alu	SINE	2	0.1111111111111111	HCC-TE	11.11111111111111
chr1	160962051	160962053	2	5	400	+	chr1	160961816	160962110	AluSq2	2210	+	Alu	SINE	2	0.4	HCC-TE	40
chr1	160962054	160962056	2	6	333	+	chr1	160961816	160962110	AluSq2	2210	+	Alu	SINE	2	0.3333333333333333	HCC-TE	33.33333333333333
chr1	161220143	161220145	0	11	0	+	chr1	161220000	161220151	MIRb	251	-	MIR	SINE	2	0	HCC-TE	0
chr1	161220143	161220145	0	11	0	+	chr1	161220000	161220151	MIRb	251	-	MIR	SINE	2	0	HCC-TE	0
chr1	161220143	161220145	0	11	0	+	chr1	161220000	161220151	MIRb	251	-	MIR	SINE	2	0	HCC-TE	0
chr1	161220143	161220145	0	11	0	+	chr1	161220000	161220151	MIRb	251	-	MIR	SINE	2	0	HCC-TE	0
chr1	161220143	161220145	0	11	0	+	chr1	161220000	161220151	MIRb	251	-	MIR	SINE	2	0	HCC-TE	0
chr1	161220476	161220478	0	7	0	+	chr1	161220364	161220655	AluSc	2115	-	Alu	SINE	2	0	HCC-TE	0
chr1	161220476	161220478	0	7	0	+	chr1	161220364	161220655	AluSc	2115	-	Alu	SINE	2	0	HCC-TE	0
chr1	161220476	161220478	0	7	0	+	chr1	161220364	161220655	AluSc	2115	-	Alu	SINE	2	0	HCC-TE	0
chr1	161220476	161220478	0	7	0	+	chr1	161220364	161220655	AluSc	2115	-	Alu	SINE	2	0	HCC-TE	0
chr1	161220476	161220478	0	7	0	+	chr1	161220364	161220655	AluSc	2115	-	Alu	SINE	2	0	HCC-TE	0
chr1	161220491	161220493	1	7	143	+	chr1	161220364	161220655	AluSc	2115	-	Alu	SINE	2	0.14285714285714285	HCC-TE	14.285714285714285
chr1	161220491	161220493	1	7	143	+	chr1	161220364	161220655	AluSc	2115	-	Alu	SINE	2	0.14285714285714285	HCC-TE	14.285714285714285
chr1	161220491	161220493	1	7	143	+	chr1	161220364	161220655	AluSc	2115	-	Alu	SINE	2	0.14285714285714285	HCC-TE	14.285714285714285
chr1	161220491	161220493	1	7	143	+	chr1	161220364	161220655	AluSc	2115	-	Alu	SINE	2	0.14285714285714285	HCC-TE	14.285714285714285
chr1	161220491	161220493	1	7	143	+	chr1	161220364	161220655	AluSc	2115	-	Alu	SINE	2	0.14285714285714285	HCC-TE	14.285714285714285
chr1	161220590	161220592	1	14	71	+	chr1	161220364	161220655	AluSc	2115	-	Alu	SINE	2	0.07142857142857142	HCC-TE	7.142857142857142
chr1	161220590	161220592	1	14	71	+	chr1	161220364	161220655	AluSc	2115	-	Alu	SINE	2	0.07142857142857142	HCC-TE	7.142857142857142
chr1	161220590	161220592	1	14	71	+	chr1	161220364	161220655	AluSc	2115	-	Alu	SINE	2	0.07142857142857142	HCC-TE	7.142857142857142
chr1	161220590	161220592	1	14	71	+	chr1	161220364	161220655	AluSc	2115	-	Alu	SINE	2	0.07142857142857142	HCC-TE	7.142857142857142
chr1	161220590	161220592	1	14	71	+	chr1	161220364	161220655	AluSc	2115	-	Alu	SINE	2	0.07142857142857142	HCC-TE	7.142857142857142
chr1	161220601	161220603	2	15	133	+	chr1	161220364	161220655	AluSc	2115	-	Alu	SINE	2	0.13333333333333333	HCC-TE	13.333333333333334
chr1	161220601	161220603	2	15	133	+	chr1	161220364	161220655	AluSc	2115	-	Alu	SINE	2	0.13333333333333333	HCC-TE	13.333333333333334
chr1	161220601	161220603	2	15	133	+	chr1	161220364	161220655	AluSc	2115	-	Alu	SINE	2	0.13333333333333333	HCC-TE	13.333333333333334
chr1	161220601	161220603	2	15	133	+	chr1	161220364	161220655	AluSc	2115	-	Alu	SINE	2	0.13333333333333333	HCC-TE	13.333333333333334
chr1	161220601	161220603	2	15	133	+	chr1	161220364	161220655	AluSc	2115	-	Alu	SINE	2	0.13333333333333333	HCC-TE	13.333333333333334
chr1	161220644	161220646	1	12	83	+	chr1	161220364	161220655	AluSc	2115	-	Alu	SINE	2	0.08333333333333333	HCC-TE	8.333333333333332
chr1	161220644	161220646	1	12	83	+	chr1	161220364	161220655	AluSc	2115	-	Alu	SINE	2	0.08333333333333333	HCC-TE	8.333333333333332
chr1	161220644	161220646	1	12	83	+	chr1	161220364	161220655	AluSc	2115	-	Alu	SINE	2	0.08333333333333333	HCC-TE	8.333333333333332
chr1	161220644	161220646	1	12	83	+	chr1	161220364	161220655	AluSc	2115	-	Alu	SINE	2	0.08333333333333333	HCC-TE	8.333333333333332
chr1	161220644	161220646	1	12	83	+	chr1	161220364	161220655	AluSc	2115	-	Alu	SINE	2	0.08333333333333333	HCC-TE	8.333333333333332
chr1	161221057	161221059	3	6	500	+	chr1	161220991	161221296	AluSq2	2246	-	Alu	SINE	2	0.5	HCC-TE	50
chr1	161221057	161221059	3	6	500	+	chr1	161220991	161221296	AluSq2	2246	-	Alu	SINE	2	0.5	HCC-TE	50
chr1	161221057	161221059	3	6	500	+	chr1	161220991	161221296	AluSq2	2246	-	Alu	SINE	2	0.5	HCC-TE	50
chr1	161221057	161221059	3	6	500	+	chr1	161220991	161221296	AluSq2	2246	-	Alu	SINE	2	0.5	HCC-TE	50
chr1	161221057	161221059	3	6	500	+	chr1	161220991	161221296	AluSq2	2246	-	Alu	SINE	2	0.5	HCC-TE	50
chr1	161221065	161221067	2	6	333	+	chr1	161220991	161221296	AluSq2	2246	-	Alu	SINE	2	0.3333333333333333	HCC-TE	33.33333333333333
chr1	161221065	161221067	2	6	333	+	chr1	161220991	161221296	AluSq2	2246	-	Alu	SINE	2	0.3333333333333333	HCC-TE	33.33333333333333
chr1	161221065	161221067	2	6	333	+	chr1	161220991	161221296	AluSq2	2246	-	Alu	SINE	2	0.3333333333333333	HCC-TE	33.33333333333333
chr1	161221065	161221067	2	6	333	+	chr1	161220991	161221296	AluSq2	2246	-	Alu	SINE	2	0.3333333333333333	HCC-TE	33.33333333333333
chr1	161221065	161221067	2	6	333	+	chr1	161220991	161221296	AluSq2	2246	-	Alu	SINE	2	0.3333333333333333	HCC-TE	33.33333333333333
chr1	161221089	161221091	0	4	0	+	chr1	161220991	161221296	AluSq2	2246	-	Alu	SINE	2	0	HCC-TE	0
chr1	161221089	161221091	0	4	0	+	chr1	161220991	161221296	AluSq2	2246	-	Alu	SINE	2	0	HCC-TE	0
chr1	161221089	161221091	0	4	0	+	chr1	161220991	161221296	AluSq2	2246	-	Alu	SINE	2	0	HCC-TE	0
chr1	161221089	161221091	0	4	0	+	chr1	161220991	161221296	AluSq2	2246	-	Alu	SINE	2	0	HCC-TE	0
chr1	161221089	161221091	0	4	0	+	chr1	161220991	161221296	AluSq2	2246	-	Alu	SINE	2	0	HCC-TE	0
chr1	161221099	161221101	2	5	400	+	chr1	161220991	161221296	AluSq2	2246	-	Alu	SINE	2	0.4	HCC-TE	40
chr1	161221099	161221101	2	5	400	+	chr1	161220991	161221296	AluSq2	2246	-	Alu	SINE	2	0.4	HCC-TE	40
chr1	161221099	161221101	2	5	400	+	chr1	161220991	161221296	AluSq2	2246	-	Alu	SINE	2	0.4	HCC-TE	40
chr1	161221099	161221101	2	5	400	+	chr1	161220991	161221296	AluSq2	2246	-	Alu	SINE	2	0.4	HCC-TE	40
chr1	161221099	161221101	2	5	400	+	chr1	161220991	161221296	AluSq2	2246	-	Alu	SINE	2	0.4	HCC-TE	40
chr1	161221216	161221218	6	19	316	+	chr1	161220991	161221296	AluSq2	2246	-	Alu	SINE	2	0.3157894736842105	HCC-TE	31.57894736842105
chr1	161221216	161221218	6	19	316	+	chr1	161220991	161221296	AluSq2	2246	-	Alu	SINE	2	0.3157894736842105	HCC-TE	31.57894736842105
chr1	161221216	161221218	6	19	316	+	chr1	161220991	161221296	AluSq2	2246	-	Alu	SINE	2	0.3157894736842105	HCC-TE	31.57894736842105
chr1	161221216	161221218	6	19	316	+	chr1	161220991	161221296	AluSq2	2246	-	Alu	SINE	2	0.3157894736842105	HCC-TE	31.57894736842105
chr1	161221216	161221218	6	19	316	+	chr1	161220991	161221296	AluSq2	2246	-	Alu	SINE	2	0.3157894736842105	HCC-TE	31.57894736842105
chr1	161221248	161221250	5	18	278	+	chr1	161220991	161221296	AluSq2	2246	-	Alu	SINE	2	0.2777777777777778	HCC-TE	27.77777777777778
chr1	161221248	161221250	5	18	278	+	chr1	161220991	161221296	AluSq2	2246	-	Alu	SINE	2	0.2777777777777778	HCC-TE	27.77777777777778
chr1	161221248	161221250	5	18	278	+	chr1	161220991	161221296	AluSq2	2246	-	Alu	SINE	2	0.2777777777777778	HCC-TE	27.77777777777778
chr1	161221248	161221250	5	18	278	+	chr1	161220991	161221296	AluSq2	2246	-	Alu	SINE	2	0.2777777777777778	HCC-TE	27.77777777777778
chr1	161221248	161221250	5	18	278	+	chr1	161220991	161221296	AluSq2	2246	-	Alu	SINE	2	0.2777777777777778	HCC-TE	27.77777777777778
chr1	161221364	161221366	2	3	667	+	chr1	161221334	161221445	AluJr	687	-	Alu	SINE	2	0.6666666666666666	HCC-TE	66.66666666666666
chr1	161221364	161221366	2	3	667	+	chr1	161221334	161221445	AluJr	687	-	Alu	SINE	2	0.6666666666666666	HCC-TE	66.66666666666666
chr1	161221364	161221366	2	3	667	+	chr1	161221334	161221445	AluJr	687	-	Alu	SINE	2	0.6666666666666666	HCC-TE	66.66666666666666
chr1	161221364	161221366	2	3	667	+	chr1	161221334	161221445	AluJr	687	-	Alu	SINE	2	0.6666666666666666	HCC-TE	66.66666666666666
chr1	161221364	161221366	2	3	667	+	chr1	161221334	161221445	AluJr	687	-	Alu	SINE	2	0.6666666666666666	HCC-TE	66.66666666666666
chr1	161221692	161221694	4	15	267	+	chr1	161221638	161221966	AluSz	2263	-	Alu	SINE	2	0.26666666666666666	HCC-TE	26.666666666666668
chr1	161221692	161221694	4	15	267	+	chr1	161221638	161221966	AluSz	2263	-	Alu	SINE	2	0.26666666666666666	HCC-TE	26.666666666666668
chr1	161221692	161221694	4	15	267	+	chr1	161221638	161221966	AluSz	2263	-	Alu	SINE	2	0.26666666666666666	HCC-TE	26.666666666666668
chr1	161221692	161221694	4	15	267	+	chr1	161221638	161221966	AluSz	2263	-	Alu	SINE	2	0.26666666666666666	HCC-TE	26.666666666666668
chr1	161221692	161221694	4	15	267	+	chr1	161221638	161221966	AluSz	2263	-	Alu	SINE	2	0.26666666666666666	HCC-TE	26.666666666666668
chr1	161221732	161221734	3	19	158	+	chr1	161221638	161221966	AluSz	2263	-	Alu	SINE	2	0.15789473684210525	HCC-TE	15.789473684210526
chr1	161221732	161221734	3	19	158	+	chr1	161221638	161221966	AluSz	2263	-	Alu	SINE	2	0.15789473684210525	HCC-TE	15.789473684210526
chr1	161221732	161221734	3	19	158	+	chr1	161221638	161221966	AluSz	2263	-	Alu	SINE	2	0.15789473684210525	HCC-TE	15.789473684210526
chr1	161221732	161221734	3	19	158	+	chr1	161221638	161221966	AluSz	2263	-	Alu	SINE	2	0.15789473684210525	HCC-TE	15.789473684210526
chr1	161221732	161221734	3	19	158	+	chr1	161221638	161221966	AluSz	2263	-	Alu	SINE	2	0.15789473684210525	HCC-TE	15.789473684210526
chr1	161221755	161221757	3	13	231	+	chr1	161221638	161221966	AluSz	2263	-	Alu	SINE	2	0.23076923076923078	HCC-TE	23.076923076923077
chr1	161221755	161221757	3	13	231	+	chr1	161221638	161221966	AluSz	2263	-	Alu	SINE	2	0.23076923076923078	HCC-TE	23.076923076923077
chr1	161221755	161221757	3	13	231	+	chr1	161221638	161221966	AluSz	2263	-	Alu	SINE	2	0.23076923076923078	HCC-TE	23.076923076923077
chr1	161221755	161221757	3	13	231	+	chr1	161221638	161221966	AluSz	2263	-	Alu	SINE	2	0.23076923076923078	HCC-TE	23.076923076923077
chr1	161221755	161221757	3	13	231	+	chr1	161221638	161221966	AluSz	2263	-	Alu	SINE	2	0.23076923076923078	HCC-TE	23.076923076923077
chr1	161221763	161221765	1	13	77	+	chr1	161221638	161221966	AluSz	2263	-	Alu	SINE	2	0.07692307692307693	HCC-TE	7.6923076923076925
chr1	161221763	161221765	1	13	77	+	chr1	161221638	161221966	AluSz	2263	-	Alu	SINE	2	0.07692307692307693	HCC-TE	7.6923076923076925
chr1	161221763	161221765	1	13	77	+	chr1	161221638	161221966	AluSz	2263	-	Alu	SINE	2	0.07692307692307693	HCC-TE	7.6923076923076925
chr1	161221763	161221765	1	13	77	+	chr1	161221638	161221966	AluSz	2263	-	Alu	SINE	2	0.07692307692307693	HCC-TE	7.6923076923076925
chr1	161221763	161221765	1	13	77	+	chr1	161221638	161221966	AluSz	2263	-	Alu	SINE	2	0.07692307692307693	HCC-TE	7.6923076923076925
chr1	161221794	161221796	1	12	83	+	chr1	161221638	161221966	AluSz	2263	-	Alu	SINE	2	0.08333333333333333	HCC-TE	8.333333333333332
chr1	161221794	161221796	1	12	83	+	chr1	161221638	161221966	AluSz	2263	-	Alu	SINE	2	0.08333333333333333	HCC-TE	8.333333333333332
chr1	161221794	161221796	1	12	83	+	chr1	161221638	161221966	AluSz	2263	-	Alu	SINE	2	0.08333333333333333	HCC-TE	8.333333333333332
chr1	161221794	161221796	1	12	83	+	chr1	161221638	161221966	AluSz	2263	-	Alu	SINE	2	0.08333333333333333	HCC-TE	8.333333333333332
chr1	161221794	161221796	1	12	83	+	chr1	161221638	161221966	AluSz	2263	-	Alu	SINE	2	0.08333333333333333	HCC-TE	8.333333333333332
chr1	161221816	161221818	3	10	300	+	chr1	161221638	161221966	AluSz	2263	-	Alu	SINE	2	0.3	HCC-TE	30
chr1	161221816	161221818	3	10	300	+	chr1	161221638	161221966	AluSz	2263	-	Alu	SINE	2	0.3	HCC-TE	30
chr1	161221816	161221818	3	10	300	+	chr1	161221638	161221966	AluSz	2263	-	Alu	SINE	2	0.3	HCC-TE	30
chr1	161221816	161221818	3	10	300	+	chr1	161221638	161221966	AluSz	2263	-	Alu	SINE	2	0.3	HCC-TE	30
chr1	161221816	161221818	3	10	300	+	chr1	161221638	161221966	AluSz	2263	-	Alu	SINE	2	0.3	HCC-TE	30
chr1	161221858	161221860	4	10	400	+	chr1	161221638	161221966	AluSz	2263	-	Alu	SINE	2	0.4	HCC-TE	40
chr1	161221858	161221860	4	10	400	+	chr1	161221638	161221966	AluSz	2263	-	Alu	SINE	2	0.4	HCC-TE	40
chr1	161221858	161221860	4	10	400	+	chr1	161221638	161221966	AluSz	2263	-	Alu	SINE	2	0.4	HCC-TE	40
chr1	161221858	161221860	4	10	400	+	chr1	161221638	161221966	AluSz	2263	-	Alu	SINE	2	0.4	HCC-TE	40
chr1	161221858	161221860	4	10	400	+	chr1	161221638	161221966	AluSz	2263	-	Alu	SINE	2	0.4	HCC-TE	40
chr1	161224729	161224731	0	9	0	+	chr1	161224706	161225006	AluSp	2354	-	Alu	SINE	2	0	HCC-TE	0
chr1	161224729	161224731	0	9	0	+	chr1	161224706	161225006	AluSp	2354	-	Alu	SINE	2	0	HCC-TE	0
chr1	161224729	161224731	0	9	0	+	chr1	161224706	161225006	AluSp	2354	-	Alu	SINE	2	0	HCC-TE	0
chr1	161224729	161224731	0	9	0	+	chr1	161224706	161225006	AluSp	2354	-	Alu	SINE	2	0	HCC-TE	0
chr1	161224729	161224731	0	9	0	+	chr1	161224706	161225006	AluSp	2354	-	Alu	SINE	2	0	HCC-TE	0
chr1	161224760	161224762	3	10	300	+	chr1	161224706	161225006	AluSp	2354	-	Alu	SINE	2	0.3	HCC-TE	30
chr1	161224760	161224762	3	10	300	+	chr1	161224706	161225006	AluSp	2354	-	Alu	SINE	2	0.3	HCC-TE	30
chr1	161224760	161224762	3	10	300	+	chr1	161224706	161225006	AluSp	2354	-	Alu	SINE	2	0.3	HCC-TE	30
chr1	161224760	161224762	3	10	300	+	chr1	161224706	161225006	AluSp	2354	-	Alu	SINE	2	0.3	HCC-TE	30
chr1	161224760	161224762	3	10	300	+	chr1	161224706	161225006	AluSp	2354	-	Alu	SINE	2	0.3	HCC-TE	30
chr1	161224776	161224778	1	12	83	+	chr1	161224706	161225006	AluSp	2354	-	Alu	SINE	2	0.08333333333333333	HCC-TE	8.333333333333332
chr1	161224776	161224778	1	12	83	+	chr1	161224706	161225006	AluSp	2354	-	Alu	SINE	2	0.08333333333333333	HCC-TE	8.333333333333332
chr1	161224776	161224778	1	12	83	+	chr1	161224706	161225006	AluSp	2354	-	Alu	SINE	2	0.08333333333333333	HCC-TE	8.333333333333332
chr1	161224776	161224778	1	12	83	+	chr1	161224706	161225006	AluSp	2354	-	Alu	SINE	2	0.08333333333333333	HCC-TE	8.333333333333332
chr1	161224776	161224778	1	12	83	+	chr1	161224706	161225006	AluSp	2354	-	Alu	SINE	2	0.08333333333333333	HCC-TE	8.333333333333332
chr1	161224800	161224802	1	10	100	+	chr1	161224706	161225006	AluSp	2354	-	Alu	SINE	2	0.1	HCC-TE	10
chr1	161224800	161224802	1	10	100	+	chr1	161224706	161225006	AluSp	2354	-	Alu	SINE	2	0.1	HCC-TE	10
chr1	161224800	161224802	1	10	100	+	chr1	161224706	161225006	AluSp	2354	-	Alu	SINE	2	0.1	HCC-TE	10
chr1	161224800	161224802	1	10	100	+	chr1	161224706	161225006	AluSp	2354	-	Alu	SINE	2	0.1	HCC-TE	10
chr1	161224800	161224802	1	10	100	+	chr1	161224706	161225006	AluSp	2354	-	Alu	SINE	2	0.1	HCC-TE	10
chr1	161224855	161224857	3	20	150	+	chr1	161224706	161225006	AluSp	2354	-	Alu	SINE	2	0.15	HCC-TE	15
chr1	161224855	161224857	3	20	150	+	chr1	161224706	161225006	AluSp	2354	-	Alu	SINE	2	0.15	HCC-TE	15
chr1	161224855	161224857	3	20	150	+	chr1	161224706	161225006	AluSp	2354	-	Alu	SINE	2	0.15	HCC-TE	15
chr1	161224855	161224857	3	20	150	+	chr1	161224706	161225006	AluSp	2354	-	Alu	SINE	2	0.15	HCC-TE	15
chr1	161224855	161224857	3	20	150	+	chr1	161224706	161225006	AluSp	2354	-	Alu	SINE	2	0.15	HCC-TE	15
chr1	161224863	161224865	3	17	176	+	chr1	161224706	161225006	AluSp	2354	-	Alu	SINE	2	0.17647058823529413	HCC-TE	17.647058823529413
chr1	161224863	161224865	3	17	176	+	chr1	161224706	161225006	AluSp	2354	-	Alu	SINE	2	0.17647058823529413	HCC-TE	17.647058823529413
chr1	161224863	161224865	3	17	176	+	chr1	161224706	161225006	AluSp	2354	-	Alu	SINE	2	0.17647058823529413	HCC-TE	17.647058823529413
chr1	161224863	161224865	3	17	176	+	chr1	161224706	161225006	AluSp	2354	-	Alu	SINE	2	0.17647058823529413	HCC-TE	17.647058823529413
chr1	161224863	161224865	3	17	176	+	chr1	161224706	161225006	AluSp	2354	-	Alu	SINE	2	0.17647058823529413	HCC-TE	17.647058823529413
chr1	161224867	161224869	4	17	235	+	chr1	161224706	161225006	AluSp	2354	-	Alu	SINE	2	0.23529411764705882	HCC-TE	23.52941176470588
chr1	161224867	161224869	4	17	235	+	chr1	161224706	161225006	AluSp	2354	-	Alu	SINE	2	0.23529411764705882	HCC-TE	23.52941176470588
chr1	161224867	161224869	4	17	235	+	chr1	161224706	161225006	AluSp	2354	-	Alu	SINE	2	0.23529411764705882	HCC-TE	23.52941176470588
chr1	161224867	161224869	4	17	235	+	chr1	161224706	161225006	AluSp	2354	-	Alu	SINE	2	0.23529411764705882	HCC-TE	23.52941176470588
chr1	161224867	161224869	4	17	235	+	chr1	161224706	161225006	AluSp	2354	-	Alu	SINE	2	0.23529411764705882	HCC-TE	23.52941176470588
[truncated: 41,085 more rows]
