# Supplementary material for: Transposable elements-mediated recruitment of KDM1A epigenetically silences HNF4A expression to promote hepatocellular carcinoma
Source: Nat Commun. 2024 Jul 4;15:5631. doi: 10.1038/s41467-024-49926-2 (PMC11224304; doi:10.1038/s41467-024-49926-2)
Supplement: Supplementary file 13 — Source Data [file 41467_2024_49926_MOESM13_ESM.zip › Source Data/SFig 4c.txt]

#'chr'	'start'	'end'	'KDM1A'	'HNF4A'	'HNF1A'	'FOXA3'	'GATA4'
chr8	103101	123102	1.809725471574652	1.8601638609825102	1.4006441304624515	1.8627484661800542	1.2200794234411334
chr8	157023	177024	3.284588098768381	1.635024912588792	1.5412230584544222	2.4915295669695277	1.4414341725148325
chr8	222136	242137	5.273152726552007	1.6620465142962062	2.3675677906957606	4.990727377426601	2.999597486912357
chr8	222199	242200	5.270922445228548	1.6589479595201981	2.3646800737219715	4.984690367532404	2.998498590898906
chr8	222317	242318	5.26674509290842	1.6531443172413267	2.3592713339932874	4.973382952175023	2.9964403412229172
chr8	222455	242456	5.261859714771321	1.6463570067795954	2.3529458587173684	4.96015902574012	2.994033235669643
chr8	373173	393174	9.129394721403152	3.4625342818395843	3.3716163377608868	6.255569614936612	2.9739276160385444
chr8	396807	416808	12.168805367664152	2.9979828959079837	4.683860934141935	6.322710129447141	3.1478766168110752
chr8	396957	416958	12.011118634093627	2.9629248988532115	4.671323360559267	6.30569768584935	3.1367220269880756
chr8	534833	554834	5.012102867629852	1.8071828893121882	2.332212224892707	4.1775144259119035	2.55992537517885
chr8	535779	555780	4.9592724944059805	1.7773436670645975	2.3003715929441886	4.110924134312389	2.5282912394755024
chr8	721223	741224	1.7316197539475968	0.9981593043429637	1.2080062889653567	1.9381590016835524	1.0848178817751313
chr8	721223	741224	1.7316197539475968	0.9981593043429637	1.2080062889653567	1.9381590016835524	1.0848178817751313
chr8	727627	747628	1.8173493634206193	0.9391474756126296	0.9907752374729605	1.6210069257533626	1.1399570251757072
chr8	727627	747628	1.8173493634206193	0.9391474756126296	0.9907752374729605	1.6210069257533626	1.1399570251757072
chr8	728547	748548	1.737409119724983	0.9306698237650485	0.9448342384221308	1.5579462121101708	1.1184099581431306
chr8	873225	893226	0.9475242630226633	0.7287722219939795	0.6769152247380174	0.8439903039752492	0.7432520157660999
chr8	1292606	1312607	0.9381562908462023	0.4889005316673731	0.8463036182066801	0.9796667108853166	0.8642925788798581
chr8	1611663	1631664	0.778736480694581	0.48697684539388336	0.7187213831987764	0.663944987069189	0.7101023889932736
chr8	1753788	1773789	3.4971242794709934	1.7264487609261394	1.5369442330500753	2.7938376489302366	1.5429207884110014
chr8	1791124	1811125	1.0876085619946612	0.7145109942021499	0.9625604042799888	0.9989898010827861	0.9075147733406105
chr8	1807230	1827231	1.0025715482133035	0.8094479121724553	0.8216281752597425	0.747714322495774	0.7188882286711905
chr8	1813925	1833926	0.8309483196354608	0.6321501325062964	0.7459717079646028	0.8099911818100551	0.744130900140359
chr8	1961396	1981397	1.235206171841507	0.6054361493298914	0.7284944072758904	1.1192692077877286	0.7259545342682969
chr8	1963676	1983677	1.181089176862068	0.6014174255529455	0.7410473870700054	1.0858854988953486	0.7033456991676674
chr8	2035045	2055046	0.7189695123933217	0.784989996190486	0.6022773747095633	1.000029120600931	0.7880435605688189
chr8	2066588	2086589	1.2935383943089478	0.9910098094791169	0.8117444705865491	1.2009981409568795	0.8815916445808265
chr8	2613364	2633365	0.648336403955682	0.4573686902804027	0.7635965236544963	0.9178434513434647	0.7565362804423678
chr8	2716955	2736956	0.8449399420277179	0.5279516094926768	0.5751602807788615	0.6952754060536618	0.6092366268271278
chr8	2718450	2738451	0.8936273158157837	0.5358884558233572	0.5607589101838959	0.6984980508188183	0.6055170863892421
chr8	2718450	2738451	0.8936273158157837	0.5358884558233572	0.5607589101838959	0.6984980508188183	0.6055170863892421
chr8	4984913	5004914	1.7083913168419678	1.2433406808231833	1.3875285798801171	1.8179537818890508	1.4080432554343614
chr8	6396591	6416592	5.942383987728274	1.7187417713766058	2.436101265852593	3.8956276883141716	2.712934304369463
chr8	6396626	6416627	5.9508778970417655	1.7182726738772685	2.4356757851373474	3.8958246246750368	2.711759670947204
chr8	6396626	6416627	5.9508778970417655	1.7182726738772685	2.4356757851373474	3.8958246246750368	2.711759670947204
chr8	6397152	6417153	6.078529219867403	1.7112228086015115	2.429281417816794	3.940637897990965	2.694106608658389
chr8	6553244	6573245	9.200029681550607	2.298418352548383	3.1068764784138407	6.024025388543805	2.988016642231461
chr8	6612219	6632220	1.8068357528291425	1.1659032202053934	1.7254181653524532	2.3897447029809156	2.144737874812403
chr8	6698208	6718209	7.85444347482104	2.4904770439833577	2.952316851148038	5.161832071144144	3.292023056030891
chr8	6698641	6718642	7.87692741363654	2.4918691266484876	2.9638781809244343	5.184424043682765	3.311707652654113
chr8	6735163	6755164	5.234952517434553	1.0570903467484996	2.6374992559025507	5.182168993166247	2.2891542766186626
chr8	6735239	6755240	5.229301088902329	1.0580751989341128	2.635443353103686	5.180106414206979	2.2870191260912067
chr8	6825523	6845524	2.642673494497832	1.60689922005208	1.667767353723617	2.4985569879678624	1.741552110520629
chr8	6825553	6845554	2.6432850269679813	1.6078030083021428	1.667080683089816	2.498333622480558	1.741874876626325
chr8	6867935	6887936	2.528344968792142	1.284023062867676	1.725846813808071	2.677854431469202	1.8736156470788872
chr8	6916075	6936076	1.9455394850089855	1.3690185230672485	1.6694105657564489	2.3707119847254705	2.0467983100634974
chr8	6928305	6948306	1.266354964983125	1.4996174394952158	1.4691375113990857	2.0550505990503494	1.7806061611116368
chr8	6941598	6961599	1.5491854299918653	1.8140486869299965	1.6586919671483094	2.2555142499934737	1.776647897926352
chr8	6950160	6970161	1.912200970615786	1.6942033829409875	1.7157328123802973	2.2635260014292173	1.8818403101142582
chr8	6959112	6979113	1.7406815764886923	1.6322206265094719	1.850869750543699	2.277799057892565	1.858750636528886
chr8	6970091	6990092	1.6627083992263911	1.7827740101644387	2.160122259844384	2.46568121745992	2.1794611812127465
chr8	6970091	6990092	1.6627083992263911	1.7827740101644387	2.160122259844384	2.46568121745992	2.1794611812127465
chr8	6979720	6999721	1.738103334866724	1.840392144008378	2.4811923025917024	2.3260794372619626	2.2485973835576116
chr8	6979720	6999721	1.738103334866724	1.840392144008378	2.4811923025917024	2.3260794372619626	2.2485973835576116
chr8	6989201	7009202	1.8816869164590782	1.9804700265748048	2.376602738493128	2.5106964745934865	2.112047247543454
chr8	6989201	7009202	1.8816869164590782	1.9804700265748048	2.376602738493128	2.5106964745934865	2.112047247543454
chr8	6998823	7018824	1.7463424889066759	2.0555775774279073	2.132709251018361	2.72690151196735	2.100371418380128
chr8	6998823	7018824	1.7463424889066759	2.0555775774279073	2.132709251018361	2.72690151196735	2.100371418380128
chr8	7008296	7028297	1.6139154309120074	1.7520337741481167	1.8705298078220478	2.4486246317503357	1.8522064460850793
chr8	7008300	7028301	1.6138218314405732	1.7518146485751755	1.8704078309152037	2.4482913453191575	1.852041916136993
chr8	7008300	7028301	1.6138218314405732	1.7518146485751755	1.8704078309152037	2.4482913453191575	1.852041916136993
chr8	7019488	7039489	1.5855264484096605	1.4000423786717768	1.6411628943971288	1.9517430290556699	1.5481344857760888
chr8	7046738	7066739	1.4532456010811352	1.0689730532036918	1.397890256255633	1.9107066705533133	1.4760078773426877
chr8	7218187	7238188	1.579270477654757	1.532527138418004	1.3301433574070594	2.041181566829556	1.348100675918258
chr8	7253491	7273492	1.2815913525294906	1.7640036206864038	1.264051206023962	1.3770547635376105	1.2813876111162048
chr8	7261113	7281114	1.1532767866757776	1.243439484864224	1.063514957979465	1.3756694469531692	1.370639289350208
chr8	7271816	7291817	1.1645049529949276	1.4045322949403	1.2236958037642274	1.42264538144095	1.4178637737582682
chr8	7276357	7296358	1.2803114943231517	1.4817241062505815	1.2633345947437111	1.3862798386112187	1.4382988034799455
chr8	7279438	7299439	1.2913875847167318	1.4190794764997032	1.2687744671065306	1.3402992054376774	1.4265805978736041
chr8	7302845	7322846	1.129743528225429	0.7134442077059563	0.9269121845431351	1.0431330264001073	0.9824493522256871
chr8	7322386	7342387	1.3084452283892407	0.9507619914057076	1.0536458915062166	1.3656532045185765	0.9901497903155437
chr8	7322386	7342387	1.3084452283892407	0.9507619914057076	1.0536458915062166	1.3656532045185765	0.9901497903155437
chr8	7327114	7347115	1.3844059934823185	1.0025437920775486	1.0625480296625402	1.469061809112761	0.9899253761522753
chr8	7345362	7365363	1.350083468357159	0.9799103457477386	1.3956126827795972	1.847015446290877	1.4127948322708608
chr8	7375557	7395558	0.9814689762469444	0.8642833623082327	1.272024692425584	1.5358231856314644	1.2063044154711362
chr8	7406831	7426832	1.1977892437273328	1.1370899856163166	1.0605785094780786	1.690965358964972	1.2122909597503262
chr8	7420159	7440160	1.0547530662416846	0.9044221885264188	1.0384513178245547	1.34372594024794	1.069584332766561
chr8	7420347	7440348	1.054625694451175	0.9013033578563351	1.0412529133159365	1.3435977178992917	1.0662292333873633
chr8	7442364	7462365	1.161340157568436	1.2229233856197959	1.0955248901419727	1.3813962255035135	1.2766967708781614
chr8	7453541	7473542	1.1663500854340412	0.7663946487635832	1.11694256470134	1.474022843358819	1.1632132272290454
chr8	7453669	7473670	1.1704646017269984	0.7653378826899832	1.1158074811277334	1.476263545125814	1.1628680831209237
chr8	7453669	7473670	1.1704646017269984	0.7653378826899832	1.1158074811277334	1.476263545125814	1.1628680831209237
chr8	7453669	7473670	1.1704646017269984	0.7653378826899832	1.1158074811277334	1.476263545125814	1.1628680831209237
chr8	7465081	7485082	1.3397501848909121	0.7328539249778859	1.147559558697427	1.514801458565988	1.009396865931261
chr8	7465116	7485117	1.339380793481434	0.7331130264137395	1.147431349483949	1.5147567005448963	1.008984768101247
chr8	7476386	7496387	1.023638953865066	0.742888778527077	1.12092388678143	1.1363449192423802	0.9999696146490196
chr8	7476419	7496420	1.0244131399615932	0.7427142818901511	1.121584989072272	1.136325226146682	1.0008461261300163
chr8	7477668	7497669	1.0537149107059063	0.7361098485713484	1.1466067091105043	1.1582099052345154	1.0340207576380476
chr8	7477678	7497679	1.0539495125533385	0.7360569708025829	1.1468070431380324	1.1583960431723896	1.0342863671777436
chr8	7485845	7505846	1.342227981215431	0.8262330387151585	1.3396701244589977	1.2627524559695276	1.2448210977098502
chr8	7485910	7505911	1.3471672811534088	0.8274062211192066	1.3422529938815322	1.2654567140798845	1.247400737226613
chr8	7529626	7549627	1.3350324278054388	0.8836426821214979	0.9575859636054543	1.109593869814795	0.9637286015139914
chr8	7529627	7549628	1.3350364081741406	0.8836535749543611	0.9575891569154584	1.109559086172024	0.9637412835403109
chr8	7549103	7569104	0.9064404326484048	1.0571312319847521	1.1697054885048384	1.1329500670886257	1.067844530030513
chr8	7564397	7584398	1.271007079316919	1.487545082671066	1.7194525399885363	1.67060033781275	1.5782357765531307
chr8	7759583	7779584	1.0085430609044093	1.2178838935836733	1.313620503190386	1.3484783508665448	1.4541063241485142
chr8	7771412	7791413	1.541493997539469	0.7718603099152157	1.0437904493640249	1.3797352379962482	0.9794628696795445
chr8	7771413	7791414	1.5414862176891442	0.7718164989047654	1.0437582373489251	1.3797449001317788	0.9794771924250307
chr8	7805650	7825651	0.8603882352135598	0.5980428422499814	0.8314312132902437	1.3041713290108605	1.261256288599842
chr8	7805715	7825716	0.8606710837741371	0.5969585654909471	0.8292195739868158	1.3039570571482106	1.2611317211887514
chr8	7813879	7833880	0.9739831227782432	0.592460067517513	0.8353326299725418	1.409951452971073	1.0212476907862007
chr8	7813889	7833890	0.9739770923082991	0.5928058881583649	0.8355762753792301	1.4100324442268892	1.0212403613027052
chr8	7815138	7835139	0.9741568611963909	0.6359988862007697	0.866007586674612	1.4121715390594607	1.0203249088141049
chr8	7815171	7835172	0.9742762735925212	0.637140094315581	0.8668116165166837	1.4120505631098144	1.0203007215185695
chr8	7826435	7846436	1.2318336534932168	0.9313093744741883	1.1552776652544234	1.5035359328733595	1.0024329399799803
chr8	7826470	7846471	1.2316753429951133	0.9319028396052138	1.155458546024181	1.5027740458743768	1.0025412013973538
chr8	7837879	7857880	1.2017808151473988	0.892266347924075	1.0775059100249467	1.3400111276352482	1.0748755729100739
chr8	7838007	7858008	1.201704222695758	0.890141085406362	1.0742923425698274	1.3414443038605515	1.07630176880638
chr8	7838007	7858008	1.201704222695758	0.890141085406362	1.0742923425698274	1.3414443038605515	1.07630176880638
chr8	7871203	7891204	1.3864347221132036	1.0824797983962495	1.163750110489338	1.153162813330484	0.9576537963264787
chr8	7871391	7891392	1.3889857886872756	1.0800886513516377	1.1626308541657773	1.1458288047511687	0.9587713178851222
chr8	7884676	7904677	1.0995367197601575	0.9414713078043513	1.1021979901391044	1.0806610457307488	1.0949201886457116
chr8	7916336	7936337	1.3380852869507438	0.9240117822270829	0.9628635153351878	1.167338805078433	1.044232377603619
chr8	7945012	7965013	1.2502033409173454	0.6377411576437443	1.0437432866351664	1.0659759405841251	0.9371741338811674
chr8	7963252	7983253	1.2520872738203095	0.7429972497899916	0.9174621525551675	0.7941295185349451	1.050872930061695
chr8	7967984	7987985	1.102855969631879	0.7835522358309206	0.8766202465018257	0.7037255794070648	0.9921405917393011
chr8	7987520	8007521	0.9832864103434928	0.6816938949401905	0.7590252765099239	0.7554658589918506	0.8193155740020529
chr8	8079088	8099089	2.3185533386523423	1.169300764137461	1.2125318336135633	1.188441715348874	1.0264744990189645
chr8	8217502	8237503	7.1039462662588715	3.586919719644077	2.5215185012920376	4.602276054607253	2.618731711787969
chr8	8218569	8238570	7.232516800637612	3.7813828692859164	2.5983893347077047	4.679294705098882	2.6723491425817008
chr8	8218569	8238570	7.232516800637612	3.7813828692859164	2.5983893347077047	4.679294705098882	2.6723491425817008
chr8	8218569	8238570	7.232516800637612	3.7813828692859164	2.5983893347077047	4.679294705098882	2.6723491425817008
chr8	8376243	8396244	9.236802319913098	3.7294382339952183	3.036962608610239	5.690581202560661	3.355873115430183
chr8	8376438	8396439	9.19635884934218	3.711260320298218	3.0340206972669663	5.688547470552803	3.356503818474935
chr8	8691936	8711937	2.8381887653265787	2.2256023943502803	2.010993097804389	2.412831391339826	1.7696683226304908
chr8	8883629	8903630	8.811083246984262	2.894698007216467	2.6020445107900083	4.7158750447945135	2.7222429168556657
chr8	8992896	9012897	7.719071073584924	2.1594835140501343	2.887591448014561	6.063274471240427	3.069540744268634
chr8	8992896	9012897	7.719071073584924	2.1594835140501343	2.887591448014561	6.063274471240427	3.069540744268634
chr8	8993113	9013114	7.756670124842351	2.16255868034492	2.879789016951873	6.0493932076136865	3.053106099043802
chr8	9038444	9058445	2.399430091300187	1.267701017012419	1.6537206264030007	2.2238838138328885	1.9570265225185657
chr8	9048629	9068630	2.6789832649813516	1.6196284712306244	1.8229846576336397	2.5423871072020536	1.9367320460783166
chr8	9140657	9160658	2.6892385562839745	1.7074088399919605	1.92769048109179	2.9907913791118714	1.830951977197762
chr8	9141538	9161539	2.762614147175535	1.710489678478048	1.9581194176060057	3.1616889611197743	1.8508775610842494
chr8	9178998	9198999	2.25345643395846	1.307322758272816	1.5673303249439061	2.1538655166393292	1.8577199118777672
chr8	9315050	9335051	2.555070772451758	1.5660250918182401	2.094936294368753	2.4700294462777777	1.9226522594648816
chr8	9545911	9565912	10.111800359383887	2.0110017341239	2.4551971578706966	5.251697753628554	2.3826371107693802
chr8	9731671	9751672	2.345976045234476	0.9187273817961373	1.7737306116082456	2.257027639162679	2.090505691364805
chr8	9893328	9913329	1.975271489890416	1.3577477270680165	1.417570997778621	1.897912177793515	1.4081676027665888
chr8	9893471	9913472	1.9649483547625306	1.3544037323456994	1.4170723653675794	1.89462458609883	1.4055226074973803
chr8	10044291	10064292	3.4920940439963952	1.7541386708322142	2.221152981817601	3.1897727639786835	2.509353964643934
chr8	10085650	10105651	2.2091014733893126	0.8294542798013009	1.48370900658717	1.6852096522968751	1.4445482110425771
chr8	10464564	10484565	1.3997229704315346	1.1456291485601435	1.4205434148170017	1.6368490775748077	1.3818301883483999
chr8	10515531	10535532	1.3604921681991056	1.2580504402500194	1.380968192738275	1.7264586749109503	1.5515108503435464
chr8	10515531	10535532	1.3604921681991056	1.2580504402500194	1.380968192738275	1.7264586749109503	1.5515108503435464
chr8	10645142	10665143	1.6565244109701218	1.5488479450254107	1.6471909367554602	1.8908799989166698	1.5768727725396132
chr8	10656977	10676978	1.6935671693219438	1.4984567682811314	1.4271887969055221	1.6660152396521917	1.527091267839344
chr8	10662627	10682628	1.9126728256681886	1.6232727500110045	1.3898424576485011	1.8344567598661692	1.6385358238217038
chr8	10719290	10739291	2.0987293974479577	1.4217526882442932	1.6623837491633588	1.82522672833084	1.4409516325467426
chr8	10720510	10740511	2.167351774165442	1.39754610555599	1.6461028990043787	1.897097610011569	1.4438542279863125
chr8	10815442	10835443	2.764136922090663	1.2406746726838511	1.757900128154444	2.4245922702440725	2.1010821925308965
chr8	10829874	10849875	5.489507931940168	2.275431603882388	2.003983569923186	4.109548793609819	2.427043513399848
chr8	10829898	10849899	5.489428322680071	2.2755035177302223	2.0045251544905267	4.110823512283553	2.42765111982547
chr8	11025301	11045302	1.768371643026269	1.4737623148464705	1.5959884239183826	1.8168321116440311	1.7779119874894187
chr8	11057088	11077089	1.762766795912837	1.3954449882398008	1.457890521498838	1.985389858123976	1.4108586125871305
chr8	11191365	11211366	1.5890932075659807	0.9798072055864642	1.291927185460112	1.5209686032307577	1.3743380802234855
chr8	11191832	11211833	1.5738845070590557	0.9903926722884226	1.3009502445144598	1.513629619148976	1.375992985667184
chr8	11274815	11294816	6.18434855031337	1.6393424020996248	2.136272148129853	4.250303709103484	2.3977318987651257
chr8	11321011	11341012	2.4385570093197746	1.3415027010687046	1.4622200121285334	2.0741602273066277	2.0435858578164843
chr8	11329636	11349637	2.514083166644653	1.3138338804123908	1.3598217070095566	2.010056016961827	1.8308901174905128
chr8	11358401	11378402	4.020664024203626	1.8958149910979472	1.7340774405527426	2.713402494770637	2.091082116034056
chr8	11456752	11476753	3.25573508861284	2.0085601411086333	2.201923543340907	3.2387507865868503	2.1188786003063043
chr8	11484386	11504387	1.6541981075874235	1.124170130025595	1.5143473088687274	1.9816058823218505	1.4129125360677721
chr8	11566534	11586535	5.838156183952074	2.9006132075999895	2.202040147614799	3.3812123742923776	2.0455109901964703
chr8	11666934	11686935	3.2999205459309824	1.1984745061661777	1.508558184943264	2.557189971578997	1.7001124522086364
chr8	11694201	11714202	12.32519809005413	9.213947586858168	3.0579914561928234	5.324451245394274	3.4004423553668706
chr8	11695361	11715362	12.966583274585863	9.36804584058292	3.114602363665983	5.416357348026153	3.536729614017971
chr8	11751255	11771256	3.7358940503779623	1.8113911527219626	2.2158404605991597	3.486539061121183	2.596174534832887
chr8	11759709	11779710	4.244066912325965	2.3036836020685554	2.524412042146611	4.094527517543495	2.8725721185552113
chr8	11785572	11805573	12.401295672114182	2.9534985788777224	3.3547698500416456	6.726003346133964	4.6777580873894715
chr8	11792610	11812611	23.592604146626943	3.863187785605596	4.326045530715355	8.959796185300599	5.428231980248144
chr8	11792740	11812741	23.676054794197682	3.8663535443628496	4.332870829175163	8.99311544981833	5.436996286836833
chr8	11793043	11813044	23.87055899584332	3.873732197466296	4.348779024816101	9.026553041346142	5.45742386296278
chr8	11793088	11813089	23.899445758463962	3.874828037036114	4.351141628129112	9.031294869684412	5.460457661397326
chr8	11797942	11817943	24.725114551165685	3.9930325986338846	4.400100337984093	9.274980306262194	5.5292091066375635
chr8	11798416	11818417	24.497025440128482	4.004575442102641	4.394365961743018	9.256728272239139	5.520147580256572
chr8	11799143	11819144	24.03332528228325	4.022279339152822	4.3855708319386695	9.228734118790276	5.506249416376866
chr8	11858086	11878087	19.897024787288398	7.724220592041269	4.064406867275257	10.139555566421304	4.8897287174411685
chr8	11964598	11984599	2.155807356735367	1.4162080656553964	1.9315104347474277	2.260650648218118	1.8681758342306622
chr8	11972320	11992321	2.091035273559215	1.2995560952203902	1.858234224361687	2.5423745762301935	1.935498180807774
chr8	11990751	12010752	1.6593626421156122	1.1177169849423387	1.3707284145166283	1.653916162440271	1.5717561045230908
chr8	12061746	12081747	1.5144924126595134	0.4736244269071521	0.8002167687514228	0.8544536467447079	0.8047594297797324
chr8	12061746	12081747	1.5144924126595134	0.4736244269071521	0.8002167687514228	0.8544536467447079	0.8047594297797324
chr8	12079337	12099338	1.1253668055713884	0.5726085653320587	0.8992547894980109	0.8223196070669031	0.7674690551297528
chr8	12105781	12125782	1.43009636930585	0.846700135031813	0.9848496663971628	1.32732005196488	1.1754343273191696
chr8	12119296	12139297	1.5246562492234936	1.0191090001368783	1.0833508458779768	0.9729092742928568	1.1179837048110364
chr8	12124098	12144099	1.4561863582420296	1.0247274291887107	1.0825662334352406	0.9291335642295084	0.972180588727013
chr8	12128759	12148760	1.394163534430395	1.0148688488527522	1.01316891886238	0.9432153591924437	0.9977410770136991
chr8	12167266	12187267	2.5928401734362745	1.794309093476376	1.997093577598302	2.7551337964895986	1.838075799102893
chr8	12175735	12195736	5.6566034481919845	3.341165794927128	2.7784879324155662	5.468980573607733	2.878865793125662
chr8	12184128	12204129	7.631585985495478	4.08218643803897	3.4697363534178316	5.647833250656193	3.401590180682384
chr8	12184132	12204133	7.632285327418776	4.082214216440025	3.4697944642738596	5.647896679796747	3.401567587069517
chr8	12308315	12328316	1.656966719458827	0.5675362982175541	0.911582934902619	1.2616234532130204	0.9590234804355406
chr8	12308315	12328316	1.656966719458827	0.5675362982175541	0.911582934902619	1.2616234532130204	0.9590234804355406
chr8	12352018	12372019	1.1245286624754742	0.6227124959564584	1.0081548081366287	1.7117382365973863	1.2324313842650938
chr8	12369788	12389789	1.7351458654255398	0.997594992940855	1.6693672897070821	2.0188670004518574	1.7384362528819621
chr8	12390364	12410365	1.2117873768359073	0.8731520997790604	1.3149424860953394	1.7977823603708118	1.4150721430995623
chr8	12408031	12428032	1.903036250764756	1.345613495891159	1.6588494074146574	2.2787755841674673	1.6226569833879259
chr8	12426297	12446298	7.3550225440286425	3.5976227339687803	3.1944704346289825	5.456189955115078	3.231275384216847
chr8	12426405	12446406	7.357119842499291	3.5965049381996974	3.1974498557647646	5.458226757444681	3.237055397754361
chr8	12427012	12447013	7.368907436681541	3.5902225119790185	3.214195306037164	5.487171811021062	3.2695412145809426
chr8	12427012	12447013	7.368907436681541	3.5902225119790185	3.214195306037164	5.487171811021062	3.2695412145809426
chr8	12655610	12675611	2.064414393486004	1.5476893896779513	1.7197206381318455	2.9894538611616173	1.7004098199402164
chr8	12709126	12729127	4.844758096135518	2.675610420908221	1.9495051603412021	3.952163821964338	2.550746472162999
chr8	12709131	12729132	4.843504273557482	2.674522477417132	1.949226792207063	3.9526050118595957	2.5506467847572902
chr8	12717236	12737237	3.7304550861038033	1.4549357539890933	1.823121488801128	3.416556464046915	2.344418180090156
chr8	12717303	12737304	3.7246364801417657	1.4541955423296002	1.823495781682898	3.416141390513991	2.3438856564041157
chr8	12745525	12765526	7.052620547433491	2.3716455720251	2.9689412662572123	5.55451579373902	3.040924348572131
chr8	12784239	12804240	1.6436681561744226	1.002320297464179	1.6847225014222644	2.2047550284063657	1.4339636900989976
chr8	12801477	12821478	2.037516729867284	1.2385329877467983	1.512762650945875	1.9400276628853492	1.6028647975178756
chr8	12935672	12955673	2.284492680572016	1.1952821605794066	1.9023175243719557	2.363826866144181	1.769327466082213
chr8	13002263	13022264	2.215292943922013	1.2822122580151494	1.6101287301894935	1.878970706558819	1.576400832944425
chr8	13106243	13126244	5.813458337677802	1.7492168971456084	2.637917229743557	4.6335006785961355	2.7889069240065947
chr8	13123288	13143289	13.26445848524631	4.126995081435013	5.066145971118285	8.1568199570063	3.9286061564928865
chr8	13266520	13286521	21.21787678961567	5.38509271475493	4.5105217522668655	11.589131949016766	4.63369389759141
chr8	13266783	13286784	21.00671596198734	5.35750149379971	4.478131001339921	11.415191049783855	4.6114321696802
chr8	13504850	13524851	1.5929407777403692	1.0636304471923526	1.2093858144933953	2.0408904811870006	1.6091166849774898
chr8	13504850	13524851	1.5929407777403692	1.0636304471923526	1.2093858144933953	2.0408904811870006	1.6091166849774898
chr8	13556868	13576869	2.2028539029142222	0.9259154319278842	1.3254249938482159	1.8832036342493383	1.4877398086606668
chr8	13594619	13614620	1.6785243754525734	0.5769667102902589	1.0902852063247188	2.1126288554041537	1.494795806151
chr8	13619689	13639690	1.671849731161683	1.0594195629104204	1.3801162083027376	1.9159757237103558	1.4332258009689718
chr8	14843509	14863510	2.036855246343925	0.9110063562979944	1.2588038182385737	1.9577781979609314	1.1250677266589857
chr8	15228430	15248431	1.6196861971078218	1.0369106329554674	1.1536510692328117	1.9498184403727405	1.1853424190706052
chr8	15530086	15550087	1.5499024330645514	1.0246364664003964	0.9908537779221456	1.46824847489137	1.3106421353257462
chr8	15530262	15550263	1.5450728844690105	1.0226510816769054	0.9908846988097054	1.4657476855224723	1.311012564017621
chr8	15530262	15550263	1.5450728844690105	1.0226510816769054	0.9908846988097054	1.4657476855224723	1.311012564017621
chr8	16176271	16196272	1.394959339152675	1.0587294772999227	1.1106487248612729	1.530543277065883	1.2554250395641053
chr8	16182650	16202651	1.0866642931494146	0.9932921831017053	1.2783332652457184	1.35740407189693	1.1459916334974543
chr8	16182650	16202651	1.0866642931494146	0.9932921831017053	1.2783332652457184	1.35740407189693	1.1459916334974543
chr8	16182790	16202791	1.082535543269007	0.9908739063128759	1.2836990459354065	1.3555063182738691	1.1454023163955198
chr8	16992344	17012345	4.298420122943404	1.4529386158825732	1.835152787385005	3.3202062647467807	2.0041366407230337
chr8	17017237	17037238	6.350595462746665	2.2458728079640635	2.586771519133845	4.355354607834183	2.626493036113924
chr8	17017237	17037238	6.350595462746665	2.2458728079640635	2.586771519133845	4.355354607834183	2.626493036113924
chr8	17146481	17166482	5.7875733740761826	1.9074223023170835	2.2216788999039085	4.78977378852971	2.4932505652454946
chr8	17147163	17167164	5.795292947017485	1.92401113612998	2.221393533037555	4.838749799252692	2.5229630458639365
chr8	17236457	17256458	9.186854809171809	1.4486851613111436	2.53705085187874	5.076177653011067	2.934444846804407
chr8	17236594	17256595	9.185251917497677	1.449486859197304	2.5364524529563903	5.089905316669591	2.937288680315653
chr8	17236616	17256617	9.18499451883468	1.4496155990038406	2.536356359698787	5.092109759008916	2.937745354310159
chr8	17236856	17256857	9.182186533420149	1.451020033256969	2.535308069615838	5.116158220892463	2.9427272524320505
chr8	17236856	17256857	9.182186533420149	1.451020033256969	2.535308069615838	5.116158220892463	2.9427272524320505
chr8	17236891	17256892	9.181777035547196	1.45122484658555	2.5351551939787416	5.11966528825048	2.943453779241493
chr8	17236908	17256909	9.181578136580335	1.4513243273451466	2.535080940097866	5.121368720967232	2.9438066636917934
chr8	17236957	17256958	9.1810048395582	1.4516110660051602	2.5348669142059306	5.126278615268456	2.944823801225013
chr8	17236957	17256958	9.1810048395582	1.4516110660051602	2.5348669142059306	5.126278615268456	2.944823801225013
chr8	17403350	17423351	2.664393190655239	1.446231848761574	1.5892945725288583	2.4083138424573423	1.632472575780696
chr8	17487087	17507088	15.170537176425123	2.870114573177752	4.100666771363196	8.189275506037728	3.6790299123131525
chr8	17528776	17548777	3.5587116332346294	1.2265922847612278	2.230209201214837	3.742538638334502	2.4423892288542053
chr8	17566432	17586433	7.4104148640919325	4.263703106493138	2.6940046761908967	5.243227591695061	3.5505001647348053
chr8	17567215	17587216	7.541880545942423	4.286933156140977	2.665948935675337	5.172334954342981	3.5163979948193234
chr8	17666500	17686501	4.332284762570885	1.7088049423941205	1.834920857990529	3.66983178020817	2.479746330469557
chr8	17671656	17691657	4.057886029502491	1.5484211078718575	1.8006921801528095	3.6747978492849853	2.4584209795407386
chr8	17687736	17707737	3.9888162932221025	1.2736811828591197	2.471015664337845	4.060336822610977	2.7545688243367543
chr8	17712220	17732221	4.326624896827007	1.3369804961617264	2.8560566217301235	4.676808298180672	2.7077505114459854
chr8	17712574	17732575	4.345369655275426	1.3386427162926504	2.8526237581944938	4.701012595091681	2.72169013221833
chr8	17790916	17810917	28.9791835114004	6.340537546804139	6.6963598623617875	12.547627564071625	5.692013280653106
chr8	17791093	17811094	28.71274351652087	6.357034994897819	6.662891349504154	12.532115078511211	5.684925643865425
chr8	17791223	17811224	28.517053124801443	6.369151764684137	6.638309955879902	12.520721727534635	5.679720034925319
chr8	17791578	17811579	27.982667824336847	6.402239866792929	6.53523406347887	12.489609115252449	5.6655047182042635
chr8	17885403	17905404	26.24964976129144	6.2470476900670535	7.627456787252535	14.187177170835062	8.340753674015284
chr8	17885523	17905524	26.63841798665783	6.319382028222679	7.691303044561782	14.287517777584021	8.43627710480524
chr8	17885537	17905538	26.683774279617246	6.327821034340835	7.700441726852841	14.299224181704734	8.447421505064069
chr8	17912856	17932857	36.193028554450215	6.16640743592908	5.824765193717959	13.619995896923497	7.511365396719598
chr8	17912856	17932857	36.193028554450215	6.16640743592908	5.824765193717959	13.619995896923497	7.511365396719598
chr8	17912987	17932988	35.66076627190437	6.092835370872158	5.764888281265816	13.560435836901595	7.417131426379673
chr8	17912987	17932988	35.66076627190437	6.092835370872158	5.764888281265816	13.560435836901595	7.417131426379673
chr8	18073195	18093196	8.264119740832687	5.643692736243355	3.2551526376735844	6.646353984295109	3.5520318731606753
chr8	18074106	18094107	8.253680861965966	5.845045515515972	3.2618205615760654	6.897294198324141	3.542892127444031
chr8	18074960	18094961	8.248447519138377	5.7764295018911715	3.2470880251362426	6.961029697869151	3.538994484442096
chr8	18160466	18180467	3.9788240033455784	1.5596969882168188	1.8942163767729132	2.9733572958676087	1.8762968443447365
chr8	18200102	18220103	4.947412367837486	1.6767252418189398	2.035332937080536	2.8534880626981023	2.2508423859700253
chr8	18200108	18220109	4.947322990071165	1.6768434343442435	2.0352629486637985	2.853437421843304	2.2506515506762357
chr8	18211667	18231668	2.937406497120348	1.076744870201534	1.459608222618336	2.323925348888399	1.765843147696465
chr8	18381281	18401282	1.782433547659148	1.2343303316315235	1.525303513599245	1.818553788452596	1.3276716667412392
chr8	18798866	18818867	3.5124845933733795	1.1437949184063687	1.7921081734755506	2.241965323494384	1.613772493868244
chr8	18877056	18897057	2.98104875016971	1.7205001473926531	1.4475980890644773	2.7951568984330533	1.8963623980520887
chr8	19003702	19023703	6.020429464315765	2.170682983008153	2.3973268250888786	4.621681525901427	2.6687322489322485
chr8	19235521	19255522	1.9785460410486757	1.0643499026110146	1.393600498371887	2.1270535670031987	1.5150884481042322
chr8	19303569	19323570	10.864941617042811	2.006795306826849	3.224959610672162	6.455068794640712	2.987369758776538
chr8	19303692	19323693	10.869058607006172	2.0096145618479446	3.239783990084699	6.460413287128307	2.989481313801902
chr8	19303975	19323976	10.878531031068219	2.0161011404737175	3.2738921150745215	6.4757999979181955	2.9943396070716393
chr8	19592544	19612545	2.1631193811225167	1.0892038287943646	1.5415924094771214	2.2223847632539027	1.8284487765049033
chr8	19672582	19692583	3.9182397363750234	1.5731931255377185	2.0557639839963673	3.8890557051940697	2.4206552473682903
chr8	19672760	19692761	3.9059481760097534	1.570674405463815	2.045526101990799	3.8895311941403663	2.4227187404468045
chr8	19747082	19767083	4.686551063682168	2.3451077252190147	2.793240901408936	3.8965933306957092	2.122818624119773
chr8	19747305	19767306	4.669726496610758	2.3621004277516806	2.79167099172003	3.892214312967518	2.1260440820085753
chr8	19748028	19768029	4.615178684984614	2.3418258228986457	2.7865811051501708	3.8780168698397968	2.132322354664229
chr8	19807148	19827149	7.53572670626375	2.163986130984195	2.8576386841300474	4.493154713182615	3.202893485446141
chr8	19807415	19827416	7.534841070219727	2.161629307506857	2.8617249536381295	4.501440381758226	3.2019688645095243
chr8	19929252	19949253	1.8257929090519558	1.026850704200453	1.3891561457773323	2.046366485850766	1.656888146581993
chr8	20173135	20193136	2.0915653783887023	1.28818598855342	1.9839291775828025	2.4352944528778604	1.8048849222654224
chr8	20173205	20193206	2.093785951623482	1.2880961670127618	1.9832847903393804	2.432236958556125	1.8127588006001105
chr8	20187380	20207381	5.344587099054878	1.9266453729130784	2.4787615984290534	4.350851667354682	2.4530366097640117
chr8	20263534	20283535	2.5061522175385744	1.7214098753865184	1.8834927918749937	2.2858225559041156	1.7508463609946334
chr8	20265772	20285773	2.3391926338339015	1.6930081727203152	1.9259860804600364	2.299717059632197	1.7753532980372642
chr8	20293962	20313963	1.8605116057800828	1.4094983253473885	1.4846829884325248	1.870775940318788	1.7206102374744239
chr8	20604925	20624926	1.5946472774252778	1.37572635962029	1.5495660775280329	1.462441989232478	1.4990673531781435
chr8	20943632	20963633	1.29828347549416	1.1890838214463033	1.5078130499191646	1.826082143120322	1.3398443997421552
chr8	20963985	20983986	1.479180420696474	1.4283099056387834	1.4738392149762285	1.7139046354389027	1.495842370054632
chr8	21288238	21308239	1.5194032626991256	0.9760678952969546	1.1808522696266217	1.6360921014923375	1.4719415151335633
chr8	21778874	21798875	1.5284071245020714	1.2937774156846469	1.4957908485933975	1.8638499117715317	1.5949769362284942
chr8	21903689	21923690	7.235880548614189	2.086580988075415	2.5335409043388615	5.130591364375568	2.4443582086145037
chr8	21909661	21929662	8.245907701040789	2.156494626964546	2.682791064549662	5.387946003344771	2.573467581460143
chr8	22014133	22034134	10.050899607568518	6.297777156092982	3.0344126134094322	6.468704230219194	3.961544046374254
chr8	22014842	22034843	10.198737434420392	6.358658948842719	3.0515986052132513	6.618869992169336	3.927030512898561
chr8	22032752	22052753	8.383378462912791	3.942792697971431	4.431387554117645	5.665452675547375	3.0208681126598083
chr8	22032819	22052820	8.378869066444546	3.916951875794882	4.460037875101829	5.643112958640398	3.020949210503836
chr8	22038930	22058931	10.53547583724126	5.175326517616091	7.288689768246494	6.134954688168505	3.2104032689135864
chr8	22043554	22063555	12.794320913290376	6.386819328800438	9.680683570732272	6.7759856576313835	3.976057366859527
chr8	22044906	22064907	13.799680319138036	6.3058539033232535	9.684834306586698	6.825162006873615	4.109971360551932
chr8	22046813	22066814	14.230592449827313	6.198320335014422	9.693093790546017	7.01291507987772	4.298857444850317
chr8	22047863	22067864	14.297209780378427	6.139112025248154	9.697641487534627	7.097657508710868	4.376613239706827
chr8	22049079	22069080	14.374358993664291	6.070543163652172	9.665588777837295	7.1122915754389275	4.422232020819454
chr8	22056515	22076516	10.518233218181214	4.57259610164023	6.694677307641178	5.810823429012876	4.043907168324648
chr8	22079149	22099150	5.552773571216255	2.245240041984701	2.6731294413407514	4.275546721982341	3.068629384327772
chr8	22079149	22099150	5.552773571216255	2.245240041984701	2.6731294413407514	4.275546721982341	3.068629384327772
chr8	22079153	22099154	5.552533541230654	2.2453373934917655	2.673090181975064	4.2756186763415736	3.0686099914491787
chr8	22099418	22119419	15.962041594942162	7.455321628140652	4.363525575811	9.563237177954335	4.99624636825228
chr8	22121009	22141010	6.491383515545258	3.0896673850453755	2.4280263449596076	4.082841927621026	2.62749571634948
chr8	22121051	22141052	6.505198356851737	3.090025091881842	2.4294606442640885	4.084387583980786	2.6333319308101193
chr8	22131906	22151907	7.735003438172412	3.7494829985171654	2.864431652723089	5.666883640261652	3.1432297206964948
chr8	22146805	22166806	4.025131444496229	2.967925697142299	2.5278096561424133	3.773281004096564	2.276582664451546
chr8	22147382	22167383	3.984034756358157	2.966005593843586	2.5493228726180717	3.837230048669076	2.2724621965596232
chr8	22148478	22168479	3.9883393039922383	2.962358395896637	2.5897369082590367	3.9553555818684285	2.264635449922624
chr8	22151797	22171798	4.286671709051842	2.997972564407363	2.6774665446557813	4.022902901091619	2.3672131119592352
chr8	22155371	22175372	4.320099450347629	3.1818678659255673	2.746683885216843	4.0048459221020885	2.4065105042132244
chr8	22155371	22175372	4.320099450347629	3.1818678659255673	2.746683885216843	4.0048459221020885	2.4065105042132244
chr8	22222098	22242099	8.093282403801766	5.925931581840884	2.79894069758925	4.814926974191654	3.2884178594749227
chr8	22222337	22242338	8.158995071952877	5.809850845223885	2.8041076499449433	4.893724533972886	3.341614683196388
chr8	22222351	22242352	8.16284434958516	5.803051136802805	2.80441031661013	4.899511294754883	3.344730815129863
chr8	22235036	22255037	8.47857657142659	2.74671474225899	3.286204687828737	6.056329887439344	4.253787689478544
chr8	22235132	22255133	8.475183831314245	2.7461076199372694	3.2850792345905298	6.041999024392653	4.253031128534269
chr8	22265315	22285316	5.211856042605211	1.8657536819505105	2.513005737133466	5.051086956722415	2.538908728903939
chr8	22265566	22285567	5.2397847868752265	1.8621082096863206	2.529176158306608	5.125654512181007	2.5907764203900574
chr8	22357277	22377278	32.45659214494448	10.91463610933207	9.001417360573567	11.973060361721904	7.613308076952226
chr8	22357277	22377278	32.45659214494448	10.91463610933207	9.001417360573567	11.973060361721904	7.613308076952226
chr8	22357537	22377538	31.972305604707426	10.7699570148004	8.922439647869956	11.84738626517771	7.581633840540465
chr8	22382835	22402836	7.47369956890746	3.1549982062274964	2.9620280208165517	5.953537042030142	3.5738027729031145
chr8	22430969	22450970	8.30984463032199	2.4392268361250737	2.6419381231620687	4.9348217350179855	2.687426714810296
chr8	22431077	22451078	8.22485181346503	2.4371777972051425	2.636711159364172	4.892798991489634	2.6843112146317614
chr8	22541926	22561927	17.021050845757035	6.476555763390725	4.975164368370486	12.259775396570543	6.000899350729921
chr8	22555728	22575729	10.384301426509893	3.999143405025617	3.3727782006962093	7.580945511084227	3.8732742696324944
chr8	22568740	22588741	6.903463511237077	5.705280950624356	3.132785620598704	4.947542986416759	3.689685333685063
chr8	22570474	22590475	7.764736954035511	6.5386185935671035	3.292499694559525	5.675657550232026	3.874874551070071
chr8	22570474	22590475	7.764736954035511	6.5386185935671035	3.292499694559525	5.675657550232026	3.874874551070071
chr8	22589598	22609599	10.63588893827378	6.964012318055435	4.276756529339804	6.103909828998907	4.603638022215711
chr8	22589600	22609601	10.63477418821752	6.962951814478136	4.276648074493779	6.103103212072673	4.603342583779798
chr8	22594756	22614757	9.984226927086468	4.2289735922008935	3.3846370470315414	5.500053196930201	4.57410999776462
chr8	22594999	22615000	9.973514067610727	4.100122407559047	3.329951463149393	5.43404968535346	4.573644306185831
chr8	22595041	22615042	9.940944603160467	4.077851832435763	3.3204996338364285	5.422641671006864	4.573563816283324
chr8	22632208	22652209	4.6017538697984905	2.1389983738326577	2.592140774026336	3.829071010133575	2.0269998721445703
chr8	22659120	22679121	5.603659018721936	3.8931819507649403	2.705911661648522	4.732722441833791	2.644117840838
chr8	22659147	22679148	5.603180285372532	3.8928684272975005	2.7055497392695087	4.731759497637097	2.64399565371986
chr8	22682363	22702364	3.950895808375102	1.7713519784368448	1.8179530738392413	3.0127561163827186	2.045734972062621
chr8	22682576	22702577	3.953153242415699	1.7731585582666411	1.8162127664115981	3.044504291661638	2.0431726381628015
chr8	22683479	22703480	4.019865503192431	1.7808174389535238	1.8088348433732804	3.151015213330825	2.042694884006308
chr8	22867971	22887972	2.0447519779912593	1.1031815215972183	1.7033338334778314	2.5828687679131264	1.864245413174026
chr8	22917913	22937914	2.806240351303188	1.5885611770946808	2.2213258830460045	3.0203411419089687	1.9248949759434286
chr8	22931076	22951077	4.3918374431925375	2.4893246599001704	1.9961179019959499	2.6773712037410418	2.076911728841571
chr8	22977250	22997251	7.032224574421575	6.606430748412883	2.6585087879434894	5.1363526267198605	2.933153786940867
chr8	22985840	23005841	9.245363595748477	6.429195904425648	2.988719827342493	5.901170197380023	3.1586214941466904
chr8	22986771	23006772	8.94415264302245	6.412512056283959	2.961054153174206	5.79132580439663	3.068397827623616
chr8	22989547	23009548	8.204167080612677	5.593259023178763	2.771798801755681	5.549647834177302	2.9187435979974214
chr8	23058228	23078229	13.022224749612537	5.338046488808918	5.127891308058047	9.591014596914198	4.7226131535961215
chr8	23059030	23079031	13.368495281909418	5.470432983032085	5.121438684731201	9.682839647003856	4.788169003502253
chr8	23074354	23094355	9.369667769926052	3.531974935705151	3.211430325587735	7.048958023035942	3.698228657962984
chr8	23092920	23112921	5.097038091636627	4.0666979837613475	3.008333794668047	5.333816541645655	3.0856212505155387
chr8	23154026	23174027	8.304436653112244	2.6848901931336955	3.218523810840814	5.83560036910569	3.668128349425918
chr8	23215101	23235102	4.5354580179328945	1.8216362793330605	2.4131397116020796	3.764582237959635	2.3886376413840966
chr8	23233636	23253637	5.164209425658308	1.80821026975746	2.416052461490642	4.2838368082079095	2.565966255298627
chr8	23236640	23256641	4.999023235151023	1.8495099509209592	2.4160409230395627	4.349304020623554	2.614790544948533
chr8	23278091	23298092	3.248290927509899	1.836657525712485	2.3194168190362348	3.674920932679562	2.4198983462699366
chr8	23278107	23298108	3.247981181441213	1.8365197897436094	2.3194850602265444	3.673354077326855	2.4192766986820686
chr8	23326207	23346208	1.8409366740961828	1.5384819831336298	1.6504538363322312	2.089200840416251	1.6699795829438382
chr8	23394119	23414120	3.5713722870434372	2.0466697235752678	2.1685689413672655	3.0970766978885855	2.02465765291876
chr8	23447646	23467647	7.762671540209153	2.129073810832613	2.7348487974940348	4.662268679778902	2.8212664571893127
chr8	23447730	23467731	7.758603583740643	2.128081823672745	2.7359858786417925	4.666219350775625	2.821438734036896
chr8	23518955	23538956	5.252856991015806	2.3874346138549716	2.616772471248277	3.8147477025054184	2.534731309966179
chr8	23672888	23692889	3.839677505752127	2.87475540259788	2.2469552141932914	3.139051160902496	2.203839741137667
chr8	23672937	23692938	3.8402242048453097	2.875715805237048	2.2485713711087545	3.139592836871218	2.2064117426136836
chr8	23696755	23716756	2.018631201881407	1.3040221243613435	1.5516896540927745	2.009567840737907	1.4023054013398515
chr8	23844805	23864806	1.909218489434025	1.0200438905482319	1.4285807949619291	1.9456002825659802	1.8370905518070593
chr8	24284039	24304040	1.6459290918260654	1.0539641816079788	1.529295979590198	2.427147597787245	1.3982202855407242
chr8	24284068	24304069	1.6468525419740707	1.054545872280826	1.5295380322082186	2.426208098666671	1.3988189493053294
chr8	24374284	24394285	1.5994799882520387	0.9120563922118466	1.4475515863654902	1.9934924852064686	1.4404403208275138
chr8	24431025	24451026	1.9620932900301449	1.103934854702473	1.5222171180274273	1.8099716322892048	1.6782061283746115
chr8	24504867	24524868	1.837995141430215	0.966022471960942	1.5087810632724747	1.8501627643265357	1.4419811837057943
chr8	24538617	24558618	1.7485669290391834	0.9129230423559661	1.7902726951918861	1.9838886552223904	1.4015906799013862
chr8	24903760	24923761	1.718828077311887	1.0732896728915948	1.3276273751784227	1.823119247321071	1.5257449305901232
chr8	24904986	24924987	1.6996039483431304	1.055535399380102	1.3304828237777775	1.7945848689735617	1.502711246186435
chr8	24943866	24963867	1.6063221110909482	1.231121795703002	1.4714471193829888	1.7721685169327348	1.2849696791337977
chr8	24946611	24966612	1.6928122874099214	1.182854730208171	1.4726106728495627	1.794180785364571	1.3584919358643057
chr8	25174688	25194689	16.88243416230118	6.4687241782801905	3.133650189957875	6.564140207143695	3.438355871349586
chr8	25174688	25194689	16.88243416230118	6.4687241782801905	3.133650189957875	6.564140207143695	3.438355871349586
chr8	25335401	25355402	2.59240105558097	1.6982007414409426	1.9435714558667583	3.129913220487352	1.973909390889389
chr8	25351511	25371512	3.2943121906900568	1.6632897199130168	1.86452710744059	2.946938772751304	2.0919170404478376
chr8	25414260	25434261	6.180547857171435	1.7925338829488051	2.0403899873913005	3.5098724005907855	2.3247801786633606
chr8	25415039	25435040	6.186796295605701	1.6491863522395556	1.9990274613649024	3.4590665352494914	2.3214486736963953
chr8	25448432	25468433	9.773204364321732	2.3450459658485836	3.0324598681684356	4.474834341155969	2.8595850238510643
chr8	25448930	25468931	9.753261908355134	2.345378074435094	3.0280948785136	4.451412512293188	2.858828209024134
chr8	25449232	25469233	9.741168290479807	2.345116177623447	3.025447836594403	4.437208913263952	2.858369257060814
chr8	26035412	26055413	2.018328162774804	0.9998714308524783	1.3446263366847886	1.551199415387558	1.4421749299448872
chr8	26281507	26301508	10.905085421945452	2.733415994474043	2.5791722774807253	5.704020083495947	2.981073527760133
chr8	26283215	26303216	11.21997987869797	2.867720928248704	2.6419736190195096	5.719649342011049	2.9326064422439657
chr8	26372952	26392953	6.4670257169319605	1.5961481668358262	2.646455997865881	5.775004935132272	3.079543785436286
chr8	26373053	26393054	6.460471588160704	1.595080034385981	2.644480817090538	5.785110977096815	3.0757235456381653
chr8	26380412	26400413	5.512160203127997	1.5172544235106182	2.4495843400021746	5.096063842514051	2.991475708756473
chr8	26503871	26523872	2.3348236616108036	1.3036948951761604	1.672300085789433	2.5033488699049338	1.68258041443086
chr8	26504030	26524031	2.326586610370562	1.299994443957411	1.6711282096749334	2.4942260916764747	1.6814577924864393
chr8	26567944	26587945	12.176080021966477	4.829217392932281	3.7925381400919496	7.180683004792733	3.8667080495596946
chr8	26568404	26588405	12.157104412909339	4.750447198663225	3.7741749530266935	7.175489898905933	3.863236305167992
chr8	26855654	26875655	2.045167301908393	0.9831201618447312	1.7259989157056852	2.128480426761692	1.6069719252811976
chr8	26855654	26875655	2.045167301908393	0.9831201618447312	1.7259989157056852	2.128480426761692	1.6069719252811976
chr8	26855654	26875655	2.045167301908393	0.9831201618447312	1.7259989157056852	2.128480426761692	1.6069719252811976
chr8	26855654	26875655	2.045167301908393	0.9831201618447312	1.7259989157056852	2.128480426761692	1.6069719252811976
chr8	26857277	26877278	2.083656715484106	1.0033166303784187	1.7274524282566972	2.1063941667062562	1.6114682900691073
chr8	27038962	27058963	1.7052927466846872	1.0761726349400464	1.5522064825831545	1.7728949559830969	1.5526095053483004
chr8	27248403	27268404	1.9339854734062307	1.069726800338498	1.7586803443783923	1.979454037323158	1.593623508292969
chr8	27301271	27321272	10.951419414350328	5.359711124318309	2.900832165791162	5.145999358128407	2.886488638448893
chr8	27301477	27321478	10.886990423182224	5.35811351735077	2.9063125031276305	5.063596900873951	2.8989166950136815
chr8	27312401	27332402	9.37695369692168	6.864035941988076	2.8775133625209075	5.2168667165294895	2.846450683490867
chr8	27315551	27335552	11.240064164852061	7.622018462936491	2.911487178324972	5.863473370063186	2.743278922250787
chr8	27315563	27335564	11.250075204013642	7.624906015397248	2.912449750176901	5.8693760180460215	2.7438047081650345
chr8	27423369	27443370	3.1319803756868057	3.3358673283376845	2.071188070114091	3.6483258699028958	2.4471980583186936
chr8	27469260	27489261	10.807872162849376	8.945150442175285	3.094671743845059	4.455078898378486	3.220887392912372
chr8	27481142	27501143	14.541964557694051	9.747532483733801	3.6437564188393203	6.268570233305249	4.0232100023667465
chr8	27600750	27620751	20.32825512788539	4.3704256302454905	7.697364426855773	10.82217042908129	6.109408624548195
chr8	27601436	27621437	18.876845087939188	4.430534395115893	7.734262306640155	10.868378338208943	5.894430677156502
chr8	27601750	27621751	18.21249705216206	4.458047736470567	7.75115142362601	10.846061286947249	5.796029692490333
chr8	27604699	27624700	15.044204645838333	4.716445327728313	6.997725076660675	8.084743687925467	4.893740389121901
chr8	27623901	27643902	14.61408240212006	3.267668588231002	3.2190691996486973	5.601703909555499	3.0953247022467694
chr8	27624059	27644060	14.478868588410585	3.238254484270126	3.192435170881147	5.59767184560999	3.075137321646927
chr8	27691676	27711677	9.442178738243772	4.003568266862616	2.313292081627993	4.431224186992657	2.9454539349819098
chr8	27691766	27711767	9.448778946487144	3.9995237502958805	2.312430549536485	4.428820023677263	2.940671148652127
chr8	27762639	27782640	9.538365825603508	2.5726058505954352	3.1136532265475507	4.668831546101223	3.0959332557326253
chr8	27764553	27784554	9.417614459480205	2.540737768373294	3.0410119368199653	4.544091767248999	3.036997016720863
chr8	27827816	27847817	6.35430411013985	2.640905325927439	2.4125198465856363	3.5936798723062298	2.1955309673975236
chr8	27876115	27896116	3.4786909083568713	2.247151194503665	1.7766745068597851	3.8733030620655247	2.120705923516356
chr8	27982672	28002673	2.7005834107793443	2.5400070258097025	1.9363566874411884	2.252509879808439	1.7500069451537974
chr8	28073935	28093936	12.984435306161666	4.391695821807453	4.140928260932136	6.800666818770878	3.918428260679542
chr8	28080231	28100232	13.705500427747577	3.6784025112572687	4.243778678498379	6.532865787155996	3.539075616507697
chr8	28083066	28103067	13.37409173691774	3.460535308312974	4.207025366571452	6.380863304552058	3.4731832387098995
chr8	28083138	28103139	13.364690778742991	3.455002173000103	4.206091949125688	6.37062872777992	3.471546330852795
chr8	28307267	28327268	4.302940873025471	1.810164982239643	2.2853813899459925	2.725240062167322	1.9506772102005512
chr8	28328646	28348647	9.160821886752784	5.159716889404891	2.649791350714739	4.114824285850984	3.0431265840722914
chr8	28376459	28396460	7.379506685625599	2.3483259107147694	2.9113387291158968	4.336524911654197	2.6232910769295694
chr8	28480228	28500229	8.083686533211539	2.0815109176599402	2.6923375383540606	4.749280189150638	2.6520965556717893
chr8	28480317	28500318	8.08373484279252	2.0850147850167096	2.6911961486714113	4.748695941407103	2.649414248756905
chr8	28484204	28504205	8.055310987197222	2.1411155860400997	2.601025397021762	4.868063264596984	2.5676263086641202
chr8	28484211	28504212	8.0548647617189	2.1406273899790724	2.600926940528093	4.868287851921592	2.5675879466168703
chr8	28495181	28515182	3.8464686145778977	1.3713213939833935	1.8566825968977747	3.288536421796464	1.955141127596984
chr8	28691463	28711464	5.591782820895678	1.7658682775527428	2.453789527978926	4.40200662901705	2.6022837154814535
chr8	28691500	28711501	5.590934876054354	1.76619592278515	2.455943702367401	4.404562744084171	2.6039051377225886
chr8	28691500	28711501	5.590934876054354	1.76619592278515	2.455943702367401	4.404562744084171	2.6039051377225886
chr8	28879914	28899915	11.606026113955464	3.7260197844567835	3.241951400371372	6.552017491161371	3.4060448517967026
chr8	28879968	28899969	11.61262415155389	3.726811683392608	3.244554231098339	6.55649384071578	3.4073654885628897
chr8	28880180	28900181	11.638527558421782	3.729920619955475	3.254772751730137	6.57487006561181	3.4125502106819967
chr8	28880394	28900395	11.657398098676373	3.7330588861085574	3.265087673499971	6.593558376636426	3.4177838452739255
chr8	28880707	28900708	11.628648879225283	3.7376489669773187	3.2801744516025786	6.6208922147238285	3.419141813625668
chr8	28881313	28901314	11.572987451150649	3.7465358328126825	3.297265537770528	6.623882161414086	3.4001934328128978
chr8	29253069	29273070	8.49616677643901	3.943934182368191	2.7152366315691943	5.0540881599769705	3.1774954143477316
chr8	29338804	29358805	4.386508702629173	1.9671382891655589	2.117974223009205	3.4500297350702533	2.234165502196634
chr8	29340683	29360684	4.276427857544399	1.9700997406838865	2.1307253957234495	3.3576522420522044	2.1801577166461588
chr8	29738108	29758109	3.6928200418566925	1.2051606184017998	2.058917637096767	3.6043869346602246	2.0672003074890726
chr8	29738308	29758309	3.634549576371991	1.2088761706195374	2.0368493269539774	3.5675685546319604	2.053033573503994
chr8	29738308	29758309	3.634549576371991	1.2088761706195374	2.0368493269539774	3.5675685546319604	2.053033573503994
chr8	29818503	29838504	2.0379554900225365	1.2544249721465055	1.6775450033916017	3.061138555621047	1.884410922664868
chr8	29911512	29931513	4.2400599914958175	1.458713766799003	1.7174224578041914	3.3949830564044308	1.9730478279145938
chr8	29947347	29967348	17.447151792495823	6.211656307620089	5.851678467201545	8.988165509530512	3.392232131001656
chr8	30073063	30093064	8.482845873486456	1.9798930761867253	2.9589953242424976	5.31120295173901	3.138564445780803
chr8	30073207	30093208	8.526528836433036	1.9922487108142761	2.962937230657494	5.315782117311981	3.1501017211770783
chr8	30085407	30105408	9.946290871720452	3.4146654308817053	3.200357045354944	6.550782341355751	3.2319030417868233
chr8	30085407	30105408	9.946290871720452	3.4146654308817053	3.200357045354944	6.550782341355751	3.2319030417868233
chr8	30134664	30154665	9.604061125373907	2.756579411292722	3.0822958810097827	5.26767216517409	2.4970381945729025
chr8	30146368	30166369	9.934182997444807	2.895916340729851	2.720484631765315	6.654807171293046	3.331112321923765
chr8	30374500	30394501	12.323956958487695	3.1389112528923624	4.016473823237874	5.3745538371961405	3.128671506075822
chr8	30374540	30394541	12.32194022803217	3.139131789591808	4.013154547945323	5.372339506486081	3.129725067696244
chr8	30375400	30395401	12.278580523238412	3.143873328629872	3.9417901291554722	5.337502435829442	3.1443122554649183
chr8	30628579	30648580	3.7577070443852953	1.1376079708754447	2.025936424066354	3.4340248866234053	1.884315870275139
chr8	30647617	30667618	10.49868752219992	3.185990605413497	3.122703421889479	6.065300533496274	2.8941542715642594
chr8	30648235	30668236	10.393061734687416	3.164204945037429	3.0885103544273202	5.991275271517797	2.873608920341918
chr8	30717845	30737846	19.242031485410998	4.690014165954621	5.2926128545496125	7.487616682131286	4.263187140995864
chr8	30717998	30737999	19.2628481911196	4.696892006581906	5.281998965074753	7.499764867942517	4.258632570243958
chr8	30734163	30754164	10.471447750752924	2.7763928106546683	2.758853513181991	5.44390245112785	2.9438178014514684
chr8	30734164	30754165	10.47109530550067	2.7763379728368514	2.7588002694207066	5.443764055426684	2.9436930994654955
chr8	30802817	30822818	12.197454885259821	4.054961901747827	2.6777551401287623	5.147380720995892	2.7458805874730503
chr8	30878705	30898706	2.083217208236556	1.0903332967828119	1.6236864299187357	2.5220368054422395	1.6837194759175966
chr8	30903007	30923008	4.569452728418895	1.129826593775605	1.8986762657199279	2.6294883647159804	1.8492765373800286
chr8	31022800	31042801	5.10727651163642	1.178397819519625	1.8779173000973204	3.4816135292249673	1.9184630907207894
chr8	31023193	31043194	5.121619904065594	1.1798358618088673	1.8771527813638562	3.4793575420182234	1.9389726708086275
chr8	31023355	31043356	5.129670420118893	1.1804286425998525	1.8768376362370847	3.478427593093307	1.947427001531858
chr8	31023809	31043810	5.152231742885546	1.1820898924708851	1.875954451746009	3.483598961556846	1.971120002447579
chr8	31629751	31649752	1.81581113513951	0.818401848948112	1.3226366177282673	1.5073450696056505	1.3255075709480082
chr8	32015735	32035736	1.6109388581094914	0.612231239570565	1.135104556390322	1.0827786961863453	1.0995845852167798
chr8	32016217	32036218	1.6336125731603959	0.6232756493245726	1.12765637561452	1.0917094553216067	1.102170991895199
chr8	32430745	32450746	1.840692891282492	0.8270265207464838	1.3674291437070656	1.6856740400182952	1.4562248757326914
chr8	32538209	32558210	3.7768597349788817	1.3103861837423298	2.028548269765891	4.274647559062374	1.7748801858128138
chr8	32538310	32558311	3.774947093580498	1.3124875547708854	2.026844455531594	4.2767227269231425	1.7758038338095852
chr8	32538310	32558311	3.774947093580498	1.3124875547708854	2.026844455531594	4.2767227269231425	1.7758038338095852
chr8	32538310	32558311	3.774947093580498	1.3124875547708854	2.026844455531594	4.2767227269231425	1.7758038338095852
chr8	32585825	32605826	1.3055349089243469	0.770511130169573	1.103921931152787	1.5445625205553586	1.2601556085416814
chr8	32636731	32656732	1.6262159469916264	0.7909891933405938	1.351398400102777	1.4823323302282252	1.563456794124107
chr8	32637088	32657089	1.629639260389784	0.7914773661030163	1.3527795161971186	1.4860049002198736	1.5645562538262625
chr8	32637088	32657089	1.629639260389784	0.7914773661030163	1.3527795161971186	1.4860049002198736	1.5645562538262625
chr8	32711752	32731753	1.6231658437584238	0.8951317352359327	1.3434278301982239	1.8625131511979092	1.514613371086497
chr8	32711834	32731835	1.619456848429263	0.8968661264630041	1.3401561968236229	1.859896250716639	1.5141424828238046
chr8	33463145	33483146	9.079805504008263	4.3992525448094115	2.9311725729737628	5.169929817056916	3.245639896932983
chr8	33475181	33495182	7.185345431905617	1.9972605658420595	2.7897969830104397	5.2740299636375205	3.226266409174484
chr8	33503134	33523135	12.047458895268297	2.6374345820439946	3.5030433464109585	5.908809023202404	5.29627952712915
chr8	33503474	33523475	12.066897654080545	2.6275168960973336	3.5006457846961854	5.893716925151261	5.292571221173657
chr8	33557127	33577128	8.323349737511904	2.457826003240725	3.034653983773935	5.3766571105953975	2.856584472028855
chr8	33587796	33607797	3.809197102101936	2.6104045211011706	1.9624198699480893	3.173809128108963	1.9249396743719378
chr8	33590022	33610023	3.5721543146157613	2.1739659454903104	1.9073940954365245	2.979282796056883	1.9169853426813481
chr8	33590105	33610106	3.559620190097469	2.1576926293287193	1.9062346026448413	2.9683832676067405	1.911265767397927
chr8	34773920	34793921	1.8355155874446574	1.1060396873706184	1.0426568218414654	1.197723586899065	1.1337235274475825
chr8	35225474	35245475	1.5642643455799217	0.877747279523809	1.1352377409849201	1.2373674214467376	1.1562242009664654
chr8	35534391	35554392	1.654170989100183	0.8659264381259746	1.352826965366395	1.564867249076816	1.2591745721431928
chr8	35700319	35720320	1.5786348656617477	0.8736351720719348	1.0776104715036545	1.170905483217813	1.3459630250816692
chr8	36774373	36794374	1.7882693098040783	0.9957113522290918	1.3924426953402615	1.6007082129312318	1.4262309504862107
chr8	37483912	37503913	1.9175888770788543	1.2835060085589454	1.5532808782076764	1.6843984563416279	1.3926469009525364
chr8	37511385	37531386	2.6235167597432203	1.9351242902583379	2.194176883257888	2.9968571298951225	1.9432397425113832
chr8	37685781	37705782	7.724283043393301	2.9441112660360766	3.212243503990957	5.969214335151163	2.8497818002046413
chr8	37707578	37727579	2.213110011003356	1.3653686574702462	1.7885957160235384	1.5795413315487892	1.745119893456447
chr8	37726633	37746634	4.57487675559934	1.7778389884230776	2.4484108301925707	4.447024713106844	2.546845142531314
chr8	37726633	37746634	4.57487675559934	1.7778389884230776	2.4484108301925707	4.447024713106844	2.546845142531314
chr8	37727425	37747426	4.596609682319704	1.776135893124191	2.4525911112908205	4.451569314927452	2.559221926297455
chr8	37738045	37758046	3.2736860066879943	1.7033658954737136	1.9308670814425881	3.5941377250595474	2.2181603957020513
chr8	37752545	37772546	4.984319273683227	1.640789183046919	2.378460604667122	4.13935012326583	2.7269935585749687
chr8	37752644	37772645	4.984928272812434	1.6445932123322937	2.3810144109828757	4.142793702956046	2.7290830573424505
chr8	37786882	37806883	2.8256461727627054	2.487994894251195	2.2773938423818287	3.0007857671004996	1.9488182076317502
chr8	37839860	37859861	6.226007594785386	2.029975074091152	2.565632271539088	4.629895798459843	2.6503423105600645
chr8	37889496	37909497	9.034771606392079	3.7420681181617477	3.3895640766694255	6.133121675367647	3.8060375741850465
chr8	37930123	37950124	2.8442434600995714	1.8736416743324837	1.9861193071782304	2.411997742194596	1.8751087896266256
chr8	37956598	37976599	4.086604610678109	3.7504245963969733	2.5059794804270115	3.4536659851298004	2.063664155245258
chr8	38020533	38040534	10.311275955536804	5.163354412990314	3.668234753469236	7.976132980918093	3.8970225813289936
chr8	38095492	38115493	9.74874468113939	3.7958572570309794	2.823237721807439	4.658153018672004	3.72316488554772
chr8	38095528	38115529	9.748058609333361	3.7998525365295075	2.8217181482805	4.6571064405992955	3.722761589105749
chr8	38095792	38115793	9.743027416089149	3.775503807080619	2.8105746090829484	4.649431534732773	3.7198040818646207
chr8	38140951	38160952	6.452038754225313	3.543675023277075	2.9517694178558656	5.269361154719567	2.8161097363455165
chr8	38166492	38186493	19.697356668688478	7.514411472152528	3.6096268246830685	8.127798895737891	3.896462329440901
chr8	38166729	38186730	19.539616719572958	7.4579220384218115	3.612165808630769	8.08307130885216	3.881688338820451
chr8	38166854	38186855	19.456420543879116	7.428128033289578	3.612286015341222	8.059480809439854	3.8717397481533653
chr8	38221490	38241491	5.998190175266525	2.1240011470094284	2.407543809220858	4.3738279383307646	2.6987006162310903
chr8	38221490	38241491	5.998190175266525	2.1240011470094284	2.407543809220858	4.3738279383307646	2.6987006162310903
chr8	38221584	38241585	5.996058620153675	2.1259310326302403	2.4082297172518774	4.37306127792823	2.6995476075184364
chr8	38221584	38241585	5.996058620153675	2.1259310326302403	2.4082297172518774	4.37306127792823	2.6995476075184364
chr8	38221854	38241855	5.989936068233786	2.1314743211155514	2.4101998786175725	4.370859168261374	2.7019804548331545
chr8	38221952	38241953	5.987713808648048	2.1334863295287385	2.4109149742243803	4.370059884011923	2.702863488302941
chr8	38259219	38279220	8.017854010764308	1.9005701433971431	4.240587773515868	4.634718772674953	3.1062341549049344
chr8	38259223	38279224	8.01775100315156	1.9004570553441096	4.240691310069837	4.634658299166645	3.1061492674576447
chr8	38259223	38279224	8.01775100315156	1.9004570553441096	4.240691310069837	4.634658299166645	3.1061492674576447
chr8	38259231	38279232	8.017544987926062	1.900230879238043	4.240898383177778	4.634537352150032	3.1059794925630655
chr8	38372270	38392271	9.230135533590447	2.4541152653317684	3.0463875900164634	7.114644869728457	2.9384385879157926
chr8	38372271	38392272	9.230105137885808	2.4541572643888734	3.0463540126153323	7.114636230659476	2.9384212594299743
chr8	38376440	38396441	8.953172571696479	2.629251333459858	3.081030066021219	6.934579777981823	2.9256900409254176
chr8	38376440	38396441	8.953172571696479	2.629251333459858	3.081030066021219	6.934579777981823	2.9256900409254176
chr8	38376475	38396476	8.950593158983917	2.630721300458535	3.0825729463489675	6.9350114467416075	2.9260522440562586
chr8	38377130	38397131	8.902321292505981	2.6582306828623476	3.1114468496253984	6.943089819246118	2.9328306169334217
chr8	38457723	38477724	9.179768307089322	2.929209409937009	2.821754183301856	4.668891920775666	3.270702923119966
chr8	38457844	38477845	9.181672923973872	2.9253977800616466	2.821055126708254	4.665716520222064	3.264376064949194
chr8	38458634	38478635	9.194108025947376	2.900511932115066	2.8164910382045703	4.644613308898052	3.2230684785449797
chr8	38458833	38478834	9.197240412393867	2.8942432185183953	2.8167890709491656	4.639297436678459	3.212663149817842
chr8	38518661	38538662	6.127006263205873	2.5143908892258087	2.3593781872524016	3.8156381507528825	2.1435821310399614
chr8	38591256	38611257	2.357862745144247	2.039086496197362	1.6992566857402103	2.3606996654409222	1.6310844498766708
chr8	38718581	38738582	14.547271075217806	4.283062168031687	7.430737016297537	7.297575282979015	3.487177032904322
chr8	38718581	38738582	14.547271075217806	4.283062168031687	7.430737016297537	7.297575282979015	3.487177032904322
chr8	38718581	38738582	14.547271075217806	4.283062168031687	7.430737016297537	7.297575282979015	3.487177032904322
chr8	38747274	38767275	13.767303522742973	2.6398778696989638	5.414582841563834	7.396320532484118	5.281756673983144
chr8	38777235	38797236	5.730236992365198	2.305376384000785	2.811430203895026	4.7288290491939025	3.274490601500111
chr8	38777235	38797236	5.730236992365198	2.305376384000785	2.811430203895026	4.7288290491939025	3.274490601500111
chr8	38778105	38798106	5.686845353900145	2.2749894118192264	2.8035491218370945	4.706800277356737	3.290952781685911
chr8	38795449	38815450	3.337261251510585	1.544599793416107	2.520221293636087	3.222548312434232	2.437630923863919
chr8	38795449	38815450	3.337261251510585	1.544599793416107	2.520221293636087	3.222548312434232	2.437630923863919
chr8	38891345	38911346	4.887900697452462	2.56093534409511	2.414848007135245	3.435186838591522	2.608685556533476
chr8	38964227	38984228	3.5047125973932016	1.2334637658933993	1.7969003613023244	2.592937466735977	2.0749709449327454
chr8	38986508	39006509	17.138383246230244	2.830542154842074	3.109227845061286	7.0488929200899175	3.4223415297166975
chr8	38986972	39006973	17.17613279748695	2.851501850490361	3.1379386312812736	7.106082882882833	3.4257798441000396
chr8	38986985	39006986	17.17719043577647	2.852089083342576	3.1387430283089888	7.106441603731581	3.425876176184055
chr8	39008684	39028685	3.973618986248869	1.225820032787656	1.8324793773161898	2.9188888349288793	2.148863769888869
chr8	39097528	39117529	2.580641817751608	1.4625792991099313	1.1588228838902372	1.8368952072988087	1.0346785328033505
chr8	39097733	39117734	2.572865287742998	1.457665190290258	1.1581863129853363	1.8316520844261133	1.0342263918049375
chr8	39304662	39324663	1.0419157345215524	0.45813230026605806	0.7366182725169148	1.0252899255557546	0.8774661013698829
chr8	39512988	39532989	0.18881895937780627	0.10888768763717077	0.13047314855631315	0.11099738721229425	0.04518052007609457
chr8	39553111	39573112	1.5494737567162764	0.4961844368526834	1.6920182657114637	1.2090565265247175	0.7288080571960607
chr8	39574567	39594568	1.5357258623041783	1.155396148945725	0.8335244198443631	1.2476504628690837	0.9501514482041676
chr8	39574567	39594568	1.5357258623041783	1.155396148945725	0.8335244198443631	1.2476504628690837	0.9501514482041676
chr8	39828226	39848227	1.1225350820429287	0.5622410063892043	0.7675568505433982	1.3019546580692511	1.1025533575312798
chr8	39903890	39923891	2.537830457809283	1.322927242867882	2.1012871098428243	3.1475926525634166	2.0048867846274
chr8	39924954	39944955	2.857259861463714	1.6175992055933415	2.137204715454787	2.672642762400759	2.4284420768018866
chr8	40143481	40163482	21.508694794811785	3.258321106496764	4.190582882079598	9.848907290734704	5.48528794524978
chr8	40333362	40353363	2.355285875722134	1.9817992256240056	1.794882339505501	2.651347494283509	1.6543246265568237
chr8	40887825	40907826	1.5234223012364365	1.078659159645199	1.6136954122451004	1.513085938110321	1.3268424938449603
chr8	41261142	41281143	6.43044096099774	2.841423844206638	2.103552840470159	3.5017223825622077	2.3684038607815765
chr8	41299472	41319473	1.9928272207278026	3.0923773349549366	1.7401860402598606	2.337875314937612	1.589558582231934
chr8	41416654	41436655	2.310692305986304	1.120235429739366	1.534393793322432	2.1503632732143605	1.647818960880758
chr8	41480395	41500396	3.8449804093488087	1.82590802479963	2.3922471434186123	4.045790163876205	2.355824471089925
chr8	41480561	41500562	3.8373718407941495	1.821184443283891	2.3937143292258733	4.05302192577749	2.354853348494031
chr8	41480581	41500582	3.836455145787565	1.8206153370771758	2.393891098600242	4.0538932223921025	2.354736345771634
chr8	41480611	41500612	3.8350801032776864	1.8197616777671026	2.3941562526617957	4.055200167314021	2.354560841688038
chr8	41519260	41539261	5.172379419579504	2.1356981902989682	2.3843264753654325	3.325024852444664	2.443143877949637
chr8	41568199	41588200	8.21806365927126	2.461952208197808	2.8563119747985724	5.147141867111661	2.979732505199299
chr8	41568515	41588516	8.169733523949008	2.4241768953711547	2.861960527694096	5.141319723895194	2.9880343985414344
chr8	41637358	41657359	2.525000251738359	1.6960283057690715	1.7522859595608637	2.2709559096401257	1.6957644727150993
chr8	41640816	41660817	2.484929074028341	1.739888283561808	1.7906320765166366	2.3755459881730037	1.7175725686190288
chr8	41650443	41670444	2.208751916343663	1.7983331907687614	1.760993638502398	2.3024459230961996	1.6727828502224764
chr8	41650507	41670508	2.203637719606668	1.7978598572448536	1.7612684819910323	2.299501361258536	1.6744663969975186
chr8	41655273	41675274	1.8519172419454522	1.7626113013863534	1.7373677999950496	2.146505096569309	1.795176392181731
chr8	41787621	41807622	7.807462046210484	2.525477518665972	2.874049653085941	5.0630257298882295	2.9034642296358086
chr8	41886740	41906741	3.4584976350013674	1.7031136041065007	1.5661415859864436	2.5645551264434054	1.657565483953651
chr8	42041749	42061750	7.339229651193425	3.5081505793733685	2.7533595234861354	5.751999650078531	2.686602203354537
chr8	42041986	42061987	7.329481687644794	3.4855544778104317	2.741104365991948	5.75054487506185	2.673049743116569
chr8	42041986	42061987	7.329481687644794	3.4855544778104317	2.741104365991948	5.75054487506185	2.673049743116569
chr8	42142945	42162946	7.255111406001626	2.6173099183661455	2.758273927729302	5.381924366992711	2.547733293197953
chr8	42143062	42163063	7.215244179582979	2.6104294802707084	2.7543324873889574	5.3430395737522085	2.535485290632915
chr8	42197564	42217565	2.882578785533939	2.6863709411976844	1.9870307012304944	2.8852178630031307	1.8796369846915109
chr8	42261301	42281302	4.1187989079732175	1.7311649565584175	2.577061696268081	3.701976675114914	2.1549139152088967
chr8	42261301	42281302	4.1187989079732175	1.7311649565584175	2.577061696268081	3.701976675114914	2.1549139152088967
chr8	42328493	42348494	3.7294416145179885	1.4227050782113282	1.7638045672122893	2.8439961671261016	2.218515888148638
chr8	42367228	42387229	10.27000011541171	4.847645662636334	2.8743312390382894	4.3883010385155785	2.7289087588881404
chr8	42381760	42401761	8.705098350202407	3.3589849600007535	3.0359513391922595	5.540669813776462	2.645353935124521
chr8	42381879	42401880	8.690673058527114	3.32350891076662	3.0325872204944813	5.542763112965873	2.6469535151288377
chr8	42491230	42511231	12.791553877387646	2.5940399233061995	6.719928061245637	5.108476285551568	2.936285290845263
chr8	42531147	42551148	13.701972048190534	5.0530042484166175	3.7942003464600984	8.516821457549252	3.553204480644018
chr8	42531511	42551512	13.684497879894892	5.159679056225588	3.7869429164689965	8.547718656738367	3.536107705172734
chr8	42531584	42551585	13.680993445044392	5.158898803911781	3.7854874428718794	8.556535344619489	3.5326789562458
chr8	42531953	42551954	13.663279246964471	5.154954788791306	3.7781303229083725	8.601101890210359	3.519816432780874
chr8	42687365	42707366	4.064868461886455	1.4913031784064883	2.138631966496516	3.4743595647976386	2.1204671247172335
chr8	42687375	42707376	4.064992698033387	1.4917989608133329	2.1390776343681517	3.4750998540923783	2.1203889213389324
chr8	42758785	42778786	4.973236613374308	3.2776913732687323	2.2024568180472124	3.5032071896466213	2.289455186946042
chr8	42833324	42853325	7.4368365739021005	2.061344460040037	2.7083087445349223	4.469038795934145	2.804070425369723
chr8	42833330	42853331	7.436923418391051	2.0613437409051727	2.708481403115102	4.469212884863061	2.8039758549247304
chr8	42886274	42906275	7.206152418749556	2.0322352872903133	2.700527269318031	4.311284322004196	2.79630952321882
chr8	42886604	42906605	7.216859658821411	2.0435077826070374	2.7192885166758245	4.3239726741741125	2.8108973378562343
chr8	42886604	42906605	7.216859658821411	2.0435077826070374	2.7192885166758245	4.3239726741741125	2.8108973378562343
chr8	42886722	42906723	7.220688308301651	2.0475385536596837	2.7331672444545503	4.328509721313657	2.8178100039918137
chr8	42886977	42906978	7.228962084720812	2.056249118222607	2.7631594104170496	4.33831435708132	2.8518501116134205
chr8	43046298	43066299	10.162272848284365	2.3233791025318586	2.6440215368372018	5.918139566883349	3.2355230651571527
chr8	43046322	43066323	10.161858887353992	2.3237885885240734	2.6438633255015263	5.918541283858048	3.2359981763328856
chr8	43083505	43103506	7.844050846994461	2.2578466700635	2.479931834894501	5.313795795119302	3.2984231584489967
chr8	43083514	43103515	7.8434885266493275	2.2578634850808874	2.480014750806583	5.312907277686042	3.2980786864387626
chr8	43130463	43150464	6.149039895709784	2.906024428663869	2.4628465760735616	4.619549153081286	2.9287688269235277
chr8	43282441	43302442	1.5538157994503365	0.7966936382977813	1.4458193457401847	1.759267204842476	1.2663514313559572
chr8	46607642	46627643	1.8014309135808164	1.1410567880768785	1.1343270916901809	1.5364638981452723	1.209756720426831
chr8	46830885	46850886	2.09084830195034	1.075650735936979	1.4190873038655967	1.4508496784201115	1.5789151886167319
chr8	47179306	47199307	2.107480391458773	1.5432814342860386	1.6662758245399787	2.3530642502069843	1.7430988919191417
chr8	47250877	47270878	4.449305486591396	1.5011816552060517	2.060221110195804	3.5421484136478902	2.498687699429159
chr8	47250937	47270938	4.451874645115689	1.5046525554139965	2.061754336339195	3.5437818795667573	2.498972136283279
chr8	47644087	47664088	6.371826063882081	1.6837196677593118	3.0041447992881434	6.236485884674883	2.7719374043334115
chr8	47649663	47669664	6.517536716497102	1.9196886348343667	2.755232939811153	5.654194462950396	2.7712730852867757
chr8	47728163	47748164	10.989691631052095	3.3979049942746458	3.251277481714864	4.960625752739462	3.5303841663309283
chr8	47950135	47970136	10.75866615310202	2.6186253548012264	3.3280711799455553	6.076373637563544	3.567071781514786
chr8	47950940	47970941	11.129141088315052	2.607870742148462	3.3560228620619195	6.083043757892062	3.6392873597439515
chr8	47998430	48018431	8.276025331551008	3.064872306393755	2.9236423686316373	4.851477585651357	3.0875360598599535
chr8	48541566	48561567	1.5016114773336617	0.9569953543189894	1.419136599471641	1.7138136188016346	1.330620575035636
chr8	48610402	48630403	1.5483629455141725	1.2347744293368283	1.6094647311499461	1.5100147424116832	1.4915632963067582
chr8	48725267	48745268	1.617179425118786	0.8928632015289414	1.352618867147138	1.6196776753455113	1.3311584845823976
chr8	48725267	48745268	1.617179425118786	0.8928632015289414	1.352618867147138	1.6196776753455113	1.3311584845823976
chr8	48725267	48745268	1.617179425118786	0.8928632015289414	1.352618867147138	1.6196776753455113	1.3311584845823976
chr8	48725310	48745311	1.6185201520894212	0.8909990325154032	1.3530866749164239	1.6205245030640922	1.3323240264416527
chr8	48911428	48931429	4.705840759054195	1.2352685502098717	1.7135620529610287	3.392219045816508	1.9154723139939092
chr8	49044335	49064336	1.3525379911163693	0.9504535647915641	1.1771666223290318	1.274576097314875	1.4705188656975146
chr8	49062343	49082344	1.191314463086711	0.9257125238349	1.3143350450759617	1.4302418191125053	1.5983305217753612
chr8	49502179	49522180	1.6707978647927344	0.8577824480366043	1.096344455177641	1.0543086695686577	1.1082509680277777
chr8	49899795	49919796	2.7510378827323367	2.6917833427459374	1.338519454173152	1.9188769033749342	1.2424038661493497
chr8	49899795	49919796	2.7510378827323367	2.6917833427459374	1.338519454173152	1.9188769033749342	1.2424038661493497
chr8	49901406	49921407	2.7864048678957793	2.710467489669171	1.3249192844661142	1.911898716778333	1.242092727199977
chr8	49901406	49921407	2.7864048678957793	2.710467489669171	1.3249192844661142	1.911898716778333	1.242092727199977
chr8	50154130	50174131	2.1636878185692767	0.782891407259728	1.1423329163297535	0.9737845637167604	1.186569014745405
chr8	51799444	51819445	2.3025529084975602	1.0558745360317925	1.5670616337775083	2.3475767994742354	1.7341580485146217
chr8	51889035	51909036	6.721259760946295	1.6289967720547078	2.516630501204114	6.989657347030212	2.999635628335814
chr8	51889035	51909036	6.721259760946295	1.6289967720547078	2.516630501204114	6.989657347030212	2.999635628335814
chr8	51889185	51909186	6.719007216954742	1.632073207967843	2.519134491316604	6.984282076014099	2.9957977402327485
chr8	52184361	52204362	4.3354027800149435	2.1618768652621783	2.327528259641679	2.973477241016794	1.6909054247452422
chr8	52238643	52258644	2.9457215331177142	1.2263148174902383	1.5402199477269256	3.269671784037243	2.042152258226366
chr8	52238643	52258644	2.9457215331177142	1.2263148174902383	1.5402199477269256	3.269671784037243	2.042152258226366
chr8	52239496	52259497	2.9627829651938833	1.2451686144513174	1.5333412105430868	3.2538735140955963	2.027634890545112
chr8	52244491	52264492	3.234904474551154	1.2417249998804492	1.6874637722424086	3.153785849106287	1.9264798990605687
chr8	52399755	52419756	8.212335359235048	1.6595580628436468	2.215223532354717	4.111480715153898	2.3413173345010123
chr8	52399878	52419879	8.214968753890544	1.6601650996702306	2.2104298538768345	4.1018508441503485	2.3413413198729187
chr8	52399878	52419879	8.214968753890544	1.6601650996702306	2.2104298538768345	4.1018508441503485	2.3413413198729187
chr8	52399878	52419879	8.214968753890544	1.6601650996702306	2.2104298538768345	4.1018508441503485	2.3413413198729187
chr8	52555429	52575430	2.3021237978730134	1.6053222751572511	1.9392775813924308	2.707269622938531	1.77010565632756
chr8	52704434	52724435	7.527360651040087	1.7744575666359088	2.7351721583796245	5.37658079572116	2.833210986687081
chr8	52704465	52724466	7.523195233653981	1.7742134334341393	2.7346740101704343	5.375201214673255	2.8309092486213006
chr8	52929181	52949182	1.9228999529008381	1.094219095918325	1.8212274774867785	2.1263453365379523	1.4734042995404681
chr8	53241636	53261637	1.4455987105103534	1.1955619237818065	1.3862296024341025	1.702441929892743	1.4327174697870855
chr8	53241696	53261697	1.4475056780103874	1.1910173916595934	1.386240614334016	1.699282416084986	1.4332403503551805
chr8	53513964	53533965	2.370932110921106	1.6395644438728543	1.7837624340451388	1.8577304613061176	1.8687795651176393
chr8	53833041	53853042	5.50887127360322	1.6137219339578484	2.4315112323690378	3.91099817095988	2.704613921650937
chr8	53833244	53853245	5.526549753152499	1.6144704635553984	2.4286455622811323	3.9100751570875847	2.7014443217792867
chr8	53833310	53853311	5.532297436158668	1.6147138278580504	2.427713866587528	3.9097750639074293	2.700413811476189
chr8	53841794	53861795	4.380255234556117	1.3277347563111233	2.2103947880469588	3.635898158323895	2.3360442976004885
chr8	53870871	53890872	5.192081769386924	1.7349201371274836	2.6642482576785627	3.30716980233752	1.9946558496899898
chr8	53870871	53890872	5.192081769386924	1.7349201371274836	2.6642482576785627	3.30716980233752	1.9946558496899898
chr8	54012447	54032448	7.7454548631312745	2.251010454410687	3.226205969782555	5.784384243019804	3.174452062717691
chr8	54091553	54111554	7.003990362030768	2.9468316602602886	2.785064641913818	5.105638542332323	2.7382684990582624
chr8	54091946	54111947	6.974197689581718	2.935091797388192	2.778582362880014	5.082531378446133	2.715750501880729
chr8	54092016	54112017	6.968891106702752	2.933000727665426	2.7765556789856456	5.078415598619076	2.7117396626888017
chr8	54125240	54145241	9.774007918892183	2.219427139165262	4.470407370154324	4.984009261183974	2.9838467217870823
chr8	54320685	54340686	1.5729900066263267	0.9310850703321871	1.3369934375383388	1.6437470392308835	1.5224249848631008
chr8	54447934	54467935	1.5921635369287275	0.9109083354203181	1.1261052478799878	1.4684261757828858	1.1991880175697942
chr8	54549184	54569185	2.2796238758141896	1.4298745201562781	1.6655860619086382	2.368364013973984	1.1907617843473421
chr8	54606095	54626096	1.9089060644903748	1.194850473075005	1.5084628465060193	1.8172026466934306	1.348810923717076
chr8	55092027	55112028	1.5130479978648468	0.8024792496602106	0.9974817824995538	1.666313606647345	1.381379087266209
chr8	55445320	55465321	1.5222634238029749	1.2967777024481262	1.2410966638564354	1.6843468339761516	1.3353676417676223
chr8	55510977	55530978	1.9281613952749628	1.0026236152193695	1.3742170384715482	1.8862692766622045	1.313573002134936
chr8	55763377	55783378	7.5706837642898055	2.1031132901133875	2.484711038049795	4.941364101851568	3.1201715982297955
chr8	55763377	55783378	7.5706837642898055	2.1031132901133875	2.484711038049795	4.941364101851568	3.1201715982297955
chr8	55763445	55783446	7.572004286990138	2.101133742187194	2.4841519531235003	4.942956419900054	3.121819075793894
chr8	55869834	55889835	2.2924014915854243	2.5838217359448703	1.8091498107067319	2.8401800042189866	2.181992194362842
chr8	55892854	55912855	1.9195479469872978	1.2402618376301806	1.4589252400526216	1.9335636207640707	1.6078318900049988
chr8	56063900	56083901	6.777049889263671	1.9273625515381112	2.5928665396869315	4.28867439614088	2.973693383512543
chr8	56064505	56084506	6.73804542215957	1.9216980049089714	2.5897887535475923	4.283626785355882	2.9798241565114214
chr8	56064505	56084506	6.73804542215957	1.9216980049089714	2.5897887535475923	4.283626785355882	2.9798241565114214
chr8	56064591	56084592	6.732500985513366	1.9208927966278044	2.5893512500633222	4.28168140152817	2.98069563829308
chr8	56103981	56123982	1.5723710585011623	1.0744362728076364	1.3439497883043205	1.8836310420463782	1.496967439781523
chr8	56201272	56221273	5.058707688685203	1.289641006480889	2.218387691916329	4.064888240369883	2.5169578894879603
chr8	56201637	56221638	5.054304532793532	1.3048342769642147	2.2132994322086317	4.052814556130917	2.5233686880911983
chr8	56201788	56221789	5.05215536348681	1.311119712150467	2.2111944261377765	4.047819689500551	2.52797153150511
chr8	56310775	56330776	1.9969245130747477	1.1426891582436083	1.2899174741711323	2.1051651491204226	1.6867661243620644
chr8	56380709	56400710	1.7345337760798185	1.1918582285661607	1.3557088505484447	1.7605229329063943	1.662852903260359
chr8	56436640	56456641	1.7391508695456206	0.9932152113386571	1.7528053783043482	1.9108764736044002	1.3392843922912743
chr8	56549822	56569823	1.6177131323947396	1.108875066275726	1.543363744424367	1.822631092509248	1.5552729438974044
chr8	56983866	57003867	4.581800630465609	1.1553409209616077	2.143654483366424	3.6271604401881348	2.427762515940743
chr8	57208275	57228276	1.6413287210509775	1.1681216824811003	1.3841287149025436	2.247338207881832	1.2701475817460464
chr8	57251225	57271226	1.0790575016064683	0.6455451061549955	0.5636482812645456	1.0523038731677001	0.6912269773065519
chr8	57269542	57289543	1.2890544320643667	1.0119185715774885	0.8025777125571437	1.4611605145081998	0.7895991255793191
chr8	57333786	57353787	1.3060369185304062	1.671614201455053	1.6147889831991287	2.2847786864234974	1.7497776142777828
chr8	57736148	57756149	3.332645369224781	1.2838644086368038	1.6551924034581351	3.3790727708144317	1.7835501145300576
chr8	57968357	57988358	1.727948638824637	0.9570840170778087	1.3450923849051317	2.1086013891978133	1.4797864928639903
chr8	57984522	58004523	3.2215669327210725	1.2964963006642132	1.8506197725295856	3.9169228164644623	1.9943267579790158
chr8	58060207	58080208	9.574893529457421	2.869949591363125	3.3829964919351934	7.324611219669932	2.7441984445544834
chr8	58262100	58282101	2.0055777138714683	1.2555760127353934	1.7643224797232349	2.3424229236574368	1.3404575305995312
chr8	58401263	58421264	4.922719456358538	1.18459206585786	2.0562055028872863	4.263268656482947	2.483482398412733
chr8	58401360	58421361	4.951121030297973	1.1866191046665304	2.0564269561790467	4.275540803978884	2.482857537411898
chr8	58490162	58510163	6.288579168411303	1.549109747297525	2.0019712482429943	4.0835283227446295	2.036487312371115
chr8	58542923	58562924	5.036450901540837	1.3375653229737885	1.8528812738932794	3.425009323989062	2.5207411192452636
chr8	58543168	58563169	5.0472962591197765	1.3377432411703807	1.8598757520825715	3.425266933827381	2.5276834810962874
chr8	58543260	58563261	5.051368801557583	1.3378100512686928	1.862502250014877	3.425363668950341	2.530290408811774
chr8	58649406	58669407	5.14404873043498	2.075130701043105	2.410996687198655	4.328757554609858	2.506856912490592
chr8	58649852	58669853	5.098353104144516	2.064178502854	2.4056995018181615	4.309492419437255	2.4940210497017348
chr8	59109146	59129147	2.0987097107320216	0.9445593409014916	1.1335359113844752	1.6360780263827994	1.3019795240445147
chr8	59109209	59129210	2.0947392719801705	0.9439996823692124	1.133121992873904	1.6364915946097227	1.3027450245573309
chr8	60271399	60291400	2.1239703775868746	1.2111384493840285	1.4417288764728409	2.881034074783993	1.449237795277144
chr8	60271399	60291400	2.1239703775868746	1.2111384493840285	1.4417288764728409	2.881034074783993	1.449237795277144
chr8	60403817	60423818	1.865203900101965	1.6670425546860375	1.7436424043234777	2.0660874033833303	1.5274691930038202
chr8	60506909	60526910	6.4364590046674115	2.0287403928424506	2.2951419230275514	4.412082516569921	2.5005328380649536
chr8	60506986	60526987	6.4407684401254075	2.0293115031407116	2.297654467668502	4.417951234409003	2.5040635150569015
chr8	60668739	60688740	6.5900519286970525	1.867213290872498	2.3104987151881553	5.449299345945788	2.316780088170477
chr8	60731258	60751259	3.801675244263605	1.5134807355179565	3.104083319640714	4.192041385708424	2.2914547892742165
chr8	60900797	60920798	3.795216520422707	1.7934488037609195	2.3324262692849986	2.760503065862841	1.8536372804031742
chr8	60957747	60977748	3.432787629633513	3.2854907465077567	1.8742604805556045	4.021518474552346	1.962944722368083
chr8	61277969	61297970	2.8241159051501263	1.0092215510056037	1.3617408249664567	2.2904101956894545	1.5316932250344009
chr8	61679810	61699811	3.702084230772287	1.0720553175473053	2.4447365226724624	3.7405611602405315	2.3312671602006887
chr8	61679810	61699811	3.702084230772287	1.0720553175473053	2.4447365226724624	3.7405611602405315	2.3312671602006887
chr8	61679810	61699811	3.702084230772287	1.0720553175473053	2.4447365226724624	3.7405611602405315	2.3312671602006887
chr8	61704591	61724592	15.43026893480562	2.366028561294633	3.414411925723891	7.19913052397307	3.9944312548780494
chr8	61704591	61724592	15.43026893480562	2.366028561294633	3.414411925723891	7.19913052397307	3.9944312548780494
chr8	61704639	61724640	15.435135143521553	2.3681081403183546	3.4167160379989583	7.2029253501009025	3.9948418134865586
chr8	61704639	61724640	15.435135143521553	2.3681081403183546	3.4167160379989583	7.2029253501009025	3.9948418134865586
chr8	61704787	61724788	15.450139287062338	2.3745201756414964	3.4238203841804156	7.214626063995058	3.996107702529461
chr8	61879838	61899839	1.7723664629489777	1.033697735876523	1.4626510069866328	1.5808184032581005	1.2745768106421296
chr8	62238853	62258854	2.425201911996838	1.4865957942542036	1.4851351522222194	2.1865218787400473	1.5789899689613078
chr8	62238853	62258854	2.425201911996838	1.4865957942542036	1.4851351522222194	2.1865218787400473	1.5789899689613078
chr8	63028805	63048806	8.738379027246147	2.1986660718440403	2.7277622617660358	5.36900575851843	2.433191039084782
chr8	63076052	63096053	4.30144914786511	1.6030832859076136	2.0584534364285205	3.363970202012767	1.891390312348658
chr8	63158441	63178442	8.587025147870735	2.030810031568292	2.5310927530047476	5.075631389112816	2.9563467191456274
chr8	63158552	63178553	8.603606902623687	2.0288269457625687	2.5322775339763233	5.080549097061952	2.9554338779501363
chr8	63158620	63178621	8.613765094724593	2.0276120823860895	2.5330033457426935	5.083561746976738	2.9548746599204665
chr8	63158626	63178627	8.61466140579232	2.027504888558753	2.5330673879573737	5.083827569028043	2.954825317153143
chr8	63159002	63179003	8.670830232703215	2.020787408712338	2.5370807000773063	5.100485750909802	2.95173317040085
chr8	63455848	63475849	1.7118760277533047	1.483508487519414	1.2225188488540182	1.733468626556465	1.1970597000995955
chr8	63759429	63779430	2.00145452752302	1.0591821784289848	1.2816141416672107	1.2360436316702945	1.407278069391281
chr8	64358557	64378558	1.4894707387318928	0.8295392021654266	1.1159597663414107	1.6600617276532108	1.1057843752677128
chr8	64363217	64383218	2.267933994031474	0.9134472461892861	1.0605752175630807	1.766337402130392	1.24337589049459
chr8	64363327	64383328	2.279709320252091	0.9168968535707687	1.0592778552247433	1.776606248594583	1.2479751710867362
chr8	64367326	64387327	2.6275088369509594	1.042305761921216	1.0688177184436993	2.029370926663933	1.3441796165461821
chr8	64367332	64387333	2.6274639672284015	1.0424939223238423	1.0688685910828413	2.0295020472746508	1.3443018237994668
chr8	64369148	64389149	2.6168862798885217	1.0994438041854107	1.084266043196426	2.069187885451817	1.3637939515846387
chr8	64567262	64587263	2.428683409795676	1.003910830584931	1.3549000855458748	1.9463164762459406	1.5301046253414605
chr8	64570364	64590365	2.383882432894423	0.9754794921541332	1.260479929204502	1.7709891799632536	1.4460559161138666
chr8	64571891	64591892	2.323285704937606	0.9614837946093787	1.2647956268687819	1.7863942011665084	1.4032897239175603
chr8	64788736	64808737	1.6982710239615177	1.3683034571769304	1.3852122023909657	1.965465498506996	1.4362759171904176
chr8	64788736	64808737	1.6982710239615177	1.3683034571769304	1.3852122023909657	1.965465498506996	1.4362759171904176
chr8	65170339	65190340	2.189928862483649	1.1375566862955648	1.5137395906715485	2.671919213563858	1.744938846240933
chr8	65552665	65572666	2.400121514869488	1.0343743208642517	1.5320400406513912	2.021185217461081	1.6016813675619872
chr8	65624176	65644177	10.465717820015167	4.275585931187996	3.337116828018383	5.543685520420635	3.1879994305621806
chr8	65624216	65644217	10.488709992990884	4.2822629213323715	3.3417683341489193	5.556230366404247	3.1939727527195245
chr8	65634652	65654653	8.680593591653222	3.234436234168091	2.9229154684372873	5.505739206867477	3.1899076420272903
chr8	65634733	65654734	8.595564895929195	3.2215983472937944	2.912751110166288	5.471499050322142	3.177742488092125
chr8	65659872	65679873	3.425042999389473	1.8468883431358474	2.1798264474474243	2.771814987506596	1.8142961952246002
chr8	65779056	65799057	6.0680121644586436	2.195011973941612	1.5178122956492557	3.7284450745826154	2.0383741724855287
chr8	65832063	65852064	6.355583727205801	2.6329949322434794	2.1771809483136892	4.72229958337746	2.765529198241379
chr8	66004977	66024978	2.7673004490453885	1.694891919580761	2.044004892388835	2.631304857957074	1.9109482047150954
chr8	66011552	66031553	3.291127177912684	2.0464522255117323	1.985811327427854	2.948346532010405	1.9501619041253397
chr8	66117128	66137129	3.087129557351724	2.7954431532925095	1.8200734477442917	2.7610696562492434	1.7097344041331304
chr8	66168463	66188464	2.5086892715917433	1.3050734172956349	1.4734678870191755	2.2740139614265624	1.4581548708910264
chr8	66182113	66202114	1.7824540943502853	1.5047320667399842	1.410545946149414	1.6589875760575985	1.8020537789680617
chr8	66418976	66438977	10.035368792460746	2.10492122714963	2.8949355688778033	5.874255261642842	2.9398331846397268
chr8	66419013	66439014	10.043558142533803	2.1071062221570616	2.8966945447409342	5.88055039033225	2.9424980684508664
chr8	66422503	66442504	10.691991723064756	2.3132043998850786	3.050212779579872	6.059425136043003	3.152238395790622
chr8	66483565	66503566	4.314269235904456	1.7631329774415514	1.662897640778083	2.7427296895348103	1.8180537792506621
chr8	66603217	66623218	5.445163005928479	1.6619562342468426	2.3844790495072496	3.846449995234003	2.37066422073336
chr8	66657230	66677231	11.98305077450519	3.5341925537904078	3.3991969115487044	6.564286170609683	3.7051893906500677
chr8	66657595	66677596	11.892820516991629	3.531701929394159	3.4100617715556933	6.554079563096431	3.714690245210988
chr8	66657595	66677596	11.892820516991629	3.531701929394159	3.4100617715556933	6.554079563096431	3.714690245210988
chr8	66657595	66677596	11.892820516991629	3.531701929394159	3.4100617715556933	6.554079563096431	3.714690245210988
chr8	66702780	66722781	5.880310094725604	3.115619063106036	2.0077450313053116	4.34386702848848	2.557583653682568
chr8	66758033	66778034	8.418440038375667	2.052984427061148	2.430187653014319	5.263382925938847	2.891412274560789
chr8	66765180	66785181	8.714240782262577	2.202776121497623	2.59483005803144	6.225221461425504	3.1190482306401677
chr8	66765204	66785205	8.71663770094	2.203916928377792	2.5949604329558835	6.230541994654214	3.1202408509320745
chr8	66860770	66880771	3.001003888925528	1.1511513183562352	1.912052418314143	3.212057416500208	1.8967193271326594
chr8	66860770	66880771	3.001003888925528	1.1511513183562352	1.912052418314143	3.212057416500208	1.8967193271326594
chr8	66861501	66881502	3.052086219071106	1.1556351494880284	1.9123743880823671	3.3634759529227822	1.890550427477914
chr8	66912548	66932549	8.925946705471496	1.425514606411395	2.9796908020060267	5.245318763839335	2.7637528056687377
chr8	66915540	66935541	8.925067786529784	1.409693555471112	2.909706646303931	5.256003509384671	2.769144716161801
chr8	66952590	66972591	3.388202645355895	1.1988285856729357	1.4229656418566494	3.0206371475274914	1.6107925149195206
chr8	67018550	67038551	3.8374721490395585	1.4324492247890463	1.5778507095982297	2.7487431170052212	1.766522009939818
chr8	67018553	67038554	3.8373630501790617	1.4325102457914696	1.5779074843445633	2.7487756840414206	1.7664990128248161
chr8	67018553	67038554	3.8373630501790617	1.4325102457914696	1.5779074843445633	2.7487756840414206	1.7664990128248161
chr8	67052132	67072133	11.452625967330208	2.1159886377205748	3.206442066096211	7.260419584611589	3.5684308108715217
chr8	67054367	67074368	11.594201245294757	2.119786230914541	3.2162906673521277	7.436829509118111	3.5791462921393467
chr8	67054391	67074392	11.594363355210909	2.119827010438772	3.216108847338912	7.436877251176809	3.5792613577100076
chr8	67073847	67093848	2.406053306792736	1.0612034426067762	1.7136443255690212	2.5048557476097546	1.9460619422485939
chr8	67333780	67353781	4.7747903626801484	1.6475482998483677	2.27846327430923	4.093873497484692	2.3876959550536268
chr8	67736359	67756360	3.753387810625541	1.5413832503264107	2.2332675407510623	2.3402092520750344	1.4158083631877105
chr8	67942045	67962046	1.869003298494421	0.9939950726981676	1.2914149601254996	1.8756249767365958	1.48232723782839
chr8	67942045	67962046	1.869003298494421	0.9939950726981676	1.2914149601254996	1.8756249767365958	1.48232723782839
chr8	68320372	68340373	1.4301231127847143	0.8943840440920153	1.2403878613022778	1.505088541177647	1.3740166206634779
chr8	68320372	68340373	1.4301231127847143	0.8943840440920153	1.2403878613022778	1.505088541177647	1.3740166206634779
chr8	68320954	68340955	1.4160026310741958	0.8868873478538974	1.2453054202086926	1.5021816377633572	1.3670768677305796
chr8	68321490	68341491	1.405335194678763	0.8770960699561161	1.2498343060743944	1.5059896494196592	1.3598468008833822
chr8	69094189	69114190	1.1099208313724143	0.8613054757826933	1.2882185233165804	1.6281788228144338	1.0724066503584
chr8	69438243	69458244	1.6650539656181151	1.2721765658567337	1.0721681745326772	1.7832439996690657	1.4986432572855377
chr8	69456623	69476624	1.3449230817763616	1.0904999856142108	1.2363656027174839	1.5459828225477152	1.3412974753898153
chr8	69456780	69476781	1.34905135168059	1.0914574623361375	1.2358388970931318	1.5419673577135047	1.341715538958203
chr8	69482846	69502847	1.6718177801131917	0.954854817769245	1.219038160619236	1.616224769720834	1.6087124566515698
chr8	69582899	69602900	1.6978883938461715	1.1727367856344248	1.705932619642052	2.350127584505937	1.764064506063521
chr8	69823168	69843169	3.2332222421687855	1.3486979001829793	1.8910863394649375	2.3421148213168363	1.8357982894475795
chr8	69823354	69843355	3.239077754599463	1.3505666017914428	1.8947101447925356	2.3466447143747957	1.845630182943324
chr8	69824977	69844978	3.2513231889450416	1.3668725303427114	1.9263307686994828	2.386171684445054	1.920404880242525
chr8	70061251	70081252	1.5160652754838693	1.6269427681630253	1.4791198419486957	1.5553653273032453	1.5464278225101544
chr8	70393389	70413390	7.870819627120484	3.5585200406689563	3.083797709593267	6.924860398609606	3.062656944229655
chr8	70393807	70413808	7.836409155384176	3.5201883634877573	3.0667920294306836	6.903502450597177	3.056341178471341
chr8	70394216	70414217	7.803264270418376	3.481144357746287	3.050152500276385	6.882604362709415	3.050161398100168
chr8	70461133	70481134	2.966163439039928	1.7074125789160615	1.962855439170724	3.1597305672817555	2.0389387274639565
chr8	70597668	70617669	8.636011589005834	2.6548964001698083	3.7478093057995574	6.878739917069089	2.9468031796934264
chr8	70598415	70618416	8.66781743327249	2.6406759298257527	3.7873301615118713	6.9208626528131	2.983200177205655
chr8	70598576	70618577	8.661146423581176	2.6375396203639525	3.7958480433989967	6.923717637983356	2.9910447777404188
chr8	70659184	70679185	8.953956730963398	2.640243130071472	3.0068538362427	5.308794051315093	2.9418120960036505
chr8	70659338	70679339	8.98692761990471	2.644476503389041	3.0125572259949944	5.311625567428701	2.9413145431777252
chr8	71346705	71366706	2.211573213458883	0.6937332268884804	1.267243342449424	1.9761728684500832	1.1796091362353225
chr8	71352068	71372069	2.247393713675624	0.7177922490426583	1.2332975787296212	2.032874870150892	1.1458409843070732
chr8	71537703	71557704	1.764185496022245	1.0985209177400515	1.5481448359635626	1.7368071642537561	1.4355991827378467
chr8	71538093	71558094	1.769618727193735	1.0976960272877325	1.5604756170615848	1.7221332324992942	1.436126298770525
chr8	71833122	71853123	1.3874834452863791	1.2472352787127932	1.4180766260651425	1.6931392591671075	1.4002061081502069
chr8	71834115	71854116	1.4110968504078172	1.233563115674887	1.4240467790244282	1.6939576270621894	1.3768224863249374
chr8	71834411	71854412	1.416898561597214	1.229662683700797	1.4258264016588176	1.6942015715706933	1.3698521418533565
chr8	72065583	72085584	1.1914968311053882	0.6942530954548118	1.0844582952465138	1.56866502904408	1.1238123017656896
chr8	72241633	72261634	1.6423856621016808	0.8617916902401966	1.0697845504692114	1.7918963005897863	1.3931654124802029
chr8	72527224	72547225	2.8525501531989574	0.8349903214067812	1.2533157304301612	1.6853767426552784	1.3083977208468593
chr8	72722044	72742045	1.5311908680652986	0.8441937469589189	1.503803216956747	1.9721276789846525	1.175615811391045
chr8	72998863	73018864	4.134762482270444	2.088714572566531	2.2797095707746453	3.2989727760786542	2.5619052373539395
chr8	73083171	73103172	1.8762341283761312	1.1728931839761674	1.7485472910328377	1.962806614651262	1.7628460086950921
chr8	73249501	73269502	2.5842463732055805	1.1096936249483336	1.5259414984214805	2.189159115144015	1.4965826654435
chr8	73283632	73303633	11.370492728169513	2.903985374485837	3.096466925445298	6.262371920797067	3.458961673763556
chr8	73284465	73304466	11.575360599709374	2.8935080058098763	3.1069814082246165	6.295228968944009	3.4847110201717637
chr8	73284601	73304602	11.608808415470984	2.8917974150056374	3.10866664759493	6.300593384968	3.4889149950955525
chr8	73346460	73366461	4.417609837818783	2.5258960929810117	2.2917475841753565	6.756218376939734	2.3133573723669922
chr8	73410073	73430074	3.1259241122244883	1.6943505670661323	1.8732164741469162	3.7731129588336665	1.9047565013862402
chr8	73736839	73756840	5.4736802571628145	2.2996914512483686	2.282065025466066	4.402094687936807	2.164841515046106
chr8	73736926	73756927	5.4658046936744995	2.299538718281018	2.282858242544124	4.398269937768065	2.16431734285885
chr8	73736926	73756927	5.4658046936744995	2.299538718281018	2.282858242544124	4.398269937768065	2.16431734285885
chr8	73737707	73757708	5.395105669716175	2.298167632677559	2.274428072502545	4.363935111540626	2.1596118431088853
chr8	73868861	73888862	7.677683444831835	2.207567316466828	2.695798901917259	5.320505230498668	2.8686154468728766
chr8	73868861	73888862	7.677683444831835	2.207567316466828	2.695798901917259	5.320505230498668	2.8686154468728766
chr8	73868981	73888982	7.681063161201647	2.205152703712294	2.6960649388712286	5.321463483367275	2.866601548718733
chr8	73961907	73981908	10.461109481509414	2.8939224258863767	3.3163899662198606	6.355085371189204	3.378340729869678
chr8	73962190	73982191	10.475087699434301	2.907685698671481	3.3023087810851264	6.333564186989422	3.3870848928485584
chr8	73962286	73982287	10.4798294270696	2.9123545120544136	3.297532124643662	6.326263714610697	3.39005111067885
chr8	73966141	73986142	10.674021894599917	2.800221325671901	3.1406827830240673	6.407843995350587	3.468411192677294
chr8	73966194	73986195	10.694836675656859	2.7961490699834903	3.1391280615226838	6.420524314513034	3.4694343817253315
chr8	73981328	74001329	6.433803890201082	2.3127295785254427	2.267007709131782	4.440679531295449	2.261739488245968
chr8	73981391	74001392	6.429727069486912	2.313352310289759	2.265988406180595	4.434583441027025	2.257780663283774
chr8	74311360	74331361	2.103324549707904	1.2551923113920083	1.5580644535752446	1.888075355156091	1.3801189414533381
chr8	74311539	74331540	2.096469524337707	1.2613736660583097	1.5622535714588541	1.895497032914315	1.3804872582345848
chr8	74340382	74360383	4.097213523398995	1.2498681376333904	1.9800471649117515	3.1731882011576706	1.8587493762250074
chr8	74340402	74360403	4.097545222715722	1.249656767494307	1.9794165788017641	3.173454762053462	1.8593199997927117
chr8	74340402	74360403	4.097545222715722	1.249656767494307	1.9794165788017641	3.173454762053462	1.8593199997927117
chr8	74538542	74558543	1.5961587862642121	0.8819980226084746	1.1069015204668446	1.536023349296911	1.383686010172758
chr8	74538608	74558609	1.5983957639856892	0.881782111459966	1.1075100537535858	1.5349167516040296	1.3825765025835621
chr8	74589865	74609866	1.942789620483601	1.0406466640015384	1.50668666931637	2.1356564803252454	1.6727800899638043
chr8	74695692	74715693	1.6330194118358554	0.9456366938317562	1.2994581507340994	1.5069471444157487	1.2818215551292356
chr8	74814533	74834534	1.4967440855273353	1.0277178851080624	1.313024866472462	1.6413759801041423	1.5756792043564543
chr8	74974504	74994505	2.1156809123354225	0.8287992504244015	1.3613215224125825	1.6752819122311402	1.398696893474331
chr8	74990154	75010155	1.6774709143126114	0.8270392907808303	1.3065264207016767	1.6871110175583037	1.349299600281645
chr8	75268480	75288481	2.4002992629962496	1.0229871403555868	1.7350773269193225	2.2993699376424916	1.6080163909201448
chr8	75268888	75288889	2.3818693394861183	1.0606613641112472	1.7298808330182192	2.3087267407679115	1.6079944431213993
chr8	75397648	75417649	7.16353363848243	3.229479507397664	4.69259669731324	5.273141867541938	2.5738941121159447
chr8	75529868	75549869	1.7664970858148241	0.7004491760311404	1.3364140369399535	2.4465433078164005	1.5670616504215509
chr8	76396653	76416654	1.5074521785016606	0.6021524297259057	1.0847340528899327	1.5786983477974539	1.041957798333969
chr8	76671246	76691247	2.9117314646212775	1.1524156297130195	1.4693897767737532	2.1705348663853936	1.5743972803632287
chr8	76673274	76693275	2.902694602494454	1.1514433288399553	1.4631899063072171	2.159670029486298	1.5692289242572828
chr8	76956849	76976850	2.03939887399979	1.014810417423457	1.5463962407741443	1.9954551125491413	1.6074353858913442
chr8	76990077	77010078	6.254941192362353	1.4886714360747706	1.8646419543215633	4.340571326498067	2.4835376082816487
chr8	76990287	77010288	6.25483988002227	1.4905798995473103	1.8620505309924986	4.323473628488375	2.4675342685484276
chr8	76991043	77011044	6.2544751555979685	1.4974503680484537	1.8618853699741873	4.2619219156534855	2.415548881126006
chr8	77440696	77460697	1.455922207017701	0.782375853479998	1.1337150874388215	1.1494256134933427	0.9280146302785235
chr8	78506339	78526340	2.0880515019139976	0.9303103343695234	1.4650810659752551	2.0916268889924647	1.2020179050498623
chr8	78548502	78568503	1.6305591189202833	0.9360231203877044	1.2254491235641305	1.6785624145001248	1.07557846460559
chr8	78656088	78676089	3.3206217995648015	1.4186594998239968	1.8664130274278126	3.3520218512758544	2.0131389430164464
chr8	78714373	78734374	2.161957127045483	0.5557219111730779	1.6556676804251165	2.458378583978872	1.2842686882750065
chr8	78795462	78815463	8.440051282856592	4.80417148350306	2.3046178565307467	4.669006345405691	2.5247687997242436
chr8	78795522	78815523	8.44373856797476	4.803329669289803	2.30394704089338	4.66759624287615	2.5237573318192448
chr8	78827528	78847529	2.8339404959789616	1.0710760879744468	1.634940908881136	3.0530861967033482	1.8399842460774534
chr8	79322187	79342188	1.5577510531567742	0.6157116116926296	1.4658520467315708	1.5213012011498628	1.4450712026582233
chr8	79601116	79621117	2.5034001955653764	0.9437574300152934	1.1745997718147658	1.8746986925543352	1.4779379980618628
chr8	79756474	79776475	6.762597456420717	2.1038975586609014	2.5063146891367456	4.356198586110021	2.6372039689641493
chr8	79757766	79777767	6.8116634426050515	2.055692209071203	2.497588962404814	4.335901086733281	2.6492800038110307
chr8	79757862	79777863	6.813527710963898	2.052110387429863	2.4969406111925347	4.3307203704273	2.650177294325969
chr8	79758141	79778142	6.818945740881799	2.0417007182847193	2.4950563404818467	4.315663913663041	2.652785044885009
chr8	79861736	79881737	4.3565876102930154	1.5060067256634888	2.0162454878507297	3.659197323794699	2.393509768942676
chr8	80020258	80040259	8.158682696777943	1.9985826920181766	2.8974545085970163	5.506354561969066	2.982678336045182
chr8	80070829	80090830	7.669300627045267	2.9967781210882114	2.906809642341794	6.361506797872286	2.724259710002302
chr8	80070830	80090831	7.669425948927908	2.996845494518872	2.906789586877096	6.361559570108042	2.724261465038597
chr8	80161120	80181121	6.5602576882315145	1.898277845229081	2.4645413618393985	5.167088997412718	3.009958563585449
chr8	80161563	80181564	6.488763395849339	1.8881270736243783	2.4461511189146035	5.118809496892912	3.0045846983784754
chr8	80161563	80181564	6.488763395849339	1.8881270736243783	2.4461511189146035	5.118809496892912	3.0045846983784754
chr8	80231388	80251389	7.744419318357676	2.5854030506430288	2.7830659817146604	4.392344228232314	2.4338074413810347
chr8	80475592	80495593	12.334054299164416	3.095168699172511	3.048436333202155	6.820061731720747	3.003430790968517
chr8	80476212	80496213	12.41818530349914	3.033879641738176	3.091237486621418	6.852710041067567	3.015837243094641
chr8	80476225	80496226	12.419949340686804	3.0325945485984245	3.092134930160854	6.853394602392582	3.0159709016872855
chr8	80864467	80884468	10.173007630110643	2.5576838486619082	2.478549508498696	4.817158970898705	2.810938550275332
chr8	80864780	80884781	9.906298905926098	2.5370549847342194	2.4569441394492166	4.7455644294659045	2.784665541724803
chr8	81102067	81122068	2.8500672558090137	1.7381764152040424	1.7449495779457944	3.252210214253539	1.9544124541285752
chr8	81270535	81290536	4.672637443758	1.669128401059444	2.410713696902555	3.854378091267199	2.227823485104213
chr8	81437438	81457439	1.4046342354762136	0.8885827536320938	1.3485093256207417	2.008832745427853	1.3957629856587876
chr8	81451578	81471579	1.3183119902779175	1.1363461092248748	1.3705549585138568	2.1029454506558323	1.4797174993392666
chr8	81473232	81493233	1.7803673560972897	1.2689208840000945	1.2875226276552847	1.9731564394210201	1.4773870064832781
chr8	81521389	81541390	1.354101219016401	1.104588028713429	1.3352943599219296	1.8068474010076352	1.6193452773083652
chr8	81621276	81641277	3.0627107763230277	1.384164192426349	1.6903406235901717	2.429557272581419	1.7343794341731278
chr8	81676324	81696325	7.58514932322062	3.193215719639722	2.840967260377348	4.97316252938879	2.707239098810353
chr8	81676353	81696354	7.609807891160788	3.197367503342587	2.8436798660598375	4.9812578808849475	2.710245092262279
chr8	81685057	81705058	9.895429727336586	3.0986807935315097	2.9204557149995893	5.146881738834404	3.08997496373917
chr8	81711299	81731300	6.564774321009393	1.9709225044283514	2.6202517941177597	5.021881005902403	3.000575525290348
chr8	81711303	81731304	6.56516874123996	1.9711789688406238	2.620726399947192	5.02354505086381	3.0009309444802446
chr8	81711303	81731304	6.56516874123996	1.9711789688406238	2.620726399947192	5.02354505086381	3.0009309444802446
chr8	81722447	81742448	6.321807678994713	1.9596734406616396	2.66660326140824	5.670685308202851	2.653547438745631
chr8	81832184	81852185	4.756850218821762	1.6037407673898516	2.165313845014576	3.370995112048597	2.4474556987820515
chr8	81832285	81852286	4.749802693801535	1.6050225243019547	2.163675274597688	3.3700909910330292	2.448805175315662
chr8	82902103	82922104	1.4272439701824213	0.898338576253721	1.1373106135863411	1.2475362781683403	0.9965382281951621
chr8	83393757	83413758	1.4286791232863352	0.6556435682043444	0.9834633151538053	1.2762257404415442	0.9849819163496012
chr8	84172786	84192787	2.468049232574416	0.6247954285287003	1.352761880530984	1.6152000745058064	1.3247374860522458
chr8	84173205	84193206	2.4910444185811658	0.6180009826435061	1.3514208069536922	1.6095918093931934	1.3213339772746049
chr8	84173273	84193274	2.4947763342099467	0.6168983040750258	1.3512031625545136	1.6086816374894757	1.3206185194728983
chr8	84174665	84194666	2.5403590318912403	0.5943258251437836	1.3376077358132004	1.643037830837416	1.304678071770465
chr8	84405483	84425484	1.884122081842609	0.8495524904258834	1.165936965252123	1.4654792932630183	1.3959358517795155
chr8	84695926	84715927	1.3041681299919041	0.7215615520542694	1.4729253383021368	1.2038879207684006	0.9750383530636331
chr8	85097237	85117238	3.3279911167964964	0.8790599987654232	1.7858184508479944	2.9665110476928547	1.869207866294816
chr8	85167153	85187154	6.192864726904154	3.65322421628179	2.3442416962616117	4.2356869103540875	2.3055617740095284
chr8	85177664	85197665	4.066889603098275	3.2186339212282853	2.3946223169403824	3.516253133647639	1.9849371000982508
chr8	85210373	85230374	7.169090434002673	4.077673519101466	2.656157243515162	4.16431500084084	2.8026962621126845
chr8	85210373	85230374	7.169090434002673	4.077673519101466	2.656157243515162	4.16431500084084	2.8026962621126845
chr8	85210421	85230422	7.168824108207636	4.078983197880222	2.6552932458427208	4.161125817648632	2.8013416129174797
chr8	85235457	85255458	5.5905741318557105	2.076525308294217	2.3650761568645517	3.3695653119285973	2.2180038697421214
chr8	85331713	85351714	4.779159111002309	1.2591847186423977	1.6131571212885545	4.229757484293755	2.048110390705331
chr8	85368112	85388113	1.6879793370374478	1.3970467756304583	1.6139658576118396	1.9546085168021465	1.5166312137219502
chr8	85428858	85448859	1.539705788364248	1.1805391182228335	1.4889609581808614	1.8422224296843321	1.444606766819528
chr8	85453053	85473054	2.286215333108043	1.288232185896576	1.5655052085350711	2.389585460823496	1.5249971080763691
chr8	85453053	85473054	2.286215333108043	1.288232185896576	1.5655052085350711	2.389585460823496	1.5249971080763691
chr8	85453901	85473902	2.220910174730267	1.2705411711376535	1.5640983243212823	2.3649086235797463	1.5143283037625621
chr8	85454006	85474007	2.212228403539158	1.2683506563384943	1.5639241228561316	2.361853118968197	1.513007284360499
chr8	85454332	85474333	2.185273571079145	1.2615496294382484	1.5633832687833777	2.3523665046504347	1.5114611713316486
chr8	85454914	85474915	2.1478867413659124	1.2494079188371958	1.5735563381102846	2.3354302790892763	1.5168501164545742
chr8	85645675	85665676	9.640561304098288	9.495836752098874	10.847936320954735	14.256933928104214	11.248059291491254
chr8	85652512	85672513	4.589341766025305	6.615017009882056	7.02589114769805	8.52113333420243	7.180397533555243
chr8	85704843	85724844	7.008668212744826	5.074811198035518	5.7822964739798	7.030419806320881	5.916877999483815
chr8	85726297	85746298	10.582600478088006	8.77479122207509	10.628783077892162	12.182487794046985	10.85426618267388
chr8	85735531	85755532	10.557241155394895	9.084726357353428	10.520492348722673	11.919302739035817	11.249393067325219
chr8	85753898	85773899	12.186820981598014	8.501521626936038	11.176318282103049	12.883638131325856	11.657157945775865
chr8	85766092	85786093	12.171215287281832	8.628705536247073	10.904259363806077	13.548865139699965	11.631369251697327
chr8	85781367	85801368	13.59331271853291	9.454515156555148	11.41452719798039	13.48003960301049	11.611290220757109
chr8	85793560	85813561	12.669642632099082	10.065628718212334	11.306380279555146	13.869582307475202	11.293600177583022
chr8	85817941	85837942	6.9859376819858685	5.798562718420732	6.60084447299467	7.746518828373259	6.792870319928304
chr8	86059667	86079668	1.870189622658709	1.1090691953421368	1.6748589072981455	1.805881507129325	1.5384800465031623
chr8	86088909	86108910	2.9644256264575795	1.3871487784349732	1.7933961832284655	2.5348328596575747	1.5406714969810578
chr8	86220380	86240381	7.034476923703761	2.8278146360080227	2.9073741078949205	6.666105802223316	2.60028049355894
chr8	86332546	86352547	9.662500929434188	2.3193809271854424	3.054925001459782	6.333630569270079	4.339431707166996
chr8	86498685	86518686	6.425934912468905	1.7475929140849815	2.5110734076953567	4.716947929268271	2.7694688723554197
chr8	86498779	86518780	6.438055325790449	1.7510981192243278	2.515053602568033	4.709163780321116	2.7705876599851127
chr8	86504356	86524357	6.300615722476714	1.8705153477003114	2.5798590743415235	4.475401822998907	2.8352191761597223
chr8	86504434	86524435	6.297097057810887	1.8685966445061855	2.578752826961313	4.4700509374746416	2.834826853944081
chr8	86733633	86753634	1.6524853513012063	1.0319230888770456	1.4224994317851354	1.6347734763415942	1.2337177037142055
chr8	86856414	86876415	1.6916680239920652	0.7491120398566101	1.0755850218219003	1.8340508096856205	1.2954923119793005
chr8	87864014	87884015	1.5763939121966581	0.7852521225802169	1.1358035167588507	1.254459187355192	1.025723551388988
chr8	88317482	88337483	1.918890994991749	1.0033863300055879	1.2870843001132162	1.821980146631198	1.385257687611203
chr8	89747815	89767816	6.105237789491107	1.3370235536088813	2.0737309183725197	4.5564317556038905	2.47644307161473
chr8	89891867	89911868	4.382046509937653	1.471529986322524	2.3445646117289316	3.454596645307607	2.117786243465086
chr8	89892569	89912570	4.381100422478732	1.4690553020464356	2.338390929267796	3.4574893031802065	2.1249518839688974
chr8	89974666	89994667	6.110838011239866	1.6230212501388417	2.134528243730344	4.592200411697758	2.2857866097119164
chr8	89974723	89994724	6.120325813935354	1.6244386499147574	2.135489384420881	4.596619298343147	2.285775876589646
chr8	89991351	90011352	6.398750918357708	3.01958229436133	2.3588578762792523	5.133097054635183	2.8133052852983482
chr8	89991476	90011477	6.4038771833669195	3.0162536348687787	2.3600333434199636	5.124603625101846	2.814605598355525
chr8	90072878	90092879	1.9750930168829102	1.0497818954821236	1.2647282286678325	1.669944658920415	1.2424277966332322
chr8	90211487	90231488	1.5305772873428827	0.7778311215102665	1.4151888619158584	1.6048213297368377	1.2399495402792247
chr8	90596062	90616063	1.8632262468606882	0.8589663411634523	1.386814942360142	2.100545880241541	1.3091805245244357
chr8	90635904	90655905	6.7082005215929295	2.0411859141734734	2.636512609016487	5.050015453780279	2.8331363066049926
chr8	90636082	90656083	6.710218694228608	2.039054981361674	2.6292160747940203	5.0458930243909865	2.8340280154978257
chr8	90781774	90801775	1.7682020847616036	0.8074856600420454	1.3288615598682798	1.8008179573015979	1.34585824762568
chr8	90975076	90995077	2.6492291274508695	0.7361829244057085	1.3409156505018935	2.4723818227461734	1.4393877749874786
chr8	90975237	90995238	2.650413715606741	0.7380876391568887	1.3439850172209356	2.47129747430704	1.439860877235178
chr8	91030858	91050859	4.068160399753602	1.5261771257716459	2.259966955028355	3.41080018363889	1.9260712388729304
chr8	91060188	91080189	6.128997231003419	1.2365654648466902	2.084375240096651	4.241919854792579	2.5023850295326158
chr8	91060188	91080189	6.128997231003419	1.2365654648466902	2.084375240096651	4.241919854792579	2.5023850295326158
chr8	91060343	91080344	6.143617326163542	1.2381500345912664	2.085888572157994	4.239294601025157	2.5047405495340356
chr8	91060343	91080344	6.143617326163542	1.2381500345912664	2.085888572157994	4.239294601025157	2.5047405495340356
chr8	91092618	91112619	15.928639234567612	2.8356909431159845	2.7052386135794957	7.712404826739457	2.7859539190911113
chr8	91092618	91112619	15.928639234567612	2.8356909431159845	2.7052386135794957	7.712404826739457	2.7859539190911113
chr8	91195484	91215485	6.039040092698531	1.1572138451058436	1.7010116509648256	4.000773389306507	1.8857086302188115
chr8	91199495	91219496	6.01498835674985	1.1777161883563279	1.5824327733918082	3.8391076630199654	1.7683897746753605
chr8	91239318	91259319	1.9136178408269375	0.5810759202253984	1.4376577640847839	2.07062496749659	1.4392447936818162
chr8	91239318	91259319	1.9136178408269375	0.5810759202253984	1.4376577640847839	2.07062496749659	1.4392447936818162
chr8	92007679	92027680	1.4303918129246465	0.7227315721495805	1.3209524870691571	1.848930908442676	1.254745339759561
chr8	92052633	92072634	1.8099083349175997	0.8254278674899151	1.452899791782633	1.599985214578484	1.355148451907282
chr8	92085229	92105230	1.7886348125996308	0.8735033479583006	1.3509993831485847	1.8490311143088476	1.0403400282603332
chr8	92085261	92105262	1.7889242944837724	0.8723640076956675	1.3497017412276493	1.8496349399118384	1.0389833352161955
chr8	92085477	92105478	1.7908782972017274	0.8646734609228931	1.3409426582613342	1.8537107627320253	1.0298256571682654
chr8	92085653	92105654	1.7924704475645052	0.8584070894784102	1.3338056276961887	1.8570318035484743	1.0223638454255075
chr8	92089687	92109688	1.8525605161642382	0.7658538411461948	1.2338706141438667	1.8495744325942882	0.9706655091928384
chr8	92093225	92113226	1.8345932116948027	0.7140945782302736	1.18858534230052	1.7606071631741491	0.9977257808606369
chr8	92093384	92113385	1.8323014155408968	0.711768483599513	1.1858517421710861	1.7553838217029782	0.9980647053795162
chr8	92645493	92665494	1.827816576706819	0.9792925948506235	1.3377173808681895	1.459662520236008	1.2612124827931097
chr8	92776059	92796060	1.4202997150010765	0.9031015929009747	1.2458253121375673	1.6904562873128928	1.278540213734204
chr8	92955588	92975589	8.717550750676985	1.3000387180012738	2.0876505004865034	5.048607659554869	2.605832484096664
chr8	92956143	92976144	8.663494343491648	1.3056342470947333	2.0817157158018538	5.039081381108049	2.6037201761694493
chr8	92956143	92976144	8.663494343491648	1.3056342470947333	2.0817157158018538	5.039081381108049	2.6037201761694493
chr8	93019750	93039751	1.6784426225987383	0.9316364503538512	1.3160037001244818	1.8694855488167366	1.3394139611698135
chr8	93156849	93176850	1.2865041581606476	0.8432886018913888	1.1074178764476652	1.430821497859179	1.4182561263401063
chr8	93690432	93710433	6.595584835594596	2.02365684026943	2.0893889121458575	4.516071917542123	2.171912901454667
chr8	93690549	93710550	6.597807523665972	2.0236898357309276	2.0889165220140113	4.520208104642222	2.1729789366658725
chr8	93730110	93750111	12.522425031613512	4.724439871258519	2.775531958321756	5.7031797106026865	3.3545820992881543
chr8	93730769	93750770	12.599805764678502	4.840787136652496	2.7380835166449846	5.660949583720968	3.3651596354751847
chr8	93731008	93751009	12.578145019907785	4.842996076223426	2.7238009231269555	5.635704076231124	3.3689957980680534
chr8	93744843	93764844	7.950815597418981	3.2382869696517935	1.9619955880907867	3.3625682178847804	2.0460408857238326
chr8	93744893	93764894	7.925347148093645	3.2207315327042902	1.957590663521156	3.3635955306141962	2.0449498687371195
chr8	93744893	93764894	7.925347148093645	3.2207315327042902	1.957590663521156	3.3635955306141962	2.0449498687371195
chr8	93906118	93926119	2.886889885377693	1.4738774235841525	2.1386690717771906	2.9106128414930876	2.364685668070156
chr8	93906922	93926923	2.8889263762909807	1.5221333709166944	2.140858758806935	2.8931183695942155	2.358203480168704
chr8	93906946	93926947	2.8889871670645118	1.523573846956472	2.140924122598868	2.8944742499813483	2.358009982022392
chr8	94198554	94218555	2.251874506255995	3.417022625811676	1.7836213949959772	2.1094874903954794	1.5796253280381534
chr8	94207277	94227278	1.7465105170297246	1.4105576268532187	1.687771619874034	1.8703164290370993	1.6122982815539484
chr8	94252318	94272319	2.361887638747776	1.3903453077424028	1.9375924672954878	2.658482805687596	1.8715304880300854
chr8	94426943	94446944	8.633028580521522	1.751929857438635	5.56452333156505	5.529954460872232	2.808192945784041
chr8	94426943	94446944	8.633028580521522	1.751929857438635	5.56452333156505	5.529954460872232	2.808192945784041
chr8	94465114	94485115	6.020890778329007	1.3766891504918886	2.1858751896359703	3.737642037728436	2.297456034464076
chr8	94465114	94485115	6.020890778329007	1.3766891504918886	2.1858751896359703	3.737642037728436	2.297456034464076
chr8	94543468	94563469	7.8866310634375365	2.4952234579256465	2.5343211783774615	4.665374815899709	2.6751243228222066
chr8	94543517	94563518	7.882360888449041	2.493739671296015	2.534033340059151	4.661668026675571	2.674131238931479
chr8	94631173	94651174	2.4662484619112823	1.6181464909555459	1.5973304702694737	2.554161863287451	1.6907380842369495
chr8	94709899	94729900	6.505165341238045	2.239394572196118	2.5916751589058946	4.989669352007049	3.4038551171882934
chr8	94813286	94833287	6.817158402542527	1.866573826097666	2.4206960859758166	4.068335236268582	2.595324468998776
chr8	94813289	94833290	6.816739737832885	1.8665435376609638	2.420202775560154	4.068202069480266	2.595305022317476
chr8	94885253	94905254	5.999981650782505	2.4171364411204572	2.5349002786332107	4.914520121047475	2.6270810681267696
chr8	94885767	94905768	6.081973413307484	2.4668562485321055	2.5833260101109983	4.960575540317325	2.655419162766401
chr8	94885767	94905768	6.081973413307484	2.4668562485321055	2.5833260101109983	4.960575540317325	2.655419162766401
chr8	94885798	94905799	6.086918441786617	2.4698549139596566	2.586246628157325	4.963353201790797	2.657128269641554
chr8	94939377	94959378	13.90282597851817	2.7332902903471736	3.4376362507903186	7.310547547993389	4.067846732013447
chr8	94939559	94959560	14.28719132708763	2.7642993450941495	3.499882804228823	7.380970557833498	4.164302204471961
chr8	95014974	95034975	7.094862314398471	2.7114557321229498	3.2661478590552258	5.315996208144508	2.625083780232273
chr8	95014974	95034975	7.094862314398471	2.7114557321229498	3.2661478590552258	5.315996208144508	2.625083780232273
chr8	95014988	95034989	7.088268135809162	2.710428901272784	3.2651310233268696	5.314849200166945	2.6248578440854367
chr8	95014988	95034989	7.088268135809162	2.710428901272784	3.2651310233268696	5.314849200166945	2.6248578440854367
chr8	95062913	95082914	15.79929150197255	6.993760636847854	3.2051256265275243	8.60500852841269	3.634753551678103
chr8	95062919	95082920	15.797829975508161	6.99456192606485	3.20513412712218	8.604927025529827	3.6345939438421055
chr8	95062995	95082996	15.779317306959259	7.004711589480116	3.205241801321149	8.60389465568022	3.632572244586143
chr8	95063181	95083182	15.734009986563255	7.029551555206954	3.2055053197554675	8.601368066311446	3.627624401670236
chr8	95123784	95143785	7.066400645154815	3.20873487719669	2.4075804662970137	5.350409471027303	2.4891447508031512
chr8	95206373	95226374	8.644626914242634	5.842048044997653	3.1781534184949796	7.652092512333001	3.649616750573633
chr8	95258835	95278836	8.498856263826417	2.157402078039304	2.5802090271638787	4.902047311028105	2.7656595323916697
chr8	95259200	95279201	8.495211554492533	2.1561900083973766	2.5751636410585235	4.890295181934324	2.7531436979281785
chr8	95938347	95958348	1.5999773350794741	1.2939284484812608	1.5654168128438644	1.600051957711461	1.3147147806628936
chr8	96150805	96170806	2.629001481561037	1.6939977092404181	1.3549679971255038	2.1057037636997036	1.7921243686525217
chr8	96225544	96245545	6.604300691949945	1.2112293557151366	2.096975468483338	4.612092593014901	2.552373839094605
chr8	96251609	96271610	7.662605643752525	2.7840136659261767	3.0139163246000296	5.289481089300027	3.499365674309305
chr8	96251612	96271613	7.662857855714426	2.784034457506403	3.013947927297464	5.289561398623794	3.4995123310782033
chr8	96251901	96271902	7.687154274710938	2.7860373797348963	3.0169923204836486	5.297297863480036	3.5136402664820867
chr8	96376647	96396648	7.286711684084375	1.7711836165377817	1.9856048299455353	3.484930713664309	2.1325366876361818
chr8	96377437	96397438	6.258124583926765	1.6186862699812075	1.955356289829233	3.310820691951853	2.0700045279402377
chr8	96483812	96503813	10.040642462145522	2.9067397444746326	2.779180124804649	6.672476450487778	3.3101993071180935
chr8	96635241	96655242	6.6854002012792515	3.3500660640902487	2.8574048028774524	5.543208868049843	2.709774743706851
chr8	97267927	97287928	4.393563628703331	2.9584567750010873	2.5544401356028446	3.0579538702660813	2.512103158422401
chr8	97348264	97368265	8.409013630735123	1.7378492175839015	2.238437820127652	4.817110303135559	2.556798454131598
chr8	97436496	97456497	3.234075145725568	1.7735660695490487	2.0097063569139046	3.2254466535146955	2.115134554667821
chr8	97634183	97654184	7.261814548682796	2.5184103094212293	3.0267950775239156	5.2762295955407925	2.6819191835996374
chr8	97765787	97785788	12.13727500143344	2.714222292903235	2.6602575057112463	5.256450265636742	3.1883576371664035
chr8	97859063	97879064	5.854128337667877	1.7840319770080866	1.7661193846926515	2.799765267664656	1.8024768256761023
chr8	98032216	98052217	7.321122979881247	2.0604197972141156	2.6610437689646123	4.804585873942183	3.0783827728539808
chr8	98035544	98055545	7.698634308769859	2.0306209453598334	2.6354520696989208	4.8693746148289305	3.1443359409893654
chr8	98054521	98074522	9.640832392262359	2.085121672082434	2.940324597496534	5.140629622597035	2.1108464063632844
chr8	98054567	98074568	9.634762414880829	2.08862948922521	2.940837537242613	5.142646676539668	2.110383358183034
chr8	98107170	98127171	5.637346824077762	2.6207627085216947	2.609023243247747	4.295615964517326	3.0916619407092187
chr8	98107292	98127293	5.631328232676739	2.621462008082778	2.6101696028343833	4.2955396888562145	3.0916086181945643
chr8	98107839	98127840	5.604343236804936	2.6245973921804255	2.6153094281941365	4.295197698801889	3.091369541018203
chr8	98284234	98304235	12.842588681049245	4.278727053984873	2.7115116519203095	7.2899945666117985	3.31942418324793
chr8	98383737	98403738	2.147814545148953	1.5177665461944154	1.4573346011120465	1.9970010126050095	1.8009902614447004
chr8	98416957	98436958	2.0339348110460924	1.4181555565238353	1.5686893710704533	1.695151885961661	1.5229026803261452
chr8	98815670	98835671	4.96872363894131	1.4939882098061394	2.114198394362827	3.3929525289889475	2.4327569089964896
chr8	98815687	98835688	4.9680121141834475	1.4943198524406376	2.113778955626923	3.393083933729542	2.432515251460851
chr8	98932609	98952610	7.136665194889754	2.278195621064388	2.37700709369996	4.853066277648998	2.889124923478601
chr8	98934402	98954403	7.250629820931032	2.312643219593058	2.3274773783784353	4.938863047196456	2.893055402261436
chr8	98934441	98954442	7.252828985830626	2.3133924980886627	2.3264000449163387	4.9383277374293515	2.8931408951072424
chr8	99003273	99023274	8.228809924033726	1.7913371145323254	2.1401314053911618	4.4300020435608465	2.599978889018617
chr8	99003273	99023274	8.228809924033726	1.7913371145323254	2.1401314053911618	4.4300020435608465	2.599978889018617
chr8	99003273	99023274	8.228809924033726	1.7913371145323254	2.1401314053911618	4.4300020435608465	2.599978889018617
chr8	99526729	99546730	2.627659596892965	1.1435403546924383	1.5255329746472697	2.306706479263948	1.8090213356665716
chr8	99526860	99546861	2.633924658130853	1.143309454992579	1.518745563168327	2.3169812946806885	1.802671054300417
chr8	99883706	99903707	5.265689527135666	1.649451806625632	1.997592888568595	4.4563127869429495	2.354487638669163
chr8	99994581	100014582	2.001301999000951	0.6839779380016426	1.6440509764357787	1.8720727720175272	1.5602778883005617
chr8	100095625	100115626	2.787809105144701	1.0975336468862609	1.8056047447755652	2.3567114841317567	1.618699384194703
chr8	100096048	100116049	2.7704618445227323	1.0981688791298079	1.8102455007725529	2.355461324300118	1.6402625925796286
chr8	100135816	100155817	10.874166549647777	1.9426012760352163	2.7840537486476453	5.035538021835481	2.8635803389822456
chr8	100140635	100160636	13.041180080477414	2.3572073536820066	3.019444779034162	6.486284343289142	3.1300859748893575
chr8	100148037	100168038	11.146983882914926	2.0851072854501775	2.735315747965415	5.3743053737053135	2.6233289992822835
chr8	100148586	100168587	11.023077305175066	2.0551948572960628	2.663167638582965	5.24921261081874	2.5476689348799337
chr8	100292192	100312193	14.635547738706	4.317603786853841	3.3243001401923897	6.532843840392616	3.4240141610451396
chr8	100293258	100313259	14.737328423394098	4.431128446348357	3.3545962338213076	6.7425686448831845	3.419271480055671
chr8	100299374	100319375	14.805958883167497	4.452609470976919	3.116533875489493	6.6335770360402675	3.264849217294079
chr8	100299952	100319953	14.754681983053763	4.325241705763238	3.051746624610364	6.5761695187157345	3.242726454054015
chr8	100326203	100346204	11.524837903680444	2.641446958301371	2.560652170903895	4.585531943343018	3.3739093988489923
chr8	100372762	100392763	10.262315233425968	3.3563349218049994	2.8408659330363033	5.542486771357437	3.0534766381656415
chr8	100549758	100569759	6.756472965433514	1.9873186340335645	3.0578336746027714	4.942019448557602	2.787462628549219
chr8	100549758	100569759	6.756472965433514	1.9873186340335645	3.0578336746027714	4.942019448557602	2.787462628549219
chr8	100608404	100628405	2.183370591195375	1.2854399395241725	1.6744306335638948	2.291944045172416	1.4856047220125728
chr8	100639664	100659665	2.031336506163414	1.7785025550972562	1.8716976001341374	2.1608590801157574	1.549893603974412
chr8	100693023	100713024	6.164384351034337	1.2808887030854934	1.9714367726335074	3.3510701141883827	2.5639398515663383
chr8	100712087	100732088	9.925970363740385	2.5320077248068635	2.9490657864219427	5.910907700782462	3.2123401710170785
chr8	100940570	100960571	8.22293510070607	2.2605106170041087	3.156305388351493	6.331023730541581	3.502822644490508
chr8	100941311	100961312	8.056631877785518	2.2625742211755844	3.173309675721645	6.297373453292871	3.507312052817333
chr8	100942019	100962020	7.882890774394727	2.2645459239467116	3.189556687136041	6.259680254639815	3.5002725274106896
chr8	100942992	100962993	7.706217141357491	2.2672556228115512	3.2118848539527187	6.187023195913569	3.4851768722822443
chr8	100943381	100963382	7.656856929377957	2.268338945379303	3.2208115311281422	6.156998878342826	3.467578113985159
chr8	101042053	101062054	2.305262738998009	1.7563186220632012	1.6326000210231453	2.2975993732280546	1.8693709253328519
chr8	101160238	101180239	5.875936279244743	2.7766294545898123	2.4153186562516753	4.038500799124371	2.3330834949526675
chr8	101195672	101215673	7.1662015976849744	2.2749855255020908	2.563037783851071	5.569994834831368	2.916709676290521
chr8	101195731	101215732	7.157697435931528	2.2716910258165344	2.560822402205762	5.562612491272816	2.916018567442229
chr8	101196063	101216064	7.123042719614323	2.253152485213063	2.5483561868457163	5.521301183475983	2.9121296159569248
chr8	101358892	101378893	5.038122845648083	3.461492530908459	1.9419704900494508	4.175783345219437	2.107017654689085
chr8	101482438	101502439	1.863069098081147	1.2849935541338184	1.2302205885741415	1.9145849677858107	1.6332343326823004
chr8	101780968	101800969	1.9186679389721821	1.2404898548580197	1.3763321947287048	1.8702922882649204	1.3232129666724555
chr8	101974431	101994432	1.6820833213074655	1.1199816227833805	1.466128305132628	1.6247064796532817	1.5910163757248583
chr8	102114333	102134334	1.8148323027061368	1.3365468789285804	1.6872183884655811	2.246517418963952	1.749346461520831
chr8	102114906	102134907	1.8269272571421715	1.3524679836878004	1.6779644106661191	2.2887243311784604	1.725972972496242
chr8	102115431	102135432	1.8380090216778053	1.3670553833363004	1.6694856351954077	2.3273955858252617	1.7038065054602494
chr8	102228830	102248831	5.447476582183617	3.062176524575341	2.953056668928307	5.582224932930091	3.119796606134761
chr8	102228960	102248961	5.443948507257305	3.063654001459055	2.9526921162894784	5.5861187691271565	3.126802108331866
chr8	102229450	102249451	5.4306503786889	3.0692229527899793	2.951318033266202	5.608109758531341	3.153207462767106
chr8	102402338	102422339	14.68881684964841	4.356829724134617	3.405051149585916	7.672123095568956	4.438845478503895
chr8	102402688	102422689	14.583698374806705	4.37219813609218	3.3835767332342352	7.634128215553233	4.40437136704508
chr8	102402699	102422700	14.580394651311678	4.372681143325132	3.382901823006039	7.632934090752737	4.40328789497066
chr8	102541588	102561589	2.910621416516505	1.4953952458689306	1.558154702022032	2.2750731151390022	1.6662612590133927
chr8	102643963	102663964	10.681470151810046	3.5546191022287794	4.113256946551556	10.22136820717863	4.550361576337483
chr8	102645724	102665725	10.692303010480172	3.5943493667272524	4.103135315505356	10.120879599216144	4.5458025623757035
chr8	102646247	102666248	10.684101112969305	3.6061488717429833	4.082587336210025	10.091035452728706	4.516542754207258
chr8	102646247	102666248	10.684101112969305	3.6061488717429833	4.082587336210025	10.091035452728706	4.516542754207258
chr8	102796821	102816822	24.54815625307602	10.550437459125837	5.223096953225034	11.537954940097844	5.64901878883717
chr8	102854162	102874163	6.9267848942779136	1.815785621624857	2.550825539596924	4.922751153721153	3.059472505682345
chr8	102854199	102874200	6.925957032802928	1.8157493617387772	2.5507945757298263	4.919216123620699	3.058753725826892
chr8	102854270	102874271	6.924368433756335	1.815679781957381	2.5507351585794495	4.9140557255381045	3.0573744455637266
chr8	103011082	103031083	4.691611858196458	1.5405212449914663	2.37154611069701	3.7965590498144364	2.7874634992739122
chr8	103111031	103131032	2.177818697962383	1.5397400598501232	1.7202683497005622	2.0466467568777524	1.7309827929013706
chr8	103130724	103150725	1.728770361381138	1.375627417579437	1.8512266975208604	2.1300139684330484	1.798543010662272
chr8	103131341	103151342	1.745850860114609	1.3820872851532753	1.8890739799547922	2.2153866017140733	1.806723821739923
chr8	103144613	103164614	1.984384926331432	1.356009088423046	1.9796690528340855	2.445830613997051	1.781532317977476
chr8	103162139	103182140	1.8899633420795205	1.178560934223644	1.5559858006115834	2.1012160303481306	1.6276454161727585
chr8	103288493	103308494	4.0155421223329535	1.1561686818577033	1.9272442713529156	3.524869925415981	1.9010111583250968
chr8	103288817	103308818	4.000359467006491	1.159892122053363	1.9319179539298792	3.5122741587199404	1.919813083393464
chr8	103288817	103308818	4.000359467006491	1.159892122053363	1.9319179539298792	3.5122741587199404	1.919813083393464
chr8	103288830	103308831	3.999750286391541	1.160041519345164	1.932105478230807	3.5117687730191736	1.9205674816215155
chr8	103288897	103308898	3.9966106632221794	1.1608114900029085	1.9330719496278947	3.5091640928690664	1.9244555340276284
chr8	103298977	103318978	3.2337283243539443	1.1152089556403622	2.1601331944839552	3.1026292333912355	1.9858648793191331
chr8	103361537	103381538	5.6540248418025305	1.6592880676790234	2.1560992418535307	4.192951038330652	2.263304799767975
chr8	103362506	103382507	5.5717765637257965	1.6286813887593568	2.177410894537923	4.203284738437435	2.2816748314384525
chr8	103405106	103425107	8.592011163413371	2.2056825368086597	2.738605092375824	5.2475306083303215	2.9185453577110723
chr8	103405334	103425335	8.60265400348918	2.212035318038922	2.7429132829668466	5.2442974330445065	2.915379421582132
chr8	103405385	103425386	8.605034638769297	2.2134563348930594	2.743876957177996	5.243574222783205	2.9146712516585533
chr8	103489230	103509231	2.957435315793126	1.2382386060503734	1.4005953958044708	2.066150103673405	1.393279320806778
chr8	103490609	103510610	2.991782902464662	1.1924944140749683	1.3545500479253805	2.0198293563689935	1.3534095917267184
chr8	103490663	103510664	2.9931279131102477	1.1907031259192962	1.3519817059763732	2.0180154909923167	1.3517835777733351
chr8	103491687	103511688	3.042996317576513	1.156734994967291	1.303278332721123	1.9853619921619277	1.322614117772592
chr8	103491909	103511910	3.0539615744945343	1.1493708103273057	1.2927195935974263	1.9993990686284167	1.3165578585160709
chr8	103809219	103829220	1.7564911654985045	0.498013587329735	1.3920545993017095	1.5521500720732702	1.1000919066715384
chr8	104213334	104233335	1.512012449790642	0.8096486216892704	1.2394572993670874	1.525930169765773	1.2355902041323714
chr8	104329795	104349796	1.7517251494272412	1.355800976600316	1.562929539764825	1.59917405825596	1.6123696617790861
chr8	104329825	104349826	1.7509544016792282	1.355578889805871	1.5616962634457998	1.5995969188115404	1.61229320653464
chr8	104457054	104477055	1.746386804911226	1.4517099750906843	1.4872104291941828	1.93158478499186	1.3443880502475383
chr8	104474464	104494465	1.723649171583474	0.9167717066479423	1.4847618034847185	1.9121489539129815	1.3391747071093347
chr8	104579023	104599024	2.647191084557914	1.3178009448141133	1.8033688424740473	2.829728426546355	1.7759701233577512
chr8	105308437	105328438	1.7539219570571558	0.8770673253581215	0.8179143824121156	1.473911201036221	1.0340104413641433
chr8	105309542	105329543	1.689736405630263	0.8600836838946354	0.8041199431251648	1.4581844372556456	1.016549148823316
chr8	106050502	106070503	1.7121888471858047	1.0246084424831452	1.3733086801445595	1.9764853173128085	1.4160746021436912
chr8	106260177	106280178	2.3067076470401586	1.034984731506431	1.4275101438062903	2.729114971456831	1.504769731812358
chr8	106437923	106457924	1.8233353410821096	0.9393689463115675	1.4063517493083926	1.7235438760021535	1.6337072211042027
chr8	106647807	106667808	5.586571505783773	2.14566067182288	2.184174840532584	4.229929656941734	2.5316745918374903
chr8	106716106	106736107	2.9023043229743113	1.3262246653563365	1.5344106545773997	2.982227864543662	1.676897163362686
chr8	106760243	106780244	3.0056538829446704	1.1867475707169746	1.6804875329337063	2.6021657421869304	1.8263537495547362
chr8	107326514	107346515	1.3547629735021731	1.080732799386875	1.2578548828909528	1.532965095119115	1.3805155392222106
chr8	107487917	107507918	2.0362379046717	1.04475366396969	1.3722248479532784	1.8092208157383878	1.452688163283181
chr8	108071938	108091939	2.2694632820734757	1.2971323736325302	1.1776366590015597	1.663259712418737	1.4278304660662366
chr8	108073202	108093203	2.307426042969312	1.2702636934796623	1.1721713637901825	1.6488366040695057	1.3901946617718857
chr8	108073619	108093620	2.3199501500053596	1.261399579853281	1.1703683352275682	1.6497216258508263	1.377778419374145
chr8	108238716	108258717	6.915950609591603	1.6440352755126753	2.4266933293449493	4.529431707214585	3.0368292390474148
chr8	108433582	108453583	5.505344468335411	1.348233999321417	2.393578637534413	3.9163600755890555	2.2560526147861513
chr8	108433582	108453583	5.505344468335411	1.348233999321417	2.393578637534413	3.9163600755890555	2.2560526147861513
chr8	108433623	108453624	5.505025494689316	1.3495798870124003	2.395047711729722	3.9178561137950076	2.2553633744784287
chr8	108777593	108797594	1.9464550714352031	1.1806074149548027	1.55131379687358	2.185875142246255	1.5694647774989965
chr8	108777593	108797594	1.9464550714352031	1.1806074149548027	1.55131379687358	2.185875142246255	1.5694647774989965
chr8	109076584	109096585	2.0332065603128022	0.8974724408095012	1.4422065193667726	1.6000427963030255	1.4570995063940404
chr8	109319932	109339933	9.371711284151166	3.132669690850355	2.6963640084484557	5.092562538849986	3.45556297414774
chr8	109324086	109344087	9.792336212801244	3.073626556088413	2.8198257705078453	5.001460876834851	3.321557747585498
chr8	109324346	109344347	9.824465183228197	3.0699310300802027	2.8269621834380425	4.984651620938393	3.3106657400371478
chr8	109352460	109372461	2.197653934147385	1.1710564704631958	1.78806310341606	2.423474449719846	1.771355207816246
chr8	109529699	109549700	6.211821811965228	2.1068842959006417	2.247110493583146	4.275383731989598	2.231537300551311
chr8	109530172	109550173	6.214788499161468	2.094675952284724	2.243707695440768	4.289255595775814	2.235624361167515
chr8	109530625	109550626	6.217998829062453	2.081271491047295	2.2404487788266096	4.302540911410393	2.2395386073813435
chr8	109593458	109613459	15.40546518575052	3.7747823862926726	3.1696380437295937	5.357542633834291	3.3077293258728355
chr8	109598061	109618062	8.027986367773998	2.056224487396758	2.7262721945583683	4.501502424675316	2.689523084666573
chr8	109633189	109653190	11.129076163697208	3.2150139263744997	3.20183373086734	8.045037670830691	3.32446801395231
chr8	109634128	109654129	11.09015174343008	3.21292852854691	3.202316241175273	8.013710020027258	3.3454687629805844
chr8	109634821	109654822	11.061940724552924	3.2113894649744714	3.201876441067831	7.990589613204277	3.346898205630461
chr8	109635592	109655593	11.0305544394818	3.209677173467473	3.198339031253473	7.9648669095094435	3.33998217937781
chr8	109638801	109658802	9.882630821029545	2.771950252508737	2.9848869903651556	7.37643923718375	3.127685463546196
chr8	109638902	109658903	9.788326855900069	2.749722424693151	2.973266496962097	7.353641082053921	3.1204450079767176
chr8	109670965	109690966	2.93641238437244	1.8663618026942232	1.3740431494932608	2.00805742500198	1.4341536619973958
chr8	109671004	109691005	2.9425841581761247	1.869470005351051	1.3738126812621003	2.0123820212035053	1.4343944050141737
chr8	109681599	109701600	3.479212975719097	1.9949399606375466	1.5740468881914593	2.318609865786618	1.5631438552362487
chr8	109681790	109701791	3.474340439250714	1.9886081478200033	1.5771006601007282	2.319782877039111	1.5636421802817766
chr8	109965770	109985771	1.5809164847492896	1.0586536575203591	1.1861988523692673	1.6828028239319848	1.2195332891371093
chr8	111017432	111037433	1.453668856618272	0.49465605390357675	1.323351926773301	2.019031116677656	1.2687120525378424
chr8	111017432	111037433	1.453668856618272	0.49465605390357675	1.323351926773301	2.019031116677656	1.2687120525378424
chr8	111226202	111246203	1.5151186001247237	0.727306438552841	1.5560705890980955	1.9563659545523089	1.3143674003570758
chr8	111366638	111386639	2.0336290247000917	1.2344761893824767	1.436795334970601	1.7767683310971474	1.2310239525440458
chr8	112633492	112653493	1.2985995225872624	0.5032923381979351	0.9143654983531156	1.3800084107160913	0.9823687166362768
chr8	113367151	113387152	1.5480151785316754	0.8090173024342903	1.0217083703950125	1.4910760208894565	1.0317407001852643
chr8	113426938	113446939	1.889787670824419	0.9906929306989481	1.1307844704057708	1.7765695293726527	1.5524309808521457
chr8	115658012	115678013	1.8600795270297201	0.7207011547647096	1.2897749061267787	1.7812838676684937	1.1690678439772586
chr8	115658974	115678975	1.8223683584291972	0.7239263171836517	1.312611179846573	1.7888292072594247	1.173828860436861
chr8	116315058	116335059	2.03675400296694	1.122547979536725	1.5615894316971854	2.0266322692318752	1.4881168071134843
chr8	116642099	116662100	2.400618698499618	1.253751993875092	1.8016500946581009	2.7202392499546164	1.9537283275937318
chr8	116745822	116765823	7.658286597465171	1.5702626691536583	2.8455354322605286	4.774820774799883	2.9621080511373603
chr8	116756523	116776524	6.665037106421046	1.7631770743015855	3.003583998878749	4.78922973559574	2.5493775317555625
chr8	116864423	116884424	8.493643308031675	1.6711638672222802	3.0498041447786437	5.953541524329626	2.8685784619260626
chr8	116864775	116884776	8.29793557700655	1.6892805104431108	2.973118527526727	5.834374106642569	2.858294063745953
chr8	116864799	116884800	8.284591868073019	1.690515736117258	2.9678899627140973	5.826249055436633	2.8575928547791274
chr8	116928206	116948207	1.8675729842615871	1.1507107899901008	1.3707441014177106	1.9547790769946367	1.5124650476238948
chr8	116940216	116960217	1.5508797360132502	1.093894618844401	1.4185200127416273	1.862358169284834	1.5138685204820352
chr8	116940950	116960951	1.5388834303533405	1.0894958848012095	1.4240214184684203	1.825250325796495	1.5004993110364346
chr8	116940974	116960975	1.5384911805769947	1.089352056985083	1.4242013009445007	1.8240369903145874	1.5000509891401343
chr8	117124994	117144995	1.5971624796009174	0.8297962329390671	1.2205135027785223	1.4015661917112172	1.3021337097547312
chr8	117510712	117530713	5.680234639340218	1.2147859606424989	2.2271384937340617	3.6533461702133607	2.00106065005435
chr8	117510712	117530713	5.680234639340218	1.2147859606424989	2.2271384937340617	3.6533461702133607	2.00106065005435
chr8	117910912	117930913	4.2888774749656005	1.7965728793975728	2.379470652845956	3.3995712089929566	2.6640623948376874
chr8	118101825	118121826	13.424838094503253	2.838301165351937	3.3623206406536386	6.47849673079548	3.0184500249060684
chr8	118611000	118631001	1.9757445764059247	1.2098341633889889	1.571379181693063	2.428898544219975	1.7524626252600244
chr8	118611962	118631963	1.986071688641639	1.2149888359909558	1.6082215008678118	2.419384873518317	1.7441761316075575
chr8	118611962	118631963	1.986071688641639	1.2149888359909558	1.6082215008678118	2.419384873518317	1.7441761316075575
chr8	118611962	118631963	1.986071688641639	1.2149888359909558	1.6082215008678118	2.419384873518317	1.7441761316075575
chr8	118611962	118631963	1.986071688641639	1.2149888359909558	1.6082215008678118	2.419384873518317	1.7441761316075575
chr8	118941884	118961885	2.0089984351111103	1.3089537646505665	1.5217688641981528	1.6792754223550828	1.4334732216109474
chr8	118942262	118962263	2.0136717757009777	1.302507032500648	1.5279096578346345	1.6970964123709504	1.4381221405855917
chr8	119057246	119077247	1.5415959518663014	0.8836875177560863	1.4000128570198476	1.722706266426435	1.4235591387864572
chr8	119058781	119078782	1.5594627640297927	0.891836725031376	1.415255809412129	1.714112822057414	1.4316887374164036
chr8	119198362	119218363	6.91242845467878	2.1672478359491705	2.424485526634883	5.674140198400846	2.38351022689453
chr8	119236856	119256857	2.502370393605547	1.1904120999697518	2.2047048263361897	2.7371947972946917	1.9747071516467252
chr8	119315170	119335171	3.195783621724116	1.3917435319387306	1.7604475669724762	3.650931803023038	2.4077521867609097
chr8	119406445	119426446	2.1633318990750596	0.9791654343903288	1.6661611880870881	2.2148438738570273	1.6038331341253431
chr8	119582978	119602979	1.9779683782284445	1.1111885950887745	1.5436975153470773	1.7486385268787403	1.3913881816152562
chr8	119628838	119648839	5.586091972458177	2.0207872487791128	1.871567115824573	3.173433506097217	2.026182962918606
chr8	119663389	119683390	4.187261390441272	1.6875338308133339	2.2700420666663703	2.851531095510959	1.9978381826614775
chr8	119822840	119842841	5.012710912618525	1.7068677806572927	2.225911516413342	3.4733393292493577	2.618237880939554
chr8	119845893	119865894	4.8058030744346985	1.4361699149764446	1.9952429842039392	3.427604277770527	2.436121037003875
chr8	119863654	119883655	4.632012683147954	1.8783388642160395	2.2590260464141685	3.9792872018310095	2.4438814679905625
chr8	119863721	119883722	4.6225897784429355	1.8810233699967656	2.2603166402547847	3.9787255220114566	2.4441274565895843
chr8	120115101	120135102	2.6772553825184513	1.38939837626396	1.9707703335038802	2.3576101883000944	1.6961870290547012
chr8	120435149	120455150	12.452164716839096	1.3511137211573645	2.432122770956219	3.8145140605849144	2.8320387201570476
chr8	120435418	120455419	12.469247632088948	1.3455188945379086	2.4238112132774523	3.7989728970430146	2.820912578533293
chr8	120751252	120771253	18.333671996243666	4.545582794431735	3.774653084886463	7.735587751404666	5.8013897230088505
chr8	120802045	120822046	28.82874464827784	6.130962668614857	9.80427730470073	14.46461148942675	7.460046440109125
chr8	121629345	121649346	2.313748488435665	1.1724472609291015	1.6549638730750749	1.984654172728833	1.471319083124213
chr8	121631439	121651440	2.3502193058224288	1.1874280692227834	1.7218947290706406	1.9349655348767902	1.3902440198744341
chr8	122558643	122578644	2.320707906534808	1.4874498770096365	1.560132678615066	2.34007876128385	1.7571721037492
chr8	122684105	122704106	8.959132738409398	2.0678831270324847	2.5956876988370245	4.811559319316952	2.4976716041462765
chr8	122771654	122791655	9.481936377725216	4.671203213721728	3.7684830411162866	6.322503312026679	3.756281410150858
chr8	123015771	123035772	4.697613128739162	1.9653611306046315	2.273929366255925	3.8597141156329227	2.283196537819477
chr8	123032301	123052302	8.598270686676491	2.563010939177933	3.0426644056319123	5.674520942201385	3.130065737842302
chr8	123032422	123052423	8.603772914229044	2.5616582382161313	3.043051684636333	5.680019231918043	3.1286654615088545
chr8	123062706	123082707	5.417850613333795	2.278163386913148	2.4125326795143875	4.2719072529243	2.5394385248726805
chr8	123062706	123082707	5.417850613333795	2.278163386913148	2.4125326795143875	4.2719072529243	2.5394385248726805
chr8	123063248	123083249	5.376664456516995	2.27314983648778	2.4023111626706264	4.275203401568	2.5385674733673596
chr8	123169046	123189047	5.239168872172813	2.0460238581136707	1.8980833150241	3.7313993428517667	2.411620765402726
chr8	123170131	123190132	4.450245572438175	2.038703135710251	1.8827190000429601	3.6648913702615036	2.2769319397065804
chr8	123172664	123192665	3.261279005823913	2.0216124538228204	1.826840880894493	3.505788978167364	2.1078985871513742
chr8	123172664	123192665	3.261279005823913	2.0216124538228204	1.826840880894493	3.505788978167364	2.1078985871513742
chr8	123192742	123212743	3.898278244659222	4.206086009587668	1.9430067434653036	3.159572484556314	2.3150793706576267
chr8	123205862	123225863	5.39756652216158	2.5165369620449454	1.9817122447269466	3.3646317749979606	2.3313868275920395
chr8	123231376	123251377	4.869105983548258	1.558531610403572	2.516194028764377	3.228897214502068	2.7272740523282675
chr8	123264285	123284286	6.6604575190908015	2.8852057985668353	2.8817581220641224	5.6752363992238415	3.0359131287653263
chr8	123264285	123284286	6.6604575190908015	2.8852057985668353	2.8817581220641224	5.6752363992238415	3.0359131287653263
chr8	123264486	123284487	6.673112983570742	2.8948238247496194	2.8907898176795523	5.673031557111516	3.042056918313665
chr8	123265540	123285541	6.739475468953112	2.9389146179616965	2.93488381818503	5.664373606499728	3.060066013564643
chr8	123338033	123358034	4.964862573297082	1.1218622016258775	1.7938646791140005	2.8013265941762215	1.9091912335481074
chr8	123338129	123358130	4.962766717599958	1.12190348791734	1.795170543518895	2.802627911556642	1.9086728297393813
chr8	123386446	123406447	20.494120709969952	3.1080922574796364	4.097847667693121	12.901521052029675	5.006313641641264
chr8	123406724	123426725	9.338040029080954	2.9518847354982283	3.654236436482327	6.8060707931349445	4.001239058176267
chr8	123406724	123426725	9.338040029080954	2.9518847354982283	3.654236436482327	6.8060707931349445	4.001239058176267
chr8	123406773	123426774	9.331393927333256	2.942925013084834	3.64342404453184	6.723798729547979	3.981582324071139
chr8	123522142	123542143	2.7736657706778187	1.8231075990611576	1.7215833501139777	2.7169726145040407	2.3293925776250455
chr8	123531205	123551206	3.4317475714616066	1.969216181635328	1.6628518717579666	3.1996975179851237	2.1103605399956358
chr8	123643800	123663801	5.372120711318001	3.9328704746692407	2.4125152376334773	4.602996581840016	2.071864869310013
chr8	123727392	123747393	9.09137571787589	2.506349865280928	3.647201397944284	4.553236133893379	3.08705446826447
chr8	123758438	123778439	7.5956255480772015	2.02236590093163	2.6436509637627013	5.285306432119495	2.899508552295425
chr8	123758438	123778439	7.5956255480772015	2.02236590093163	2.6436509637627013	5.285306432119495	2.899508552295425
chr8	123841986	123861987	2.032049941310918	1.332492981054803	1.6121760730449568	2.147997383125432	1.7278177584763659
chr8	124030781	124050782	3.102358397944581	1.65819062930396	1.7268564877174735	2.4297465162269436	1.7312369754328096
chr8	124161521	124181522	1.844167460877868	1.3310696954802386	1.5425504935496674	1.9769336082680122	1.579793398297876
chr8	124237397	124257398	2.5080290033913593	1.3912365033025589	2.026032963704147	2.5197417436002794	1.8062411652976922
chr8	124362698	124382699	4.5455888606894455	1.8338586645892332	2.4753419367098344	4.2451693349577315	2.9166474951747667
chr8	124440819	124460820	5.985347773804954	2.0169699515408106	2.320628795581944	3.4137863416023126	2.2185820068069324
chr8	124464353	124484354	12.252123467076887	2.5907170548268286	2.972146188862989	5.987198391418116	2.6055652242652063
chr8	124464562	124484563	12.257455192141956	2.5942225809016906	2.966495528975024	6.0017082558805415	2.6097883759576295
chr8	124464879	124484880	12.265542067001416	2.599539574996099	2.957924910867441	6.023716040735032	2.616193826132261
chr8	124498575	124518576	2.6037876821546906	1.0656823366277735	1.5429205416609981	2.447606992094548	1.8407697164038952
chr8	124529084	124549085	8.492904743953476	2.0166971128472673	2.9495184973155304	5.268834745035412	3.3153257459295435
chr8	124529087	124549088	8.493201645116413	2.0167106284419747	2.9494549836173167	5.268977204533837	3.315338172420254
chr8	124529101	124549102	8.494587183876789	2.0167737012172746	2.9491585863589855	5.2696420155264825	3.3153961627102335
chr8	124529122	124549123	8.49666549201735	2.016868310380225	2.948713990471489	5.2706392320154505	3.3154831481452023
chr8	124718472	124738473	22.07273116753149	5.033088154226997	6.825246113517635	8.995901263667896	4.596676752546011
chr8	124718472	124738473	22.07273116753149	5.033088154226997	6.825246113517635	8.995901263667896	4.596676752546011
chr8	124718506	124738507	22.03280376958206	5.021341267744159	6.818153717289588	8.991162958102704	4.594368088435294
chr8	124811984	124831985	3.121171095117356	1.5844607989266866	2.058693705611324	2.6031348526033784	2.0236594328676336
chr8	124812057	124832058	3.123350355296668	1.5851530413495258	2.0566734082457465	2.6083916735788577	2.0259272690796757
chr8	124932007	124952008	2.9704815457825338	1.5939468596758986	1.611453094569658	2.8541487837641197	1.7318420538577968
chr8	124963294	124983295	9.8707659645789	1.9247843956251491	2.7688915891540757	5.1223360478094255	2.771127339240396
chr8	124988504	125008505	11.92161433147842	2.8481060365750346	2.784668287053986	5.713887345781128	3.4047593025600356
chr8	125081791	125101792	6.119764225551641	1.6208218009497635	2.416174450421474	4.017529816563371	2.8780349106992427
chr8	125081818	125101819	6.1198586697773365	1.6208766245033344	2.415854547303139	4.0166750587717805	2.8779544813111575
chr8	125081822	125101823	6.119872661514477	1.6208847465112706	2.4158071542485713	4.016548427987842	2.877942565846256
chr8	125081822	125101823	6.119872661514477	1.6208847465112706	2.4158071542485713	4.016548427987842	2.877942565846256
chr8	125081859	125101860	6.120002085083022	1.620959875084682	2.4153687684938157	4.015377093236403	2.877832347795917
chr8	125420357	125440358	20.06811272103902	5.546396228595874	4.636290126123073	12.164828257305397	5.520671236150369
chr8	125422208	125442209	19.602414651012918	5.553247624785156	4.625605580278211	12.272466919765177	5.573059270549613
chr8	125941196	125961197	1.6210437441344503	1.1418534851198692	1.5237984417771828	1.6356496650799175	1.380661551775447
chr8	125941196	125961197	1.6210437441344503	1.1418534851198692	1.5237984417771828	1.6356496650799175	1.380661551775447
chr8	126315494	126335495	1.7189722524566795	1.11755687977356	1.651254704327759	2.1419535356201855	1.8376312281471063
chr8	126548477	126568478	3.189681184258794	1.6471735936735428	2.224150923920877	2.897130519736678	1.9466483179845349
chr8	127003153	127023154	1.923144747734902	1.0170184238958202	1.7456869323799329	1.9843491573666556	1.5066807871601136
chr8	127069873	127089874	3.783975890855082	1.6943569134313121	2.042499479131122	3.860132370222716	1.720028103465214
chr8	127072220	127092221	3.7998076251362534	1.599210291292598	1.9861457745174569	3.875597925082689	1.7538622280969314
chr8	127187626	127207627	6.560742118525245	1.9870555385282946	2.5164996137426696	6.3226280801235	2.91450887012229
chr8	127209267	127229268	41.415079864114915	8.028961628459875	11.220519747739367	16.73272695928395	10.322448338319314
chr8	127234636	127254637	4.411619703531899	1.714634924969948	2.0999814135001125	3.3328572137855312	2.187845758534304
chr8	127390398	127410399	14.357398482411494	3.3735521481299946	3.2293654496577884	5.540039193006984	3.1908603541979974
chr8	127405824	127425825	3.9587717743680284	2.3145748291851205	2.2892212029592294	3.8116342203697715	2.202061033295788
chr8	127472138	127492139	2.5171123434208047	1.3362703382162868	2.0905273551553747	2.7855685725616675	1.937425630055458
chr8	127472138	127492139	2.5171123434208047	1.3362703382162868	2.0905273551553747	2.7855685725616675	1.937425630055458
chr8	127723966	127743967	21.564148330584636	3.485569477228107	4.326614065666982	9.718886407923662	5.950220736513049
chr8	127723966	127743967	21.564148330584636	3.485569477228107	4.326614065666982	9.718886407923662	5.950220736513049
chr8	127725433	127745434	22.22841834410592	3.7174366511339283	4.398990132224108	10.308830736047527	6.375221084003695
chr8	127726230	127746231	22.517969189482013	3.8434067517494297	4.418835818814581	10.555697211248448	6.58027173965224
chr8	127784532	127804533	9.204481891689108	2.7670157594278684	2.879584401837316	6.099987610126736	2.9489428916441316
chr8	127785961	127805962	9.134588767036021	2.785473138635147	2.8780318348189806	6.143074085360267	2.9664279400688867
chr8	127938722	127958723	4.370410764617171	1.963980038421223	2.580792489050793	3.545793643545362	2.6263867227650404
chr8	127950632	127970633	4.136590506120582	2.1327617187593155	2.624427384952668	3.94701880163255	2.7743555118408456
chr8	127998897	128018898	3.1783053994450956	1.8621115299934243	2.706214241260036	4.320848814380977	2.7379283792637583
chr8	128039151	128059152	2.814690999789407	1.9174277528919796	2.677295585753377	3.9005990988953565	2.699245183821916
chr8	128140115	128160116	9.2866123644637	2.8942695980094055	3.5933431335210795	8.069665538024369	3.217977044615409
chr8	128554678	128574679	16.308941396656007	3.0478588993268985	2.8927760393699353	6.758647807419301	4.49790025677124
chr8	128554678	128574679	16.308941396656007	3.0478588993268985	2.8927760393699353	6.758647807419301	4.49790025677124
chr8	128956000	128976001	1.7097491382958523	0.9806294765167604	1.5801209544038206	1.8789017880572645	1.6897053807424465
chr8	129231239	129251240	1.7120728150676239	1.0483775095326946	1.423803613121943	1.7814525985889427	1.7802654190712122
chr8	129474141	129494142	1.556537004072877	0.8694793070553637	1.396302485268385	1.8641557265907047	1.3299456228113422
chr8	129565017	129585018	1.7996923655933934	1.06496912900945	1.4947853855177644	1.7696686593079198	1.2818143232971073
chr8	129670238	129690239	4.577515641247595	1.584872283243515	1.7867633954754583	2.54344319679768	2.2504493451195158
chr8	129776623	129796624	2.116875191361714	0.950547605603078	1.4765152700819257	1.8975376299340956	1.349338665941873
chr8	129929810	129949811	5.092903223245345	1.8186906789765847	2.692254083717562	3.947219115866106	2.4545736634397324
chr8	129998452	130018453	8.979668705315955	2.607026259401792	2.0480909070795876	3.570740215659505	2.3762155711423936
chr8	130006559	130026560	9.7093904009091	2.2984404176618467	2.283352875511397	3.9268603262570636	2.6622767131423903
chr8	130006696	130026697	9.714108186370265	2.293225632868659	2.285154095666215	3.933272538058685	2.6637331741691463
chr8	130007128	130027129	9.728984706948532	2.2863472113773526	2.290833855570458	3.953492067243358	2.6683258103995
chr8	130074767	130094768	2.73414227556792	1.5783685708933148	1.7434875641657583	3.164528978217227	2.183683171687639
chr8	130286532	130306533	9.92636917446798	3.8681275098304666	2.985279818340533	4.540507142644678	2.8256189515237082
chr8	130433659	130453660	6.150155860877102	2.921219483736474	2.57769798917838	4.599675409969838	2.861098336755569
chr8	130433673	130453674	6.149017711938399	2.9201655082354008	2.5769314050969334	4.599508710261407	2.861110292817719
chr8	131030908	131050909	2.078253406128394	0.8610681662939542	1.1975920875396355	1.8319507195365738	1.305983785719336
chr8	131894092	131914093	5.683325649887244	2.3145584417488205	2.6610811351409493	3.8402652285852916	2.5367936312646124
chr8	131906772	131926773	4.50084646403929	1.4892438678485933	2.1187579993784467	4.033310764118776	2.0134963129359056
chr8	132049381	132069382	3.2783095629344814	1.5509710268549828	1.7056750008811046	1.9068858929642627	1.754789600128322
chr8	132095264	132115265	2.0344326513806092	1.236571976811645	1.4915232988994072	1.8355621985212385	1.6008215014159337
chr8	132437261	132457262	1.379931142907127	1.2056356084906117	1.3892919125979868	1.6881917092843173	1.4812866932932767
chr8	132471094	132491095	1.9509165667077772	1.1421919521324269	1.5096519431439552	1.7785737459368283	1.4740505175047731
chr8	132551478	132571479	1.591490208652638	1.1722777382405647	1.3776446569404452	1.5518248020755292	1.4699995829311188
chr8	132665544	132685545	2.8494357953341973	1.4287643698729209	1.6474713471473776	2.6622643623868916	1.804228679682567
chr8	132750581	132770582	1.873654156223802	1.042893857082787	1.4469003163176828	2.255641539116739	1.729867257129421
chr8	132750581	132770582	1.873654156223802	1.042893857082787	1.4469003163176828	2.255641539116739	1.729867257129421
chr8	132765357	132785358	5.006038771057162	2.0121702351045294	2.1030336360190183	3.268569614121833	2.0448863117833485
chr8	132765357	132785358	5.006038771057162	2.0121702351045294	2.1030336360190183	3.268569614121833	2.0448863117833485
chr8	132765387	132785388	5.005884982391666	2.0112395859024637	2.1028871845914034	3.2684315028557043	2.0447374359525172
chr8	132765998	132785999	4.997729095474582	1.9922853638203888	2.099904457182324	3.265618636735552	2.041705331531243
chr8	132856957	132876958	1.5928358756953305	1.3388920103737059	1.3484880066214837	2.358516186612341	1.4308792971985935
chr8	133036580	133056581	1.9936244345976715	1.432372870589588	1.6008701950829742	2.034725657821113	1.7242429293976909
chr8	133044958	133064959	1.6429136395861683	1.4580026489681261	1.632778092835895	1.9724774740216033	1.7505294351164224
chr8	133050353	133070354	1.431967509911468	1.3797610500432733	1.5348403756888411	1.8798581641123633	1.8172734520960458
chr8	133092601	133112602	2.6393040205548925	1.7209373798595067	2.3545073059069295	3.516825390445362	2.3401254962919316
chr8	133181038	133201039	3.2565521851636197	1.7501406563601023	1.7608503791284884	2.7045527044173916	1.9982176081621972
chr8	133286689	133306690	11.46084590714973	4.298330666810165	4.3829229846610485	8.167095719259855	4.755756163389863
chr8	133287139	133307140	11.409716004004386	4.209165979661191	4.342543896202221	8.14076499310207	4.697149926875169
chr8	133287251	133307252	11.396990339221542	4.186973879748556	4.331916344773662	8.134211567925021	4.682563485787067
chr8	133561886	133581887	11.5209550632647	3.505343354588172	3.8785071171843177	7.268852160101447	3.639368499020786
chr8	133674065	133694066	2.114043905494901	1.4073578079956537	1.6789413071261667	1.9110461641084713	1.77977256224796
chr8	133767351	133787352	1.7005942636067337	0.9512743416248199	2.177933470598225	2.0361341612586528	1.615920991640172
chr8	133876495	133896496	1.8279998628242415	1.1749950831633063	1.5536143009198404	1.9934892682169478	1.4995277898427712
chr8	134588070	134608071	2.1309026992222537	1.262555927760863	1.9474514674186547	2.5646137244542095	2.0063838109876295
chr8	134686554	134706555	3.716901359483722	1.6650685623677801	2.075023284300196	3.2444257223123136	2.1642979205268165
chr8	134703030	134723031	7.1197336267881015	2.554809751079957	2.9665202457750066	5.194665219131622	2.892048442185871
chr8	134790606	134810607	7.666105225724227	2.499085533309908	1.8953465004514667	5.068388520436548	2.344845222943364
chr8	134794944	134814945	7.069369551630959	2.405697821760218	1.781077543232094	4.704469070725745	2.2293912040248727
chr8	134828068	134848069	7.843826923423658	2.0288682579826376	2.781361114187306	5.891369468563467	3.087283405728628
chr8	134839934	134859935	3.576540779010905	1.3454548902902257	2.077047492223247	2.906721878738369	2.141359242457232
chr8	135224130	135244131	1.6089572686736178	1.115905413454303	1.3930229938154395	1.6548081130565662	1.476753791645004
chr8	135447455	135467456	5.885149791360174	2.864930416839352	2.6666077372755828	4.223056677309109	2.845698249361315
chr8	136520797	136540798	1.5863318514793847	0.8745427221456856	1.1429119330146404	1.2772562982797515	1.1724146486574918
chr8	137403587	137423588	1.3621437514743957	0.9623516251374901	1.1373273262787176	1.0972015849852954	1.142355473288609
chr8	138073544	138093545	1.5568788906650706	0.8647370868367753	1.4771553101810162	1.4902766686273536	1.299192011295475
chr8	138487260	138507261	1.2723837115382914	1.3818143522514588	1.4776409160066142	1.6536664695339858	1.4738960948909952
chr8	138487729	138507730	1.2950927874409774	1.390897648294457	1.4662173795696651	1.6726189616282636	1.4737573321071493
chr8	138904040	138924041	1.518625725691051	1.3457787896721916	1.3190809711976375	1.7555269339079738	1.4878774600789497
chr8	139693122	139713123	2.430050666357317	2.159607767976903	2.276456209541473	2.7192822592299337	1.9453295753933095
chr8	139693122	139713123	2.430050666357317	2.159607767976903	2.276456209541473	2.7192822592299337	1.9453295753933095
chr8	140090534	140110535	10.498173754133745	3.1553116128806917	4.469193552462402	5.9873237378322735	5.047165084993955
chr8	140447743	140467744	9.769091194581371	2.5130225012463945	3.2024487863963813	6.4733018840569	3.1087050914661094
chr8	140448578	140468579	10.327208311011859	2.5787515735746926	3.275287729100696	6.779876313343756	3.1811077218341346
chr8	140501321	140521322	7.281836558959405	5.676502701334114	3.3442922725384725	5.575153848737616	3.881076090122205
chr8	140501995	140521996	7.271877742278419	5.637736275993865	3.305105798173571	5.585621925034729	3.855813770172988
chr8	140625632	140645633	13.634046414445889	3.445462700441172	4.163724954117232	9.818783042781453	3.9601073481060767
chr8	140708568	140728569	2.612330787201417	1.1527007050674944	1.8544334519853571	2.7017443278379294	2.2463174645691453
chr8	140722652	140742653	2.435765339291426	1.3964738376063697	1.949251892514216	2.4667991621399765	2.246764044480213
chr8	140991003	141011004	6.29152764566192	2.3203427500105676	2.9974928077751173	5.217258517160405	3.1498350834553084
chr8	140991281	141011282	6.28269083556371	2.322240031759093	2.975578933618202	5.1978082104042995	3.14547761351491
chr8	140991281	141011282	6.28269083556371	2.322240031759093	2.975578933618202	5.1978082104042995	3.14547761351491
chr8	140992078	141012079	6.255918014571972	2.3276793610884994	2.9127539059093484	5.142046000027981	3.1329851547289493
chr8	141118588	141138589	4.245443393461091	2.552275667729627	2.7391899198229095	4.191062909635788	2.563069453594973
chr8	141118588	141138589	4.245443393461091	2.552275667729627	2.7391899198229095	4.191062909635788	2.563069453594973
chr8	141218573	141238574	9.45358765113553	5.794339283006939	4.566577038709073	8.590242879022735	5.6943607662229745
chr8	141218573	141238574	9.45358765113553	5.794339283006939	4.566577038709073	8.590242879022735	5.6943607662229745
chr8	141244566	141264567	3.6978040743433347	1.746620395067315	2.129184020658029	3.145547462922264	1.8964366320639656
chr8	141298287	141318288	1.7452207882844095	3.405815535103195	1.6318065238939683	1.9499872000418532	1.4545984433234003
chr8	141330548	141350549	1.0522876064683957	0.9527345112340974	1.1208067080552926	1.421628150598543	0.99058147524611
chr8	141357285	141377286	1.483793325039406	3.5763255067604547	1.2264660474324651	1.7030704651443453	1.12005336099685
chr8	141382020	141402021	4.10139426193075	2.0267137719581436	2.2867687639622085	3.8445718675522524	2.311064701101711
chr8	141411387	141431388	1.658447076891693	1.113004222852798	0.9656623435098759	1.5893440872924005	1.147375391019507
chr8	141497228	141517229	1.787359615593134	1.210324295422505	1.456514206757048	1.7305320769117793	1.3918454747314208
chr8	141497229	141517230	1.7876588684046513	1.2103255574319176	1.4565057059633748	1.7305698159992513	1.39183663228294
chr8	141776312	141796313	0.38019461013745376	0.9786825181785295	0.6362635000319613	0.7225379030368703	0.6018846417254682
chr8	142166338	142186339	0.6912796790942771	1.3936849005894205	1.309006709730206	1.5038680818949777	1.2071812957990218
chr8	142188355	142208356	1.1095750610509822	1.2060833704309752	1.5149447656162538	1.680227145945559	1.6062587038611007
chr8	142393181	142413182	10.746795076780584	4.178697980775673	2.698059067005411	4.811113104178063	2.3011246201219038
chr8	142393181	142413182	10.746795076780584	4.178697980775673	2.698059067005411	4.811113104178063	2.3011246201219038
chr8	142393181	142413182	10.746795076780584	4.178697980775673	2.698059067005411	4.811113104178063	2.3011246201219038
chr8	142439648	142459649	1.806748499991967	4.952804291166667	1.5950103028566183	2.915871229111833	1.3866311425007536
chr8	142604478	142624479	1.7158950341586956	2.4635934964148176	1.541519995531768	2.6638483606978096	1.5348570379817539
chr8	142628595	142648596	4.727757758914745	5.148802303023213	2.0571566292128325	3.911374312876153	2.616538721807021
chr8	142659966	142679967	3.799596820384557	1.9788708322656168	2.496124886423764	3.9587299678213723	2.4746937583965787
chr8	142660296	142680297	3.7321292379149864	1.9467075864284196	2.4803204469611564	3.850392878667682	2.465752131056472
chr8	142670494	142690495	2.56012425642188	1.3727742592041348	2.158664415299265	2.985000135877809	1.7231819566224635
chr8	142690110	142710111	1.9189179386474402	1.627267734216535	1.5936326875463849	2.3185988834408375	1.6372931810628184
chr8	142690110	142710111	1.9189179386474402	1.627267734216535	1.5936326875463849	2.3185988834408375	1.6372931810628184
chr8	142716972	142736973	5.766661002471999	3.2576646248920524	2.6947818924878844	4.708857727050781	2.905473079726489
chr8	142717222	142737223	5.73159136177543	3.322286604304139	2.7135875154597238	4.729446583319637	2.943915853741702
chr8	142732405	142752406	9.469181698491742	4.8681249484495535	3.396158610295313	6.092273528375278	3.383177521774168
chr8	142742531	142762532	8.19014713972121	4.495553710192587	3.160043575181975	5.287213999336247	2.8157194181626255
chr8	142759827	142779828	9.748767547071695	6.2217387976354095	2.610483620815934	6.376027768321362	2.7844378548012036
chr8	142766530	142786531	3.102753040820478	3.743555135186549	2.1476774340644065	3.673270920601105	2.1768392246048736
chr8	142767021	142787022	3.052117074381402	3.540822075211579	2.1150165652668402	3.6180439861826486	2.122425102968397
chr8	142767201	142787202	3.0335539909617815	3.4665003831637287	2.1029987262439223	3.5977978595119313	2.1024769524702998
chr8	142767871	142787872	2.964458069344305	3.189858529430064	2.058265658769727	3.531252089256092	2.052168610877492
chr8	142767871	142787872	2.964458069344305	3.189858529430064	2.058265658769727	3.531252089256092	2.052168610877492
chr8	142776538	142796539	2.2266748668754	1.7872636325051567	2.0318630314109005	3.0771939727967315	1.8273819562455464
chr8	142824800	142844801	2.1848955787044257	1.4190855375297562	1.6891074175741607	2.146194914051142	1.6144404275549002
chr8	142869819	142889820	1.9310778701084002	1.3069584997202213	1.6330637332355367	1.493008507609898	1.530899112153244
chr8	142869824	142889825	1.9309666003698482	1.3068554936890429	1.6328698225467888	1.4928955460529278	1.5308929593996055
chr8	142907842	142927843	1.4589545619930206	1.4418512550659908	1.5156676122381585	1.9804727219185099	1.3866209549210344
chr8	142985827	143005828	2.372288914431537	1.8174004326794126	2.183603478840884	2.510795866914418	2.0128369178632015
chr8	143008389	143028390	3.0231452433802257	2.937399149345704	1.9689921461522086	2.92011393883736	1.6192133150267798
chr8	143008484	143028485	3.020102961278786	2.926789747869977	1.9642994199871846	2.923996123433473	1.6166561687922798
chr8	143008528	143028529	3.018693904305487	2.9218759198180617	1.9621259468160164	2.9257941878779885	1.6154718063257747
chr8	143029208	143049209	2.482799155921568	2.0809319334873932	1.432757051312135	2.758593403903464	1.5088428975753478
chr8	143030361	143050362	2.5318222081182618	2.0545449596400602	1.4341621091650694	2.6898400361582873	1.5011130444541527
chr8	143070629	143090630	0.9477217429613053	0.7379738437864323	0.9349907127444703	0.9749602175830946	0.8317011995128074
chr8	143150003	143170004	1.0773225187336781	0.9674321863845196	0.9752471961757588	1.09973313674099	0.9625486687385689
chr8	143150320	143170321	1.0977978067986298	0.9977942365679021	0.9903289674400054	1.1165249992123807	0.9766854438072513
chr8	143150653	143170654	1.119306547888942	1.0296887561611716	1.0061719637522897	1.1341644004835891	0.9915357469551099
chr8	143203217	143223218	1.5711686693041733	1.5124203531014309	1.60909296703724	1.9248479956780158	1.4004244412543951
chr8	143236938	143256939	2.4407371253472037	2.807240191607395	1.760212728884085	3.176088416572213	1.9378225283801989
chr8	143236938	143256939	2.4407371253472037	2.807240191607395	1.760212728884085	3.176088416572213	1.9378225283801989
chr8	143257444	143277445	5.458864795305971	2.811961610629185	2.8476124457990335	5.911803600544664	2.844245490195089
chr8	143271699	143291700	8.46527400307985	3.6297812782961696	3.411333183163376	6.482313403174445	3.927746164876814
chr8	143271699	143291700	8.46527400307985	3.6297812782961696	3.411333183163376	6.482313403174445	3.927746164876814
chr8	143281416	143301417	6.998499436786923	4.612520823965387	2.875750648640385	5.426283639202439	3.245890323810269
chr8	143324879	143344880	3.733646103968758	4.00871396878917	2.4016166186880157	4.678604710816706	2.799776549738013
chr8	143349976	143369977	5.056803309507987	2.4246040697923346	2.518700812397562	3.9481390708601776	2.5689737593042254
chr8	143358634	143378635	4.2612581780248355	3.110787123174038	2.583802438378978	3.677161116245844	2.6200785894256167
chr8	143358875	143378876	4.228715541253374	3.127207623556136	2.603328700720951	3.6807649457589577	2.6248738128631524
chr8	143407678	143427679	2.6917590879451083	2.5026538807088037	2.0488264080076823	3.016790255368925	2.0272654206975727
chr8	143420731	143440732	2.4359728558219307	2.216466314847172	1.9058155084500947	3.307986193440877	1.7374437965956289
chr8	143496247	143516248	6.1796207003932535	3.3917745240364496	2.083328430564662	3.750054581189194	2.549048872255426
chr8	143531446	143551447	4.793006822430841	4.537209788090244	1.9075855184948325	3.2529178217399353	2.0197895823331042
chr8	143543386	143563387	4.848761433369219	4.065608761195948	2.0963692331631374	3.72024431846111	1.952180664794449
chr8	143548270	143568271	3.7045405536977944	5.069700097628288	1.7791693266580728	3.2821885042972685	1.7391883370259977
chr8	143548345	143568346	3.6848873819762176	5.069599629548922	1.776334442200301	3.275687884713837	1.73629907548921
chr8	143562771	143582772	1.6446220112878427	2.6519598446708588	1.2268843687003856	2.1518020628929184	1.17347257375552
chr8	143568329	143588330	1.5380912620902107	1.3255702085368688	1.2011813105302085	2.092384417612565	1.1806778624900702
chr8	143587412	143607413	2.3773083653001357	0.9757802464906614	1.3956448918218696	2.854464590676818	1.2872820811839176
chr8	143587414	143607415	2.377308606588866	0.9758497490584152	1.395739193401605	2.8545035801849634	1.2872995509154639
chr8	143587674	143607675	2.377339974123815	0.9848850828663867	1.4079983987672087	2.859572216243924	1.2895706160164708
chr8	143587830	143607831	2.3773587946447843	0.9892705837941377	1.415353921986571	2.8626133978793002	1.2909332550770751
chr8	143599574	143619575	2.7059048412435676	1.330038058025591	1.4020653516400425	3.008606998747556	1.5110336825353787
chr8	143607548	143627549	3.550111170894092	1.6307105923556986	1.415230809119679	2.792839599384828	1.6286142408327147
chr8	143626018	143646019	2.854279110452055	1.6103095618518444	1.3118416998373699	2.3346414311326367	1.55138817947332
chr8	143626161	143646162	2.836521930390585	1.60656766279728	1.3102985615536171	2.3362019189422916	1.549378489959605
chr8	143639783	143659784	1.4297777603583675	1.1267164068626658	1.0903859855626366	1.5557858009122858	1.2095097572213878
chr8	143674478	143694479	2.3476173234826017	1.4391313273659663	1.3921176718978503	1.9385679763354768	1.7327510419112457
chr8	143687114	143707115	1.495701284828536	1.458283170092899	0.771995586971561	1.1982328622585086	0.9124933472835302
chr8	143698050	143718051	1.887323544303284	1.2562103184252633	0.8312645925722274	1.3907470041308114	0.8828677580951768
chr8	143698108	143718109	1.8885198314712461	1.256271655851042	0.8332955343265975	1.3912167545207537	0.8818198035269047
chr8	143706348	143726349	1.5282269897339298	1.2986459148360876	0.9683485990497056	1.5336391744312778	0.9628161952040337
chr8	143723152	143743153	1.920115082744296	4.534640304743989	1.4691371831400668	2.3055753687700644	1.2886835705031985
chr8	143723778	143743779	1.942473984917477	4.572671820533625	1.4719174164577813	2.2960688984135995	1.2832492250235263
chr8	143724138	143744139	1.9642937366728093	4.559935887815233	1.473516272678831	2.2804571820511756	1.2801240423195617
chr8	143724138	143744139	1.9642937366728093	4.559935887815233	1.473516272678831	2.2804571820511756	1.2801240423195617
chr8	143750507	143770508	1.5227733322931547	1.9977929292511865	0.8278771150367221	1.3181365205739246	0.9453531998947335
chr8	143803041	143823042	1.2701469950734268	1.0676087919406496	1.0376281254357194	2.431747260846339	1.1036202277266138
chr8	143805772	143825773	1.6237743509858198	1.4583995968329346	1.2823526046632892	2.7554963161990518	1.2185512590596668
chr8	143819040	143839041	6.62664547455763	2.8886647447938785	4.66108495920034	5.949676715268546	2.713427182444966
chr8	143819314	143839315	6.669675660427794	2.911838650456554	4.680000305374799	5.980075348865715	2.737725490619739
chr8	143827815	143847816	8.143077912433487	3.8505285303811494	5.091657533232108	7.564901019761482	3.2075386679390685
chr8	143830972	143850973	7.1814519148132145	4.057513532591144	4.11047511788282	6.536790039274587	2.888353092301745
chr8	143868466	143888467	2.2163681373706177	2.5996193008429076	2.4481321003768723	3.7253076307467996	2.332198173705337
chr8	143929596	143949597	5.121536916275863	7.748900061261073	3.0430917661608587	5.317552301210318	3.058911446562929
chr8	143932623	143952624	5.4287127981209276	7.328622121268526	3.131721827739246	5.479949123652826	3.2484207782441428
chr8	143933984	143953985	6.014684940865363	7.139656717789881	3.305735195965262	6.001313849916229	3.4012826216882686
chr8	143934769	143954770	6.457319770088104	7.030664916371267	3.4064196824192527	6.302027523771313	3.4872304825147014
chr8	143935278	143955279	6.761836391755173	6.9599937992730805	3.4785086302232635	6.480286118445544	3.5304484604653346
chr8	143940925	143960926	8.13163453562348	5.498889134295903	3.8154255997255273	7.189872975884491	3.685784980912174
chr8	143943833	143963834	7.037010395675692	4.527849948559396	3.3611950222887597	6.363746082613676	3.1020392471994236
chr8	143963528	143983529	3.402437478179242	2.840726352731693	3.1008382161259314	4.789620291273441	2.7659985767677937
chr8	143966744	143986745	3.5641549474819825	3.0442308163490366	3.3528270248229424	5.247257217624145	3.196753336898788
chr8	143976459	143996460	3.800475518445147	3.5676047278926046	3.0724984236541775	5.6031685639533935	3.225112708111165
chr8	143980055	144000056	3.6820152909501846	3.4617016486717747	2.889893177649334	5.149497002282047	3.1779509649882263
chr8	143980057	144000058	3.681981156011932	3.4616467966900917	2.8898245105444924	5.149508937847582	3.177991324193033
chr8	144002279	144022280	5.233342062886649	1.9060650971056539	2.2953317421770754	4.6606850301838145	2.5734547153203082
chr8	144039397	144059398	2.5665614802628802	2.291112312110369	2.3829959510630427	3.74492848005966	2.500250176781889
chr8	144047379	144067380	3.8270204248008692	2.9541505453514234	2.5370284444805256	4.255456259207608	2.8425243454638673
chr8	144050691	144070692	4.983634080866655	3.512983005243386	2.811877781051571	4.696245208529674	3.056998968099981
chr8	144068671	144088672	9.420850516617236	3.940248340177467	3.742717825321556	6.927312632908598	3.634755659547171
chr8	144069873	144089874	9.200758839807982	3.7205964301000805	3.801448997795604	6.852665545357375	3.6499663893783865
chr8	144072633	144092634	8.522872774936964	3.216237634914069	3.9211000382007635	6.66610011807454	3.9777426502250006
chr8	144085075	144105076	8.471242198852226	2.8657158355509313	4.571016142434827	7.378437302957849	5.2202766774459475
chr8	144093772	144113773	6.968361211014182	5.153093918424999	3.849054460805402	7.022828081192427	4.427432199328145
chr8	144094460	144114461	6.504350242980091	5.134996114529986	3.738876474937797	6.636566821033592	4.290266703041016
chr8	144097738	144117739	4.939360992905656	5.048768496553456	3.212485688727728	5.282217820197755	3.6235947549175798
chr8	144127773	144147774	5.557854995450776	2.5845433380724505	2.5929165909384295	4.780354246447835	3.823877549764683
chr8	144138015	144158016	5.936644091613372	2.681947206015345	2.698179276535282	5.519797915972731	3.1629210674795734
chr8	144138015	144158016	5.936644091613372	2.681947206015345	2.698179276535282	5.519797915972731	3.1629210674795734
chr8	144138644	144158645	5.866902055156472	2.655560822994922	2.6698435136336043	5.324489933696268	3.026432550504549
chr8	144252736	144272737	1.4439379830099197	1.5691914807369933	1.7384020588842106	2.2957685764456994	1.5183452117617378
chr8	144256452	144276453	1.168590994449534	1.5341893562351285	1.4353748481933204	2.1282292442651736	1.4426931602344355
chr8	144281437	144301438	3.7369623979369773	1.9649682739386223	2.0913716398560513	3.5614230613161117	2.5067079974248356
chr8	144281603	144301604	3.74124722734836	1.9641419982081003	2.0954990168001917	3.564607300144941	2.5084638321867505
chr8	144307314	144327315	4.002749296222187	5.081999326465032	2.738453096902942	5.722743293987644	4.018821406316363
chr8	144316851	144336852	4.140524282744129	5.440348514128265	2.7701167310627812	6.586490962469699	3.9097502936390423
chr8	144326481	144346482	4.070732183495466	2.7593449524855234	2.393400114341153	4.8421510632232065	2.4490524952773702
chr8	144344930	144364931	4.792135193795222	3.4442771874138547	2.508790507318984	4.441494224066059	2.720696217709721
chr8	144345608	144365609	4.743067842017546	3.5221554673593025	2.491992632682766	4.46779422979026	2.739479577683743
chr8	144348471	144368472	4.8204489778520445	3.704273416479419	2.448701477231556	4.409332183575453	2.818796332264308
chr8	144348551	144368552	4.8232666097297825	3.70933276755432	2.4481324092441006	4.407970391516943	2.821012657924959
chr8	144348612	144368613	4.825415054036557	3.7131905227489317	2.4476984949036664	4.40693202507233	2.822702606241206
chr8	144362870	144382871	5.696396537641617	3.3498350208896572	2.997052775339351	4.910081458080213	3.0547150885275385
chr8	144364046	144384047	5.69816967337041	3.204829464706735	2.9566678677844567	4.772259131056916	2.975210402873149
chr8	144384229	144404230	3.7433875102534953	2.8398847216549017	1.9214260252663053	2.768759459238749	2.246277635262873
chr8	144390164	144410165	5.5550683955161775	2.612660036429363	2.36768372806123	3.5516087158237712	2.4202622269980485
chr8	144390344	144410345	5.639053208781788	2.6045583064097273	2.395691421914818	3.628081575988136	2.438272564579314
chr8	144399334	144419335	8.1292613213069	3.917175459281235	3.5304422315372634	6.891354590392225	4.931714441940998
chr8	144403584	144423585	8.52019332682217	5.3064910663094	3.855198559098163	7.318351427094172	5.162536862670082
chr8	144406448	144426449	8.443763710235034	6.1571772355098195	3.983209816287962	7.180258148347466	5.615397067754587
chr8	144406843	144426844	8.256498790813634	6.265604490261616	3.959339779042436	7.156157819855588	5.68333203662453
chr8	144418547	144438548	5.4026191272588004	6.887479918959953	3.348401120417585	6.039255935203321	3.8940920770977328
chr8	144418562	144438563	5.396188990537842	6.882480425924737	3.34728742726158	6.029951733894221	3.8930959409206114
chr8	144425167	144445168	4.844140975349711	4.736310605493446	3.2776309330524267	6.0223887801073	3.6798609319346567
chr8	144425618	144445619	4.858230188156764	4.604364934728647	3.291284505701764	6.160679069902909	3.614362105050468
chr8	144434439	144454440	3.6354647756734764	2.2156950590420212	2.7546855566216943	3.7846864924133556	2.501801795442425
chr8	144452538	144472539	10.732943743292664	3.4562731502422004	3.9166311748725042	6.045850588997497	3.6559403122024423
chr8	144452870	144472871	10.624861952918241	3.468599412125421	3.919546054690302	6.0228957595406865	3.6311487864065914
chr8	144455491	144475492	9.939058564141293	3.35657846307064	3.3952923568315048	5.634652109430458	3.4354301445062196
chr8	144455491	144475492	9.939058564141293	3.35657846307064	3.3952923568315048	5.634652109430458	3.4354301445062196
chr8	144455700	144475701	9.925533866557032	3.344348173057736	3.353152517445513	5.581370063653189	3.4198234309781093
chr8	144456336	144476337	9.884377370558996	3.3071306398127263	3.224918365055603	5.419229484158727	3.374873335241522
chr8	144465848	144485849	4.505634387372598	2.682836435980357	2.6476618409587225	3.8895554345410983	2.770281504311625
chr8	144467981	144487982	4.320780303050447	2.521774603808021	2.4473307981661145	3.5064038946388454	2.5511254229529214
chr8	144468350	144488351	4.288801326437754	2.493911586427996	2.4082710607146747	3.4401202949089202	2.540937353886962
chr8	144493067	144513068	8.249414690196124	13.020047490619277	4.0494237343405475	7.299379899779424	4.405843617068226
chr8	144494139	144514140	8.204436847611813	12.789641844924484	4.095449502913157	7.290088326394227	4.4721632271548915
chr8	144499035	144519036	8.389596470061548	11.737341433243794	4.085236096804898	7.92080513516591	4.79717457828353
chr8	144499069	144519070	8.389114603540046	11.73003379149601	4.084715198356279	7.927284556245922	4.79960601432165
chr8	144507832	144527833	5.777520526630224	5.999925970094815	2.5173653283245048	5.7568320470593495	3.135355964244373
chr8	144507991	144527992	5.725221457585568	5.8585150870774845	2.502973661214321	5.702465876360317	3.12315681589011
chr8	144517032	144537033	3.892527409397827	2.13350450181782	2.16530819307682	3.899992262712151	2.6070127090859927
chr8	144519110	144539111	3.3731933306475277	2.029426051035512	2.172175174573433	3.446962280474335	2.391380197893937
chr8	144595694	144615695	2.8807961538983937	1.7030828877875663	1.7999131501325936	2.6449531371443715	1.844301068872294
chr8	144603502	144623503	2.8474206689448978	1.5195065010700015	1.8265306260563223	2.454551465618248	1.7002529251311262
chr8	144675845	144695846	4.997749178756154	1.5727464018257296	1.5001832383462563	2.66910266566292	1.7082348008512194
chr8	144745530	144765531	5.279598526007673	2.833237834110492	2.335080226274331	3.7391285146130877	2.263306207193738
chr8	144777316	144797317	8.562264749400367	2.7661068183114925	3.340101830705982	7.742013778268198	4.282804513099017
chr8	144777344	144797345	8.567075714059111	2.76912561947008	3.3431231507796375	7.75348385590771	4.288374404943374
chr8	144781990	144801991	11.095204763280716	3.270030983141459	3.8182135700814896	9.096603096786078	5.00559011176246
chr8	144782389	144802390	11.12820795581569	3.313048899651334	3.8551427884833602	9.164783217633858	5.040900967908496
chr8	144788912	144808913	9.506010535735387	3.408224520506956	3.7613448742511046	8.027518548350843	4.739685263814202
chr8	144788912	144808913	9.506010535735387	3.408224520506956	3.7613448742511046	8.027518548350843	4.739685263814202
chr8	144817039	144837040	9.983021894272209	5.0310507060666385	3.5810837844232104	6.878213312272924	3.8047625142056147
chr8	144817517	144837518	9.957451729985623	5.031977478013531	3.5814873239392817	6.903764477417913	3.813100174014025
chr8	144817559	144837560	9.955204979148727	5.032058909858237	3.5815227813862998	6.906009558874168	3.8138327717377765
chr8	144817559	144837560	9.955204979148727	5.032058909858237	3.5815227813862998	6.906009558874168	3.8138327717377765
chr8	144843047	144863048	8.606335474102048	4.554607377273863	3.3879817975143145	6.2125406586726335	3.7911727134815774
chr8	144843066	144863067	8.605223981284709	4.551570836481579	3.387303378562032	6.210849019621772	3.790586160316589
chr8	144843555	144863556	8.556111728346586	4.473419865564371	3.369843017105922	6.167311572470693	3.768674570937736
chr8	144890304	144910305	5.769523521057444	2.5586353839134666	3.0131128349522043	6.123199159999733	3.0481912472227863
chr8	144891452	144911453	5.846997066703553	2.6154979417825346	2.984619847403308	6.056024913305625	3.0495112816238987
chr8	144892176	144912177	5.895856689567475	2.6264725559996287	2.9666806250108424	6.03656101813287	3.0336809801591773
chr8	144940879	144960880	3.5924374935593333	1.7278325408409705	2.5195801118717736	4.854610163766206	2.5422950621801794
chr8	144984864	145004865	4.84698043537027	1.8223869358040954	2.282846706837831	4.206387343978138	3.0425464356999203
chr8	144992810	145012811	4.7243027987438655	2.0132420711340613	2.426462581750939	4.535692094255761	2.9850536241772754
chr8	144992898	145012899	4.727773699197188	2.013527468658747	2.4241143657532165	4.539908420304693	2.982541104590445
chr8	145042466	145062467	4.622233790891564	2.090852951616319	2.6511137456817613	4.052805091106833	2.7909604787970146
chrY	266355	286356	5.967455870548554	3.411049506146551	2.497024248469265	4.377167219367303	2.927703576537961
chrY	271380	291381	5.643929694880307	2.838176524036933	2.4790526737376135	3.999555184556141	2.8216649094531965
chrY	273477	293478	5.553738981879235	2.5389479475980585	2.278023245281642	3.651992079885141	2.8077897518523907
chrY	308818	328819	4.219694504189704	1.1867816789653922	1.647070648729679	3.078920024869728	1.8731503558030416
chrY	309144	329145	4.213776640587424	1.1798864195546022	1.6468552640773444	3.0516552631535907	1.859228202605231
chrY	376906	396907	2.2835276261998416	0.7489880423826292	0.8554522926059123	0.8281517151286041	0.8651356877465539
chrY	614343	634344	2.901686172812128	0.8217636615667577	0.6863718930593468	0.7065578642836047	0.7061006962251287
chrY	614343	634344	2.901686172812128	0.8217636615667577	0.6863718930593468	0.7065578642836047	0.7061006962251287
chrY	1202648	1222649	1.8753862155607686	1.0152154683692223	0.9340124205647721	1.1195868791167882	0.8049474143315758
chrY	1202722	1222723	1.8750785175960063	1.0156651970691581	0.9336343333352993	1.121450077938862	0.8066890059394998
chrY	1258813	1278814	1.8639832560594327	1.0706618275651592	1.0667829838881604	1.4059411319798594	1.1419474119648743
chrY	1258813	1278814	1.8639832560594327	1.0706618275651592	1.0667829838881604	1.4059411319798594	1.1419474119648743
chrY	1258813	1278814	1.8639832560594327	1.0706618275651592	1.0667829838881604	1.4059411319798594	1.1419474119648743
chrY	1258813	1278814	1.8639832560594327	1.0706618275651592	1.0667829838881604	1.4059411319798594	1.1419474119648743
chrY	1283917	1303918	1.919401889775574	0.9647165478712406	0.746295284100309	1.0464893684115741	0.940723574766827
chrY	1326615	1346616	5.1171232186668965	1.2277954766461106	1.2354492749119748	1.489377267691715	1.049093616898498
chrY	1326784	1346785	5.11143596969313	1.22858902411128	1.233650378811606	1.490064044593384	1.0447548230364214
chrY	1382112	1402113	4.253919565997307	2.3174169924460837	1.6624264581365737	3.331800506684871	1.9165811480684
chrY	1387024	1407025	3.531459887860879	2.061663738463532	1.70473169920307	2.9763949766378865	1.7186381620922122
chrY	1390530	1410531	3.137557420440847	1.8791167294116533	1.5530194609652623	2.736624137039608	1.555875986679189
chrY	1390530	1410531	3.137557420440847	1.8791167294116533	1.5530194609652623	2.736624137039608	1.555875986679189
chrY	1442908	1462909	2.9756540263675735	1.2270584307760914	1.1722496825999527	1.8642361219252372	1.1715023832526807
chrY	1443761	1463762	2.933316044588921	1.2073747159233787	1.1449794837409222	1.8525146347752093	1.181494188900305
chrY	1527184	1547185	3.8197375175805357	1.451833286322391	1.2265628373806647	2.1559485261178786	1.3208016152873139
chrY	1581603	1601604	2.3158031671704378	1.1409950725632343	1.1390436648440405	2.0084607253974154	1.1646218613506714
chrY	1585454	1605455	2.018009279426555	1.111071530026203	1.1117700813236024	1.9306861364263126	1.1676001871195067
chrY	1605058	1625059	2.073012431262609	1.3044217397256326	1.091681370008847	1.1883691007049177	1.327112526899871
chrY	1605132	1625133	2.0679693974934126	1.3048518127100268	1.0914729761114323	1.1836984290617012	1.3262078941500866
chrY	2490538	2510539	7.475303375130721	3.1423054800934267	1.5276051483398758	2.56450422035961	1.4374054805013758
chrY	2490975	2510976	7.491221805585415	3.070046404982607	1.5228413857639038	2.5587295368012057	1.436551652333184
chrY	2490975	2510976	7.491221805585415	3.070046404982607	1.5228413857639038	2.5587295368012057	1.436551652333184
chrY	2599190	2619191	3.2392057435215023	2.4510239152777653	1.2890029012335036	2.2069572625723572	1.4141471935704535
chrY	2599264	2619265	3.238732679821511	2.448540492664846	1.2899551815136174	2.206002530378852	1.4143870356371155
chrY	2599264	2619265	3.238732679821511	2.448540492664846	1.2899551815136174	2.206002530378852	1.4143870356371155
chrY	2605346	2625347	2.8503053719401295	2.244430001694941	1.2025253254195931	2.2344910319105016	1.4102573369436169
chrY	2681294	2701295	3.962413107439789	3.0061659888853494	1.4900577475791752	2.265656207946591	1.5092530535581508
chrY	2681294	2701295	3.962413107439789	3.0061659888853494	1.4900577475791752	2.265656207946591	1.5092530535581508
chrY	2742295	2762296	1.8155668981823263	0.9887577548895882	1.0111755970029321	1.5149683581482039	1.0478755287812103
chrY	2777681	2797682	5.0437805551361805	1.085041704767323	3.9990703834944017	3.0701282633774802	1.577634847448454
chrY	2831601	2851602	8.436491689997816	1.2532604928754079	3.1016812271379974	4.329565227881031	1.903385806469274
chrY	2925380	2945381	5.0475855026714305	1.540084871069653	1.2928331137847324	3.048091295182962	1.4594705476589007
chrY	2992625	3012626	2.2420538650202113	1.326184749303381	1.2636659091449407	1.4101336110403697	1.175299836353517
chrY	2992995	3012996	2.2483018788151323	1.3235761124014425	1.2686717655190185	1.4140976363829056	1.1811864188345578
chrY	3569066	3589067	1.0153773352477702	0.6306364687240733	0.5656664819741641	0.6269410480656744	0.5749657241357119
chrY	4596119	4616120	0.9265644562707387	0.47745783113647233	0.4496550791158728	0.4688389594738911	0.5035964810011344
chrY	4990295	5010296	1.072449134258108	0.6094983151967858	0.5998365039084803	0.7391278113833769	0.5593233157972861
chrY	5046089	5066090	1.0367486049898622	0.4593510480273242	0.5104484382679629	0.8670204507111171	0.6183017461599454
chrY	5046089	5066090	1.0367486049898622	0.4593510480273242	0.5104484382679629	0.8670204507111171	0.6183017461599454
chrY	6233609	6253610	1.1022014305978054	1.0468412485660452	1.2377462160660826	1.1030138317887777	1.2532731983771948
chrY	6233609	6253610	1.1022014305978054	1.0468412485660452	1.2377462160660826	1.1030138317887777	1.2532731983771948
chrY	6236222	6256223	1.338026216265362	1.272096646589348	1.4313195272362633	1.3826442985966343	1.4788968891791532
chrY	6253934	6273935	1.7856522916834268	1.6555688084284668	1.3580065869504616	1.5823269287025965	1.4981284166777575
chrY	6351412	6371413	0.5565952363101849	0.6615019214385769	0.7135696683579795	0.40863913469206653	0.6940630067234083
chrY	6380400	6400401	0.8825754505982867	0.5754562012404598	0.9426436135669295	0.639642620158192	0.8214604808974276
chrY	6380400	6400401	0.8825754505982867	0.5754562012404598	0.9426436135669295	0.639642620158192	0.8214604808974276
chrY	6418443	6438444	0.8774614874256464	0.6807594285513915	0.7846862803093777	0.6857191617366916	0.7754187391143175
chrY	6418443	6438444	0.8774614874256464	0.6807594285513915	0.7846862803093777	0.6857191617366916	0.7754187391143175
chrY	6433433	6453434	0.7613714869191148	0.6360444869576124	0.6998113755008528	0.6519103854345806	0.7185029483070872
chrY	6433433	6453434	0.7613714869191148	0.6360444869576124	0.6998113755008528	0.6519103854345806	0.7185029483070872
chrY	6439467	6459468	0.6596831455033312	0.5569622258356108	0.6072463803632315	0.614123946751042	0.7738114512774081
chrY	6439467	6459468	0.6596831455033312	0.5569622258356108	0.6072463803632315	0.614123946751042	0.7738114512774081
chrY	6463629	6483630	0.7078862615166718	0.5810087084319426	0.6141183300203521	0.5479296330644486	0.7312920334071666
chrY	6463629	6483630	0.7078862615166718	0.5810087084319426	0.6141183300203521	0.5479296330644486	0.7312920334071666
chrY	6864026	6884027	1.1969560982919294	0.5683780503773226	0.7872287232142936	0.9152803747701206	0.7757992609473574
chrY	6900685	6920686	5.070299774234005	1.9481810601481306	1.0060790203359	2.4621337778669234	1.2432659143747873
chrY	6900696	6920697	5.069490428289	1.9484370662624995	1.0059633860039519	2.4620993920676484	1.2433176912877206
chrY	7263971	7283972	5.440158272792978	1.1940108478163256	1.5151475984316536	2.814887644208602	1.6352556471771618
chrY	7691246	7711247	1.1567955905551994	0.695167135615315	0.9586530607438878	0.6414809878523358	0.7640418674281239
chrY	7794923	7814924	0.7238302386355572	0.5215264979683386	0.6989689781350883	0.8880386572063913	0.7341291197556691
chrY	8628293	8648294	0.7384425076918151	0.42898527836629535	0.6961353000108637	0.4847503487468551	0.7516557444148949
chrY	8673877	8693878	0.5196580108681486	0.8315045921791837	0.5791622715283794	0.6042756864842305	0.6335934051817779
chrY	8694471	8714472	0.7207490151427919	0.5596856539652434	0.5206509629220667	0.6602298912103142	0.5281958579483513
chrY	8807381	8827382	0.8807444268904074	0.6174845342465535	0.6800992308122923	0.7003244408479904	0.8070590835741633
chrY	9312873	9332874	0.83779576412953	0.8270286953941529	0.7616379759209021	0.7044634272332506	0.5276253744434237
chrY	9324831	9344832	1.3047370027586267	1.5021728780969101	1.4278337298472747	1.6424939913330339	1.3307417048906305
chrY	9327463	9347464	1.6136253292818097	1.6811325925136935	1.6421231440355233	1.9607292655968473	1.5919337724946885
chrY	9327463	9347464	1.6136253292818097	1.6811325925136935	1.6421231440355233	1.9607292655968473	1.5919337724946885
chrY	9327463	9347464	1.6136253292818097	1.6811325925136935	1.6421231440355233	1.9607292655968473	1.5919337724946885
chrY	9327509	9347510	1.618147291486905	1.6842603078872393	1.646308723101907	1.9662183191693512	1.5964986794512943
chrY	9327509	9347510	1.618147291486905	1.6842603078872393	1.646308723101907	1.9662183191693512	1.5964986794512943
chrY	9345181	9365182	2.4189313893286153	2.416930538087739	2.231969643191849	2.715135739413591	2.487490619499932
chrY	9345181	9365182	2.4189313893286153	2.416930538087739	2.231969643191849	2.715135739413591	2.487490619499932
chrY	9345181	9365182	2.4189313893286153	2.416930538087739	2.231969643191849	2.715135739413591	2.487490619499932
chrY	9345181	9365182	2.4189313893286153	2.416930538087739	2.231969643191849	2.715135739413591	2.487490619499932
chrY	9345270	9365271	2.420326935319748	2.420839129291319	2.2297482785013236	2.713190782556311	2.4901983618713843
chrY	9347842	9367843	2.475317093908133	2.5337930233992707	2.165553334860524	2.719107564137784	2.490077290559983
chrY	9365461	9385462	2.386767887678563	2.3140967357141693	2.2785603020380116	2.531923989394708	2.6890646351918335
chrY	9365461	9385462	2.386767887678563	2.3140967357141693	2.2785603020380116	2.531923989394708	2.6890646351918335
chrY	9365461	9385462	2.386767887678563	2.3140967357141693	2.2785603020380116	2.531923989394708	2.6890646351918335
chrY	9365461	9385462	2.386767887678563	2.3140967357141693	2.2785603020380116	2.531923989394708	2.6890646351918335
chrY	9365550	9385551	2.3866981137739174	2.3114155012592708	2.2832931169543924	2.5313144512630124	2.69170026208293
chrY	9385807	9405808	2.176723516716722	2.1707850593637823	2.3678725350190053	2.426993070550635	2.1823432003457737
chrY	9385896	9405897	2.163208171158147	2.1690908550271595	2.355918974496643	2.41646399567839	2.1713584290593957
chrY	9388420	9408421	1.7824983689780354	2.006059452854609	2.016921370469201	2.1178641644699994	1.922090905847396
chrY	9388420	9408421	1.7824983689780354	2.006059452854609	2.016921370469201	2.1178641644699994	1.922090905847396
chrY	9454344	9474345	2.0861266728758325	1.9648679092273638	2.3007486370719703	2.623197033730212	2.014893327384906
chrY	9454344	9474345	2.0861266728758325	1.9648679092273638	2.3007486370719703	2.623197033730212	2.014893327384906
chrY	9454344	9474345	2.0861266728758325	1.9648679092273638	2.3007486370719703	2.623197033730212	2.014893327384906
chrY	9454344	9474345	2.0861266728758325	1.9648679092273638	2.3007486370719703	2.623197033730212	2.014893327384906
chrY	9454433	9474434	2.0914404900830057	1.9727635281454976	2.3083032387615945	2.6334504275568866	2.0209982374890525
chrY	9456954	9476955	2.135416175305245	2.1145197539413734	2.46671464574885	2.5832134653007546	2.186872092125738
chrY	9474653	9494654	1.8512717913175758	2.0570808763125012	2.665290247722509	2.838934722206659	2.6721073015682975
chrY	9474653	9494654	1.8512717913175758	2.0570808763125012	2.665290247722509	2.838934722206659	2.6721073015682975
chrY	9474653	9494654	1.8512717913175758	2.0570808763125012	2.665290247722509	2.838934722206659	2.6721073015682975
chrY	9474653	9494654	1.8512717913175758	2.0570808763125012	2.665290247722509	2.838934722206659	2.6721073015682975
chrY	9474742	9494743	1.8547025238408898	2.0554249504887814	2.6662238747671143	2.8415018632384426	2.6740098104006225
chrY	9477266	9497267	1.9687150764972872	2.0437471785078865	2.692701118144458	2.912934696155614	2.7279641058252087
chrY	9477266	9497267	1.9687150764972872	2.0437471785078865	2.692701118144458	2.912934696155614	2.7279641058252087
chrY	9477312	9497313	1.9707929597865876	2.0435798311872575	2.693183666954029	2.9141321160158626	2.7289474249969725
chrY	9494940	9514941	2.422240786912715	2.434358579049245	2.6181586095468066	2.9252443606711673	2.902377549961003
chrY	9515267	9535268	2.1050672529909407	2.102988776890517	2.817069609686789	3.1192643077044147	2.5091874780083887
chrY	9515267	9535268	2.1050672529909407	2.102988776890517	2.817069609686789	3.1192643077044147	2.5091874780083887
chrY	9515267	9535268	2.1050672529909407	2.102988776890517	2.817069609686789	3.1192643077044147	2.5091874780083887
chrY	9515267	9535268	2.1050672529909407	2.102988776890517	2.817069609686789	3.1192643077044147	2.5091874780083887
chrY	9515356	9535357	2.1035375165483976	2.0989283344528116	2.8112346030233066	3.112258413568579	2.5071999864750967
chrY	9517879	9537880	2.053386475255807	1.9838216347861646	2.6458219983944704	2.838262922631151	2.5322820705180127
chrY	9517879	9537880	2.053386475255807	1.9838216347861646	2.6458219983944704	2.838262922631151	2.5322820705180127
chrY	9605152	9625153	0.7517349066647773	0.2711872113613694	0.5856248041637319	0.6708305545892902	0.6984037476367729
chrY	9681099	9701100	0.4717406264088329	0.6617424719930649	0.6449139689235538	0.5693024182596591	0.6278724379099925
chrY	9681099	9701100	0.4717406264088329	0.6617424719930649	0.6449139689235538	0.5693024182596591	0.6278724379099925
chrY	9705261	9725262	0.6571041706272476	0.6786165309074234	0.9946504215926899	0.760786344545586	0.7276847631401288
chrY	9705261	9725262	0.6571041706272476	0.6786165309074234	0.9946504215926899	0.760786344545586	0.7276847631401288
chrY	9711295	9731296	0.721591497769688	0.6510788258879115	1.0592520762090756	0.6929596009823532	0.8940623913544982
chrY	9711295	9731296	0.721591497769688	0.6510788258879115	1.0592520762090756	0.6929596009823532	0.8940623913544982
chrY	9726285	9746286	1.041183478500767	0.7091984928410737	0.9123311969306478	0.6408580000948123	0.8161625936084409
chrY	9726285	9746286	1.041183478500767	0.7091984928410737	0.9123311969306478	0.6408580000948123	0.8161625936084409
chrY	9764318	9784319	0.7790563103583271	0.7402892685848993	0.8546797980730415	0.6951859586567027	0.8597091070968302
chrY	9764318	9784319	0.7790563103583271	0.7402892685848993	0.8546797980730415	0.6951859586567027	0.8597091070968302
chrY	9791152	9811153	0.6646244236761881	0.699397496111396	0.6068405285057349	0.6386940072056151	0.7241654768754854
chrY	9900797	9920798	0.613594628154398	0.491576204128801	0.7092409852924884	0.6537899887200413	0.7003831079862808
chrY	9900797	9920798	0.613594628154398	0.491576204128801	0.7092409852924884	0.6537899887200413	0.7003831079862808
chrY	12411589	12431590	1.7261620254164394	0.9085929418631615	1.052827435662711	1.1945361048559815	0.9100661568593061
chrY	12652366	12672367	3.8485429782008214	1.1605152687456473	1.1869626641212603	2.3871833767193276	1.3113572003104774
chrY	12691230	12711231	4.570443312070117	0.8555485342388731	1.5151374205818875	2.1715162314985292	1.5996448559141314
chrY	12893998	12913999	6.191011319473224	0.8770604998608055	1.4611401223500013	2.528954685122749	1.4855559589140106
chrY	12894785	12914786	6.250340232844671	0.8812219842126668	1.4898418161629363	2.5510061843747716	1.5168159171624178
chrY	12894857	12914858	6.255768036863405	0.8816027045091523	1.492467638214437	2.55269830649474	1.5196757862779011
chrY	12894867	12914868	6.256521898532674	0.8816555823281087	1.4928323357215902	2.5529333234558464	1.5200729903217183
chrY	12895704	12915705	6.319620120250464	0.8860814557747518	1.5104178025272055	2.5791043058358865	1.5533189687892113
chrY	13469176	13489177	1.3944208586098557	0.5120920567791837	0.5390960004538272	0.7491071330820158	0.7172341878943853
chrY	13470669	13490670	1.353922449452203	0.5094604996179176	0.5424669847243715	0.7562345203510088	0.7344517049947209
chrY	13470669	13490670	1.353922449452203	0.5094604996179176	0.5424669847243715	0.7562345203510088	0.7344517049947209
chrY	13470669	13490670	1.353922449452203	0.5094604996179176	0.5424669847243715	0.7562345203510088	0.7344517049947209
chrY	13693898	13713899	1.9958247357089647	0.8351007347052426	0.9465055482552557	1.1768624054968975	1.0521669267115497
chrY	13976502	13996503	0.47986185746911625	0.45720683269720513	0.8253389350646868	0.8001152621208305	0.41889154289793246
chrY	13976511	13996512	0.47995087343743864	0.4571045458586109	0.8252365290972857	0.7999661528026911	0.41896640450285066
chrY	14046217	14066218	0.7885845387729435	0.4719374049701421	0.7709734087427801	0.7754680600978573	0.6131197181337157
chrY	14046226	14066227	0.7884445014671001	0.47197547699527354	0.7710229600347833	0.7756266327346779	0.6131567555958402
chrY	14512615	14532616	2.3562103138697164	1.6415374150175965	0.9784745727291684	1.5414611694723492	0.9355633997851842
chrY	14513504	14533505	2.344468694689782	1.7333479387837538	0.9785006657409174	1.5539414042824775	0.9373687145004257
chrY	14513745	14533746	2.3412856460707	1.758236955912712	0.9785077393245297	1.5573246850352795	0.9378581192769985
chrY	14514528	14534529	2.333849427411425	1.7674770064268104	0.9826486628957418	1.568316837854549	0.9394481771195565
chrY	14514573	14534574	2.3338114330190307	1.7681267687180215	0.9830933027785959	1.5689485707751964	0.9395395597541862
chrY	14612020	14632021	5.340783904073467	1.751910560256594	1.177527466405093	2.6945913928414504	1.160031851217345
chrY	14794032	14814033	1.521504550693291	0.5931340098866326	0.7152920840624442	1.1378169077538554	0.7992214507078674
chrY	17490957	17510958	0.7341668109243107	0.5060161633223359	0.6772307252607048	0.7488492133468277	0.7306398535189947
chrY	17490957	17510958	0.7341668109243107	0.5060161633223359	0.6772307252607048	0.7488492133468277	0.7306398535189947
chrY	17569451	17589452	1.1951838449075052	0.7862122408353749	0.8226301766872749	0.9626528056512672	0.8726582422477416
chrY	17569472	17589473	1.1963873087635672	0.7865320456356767	0.82320056719939	0.9622481899186138	0.8724267986845743
chrY	17760559	17780560	0.7886384254565212	0.3238808946812093	0.53138825580483	0.7114119804130186	0.4384553223898508
chrY	17760559	17780560	0.7886384254565212	0.3238808946812093	0.53138825580483	0.7114119804130186	0.4384553223898508
chrY	17870218	17890219	0.9927867521325606	0.4340210867083567	0.583275613107653	0.4532750498800896	0.6272426738264607
chrY	17870219	17890220	0.9928356626625575	0.43404041882575684	0.5832804948177606	0.45328633183628597	0.6272213309289834
chrY	18015786	18035787	0.592775069051863	0.3341864799580429	0.8291037258061679	0.7555465207696646	0.6122702786892603
chrY	18015787	18035788	0.5927524532081425	0.3341547532898825	0.8290908645008052	0.7555610139713709	0.6122806004783051
chrY	18125448	18145449	0.8918627515056996	0.48172639745652096	0.506612040023785	0.7967828696539722	0.6518515897238063
chrY	18125448	18145449	0.8918627515056996	0.48172639745652096	0.506612040023785	0.7967828696539722	0.6518515897238063
chrY	18316532	18336533	1.3360616027385372	0.8552759097599866	0.7961158251580113	1.009996517901003	0.8018581502427449
chrY	18316553	18336554	1.3347406570478397	0.855298118559889	0.79571624363612	1.0100908088693619	0.8018999489378748
chrY	18395045	18415046	0.9087791280224773	0.3998808848042874	0.8020893495564639	0.8207537626919366	0.500796253346091
chrY	18395045	18415046	0.9087791280224773	0.3998808848042874	0.8020893495564639	0.8207537626919366	0.500796253346091
chrY	18536670	18556671	0.8772534341543371	0.4308498700183748	0.760768748746573	0.6563870635642259	0.7145666530874811
chrY	18536670	18556671	0.8772534341543371	0.4308498700183748	0.760768748746573	0.6563870635642259	0.7145666530874811
chrY	18536690	18556691	0.8775320610230459	0.430885121956235	0.7606214897215848	0.6560824221953423	0.7148435592428853
chrY	18536690	18556691	0.8775320610230459	0.430885121956235	0.7606214897215848	0.6560824221953423	0.7148435592428853
chrY	18536719	18556720	0.8779360699826736	0.4309362372661324	0.7604079641353519	0.655640692210461	0.7152450731682217
chrY	18580520	18600521	0.8729392605918089	0.645254937907285	0.7674680965332028	0.6183022665651259	0.665168207929714
chrY	18580520	18600521	0.8729392605918089	0.645254937907285	0.7674680965332028	0.6183022665651259	0.665168207929714
chrY	18719881	18739882	0.7748422118477071	0.6375371388567991	0.6659409819565333	0.708230001726995	0.7078335737699635
chrY	18719881	18739882	0.7748422118477071	0.6375371388567991	0.6659409819565333	0.708230001726995	0.7078335737699635
chrY	18763685	18783686	0.941266486093615	0.44190335581726436	0.784129866449826	0.7630566177182525	0.6645430144787404
chrY	18763714	18783715	0.9416355164070697	0.4417230214959176	0.784215021174574	0.7633706082773711	0.6641516404540622
chrY	18763714	18783715	0.9416355164070697	0.4417230214959176	0.784215021174574	0.7633706082773711	0.6641516404540622
chrY	18763734	18783735	0.9418900200715214	0.441598652998437	0.7842737485709519	0.7635871534905565	0.6638817273335944
chrY	18763734	18783735	0.9418900200715214	0.441598652998437	0.7842737485709519	0.7635871534905565	0.6638817273335944
chrY	19066002	19086003	1.3711053104104056	0.6166957212364818	0.7302480021431773	1.2630700515488447	1.0070755296529084
chrY	19066002	19086003	1.3711053104104056	0.6166957212364818	0.7302480021431773	1.2630700515488447	1.0070755296529084
chrY	19066028	19086029	1.3697677792015628	0.6163307516648872	0.7301321475773771	1.2628639073379277	1.0071438888161126
chrY	19066028	19086029	1.3697677792015628	0.6163307516648872	0.7301321475773771	1.2628639073379277	1.0071438888161126
chrY	19067546	19087547	1.2981114989542	0.5968541496507753	0.7233680233125821	1.2342520222386453	1.011135012267796
chrY	19067546	19087547	1.2981114989542	0.5968541496507753	0.7233680233125821	1.2342520222386453	1.011135012267796
chrY	19493152	19513153	0.9492989800524936	0.592288303754938	0.7790685455916798	0.9115822803925875	0.7746137022311664
chrY	19557357	19577358	7.495142249570871	1.0296761415679665	2.4959897670243785	2.995428097899126	1.6236819717909217
chrY	19557357	19577358	7.495142249570871	1.0296761415679665	2.4959897670243785	2.995428097899126	1.6236819717909217
chrY	19734725	19754726	4.253137257984581	0.9212028006181984	1.2992577998315264	2.2768596419854505	1.2279991097897904
chrY	19734938	19754939	4.269066052374074	0.9286363631241977	1.2936468689828051	2.278826877722479	1.2341278090730574
chrY	20509227	20529228	1.3941404505308284	0.7532206704510211	0.8144537798180944	1.4262821334386975	0.9641319912388127
chrY	20565710	20585711	4.25466541436845	0.769683331728193	1.1156289322777713	2.4092742365928377	1.2980259314318596
chrY	20565775	20585776	4.25394019956383	0.7695458498230195	1.1165135885920494	2.4101442550934586	1.2980574012924604
chrY	20746107	20766108	0.8969725434757037	0.4841688779493584	0.9704077568416329	0.7618872812850701	0.8198815277191593
chrY	21376359	21396360	0.7399955990413701	0.38726250257328415	0.6558944971037979	0.44940815153271824	0.47055469600114547
chrY	21391561	21411562	0.8433125251241839	0.4168434222894994	0.7044686016352824	0.5281430377524398	0.5762528893676391
chrY	21501337	21521338	0.8395523381662744	0.7079858593222265	0.9286325500830126	0.803657466710481	0.901866351228366
chrY	21501337	21521338	0.8395523381662744	0.7079858593222265	0.9286325500830126	0.803657466710481	0.901866351228366
chrY	21501337	21521338	0.8395523381662744	0.7079858593222265	0.9286325500830126	0.803657466710481	0.901866351228366
chrY	21501337	21521338	0.8395523381662744	0.7079858593222265	0.9286325500830126	0.803657466710481	0.901866351228366
chrY	21501377	21521378	0.8388672286330956	0.7080041905356964	0.9277390119597585	0.8040519086837356	0.9019360146530958
chrY	21524878	21544879	1.225283714729584	0.6020551169260441	0.8665679283439869	0.8516726187864343	0.9552924370580126
chrY	21524878	21544879	1.225283714729584	0.6020551169260441	0.8665679283439869	0.8516726187864343	0.9552924370580126
chrY	21524878	21544879	1.225283714729584	0.6020551169260441	0.8665679283439869	0.8516726187864343	0.9552924370580126
chrY	21524878	21544879	1.225283714729584	0.6020551169260441	0.8665679283439869	0.8516726187864343	0.9552924370580126
chrY	21584665	21604666	0.6578133231170022	0.5187416418861546	0.6240886411407048	0.6781629773177097	0.6112067884305384
chrY	21884485	21904486	1.181560077964662	0.5528824738136985	0.8854118049993032	0.7986239629783343	1.1056829320764316
chrY	21884525	21904526	1.182488836136264	0.5529219558636438	0.8854300104780832	0.7983568337210682	1.1063446023751364
chrY	21884525	21904526	1.182488836136264	0.5529219558636438	0.8854300104780832	0.7983568337210682	1.1063446023751364
chrY	21884525	21904526	1.182488836136264	0.5529219558636438	0.8854300104780832	0.7983568337210682	1.1063446023751364
chrY	21884525	21904526	1.182488836136264	0.5529219558636438	0.8854300104780832	0.7983568337210682	1.1063446023751364
chrY	21908026	21928027	1.057376182489441	0.8217248111790192	0.8563598934776303	0.811834570863391	0.8330703781815885
chrY	21908066	21928067	1.0567272580858211	0.8217727540052344	0.8551457031250034	0.8111082062976268	0.8336422114927956
chrY	21908066	21928067	1.0567272580858211	0.8217727540052344	0.8551457031250034	0.8111082062976268	0.8336422114927956
chrY	21908066	21928067	1.0567272580858211	0.8217727540052344	0.8551457031250034	0.8111082062976268	0.8336422114927956
chrY	21908066	21928067	1.0567272580858211	0.8217727540052344	0.8551457031250034	0.8111082062976268	0.8336422114927956
chrY	22086006	22106007	0.7192140509004925	0.6051145787091877	0.5612585173920838	0.6214431598703319	0.7695165484149804
chrY	22086006	22106007	0.7192140509004925	0.6051145787091877	0.5612585173920838	0.6214431598703319	0.7695165484149804
chrY	22134964	22154965	0.5857393073234598	0.6447909518542403	0.7426569762924937	0.5595714550257671	0.8388102059698985
chrY	22134986	22154987	0.58558672606054	0.6448326757900611	0.7428100789258991	0.5595201887858005	0.8385601968537365
chrY	22137483	22157484	0.5742393168974261	0.6495683425057263	0.7572022146689429	0.5398990138396421	0.8101841621693461
chrY	22172922	22192923	0.7412464937472298	0.5150158046470565	0.5943923240017118	0.7066193004430334	0.7919071899338099
chrY	22172922	22192923	0.7412464937472298	0.5150158046470565	0.5943923240017118	0.7066193004430334	0.7919071899338099
chrY	22173007	22193008	0.7412567460414906	0.5147641061520323	0.5940996781177648	0.704416335961156	0.7902187874031984
chrY	22288875	22308876	0.7342513931406905	0.49134222465408073	0.6821552019405785	0.5635040539156513	0.4621695970287893
chrY	22298858	22318859	0.8712220754833688	0.545910213975851	0.5611516869370845	0.47430683645254745	0.4164836739165849
chrY	22298881	22318882	0.8725828256809385	0.5459604830487652	0.5608562144975717	0.4746251466566191	0.416243952840167
chrY	22298881	22318882	0.8725828256809385	0.5459604830487652	0.5608562144975717	0.4746251466566191	0.416243952840167
chrY	22306677	22326678	1.2393203065778513	0.5611423086748831	0.5090226279881586	0.49497003112656157	0.5574782882726177
chrY	22393409	22413410	0.9923107782024857	0.5357241574403158	0.6372345029177023	0.5873191199541	0.8347941635821609
chrY	22428939	22448940	0.5442117868780151	0.5777285501792495	0.6755325956590453	0.5815745128849463	0.7674334443634613
chrY	22431436	22451437	0.5351762720547687	0.5469201848827766	0.7100302357025107	0.5553416382496991	0.7562177611403301
chrY	22431458	22451459	0.5350966639946518	0.5466487455409575	0.7103341796676513	0.5552659894073753	0.756005770793076
chrY	22480396	22500397	0.838685376237691	0.5518686526869151	0.6053304166881288	0.5375151204702872	0.8716051812722212
chrY	22480396	22500397	0.838685376237691	0.5518686526869151	0.6053304166881288	0.5375151204702872	0.8716051812722212
chrY	22841583	22861584	1.6730602325849642	0.6245048826925237	0.8111898911356312	0.9308788314023886	0.7799148947492004
chrY	22841583	22861584	1.6730602325849642	0.6245048826925237	0.8111898911356312	0.9308788314023886	0.7799148947492004
chrY	22841583	22861584	1.6730602325849642	0.6245048826925237	0.8111898911356312	0.9308788314023886	0.7799148947492004
chrY	22926454	22946455	1.266561093594829	0.7915315737492962	1.0105200989726608	0.8093280193168076	0.8852605121397691
chrY	22926454	22946455	1.266561093594829	0.7915315737492962	1.0105200989726608	0.8093280193168076	0.8852605121397691
chrY	22926454	22946455	1.266561093594829	0.7915315737492962	1.0105200989726608	0.8093280193168076	0.8852605121397691
chrY	22974262	22994263	0.7301913807952893	0.663630465649043	0.8363687126498379	0.9589357845950475	0.9101400512347865
chrY	22974262	22994263	0.7301913807952893	0.663630465649043	0.8363687126498379	0.9589357845950475	0.9101400512347865
chrY	22974262	22994263	0.7301913807952893	0.663630465649043	0.8363687126498379	0.9589357845950475	0.9101400512347865
chrY	23189091	23209092	0.954776159888905	0.5918574885102333	0.8781315522019323	0.8539732636355293	0.6423785119658383
chrY	23189106	23209107	0.955110874493583	0.5918522006630895	0.878212926510219	0.8537085498032735	0.6423982813271454
chrY	23209433	23229434	0.9365481638095287	0.42471533433808295	0.7734095665095763	0.8785041417268635	0.779421704338269
chrY	23209433	23229434	0.9365481638095287	0.42471533433808295	0.7734095665095763	0.8785041417268635	0.779421704338269
chrY	23209456	23229457	0.9359364503754801	0.4246829026418308	0.7730127891682675	0.878974744223528	0.7794150540231218
chrY	23931621	23951622	0.9684173996173595	0.3407758951530314	0.6624890791262366	0.4913803266167309	0.5137269327836317
chrY	23931621	23951622	0.9684173996173595	0.3407758951530314	0.6624890791262366	0.4913803266167309	0.5137269327836317
chrY	24038013	24058014	0.7198637997593708	0.35293738401378527	0.6107043530332797	0.4829592793539696	0.6380744522169818
chrY	24038013	24058014	0.7198637997593708	0.35293738401378527	0.6107043530332797	0.4829592793539696	0.6380744522169818
chrY	24038013	24058014	0.7198637997593708	0.35293738401378527	0.6107043530332797	0.4829592793539696	0.6380744522169818
chrY	24038013	24058014	0.7198637997593708	0.35293738401378527	0.6107043530332797	0.4829592793539696	0.6380744522169818
chrY	24177230	24197231	0.7932274856952224	0.9152774188624923	0.7986575068118078	0.7490952938136988	0.7381899103058154
chrY	24204830	24224831	1.46707978682046	0.819918260728452	1.12155972686834	1.0315589995633987	0.9789837812813209
chrY	24204830	24224831	1.46707978682046	0.819918260728452	1.12155972686834	1.0315589995633987	0.9789837812813209
chrY	24475331	24495332	1.5451604218948631	0.7647294938667663	0.9057154622442403	1.1137407660275707	1.0716679079822953
chrY	24475331	24495332	1.5451604218948631	0.7647294938667663	0.9057154622442403	1.1137407660275707	1.0716679079822953
chrY	24475331	24495332	1.5451604218948631	0.7647294938667663	0.9057154622442403	1.1137407660275707	1.0716679079822953
chrY	24560201	24580202	1.4612763828802102	0.6037734061171914	0.9107685922083462	1.2269895901440075	0.7206775483453851
chrY	24560201	24580202	1.4612763828802102	0.6037734061171914	0.9107685922083462	1.2269895901440075	0.7206775483453851
chrY	24560201	24580202	1.4612763828802102	0.6037734061171914	0.9107685922083462	1.2269895901440075	0.7206775483453851
chrY	24608003	24628004	0.7981924727454042	0.5949676973139225	1.0621659092060391	0.8976543391579147	0.9332987393609968
chrY	24608003	24628004	0.7981924727454042	0.5949676973139225	1.0621659092060391	0.8976543391579147	0.9332987393609968
chrY	24608003	24628004	0.7981924727454042	0.5949676973139225	1.0621659092060391	0.8976543391579147	0.9332987393609968
chrY	24803491	24823492	0.9686912827763305	0.49720801569799844	0.7846147192130551	0.9330630246785084	0.6958447614364444
chrY	24803491	24823492	0.9686912827763305	0.49720801569799844	0.7846147192130551	0.9330630246785084	0.6958447614364444
chrY	24823819	24843820	0.8749870128290512	0.6407592179824997	0.8549708969672765	0.9659350654446037	0.8461411753111568
chrY	24823819	24843820	0.8749870128290512	0.6407592179824997	0.8549708969672765	0.9659350654446037	0.8461411753111568
chrY	24823842	24843843	0.8749828520606795	0.6408484053564262	0.854599446042142	0.9658004211230733	0.8455290362731626
chrY	25042103	25062104	0.8094409743287199	0.6334654995123393	0.8328952907349033	0.8833831254318174	0.7330493422260999
chrY	25042103	25062104	0.8094409743287199	0.6334654995123393	0.8328952907349033	0.8833831254318174	0.7330493422260999
chrY	25042103	25062104	0.8094409743287199	0.6334654995123393	0.8328952907349033	0.8833831254318174	0.7330493422260999
chrY	25089891	25109892	1.3023866220464104	0.8230636825796015	0.9012045210321418	1.0225387742765217	0.6767928543962163
chrY	25089891	25109892	1.3023866220464104	0.8230636825796015	0.9012045210321418	1.0225387742765217	0.6767928543962163
chrY	25089891	25109892	1.3023866220464104	0.8230636825796015	0.9012045210321418	1.0225387742765217	0.6767928543962163
chrY	25174772	25194773	1.5551582621962787	0.8779121756902164	0.7963844999220309	1.183482062535896	0.9442260653936168
chrY	25174772	25194773	1.5551582621962787	0.8779121756902164	0.7963844999220309	1.183482062535896	0.9442260653936168
chrY	25174772	25194773	1.5551582621962787	0.8779121756902164	0.7963844999220309	1.183482062535896	0.9442260653936168
chrY	25445310	25465311	1.4153888360612792	0.9914829404351604	0.8140566368853573	1.0735957416314263	0.9721622715210996
chrY	25445310	25465311	1.4153888360612792	0.9914829404351604	0.8140566368853573	1.0735957416314263	0.9721622715210996
chrY	25472907	25492908	0.8359684866670668	0.7663340765930645	0.6793160433406672	0.7061581887946619	0.8301694600532018
chrY	25612116	25632117	0.7788600602404343	0.40288814103760934	0.39341173561470627	0.6330889429757689	0.5889595810106506
chrY	25612116	25632117	0.7788600602404343	0.40288814103760934	0.39341173561470627	0.6330889429757689	0.5889595810106506
chrY	25612116	25632117	0.7788600602404343	0.40288814103760934	0.39341173561470627	0.6330889429757689	0.5889595810106506
chrY	25612116	25632117	0.7788600602404343	0.40288814103760934	0.39341173561470627	0.6330889429757689	0.5889595810106506
chrY	25718489	25738490	0.8405790372872808	0.4749841457253101	0.5573953524735706	0.38484439029575673	0.4707150760124696
chrY	25718489	25738490	0.8405790372872808	0.4749841457253101	0.5573953524735706	0.38484439029575673	0.4707150760124696
chrY	56944254	56964255	1.2579268992683255	0.5358320812914271	0.7583814709870413	0.7735309576989412	0.6587729680742554
chrY	57057864	57077865	1.9576243849143804	0.5364852192452586	0.9629930932309281	1.4280375772477498	1.021096135409839
chrY	57174215	57194216	1.5591186810235411	1.198400929951374	0.6479423506625619	0.8759470762754382	1.0476343467601401
chrY	57193349	57213350	3.0447822210043824	2.1661281742866083	1.269502091584456	2.02011903475744	1.7679747082510422
chrY	57204702	57224703	11.918552092948941	2.8768259214859726	2.9163291180805735	2.7312519896211818	2.6285492815028615
chr13	18185296	18205297	4.8116550499701445	2.9036830897993995	3.0537366649534903	2.9809294132563067	3.3249653886316968
chr13	18730098	18750099	0.7716827031709913	0.9455284419556682	0.982039152759484	0.7486722762212414	0.6273049883216583
chr13	18861966	18881967	1.4522017659464392	0.5983625168852666	0.6657420306586029	0.7560760069582427	0.7563313572994969
chr13	18895438	18915439	1.6102166577610482	0.7215680094843283	0.9645971100481218	1.0725509964227538	1.1729002179976902
chr13	18998258	19018259	1.573162927034143	1.278851143546563	1.3141042005437302	1.3362522772248024	1.2347620275170847
chr13	19108282	19128283	2.2481660458107156	1.2163667231105302	1.4160373330457559	2.4309023419831206	1.572152104377145
chr13	19171823	19191824	1.8348930052126222	1.600600342441888	1.5409049877918595	1.4981397924503799	1.521763501670483
chr13	19172032	19192033	1.8485689587201006	1.597815374459147	1.5397236097498608	1.4930913336115728	1.5155418975374226
chr13	19334972	19354973	2.084512026810396	1.0463692429596982	1.4296686641408447	1.8525221876507392	1.2197899792842781
chr13	19335048	19355049	2.0882429749107843	1.0481106847801243	1.4306215749091353	1.8509671554882035	1.2208933285161434
chr13	19428474	19448475	2.9566780392504524	1.592390268521194	1.4854403835252705	2.0870359467980886	1.5946490987817639
chr13	19493276	19513277	2.125830762195292	1.1094494164652697	1.7526596409357735	2.1525967992333723	1.7077410224704335
chr13	19526762	19546763	1.8435090282498185	1.032227664766913	1.254244194556749	1.5956394510062704	1.6963372331421211
chr13	19551573	19571574	2.2288902967196256	1.0543227579034915	1.526407198141043	2.108686442680582	1.453033226501059
chr13	19577117	19597118	10.38471786463379	2.9267650047018905	2.7576868116943856	4.987925271489009	2.4584631885178347
chr13	19623658	19643659	5.9990667613514	1.7378617039946294	2.57233567774922	3.9320015150823275	2.4825356358277815
chr13	19772944	19792945	6.8201916025634945	2.2430854266685114	2.211690246270701	3.723719830987668	2.8939094356818673
chr13	19772944	19792945	6.8201916025634945	2.2430854266685114	2.211690246270701	3.723719830987668	2.8939094356818673
chr13	19773035	19793036	6.810925014153752	2.243121353598361	2.2092078667143014	3.721113103127802	2.892035087489487
chr13	19773035	19793036	6.810925014153752	2.243121353598361	2.2092078667143014	3.721113103127802	2.892035087489487
chr13	19853635	19873636	5.7706433260236	1.7576055549093434	2.561493558619533	4.028698924766998	2.317809146563401
chr13	19853648	19873649	5.770708399470774	1.7569483892983617	2.561173861011884	4.027925698969314	2.317620765432298
chr13	19947422	19967423	5.791249430558596	1.6251511006245631	2.5207792740720127	4.1785911965413485	2.3780381026419866
chr13	19948726	19968727	5.862352638644516	1.6318625058893894	2.5554862772976623	4.281275999600288	2.4304736047333724
chr13	19948726	19968727	5.862352638644516	1.6318625058893894	2.5554862772976623	4.281275999600288	2.4304736047333724
chr13	19949023	19969024	5.867887349549352	1.6333911004934178	2.569043115346462	4.287418025682273	2.44241635329253
chr13	20092700	20112701	2.896265040174607	1.668587191628963	2.2711968127607465	2.731195901879914	1.9883919536824322
chr13	20151051	20171052	4.270505317081609	1.8042924968559504	2.2090734740281657	3.805332334924137	1.9375935518355132
chr13	20182937	20202938	3.7977066243903237	1.5439614897318938	2.617451206319496	2.9746589802035572	1.8293443669351468
chr13	20221232	20241233	1.992965038857051	1.215761755332523	1.694111899316175	1.97569551206125	1.7492746870573606
chr13	20222318	20242319	1.9843196320084355	1.192791630777902	1.6892488199716549	1.9941739197804718	1.7650336582215689
chr13	20222394	20242395	1.9837146127446283	1.1911841450816303	1.6889084939770105	1.9959708465865569	1.7661364959826
chr13	20423845	20443846	2.19861747209957	1.2759354821728182	2.0819135857825426	2.1074106111627096	1.941085807555456
chr13	20515856	20535857	10.558950590814101	3.306028040234646	3.7976462925258856	6.788682357492844	3.900301863957647
chr13	20515872	20535873	10.565967652951986	3.3060657173604784	3.7977111274613637	6.796207902236113	3.899827505583862
chr13	20557156	20577157	14.612415121766254	5.324314099448251	3.9273625871627216	5.6438226921356565	4.284471332999498
chr13	20691512	20711513	4.867870044309319	2.1758859049620507	2.5639283839999254	3.4910126485405466	2.2930374797243505
chr13	20693091	20713092	5.408649554231248	2.340280182926206	2.6853243700073244	3.717471099177585	2.362022788818532
chr13	20693342	20713343	5.486214325194622	2.3664125222352648	2.7046216420072335	3.7652046145251323	2.375422209510136
chr13	20693698	20713699	5.596226510306023	2.4034767166337696	2.731991477991169	3.8329063335041256	2.394426965550817
chr13	20763957	20783958	5.330792204756726	1.5225663356584207	2.398923847112751	4.271586995372521	2.831854299428278
chr13	20763960	20783961	5.330758371355215	1.5225435982130835	2.3988377160194463	4.271547352274109	2.831717688748153
chr13	20892773	20912774	6.313972248014475	1.8095843863126058	2.486876376586749	4.549327287587647	2.622401730178994
chr13	20939427	20959428	14.152965741147757	3.10543684919146	3.8350069292872986	8.744467565834253	4.035080234813376
chr13	21051585	21071586	8.592062068840223	3.1306744947718532	2.934397172330078	5.231039714570058	2.652163947621449
chr13	21130513	21150514	6.825540235397017	1.7245132529284695	2.876887745170555	4.408158789944109	3.251460169662575
chr13	21130545	21150546	6.8257737530451355	1.7244945263514346	2.876195700809203	4.41010940164204	3.2527109953281372
chr13	21166551	21186552	7.743031999261141	1.9565850616289087	3.172233139192888	4.690983329683817	3.029946047558462
chr13	21166657	21186658	7.752633903055044	1.9607970675966035	3.1743527898923762	4.69541443681295	3.025355776458396
chr13	21224567	21244568	3.4272775063597014	1.767117130190131	2.0504600924148497	2.6580239519950473	1.9876515785794604
chr13	21288090	21308091	4.6921588632024696	1.6411082145915352	2.307873942457649	3.7524223791417133	2.1269571703114325
chr13	21288124	21308125	4.6942585766584	1.6418870418458513	2.3064298044793725	3.7511479450174527	2.126991007273149
chr13	21288124	21308125	4.6942585766584	1.6418870418458513	2.3064298044793725	3.7511479450174527	2.126991007273149
chr13	21309035	21329036	2.0617647442433245	1.4507653248628207	1.8307503938316798	2.651456463914882	1.6170546644325527
chr13	21334785	21354786	2.8121851210995255	1.379806470250989	1.822714806181423	2.0400912030026146	1.5479982056456607
chr13	21334858	21354859	2.8131536818667726	1.3790704819227937	1.8219468786722353	2.038740692741364	1.5463685065792487
chr13	21449302	21469303	7.925492995730021	3.126744045913774	2.7027599328257015	4.832957519070458	2.738056327903398
chr13	21449368	21469369	7.92210568620349	3.1298724235107502	2.7000472109251485	4.840167282941395	2.73638940298592
chr13	21449369	21469370	7.922054363331875	3.129919823171311	2.7000061090781706	4.840276521787924	2.736364146547776
[truncated: 43,214 more rows]
