# Supplementary material for: Transposable elements-mediated recruitment of KDM1A epigenetically silences HNF4A expression to promote hepatocellular carcinoma
Source: Nat Commun. 2024 Jul 4;15:5631. doi: 10.1038/s41467-024-49926-2 (PMC11224304; doi:10.1038/s41467-024-49926-2)
Supplement: Supplementary file 13 — Source Data [file 41467_2024_49926_MOESM13_ESM.zip › Source Data/SFig 5d.txt]

Organ	Organ_type	sample_type	variable	value	variable_type
Brain	Brain_T	T	MAT1A	0.12432728487791708	MAT1A_T
Brain	Brain_T	T	MAT1A	0.028568485356219267	MAT1A_T
Liver	Liver_N	N	MAT1A	8.763619916553852	MAT1A_N
Endometrium	Endometrium_T	T	MAT1A	2.648485039835234	MAT1A_T
Brain	Brain_N	N	MAT1A	0.04264399072819747	MAT1A_N
Pancreas	Pancreas_N	N	MAT1A	3.204754364176671	MAT1A_N
Breast	Breast_T	T	MAT1A	0.8318796836366749	MAT1A_T
Breast	Breast_T	T	MAT1A	1.2509538514277365	MAT1A_T
Lung	Lung_N	N	MAT1A	0.4114254805280156	MAT1A_N
Cervix	Cervix_T	T	MAT1A	0.014354793026554062	MAT1A_T
Lung	Lung_T	T	MAT1A	0.8155891190822496	MAT1A_T
Lung	Lung_T	T	MAT1A	0.4005269492031806	MAT1A_T
Colon	Colon_N	N	MAT1A	0.42222190602314486	MAT1A_N
Esophagus	Esophagus_T	T	MAT1A	0.7311744204205178	MAT1A_T
Breast	Breast_T	T	MAT1A	0.27500446152894104	MAT1A_T
Colon	Colon_T	T	MAT1A	0.18903791141701293	MAT1A_T
Prostate	Prostate_T	T	MAT1A	0.11103389810144407	MAT1A_T
Esophagus	Esophagus_T	T	MAT1A	0.27500446152894104	MAT1A_T
Endometrium	Endometrium_T	T	MAT1A	1.4905788067550383	MAT1A_T
Ovary	Ovary_N	N	MAT1A	0.839937678350771	MAT1A_N
Brain	Brain_T	T	MAT1A	0.014354793026554062	MAT1A_T
Stomach	Stomach_T	T	MAT1A	0.028568485356219267	MAT1A_T
Breast	Breast_T	T	MAT1A	0.839937678350771	MAT1A_T
Lung	Lung_N	N	MAT1A	0	MAT1A_N
Prostate	Prostate_T	T	MAT1A	0.2141202951981001	MAT1A_T
Brain	Brain_T	T	MAT1A	0.6040866633493143	MAT1A_T
Breast	Breast_N	N	MAT1A	0.070387348673152	MAT1A_N
Lung	Lung_T	T	MAT1A	0.65992086586367	MAT1A_T
Lung	Lung_T	T	MAT1A	1.035643056329753	MAT1A_T
Breast	Breast_N	N	MAT1A	1.042631645922915	MAT1A_N
Liver	Liver_T	T	MAT1A	8.547756463870549	MAT1A_T
Lung	Lung_N	N	MAT1A	0.4750734983667137	MAT1A_N
Liver	Liver_T	T	MAT1A	6.949508214607402	MAT1A_T
Colon	Colon_T	T	MAT1A	1.0703817495542187	MAT1A_T
Breast	Breast_T	T	MAT1A	0.632259614476074	MAT1A_T
Bladder	Bladder_T	T	MAT1A	0.18903791141701293	MAT1A_T
Lung	Lung_N	N	MAT1A	2.2265103030971467	MAT1A_N
Prostate	Prostate_T	T	MAT1A	0.632259614476074	MAT1A_T
Brain	Brain_T	T	MAT1A	0.13750104077878483	MAT1A_T
Rectum	Rectum_T	T	MAT1A	0.3785034407878632	MAT1A_T
Prostate	Prostate_T	T	MAT1A	0.1635010201986689	MAT1A_T
Bladder	Bladder_T	T	MAT1A	0.014354793026554062	MAT1A_T
Prostate	Prostate_T	T	MAT1A	0.014354793026554062	MAT1A_T
Bladder	Bladder_T	T	MAT1A	0	MAT1A_T
Lung	Lung_T	T	MAT1A	0.6690156113221103	MAT1A_T
Lung	Lung_N	N	MAT1A	0.6040866633493143	MAT1A_N
Liver	Liver_T	T	MAT1A	7.8387096120396205	MAT1A_T
Esophagus	Esophagus_N	N	MAT1A	0.11103389810144407	MAT1A_N
Colon	Colon_N	N	MAT1A	0.1635010201986689	MAT1A_N
Ovary	Ovary_T	T	MAT1A	0.5849683533714729	MAT1A_T
Colon	Colon_T	T	MAT1A	1.0072040613817794	MAT1A_T
Esophagus	Esophagus_N	N	MAT1A	0.32193628627859505	MAT1A_N
Brain	Brain_T	T	MAT1A	0.014354793026554062	MAT1A_T
Breast	Breast_T	T	MAT1A	0.13750104077878483	MAT1A_T
Esophagus	Esophagus_N	N	MAT1A	0.12432728487791708	MAT1A_N
Prostate	Prostate_T	T	MAT1A	0.09761327744243539	MAT1A_T
Liver	Liver_N	N	MAT1A	8.884353111824712	MAT1A_N
Lung	Lung_T	T	MAT1A	0.33341924875787005	MAT1A_T
Brain	Brain_N	N	MAT1A	0	MAT1A_N
Ovary	Ovary_N	N	MAT1A	1.1699351334911172	MAT1A_N
Liver	Liver_T	T	MAT1A	6.13012545862051	MAT1A_T
Breast	Breast_T	T	MAT1A	3.982768137426885	MAT1A_T
Brain	Brain_N	N	MAT1A	0	MAT1A_N
Colon	Colon_N	N	MAT1A	0.1635010201986689	MAT1A_N
Colon	Colon_N	N	MAT1A	0.11103389810144407	MAT1A_N
Stomach	Stomach_N	N	MAT1A	0.09761327744243539	MAT1A_N
Lung	Lung_N	N	MAT1A	0.070387348673152	MAT1A_N
Esophagus	Esophagus_N	N	MAT1A	0.45417831698578925	MAT1A_N
Lung	Lung_T	T	MAT1A	3.2478983789881033	MAT1A_T
Endometrium	Endometrium_T	T	MAT1A	0.46467852053097336	MAT1A_T
Pancreas	Pancreas_N	N	MAT1A	2.5704603918142888	MAT1A_N
Pancreas	Pancreas_T	T	MAT1A	0.4005269492031806	MAT1A_T
Stomach	Stomach_T	T	MAT1A	0.12432728487791708	MAT1A_T
Lung	Lung_N	N	MAT1A	0.6507781529644365	MAT1A_N
Lung	Lung_T	T	MAT1A	1.3219137054553842	MAT1A_T
Brain	Brain_N	N	MAT1A	0.6870438919066086	MAT1A_N
Colon	Colon_N	N	MAT1A	0.45417831698578925	MAT1A_N
Liver	Liver_N	N	MAT1A	9.0178829510968	MAT1A_N
Breast	Breast_N	N	MAT1A	0.7311744204205178	MAT1A_N
Liver	Liver_N	N	MAT1A	9.615838065433465	MAT1A_N
Liver	Liver_T	T	MAT1A	7.684324004792234	MAT1A_T
Stomach	Stomach_N	N	MAT1A	0.3785034407878632	MAT1A_N
Colon	Colon_T	T	MAT1A	0.7048673634269689	MAT1A_T
Brain	Brain_N	N	MAT1A	0.1635010201986689	MAT1A_N
Ovary	Ovary_T	T	MAT1A	0.8560014366246128	MAT1A_T
Esophagus	Esophagus_N	N	MAT1A	0.1635010201986689	MAT1A_N
Esophagus	Esophagus_N	N	MAT1A	0.014354793026554062	MAT1A_N
Cervix	Cervix_T	T	MAT1A	0.8718344016506869	MAT1A_T
Stomach	Stomach_T	T	MAT1A	0.49569217172260494	MAT1A_T
Ovary	Ovary_T	T	MAT1A	0.696007173045899	MAT1A_T
Pancreas	Pancreas_N	N	MAT1A	2.33630097071885	MAT1A_N
Breast	Breast_N	N	MAT1A	0.2986649472602694	MAT1A_N
Brain	Brain_T	T	MAT1A	0.070387348673152	MAT1A_T
Liver	Liver_N	N	MAT1A	8.77369678213636	MAT1A_N
Brain	Brain_T	T	MAT1A	0.014354793026554062	MAT1A_T
Ovary	Ovary_T	T	MAT1A	0.9999789999363512	MAT1A_T
Prostate	Prostate_T	T	MAT1A	0	MAT1A_T
Liver	Liver_T	T	MAT1A	6.902001819918405	MAT1A_T
Brain	Brain_N	N	MAT1A	0.6780580559669728	MAT1A_N
Lung	Lung_N	N	MAT1A	0.2265131865591108	MAT1A_N
Brain	Brain_T	T	MAT1A	0	MAT1A_T
Prostate	Prostate_N	N	MAT1A	0.5058932715985186	MAT1A_N
Brain	Brain_N	N	MAT1A	0.04264399072819747	MAT1A_N
Brain	Brain_T	T	MAT1A	0.05658481606950695	MAT1A_T
Pancreas	Pancreas_N	N	MAT1A	3.3391445913761713	MAT1A_N
Esophagus	Esophagus_N	N	MAT1A	0.028568485356219267	MAT1A_N
Breast	Breast_T	T	MAT1A	0.5849683533714729	MAT1A_T
Brain	Brain_N	N	MAT1A	0.27500446152894104	MAT1A_N
Endometrium	Endometrium_T	T	MAT1A	0.04264399072819747	MAT1A_T
Colon	Colon_T	T	MAT1A	0.32193628627859505	MAT1A_T
Lung	Lung_T	T	MAT1A	0.5945501855908445	MAT1A_T
Breast	Breast_T	T	MAT1A	0.09761327744243539	MAT1A_T
Stomach	Stomach_T	T	MAT1A	0.028568485356219267	MAT1A_T
Lung	Lung_T	T	MAT1A	0.6040866633493143	MAT1A_T
Breast	Breast_T	T	MAT1A	0.04264399072819747	MAT1A_T
Esophagus	Esophagus_N	N	MAT1A	0.33341924875787005	MAT1A_N
Ovary	Ovary_T	T	MAT1A	0.09761327744243539	MAT1A_T
Colon	Colon_N	N	MAT1A	0.08406698132827478	MAT1A_N
Brain	Brain_N	N	MAT1A	0.05658481606950695	MAT1A_N
Stomach	Stomach_N	N	MAT1A	0.08406698132827478	MAT1A_N
Prostate	Prostate_T	T	MAT1A	0.11103389810144407	MAT1A_T
Brain	Brain_N	N	MAT1A	0.070387348673152	MAT1A_N
Bladder	Bladder_T	T	MAT1A	0.8639591524468735	MAT1A_T
Brain	Brain_N	N	MAT1A	0.7048673634269689	MAT1A_N
Colon	Colon_T	T	MAT1A	2.0840344417161263	MAT1A_T
Lung	Lung_T	T	MAT1A	0.014354793026554062	MAT1A_T
Lung	Lung_T	T	MAT1A	0.3103391514904749	MAT1A_T
Brain	Brain_N	N	MAT1A	0.070387348673152	MAT1A_N
Colon	Colon_N	N	MAT1A	0.08406698132827478	MAT1A_N
Colon	Colon_N	N	MAT1A	0.18903791141701293	MAT1A_N
Esophagus	Esophagus_N	N	MAT1A	0.2141202951981001	MAT1A_N
Stomach	Stomach_T	T	MAT1A	0.04264399072819747	MAT1A_T
Ovary	Ovary_T	T	MAT1A	1.7048990236484116	MAT1A_T
Brain	Brain_N	N	MAT1A	0	MAT1A_N
Lung	Lung_N	N	MAT1A	0.32193628627859505	MAT1A_N
Endometrium	Endometrium_T	T	MAT1A	3.301615038252048	MAT1A_T
Breast	Breast_T	T	MAT1A	0.6415558653708582	MAT1A_T
Lung	Lung_T	T	MAT1A	0.09761327744243539	MAT1A_T
Prostate	Prostate_T	T	MAT1A	0.286877850264431	MAT1A_T
Ovary	Ovary_T	T	MAT1A	2.4776692725130793	MAT1A_T
Stomach	Stomach_T	T	MAT1A	0	MAT1A_T
Prostate	Prostate_T	T	MAT1A	0	MAT1A_T
Prostate	Prostate_T	T	MAT1A	0.019108539385011936	MAT1A_T
Lung	Lung_T	T	MAT1A	0.7136972854548908	MAT1A_T
Liver	Liver_T	T	MAT1A	8.708948293959052	MAT1A_T
Brain	Brain_N	N	MAT1A	0.028568485356219267	MAT1A_N
Liver	Liver_N	N	MAT1A	8.982751618947685	MAT1A_N
Breast	Breast_T	T	MAT1A	3.818640674475482	MAT1A_T
Cervix	Cervix_T	T	MAT1A	0.028568485356219267	MAT1A_T
Lung	Lung_T	T	MAT1A	1.9781905696109776	MAT1A_T
Colon	Colon_N	N	MAT1A	0.09761327744243539	MAT1A_N
Breast	Breast_T	T	MAT1A	0.15055653259560567	MAT1A_T
Rectum	Rectum_T	T	MAT1A	0.49569217172260494	MAT1A_T
Lung	Lung_T	T	MAT1A	1.8718665473880873	MAT1A_T
Brain	Brain_N	N	MAT1A	0.49569217172260494	MAT1A_N
Breast	Breast_T	T	MAT1A	0.2016311890654681	MAT1A_T
Lung	Lung_T	T	MAT1A	3.7876310362698598	MAT1A_T
Ovary	Ovary_T	T	MAT1A	0.33341924875787005	MAT1A_T
Ovary	Ovary_N	N	MAT1A	1.310357062593248	MAT1A_N
Brain	Brain_N	N	MAT1A	0.11103389810144407	MAT1A_N
Lung	Lung_T	T	MAT1A	0.05658481606950695	MAT1A_T
Lung	Lung_T	T	MAT1A	2.087475423635946	MAT1A_T
Breast	Breast_N	N	MAT1A	0.028568485356219267	MAT1A_N
Breast	Breast_T	T	MAT1A	0.9183874982422651	MAT1A_T
Liver	Liver_T	T	MAT1A	8.364778744680507	MAT1A_T
Lung	Lung_T	T	MAT1A	2.039154751422699	MAT1A_T
Breast	Breast_T	T	MAT1A	0.09761327744243539	MAT1A_T
Esophagus	Esophagus_N	N	MAT1A	0.3895700321822077	MAT1A_N
Prostate	Prostate_T	T	MAT1A	0.5058932715985186	MAT1A_T
Brain	Brain_N	N	MAT1A	0.04264399072819747	MAT1A_N
Pancreas	Pancreas_N	N	MAT1A	5.1477390336946796	MAT1A_N
Colon	Colon_T	T	MAT1A	1.7484626138306822	MAT1A_T
Lung	Lung_T	T	MAT1A	0.12432728487791708	MAT1A_T
Pancreas	Pancreas_T	T	MAT1A	0.5360531167986385	MAT1A_T
Brain	Brain_N	N	MAT1A	0.4114254805280156	MAT1A_N
Brain	Brain_N	N	MAT1A	0.09761327744243539	MAT1A_N
Lung	Lung_T	T	MAT1A	0.2986649472602694	MAT1A_T
Stomach	Stomach_N	N	MAT1A	0.08406698132827478	MAT1A_N
Prostate	Prostate_T	T	MAT1A	0.028568485356219267	MAT1A_T
Ovary	Ovary_T	T	MAT1A	1.7004632326495028	MAT1A_T
Brain	Brain_T	T	MAT1A	0.014354793026554062	MAT1A_T
Esophagus	Esophagus_T	T	MAT1A	0.11103389810144407	MAT1A_T
Stomach	Stomach_T	T	MAT1A	0	MAT1A_T
Liver	Liver_T	T	MAT1A	7.365864203215454	MAT1A_T
Cervix	Cervix_T	T	MAT1A	0.15055653259560567	MAT1A_T
Lung	Lung_T	T	MAT1A	0.36737309492901904	MAT1A_T
Esophagus	Esophagus_N	N	MAT1A	0	MAT1A_N
Pancreas	Pancreas_T	T	MAT1A	0.632259614476074	MAT1A_T
Lung	Lung_T	T	MAT1A	0.44361442930692585	MAT1A_T
Lung	Lung_T	T	MAT1A	1.042631645922915	MAT1A_T
Lung	Lung_T	T	MAT1A	0.4750734983667137	MAT1A_T
Brain	Brain_N	N	MAT1A	0.070387348673152	MAT1A_N
Esophagus	Esophagus_N	N	MAT1A	0.04264399072819747	MAT1A_N
Esophagus	Esophagus_N	N	MAT1A	0.11103389810144407	MAT1A_N
Breast	Breast_T	T	MAT1A	0.49569217172260494	MAT1A_T
Lung	Lung_T	T	MAT1A	1.9781905696109776	MAT1A_T
Bladder	Bladder_T	T	MAT1A	0.014354793026554062	MAT1A_T
Lung	Lung_T	T	MAT1A	0.44361442930692585	MAT1A_T
Lung	Lung_N	N	MAT1A	0.36737309492901904	MAT1A_N
Pancreas	Pancreas_T	T	MAT1A	0.6415558653708582	MAT1A_T
Pancreas	Pancreas_T	T	MAT1A	0.8318796836366749	MAT1A_T
Esophagus	Esophagus_N	N	MAT1A	0.09761327744243539	MAT1A_N
Lung	Lung_T	T	MAT1A	0.6690156113221103	MAT1A_T
Lung	Lung_T	T	MAT1A	1.1763404807353706	MAT1A_T
Breast	Breast_T	T	MAT1A	0.028568485356219267	MAT1A_T
Ovary	Ovary_N	N	MAT1A	2.863943396854287	MAT1A_N
Bladder	Bladder_T	T	MAT1A	0.773987409436914	MAT1A_T
Esophagus	Esophagus_N	N	MAT1A	0.3103391514904749	MAT1A_N
Prostate	Prostate_T	T	MAT1A	0.18903791141701293	MAT1A_T
Breast	Breast_T	T	MAT1A	0.05658481606950695	MAT1A_T
Lung	Lung_T	T	MAT1A	1.6915407221746617	MAT1A_T
Liver	Liver_T	T	MAT1A	5.406974948697112	MAT1A_T
Breast	Breast_T	T	MAT1A	0.44361442930692585	MAT1A_T
Pancreas	Pancreas_T	T	MAT1A	0.7048673634269689	MAT1A_T
Bladder	Bladder_T	T	MAT1A	0.09761327744243539	MAT1A_T
Brain	Brain_N	N	MAT1A	0.17631829818452915	MAT1A_N
Bladder	Bladder_T	T	MAT1A	0.11103389810144407	MAT1A_T
Prostate	Prostate_T	T	MAT1A	0.028568485356219267	MAT1A_T
Rectum	Rectum_T	T	MAT1A	0.7136972854548908	MAT1A_T
Brain	Brain_N	N	MAT1A	0.5849683533714729	MAT1A_N
Lung	Lung_N	N	MAT1A	0.070387348673152	MAT1A_N
Esophagus	Esophagus_N	N	MAT1A	0.3103391514904749	MAT1A_N
Brain	Brain_N	N	MAT1A	0.028568485356219267	MAT1A_N
Lung	Lung_T	T	MAT1A	1.1763404807353706	MAT1A_T
Breast	Breast_T	T	MAT1A	0.8155891190822496	MAT1A_T
Brain	Brain_T	T	MAT1A	0.11103389810144407	MAT1A_T
Esophagus	Esophagus_N	N	MAT1A	0.2265131865591108	MAT1A_N
Esophagus	Esophagus_N	N	MAT1A	0.028568485356219267	MAT1A_N
Colon	Colon_T	T	MAT1A	0.57531401206914	MAT1A_T
Liver	Liver_T	T	MAT1A	6.67339003676985	MAT1A_T
Colon	Colon_N	N	MAT1A	0.028568485356219267	MAT1A_N
Breast	Breast_T	T	MAT1A	0.05658481606950695	MAT1A_T
Endometrium	Endometrium_T	T	MAT1A	0.8875110022883488	MAT1A_T
Lung	Lung_N	N	MAT1A	0.18903791141701293	MAT1A_N
Brain	Brain_N	N	MAT1A	0.3785034407878632	MAT1A_N
Endometrium	Endometrium_T	T	MAT1A	2.7136582321364338	MAT1A_T
Liver	Liver_T	T	MAT1A	8.667748311672547	MAT1A_T
Esophagus	Esophagus_T	T	MAT1A	0.1635010201986689	MAT1A_T
Prostate	Prostate_T	T	MAT1A	0	MAT1A_T
Esophagus	Esophagus_N	N	MAT1A	0.014354793026554062	MAT1A_N
Cervix	Cervix_T	T	MAT1A	0.13750104077878483	MAT1A_T
Breast	Breast_T	T	MAT1A	0.028568485356219267	MAT1A_T
Brain	Brain_N	N	MAT1A	0.4114254805280156	MAT1A_N
Bladder	Bladder_T	T	MAT1A	0.05658481606950695	MAT1A_T
Esophagus	Esophagus_N	N	MAT1A	0.42222190602314486	MAT1A_N
Bladder	Bladder_T	T	MAT1A	0.18903791141701293	MAT1A_T
Lung	Lung_N	N	MAT1A	0.070387348673152	MAT1A_N
Prostate	Prostate_T	T	MAT1A	0.014354793026554062	MAT1A_T
Breast	Breast_T	T	MAT1A	0.6989701962501151	MAT1A_T
Ovary	Ovary_T	T	MAT1A	0.27500446152894104	MAT1A_T
Colon	Colon_T	T	MAT1A	2.1795291210363508	MAT1A_T
Prostate	Prostate_N	N	MAT1A	0.05658481606950695	MAT1A_N
Pancreas	Pancreas_T	T	MAT1A	0.8560014366246128	MAT1A_T
Lung	Lung_T	T	MAT1A	1.5607058476895097	MAT1A_T
Esophagus	Esophagus_N	N	MAT1A	0.028568485356219267	MAT1A_N
Bladder	Bladder_T	T	MAT1A	0.014354793026554062	MAT1A_T
Colon	Colon_T	T	MAT1A	1.5109587454843147	MAT1A_T
Prostate	Prostate_N	N	MAT1A	0.09761327744243539	MAT1A_N
Ovary	Ovary_T	T	MAT1A	0.08406698132827478	MAT1A_T
Stomach	Stomach_N	N	MAT1A	0.2509544374334027	MAT1A_N
Esophagus	Esophagus_T	T	MAT1A	1.4059673700637805	MAT1A_T
Colon	Colon_T	T	MAT1A	0.286877850264431	MAT1A_T
Pancreas	Pancreas_T	T	MAT1A	1.4488973270641414	MAT1A_T
Stomach	Stomach_N	N	MAT1A	0.070387348673152	MAT1A_N
Cervix	Cervix_T	T	MAT1A	0.57531401206914	MAT1A_T
Stomach	Stomach_N	N	MAT1A	0.15055653259560567	MAT1A_N
Endometrium	Endometrium_N	N	MAT1A	2.6392432742946697	MAT1A_N
Breast	Breast_T	T	MAT1A	1.0772646911791472	MAT1A_T
Lung	Lung_T	T	MAT1A	0.7224544152941409	MAT1A_T
Pancreas	Pancreas_N	N	MAT1A	2.950450254975318	MAT1A_N
Esophagus	Esophagus_N	N	MAT1A	0.05658481606950695	MAT1A_N
Brain	Brain_N	N	MAT1A	0.08406698132827478	MAT1A_N
Colon	Colon_N	N	MAT1A	0.286877850264431	MAT1A_N
Lung	Lung_N	N	MAT1A	0.11103389810144407	MAT1A_N
Colon	Colon_T	T	MAT1A	1.316157570278291	MAT1A_T
Lung	Lung_T	T	MAT1A	2.948621827608766	MAT1A_T
Stomach	Stomach_N	N	MAT1A	0.17631829818452915	MAT1A_N
Bladder	Bladder_T	T	MAT1A	0.4750734983667137	MAT1A_T
Ovary	Ovary_T	T	MAT1A	1.6781000105696258	MAT1A_T
Stomach	Stomach_T	T	MAT1A	2.3419992228019377	MAT1A_T
Brain	Brain_T	T	MAT1A	0	MAT1A_T
Lung	Lung_T	T	MAT1A	0.15055653259560567	MAT1A_T
Prostate	Prostate_T	T	MAT1A	0.014354793026554062	MAT1A_T
Esophagus	Esophagus_N	N	MAT1A	0.05658481606950695	MAT1A_N
Esophagus	Esophagus_N	N	MAT1A	0.1635010201986689	MAT1A_N
Brain	Brain_N	N	MAT1A	0.3448360298663094	MAT1A_N
Cervix	Cervix_T	T	MAT1A	0.028568485356219267	MAT1A_T
Prostate	Prostate_T	T	MAT1A	0.08406698132827478	MAT1A_T
Liver	Liver_N	N	MAT1A	8.885450787289159	MAT1A_N
Lung	Lung_T	T	MAT1A	0.27500446152894104	MAT1A_T
Lung	Lung_T	T	MAT1A	0.286877850264431	MAT1A_T
Lung	Lung_T	T	MAT1A	0.5160272820427775	MAT1A_T
Ovary	Ovary_T	T	MAT1A	0.5360531167986385	MAT1A_T
Stomach	Stomach_T	T	MAT1A	0.6690156113221103	MAT1A_T
Esophagus	Esophagus_N	N	MAT1A	0.44361442930692585	MAT1A_N
Breast	Breast_N	N	MAT1A	1.46990886305693	MAT1A_N
Colon	Colon_N	N	MAT1A	0.028568485356219267	MAT1A_N
Breast	Breast_T	T	MAT1A	0.014354793026554062	MAT1A_T
Brain	Brain_N	N	MAT1A	0.12432728487791708	MAT1A_N
Prostate	Prostate_T	T	MAT1A	0.4329482557730042	MAT1A_T
Lung	Lung_T	T	MAT1A	0.35613459448904317	MAT1A_T
Stomach	Stomach_N	N	MAT1A	0.08406698132827478	MAT1A_N
Prostate	Prostate_N	N	MAT1A	0	MAT1A_N
Brain	Brain_T	T	MAT1A	0.13750104077878483	MAT1A_T
Bladder	Bladder_T	T	MAT1A	0.15055653259560567	MAT1A_T
Endometrium	Endometrium_T	T	MAT1A	0.5558164973906122	MAT1A_T
Rectum	Rectum_T	T	MAT1A	0.11103389810144407	MAT1A_T
Bladder	Bladder_T	T	MAT1A	0.35613459448904317	MAT1A_T
Bladder	Bladder_T	T	MAT1A	0	MAT1A_T
Lung	Lung_T	T	MAT1A	2.185846756576137	MAT1A_T
Bladder	Bladder_T	T	MAT1A	0	MAT1A_T
Ovary	Ovary_T	T	MAT1A	0.2265131865591108	MAT1A_T
Cervix	Cervix_T	T	MAT1A	2.406014978409218	MAT1A_T
Colon	Colon_N	N	MAT1A	0.2016311890654681	MAT1A_N
Lung	Lung_T	T	MAT1A	0.070387348673152	MAT1A_T
Lung	Lung_N	N	MAT1A	0.33341924875787005	MAT1A_N
Brain	Brain_T	T	MAT1A	0.028568485356219267	MAT1A_T
Breast	Breast_T	T	MAT1A	1.2265032428814147	MAT1A_T
Rectum	Rectum_T	T	MAT1A	1.2986843480219297	MAT1A_T
Esophagus	Esophagus_N	N	MAT1A	0.3103391514904749	MAT1A_N
Brain	Brain_N	N	MAT1A	0.09761327744243539	MAT1A_N
Stomach	Stomach_T	T	MAT1A	0.4854342449720666	MAT1A_T
Esophagus	Esophagus_N	N	MAT1A	0.35613459448904317	MAT1A_N
Stomach	Stomach_T	T	MAT1A	0.12432728487791708	MAT1A_T
Lung	Lung_T	T	MAT1A	0.9030174939565855	MAT1A_T
Rectum	Rectum_T	T	MAT1A	0.6415558653708582	MAT1A_T
Ovary	Ovary_T	T	MAT1A	1.316157570278291	MAT1A_T
Brain	Brain_T	T	MAT1A	0.05658481606950695	MAT1A_T
Esophagus	Esophagus_N	N	MAT1A	3.456820361374787	MAT1A_N
Breast	Breast_T	T	MAT1A	0.18903791141701293	MAT1A_T
Breast	Breast_T	T	MAT1A	0.04264399072819747	MAT1A_T
Colon	Colon_T	T	MAT1A	0.57531401206914	MAT1A_T
Breast	Breast_T	T	MAT1A	2.010784466530545	MAT1A_T
Breast	Breast_T	T	MAT1A	0.8953095072773546	MAT1A_T
Ovary	Ovary_T	T	MAT1A	0.5058932715985186	MAT1A_T
Colon	Colon_T	T	MAT1A	1.819662805132972	MAT1A_T
Endometrium	Endometrium_T	T	MAT1A	0.32193628627859505	MAT1A_T
Breast	Breast_T	T	MAT1A	0.2630398783895572	MAT1A_T
Lung	Lung_T	T	MAT1A	0.3103391514904749	MAT1A_T
Brain	Brain_T	T	MAT1A	0	MAT1A_T
Cervix	Cervix_T	T	MAT1A	0.070387348673152	MAT1A_T
Breast	Breast_T	T	MAT1A	0.2509544374334027	MAT1A_T
Brain	Brain_N	N	MAT1A	0.1635010201986689	MAT1A_N
Lung	Lung_T	T	MAT1A	0.9030174939565855	MAT1A_T
Colon	Colon_N	N	MAT1A	0.32193628627859505	MAT1A_N
Esophagus	Esophagus_T	T	MAT1A	0.09761327744243539	MAT1A_T
Stomach	Stomach_T	T	MAT1A	0.09761327744243539	MAT1A_T
Prostate	Prostate_N	N	MAT1A	0.7484504180243374	MAT1A_N
Prostate	Prostate_N	N	MAT1A	0.18903791141701293	MAT1A_N
Stomach	Stomach_N	N	MAT1A	0.15055653259560567	MAT1A_N
Lung	Lung_T	T	MAT1A	0.028568485356219267	MAT1A_T
Ovary	Ovary_T	T	MAT1A	1.6135016828609394	MAT1A_T
Breast	Breast_T	T	MAT1A	0.028568485356219267	MAT1A_T
Endometrium	Endometrium_N	N	MAT1A	0.2141202951981001	MAT1A_N
Breast	Breast_T	T	MAT1A	0.23879276276954609	MAT1A_T
Brain	Brain_N	N	MAT1A	0.15055653259560567	MAT1A_N
Brain	Brain_T	T	MAT1A	0.08406698132827478	MAT1A_T
Colon	Colon_N	N	MAT1A	0.65992086586367	MAT1A_N
Liver	Liver_N	N	MAT1A	8.347531487198511	MAT1A_N
Brain	Brain_T	T	MAT1A	0.028568485356219267	MAT1A_T
Colon	Colon_T	T	MAT1A	2.3477030031623025	MAT1A_T
Breast	Breast_T	T	MAT1A	0.09761327744243539	MAT1A_T
Bladder	Bladder_T	T	MAT1A	0.9999789999363512	MAT1A_T
Lung	Lung_T	T	MAT1A	0.773987409436914	MAT1A_T
Pancreas	Pancreas_N	N	MAT1A	2.54845140467775	MAT1A_N
Breast	Breast_T	T	MAT1A	0.5360531167986385	MAT1A_T
Liver	Liver_N	N	MAT1A	8.566007919230499	MAT1A_N
Ovary	Ovary_T	T	MAT1A	0.2509544374334027	MAT1A_T
Brain	Brain_N	N	MAT1A	0.44361442930692585	MAT1A_N
Brain	Brain_N	N	MAT1A	0	MAT1A_N
Lung	Lung_T	T	MAT1A	0.2509544374334027	MAT1A_T
Cervix	Cervix_T	T	MAT1A	0.32193628627859505	MAT1A_T
Bladder	Bladder_T	T	MAT1A	0.17631829818452915	MAT1A_T
Stomach	Stomach_T	T	MAT1A	0.23879276276954609	MAT1A_T
Lung	Lung_T	T	MAT1A	0.7224544152941409	MAT1A_T
Lung	Lung_N	N	MAT1A	0.09761327744243539	MAT1A_N
Esophagus	Esophagus_N	N	MAT1A	0.632259614476074	MAT1A_N
Esophagus	Esophagus_N	N	MAT1A	0.2509544374334027	MAT1A_N
Breast	Breast_T	T	MAT1A	2.1603126005042603	MAT1A_T
Lung	Lung_N	N	MAT1A	0.13750104077878483	MAT1A_N
Liver	Liver_N	N	MAT1A	8.416723663529194	MAT1A_N
Breast	Breast_T	T	MAT1A	0.05658481606950695	MAT1A_T
Esophagus	Esophagus_N	N	MAT1A	0.27500446152894104	MAT1A_N
Breast	Breast_N	N	MAT1A	0.12432728487791708	MAT1A_N
Breast	Breast_T	T	MAT1A	0.739854271050111	MAT1A_T
Brain	Brain_N	N	MAT1A	0.2509544374334027	MAT1A_N
Esophagus	Esophagus_T	T	MAT1A	0.6135372973136267	MAT1A_T
Liver	Liver_N	N	MAT1A	8.231503230273454	MAT1A_N
Pancreas	Pancreas_T	T	MAT1A	0.23879276276954609	MAT1A_T
Pancreas	Pancreas_N	N	MAT1A	3.1358556201374967	MAT1A_N
Brain	Brain_N	N	MAT1A	0.15055653259560567	MAT1A_N
Brain	Brain_N	N	MAT1A	0.028568485356219267	MAT1A_N
Lung	Lung_T	T	MAT1A	0.49569217172260494	MAT1A_T
Cervix	Cervix_T	T	MAT1A	0.4329482557730042	MAT1A_T
Esophagus	Esophagus_N	N	MAT1A	0.11103389810144407	MAT1A_N
Colon	Colon_T	T	MAT1A	0.15055653259560567	MAT1A_T
Brain	Brain_T	T	MAT1A	0.6507781529644365	MAT1A_T
Esophagus	Esophagus_T	T	MAT1A	1.2141074646373249	MAT1A_T
Pancreas	Pancreas_N	N	MAT1A	3.6495732603015965	MAT1A_N
Stomach	Stomach_N	N	MAT1A	0.35613459448904317	MAT1A_N
Breast	Breast_N	N	MAT1A	0.070387348673152	MAT1A_N
Endometrium	Endometrium_N	N	MAT1A	0.27500446152894104	MAT1A_N
Brain	Brain_T	T	MAT1A	0.15055653259560567	MAT1A_T
Stomach	Stomach_T	T	MAT1A	0.8560014366246128	MAT1A_T
Brain	Brain_N	N	MAT1A	0.070387348673152	MAT1A_N
Stomach	Stomach_T	T	MAT1A	0.15055653259560567	MAT1A_T
Lung	Lung_N	N	MAT1A	2.5160213539551672	MAT1A_N
Esophagus	Esophagus_N	N	MAT1A	0.2509544374334027	MAT1A_N
Breast	Breast_T	T	MAT1A	2.4905659484395506	MAT1A_T
Ovary	Ovary_T	T	MAT1A	0.3895700321822077	MAT1A_T
Pancreas	Pancreas_N	N	MAT1A	3.2418149770207356	MAT1A_N
Breast	Breast_T	T	MAT1A	0.2630398783895572	MAT1A_T
Pancreas	Pancreas_N	N	MAT1A	3.104346176716351	MAT1A_N
Breast	Breast_T	T	MAT1A	1.25699757626602	MAT1A_T
Ovary	Ovary_T	T	MAT1A	0.9781743444526291	MAT1A_T
Breast	Breast_T	T	MAT1A	0.2630398783895572	MAT1A_T
Lung	Lung_T	T	MAT1A	0.49569217172260494	MAT1A_T
Brain	Brain_N	N	MAT1A	0.028568485356219267	MAT1A_N
Esophagus	Esophagus_N	N	MAT1A	0.5160272820427775	MAT1A_N
Stomach	Stomach_T	T	MAT1A	0.42222190602314486	MAT1A_T
Esophagus	Esophagus_N	N	MAT1A	0	MAT1A_N
Breast	Breast_T	T	MAT1A	0.23879276276954609	MAT1A_T
Brain	Brain_N	N	MAT1A	0	MAT1A_N
Bladder	Bladder_T	T	MAT1A	1.2750032052126232	MAT1A_T
Pancreas	Pancreas_T	T	MAT1A	0.2141202951981001	MAT1A_T
Breast	Breast_N	N	MAT1A	0.2630398783895572	MAT1A_N
Brain	Brain_N	N	MAT1A	0.15055653259560567	MAT1A_N
Breast	Breast_T	T	MAT1A	2.2110381314294414	MAT1A_T
Brain	Brain_T	T	MAT1A	0	MAT1A_T
Bladder	Bladder_T	T	MAT1A	0.9781743444526291	MAT1A_T
Lung	Lung_T	T	MAT1A	1.8114981992574253	MAT1A_T
Colon	Colon_T	T	MAT1A	0.070387348673152	MAT1A_T
Colon	Colon_T	T	MAT1A	0.8639591524468735	MAT1A_T
Colon	Colon_T	T	MAT1A	0.6229301857689862	MAT1A_T
Liver	Liver_T	T	MAT1A	9.696837650990172	MAT1A_T
Esophagus	Esophagus_N	N	MAT1A	0.7655403845091361	MAT1A_N
Colon	Colon_T	T	MAT1A	2.6892814829119156	MAT1A_T
Lung	Lung_T	T	MAT1A	0.8073614485132958	MAT1A_T
Pancreas	Pancreas_N	N	MAT1A	2.594540244232366	MAT1A_N
Brain	Brain_N	N	MAT1A	0.23879276276954609	MAT1A_N
Breast	Breast_T	T	MAT1A	0.2141202951981001	MAT1A_T
Breast	Breast_T	T	MAT1A	0.18903791141701293	MAT1A_T
Endometrium	Endometrium_T	T	MAT1A	4.007232839373285	MAT1A_T
Breast	Breast_T	T	MAT1A	2.2234436875820105	MAT1A_T
Breast	Breast_T	T	MAT1A	0.2016311890654681	MAT1A_T
Lung	Lung_T	T	MAT1A	1.1634970132744018	MAT1A_T
Prostate	Prostate_N	N	MAT1A	0.32193628627859505	MAT1A_N
Colon	Colon_T	T	MAT1A	1.1890504193633151	MAT1A_T
Esophagus	Esophagus_T	T	MAT1A	0.4854342449720666	MAT1A_T
Ovary	Ovary_T	T	MAT1A	0.4329482557730042	MAT1A_T
Brain	Brain_T	T	MAT1A	0.070387348673152	MAT1A_T
Brain	Brain_N	N	MAT1A	0.13750104077878483	MAT1A_N
Lung	Lung_T	T	MAT1A	0.2509544374334027	MAT1A_T
Breast	Breast_T	T	MAT1A	2.8399901059160664	MAT1A_T
Lung	Lung_T	T	MAT1A	0.8237481646621688	MAT1A_T
Brain	Brain_T	T	MAT1A	0	MAT1A_T
Liver	Liver_T	T	MAT1A	7.876944237772777	MAT1A_T
Breast	Breast_T	T	MAT1A	0.13750104077878483	MAT1A_T
Ovary	Ovary_T	T	MAT1A	1.4488973270641414	MAT1A_T
Brain	Brain_T	T	MAT1A	1.042631645922915	MAT1A_T
Breast	Breast_T	T	MAT1A	0.6780580559669728	MAT1A_T
Prostate	Prostate_T	T	MAT1A	0.12432728487791708	MAT1A_T
Brain	Brain_T	T	MAT1A	0.028568485356219267	MAT1A_T
Esophagus	Esophagus_N	N	MAT1A	0.3448360298663094	MAT1A_N
Stomach	Stomach_T	T	MAT1A	0.8560014366246128	MAT1A_T
Lung	Lung_N	N	MAT1A	0.3448360298663094	MAT1A_N
Ovary	Ovary_N	N	MAT1A	3.214120349107044	MAT1A_N
Lung	Lung_T	T	MAT1A	1.2927536127063874	MAT1A_T
Ovary	Ovary_N	N	MAT1A	0.9107261451343994	MAT1A_N
Ovary	Ovary_T	T	MAT1A	0.5260839634865935	MAT1A_T
Stomach	Stomach_T	T	MAT1A	0.05658481606950695	MAT1A_T
Lung	Lung_N	N	MAT1A	0.070387348673152	MAT1A_N
Brain	Brain_T	T	MAT1A	0.11103389810144407	MAT1A_T
Prostate	Prostate_T	T	MAT1A	0.028568485356219267	MAT1A_T
Pancreas	Pancreas_T	T	MAT1A	0.23879276276954609	MAT1A_T
Brain	Brain_N	N	MAT1A	0.5849683533714729	MAT1A_N
Cervix	Cervix_T	T	MAT1A	0.13750104077878483	MAT1A_T
Esophagus	Esophagus_N	N	MAT1A	0.09761327744243539	MAT1A_N
Brain	Brain_N	N	MAT1A	0.04264399072819747	MAT1A_N
Liver	Liver_N	N	MAT1A	9.071880620035355	MAT1A_N
Pancreas	Pancreas_N	N	MAT1A	2.201635743738296	MAT1A_N
Lung	Lung_N	N	MAT1A	0.4854342449720666	MAT1A_N
Lung	Lung_T	T	MAT1A	4.258535910489256	MAT1A_T
Prostate	Prostate_T	T	MAT1A	0.014354793026554062	MAT1A_T
Stomach	Stomach_T	T	MAT1A	0.286877850264431	MAT1A_T
Ovary	Ovary_N	N	MAT1A	1.2927536127063874	MAT1A_N
Bladder	Bladder_T	T	MAT1A	1.1890504193633151	MAT1A_T
Liver	Liver_T	T	MAT1A	7.552796259349775	MAT1A_T
Bladder	Bladder_T	T	MAT1A	0.07038994785924059	MAT1A_T
Stomach	Stomach_T	T	MAT1A	0.4329482557730042	MAT1A_T
Breast	Breast_T	T	MAT1A	0.12432728487791708	MAT1A_T
Lung	Lung_N	N	MAT1A	0.23879276276954609	MAT1A_N
Breast	Breast_T	T	MAT1A	0.04264399072819747	MAT1A_T
Brain	Brain_N	N	MAT1A	0.014354793026554062	MAT1A_N
Lung	Lung_T	T	MAT1A	0.45417831698578925	MAT1A_T
Prostate	Prostate_N	N	MAT1A	0.05658481606950695	MAT1A_N
Lung	Lung_T	T	MAT1A	0.4114254805280156	MAT1A_T
Ovary	Ovary_T	T	MAT1A	3.384013925894251	MAT1A_T
Lung	Lung_T	T	MAT1A	0.9927898710567097	MAT1A_T
Esophagus	Esophagus_N	N	MAT1A	0.014354793026554062	MAT1A_N
Breast	Breast_T	T	MAT1A	2.464633938468493	MAT1A_T
Breast	Breast_T	T	MAT1A	1.9411071795261436	MAT1A_T
Breast	Breast_T	T	MAT1A	0.4329482557730042	MAT1A_T
Breast	Breast_T	T	MAT1A	0.35613459448904317	MAT1A_T
Ovary	Ovary_T	T	MAT1A	3.560721377856792	MAT1A_T
Esophagus	Esophagus_N	N	MAT1A	0.13750104077878483	MAT1A_N
Lung	Lung_N	N	MAT1A	0.7311744204205178	MAT1A_N
Lung	Lung_T	T	MAT1A	2.0840344417161263	MAT1A_T
Brain	Brain_T	T	MAT1A	0.028568485356219267	MAT1A_T
Lung	Lung_N	N	MAT1A	0.13750104077878483	MAT1A_N
Brain	Brain_T	T	MAT1A	0.028568485356219267	MAT1A_T
Liver	Liver_T	T	MAT1A	7.307825112184322	MAT1A_T
Lung	Lung_T	T	MAT1A	0.09761327744243539	MAT1A_T
Lung	Lung_N	N	MAT1A	0.12432728487791708	MAT1A_N
Bladder	Bladder_T	T	MAT1A	0.7048673634269689	MAT1A_T
Prostate	Prostate_T	T	MAT1A	0.27500446152894104	MAT1A_T
Bladder	Bladder_T	T	MAT1A	0.070387348673152	MAT1A_T
Stomach	Stomach_T	T	MAT1A	0.632259614476074	MAT1A_T
Esophagus	Esophagus_N	N	MAT1A	0.014354793026554062	MAT1A_N
Colon	Colon_N	N	MAT1A	0	MAT1A_N
Endometrium	Endometrium_T	T	MAT1A	0.42222190602314486	MAT1A_T
Prostate	Prostate_T	T	MAT1A	0	MAT1A_T
Cervix	Cervix_T	T	MAT1A	0.05658481606950695	MAT1A_T
Esophagus	Esophagus_N	N	MAT1A	0.4750734983667137	MAT1A_N
Breast	Breast_T	T	MAT1A	3.6357730491242766	MAT1A_T
Lung	Lung_T	T	MAT1A	0.2016311890654681	MAT1A_T
Lung	Lung_N	N	MAT1A	0.42222190602314486	MAT1A_N
Ovary	Ovary_N	N	MAT1A	2.742021372666699	MAT1A_N
Cervix	Cervix_T	T	MAT1A	2.8519587679933402	MAT1A_T
Esophagus	Esophagus_N	N	MAT1A	0.6870438919066086	MAT1A_N
Colon	Colon_T	T	MAT1A	0.57531401206914	MAT1A_T
Brain	Brain_N	N	MAT1A	0.2016311890654681	MAT1A_N
Endometrium	Endometrium_T	T	MAT1A	0.27500446152894104	MAT1A_T
Breast	Breast_T	T	MAT1A	0.2141202951981001	MAT1A_T
Breast	Breast_T	T	MAT1A	2.1731414527885766	MAT1A_T
Brain	Brain_N	N	MAT1A	0.2016311890654681	MAT1A_N
Brain	Brain_T	T	MAT1A	0.13750104077878483	MAT1A_T
Cervix	Cervix_T	T	MAT1A	0.35613459448904317	MAT1A_T
Esophagus	Esophagus_T	T	MAT1A	0.5160272820427775	MAT1A_T
Breast	Breast_N	N	MAT1A	0.632259614476074	MAT1A_N
Ovary	Ovary_T	T	MAT1A	2.5680485278873117	MAT1A_T
Ovary	Ovary_T	T	MAT1A	1.316157570278291	MAT1A_T
Breast	Breast_T	T	MAT1A	0.070387348673152	MAT1A_T
Cervix	Cervix_T	T	MAT1A	0.05658481606950695	MAT1A_T
Liver	Liver_T	T	MAT1A	7.03741346874355	MAT1A_T
Lung	Lung_N	N	MAT1A	0.27500446152894104	MAT1A_N
Brain	Brain_T	T	MAT1A	0	MAT1A_T
Colon	Colon_N	N	MAT1A	0.070387348673152	MAT1A_N
Lung	Lung_T	T	MAT1A	0.7311744204205178	MAT1A_T
Esophagus	Esophagus_N	N	MAT1A	0.04264399072819747	MAT1A_N
Lung	Lung_T	T	MAT1A	0.7907537462068769	MAT1A_T
Prostate	Prostate_T	T	MAT1A	0.11103389810144407	MAT1A_T
Colon	Colon_N	N	MAT1A	0.27500446152894104	MAT1A_N
Brain	Brain_N	N	MAT1A	0.2016311890654681	MAT1A_N
Prostate	Prostate_T	T	MAT1A	0.1287359716208481	MAT1A_T
Endometrium	Endometrium_T	T	MAT1A	0.9999789999363512	MAT1A_T
Esophagus	Esophagus_N	N	MAT1A	0.4005269492031806	MAT1A_N
Lung	Lung_T	T	MAT1A	1.0285844337761378	MAT1A_T
Prostate	Prostate_N	N	MAT1A	0.12432728487791708	MAT1A_N
Prostate	Prostate_N	N	MAT1A	0.2141202951981001	MAT1A_N
Lung	Lung_T	T	MAT1A	0.15055869265158128	MAT1A_T
Rectum	Rectum_T	T	MAT1A	0.05658481606950695	MAT1A_T
Lung	Lung_T	T	MAT1A	0.15055653259560567	MAT1A_T
Pancreas	Pancreas_T	T	MAT1A	0.35613459448904317	MAT1A_T
Esophagus	Esophagus_N	N	MAT1A	0.09761327744243539	MAT1A_N
Breast	Breast_T	T	MAT1A	0	MAT1A_T
Lung	Lung_N	N	MAT1A	0.1635010201986689	MAT1A_N
Bladder	Bladder_T	T	MAT1A	0.23879276276954609	MAT1A_T
Breast	Breast_T	T	MAT1A	2.370169679075663	MAT1A_T
Lung	Lung_N	N	MAT1A	0.1635010201986689	MAT1A_N
Esophagus	Esophagus_N	N	MAT1A	0.13750104077878483	MAT1A_N
Prostate	Prostate_T	T	MAT1A	0.11103389810144407	MAT1A_T
Prostate	Prostate_T	T	MAT1A	0.014354793026554062	MAT1A_T
Stomach	Stomach_T	T	MAT1A	1.5945690848952958	MAT1A_T
Brain	Brain_N	N	MAT1A	0.014354793026554062	MAT1A_N
Bladder	Bladder_T	T	MAT1A	1.5945690848952958	MAT1A_T
Stomach	Stomach_N	N	MAT1A	0.070387348673152	MAT1A_N
Stomach	Stomach_N	N	MAT1A	0.23879276276954609	MAT1A_N
Stomach	Stomach_T	T	MAT1A	0.014354793026554062	MAT1A_T
Stomach	Stomach_T	T	MAT1A	0.070387348673152	MAT1A_T
Ovary	Ovary_T	T	MAT1A	1.0840715279728899	MAT1A_T
Breast	Breast_T	T	MAT1A	1.2016220108074593	MAT1A_T
Brain	Brain_N	N	MAT1A	0.028568485356219267	MAT1A_N
Esophagus	Esophagus_T	T	MAT1A	0.9183874982422651	MAT1A_T
Breast	Breast_N	N	MAT1A	0.49569217172260494	MAT1A_N
Liver	Liver_T	T	MAT1A	8.061903539173919	MAT1A_T
Breast	Breast_T	T	MAT1A	0.17631829818452915	MAT1A_T
Bladder	Bladder_T	T	MAT1A	0.15055653259560567	MAT1A_T
Pancreas	Pancreas_N	N	MAT1A	2.5260980508876303	MAT1A_N
Lung	Lung_T	T	MAT1A	0.09761327744243539	MAT1A_T
Lung	Lung_T	T	MAT1A	1.2809423801295097	MAT1A_T
Esophagus	Esophagus_N	N	MAT1A	0.04264399072819747	MAT1A_N
Ovary	Ovary_T	T	MAT1A	1.0496522575069196	MAT1A_T
Brain	Brain_T	T	MAT1A	0	MAT1A_T
Rectum	Rectum_T	T	MAT1A	0.8155891190822496	MAT1A_T
Lung	Lung_T	T	MAT1A	1.4541656035395418	MAT1A_T
Endometrium	Endometrium_T	T	MAT1A	0.05658481606950695	MAT1A_T
Cervix	Cervix_T	T	MAT1A	0.33341924875787005	MAT1A_T
Breast	Breast_N	N	MAT1A	0.5655943267684611	MAT1A_N
Brain	Brain_T	T	MAT1A	0.05658481606950695	MAT1A_T
Pancreas	Pancreas_T	T	MAT1A	0.4005269492031806	MAT1A_T
Brain	Brain_N	N	MAT1A	0.028568485356219267	MAT1A_N
Breast	Breast_T	T	MAT1A	1.1699351334911172	MAT1A_T
Bladder	Bladder_T	T	MAT1A	0.05658481606950695	MAT1A_T
Lung	Lung_N	N	MAT1A	0.014354793026554062	MAT1A_N
Brain	Brain_N	N	MAT1A	0.33341924875787005	MAT1A_N
Colon	Colon_T	T	MAT1A	0.04264399072819747	MAT1A_T
Colon	Colon_T	T	MAT1A	0	MAT1A_T
Liver	Liver_T	T	MAT1A	7.426701253450897	MAT1A_T
Breast	Breast_N	N	MAT1A	0.8480084195955353	MAT1A_N
Breast	Breast_T	T	MAT1A	0.09761327744243539	MAT1A_T
Pancreas	Pancreas_N	N	MAT1A	2.941137579038634	MAT1A_N
Lung	Lung_N	N	MAT1A	0.696007173045899	MAT1A_N
Brain	Brain_T	T	MAT1A	0	MAT1A_T
Esophagus	Esophagus_N	N	MAT1A	0.04264399072819747	MAT1A_N
Brain	Brain_N	N	MAT1A	0.15055653259560567	MAT1A_N
Stomach	Stomach_T	T	MAT1A	0.3785034407878632	MAT1A_T
Breast	Breast_T	T	MAT1A	0.028568485356219267	MAT1A_T
Esophagus	Esophagus_N	N	MAT1A	0.17631829818452915	MAT1A_N
Lung	Lung_T	T	MAT1A	0.773987409436914	MAT1A_T
Pancreas	Pancreas_N	N	MAT1A	3.111065397778004	MAT1A_N
Breast	Breast_T	T	MAT1A	0.1635010201986689	MAT1A_T
Colon	Colon_T	T	MAT1A	0.12432728487791708	MAT1A_T
Lung	Lung_T	T	MAT1A	1.9597934888578676	MAT1A_T
Brain	Brain_T	T	MAT1A	0.014354793026554062	MAT1A_T
Brain	Brain_T	T	MAT1A	0.028568485356219267	MAT1A_T
Prostate	Prostate_T	T	MAT1A	0	MAT1A_T
Bladder	Bladder_T	T	MAT1A	0.04264399072819747	MAT1A_T
Brain	Brain_N	N	MAT1A	0.13750104077878483	MAT1A_N
Breast	Breast_T	T	MAT1A	2.933572206947181	MAT1A_T
Cervix	Cervix_T	T	MAT1A	1.5656041138832262	MAT1A_T
Colon	Colon_T	T	MAT1A	0.49569217172260494	MAT1A_T
Stomach	Stomach_N	N	MAT1A	0.1635010201986689	MAT1A_N
Brain	Brain_N	N	MAT1A	0.9708495751179247	MAT1A_N
Bladder	Bladder_T	T	MAT1A	0.08406698132827478	MAT1A_T
Ovary	Ovary_N	N	MAT1A	1.5993243412363454	MAT1A_N
Cervix	Cervix_T	T	MAT1A	0.09761327744243539	MAT1A_T
Lung	Lung_T	T	MAT1A	3.261507460745759	MAT1A_T
Lung	Lung_T	T	MAT1A	0.070387348673152	MAT1A_T
Breast	Breast_N	N	MAT1A	0.7311744204205178	MAT1A_N
Prostate	Prostate_T	T	MAT1A	0.014354793026554062	MAT1A_T
Lung	Lung_T	T	MAT1A	0.36737309492901904	MAT1A_T
Brain	Brain_N	N	MAT1A	0	MAT1A_N
Stomach	Stomach_T	T	MAT1A	0.33341924875787005	MAT1A_T
Brain	Brain_N	N	MAT1A	0.08406698132827478	MAT1A_N
Stomach	Stomach_T	T	MAT1A	0.014354793026554062	MAT1A_T
Prostate	Prostate_T	T	MAT1A	0.2016311890654681	MAT1A_T
Pancreas	Pancreas_T	T	MAT1A	1.1243232856344316	MAT1A_T
Esophagus	Esophagus_N	N	MAT1A	0.04264399072819747	MAT1A_N
Colon	Colon_T	T	MAT1A	2.754876566755283	MAT1A_T
Ovary	Ovary_T	T	MAT1A	1.0496522575069196	MAT1A_T
Brain	Brain_T	T	MAT1A	0.014354793026554062	MAT1A_T
Lung	Lung_T	T	MAT1A	0.57531401206914	MAT1A_T
Brain	Brain_T	T	MAT1A	0.014354793026554062	MAT1A_T
Endometrium	Endometrium_T	T	MAT1A	1.0285844337761378	MAT1A_T
Breast	Breast_T	T	MAT1A	1.4905788067550383	MAT1A_T
Breast	Breast_T	T	MAT1A	0.35613459448904317	MAT1A_T
Esophagus	Esophagus_N	N	MAT1A	0.2630398783895572	MAT1A_N
Liver	Liver_T	T	MAT1A	8.098567697885501	MAT1A_T
Esophagus	Esophagus_N	N	MAT1A	0.1635010201986689	MAT1A_N
Brain	Brain_N	N	MAT1A	0.18903791141701293	MAT1A_N
Liver	Liver_N	N	MAT1A	10.008699690016478	MAT1A_N
Colon	Colon_N	N	MAT1A	0.09761327744243539	MAT1A_N
Breast	Breast_T	T	MAT1A	1.7181032855068437	MAT1A_T
Bladder	Bladder_T	T	MAT1A	0.070387348673152	MAT1A_T
Liver	Liver_T	T	MAT1A	10.05075945413237	MAT1A_T
Brain	Brain_N	N	MAT1A	0.08406698132827478	MAT1A_N
Brain	Brain_N	N	MAT1A	0	MAT1A_N
Brain	Brain_N	N	MAT1A	0.028568485356219267	MAT1A_N
Stomach	Stomach_T	T	MAT1A	1.9069227758791898	MAT1A_T
Bladder	Bladder_T	T	MAT1A	0.4854342449720666	MAT1A_T
Lung	Lung_T	T	MAT1A	0.5492461232295043	MAT1A_T
Lung	Lung_T	T	MAT1A	1.925968476616021	MAT1A_T
Ovary	Ovary_T	T	MAT1A	2.310368313039123	MAT1A_T
Lung	Lung_T	T	MAT1A	1.0072040613817794	MAT1A_T
Pancreas	Pancreas_N	N	MAT1A	3.5849966356303264	MAT1A_N
Esophagus	Esophagus_N	N	MAT1A	0.05658481606950695	MAT1A_N
Breast	Breast_N	N	MAT1A	0.070387348673152	MAT1A_N
Liver	Liver_T	T	MAT1A	5.47438769013096	MAT1A_T
Cervix	Cervix_T	T	MAT1A	0.3448360298663094	MAT1A_T
Lung	Lung_N	N	MAT1A	0.3895700321822077	MAT1A_N
Brain	Brain_N	N	MAT1A	0.04264399072819747	MAT1A_N
Breast	Breast_N	N	MAT1A	0.08406698132827478	MAT1A_N
Brain	Brain_T	T	MAT1A	0.05658481606950695	MAT1A_T
Breast	Breast_T	T	MAT1A	0.18903791141701293	MAT1A_T
Brain	Brain_N	N	MAT1A	0.09761327744243539	MAT1A_N
Esophagus	Esophagus_N	N	MAT1A	0.08406698132827478	MAT1A_N
Esophagus	Esophagus_N	N	MAT1A	0.49569217172260494	MAT1A_N
Brain	Brain_N	N	MAT1A	0.05658481606950695	MAT1A_N
Prostate	Prostate_T	T	MAT1A	0.05658481606950695	MAT1A_T
Lung	Lung_T	T	MAT1A	0.2986649472602694	MAT1A_T
Brain	Brain_T	T	MAT1A	0	MAT1A_T
Cervix	Cervix_T	T	MAT1A	0.9411192412898148	MAT1A_T
Endometrium	Endometrium_T	T	MAT1A	2.811468358980291	MAT1A_T
Ovary	Ovary_T	T	MAT1A	1.9708817073696725	MAT1A_T
Cervix	Cervix_T	T	MAT1A	0.2141202951981001	MAT1A_T
Liver	Liver_T	T	MAT1A	5.084902579649238	MAT1A_T
Brain	Brain_N	N	MAT1A	0.286877850264431	MAT1A_N
Lung	Lung_T	T	MAT1A	0.2986649472602694	MAT1A_T
Lung	Lung_T	T	MAT1A	1.5801500036870901	MAT1A_T
Brain	Brain_T	T	MAT1A	0.070387348673152	MAT1A_T
Breast	Breast_T	T	MAT1A	0.696007173045899	MAT1A_T
Brain	Brain_N	N	MAT1A	0.2265131865591108	MAT1A_N
Lung	Lung_T	T	MAT1A	0.2986649472602694	MAT1A_T
Ovary	Ovary_N	N	MAT1A	1.823751966480385	MAT1A_N
Breast	Breast_T	T	MAT1A	0.46467852053097336	MAT1A_T
Brain	Brain_T	T	MAT1A	0.2141202951981001	MAT1A_T
Esophagus	Esophagus_N	N	MAT1A	0.2986649472602694	MAT1A_N
Brain	Brain_T	T	MAT1A	0.070387348673152	MAT1A_T
Brain	Brain_T	T	MAT1A	0.11103389810144407	MAT1A_T
Rectum	Rectum_T	T	MAT1A	0.014354793026554062	MAT1A_T
Bladder	Bladder_T	T	MAT1A	0.12432728487791708	MAT1A_T
Stomach	Stomach_T	T	MAT1A	0.04264399072819747	MAT1A_T
Breast	Breast_T	T	MAT1A	0.11103389810144407	MAT1A_T
Bladder	Bladder_T	T	MAT1A	0.014354793026554062	MAT1A_T
Stomach	Stomach_T	T	MAT1A	0.04264399072819747	MAT1A_T
Brain	Brain_T	T	MAT1A	0	MAT1A_T
Pancreas	Pancreas_N	N	MAT1A	3.5981115826190857	MAT1A_N
Bladder	Bladder_T	T	MAT1A	0.028568485356219267	MAT1A_T
Colon	Colon_N	N	MAT1A	0.070387348673152	MAT1A_N
Colon	Colon_T	T	MAT1A	3.4685514426486863	MAT1A_T
Breast	Breast_T	T	MAT1A	0.09761327744243539	MAT1A_T
Prostate	Prostate_T	T	MAT1A	0.028568485356219267	MAT1A_T
Stomach	Stomach_T	T	MAT1A	0	MAT1A_T
Brain	Brain_T	T	MAT1A	0.070387348673152	MAT1A_T
Ovary	Ovary_T	T	MAT1A	0.839937678350771	MAT1A_T
Esophagus	Esophagus_N	N	MAT1A	0.2630398783895572	MAT1A_N
Stomach	Stomach_T	T	MAT1A	0.32193628627859505	MAT1A_T
Liver	Liver_T	T	MAT1A	8.288118094174065	MAT1A_T
Lung	Lung_T	T	MAT1A	3.6194117619187436	MAT1A_T
Esophagus	Esophagus_N	N	MAT1A	0.36737309492901904	MAT1A_N
Brain	Brain_N	N	MAT1A	0	MAT1A_N
Colon	Colon_N	N	MAT1A	0.36737309492901904	MAT1A_N
Breast	Breast_T	T	MAT1A	0.2265131865591108	MAT1A_T
Brain	Brain_N	N	MAT1A	0.08406698132827478	MAT1A_N
Breast	Breast_T	T	MAT1A	0.070387348673152	MAT1A_T
Brain	Brain_N	N	MAT1A	0.12432728487791708	MAT1A_N
Brain	Brain_T	T	MAT1A	0.014354793026554062	MAT1A_T
Breast	Breast_T	T	MAT1A	2.582531922361983	MAT1A_T
Breast	Breast_N	N	MAT1A	0.32193628627859505	MAT1A_N
Lung	Lung_T	T	MAT1A	0.2986649472602694	MAT1A_T
Brain	Brain_N	N	MAT1A	0.286877850264431	MAT1A_N
Brain	Brain_N	N	MAT1A	0.028568485356219267	MAT1A_N
Breast	Breast_T	T	MAT1A	0.5849683533714729	MAT1A_T
Colon	Colon_N	N	MAT1A	0.2630398783895572	MAT1A_N
Endometrium	Endometrium_T	T	MAT1A	0.8639591524468735	MAT1A_T
Breast	Breast_T	T	MAT1A	0.2016311890654681	MAT1A_T
Stomach	Stomach_T	T	MAT1A	1.2927536127063874	MAT1A_T
Lung	Lung_N	N	MAT1A	0.15055653259560567	MAT1A_N
Brain	Brain_T	T	MAT1A	0.014354793026554062	MAT1A_T
Brain	Brain_N	N	MAT1A	0.33341924875787005	MAT1A_N
Pancreas	Pancreas_T	T	MAT1A	0.08406698132827478	MAT1A_T
Cervix	Cervix_T	T	MAT1A	0.5260839634865935	MAT1A_T
Liver	Liver_T	T	MAT1A	7.9267353724075935	MAT1A_T
Breast	Breast_N	N	MAT1A	0.2016311890654681	MAT1A_N
Brain	Brain_N	N	MAT1A	0.070387348673152	MAT1A_N
Colon	Colon_T	T	MAT1A	1.0072040613817794	MAT1A_T
Brain	Brain_N	N	MAT1A	0.18903791141701293	MAT1A_N
Endometrium	Endometrium_T	T	MAT1A	2.9392239345951383	MAT1A_T
Ovary	Ovary_T	T	MAT1A	1.7224932344426933	MAT1A_T
Colon	Colon_T	T	MAT1A	0.27500446152894104	MAT1A_T
Brain	Brain_T	T	MAT1A	0.070387348673152	MAT1A_T
Breast	Breast_T	T	MAT1A	0.632259614476074	MAT1A_T
Brain	Brain_N	N	MAT1A	0.15055653259560567	MAT1A_N
Liver	Liver_T	T	MAT1A	7.351253685639241	MAT1A_T
Esophagus	Esophagus_N	N	MAT1A	0.08406698132827478	MAT1A_N
Pancreas	Pancreas_N	N	MAT1A	3.203238659953347	MAT1A_N
Lung	Lung_N	N	MAT1A	1.6959643193080807	MAT1A_N
Lung	Lung_N	N	MAT1A	0.070387348673152	MAT1A_N
Bladder	Bladder_T	T	MAT1A	0.286877850264431	MAT1A_T
Lung	Lung_T	T	MAT1A	0.5260839634865935	MAT1A_T
Prostate	Prostate_N	N	MAT1A	0.09761327744243539	MAT1A_N
Stomach	Stomach_T	T	MAT1A	0.5260839634865935	MAT1A_T
Pancreas	Pancreas_T	T	MAT1A	0.46467852053097336	MAT1A_T
Prostate	Prostate_T	T	MAT1A	0.11103389810144407	MAT1A_T
Ovary	Ovary_T	T	MAT1A	0.3103391514904749	MAT1A_T
Stomach	Stomach_T	T	MAT1A	0	MAT1A_T
Breast	Breast_T	T	MAT1A	0.8797159648638295	MAT1A_T
Brain	Brain_N	N	MAT1A	0.08406698132827478	MAT1A_N
Brain	Brain_T	T	MAT1A	0.070387348673152	MAT1A_T
Brain	Brain_T	T	MAT1A	0.7484504180243374	MAT1A_T
Pancreas	Pancreas_T	T	MAT1A	1.0285844337761378	MAT1A_T
Breast	Breast_N	N	MAT1A	0.2986649472602694	MAT1A_N
Lung	Lung_N	N	MAT1A	1.1243232856344316	MAT1A_N
Endometrium	Endometrium_T	T	MAT1A	1.5607058476895097	MAT1A_T
Esophagus	Esophagus_N	N	MAT1A	0.11103389810144407	MAT1A_N
Brain	Brain_T	T	MAT1A	0	MAT1A_T
Brain	Brain_N	N	MAT1A	0.11103389810144407	MAT1A_N
Stomach	Stomach_T	T	MAT1A	0.32193628627859505	MAT1A_T
Colon	Colon_T	T	MAT1A	0.070387348673152	MAT1A_T
Esophagus	Esophagus_N	N	MAT1A	0.18903791141701293	MAT1A_N
Breast	Breast_N	N	MAT1A	0.7484504180243374	MAT1A_N
Breast	Breast_N	N	MAT1A	0.04264399072819747	MAT1A_N
Cervix	Cervix_T	T	MAT1A	0.6870438919066086	MAT1A_T
Prostate	Prostate_T	T	MAT1A	0.11103389810144407	MAT1A_T
Pancreas	Pancreas_N	N	MAT1A	2.7655333672480626	MAT1A_N
Pancreas	Pancreas_T	T	MAT1A	0.6507781529644365	MAT1A_T
Brain	Brain_N	N	MAT1A	0	MAT1A_N
Breast	Breast_T	T	MAT1A	1.4382677545298985	MAT1A_T
Ovary	Ovary_T	T	MAT1A	2.280976532312318	MAT1A_T
Brain	Brain_T	T	MAT1A	0	MAT1A_T
Brain	Brain_T	T	MAT1A	0	MAT1A_T
Esophagus	Esophagus_N	N	MAT1A	0.11103389810144407	MAT1A_N
Lung	Lung_T	T	MAT1A	2.625234198779694	MAT1A_T
Brain	Brain_T	T	MAT1A	0.05658481606950695	MAT1A_T
Lung	Lung_N	N	MAT1A	0.7570405858581036	MAT1A_N
Colon	Colon_N	N	MAT1A	0.2016311890654681	MAT1A_N
Stomach	Stomach_T	T	MAT1A	0.08406698132827478	MAT1A_T
Lung	Lung_N	N	MAT1A	0.2509544374334027	MAT1A_N
Stomach	Stomach_N	N	MAT1A	0.08406698132827478	MAT1A_N
Brain	Brain_N	N	MAT1A	0.070387348673152	MAT1A_N
Endometrium	Endometrium_N	N	MAT1A	0.46467852053097336	MAT1A_N
Breast	Breast_T	T	MAT1A	0.44361442930692585	MAT1A_T
Bladder	Bladder_T	T	MAT1A	0.09761327744243539	MAT1A_T
Breast	Breast_N	N	MAT1A	0.15055653259560567	MAT1A_N
Prostate	Prostate_T	T	MAT1A	0.04264399072819747	MAT1A_T
Ovary	Ovary_T	T	MAT1A	1.9745345609417684	MAT1A_T
Lung	Lung_T	T	MAT1A	0.3103354640144283	MAT1A_T
Colon	Colon_T	T	MAT1A	1.133130164155716	MAT1A_T
Lung	Lung_T	T	MAT1A	1.232644853555105	MAT1A_T
Pancreas	Pancreas_T	T	MAT1A	0.9335616958662136	MAT1A_T
Rectum	Rectum_T	T	MAT1A	0.070387348673152	MAT1A_T
Brain	Brain_T	T	MAT1A	0.12432728487791708	MAT1A_T
Breast	Breast_T	T	MAT1A	0.2509544374334027	MAT1A_T
Cervix	Cervix_T	T	MAT1A	0.028568485356219267	MAT1A_T
Stomach	Stomach_N	N	MAT1A	0.04264399072819747	MAT1A_N
Brain	Brain_T	T	MAT1A	0.070387348673152	MAT1A_T
Lung	Lung_N	N	MAT1A	0.12432728487791708	MAT1A_N
Brain	Brain_N	N	MAT1A	0.028568485356219267	MAT1A_N
Liver	Liver_T	T	MAT1A	9.235792486605737	MAT1A_T
Stomach	Stomach_N	N	MAT1A	0.12432728487791708	MAT1A_N
Breast	Breast_N	N	MAT1A	1.0143639609772122	MAT1A_N
Pancreas	Pancreas_T	T	MAT1A	2.2986410712826397	MAT1A_T
Brain	Brain_N	N	MAT1A	0.08406698132827478	MAT1A_N
Brain	Brain_N	N	MAT1A	0.27500446152894104	MAT1A_N
Brain	Brain_N	N	MAT1A	0.04264399072819747	MAT1A_N
Brain	Brain_T	T	MAT1A	0.028568485356219267	MAT1A_T
Cervix	Cervix_T	T	MAT1A	0.05658481606950695	MAT1A_T
Liver	Liver_N	N	MAT1A	9.447066334711947	MAT1A_N
Esophagus	Esophagus_N	N	MAT1A	0.04264399072819747	MAT1A_N
Brain	Brain_T	T	MAT1A	0.028568485356219267	MAT1A_T
Bladder	Bladder_T	T	MAT1A	0.12432728487791708	MAT1A_T
Brain	Brain_T	T	MAT1A	0.070387348673152	MAT1A_T
Lung	Lung_T	T	MAT1A	0.27500446152894104	MAT1A_T
Esophagus	Esophagus_N	N	MAT1A	0.5058932715985186	MAT1A_N
Breast	Breast_N	N	MAT1A	0.028568485356219267	MAT1A_N
Brain	Brain_N	N	MAT1A	0.08406698132827478	MAT1A_N
Stomach	Stomach_T	T	MAT1A	0.04264399072819747	MAT1A_T
Prostate	Prostate_N	N	MAT1A	0.17631829818452915	MAT1A_N
Bladder	Bladder_T	T	MAT1A	0.05658481606950695	MAT1A_T
Pancreas	Pancreas_N	N	MAT1A	2.9392239345951383	MAT1A_N
Brain	Brain_T	T	MAT1A	0	MAT1A_T
Lung	Lung_T	T	MAT1A	0.6040866633493143	MAT1A_T
Ovary	Ovary_T	T	MAT1A	0.925999895749881	MAT1A_T
Liver	Liver_T	T	MAT1A	6.691710111494166	MAT1A_T
Prostate	Prostate_T	T	MAT1A	0	MAT1A_T
Colon	Colon_T	T	MAT1A	0.2509544374334027	MAT1A_T
Lung	Lung_T	T	MAT1A	0.2630398783895572	MAT1A_T
Brain	Brain_T	T	MAT1A	0.09761327744243539	MAT1A_T
Lung	Lung_N	N	MAT1A	0.45417831698578925	MAT1A_N
Brain	Brain_N	N	MAT1A	0.09761327744243539	MAT1A_N
Breast	Breast_T	T	MAT1A	0.028568485356219267	MAT1A_T
Stomach	Stomach_N	N	MAT1A	0.05658481606950695	MAT1A_N
Ovary	Ovary_T	T	MAT1A	0.2630398783895572	MAT1A_T
Bladder	Bladder_T	T	MAT1A	0	MAT1A_T
Prostate	Prostate_T	T	MAT1A	0.04264399072819747	MAT1A_T
Breast	Breast_T	T	MAT1A	0.04264399072819747	MAT1A_T
Esophagus	Esophagus_T	T	MAT1A	0.09761327744243539	MAT1A_T
Brain	Brain_T	T	MAT1A	0.014354793026554062	MAT1A_T
Endometrium	Endometrium_T	T	MAT1A	2.025022375429756	MAT1A_T
Bladder	Bladder_T	T	MAT1A	0.04264399072819747	MAT1A_T
Brain	Brain_N	N	MAT1A	0.05658481606950695	MAT1A_N
Colon	Colon_N	N	MAT1A	0.08406698132827478	MAT1A_N
Pancreas	Pancreas_N	N	MAT1A	2.8399901059160664	MAT1A_N
Lung	Lung_T	T	MAT1A	0.2141202951981001	MAT1A_T
Ovary	Ovary_T	T	MAT1A	1.3950896073475318	MAT1A_T
Breast	Breast_T	T	MAT1A	2.942964593777429	MAT1A_T
Breast	Breast_T	T	MAT1A	0.49569217172260494	MAT1A_T
Cervix	Cervix_T	T	MAT1A	0	MAT1A_T
Esophagus	Esophagus_T	T	MAT1A	0.23879276276954609	MAT1A_T
Lung	Lung_T	T	MAT1A	0.11103389810144407	MAT1A_T
Stomach	Stomach_T	T	MAT1A	0.08406698132827478	MAT1A_T
Stomach	Stomach_T	T	MAT1A	1.1374837958222905	MAT1A_T
Brain	Brain_N	N	MAT1A	0.13750104077878483	MAT1A_N
Brain	Brain_N	N	MAT1A	0	MAT1A_N
Brain	Brain_T	T	MAT1A	0.070387348673152	MAT1A_T
Brain	Brain_T	T	MAT1A	0.13750104077878483	MAT1A_T
Lung	Lung_N	N	MAT1A	0.6415558653708582	MAT1A_N
Cervix	Cervix_T	T	MAT1A	0	MAT1A_T
Prostate	Prostate_T	T	MAT1A	0.11103389810144407	MAT1A_T
Brain	Brain_N	N	MAT1A	0.070387348673152	MAT1A_N
Prostate	Prostate_T	T	MAT1A	0.15055653259560567	MAT1A_T
Breast	Breast_N	N	MAT1A	0.2986649472602694	MAT1A_N
Colon	Colon_N	N	MAT1A	0.17631829818452915	MAT1A_N
Esophagus	Esophagus_N	N	MAT1A	0.15055653259560567	MAT1A_N
Liver	Liver_T	T	MAT1A	8.32938765834804	MAT1A_T
Brain	Brain_N	N	MAT1A	0	MAT1A_N
Breast	Breast_T	T	MAT1A	0.15055653259560567	MAT1A_T
Prostate	Prostate_T	T	MAT1A	0.36737309492901904	MAT1A_T
Colon	Colon_N	N	MAT1A	0.286877850264431	MAT1A_N
Brain	Brain_N	N	MAT1A	0.2265131865591108	MAT1A_N
Brain	Brain_N	N	MAT1A	0	MAT1A_N
Breast	Breast_N	N	MAT1A	0.13750104077878483	MAT1A_N
Liver	Liver_T	T	MAT1A	8.687300489448308	MAT1A_T
Breast	Breast_T	T	MAT1A	0.2141202951981001	MAT1A_T
Lung	Lung_T	T	MAT1A	0.8797159648638295	MAT1A_T
Breast	Breast_T	T	MAT1A	0.27500446152894104	MAT1A_T
Ovary	Ovary_T	T	MAT1A	0.9030174939565855	MAT1A_T
Ovary	Ovary_T	T	MAT1A	1.4382677545298985	MAT1A_T
Colon	Colon_N	N	MAT1A	0.08406698132827478	MAT1A_N
Ovary	Ovary_N	N	MAT1A	0.8480084195955353	MAT1A_N
Lung	Lung_T	T	MAT1A	1.46990886305693	MAT1A_T
Colon	Colon_N	N	MAT1A	0.09761327744243539	MAT1A_N
Brain	Brain_N	N	MAT1A	0.2141202951981001	MAT1A_N
Esophagus	Esophagus_N	N	MAT1A	0.15055653259560567	MAT1A_N
Ovary	Ovary_N	N	MAT1A	1.6040873195992826	MAT1A_N
Breast	Breast_T	T	MAT1A	0.3785034407878632	MAT1A_T
Breast	Breast_T	T	MAT1A	0.2141202951981001	MAT1A_T
Prostate	Prostate_N	N	MAT1A	0.15055653259560567	MAT1A_N
Brain	Brain_N	N	MAT1A	0.09761327744243539	MAT1A_N
Liver	Liver_N	N	MAT1A	8.98165379187774	MAT1A_N
Lung	Lung_T	T	MAT1A	0.05658481606950695	MAT1A_T
Pancreas	Pancreas_N	N	MAT1A	3.9486020239169544	MAT1A_N
Liver	Liver_T	T	MAT1A	8.296690690920526	MAT1A_T
Colon	Colon_N	N	MAT1A	0.17631829818452915	MAT1A_N
Stomach	Stomach_T	T	MAT1A	0.8480084195955353	MAT1A_T
Colon	Colon_N	N	MAT1A	0	MAT1A_N
Breast	Breast_T	T	MAT1A	0.04264399072819747	MAT1A_T
Lung	Lung_T	T	MAT1A	0.696007173045899	MAT1A_T
Ovary	Ovary_T	T	MAT1A	1.8318720279784426	MAT1A_T
Colon	Colon_N	N	MAT1A	0.028568485356219267	MAT1A_N
Cervix	Cervix_T	T	MAT1A	0.070387348673152	MAT1A_T
Cervix	Cervix_T	T	MAT1A	0.18903791141701293	MAT1A_T
Brain	Brain_N	N	MAT1A	0.23879276276954609	MAT1A_N
Lung	Lung_T	T	MAT1A	0.6780580559669728	MAT1A_T
Pancreas	Pancreas_T	T	MAT1A	0.32193628627859505	MAT1A_T
Cervix	Cervix_T	T	MAT1A	0.12432728487791708	MAT1A_T
Brain	Brain_T	T	MAT1A	0.05658481606950695	MAT1A_T
Breast	Breast_T	T	MAT1A	0.12432728487791708	MAT1A_T
Brain	Brain_T	T	MAT1A	0.014354793026554062	MAT1A_T
Esophagus	Esophagus_N	N	MAT1A	0.33341924875787005	MAT1A_N
Prostate	Prostate_T	T	MAT1A	0.05658481606950695	MAT1A_T
Breast	Breast_T	T	MAT1A	0.11103389810144407	MAT1A_T
Breast	Breast_T	T	MAT1A	1.0840715279728899	MAT1A_T
Stomach	Stomach_N	N	MAT1A	0.15055653259560567	MAT1A_N
Liver	Liver_T	T	MAT1A	6.488639566790239	MAT1A_T
Bladder	Bladder_T	T	MAT1A	0.2630398783895572	MAT1A_T
Esophagus	Esophagus_N	N	MAT1A	0.5945501855908445	MAT1A_N
Prostate	Prostate_T	T	MAT1A	0.028568485356219267	MAT1A_T
Stomach	Stomach_T	T	MAT1A	1.88752991790348	MAT1A_T
Esophagus	Esophagus_N	N	MAT1A	0.286877850264431	MAT1A_N
Liver	Liver_T	T	MAT1A	6.103711230553682	MAT1A_T
Colon	Colon_T	T	MAT1A	2.1009576856754215	MAT1A_T
Bladder	Bladder_T	T	MAT1A	0.35613459448904317	MAT1A_T
Colon	Colon_T	T	MAT1A	0.4750734983667137	MAT1A_T
Breast	Breast_T	T	MAT1A	0.6690156113221103	MAT1A_T
Breast	Breast_T	T	MAT1A	1.9107393571615965	MAT1A_T
Bladder	Bladder_N	N	MAT1A	0.028568485356219267	MAT1A_N
Breast	Breast_T	T	MAT1A	0.070387348673152	MAT1A_T
Esophagus	Esophagus_N	N	MAT1A	0.33341924875787005	MAT1A_N
Brain	Brain_N	N	MAT1A	0.014354793026554062	MAT1A_N
Esophagus	Esophagus_T	T	MAT1A	0.3785034407878632	MAT1A_T
Lung	Lung_N	N	MAT1A	1.6915407221746617	MAT1A_N
Breast	Breast_T	T	MAT1A	0.15055653259560567	MAT1A_T
Esophagus	Esophagus_N	N	MAT1A	0.36737309492901904	MAT1A_N
Colon	Colon_N	N	MAT1A	0.23879276276954609	MAT1A_N
Prostate	Prostate_T	T	MAT1A	0.11103389810144407	MAT1A_T
Breast	Breast_T	T	MAT1A	0.08406698132827478	MAT1A_T
Lung	Lung_N	N	MAT1A	1.13094533591073	MAT1A_N
Pancreas	Pancreas_T	T	MAT1A	1.0703817495542187	MAT1A_T
Stomach	Stomach_T	T	MAT1A	0.57531401206914	MAT1A_T
Lung	Lung_T	T	MAT1A	0.2509544374334027	MAT1A_T
Brain	Brain_T	T	MAT1A	0.014354793026554062	MAT1A_T
Colon	Colon_T	T	MAT1A	0.32193628627859505	MAT1A_T
Stomach	Stomach_T	T	MAT1A	0.04264399072819747	MAT1A_T
Colon	Colon_N	N	MAT1A	0	MAT1A_N
Lung	Lung_T	T	MAT1A	0.18903791141701293	MAT1A_T
Lung	Lung_T	T	MAT1A	0.08406698132827478	MAT1A_T
Colon	Colon_N	N	MAT1A	0.070387348673152	MAT1A_N
Lung	Lung_T	T	MAT1A	0.45417831698578925	MAT1A_T
Prostate	Prostate_T	T	MAT1A	0	MAT1A_T
Lung	Lung_T	T	MAT1A	0.04264399072819747	MAT1A_T
Lung	Lung_T	T	MAT1A	0.65992086586367	MAT1A_T
Lung	Lung_T	T	MAT1A	0.08406698132827478	MAT1A_T
Endometrium	Endometrium_T	T	MAT1A	1.2203239228640748	MAT1A_T
Lung	Lung_T	T	MAT1A	0.3785034407878632	MAT1A_T
Esophagus	Esophagus_T	T	MAT1A	0	MAT1A_T
Brain	Brain_N	N	MAT1A	0.17631829818452915	MAT1A_N
Ovary	Ovary_T	T	MAT1A	1.9183834835868194	MAT1A_T
Stomach	Stomach_N	N	MAT1A	0.05658481606950695	MAT1A_N
Pancreas	Pancreas_T	T	MAT1A	1.6040873195992826	MAT1A_T
Lung	Lung_N	N	MAT1A	0.6690156113221103	MAT1A_N
Breast	Breast_N	N	MAT1A	0.3103391514904749	MAT1A_N
Brain	Brain_N	N	MAT1A	0.5459561742902508	MAT1A_N
Breast	Breast_T	T	MAT1A	0.8155891190822496	MAT1A_T
Stomach	Stomach_T	T	MAT1A	0.04264399072819747	MAT1A_T
Breast	Breast_T	T	MAT1A	0.45417831698578925	MAT1A_T
Colon	Colon_T	T	MAT1A	3.0600679807422937	MAT1A_T
Colon	Colon_T	T	MAT1A	0.09761327744243539	MAT1A_T
Liver	Liver_N	N	MAT1A	8.617175063898697	MAT1A_N
Stomach	Stomach_T	T	MAT1A	0.028568485356219267	MAT1A_T
Breast	Breast_N	N	MAT1A	1.0703817495542187	MAT1A_N
Ovary	Ovary_T	T	MAT1A	1.5897547522907336	MAT1A_T
Breast	Breast_N	N	MAT1A	0.4114254805280156	MAT1A_N
Brain	Brain_N	N	MAT1A	0.070387348673152	MAT1A_N
Breast	Breast_T	T	MAT1A	0.2265131865591108	MAT1A_T
Ovary	Ovary_N	N	MAT1A	1.0072040613817794	MAT1A_N
Breast	Breast_T	T	MAT1A	0.5558164973906122	MAT1A_T
Colon	Colon_N	N	MAT1A	0.286877850264431	MAT1A_N
Esophagus	Esophagus_N	N	MAT1A	1.2750032052126232	MAT1A_N
Prostate	Prostate_T	T	MAT1A	0.070387348673152	MAT1A_T
Stomach	Stomach_T	T	MAT1A	0.7484504180243374	MAT1A_T
Lung	Lung_T	T	MAT1A	3.066935897625313	MAT1A_T
Brain	Brain_T	T	MAT1A	0	MAT1A_T
Pancreas	Pancreas_T	T	MAT1A	0.33341924875787005	MAT1A_T
Prostate	Prostate_T	T	MAT1A	0.2630398783895572	MAT1A_T
Esophagus	Esophagus_N	N	MAT1A	0.13750104077878483	MAT1A_N
Brain	Brain_T	T	MAT1A	0.014354793026554062	MAT1A_T
Lung	Lung_T	T	MAT1A	0.65992086586367	MAT1A_T
Bladder	Bladder_T	T	MAT1A	0.15055653259560567	MAT1A_T
Bladder	Bladder_T	T	MAT1A	0.014354793026554062	MAT1A_T
Stomach	Stomach_N	N	MAT1A	0.17631829818452915	MAT1A_N
Ovary	Ovary_T	T	MAT1A	1.333411576182467	MAT1A_T
Brain	Brain_N	N	MAT1A	0.286877850264431	MAT1A_N
Stomach	Stomach_N	N	MAT1A	0.2141202951981001	MAT1A_N
Prostate	Prostate_T	T	MAT1A	0.028568485356219267	MAT1A_T
Esophagus	Esophagus_N	N	MAT1A	0.23879276276954609	MAT1A_N
Liver	Liver_N	N	MAT1A	7.68939927844473	MAT1A_N
Brain	Brain_T	T	MAT1A	0.2509544374334027	MAT1A_T
Prostate	Prostate_N	N	MAT1A	0.05658481606950695	MAT1A_N
Lung	Lung_T	T	MAT1A	0.05658481606950695	MAT1A_T
Brain	Brain_T	T	MAT1A	0	MAT1A_T
Breast	Breast_T	T	MAT1A	1.5058976596620188	MAT1A_T
Breast	Breast_T	T	MAT1A	0.04264399072819747	MAT1A_T
Endometrium	Endometrium_T	T	MAT1A	0.33341924875787005	MAT1A_T
Brain	Brain_N	N	MAT1A	0.23879276276954609	MAT1A_N
Prostate	Prostate_T	T	MAT1A	0.05658481606950695	MAT1A_T
Brain	Brain_T	T	MAT1A	0.05658481606950695	MAT1A_T
Cervix	Cervix_T	T	MAT1A	0.44361442930692585	MAT1A_T
Bladder	Bladder_T	T	MAT1A	0	MAT1A_T
Liver	Liver_T	T	MAT1A	8.193531548696775	MAT1A_T
Brain	Brain_N	N	MAT1A	0.05658481606950695	MAT1A_N
Brain	Brain_N	N	MAT1A	0.1635010201986689	MAT1A_N
Bladder	Bladder_T	T	MAT1A	1.0703817495542187	MAT1A_T
Ovary	Ovary_T	T	MAT1A	1.2448705379747287	MAT1A_T
Ovary	Ovary_T	T	MAT1A	3.0072127182836415	MAT1A_T
Breast	Breast_T	T	MAT1A	0.2141202951981001	MAT1A_T
Breast	Breast_T	T	MAT1A	0.4329482557730042	MAT1A_T
Pancreas	Pancreas_T	T	MAT1A	0.5849683533714729	MAT1A_T
Prostate	Prostate_T	T	MAT1A	0	MAT1A_T
Pancreas	Pancreas_N	N	MAT1A	3.0976310661093884	MAT1A_N
Colon	Colon_T	T	MAT1A	0.5558164973906122	MAT1A_T
Brain	Brain_T	T	MAT1A	0	MAT1A_T
Liver	Liver_T	T	MAT1A	9.66058189980188	MAT1A_T
Colon	Colon_T	T	MAT1A	0.49569217172260494	MAT1A_T
Brain	Brain_N	N	MAT1A	0.070387348673152	MAT1A_N
Lung	Lung_T	T	MAT1A	0.33341924875787005	MAT1A_T
Prostate	Prostate_N	N	MAT1A	0.3785034407878632	MAT1A_N
Brain	Brain_N	N	MAT1A	0.028568485356219267	MAT1A_N
Brain	Brain_T	T	MAT1A	0.13750104077878483	MAT1A_T
Pancreas	Pancreas_T	T	MAT1A	2.8237419850017558	MAT1A_T
Lung	Lung_T	T	MAT1A	0.1635010201986689	MAT1A_T
Stomach	Stomach_N	N	MAT1A	0.08406698132827478	MAT1A_N
Pancreas	Pancreas_T	T	MAT1A	1.8480211875182209	MAT1A_T
Lung	Lung_T	T	MAT1A	0.7224544152941409	MAT1A_T
Esophagus	Esophagus_N	N	MAT1A	0.2630398783895572	MAT1A_N
Ovary	Ovary_T	T	MAT1A	2.666749407220629	MAT1A_T
Liver	Liver_T	T	MAT1A	8.66136406798233	MAT1A_T
Brain	Brain_T	T	MAT1A	0	MAT1A_T
Brain	Brain_T	T	MAT1A	0	MAT1A_T
Breast	Breast_T	T	MAT1A	0.08406698132827478	MAT1A_T
Brain	Brain_N	N	MAT1A	0	MAT1A_N
Esophagus	Esophagus_N	N	MAT1A	0.05658481606950695	MAT1A_N
Lung	Lung_T	T	MAT1A	0.014354793026554062	MAT1A_T
Lung	Lung_T	T	MAT1A	2.1505380638038782	MAT1A_T
Lung	Lung_T	T	MAT1A	0.9708495751179247	MAT1A_T
Breast	Breast_T	T	MAT1A	0.04264399072819747	MAT1A_T
Esophagus	Esophagus_N	N	MAT1A	0.070387348673152	MAT1A_N
Brain	Brain_N	N	MAT1A	0.05658481606950695	MAT1A_N
Esophagus	Esophagus_N	N	MAT1A	0.2016311890654681	MAT1A_N
Ovary	Ovary_T	T	MAT1A	2.9049304006435257	MAT1A_T
Brain	Brain_N	N	MAT1A	0.13750104077878483	MAT1A_N
Pancreas	Pancreas_T	T	MAT1A	2.295693128925105	MAT1A_T
Bladder	Bladder_T	T	MAT1A	0	MAT1A_T
Stomach	Stomach_N	N	MAT1A	0.2509544374334027	MAT1A_N
Bladder	Bladder_T	T	MAT1A	0.15055653259560567	MAT1A_T
Brain	Brain_T	T	MAT1A	0	MAT1A_T
Prostate	Prostate_T	T	MAT1A	0.014354793026554062	MAT1A_T
Esophagus	Esophagus_N	N	MAT1A	0.070387348673152	MAT1A_N
Lung	Lung_T	T	MAT1A	0.5849683533714729	MAT1A_T
Prostate	Prostate_T	T	MAT1A	0.12432728487791708	MAT1A_T
Liver	Liver_N	N	MAT1A	9.673865558210206	MAT1A_N
Ovary	Ovary_T	T	MAT1A	1.7655097499083956	MAT1A_T
Breast	Breast_T	T	MAT1A	0.05658481606950695	MAT1A_T
Lung	Lung_T	T	MAT1A	1.5160294318741723	MAT1A_T
Ovary	Ovary_T	T	MAT1A	0.35613459448904317	MAT1A_T
Stomach	Stomach_T	T	MAT1A	0.11103389810144407	MAT1A_T
Esophagus	Esophagus_N	N	MAT1A	0.014354793026554062	MAT1A_N
Cervix	Cervix_T	T	MAT1A	0	MAT1A_T
Breast	Breast_T	T	MAT1A	0.9107261451343994	MAT1A_T
Ovary	Ovary_T	T	MAT1A	0.014354793026554062	MAT1A_T
Colon	Colon_T	T	MAT1A	0	MAT1A_T
Brain	Brain_T	T	MAT1A	0.11103389810144407	MAT1A_T
Brain	Brain_N	N	MAT1A	0.286877850264431	MAT1A_N
Prostate	Prostate_T	T	MAT1A	0.05658481606950695	MAT1A_T
Breast	Breast_T	T	MAT1A	1.4905788067550383	MAT1A_T
Endometrium	Endometrium_T	T	MAT1A	0.49569217172260494	MAT1A_T
Brain	Brain_N	N	MAT1A	0	MAT1A_N
Brain	Brain_N	N	MAT1A	0.11103389810144407	MAT1A_N
Brain	Brain_N	N	MAT1A	0.05658481606950695	MAT1A_N
Liver	Liver_T	T	MAT1A	8.375247039457962	MAT1A_T
Breast	Breast_T	T	MAT1A	0.23879276276954609	MAT1A_T
Pancreas	Pancreas_N	N	MAT1A	3.6735206371671496	MAT1A_N
Rectum	Rectum_T	T	MAT1A	2.7136582321364338	MAT1A_T
Breast	Breast_N	N	MAT1A	0.3103391514904749	MAT1A_N
Brain	Brain_N	N	MAT1A	0.070387348673152	MAT1A_N
Esophagus	Esophagus_N	N	MAT1A	0.286877850264431	MAT1A_N
Stomach	Stomach_N	N	MAT1A	0.028568485356219267	MAT1A_N
Esophagus	Esophagus_N	N	MAT1A	0.04264399072819747	MAT1A_N
Breast	Breast_T	T	MAT1A	0.8237481646621688	MAT1A_T
Ovary	Ovary_T	T	MAT1A	2.1440323609418765	MAT1A_T
Lung	Lung_T	T	MAT1A	0.2509544374334027	MAT1A_T
Endometrium	Endometrium_T	T	MAT1A	0.33341924875787005	MAT1A_T
Brain	Brain_N	N	MAT1A	0.028568485356219267	MAT1A_N
Breast	Breast_T	T	MAT1A	1.7824282287407365	MAT1A_T
Rectum	Rectum_N	N	MAT1A	0.09761327744243539	MAT1A_N
Ovary	Ovary_T	T	MAT1A	0.13750104077878483	MAT1A_T
Breast	Breast_T	T	MAT1A	0.6780580559669728	MAT1A_T
Stomach	Stomach_T	T	MAT1A	0.11103389810144407	MAT1A_T
Lung	Lung_T	T	MAT1A	3.354746022187628	MAT1A_T
Breast	Breast_T	T	MAT1A	0.33341924875787005	MAT1A_T
Brain	Brain_N	N	MAT1A	0.014354793026554062	MAT1A_N
Brain	Brain_N	N	MAT1A	0.7311744204205178	MAT1A_N
Ovary	Ovary_T	T	MAT1A	2.094211744533812	MAT1A_T
Ovary	Ovary_T	T	MAT1A	2.0703720486407007	MAT1A_T
Pancreas	Pancreas_N	N	MAT1A	0.7484504180243374	MAT1A_N
Ovary	Ovary_N	N	MAT1A	4.3582405405283495	MAT1A_N
Lung	Lung_N	N	MAT1A	0.3448360298663094	MAT1A_N
Brain	Brain_N	N	MAT1A	0.3103391514904749	MAT1A_N
Breast	Breast_T	T	MAT1A	0.8953095072773546	MAT1A_T
Colon	Colon_T	T	MAT1A	2.3868120127328853	MAT1A_T
Esophagus	Esophagus_N	N	MAT1A	0.5160272820427775	MAT1A_N
Colon	Colon_T	T	MAT1A	1.1890504193633151	MAT1A_T
Cervix	Cervix_T	T	MAT1A	1.4594449423201	MAT1A_T
Lung	Lung_T	T	MAT1A	0.5160272820427775	MAT1A_T
Bladder	Bladder_T	T	MAT1A	0.04264399072819747	MAT1A_T
Brain	Brain_T	T	MAT1A	0	MAT1A_T
Esophagus	Esophagus_N	N	MAT1A	0.08406698132827478	MAT1A_N
Esophagus	Esophagus_N	N	MAT1A	0.35613459448904317	MAT1A_N
Breast	Breast_T	T	MAT1A	0.15055653259560567	MAT1A_T
Lung	Lung_N	N	MAT1A	0.632259614476074	MAT1A_N
Colon	Colon_T	T	MAT1A	0.15055653259560567	MAT1A_T
Stomach	Stomach_T	T	MAT1A	0.014354793026554062	MAT1A_T
Brain	Brain_T	T	MAT1A	0.04264399072819747	MAT1A_T
Lung	Lung_N	N	MAT1A	0.3103391514904749	MAT1A_N
Endometrium	Endometrium_T	T	MAT1A	2.1342126131023984	MAT1A_T
Prostate	Prostate_T	T	MAT1A	0.1635010201986689	MAT1A_T
Lung	Lung_T	T	MAT1A	1.7739941498606138	MAT1A_T
Lung	Lung_T	T	MAT1A	2.0321207577822795	MAT1A_T
Ovary	Ovary_T	T	MAT1A	1.5058976596620188	MAT1A_T
Esophagus	Esophagus_N	N	MAT1A	1.1634970132744018	MAT1A_N
Endometrium	Endometrium_T	T	MAT1A	1.7527516475417833	MAT1A_T
Cervix	Cervix_T	T	MAT1A	0.1635010201986689	MAT1A_T
Esophagus	Esophagus_N	N	MAT1A	0.13750104077878483	MAT1A_N
Esophagus	Esophagus_N	N	MAT1A	0.08406698132827478	MAT1A_N
Lung	Lung_T	T	MAT1A	0.2630398783895572	MAT1A_T
Stomach	Stomach_T	T	MAT1A	1.2509538514277365	MAT1A_T
Esophagus	Esophagus_N	N	MAT1A	0.23879276276954609	MAT1A_N
Lung	Lung_N	N	MAT1A	2.577700872308151	MAT1A_N
Cervix	Cervix_T	T	MAT1A	0.4854342449720666	MAT1A_T
Liver	Liver_T	T	MAT1A	7.208279189501959	MAT1A_T
Pancreas	Pancreas_N	N	MAT1A	2.8155862546389954	MAT1A_N
Cervix	Cervix_T	T	MAT1A	0.8797159648638295	MAT1A_T
Lung	Lung_T	T	MAT1A	0.13750104077878483	MAT1A_T
Colon	Colon_T	T	MAT1A	0.028568485356219267	MAT1A_T
Esophagus	Esophagus_N	N	MAT1A	0.2016311890654681	MAT1A_N
Lung	Lung_N	N	MAT1A	0.8480084195955353	MAT1A_N
Lung	Lung_T	T	MAT1A	1.1243232856344316	MAT1A_T
Lung	Lung_T	T	MAT1A	0.57531401206914	MAT1A_T
Cervix	Cervix_T	T	MAT1A	0.014354793026554062	MAT1A_T
Lung	Lung_N	N	MAT1A	0.070387348673152	MAT1A_N
Breast	Breast_T	T	MAT1A	2.114401374150828	MAT1A_T
Stomach	Stomach_T	T	MAT1A	0.014354793026554062	MAT1A_T
Lung	Lung_T	T	MAT1A	0.08406698132827478	MAT1A_T
Lung	Lung_T	T	MAT1A	0.04264399072819747	MAT1A_T
Lung	Lung_T	T	MAT1A	2.307414283780238	MAT1A_T
Esophagus	Esophagus_N	N	MAT1A	0.27500446152894104	MAT1A_N
Esophagus	Esophagus_N	N	MAT1A	0.1635010201986689	MAT1A_N
Liver	Liver_T	T	MAT1A	7.965079387476698	MAT1A_T
Esophagus	Esophagus_T	T	MAT1A	0.17631829818452915	MAT1A_T
Brain	Brain_N	N	MAT1A	0.028568485356219267	MAT1A_N
Breast	Breast_T	T	MAT1A	0.4329482557730042	MAT1A_T
Pancreas	Pancreas_T	T	MAT1A	1.4435768579512624	MAT1A_T
Ovary	Ovary_T	T	MAT1A	1.0285844337761378	MAT1A_T
Prostate	Prostate_T	T	MAT1A	0.11103389810144407	MAT1A_T
Colon	Colon_N	N	MAT1A	0.05658481606950695	MAT1A_N
Colon	Colon_N	N	MAT1A	0	MAT1A_N
Bladder	Bladder_T	T	MAT1A	0.17631829818452915	MAT1A_T
Lung	Lung_T	T	MAT1A	0.13750104077878483	MAT1A_T
Esophagus	Esophagus_N	N	MAT1A	0.36737309492901904	MAT1A_N
Brain	Brain_T	T	MAT1A	0.04264399072819747	MAT1A_T
Breast	Breast_N	N	MAT1A	1.0072040613817794	MAT1A_N
Brain	Brain_N	N	MAT1A	0.2016311890654681	MAT1A_N
Cervix	Cervix_T	T	MAT1A	1.7655097499083956	MAT1A_T
Lung	Lung_T	T	MAT1A	0.36737309492901904	MAT1A_T
Brain	Brain_T	T	MAT1A	0.1635010201986689	MAT1A_T
Brain	Brain_N	N	MAT1A	0.04264399072819747	MAT1A_N
Esophagus	Esophagus_T	T	MAT1A	0.42222190602314486	MAT1A_T
Cervix	Cervix_T	T	MAT1A	2.1472841446031565	MAT1A_T
Esophagus	Esophagus_N	N	MAT1A	0.014354793026554062	MAT1A_N
Breast	Breast_T	T	MAT1A	0.1635010201986689	MAT1A_T
Brain	Brain_N	N	MAT1A	0.05658481606950695	MAT1A_N
Endometrium	Endometrium_T	T	MAT1A	0.04264399072819747	MAT1A_T
Stomach	Stomach_T	T	MAT1A	2.5680485278873117	MAT1A_T
Bladder	Bladder_T	T	MAT1A	0.014354793026554062	MAT1A_T
Breast	Breast_T	T	MAT1A	0.11103389810144407	MAT1A_T
Brain	Brain_T	T	MAT1A	0.3103391514904749	MAT1A_T
Brain	Brain_N	N	MAT1A	0.014354793026554062	MAT1A_N
Brain	Brain_N	N	MAT1A	0.3103391514904749	MAT1A_N
Cervix	Cervix_T	T	MAT1A	0.9927898710567097	MAT1A_T
Colon	Colon_N	N	MAT1A	0.1635010201986689	MAT1A_N
Brain	Brain_N	N	MAT1A	0.2141202951981001	MAT1A_N
Lung	Lung_T	T	MAT1A	0.2265131865591108	MAT1A_T
Stomach	Stomach_N	N	MAT1A	0.17631829818452915	MAT1A_N
Breast	Breast_T	T	MAT1A	0.9634657212214578	MAT1A_T
Ovary	Ovary_T	T	MAT1A	0.739854271050111	MAT1A_T
Brain	Brain_T	T	MAT1A	0.014354793026554062	MAT1A_T
Prostate	Prostate_T	T	MAT1A	0.04264399072819747	MAT1A_T
Esophagus	Esophagus_N	N	MAT1A	0.11103389810144407	MAT1A_N
Breast	Breast_N	N	MAT1A	0.6040866633493143	MAT1A_N
Pancreas	Pancreas_T	T	MAT1A	0.7484504180243374	MAT1A_T
Pancreas	Pancreas_T	T	MAT1A	0.2630398783895572	MAT1A_T
Endometrium	Endometrium_T	T	MAT1A	0	MAT1A_T
Bladder	Bladder_T	T	MAT1A	0.3448360298663094	MAT1A_T
Lung	Lung_T	T	MAT1A	0.35613459448904317	MAT1A_T
Liver	Liver_T	T	MAT1A	7.206392033342866	MAT1A_T
Esophagus	Esophagus_N	N	MAT1A	0.2986649472602694	MAT1A_N
Ovary	Ovary_T	T	MAT1A	0.09761327744243539	MAT1A_T
Breast	Breast_T	T	MAT1A	1.709271398864733	MAT1A_T
Brain	Brain_N	N	MAT1A	0	MAT1A_N
Ovary	Ovary_T	T	MAT1A	0.8073614485132958	MAT1A_T
Breast	Breast_T	T	MAT1A	0.18903791141701293	MAT1A_T
Lung	Lung_T	T	MAT1A	1.1953538061414204	MAT1A_T
Colon	Colon_T	T	MAT1A	0.05658481606950695	MAT1A_T
Liver	Liver_T	T	MAT1A	6.301588137097003	MAT1A_T
Lung	Lung_T	T	MAT1A	2.5680485278873117	MAT1A_T
Pancreas	Pancreas_N	N	MAT1A	3.7623233293206493	MAT1A_N
Lung	Lung_N	N	MAT1A	1.3391529536267517	MAT1A_N
Lung	Lung_T	T	MAT1A	1.1374837958222905	MAT1A_T
Breast	Breast_N	N	MAT1A	0.27500446152894104	MAT1A_N
Liver	Liver_N	N	MAT1A	7.054582683896859	MAT1A_N
Lung	Lung_T	T	MAT1A	0.36737309492901904	MAT1A_T
Esophagus	Esophagus_N	N	MAT1A	0.2630398783895572	MAT1A_N
Brain	Brain_T	T	MAT1A	0.014354793026554062	MAT1A_T
Ovary	Ovary_N	N	MAT1A	1.056600934364098	MAT1A_N
Breast	Breast_T	T	MAT1A	0.04264399072819747	MAT1A_T
Brain	Brain_T	T	MAT1A	0	MAT1A_T
Liver	Liver_T	T	MAT1A	3.215637438260496	MAT1A_T
Brain	Brain_N	N	MAT1A	0.3785034407878632	MAT1A_N
Brain	Brain_N	N	MAT1A	0.17631829818452915	MAT1A_N
Ovary	Ovary_T	T	MAT1A	0.8718344016506869	MAT1A_T
Brain	Brain_N	N	MAT1A	0.014354793026554062	MAT1A_N
Lung	Lung_T	T	MAT1A	1.3673481732779609	MAT1A_T
Esophagus	Esophagus_N	N	MAT1A	0.3103391514904749	MAT1A_N
Stomach	Stomach_T	T	MAT1A	0.2265131865591108	MAT1A_T
Breast	Breast_T	T	MAT1A	0.696007173045899	MAT1A_T
Brain	Brain_T	T	MAT1A	0.15055653259560567	MAT1A_T
Lung	Lung_N	N	MAT1A	0.3103391514904749	MAT1A_N
Pancreas	Pancreas_N	N	MAT1A	2.664474516085685	MAT1A_N
Cervix	Cervix_T	T	MAT1A	2.657653870657508	MAT1A_T
Lung	Lung_T	T	MAT1A	0.6870438919066086	MAT1A_T
Brain	Brain_N	N	MAT1A	1.1953538061414204	MAT1A_N
Brain	Brain_N	N	MAT1A	0.46467852053097336	MAT1A_N
Breast	Breast_N	N	MAT1A	0.2265131865591108	MAT1A_N
Breast	Breast_T	T	MAT1A	0.2016311890654681	MAT1A_T
Brain	Brain_N	N	MAT1A	0.028568485356219267	MAT1A_N
Stomach	Stomach_T	T	MAT1A	0.04264399072819747	MAT1A_T
Stomach	Stomach_T	T	MAT1A	0.2016311890654681	MAT1A_T
Bladder	Bladder_T	T	MAT1A	0.2141202951981001	MAT1A_T
Lung	Lung_N	N	MAT1A	0.2509544374334027	MAT1A_N
Breast	Breast_T	T	MAT1A	0.04264399072819747	MAT1A_T
Brain	Brain_N	N	MAT1A	0.35613459448904317	MAT1A_N
Brain	Brain_N	N	MAT1A	0.028568485356219267	MAT1A_N
Prostate	Prostate_N	N	MAT1A	0.09761327744243539	MAT1A_N
Colon	Colon_N	N	MAT1A	0.696007173045899	MAT1A_N
Esophagus	Esophagus_N	N	MAT1A	0.09761327744243539	MAT1A_N
Lung	Lung_T	T	MAT1A	2.5335411638596335	MAT1A_T
Esophagus	Esophagus_N	N	MAT1A	0.5360531167986385	MAT1A_N
Breast	Breast_T	T	MAT1A	0.18903791141701293	MAT1A_T
Brain	Brain_N	N	MAT1A	0.23879276276954609	MAT1A_N
Stomach	Stomach_N	N	MAT1A	0.09761327744243539	MAT1A_N
Lung	Lung_T	T	MAT1A	2.0214774356336593	MAT1A_T
Colon	Colon_N	N	MAT1A	0.12432728487791708	MAT1A_N
Prostate	Prostate_T	T	MAT1A	0.13750104077878483	MAT1A_T
Brain	Brain_T	T	MAT1A	0.014354793026554062	MAT1A_T
Pancreas	Pancreas_T	T	MAT1A	1.6276115382060552	MAT1A_T
Breast	Breast_T	T	MAT1A	0.070387348673152	MAT1A_T
Pancreas	Pancreas_T	T	MAT1A	1.6690337867098073	MAT1A_T
Bladder	Bladder_N	N	MAT1A	0.11103389810144407	MAT1A_N
Lung	Lung_N	N	MAT1A	2.505877116102699	MAT1A_N
Liver	Liver_N	N	MAT1A	9.083758620288444	MAT1A_N
Lung	Lung_N	N	MAT1A	0.5160272820427775	MAT1A_N
Esophagus	Esophagus_N	N	MAT1A	0.2986649472602694	MAT1A_N
Lung	Lung_T	T	MAT1A	0.5849683533714729	MAT1A_T
Stomach	Stomach_N	N	MAT1A	0	MAT1A_N
Lung	Lung_T	T	MAT1A	0.925999895749881	MAT1A_T
Breast	Breast_N	N	MAT1A	0.014354793026554062	MAT1A_N
Esophagus	Esophagus_T	T	MAT1A	0.45417831698578925	MAT1A_T
Bladder	Bladder_N	N	MAT1A	0.3448360298663094	MAT1A_N
Lung	Lung_N	N	MAT1A	0.839937678350771	MAT1A_N
Breast	Breast_T	T	MAT1A	0.65992086586367	MAT1A_T
Bladder	Bladder_T	T	MAT1A	0.04264399072819747	MAT1A_T
Liver	Liver_T	T	MAT1A	9.05361480700366	MAT1A_T
Bladder	Bladder_T	T	MAT1A	0.04264399072819747	MAT1A_T
Ovary	Ovary_T	T	MAT1A	0.5459561742902508	MAT1A_T
Brain	Brain_T	T	MAT1A	0.2630398783895572	MAT1A_T
Ovary	Ovary_T	T	MAT1A	1.5058976596620188	MAT1A_T
Brain	Brain_T	T	MAT1A	0.014354793026554062	MAT1A_T
Colon	Colon_N	N	MAT1A	0	MAT1A_N
Stomach	Stomach_N	N	MAT1A	0.028568485356219267	MAT1A_N
Esophagus	Esophagus_N	N	MAT1A	0.696007173045899	MAT1A_N
Breast	Breast_N	N	MAT1A	0.33341924875787005	MAT1A_N
Lung	Lung_N	N	MAT1A	0.15055653259560567	MAT1A_N
Esophagus	Esophagus_T	T	MAT1A	0	MAT1A_T
Breast	Breast_T	T	MAT1A	0.9335616958662136	MAT1A_T
Stomach	Stomach_N	N	MAT1A	0.08406698132827478	MAT1A_N
Esophagus	Esophagus_T	T	MAT1A	0.04264399072819747	MAT1A_T
Lung	Lung_T	T	MAT1A	0.4329482557730042	MAT1A_T
Lung	Lung_T	T	MAT1A	0.1635010201986689	MAT1A_T
Lung	Lung_T	T	MAT1A	0.014354793026554062	MAT1A_T
Colon	Colon_N	N	MAT1A	0.08406698132827478	MAT1A_N
Brain	Brain_N	N	MAT1A	0.05658481606950695	MAT1A_N
Colon	Colon_N	N	MAT1A	0.15055653259560567	MAT1A_N
Brain	Brain_T	T	MAT1A	0	MAT1A_T
Esophagus	Esophagus_T	T	MAT1A	0	MAT1A_T
Brain	Brain_N	N	MAT1A	0.35613459448904317	MAT1A_N
Lung	Lung_T	T	MAT1A	0.11103389810144407	MAT1A_T
Lung	Lung_N	N	MAT1A	0.4750734983667137	MAT1A_N
Lung	Lung_T	T	MAT1A	0.02147914360385116	MAT1A_T
Ovary	Ovary_T	T	MAT1A	0.9634657212214578	MAT1A_T
Endometrium	Endometrium_T	T	MAT1A	0.33341924875787005	MAT1A_T
Liver	Liver_N	N	MAT1A	8.925766627294834	MAT1A_N
Lung	Lung_T	T	MAT1A	1.035643056329753	MAT1A_T
Stomach	Stomach_T	T	MAT1A	0.5945501855908445	MAT1A_T
Ovary	Ovary_T	T	MAT1A	1.5607058476895097	MAT1A_T
Colon	Colon_N	N	MAT1A	0.08406698132827478	MAT1A_N
Stomach	Stomach_N	N	MAT1A	0.09761327744243539	MAT1A_N
Esophagus	Esophagus_N	N	MAT1A	0.08406698132827478	MAT1A_N
Brain	Brain_N	N	MAT1A	0	MAT1A_N
Prostate	Prostate_T	T	MAT1A	0.09761327744243539	MAT1A_T
Liver	Liver_T	T	MAT1A	0.739854271050111	MAT1A_T
Breast	Breast_T	T	MAT1A	0.2265131865591108	MAT1A_T
Esophagus	Esophagus_N	N	MAT1A	0.27500446152894104	MAT1A_N
Liver	Liver_N	N	MAT1A	7.08197722880318	MAT1A_N
Brain	Brain_N	N	MAT1A	0.18903791141701293	MAT1A_N
Breast	Breast_N	N	MAT1A	0.028568485356219267	MAT1A_N
Lung	Lung_N	N	MAT1A	0.7484504180243374	MAT1A_N
Lung	Lung_N	N	MAT1A	0.23879276276954609	MAT1A_N
Brain	Brain_N	N	MAT1A	0.028568485356219267	MAT1A_N
Breast	Breast_N	N	MAT1A	0.05658481606950695	MAT1A_N
Breast	Breast_T	T	MAT1A	0.5945501855908445	MAT1A_T
Lung	Lung_N	N	MAT1A	1.2203239228640748	MAT1A_N
Lung	Lung_N	N	MAT1A	0.2630398783895572	MAT1A_N
Brain	Brain_N	N	MAT1A	0.4854342449720666	MAT1A_N
Colon	Colon_N	N	MAT1A	0.18903791141701293	MAT1A_N
Brain	Brain_N	N	MAT1A	0	MAT1A_N
Brain	Brain_N	N	MAT1A	0.5849683533714729	MAT1A_N
Colon	Colon_T	T	MAT1A	0.13750104077878483	MAT1A_T
Lung	Lung_N	N	MAT1A	0.4114254805280156	MAT1A_N
Brain	Brain_T	T	MAT1A	0.05658481606950695	MAT1A_T
Brain	Brain_N	N	MAT1A	0.18903791141701293	MAT1A_N
Ovary	Ovary_T	T	MAT1A	2.3895631864948546	MAT1A_T
Brain	Brain_N	N	MAT1A	0.739854271050111	MAT1A_N
Breast	Breast_N	N	MAT1A	0.65992086586367	MAT1A_N
Pancreas	Pancreas_T	T	MAT1A	0.3895700321822077	MAT1A_T
Breast	Breast_T	T	MAT1A	0.2630398783895572	MAT1A_T
Endometrium	Endometrium_T	T	MAT1A	0.5210463495225901	MAT1A_T
Brain	Brain_N	N	MAT1A	0.5360531167986385	MAT1A_N
Pancreas	Pancreas_T	T	MAT1A	0.8953095072773546	MAT1A_T
Brain	Brain_N	N	MAT1A	0.3448360298663094	MAT1A_N
Lung	Lung_N	N	MAT1A	0.42222190602314486	MAT1A_N
Brain	Brain_T	T	MAT1A	0	MAT1A_T
Brain	Brain_N	N	MAT1A	0.028568485356219267	MAT1A_N
Lung	Lung_N	N	MAT1A	0.13750104077878483	MAT1A_N
Breast	Breast_T	T	MAT1A	3.8042435864737083	MAT1A_T
Breast	Breast_N	N	MAT1A	0.070387348673152	MAT1A_N
Endometrium	Endometrium_T	T	MAT1A	0.632259614476074	MAT1A_T
Lung	Lung_T	T	MAT1A	0.7311744204205178	MAT1A_T
Breast	Breast_T	T	MAT1A	0.44361442930692585	MAT1A_T
Colon	Colon_T	T	MAT1A	0.05658481606950695	MAT1A_T
Brain	Brain_N	N	MAT1A	0.7048673634269689	MAT1A_N
Stomach	Stomach_T	T	MAT1A	0.11103389810144407	MAT1A_T
Lung	Lung_N	N	MAT1A	0.45417831698578925	MAT1A_N
Lung	Lung_N	N	MAT1A	0.45417831698578925	MAT1A_N
Esophagus	Esophagus_N	N	MAT1A	0.05658481606950695	MAT1A_N
Prostate	Prostate_T	T	MAT1A	0.04264399072819747	MAT1A_T
Endometrium	Endometrium_T	T	MAT1A	0.5160272820427775	MAT1A_T
Brain	Brain_N	N	MAT1A	0.09761327744243539	MAT1A_N
Breast	Breast_T	T	MAT1A	0	MAT1A_T
Bladder	Bladder_N	N	MAT1A	0.44361442930692585	MAT1A_N
Brain	Brain_N	N	MAT1A	0.3448360298663094	MAT1A_N
Prostate	Prostate_T	T	MAT1A	0.028568485356219267	MAT1A_T
Breast	Breast_N	N	MAT1A	0	MAT1A_N
Breast	Breast_T	T	MAT1A	0.5360531167986385	MAT1A_T
Lung	Lung_T	T	MAT1A	0.44361442930692585	MAT1A_T
Breast	Breast_T	T	MAT1A	0.028568485356219267	MAT1A_T
Lung	Lung_T	T	MAT1A	0.2141202951981001	MAT1A_T
Brain	Brain_T	T	MAT1A	0.23879276276954609	MAT1A_T
Prostate	Prostate_T	T	MAT1A	0.11103389810144407	MAT1A_T
Endometrium	Endometrium_T	T	MAT1A	0.5558164973906122	MAT1A_T
Brain	Brain_T	T	MAT1A	0.028568485356219267	MAT1A_T
Prostate	Prostate_T	T	MAT1A	0.2016311890654681	MAT1A_T
Liver	Liver_T	T	MAT1A	5.779283924855963	MAT1A_T
Brain	Brain_N	N	MAT1A	1.1176728842472234	MAT1A_N
Brain	Brain_T	T	MAT1A	0.070387348673152	MAT1A_T
Breast	Breast_T	T	MAT1A	0.070387348673152	MAT1A_T
Liver	Liver_N	N	MAT1A	7.66979527285801	MAT1A_N
Colon	Colon_T	T	MAT1A	0.6415558653708582	MAT1A_T
Stomach	Stomach_T	T	MAT1A	0.5849683533714729	MAT1A_T
Esophagus	Esophagus_N	N	MAT1A	0	MAT1A_N
Colon	Colon_N	N	MAT1A	0.15055653259560567	MAT1A_N
Breast	Breast_N	N	MAT1A	0.014354793026554062	MAT1A_N
Breast	Breast_T	T	MAT1A	1.2750032052126232	MAT1A_T
Bladder	Bladder_T	T	MAT1A	0.15055653259560567	MAT1A_T
Brain	Brain_T	T	MAT1A	0.070387348673152	MAT1A_T
Brain	Brain_N	N	MAT1A	0.15055653259560567	MAT1A_N
Prostate	Prostate_T	T	MAT1A	0.014354793026554062	MAT1A_T
Prostate	Prostate_T	T	MAT1A	0.18903791141701293	MAT1A_T
Lung	Lung_T	T	MAT1A	0.4114254805280156	MAT1A_T
Lung	Lung_T	T	MAT1A	0.5360531167986385	MAT1A_T
Cervix	Cervix_T	T	MAT1A	0.696007173045899	MAT1A_T
Prostate	Prostate_T	T	MAT1A	0.09761327744243539	MAT1A_T
Lung	Lung_T	T	MAT1A	1.411456178982007	MAT1A_T
Brain	Brain_N	N	MAT1A	0.27500446152894104	MAT1A_N
Liver	Liver_T	T	MAT1A	6.391470802802182	MAT1A_T
Lung	Lung_T	T	MAT1A	1.1043431804744952	MAT1A_T
Esophagus	Esophagus_N	N	MAT1A	0.33341924875787005	MAT1A_N
Lung	Lung_T	T	MAT1A	0.5945501855908445	MAT1A_T
Prostate	Prostate_T	T	MAT1A	0.13750104077878483	MAT1A_T
Pancreas	Pancreas_T	T	MAT1A	0.7824206615404711	MAT1A_T
Liver	Liver_N	N	MAT1A	7.2230790471383175	MAT1A_N
Breast	Breast_T	T	MAT1A	0.070387348673152	MAT1A_T
Liver	Liver_N	N	MAT1A	9.586775492389421	MAT1A_N
Lung	Lung_T	T	MAT1A	0.3448360298663094	MAT1A_T
Liver	Liver_N	N	MAT1A	8.772100436231643	MAT1A_N
Cervix	Cervix_T	T	MAT1A	0.04264399072819747	MAT1A_T
Pancreas	Pancreas_N	N	MAT1A	4.640954483758155	MAT1A_N
Brain	Brain_T	T	MAT1A	0.070387348673152	MAT1A_T
Bladder	Bladder_T	T	MAT1A	0.08406698132827478	MAT1A_T
Brain	Brain_N	N	MAT1A	0.36737309492901904	MAT1A_N
Colon	Colon_N	N	MAT1A	0.070387348673152	MAT1A_N
Breast	Breast_N	N	MAT1A	1.0285844337761378	MAT1A_N
Liver	Liver_T	T	MAT1A	7.119204256750515	MAT1A_T
Breast	Breast_T	T	MAT1A	0.5058932715985186	MAT1A_T
Brain	Brain_N	N	MAT1A	0.014354793026554062	MAT1A_N
Brain	Brain_T	T	MAT1A	0.070387348673152	MAT1A_T
Bladder	Bladder_T	T	MAT1A	0.2141202951981001	MAT1A_T
Lung	Lung_N	N	MAT1A	1.3729313193055175	MAT1A_N
Prostate	Prostate_T	T	MAT1A	0.17631829818452915	MAT1A_T
Brain	Brain_N	N	MAT1A	0.1635010201986689	MAT1A_N
Lung	Lung_T	T	MAT1A	0.3103391514904749	MAT1A_T
Brain	Brain_N	N	MAT1A	1.25699757626602	MAT1A_N
Brain	Brain_T	T	MAT1A	0.12432728487791708	MAT1A_T
Lung	Lung_N	N	MAT1A	0.12432728487791708	MAT1A_N
Prostate	Prostate_N	N	MAT1A	0.2016311890654681	MAT1A_N
Stomach	Stomach_N	N	MAT1A	0.08406698132827478	MAT1A_N
Lung	Lung_T	T	MAT1A	0.028568485356219267	MAT1A_T
Brain	Brain_N	N	MAT1A	0.08406698132827478	MAT1A_N
Endometrium	Endometrium_T	T	MAT1A	5.033393795691859	MAT1A_T
Prostate	Prostate_T	T	MAT1A	0.17631829818452915	MAT1A_T
Bladder	Bladder_T	T	MAT1A	0.12432728487791708	MAT1A_T
Prostate	Prostate_T	T	MAT1A	0.1635010201986689	MAT1A_T
Esophagus	Esophagus_N	N	MAT1A	0	MAT1A_N
Brain	Brain_T	T	MAT1A	0.2141202951981001	MAT1A_T
Cervix	Cervix_T	T	MAT1A	0.028568485356219267	MAT1A_T
Breast	Breast_T	T	MAT1A	1.650774931131509	MAT1A_T
Brain	Brain_N	N	MAT1A	0.2141202951981001	MAT1A_N
Bladder	Bladder_T	T	MAT1A	0.05658481606950695	MAT1A_T
Ovary	Ovary_T	T	MAT1A	2.007175828227813	MAT1A_T
Brain	Brain_N	N	MAT1A	0.6780580559669728	MAT1A_N
Colon	Colon_N	N	MAT1A	0.45417831698578925	MAT1A_N
Lung	Lung_T	T	MAT1A	1.6135016828609394	MAT1A_T
Brain	Brain_N	N	MAT1A	0.04264399072819747	MAT1A_N
Brain	Brain_N	N	MAT1A	0.070387348673152	MAT1A_N
Prostate	Prostate_N	N	MAT1A	0.04264399072819747	MAT1A_N
Liver	Liver_N	N	MAT1A	9.534844278663645	MAT1A_N
Stomach	Stomach_T	T	MAT1A	0.9183874982422651	MAT1A_T
Prostate	Prostate_N	N	MAT1A	0.1635010201986689	MAT1A_N
Breast	Breast_T	T	MAT1A	1.9183834835868194	MAT1A_T
Breast	Breast_T	T	MAT1A	0.12432728487791708	MAT1A_T
Colon	Colon_T	T	MAT1A	2.0908423796032176	MAT1A_T
Lung	Lung_T	T	MAT1A	1.88752991790348	MAT1A_T
Brain	Brain_T	T	MAT1A	0.05658481606950695	MAT1A_T
Esophagus	Esophagus_T	T	MAT1A	0.08406698132827478	MAT1A_T
Breast	Breast_T	T	MAT1A	0.2509544374334027	MAT1A_T
Ovary	Ovary_T	T	MAT1A	2.0908423796032176	MAT1A_T
Brain	Brain_N	N	MAT1A	0.18903791141701293	MAT1A_N
Breast	Breast_N	N	MAT1A	0.44361442930692585	MAT1A_N
Colon	Colon_T	T	MAT1A	0	MAT1A_T
Stomach	Stomach_T	T	MAT1A	0.4329482557730042	MAT1A_T
Brain	Brain_N	N	MAT1A	0.070387348673152	MAT1A_N
Lung	Lung_T	T	MAT1A	0.2265131865591108	MAT1A_T
Lung	Lung_T	T	MAT1A	0	MAT1A_T
Breast	Breast_T	T	MAT1A	0.09761327744243539	MAT1A_T
Bladder	Bladder_T	T	MAT1A	0.17631829818452915	MAT1A_T
Lung	Lung_N	N	MAT1A	1.6553466952690112	MAT1A_N
Bladder	Bladder_T	T	MAT1A	0	MAT1A_T
Ovary	Ovary_N	N	MAT1A	2.2779584501502113	MAT1A_N
Brain	Brain_T	T	MAT1A	0	MAT1A_T
Bladder	Bladder_T	T	MAT1A	0.1635010201986689	MAT1A_T
Stomach	Stomach_T	T	MAT1A	0.014354793026554062	MAT1A_T
Brain	Brain_N	N	MAT1A	0.028568485356219267	MAT1A_N
Brain	Brain_N	N	MAT1A	0.45417831698578925	MAT1A_N
Liver	Liver_N	N	MAT1A	7.973744709533634	MAT1A_N
Rectum	Rectum_N	N	MAT1A	0.18903791141701293	MAT1A_N
Liver	Liver_T	T	MAT1A	7.143728268979019	MAT1A_T
Stomach	Stomach_N	N	MAT1A	0.08406698132827478	MAT1A_N
Breast	Breast_T	T	MAT1A	0.014354793026554062	MAT1A_T
Prostate	Prostate_T	T	MAT1A	0.028568485356219267	MAT1A_T
Liver	Liver_T	T	MAT1A	8.829272061923445	MAT1A_T
Lung	Lung_N	N	MAT1A	0.33341924875787005	MAT1A_N
Brain	Brain_T	T	MAT1A	0.070387348673152	MAT1A_T
Breast	Breast_T	T	MAT1A	2.7969854789845647	MAT1A_T
Bladder	Bladder_T	T	MAT1A	0.42222190602314486	MAT1A_T
Bladder	Bladder_T	T	MAT1A	0.08406698132827478	MAT1A_T
Colon	Colon_T	T	MAT1A	0.7224544152941409	MAT1A_T
Ovary	Ovary_N	N	MAT1A	2.2986410712826397	MAT1A_N
Lung	Lung_N	N	MAT1A	0.6870438919066086	MAT1A_N
Brain	Brain_T	T	MAT1A	0.05658481606950695	MAT1A_T
Liver	Liver_T	T	MAT1A	7.647705024045544	MAT1A_T
Prostate	Prostate_T	T	MAT1A	0.014354793026554062	MAT1A_T
Breast	Breast_T	T	MAT1A	3.304491148280732	MAT1A_T
Liver	Liver_T	T	MAT1A	6.314127991084241	MAT1A_T
Esophagus	Esophagus_N	N	MAT1A	0.36737309492901904	MAT1A_N
Lung	Lung_N	N	MAT1A	0.3448360298663094	MAT1A_N
Rectum	Rectum_T	T	MAT1A	1.8678698347706766	MAT1A_T
Bladder	Bladder_T	T	MAT1A	0.286877850264431	MAT1A_T
Esophagus	Esophagus_N	N	MAT1A	0.13750104077878483	MAT1A_N
Breast	Breast_T	T	MAT1A	0.09761327744243539	MAT1A_T
Prostate	Prostate_T	T	MAT1A	0.05658481606950695	MAT1A_T
Esophagus	Esophagus_T	T	MAT1A	0.35613459448904317	MAT1A_T
Breast	Breast_T	T	MAT1A	0.286877850264431	MAT1A_T
Rectum	Rectum_T	T	MAT1A	1.2986843480219297	MAT1A_T
Breast	Breast_N	N	MAT1A	0.17631829818452915	MAT1A_N
Colon	Colon_N	N	MAT1A	0.12432728487791708	MAT1A_N
Brain	Brain_N	N	MAT1A	0.18903791141701293	MAT1A_N
Liver	Liver_T	T	MAT1A	6.834285949803413	MAT1A_T
Stomach	Stomach_N	N	MAT1A	0.08406698132827478	MAT1A_N
Prostate	Prostate_T	T	MAT1A	0.014354793026554062	MAT1A_T
Esophagus	Esophagus_N	N	MAT1A	0.3448360298663094	MAT1A_N
Pancreas	Pancreas_T	T	MAT1A	0.5558164973906122	MAT1A_T
Stomach	Stomach_N	N	MAT1A	0.05658481606950695	MAT1A_N
Brain	Brain_N	N	MAT1A	0.2016311890654681	MAT1A_N
Brain	Brain_N	N	MAT1A	0.08406698132827478	MAT1A_N
Breast	Breast_T	T	MAT1A	0.18903791141701293	MAT1A_T
Lung	Lung_T	T	MAT1A	0.7048673634269689	MAT1A_T
Ovary	Ovary_T	T	MAT1A	0.5655943267684611	MAT1A_T
Breast	Breast_T	T	MAT1A	0.014354793026554062	MAT1A_T
Brain	Brain_N	N	MAT1A	0.08406698132827478	MAT1A_N
Brain	Brain_T	T	MAT1A	0.014354793026554062	MAT1A_T
Brain	Brain_N	N	MAT1A	0	MAT1A_N
Liver	Liver_T	T	MAT1A	7.454440802831039	MAT1A_T
Esophagus	Esophagus_N	N	MAT1A	0.05658481606950695	MAT1A_N
Breast	Breast_N	N	MAT1A	0.3895700321822077	MAT1A_N
Lung	Lung_T	T	MAT1A	1.9298032096301556	MAT1A_T
Lung	Lung_N	N	MAT1A	0.44361442930692585	MAT1A_N
Prostate	Prostate_T	T	MAT1A	0.028568485356219267	MAT1A_T
Liver	Liver_N	N	MAT1A	9.333835177685954	MAT1A_N
Brain	Brain_N	N	MAT1A	0.05658481606950695	MAT1A_N
Esophagus	Esophagus_N	N	MAT1A	0.18903791141701293	MAT1A_N
Endometrium	Endometrium_T	T	MAT1A	1.7655097499083956	MAT1A_T
Endometrium	Endometrium_T	T	MAT1A	0.09761327744243539	MAT1A_T
Bladder	Bladder_T	T	MAT1A	1.1043431804744952	MAT1A_T
Esophagus	Esophagus_N	N	MAT1A	0.08406698132827478	MAT1A_N
Lung	Lung_T	T	MAT1A	1.68705421447003	MAT1A_T
Esophagus	Esophagus_N	N	MAT1A	0.08406698132827478	MAT1A_N
Stomach	Stomach_T	T	MAT1A	0.05658481606950695	MAT1A_T
Breast	Breast_N	N	MAT1A	0.4329482557730042	MAT1A_N
Stomach	Stomach_T	T	MAT1A	0.6415558653708582	MAT1A_T
Breast	Breast_T	T	MAT1A	1.4222206345602302	MAT1A_T
Colon	Colon_N	N	MAT1A	0.35613459448904317	MAT1A_N
Esophagus	Esophagus_N	N	MAT1A	0.18903791141701293	MAT1A_N
Lung	Lung_T	T	MAT1A	0.7484504180243374	MAT1A_T
Esophagus	Esophagus_N	N	MAT1A	0.286877850264431	MAT1A_N
Breast	Breast_T	T	MAT1A	1.9222110163607655	MAT1A_T
Breast	Breast_T	T	MAT1A	0.3895700321822077	MAT1A_T
Brain	Brain_N	N	MAT1A	0.9183874982422651	MAT1A_N
Brain	Brain_T	T	MAT1A	0	MAT1A_T
Breast	Breast_T	T	MAT1A	0.014354793026554062	MAT1A_T
Lung	Lung_N	N	MAT1A	1.1505799235914609	MAT1A_N
Breast	Breast_T	T	MAT1A	0.2141202951981001	MAT1A_T
Rectum	Rectum_T	T	MAT1A	0.7311744204205178	MAT1A_T
Liver	Liver_T	T	MAT1A	7.08574924582747	MAT1A_T
Brain	Brain_N	N	MAT1A	0.3785034407878632	MAT1A_N
Pancreas	Pancreas_N	N	MAT1A	3.5655734301089046	MAT1A_N
Prostate	Prostate_T	T	MAT1A	0.11103389810144407	MAT1A_T
Colon	Colon_T	T	MAT1A	1.427620850923151	MAT1A_T
Brain	Brain_N	N	MAT1A	0.2265131865591108	MAT1A_N
Stomach	Stomach_T	T	MAT1A	0.014354793026554062	MAT1A_T
Brain	Brain_N	N	MAT1A	0.2016311890654681	MAT1A_N
Stomach	Stomach_T	T	MAT1A	1.0840715279728899	MAT1A_T
Liver	Liver_T	T	MAT1A	7.955219102776648	MAT1A_T
Prostate	Prostate_T	T	MAT1A	0.05658481606950695	MAT1A_T
Stomach	Stomach_T	T	MAT1A	0.014354793026554062	MAT1A_T
Brain	Brain_T	T	MAT1A	0.05658481606950695	MAT1A_T
Breast	Breast_T	T	MAT1A	2.589784570314793	MAT1A_T
Pancreas	Pancreas_N	N	MAT1A	3.111065397778004	MAT1A_N
Bladder	Bladder_N	N	MAT1A	0.286877850264431	MAT1A_N
Endometrium	Endometrium_T	T	MAT1A	1.13094533591073	MAT1A_T
Bladder	Bladder_T	T	MAT1A	0.9486234926829736	MAT1A_T
Pancreas	Pancreas_T	T	MAT1A	0.6780580559669728	MAT1A_T
Lung	Lung_T	T	MAT1A	0.8560014366246128	MAT1A_T
Breast	Breast_T	T	MAT1A	0.8237481646621688	MAT1A_T
Esophagus	Esophagus_N	N	MAT1A	0.028568485356219267	MAT1A_N
Bladder	Bladder_T	T	MAT1A	0.7136972854548908	MAT1A_T
Stomach	Stomach_T	T	MAT1A	0	MAT1A_T
Esophagus	Esophagus_N	N	MAT1A	0.028568485356219267	MAT1A_N
Brain	Brain_N	N	MAT1A	0.286877850264431	MAT1A_N
Breast	Breast_T	T	MAT1A	0.36737309492901904	MAT1A_T
Esophagus	Esophagus_N	N	MAT1A	0.05658481606950695	MAT1A_N
Stomach	Stomach_T	T	MAT1A	1.6461418335144646	MAT1A_T
Lung	Lung_T	T	MAT1A	0.12432728487791708	MAT1A_T
Ovary	Ovary_N	N	MAT1A	1.7739941498606138	MAT1A_N
Stomach	Stomach_N	N	MAT1A	0.2016311890654681	MAT1A_N
Lung	Lung_N	N	MAT1A	1.7484626138306822	MAT1A_N
Esophagus	Esophagus_T	T	MAT1A	1.8599613997178823	MAT1A_T
Brain	Brain_T	T	MAT1A	0.11103389810144407	MAT1A_T
Ovary	Ovary_T	T	MAT1A	0.45417831698578925	MAT1A_T
Pancreas	Pancreas_T	T	MAT1A	0.696007173045899	MAT1A_T
Stomach	Stomach_N	N	MAT1A	0.12432728487791708	MAT1A_N
Liver	Liver_N	N	MAT1A	8.831866356699596	MAT1A_N
Brain	Brain_N	N	MAT1A	0.070387348673152	MAT1A_N
Brain	Brain_N	N	MAT1A	0.35613459448904317	MAT1A_N
Brain	Brain_N	N	MAT1A	0.3448360298663094	MAT1A_N
Brain	Brain_N	N	MAT1A	0.3895700321822077	MAT1A_N
Ovary	Ovary_T	T	MAT1A	0.23879276276954609	MAT1A_T
Brain	Brain_N	N	MAT1A	0.11103389810144407	MAT1A_N
Prostate	Prostate_T	T	MAT1A	0.32193628627859505	MAT1A_T
Prostate	Prostate_N	N	MAT1A	0.3103391514904749	MAT1A_N
Esophagus	Esophagus_N	N	MAT1A	0.49569217172260494	MAT1A_N
Lung	Lung_N	N	MAT1A	0.2986649472602694	MAT1A_N
Endometrium	Endometrium_T	T	MAT1A	1.3673481732779609	MAT1A_T
Breast	Breast_T	T	MAT1A	0.2630398783895572	MAT1A_T
Ovary	Ovary_T	T	MAT1A	0.773987409436914	MAT1A_T
Stomach	Stomach_N	N	MAT1A	0.2509544374334027	MAT1A_N
Brain	Brain_N	N	MAT1A	0	MAT1A_N
Lung	Lung_N	N	MAT1A	0.08406698132827478	MAT1A_N
Brain	Brain_T	T	MAT1A	0.028568485356219267	MAT1A_T
Cervix	Cervix_T	T	MAT1A	0.09761327744243539	MAT1A_T
Lung	Lung_T	T	MAT1A	0.27500446152894104	MAT1A_T
Stomach	Stomach_N	N	MAT1A	0.32193628627859505	MAT1A_N
Breast	Breast_T	T	MAT1A	0.7655403845091361	MAT1A_T
Ovary	Ovary_T	T	MAT1A	2.0840344417161263	MAT1A_T
Esophagus	Esophagus_N	N	MAT1A	0.286877850264431	MAT1A_N
Lung	Lung_N	N	MAT1A	0.12432728487791708	MAT1A_N
Esophagus	Esophagus_T	T	MAT1A	1.5210445109898831	MAT1A_T
Stomach	Stomach_T	T	MAT1A	1.1176728842472234	MAT1A_T
Lung	Lung_N	N	MAT1A	0.49569217172260494	MAT1A_N
Prostate	Prostate_T	T	MAT1A	0.08859368597514898	MAT1A_T
Stomach	Stomach_N	N	MAT1A	0.05658481606950695	MAT1A_N
Brain	Brain_N	N	MAT1A	1.0703817495542187	MAT1A_N
Breast	Breast_T	T	MAT1A	0.6780580559669728	MAT1A_T
Prostate	Prostate_T	T	MAT1A	0	MAT1A_T
Breast	Breast_T	T	MAT1A	3.1375398064298756	MAT1A_T
Lung	Lung_T	T	MAT1A	1.4750928861757342	MAT1A_T
Prostate	Prostate_T	T	MAT1A	0	MAT1A_T
Breast	Breast_T	T	MAT1A	0.09761327744243539	MAT1A_T
Breast	Breast_T	T	MAT1A	0.4114254805280156	MAT1A_T
Breast	Breast_T	T	MAT1A	0.11103389810144407	MAT1A_T
Prostate	Prostate_T	T	MAT1A	0.2509544374334027	MAT1A_T
Liver	Liver_T	T	MAT1A	8.161641963033576	MAT1A_T
Breast	Breast_T	T	MAT1A	0.4329482557730042	MAT1A_T
Brain	Brain_T	T	MAT1A	0.18903791141701293	MAT1A_T
Lung	Lung_T	T	MAT1A	0.05658481606950695	MAT1A_T
Liver	Liver_T	T	MAT1A	8.117399261955898	MAT1A_T
Breast	Breast_T	T	MAT1A	0.9183874982422651	MAT1A_T
Ovary	Ovary_T	T	MAT1A	0.8718344016506869	MAT1A_T
Endometrium	Endometrium_T	T	MAT1A	0.6507781529644365	MAT1A_T
Cervix	Cervix_T	T	MAT1A	0.6040866633493143	MAT1A_T
Liver	Liver_T	T	MAT1A	5.097230353483576	MAT1A_T
Brain	Brain_T	T	MAT1A	0	MAT1A_T
Cervix	Cervix_T	T	MAT1A	0.09761327744243539	MAT1A_T
Lung	Lung_T	T	MAT1A	0.17631829818452915	MAT1A_T
Prostate	Prostate_N	N	MAT1A	4.097639674879457	MAT1A_N
Endometrium	Endometrium_T	T	MAT1A	3.0565476956624074	MAT1A_T
Ovary	Ovary_T	T	MAT1A	0.2986649472602694	MAT1A_T
Lung	Lung_T	T	MAT1A	0.925999895749881	MAT1A_T
Lung	Lung_N	N	MAT1A	0.4854342449720666	MAT1A_N
Bladder	Bladder_T	T	MAT1A	0.15055653259560567	MAT1A_T
Bladder	Bladder_T	T	MAT1A	0.3448360298663094	MAT1A_T
Prostate	Prostate_T	T	MAT1A	0	MAT1A_T
Ovary	Ovary_N	N	MAT1A	2.395069241385004	MAT1A_N
Stomach	Stomach_T	T	MAT1A	0.014354793026554062	MAT1A_T
Esophagus	Esophagus_N	N	MAT1A	0.070387348673152	MAT1A_N
Brain	Brain_T	T	MAT1A	0	MAT1A_T
Lung	Lung_T	T	MAT1A	0.3785034407878632	MAT1A_T
Ovary	Ovary_T	T	MAT1A	2.24186987708786	MAT1A_T
Bladder	Bladder_T	T	MAT1A	0.3895700321822077	MAT1A_T
Bladder	Bladder_T	T	MAT1A	1.3561617817675873	MAT1A_T
Brain	Brain_T	T	MAT1A	0.014354793026554062	MAT1A_T
Brain	Brain_N	N	MAT1A	0.13750104077878483	MAT1A_N
Breast	Breast_T	T	MAT1A	0.5160272820427775	MAT1A_T
Breast	Breast_T	T	MAT1A	0.09761327744243539	MAT1A_T
Bladder	Bladder_T	T	MAT1A	0.5160272820427775	MAT1A_T
Stomach	Stomach_T	T	MAT1A	0.32193628627859505	MAT1A_T
Breast	Breast_T	T	MAT1A	0.15055653259560567	MAT1A_T
Colon	Colon_T	T	MAT1A	0.3372346098201429	MAT1A_T
Esophagus	Esophagus_N	N	MAT1A	0.2986649472602694	MAT1A_N
Esophagus	Esophagus_T	T	MAT1A	0.04264399072819747	MAT1A_T
Prostate	Prostate_T	T	MAT1A	0.014354793026554062	MAT1A_T
Brain	Brain_N	N	MAT1A	0.04264399072819747	MAT1A_N
Lung	Lung_N	N	MAT1A	1.5993243412363454	MAT1A_N
Lung	Lung_N	N	MAT1A	0.4005269492031806	MAT1A_N
Breast	Breast_T	T	MAT1A	0.1583370944732537	MAT1A_T
Brain	Brain_T	T	MAT1A	0.13750104077878483	MAT1A_T
Cervix	Cervix_T	T	MAT1A	0.11103389810144407	MAT1A_T
Brain	Brain_N	N	MAT1A	0.3448360298663094	MAT1A_N
Brain	Brain_T	T	MAT1A	0	MAT1A_T
Prostate	Prostate_N	N	MAT1A	0.2509544374334027	MAT1A_N
Breast	Breast_T	T	MAT1A	0.2630398783895572	MAT1A_T
Cervix	Cervix_T	T	MAT1A	0.014354793026554062	MAT1A_T
Lung	Lung_T	T	MAT1A	2.295693128925105	MAT1A_T
Cervix	Cervix_T	T	MAT1A	0.2986649472602694	MAT1A_T
Esophagus	Esophagus_N	N	MAT1A	0.65992086586367	MAT1A_N
Liver	Liver_T	T	MAT1A	5.985921528047447	MAT1A_T
Lung	Lung_T	T	MAT1A	0.8875110022883488	MAT1A_T
Bladder	Bladder_T	T	MAT1A	1.7655097499083956	MAT1A_T
Brain	Brain_N	N	MAT1A	0.09761327744243539	MAT1A_N
Breast	Breast_T	T	MAT1A	0.8155891190822496	MAT1A_T
Ovary	Ovary_T	T	MAT1A	1.9818497281067597	MAT1A_T
Brain	Brain_T	T	MAT1A	0	MAT1A_T
Brain	Brain_T	T	MAT1A	0.2265131865591108	MAT1A_T
Brain	Brain_N	N	MAT1A	0.5058932715985186	MAT1A_N
Ovary	Ovary_N	N	MAT1A	0.4005269492031806	MAT1A_N
Brain	Brain_N	N	MAT1A	1.1634970132744018	MAT1A_N
Brain	Brain_N	N	MAT1A	0.35613459448904317	MAT1A_N
Breast	Breast_T	T	MAT1A	0.08406698132827478	MAT1A_T
Brain	Brain_N	N	MAT1A	0.070387348673152	MAT1A_N
Stomach	Stomach_T	T	MAT1A	0.4005269492031806	MAT1A_T
Ovary	Ovary_T	T	MAT1A	2.448927795155184	MAT1A_T
Brain	Brain_N	N	MAT1A	0.2630398783895572	MAT1A_N
Liver	Liver_T	T	MAT1A	9.197357137365573	MAT1A_T
Brain	Brain_N	N	MAT1A	0.028568485356219267	MAT1A_N
Lung	Lung_N	N	MAT1A	0.3785034407878632	MAT1A_N
Breast	Breast_T	T	MAT1A	0.070387348673152	MAT1A_T
Endometrium	Endometrium_T	T	MAT1A	0.6507781529644365	MAT1A_T
Brain	Brain_T	T	MAT1A	0.014354793026554062	MAT1A_T
Breast	Breast_N	N	MAT1A	0.08406698132827478	MAT1A_N
Brain	Brain_T	T	MAT1A	0.04264399072819747	MAT1A_T
Breast	Breast_T	T	MAT1A	0.4854342449720666	MAT1A_T
Breast	Breast_T	T	MAT1A	0.8797159648638295	MAT1A_T
Brain	Brain_N	N	MAT1A	0.028568485356219267	MAT1A_N
Prostate	Prostate_T	T	MAT1A	0	MAT1A_T
Cervix	Cervix_T	T	MAT1A	0.028568485356219267	MAT1A_T
Brain	Brain_N	N	MAT1A	0	MAT1A_N
Esophagus	Esophagus_N	N	MAT1A	0.2265131865591108	MAT1A_N
Stomach	Stomach_T	T	MAT1A	0.7824206615404711	MAT1A_T
Liver	Liver_T	T	MAT1A	7.2977890155562575	MAT1A_T
Bladder	Bladder_T	T	MAT1A	0.6229301857689862	MAT1A_T
Esophagus	Esophagus_N	N	MAT1A	0.17631829818452915	MAT1A_N
Lung	Lung_T	T	MAT1A	1.7570460605022742	MAT1A_T
Lung	Lung_T	T	MAT1A	1.6135016828609394	MAT1A_T
Lung	Lung_T	T	MAT1A	0.3448360298663094	MAT1A_T
Ovary	Ovary_T	T	MAT1A	0.9854880313429611	MAT1A_T
Lung	Lung_N	N	MAT1A	0.4005269492031806	MAT1A_N
Prostate	Prostate_T	T	MAT1A	0.2141202951981001	MAT1A_T
Lung	Lung_T	T	MAT1A	1.0072040613817794	MAT1A_T
Liver	Liver_N	N	MAT1A	9.304780684309994	MAT1A_N
Breast	Breast_N	N	MAT1A	0.17631829818452915	MAT1A_N
Stomach	Stomach_T	T	MAT1A	0.15055653259560567	MAT1A_T
Colon	Colon_T	T	MAT1A	0.3103391514904749	MAT1A_T
Endometrium	Endometrium_T	T	MAT1A	3.5849966356303264	MAT1A_T
Bladder	Bladder_T	T	MAT1A	1.0772646911791472	MAT1A_T
Brain	Brain_T	T	MAT1A	0.1635010201986689	MAT1A_T
Esophagus	Esophagus_N	N	MAT1A	0.08406698132827478	MAT1A_N
Esophagus	Esophagus_N	N	MAT1A	0.23879276276954609	MAT1A_N
Stomach	Stomach_T	T	MAT1A	0.17631829818452915	MAT1A_T
Liver	Liver_T	T	MAT1A	5.504307176510322	MAT1A_T
Stomach	Stomach_T	T	MAT1A	0	MAT1A_T
Esophagus	Esophagus_N	N	MAT1A	0.4750734983667137	MAT1A_N
Brain	Brain_N	N	MAT1A	0.014354793026554062	MAT1A_N
Stomach	Stomach_T	T	MAT1A	0.3785034407878632	MAT1A_T
Lung	Lung_N	N	MAT1A	1.6135016828609394	MAT1A_N
Ovary	Ovary_T	T	MAT1A	0.3895700321822077	MAT1A_T
Esophagus	Esophagus_N	N	MAT1A	0.2016311890654681	MAT1A_N
Lung	Lung_T	T	MAT1A	2.153794115130613	MAT1A_T
Breast	Breast_T	T	MAT1A	0.9486234926829736	MAT1A_T
Bladder	Bladder_T	T	MAT1A	0.4005269492031806	MAT1A_T
Breast	Breast_T	T	MAT1A	4.8063511402683705	MAT1A_T
Liver	Liver_T	T	MAT1A	8.548454595653347	MAT1A_T
Lung	Lung_T	T	MAT1A	1.5360800887915755	MAT1A_T
Brain	Brain_N	N	MAT1A	0.17631829818452915	MAT1A_N
Stomach	Stomach_T	T	MAT1A	1.5459963218862474	MAT1A_T
Bladder	Bladder_T	T	MAT1A	0.014354793026554062	MAT1A_T
Brain	Brain_N	N	MAT1A	0.8318796836366749	MAT1A_N
Lung	Lung_T	T	MAT1A	0.5260839634865935	MAT1A_T
Colon	Colon_T	T	MAT1A	2.6713011983212924	MAT1A_T
Breast	Breast_T	T	MAT1A	0.7824206615404711	MAT1A_T
Stomach	Stomach_T	T	MAT1A	0.04264399072819747	MAT1A_T
Stomach	Stomach_T	T	MAT1A	0.3785034407878632	MAT1A_T
Liver	Liver_N	N	MAT1A	8.36437995705335	MAT1A_N
Prostate	Prostate_T	T	MAT1A	0.070387348673152	MAT1A_T
Brain	Brain_N	N	MAT1A	0.028568485356219267	MAT1A_N
Breast	Breast_N	N	MAT1A	0.2986649472602694	MAT1A_N
Prostate	Prostate_T	T	MAT1A	0.04264399072819747	MAT1A_T
Breast	Breast_T	T	MAT1A	0.286877850264431	MAT1A_T
Lung	Lung_T	T	MAT1A	0.09761327744243539	MAT1A_T
Breast	Breast_T	T	MAT1A	0.070387348673152	MAT1A_T
Colon	Colon_N	N	MAT1A	0.2016311890654681	MAT1A_N
Ovary	Ovary_T	T	MAT1A	1.6735636514442276	MAT1A_T
Lung	Lung_T	T	MAT1A	0.2141202951981001	MAT1A_T
Lung	Lung_T	T	MAT1A	1.432970034288671	MAT1A_T
Prostate	Prostate_T	T	MAT1A	0	MAT1A_T
Brain	Brain_T	T	MAT1A	0.04264399072819747	MAT1A_T
Bladder	Bladder_T	T	MAT1A	0.028568485356219267	MAT1A_T
Esophagus	Esophagus_N	N	MAT1A	0.05658481606950695	MAT1A_N
Colon	Colon_T	T	MAT1A	0.2509544374334027	MAT1A_T
Lung	Lung_N	N	MAT1A	0.49569217172260494	MAT1A_N
Esophagus	Esophagus_N	N	MAT1A	0.27500446152894104	MAT1A_N
Breast	Breast_T	T	MAT1A	0.32193628627859505	MAT1A_T
Colon	Colon_N	N	MAT1A	0.18903791141701293	MAT1A_N
Brain	Brain_N	N	MAT1A	0.08406698132827478	MAT1A_N
Brain	Brain_T	T	MAT1A	0.05658481606950695	MAT1A_T
Breast	Breast_T	T	MAT1A	0.4114254805280156	MAT1A_T
Stomach	Stomach_T	T	MAT1A	0.17631829818452915	MAT1A_T
Brain	Brain_N	N	MAT1A	0.028568485356219267	MAT1A_N
Brain	Brain_N	N	MAT1A	0.45417831698578925	MAT1A_N
Pancreas	Pancreas_T	T	MAT1A	0.6690156113221103	MAT1A_T
Breast	Breast_N	N	MAT1A	0	MAT1A_N
Stomach	Stomach_T	T	MAT1A	2.5007695171281337	MAT1A_T
Lung	Lung_T	T	MAT1A	0.839937678350771	MAT1A_T
Ovary	Ovary_T	T	MAT1A	3.5873803694599173	MAT1A_T
Stomach	Stomach_T	T	MAT1A	2.4462321396041515	MAT1A_T
Colon	Colon_N	N	MAT1A	0.4329482557730042	MAT1A_N
Breast	Breast_T	T	MAT1A	0.15055653259560567	MAT1A_T
Breast	Breast_T	T	MAT1A	0.2016311890654681	MAT1A_T
Breast	Breast_T	T	MAT1A	0.04264399072819747	MAT1A_T
Breast	Breast_T	T	MAT1A	0.4329482557730042	MAT1A_T
Brain	Brain_N	N	MAT1A	0.028568485356219267	MAT1A_N
Lung	Lung_T	T	MAT1A	1.2690226214778186	MAT1A_T
Liver	Liver_T	T	MAT1A	8.256321175211871	MAT1A_T
Endometrium	Endometrium_N	N	MAT1A	0.3785034407878632	MAT1A_N
Lung	Lung_T	T	MAT1A	0.4005269492031806	MAT1A_T
Breast	Breast_N	N	MAT1A	1.1505799235914609	MAT1A_N
Breast	Breast_T	T	MAT1A	2.195376907662693	MAT1A_T
Esophagus	Esophagus_N	N	MAT1A	0.05658481606950695	MAT1A_N
Brain	Brain_T	T	MAT1A	0.04264399072819747	MAT1A_T
Breast	Breast_N	N	MAT1A	0.8639591524468735	MAT1A_N
Colon	Colon_N	N	MAT1A	0.23879276276954609	MAT1A_N
Breast	Breast_T	T	MAT1A	2.263051018552742	MAT1A_T
Lung	Lung_N	N	MAT1A	0.2141202951981001	MAT1A_N
Brain	Brain_N	N	MAT1A	0.4114254805280156	MAT1A_N
Pancreas	Pancreas_T	T	MAT1A	0.4750734983667137	MAT1A_T
Ovary	Ovary_T	T	MAT1A	2.6392432742946697	MAT1A_T
Stomach	Stomach_T	T	MAT1A	0.028568485356219267	MAT1A_T
Esophagus	Esophagus_N	N	MAT1A	0.32193628627859505	MAT1A_N
Lung	Lung_T	T	MAT1A	1.8439773416885707	MAT1A_T
Prostate	Prostate_T	T	MAT1A	0.014354793026554062	MAT1A_T
Lung	Lung_T	T	MAT1A	3.266077020425354	MAT1A_T
Ovary	Ovary_T	T	MAT1A	0.9560728477173397	MAT1A_T
Colon	Colon_T	T	MAT1A	1.327685166844743	MAT1A_T
Brain	Brain_T	T	MAT1A	0.11103389810144407	MAT1A_T
Ovary	Ovary_T	T	MAT1A	1.5558160824688323	MAT1A_T
Brain	Brain_N	N	MAT1A	0.09761327744243539	MAT1A_N
Stomach	Stomach_N	N	MAT1A	0.13750104077878483	MAT1A_N
Esophagus	Esophagus_T	T	MAT1A	0.04264399072819747	MAT1A_T
Esophagus	Esophagus_N	N	MAT1A	0.2141202951981001	MAT1A_N
Brain	Brain_N	N	MAT1A	0	MAT1A_N
Prostate	Prostate_T	T	MAT1A	0.09761327744243539	MAT1A_T
Lung	Lung_T	T	MAT1A	1.316157570278291	MAT1A_T
Lung	Lung_T	T	MAT1A	0.8480084195955353	MAT1A_T
Esophagus	Esophagus_T	T	MAT1A	0.13750104077878483	MAT1A_T
Lung	Lung_T	T	MAT1A	0.3448360298663094	MAT1A_T
Brain	Brain_N	N	MAT1A	0.08406698132827478	MAT1A_N
Stomach	Stomach_N	N	MAT1A	0.04264399072819747	MAT1A_N
Brain	Brain_T	T	MAT1A	0.014354793026554062	MAT1A_T
Prostate	Prostate_T	T	MAT1A	0	MAT1A_T
Breast	Breast_T	T	MAT1A	0.15055653259560567	MAT1A_T
Colon	Colon_N	N	MAT1A	0.44361442930692585	MAT1A_N
Rectum	Rectum_T	T	MAT1A	0.6229301857689862	MAT1A_T
Esophagus	Esophagus_N	N	MAT1A	0.5260839634865935	MAT1A_N
Prostate	Prostate_N	N	MAT1A	0.2509544374334027	MAT1A_N
Breast	Breast_T	T	MAT1A	0.04264399072819747	MAT1A_T
Prostate	Prostate_T	T	MAT1A	0.070387348673152	MAT1A_T
Colon	Colon_T	T	MAT1A	0.18903791141701293	MAT1A_T
Breast	Breast_T	T	MAT1A	1.7990718149031841	MAT1A_T
Prostate	Prostate_T	T	MAT1A	0.15055653259560567	MAT1A_T
Breast	Breast_N	N	MAT1A	0.17631829818452915	MAT1A_N
Colon	Colon_N	N	MAT1A	0.3103391514904749	MAT1A_N
Breast	Breast_T	T	MAT1A	0.09761327744243539	MAT1A_T
Breast	Breast_T	T	MAT1A	0.2265131865591108	MAT1A_T
Lung	Lung_N	N	MAT1A	0.2265131865591108	MAT1A_N
Colon	Colon_T	T	MAT1A	0.070387348673152	MAT1A_T
Cervix	Cervix_T	T	MAT1A	0.6507781529644365	MAT1A_T
Brain	Brain_T	T	MAT1A	0.04264399072819747	MAT1A_T
Lung	Lung_T	T	MAT1A	0.18903791141701293	MAT1A_T
Colon	Colon_T	T	MAT1A	3.3589877263419363	MAT1A_T
Liver	Liver_T	T	MAT1A	7.057163162562312	MAT1A_T
Prostate	Prostate_N	N	MAT1A	0.3103391514904749	MAT1A_N
Esophagus	Esophagus_N	N	MAT1A	0.09761327744243539	MAT1A_N
Liver	Liver_T	T	MAT1A	7.013498274133848	MAT1A_T
Breast	Breast_T	T	MAT1A	0.04264399072819747	MAT1A_T
Prostate	Prostate_T	T	MAT1A	0	MAT1A_T
Prostate	Prostate_T	T	MAT1A	0.05658481606950695	MAT1A_T
Lung	Lung_N	N	MAT1A	0	MAT1A_N
Brain	Brain_T	T	MAT1A	0.014354793026554062	MAT1A_T
Prostate	Prostate_T	T	MAT1A	0.028568485356219267	MAT1A_T
Lung	Lung_T	T	MAT1A	1.6415157006651473	MAT1A_T
Breast	Breast_T	T	MAT1A	1.68705421447003	MAT1A_T
Esophagus	Esophagus_N	N	MAT1A	0.12432728487791708	MAT1A_N
Colon	Colon_T	T	MAT1A	0.15055653259560567	MAT1A_T
Lung	Lung_T	T	MAT1A	0.4750734983667137	MAT1A_T
Breast	Breast_T	T	MAT1A	0.632259614476074	MAT1A_T
Prostate	Prostate_N	N	MAT1A	0.11103389810144407	MAT1A_N
Breast	Breast_T	T	MAT1A	1.4488973270641414	MAT1A_T
Breast	Breast_T	T	MAT1A	2.0214774356336593	MAT1A_T
Lung	Lung_N	N	MAT1A	0.12432728487791708	MAT1A_N
Brain	Brain_T	T	MAT1A	0.014354793026554062	MAT1A_T
Prostate	Prostate_T	T	MAT1A	0.070387348673152	MAT1A_T
Liver	Liver_N	N	MAT1A	7.006056413996554	MAT1A_N
Stomach	Stomach_T	T	MAT1A	0.1635010201986689	MAT1A_T
Breast	Breast_N	N	MAT1A	0.45417831698578925	MAT1A_N
Brain	Brain_T	T	MAT1A	0.46467852053097336	MAT1A_T
Lung	Lung_T	T	MAT1A	0.9030174939565855	MAT1A_T
Bladder	Bladder_T	T	MAT1A	0.286877850264431	MAT1A_T
Breast	Breast_T	T	MAT1A	0.09761327744243539	MAT1A_T
Brain	Brain_N	N	MAT1A	0.09761327744243539	MAT1A_N
Brain	Brain_N	N	MAT1A	0.028568485356219267	MAT1A_N
Breast	Breast_T	T	MAT1A	0.7136972854548908	MAT1A_T
Lung	Lung_T	T	MAT1A	0.3895700321822077	MAT1A_T
Brain	Brain_T	T	MAT1A	0.5849683533714729	MAT1A_T
Brain	Brain_N	N	MAT1A	0.3103391514904749	MAT1A_N
Esophagus	Esophagus_N	N	MAT1A	0.13750104077878483	MAT1A_N
Ovary	Ovary_T	T	MAT1A	0.773987409436914	MAT1A_T
Brain	Brain_T	T	MAT1A	0.36737309492901904	MAT1A_T
Breast	Breast_T	T	MAT1A	0.44361442930692585	MAT1A_T
Lung	Lung_T	T	MAT1A	0.2509544374334027	MAT1A_T
Liver	Liver_T	T	MAT1A	6.537499205280003	MAT1A_T
Breast	Breast_T	T	MAT1A	0.04264399072819747	MAT1A_T
Endometrium	Endometrium_T	T	MAT1A	2.8599754998736207	MAT1A_T
Esophagus	Esophagus_N	N	MAT1A	0	MAT1A_N
Breast	Breast_T	T	MAT1A	0.5655943267684611	MAT1A_T
Brain	Brain_N	N	MAT1A	0.014354793026554062	MAT1A_N
Lung	Lung_T	T	MAT1A	2.560734771536911	MAT1A_T
Brain	Brain_N	N	MAT1A	0.05658481606950695	MAT1A_N
Liver	Liver_T	T	MAT1A	8.306459661814436	MAT1A_T
Stomach	Stomach_N	N	MAT1A	0.08406698132827478	MAT1A_N
Stomach	Stomach_N	N	MAT1A	0.028568485356219267	MAT1A_N
Brain	Brain_N	N	MAT1A	0.05658481606950695	MAT1A_N
Breast	Breast_T	T	MAT1A	2.24186987708786	MAT1A_T
Brain	Brain_N	N	MAT1A	0.6135372973136267	MAT1A_N
Bladder	Bladder_T	T	MAT1A	1.6690337867098073	MAT1A_T
Prostate	Prostate_N	N	MAT1A	0.23879276276954609	MAT1A_N
Breast	Breast_T	T	MAT1A	0.014354793026554062	MAT1A_T
Breast	Breast_T	T	MAT1A	0.2509544374334027	MAT1A_T
Prostate	Prostate_N	N	MAT1A	0.12432728487791708	MAT1A_N
Stomach	Stomach_N	N	MAT1A	0.028568485356219267	MAT1A_N
Esophagus	Esophagus_N	N	MAT1A	0.12432728487791708	MAT1A_N
Stomach	Stomach_T	T	MAT1A	0.014354793026554062	MAT1A_T
Prostate	Prostate_T	T	MAT1A	0.2509544374334027	MAT1A_T
Esophagus	Esophagus_T	T	MAT1A	0.3448360298663094	MAT1A_T
Brain	Brain_N	N	MAT1A	0.028568485356219267	MAT1A_N
Esophagus	Esophagus_N	N	MAT1A	0.09761327744243539	MAT1A_N
Ovary	Ovary_T	T	MAT1A	0.45417831698578925	MAT1A_T
Brain	Brain_N	N	MAT1A	0.2986649472602694	MAT1A_N
Breast	Breast_N	N	MAT1A	0.17631829818452915	MAT1A_N
Brain	Brain_N	N	MAT1A	0.08406698132827478	MAT1A_N
Esophagus	Esophagus_N	N	MAT1A	0.45417831698578925	MAT1A_N
Esophagus	Esophagus_T	T	MAT1A	0.2016311890654681	MAT1A_T
Prostate	Prostate_N	N	MAT1A	0.4005269492031806	MAT1A_N
Breast	Breast_T	T	MAT1A	0.11103389810144407	MAT1A_T
Breast	Breast_T	T	MAT1A	0	MAT1A_T
Breast	Breast_T	T	MAT1A	1.0635284754326644	MAT1A_T
Bladder	Bladder_T	T	MAT1A	0.6040866633493143	MAT1A_T
Stomach	Stomach_N	N	MAT1A	0.12432728487791708	MAT1A_N
Esophagus	Esophagus_N	N	MAT1A	0.32193628627859505	MAT1A_N
Lung	Lung_N	N	MAT1A	0.4114254805280156	MAT1A_N
Ovary	Ovary_T	T	MAT1A	2.010784466530545	MAT1A_T
Brain	Brain_T	T	MAT1A	0.028568485356219267	MAT1A_T
Breast	Breast_T	T	MAT1A	1.9818497281067597	MAT1A_T
Colon	Colon_T	T	MAT1A	0.11103389810144407	MAT1A_T
Colon	Colon_T	T	MAT1A	0.2986649472602694	MAT1A_T
Esophagus	Esophagus_N	N	MAT1A	0.13750104077878483	MAT1A_N
Brain	Brain_N	N	MAT1A	0.3448360298663094	MAT1A_N
Bladder	Bladder_T	T	MAT1A	0.3448360298663094	MAT1A_T
Liver	Liver_N	N	MAT1A	6.649626883764892	MAT1A_N
Breast	Breast_T	T	MAT1A	0.05658481606950695	MAT1A_T
Breast	Breast_T	T	MAT1A	0.2986649472602694	MAT1A_T
Endometrium	Endometrium_T	T	MAT1A	2.4086935463119756	MAT1A_T
Ovary	Ovary_T	T	MAT1A	1.4854280026328102	MAT1A_T
Brain	Brain_T	T	MAT1A	0	MAT1A_T
Colon	Colon_N	N	MAT1A	0	MAT1A_N
Ovary	Ovary_T	T	MAT1A	0.9335616958662136	MAT1A_T
Brain	Brain_T	T	MAT1A	0.08406698132827478	MAT1A_T
Esophagus	Esophagus_T	T	MAT1A	0.11103389810144407	MAT1A_T
Brain	Brain_N	N	MAT1A	0.17631829818452915	MAT1A_N
Esophagus	Esophagus_N	N	MAT1A	0.2986649472602694	MAT1A_N
Bladder	Bladder_T	T	MAT1A	0.05658481606950695	MAT1A_T
Liver	Liver_T	T	MAT1A	6.795631997730657	MAT1A_T
[truncated: 7,799 more rows]
