# Supplementary material for: Transposable elements-mediated recruitment of KDM1A epigenetically silences HNF4A expression to promote hepatocellular carcinoma
Source: Nat Commun. 2024 Jul 4;15:5631. doi: 10.1038/s41467-024-49926-2 (PMC11224304; doi:10.1038/s41467-024-49926-2)
Supplement: Supplementary file 13 — Source Data [file 41467_2024_49926_MOESM13_ESM.zip › Source Data/SFig 5e.txt]

Organ	Organ_type	sample_type	variable	value	variable_type
Brain	Brain_T	T	OHGUCHI_LIVER_HNF4A_TARGETS_DN	0.018134538747694717	OHGUCHI_LIVER_HNF4A_TARGETS_DN_T
Brain	Brain_T	T	OHGUCHI_LIVER_HNF4A_TARGETS_DN	-0.24668035635324248	OHGUCHI_LIVER_HNF4A_TARGETS_DN_T
Liver	Liver_N	N	OHGUCHI_LIVER_HNF4A_TARGETS_DN	0.6640010653062443	OHGUCHI_LIVER_HNF4A_TARGETS_DN_N
Endometrium	Endometrium_T	T	OHGUCHI_LIVER_HNF4A_TARGETS_DN	0.06225136510196605	OHGUCHI_LIVER_HNF4A_TARGETS_DN_T
Brain	Brain_N	N	OHGUCHI_LIVER_HNF4A_TARGETS_DN	-0.034753401127325084	OHGUCHI_LIVER_HNF4A_TARGETS_DN_N
Pancreas	Pancreas_N	N	OHGUCHI_LIVER_HNF4A_TARGETS_DN	-0.07664792395671838	OHGUCHI_LIVER_HNF4A_TARGETS_DN_N
Breast	Breast_T	T	OHGUCHI_LIVER_HNF4A_TARGETS_DN	-0.1517845017247006	OHGUCHI_LIVER_HNF4A_TARGETS_DN_T
Breast	Breast_T	T	OHGUCHI_LIVER_HNF4A_TARGETS_DN	-0.10931878392197264	OHGUCHI_LIVER_HNF4A_TARGETS_DN_T
Lung	Lung_N	N	OHGUCHI_LIVER_HNF4A_TARGETS_DN	0.10301967619585986	OHGUCHI_LIVER_HNF4A_TARGETS_DN_N
Cervix	Cervix_T	T	OHGUCHI_LIVER_HNF4A_TARGETS_DN	-0.018083904919051652	OHGUCHI_LIVER_HNF4A_TARGETS_DN_T
Lung	Lung_T	T	OHGUCHI_LIVER_HNF4A_TARGETS_DN	-0.12054083317327216	OHGUCHI_LIVER_HNF4A_TARGETS_DN_T
Lung	Lung_T	T	OHGUCHI_LIVER_HNF4A_TARGETS_DN	-0.07433853987089806	OHGUCHI_LIVER_HNF4A_TARGETS_DN_T
Colon	Colon_N	N	OHGUCHI_LIVER_HNF4A_TARGETS_DN	-0.16400526328743728	OHGUCHI_LIVER_HNF4A_TARGETS_DN_N
Esophagus	Esophagus_T	T	OHGUCHI_LIVER_HNF4A_TARGETS_DN	0.00604656791108571	OHGUCHI_LIVER_HNF4A_TARGETS_DN_T
Breast	Breast_T	T	OHGUCHI_LIVER_HNF4A_TARGETS_DN	-0.3272706404823975	OHGUCHI_LIVER_HNF4A_TARGETS_DN_T
Colon	Colon_T	T	OHGUCHI_LIVER_HNF4A_TARGETS_DN	0.15455393726435832	OHGUCHI_LIVER_HNF4A_TARGETS_DN_T
Prostate	Prostate_T	T	OHGUCHI_LIVER_HNF4A_TARGETS_DN	-0.0720845017438809	OHGUCHI_LIVER_HNF4A_TARGETS_DN_T
Esophagus	Esophagus_T	T	OHGUCHI_LIVER_HNF4A_TARGETS_DN	0.05794748612178696	OHGUCHI_LIVER_HNF4A_TARGETS_DN_T
Endometrium	Endometrium_T	T	OHGUCHI_LIVER_HNF4A_TARGETS_DN	-0.1928044862806373	OHGUCHI_LIVER_HNF4A_TARGETS_DN_T
Ovary	Ovary_N	N	OHGUCHI_LIVER_HNF4A_TARGETS_DN	0.067762590175241	OHGUCHI_LIVER_HNF4A_TARGETS_DN_N
Brain	Brain_T	T	OHGUCHI_LIVER_HNF4A_TARGETS_DN	-0.36111662296249336	OHGUCHI_LIVER_HNF4A_TARGETS_DN_T
Stomach	Stomach_T	T	OHGUCHI_LIVER_HNF4A_TARGETS_DN	0.050983096220575785	OHGUCHI_LIVER_HNF4A_TARGETS_DN_T
Breast	Breast_T	T	OHGUCHI_LIVER_HNF4A_TARGETS_DN	-0.1559335188979422	OHGUCHI_LIVER_HNF4A_TARGETS_DN_T
Lung	Lung_N	N	OHGUCHI_LIVER_HNF4A_TARGETS_DN	-0.007568616603946365	OHGUCHI_LIVER_HNF4A_TARGETS_DN_N
Prostate	Prostate_T	T	OHGUCHI_LIVER_HNF4A_TARGETS_DN	0.05371164939996903	OHGUCHI_LIVER_HNF4A_TARGETS_DN_T
Brain	Brain_T	T	OHGUCHI_LIVER_HNF4A_TARGETS_DN	0.06381251046366335	OHGUCHI_LIVER_HNF4A_TARGETS_DN_T
Breast	Breast_N	N	OHGUCHI_LIVER_HNF4A_TARGETS_DN	0.07289041685999881	OHGUCHI_LIVER_HNF4A_TARGETS_DN_N
Lung	Lung_T	T	OHGUCHI_LIVER_HNF4A_TARGETS_DN	0.04665005727713972	OHGUCHI_LIVER_HNF4A_TARGETS_DN_T
Lung	Lung_T	T	OHGUCHI_LIVER_HNF4A_TARGETS_DN	-0.2883666434216607	OHGUCHI_LIVER_HNF4A_TARGETS_DN_T
Breast	Breast_N	N	OHGUCHI_LIVER_HNF4A_TARGETS_DN	0.1658743639048617	OHGUCHI_LIVER_HNF4A_TARGETS_DN_N
Liver	Liver_T	T	OHGUCHI_LIVER_HNF4A_TARGETS_DN	0.25025511317547416	OHGUCHI_LIVER_HNF4A_TARGETS_DN_T
Lung	Lung_N	N	OHGUCHI_LIVER_HNF4A_TARGETS_DN	0.0023039323941879686	OHGUCHI_LIVER_HNF4A_TARGETS_DN_N
Liver	Liver_T	T	OHGUCHI_LIVER_HNF4A_TARGETS_DN	-0.5259522761355135	OHGUCHI_LIVER_HNF4A_TARGETS_DN_T
Colon	Colon_T	T	OHGUCHI_LIVER_HNF4A_TARGETS_DN	0.16633749921236562	OHGUCHI_LIVER_HNF4A_TARGETS_DN_T
Breast	Breast_T	T	OHGUCHI_LIVER_HNF4A_TARGETS_DN	0.14873525254321548	OHGUCHI_LIVER_HNF4A_TARGETS_DN_T
Bladder	Bladder_T	T	OHGUCHI_LIVER_HNF4A_TARGETS_DN	-0.03124938982792888	OHGUCHI_LIVER_HNF4A_TARGETS_DN_T
Lung	Lung_N	N	OHGUCHI_LIVER_HNF4A_TARGETS_DN	0.15380540236541662	OHGUCHI_LIVER_HNF4A_TARGETS_DN_N
Prostate	Prostate_T	T	OHGUCHI_LIVER_HNF4A_TARGETS_DN	0.36756436882465343	OHGUCHI_LIVER_HNF4A_TARGETS_DN_T
Brain	Brain_T	T	OHGUCHI_LIVER_HNF4A_TARGETS_DN	-0.27191216452795597	OHGUCHI_LIVER_HNF4A_TARGETS_DN_T
Rectum	Rectum_T	T	OHGUCHI_LIVER_HNF4A_TARGETS_DN	0.2366792044497792	OHGUCHI_LIVER_HNF4A_TARGETS_DN_T
Prostate	Prostate_T	T	OHGUCHI_LIVER_HNF4A_TARGETS_DN	-0.09119281927926678	OHGUCHI_LIVER_HNF4A_TARGETS_DN_T
Bladder	Bladder_T	T	OHGUCHI_LIVER_HNF4A_TARGETS_DN	-0.035963199334553136	OHGUCHI_LIVER_HNF4A_TARGETS_DN_T
Prostate	Prostate_T	T	OHGUCHI_LIVER_HNF4A_TARGETS_DN	0.19716048089611385	OHGUCHI_LIVER_HNF4A_TARGETS_DN_T
Bladder	Bladder_T	T	OHGUCHI_LIVER_HNF4A_TARGETS_DN	-0.14545127516841194	OHGUCHI_LIVER_HNF4A_TARGETS_DN_T
Lung	Lung_T	T	OHGUCHI_LIVER_HNF4A_TARGETS_DN	0.26263172177291816	OHGUCHI_LIVER_HNF4A_TARGETS_DN_T
Lung	Lung_N	N	OHGUCHI_LIVER_HNF4A_TARGETS_DN	0.1115750983971146	OHGUCHI_LIVER_HNF4A_TARGETS_DN_N
Liver	Liver_T	T	OHGUCHI_LIVER_HNF4A_TARGETS_DN	-0.173735136469244	OHGUCHI_LIVER_HNF4A_TARGETS_DN_T
Esophagus	Esophagus_N	N	OHGUCHI_LIVER_HNF4A_TARGETS_DN	-0.17884144958707054	OHGUCHI_LIVER_HNF4A_TARGETS_DN_N
Colon	Colon_N	N	OHGUCHI_LIVER_HNF4A_TARGETS_DN	-0.3899429601874894	OHGUCHI_LIVER_HNF4A_TARGETS_DN_N
Ovary	Ovary_T	T	OHGUCHI_LIVER_HNF4A_TARGETS_DN	0.03763930262947729	OHGUCHI_LIVER_HNF4A_TARGETS_DN_T
Colon	Colon_T	T	OHGUCHI_LIVER_HNF4A_TARGETS_DN	0.12595490364305742	OHGUCHI_LIVER_HNF4A_TARGETS_DN_T
Esophagus	Esophagus_N	N	OHGUCHI_LIVER_HNF4A_TARGETS_DN	-0.0635559256194109	OHGUCHI_LIVER_HNF4A_TARGETS_DN_N
Brain	Brain_T	T	OHGUCHI_LIVER_HNF4A_TARGETS_DN	-0.23947246109860565	OHGUCHI_LIVER_HNF4A_TARGETS_DN_T
Breast	Breast_T	T	OHGUCHI_LIVER_HNF4A_TARGETS_DN	0.09619118703056626	OHGUCHI_LIVER_HNF4A_TARGETS_DN_T
Esophagus	Esophagus_N	N	OHGUCHI_LIVER_HNF4A_TARGETS_DN	0.08430106342049715	OHGUCHI_LIVER_HNF4A_TARGETS_DN_N
Prostate	Prostate_T	T	OHGUCHI_LIVER_HNF4A_TARGETS_DN	-0.013776699804097792	OHGUCHI_LIVER_HNF4A_TARGETS_DN_T
Liver	Liver_N	N	OHGUCHI_LIVER_HNF4A_TARGETS_DN	0.6469417321440736	OHGUCHI_LIVER_HNF4A_TARGETS_DN_N
Lung	Lung_T	T	OHGUCHI_LIVER_HNF4A_TARGETS_DN	0.021909270383196622	OHGUCHI_LIVER_HNF4A_TARGETS_DN_T
Brain	Brain_N	N	OHGUCHI_LIVER_HNF4A_TARGETS_DN	-0.19142490446023358	OHGUCHI_LIVER_HNF4A_TARGETS_DN_N
Ovary	Ovary_N	N	OHGUCHI_LIVER_HNF4A_TARGETS_DN	-0.16211322394864386	OHGUCHI_LIVER_HNF4A_TARGETS_DN_N
Liver	Liver_T	T	OHGUCHI_LIVER_HNF4A_TARGETS_DN	-0.6387755136811746	OHGUCHI_LIVER_HNF4A_TARGETS_DN_T
Breast	Breast_T	T	OHGUCHI_LIVER_HNF4A_TARGETS_DN	-0.2804316495755991	OHGUCHI_LIVER_HNF4A_TARGETS_DN_T
Brain	Brain_N	N	OHGUCHI_LIVER_HNF4A_TARGETS_DN	-0.38313162833176456	OHGUCHI_LIVER_HNF4A_TARGETS_DN_N
Colon	Colon_N	N	OHGUCHI_LIVER_HNF4A_TARGETS_DN	0.2067076648855239	OHGUCHI_LIVER_HNF4A_TARGETS_DN_N
Colon	Colon_N	N	OHGUCHI_LIVER_HNF4A_TARGETS_DN	0.1189239605259595	OHGUCHI_LIVER_HNF4A_TARGETS_DN_N
Stomach	Stomach_N	N	OHGUCHI_LIVER_HNF4A_TARGETS_DN	0.06866274144208936	OHGUCHI_LIVER_HNF4A_TARGETS_DN_N
Lung	Lung_N	N	OHGUCHI_LIVER_HNF4A_TARGETS_DN	0.13467233039213858	OHGUCHI_LIVER_HNF4A_TARGETS_DN_N
Esophagus	Esophagus_N	N	OHGUCHI_LIVER_HNF4A_TARGETS_DN	0.07331686921850009	OHGUCHI_LIVER_HNF4A_TARGETS_DN_N
Lung	Lung_T	T	OHGUCHI_LIVER_HNF4A_TARGETS_DN	-0.3300192042692278	OHGUCHI_LIVER_HNF4A_TARGETS_DN_T
Endometrium	Endometrium_T	T	OHGUCHI_LIVER_HNF4A_TARGETS_DN	-0.01682547517474592	OHGUCHI_LIVER_HNF4A_TARGETS_DN_T
Pancreas	Pancreas_N	N	OHGUCHI_LIVER_HNF4A_TARGETS_DN	-0.05882098711074679	OHGUCHI_LIVER_HNF4A_TARGETS_DN_N
Pancreas	Pancreas_T	T	OHGUCHI_LIVER_HNF4A_TARGETS_DN	-0.3007546590586495	OHGUCHI_LIVER_HNF4A_TARGETS_DN_T
Stomach	Stomach_T	T	OHGUCHI_LIVER_HNF4A_TARGETS_DN	0.201367934625799	OHGUCHI_LIVER_HNF4A_TARGETS_DN_T
Lung	Lung_N	N	OHGUCHI_LIVER_HNF4A_TARGETS_DN	0.35853392899441006	OHGUCHI_LIVER_HNF4A_TARGETS_DN_N
Lung	Lung_T	T	OHGUCHI_LIVER_HNF4A_TARGETS_DN	0.2208497787688792	OHGUCHI_LIVER_HNF4A_TARGETS_DN_T
Brain	Brain_N	N	OHGUCHI_LIVER_HNF4A_TARGETS_DN	-0.07961709835173539	OHGUCHI_LIVER_HNF4A_TARGETS_DN_N
Colon	Colon_N	N	OHGUCHI_LIVER_HNF4A_TARGETS_DN	0.22540506222207124	OHGUCHI_LIVER_HNF4A_TARGETS_DN_N
Liver	Liver_N	N	OHGUCHI_LIVER_HNF4A_TARGETS_DN	0.13009593637821978	OHGUCHI_LIVER_HNF4A_TARGETS_DN_N
Breast	Breast_N	N	OHGUCHI_LIVER_HNF4A_TARGETS_DN	0.15382203858052354	OHGUCHI_LIVER_HNF4A_TARGETS_DN_N
Liver	Liver_N	N	OHGUCHI_LIVER_HNF4A_TARGETS_DN	0.7494785836192127	OHGUCHI_LIVER_HNF4A_TARGETS_DN_N
Liver	Liver_T	T	OHGUCHI_LIVER_HNF4A_TARGETS_DN	0.04341241518828956	OHGUCHI_LIVER_HNF4A_TARGETS_DN_T
Stomach	Stomach_N	N	OHGUCHI_LIVER_HNF4A_TARGETS_DN	-0.07274409256886014	OHGUCHI_LIVER_HNF4A_TARGETS_DN_N
Colon	Colon_T	T	OHGUCHI_LIVER_HNF4A_TARGETS_DN	-0.016383294140370375	OHGUCHI_LIVER_HNF4A_TARGETS_DN_T
Brain	Brain_N	N	OHGUCHI_LIVER_HNF4A_TARGETS_DN	0.12417740654194784	OHGUCHI_LIVER_HNF4A_TARGETS_DN_N
Ovary	Ovary_T	T	OHGUCHI_LIVER_HNF4A_TARGETS_DN	-0.028366939500591576	OHGUCHI_LIVER_HNF4A_TARGETS_DN_T
Esophagus	Esophagus_N	N	OHGUCHI_LIVER_HNF4A_TARGETS_DN	0.02379926872914423	OHGUCHI_LIVER_HNF4A_TARGETS_DN_N
Esophagus	Esophagus_N	N	OHGUCHI_LIVER_HNF4A_TARGETS_DN	-0.2029216463490862	OHGUCHI_LIVER_HNF4A_TARGETS_DN_N
Cervix	Cervix_T	T	OHGUCHI_LIVER_HNF4A_TARGETS_DN	-0.06858506587166738	OHGUCHI_LIVER_HNF4A_TARGETS_DN_T
Stomach	Stomach_T	T	OHGUCHI_LIVER_HNF4A_TARGETS_DN	-0.33873238659357763	OHGUCHI_LIVER_HNF4A_TARGETS_DN_T
Ovary	Ovary_T	T	OHGUCHI_LIVER_HNF4A_TARGETS_DN	-0.10098298334250894	OHGUCHI_LIVER_HNF4A_TARGETS_DN_T
Pancreas	Pancreas_N	N	OHGUCHI_LIVER_HNF4A_TARGETS_DN	0.06088102804751111	OHGUCHI_LIVER_HNF4A_TARGETS_DN_N
Breast	Breast_N	N	OHGUCHI_LIVER_HNF4A_TARGETS_DN	-0.11622961567109252	OHGUCHI_LIVER_HNF4A_TARGETS_DN_N
Brain	Brain_T	T	OHGUCHI_LIVER_HNF4A_TARGETS_DN	0.026682963154737754	OHGUCHI_LIVER_HNF4A_TARGETS_DN_T
Liver	Liver_N	N	OHGUCHI_LIVER_HNF4A_TARGETS_DN	0.4284878540189896	OHGUCHI_LIVER_HNF4A_TARGETS_DN_N
Brain	Brain_T	T	OHGUCHI_LIVER_HNF4A_TARGETS_DN	-0.04483351729373067	OHGUCHI_LIVER_HNF4A_TARGETS_DN_T
Ovary	Ovary_T	T	OHGUCHI_LIVER_HNF4A_TARGETS_DN	0.0346957646093784	OHGUCHI_LIVER_HNF4A_TARGETS_DN_T
Prostate	Prostate_T	T	OHGUCHI_LIVER_HNF4A_TARGETS_DN	-0.09222552680065862	OHGUCHI_LIVER_HNF4A_TARGETS_DN_T
Liver	Liver_T	T	OHGUCHI_LIVER_HNF4A_TARGETS_DN	-0.11732690949291594	OHGUCHI_LIVER_HNF4A_TARGETS_DN_T
Brain	Brain_N	N	OHGUCHI_LIVER_HNF4A_TARGETS_DN	0.20987514995274995	OHGUCHI_LIVER_HNF4A_TARGETS_DN_N
Lung	Lung_N	N	OHGUCHI_LIVER_HNF4A_TARGETS_DN	0.2862716918343575	OHGUCHI_LIVER_HNF4A_TARGETS_DN_N
Brain	Brain_T	T	OHGUCHI_LIVER_HNF4A_TARGETS_DN	0.08659664412284998	OHGUCHI_LIVER_HNF4A_TARGETS_DN_T
Prostate	Prostate_N	N	OHGUCHI_LIVER_HNF4A_TARGETS_DN	0.17021233344949785	OHGUCHI_LIVER_HNF4A_TARGETS_DN_N
Brain	Brain_N	N	OHGUCHI_LIVER_HNF4A_TARGETS_DN	0.1492129101726858	OHGUCHI_LIVER_HNF4A_TARGETS_DN_N
Brain	Brain_T	T	OHGUCHI_LIVER_HNF4A_TARGETS_DN	-0.006118687980622317	OHGUCHI_LIVER_HNF4A_TARGETS_DN_T
Pancreas	Pancreas_N	N	OHGUCHI_LIVER_HNF4A_TARGETS_DN	-0.060442308317558424	OHGUCHI_LIVER_HNF4A_TARGETS_DN_N
Esophagus	Esophagus_N	N	OHGUCHI_LIVER_HNF4A_TARGETS_DN	0.03160761038615978	OHGUCHI_LIVER_HNF4A_TARGETS_DN_N
Breast	Breast_T	T	OHGUCHI_LIVER_HNF4A_TARGETS_DN	-0.23182930136881094	OHGUCHI_LIVER_HNF4A_TARGETS_DN_T
Brain	Brain_N	N	OHGUCHI_LIVER_HNF4A_TARGETS_DN	0.18357998551106475	OHGUCHI_LIVER_HNF4A_TARGETS_DN_N
Endometrium	Endometrium_T	T	OHGUCHI_LIVER_HNF4A_TARGETS_DN	-0.23389258613900615	OHGUCHI_LIVER_HNF4A_TARGETS_DN_T
Colon	Colon_T	T	OHGUCHI_LIVER_HNF4A_TARGETS_DN	-0.1844367929380761	OHGUCHI_LIVER_HNF4A_TARGETS_DN_T
Lung	Lung_T	T	OHGUCHI_LIVER_HNF4A_TARGETS_DN	-0.2246555856567122	OHGUCHI_LIVER_HNF4A_TARGETS_DN_T
Breast	Breast_T	T	OHGUCHI_LIVER_HNF4A_TARGETS_DN	0.28448979804432784	OHGUCHI_LIVER_HNF4A_TARGETS_DN_T
Stomach	Stomach_T	T	OHGUCHI_LIVER_HNF4A_TARGETS_DN	-0.23263288581495317	OHGUCHI_LIVER_HNF4A_TARGETS_DN_T
Lung	Lung_T	T	OHGUCHI_LIVER_HNF4A_TARGETS_DN	0.2751840321134971	OHGUCHI_LIVER_HNF4A_TARGETS_DN_T
Breast	Breast_T	T	OHGUCHI_LIVER_HNF4A_TARGETS_DN	0.05587742812568203	OHGUCHI_LIVER_HNF4A_TARGETS_DN_T
Esophagus	Esophagus_N	N	OHGUCHI_LIVER_HNF4A_TARGETS_DN	0.12833485788506427	OHGUCHI_LIVER_HNF4A_TARGETS_DN_N
Ovary	Ovary_T	T	OHGUCHI_LIVER_HNF4A_TARGETS_DN	-0.10587339697565978	OHGUCHI_LIVER_HNF4A_TARGETS_DN_T
Colon	Colon_N	N	OHGUCHI_LIVER_HNF4A_TARGETS_DN	0.42087572577201265	OHGUCHI_LIVER_HNF4A_TARGETS_DN_N
Brain	Brain_N	N	OHGUCHI_LIVER_HNF4A_TARGETS_DN	0.1108883616368451	OHGUCHI_LIVER_HNF4A_TARGETS_DN_N
Stomach	Stomach_N	N	OHGUCHI_LIVER_HNF4A_TARGETS_DN	-0.3747397371541536	OHGUCHI_LIVER_HNF4A_TARGETS_DN_N
Prostate	Prostate_T	T	OHGUCHI_LIVER_HNF4A_TARGETS_DN	0.06710553362864374	OHGUCHI_LIVER_HNF4A_TARGETS_DN_T
Brain	Brain_N	N	OHGUCHI_LIVER_HNF4A_TARGETS_DN	-0.09487576882793183	OHGUCHI_LIVER_HNF4A_TARGETS_DN_N
Bladder	Bladder_T	T	OHGUCHI_LIVER_HNF4A_TARGETS_DN	0.23737795946430792	OHGUCHI_LIVER_HNF4A_TARGETS_DN_T
Brain	Brain_N	N	OHGUCHI_LIVER_HNF4A_TARGETS_DN	-0.052634169503777556	OHGUCHI_LIVER_HNF4A_TARGETS_DN_N
Colon	Colon_T	T	OHGUCHI_LIVER_HNF4A_TARGETS_DN	0.24568969403390278	OHGUCHI_LIVER_HNF4A_TARGETS_DN_T
Lung	Lung_T	T	OHGUCHI_LIVER_HNF4A_TARGETS_DN	-0.2203248432532893	OHGUCHI_LIVER_HNF4A_TARGETS_DN_T
Lung	Lung_T	T	OHGUCHI_LIVER_HNF4A_TARGETS_DN	-0.27556530133811374	OHGUCHI_LIVER_HNF4A_TARGETS_DN_T
Brain	Brain_N	N	OHGUCHI_LIVER_HNF4A_TARGETS_DN	0.15578141847194668	OHGUCHI_LIVER_HNF4A_TARGETS_DN_N
Colon	Colon_N	N	OHGUCHI_LIVER_HNF4A_TARGETS_DN	-0.2715353750368975	OHGUCHI_LIVER_HNF4A_TARGETS_DN_N
Colon	Colon_N	N	OHGUCHI_LIVER_HNF4A_TARGETS_DN	0.21430321759738005	OHGUCHI_LIVER_HNF4A_TARGETS_DN_N
Esophagus	Esophagus_N	N	OHGUCHI_LIVER_HNF4A_TARGETS_DN	-0.019100512936410075	OHGUCHI_LIVER_HNF4A_TARGETS_DN_N
Stomach	Stomach_T	T	OHGUCHI_LIVER_HNF4A_TARGETS_DN	0.04187956274041538	OHGUCHI_LIVER_HNF4A_TARGETS_DN_T
Ovary	Ovary_T	T	OHGUCHI_LIVER_HNF4A_TARGETS_DN	0.11533381757325226	OHGUCHI_LIVER_HNF4A_TARGETS_DN_T
Brain	Brain_N	N	OHGUCHI_LIVER_HNF4A_TARGETS_DN	-0.182899617211274	OHGUCHI_LIVER_HNF4A_TARGETS_DN_N
Lung	Lung_N	N	OHGUCHI_LIVER_HNF4A_TARGETS_DN	0.13959665124763168	OHGUCHI_LIVER_HNF4A_TARGETS_DN_N
Endometrium	Endometrium_T	T	OHGUCHI_LIVER_HNF4A_TARGETS_DN	0.11052741195397034	OHGUCHI_LIVER_HNF4A_TARGETS_DN_T
Breast	Breast_T	T	OHGUCHI_LIVER_HNF4A_TARGETS_DN	-0.011367594375292972	OHGUCHI_LIVER_HNF4A_TARGETS_DN_T
Lung	Lung_T	T	OHGUCHI_LIVER_HNF4A_TARGETS_DN	-0.09381455365474295	OHGUCHI_LIVER_HNF4A_TARGETS_DN_T
Prostate	Prostate_T	T	OHGUCHI_LIVER_HNF4A_TARGETS_DN	-0.20927787946916998	OHGUCHI_LIVER_HNF4A_TARGETS_DN_T
Ovary	Ovary_T	T	OHGUCHI_LIVER_HNF4A_TARGETS_DN	-0.2549761981834612	OHGUCHI_LIVER_HNF4A_TARGETS_DN_T
Stomach	Stomach_T	T	OHGUCHI_LIVER_HNF4A_TARGETS_DN	-0.044071793784142915	OHGUCHI_LIVER_HNF4A_TARGETS_DN_T
Prostate	Prostate_T	T	OHGUCHI_LIVER_HNF4A_TARGETS_DN	-0.19153668917377542	OHGUCHI_LIVER_HNF4A_TARGETS_DN_T
Prostate	Prostate_T	T	OHGUCHI_LIVER_HNF4A_TARGETS_DN	-0.3156928686853015	OHGUCHI_LIVER_HNF4A_TARGETS_DN_T
Lung	Lung_T	T	OHGUCHI_LIVER_HNF4A_TARGETS_DN	-0.3557247632971681	OHGUCHI_LIVER_HNF4A_TARGETS_DN_T
Liver	Liver_T	T	OHGUCHI_LIVER_HNF4A_TARGETS_DN	0.0847795438901647	OHGUCHI_LIVER_HNF4A_TARGETS_DN_T
Brain	Brain_N	N	OHGUCHI_LIVER_HNF4A_TARGETS_DN	-0.21653323491282178	OHGUCHI_LIVER_HNF4A_TARGETS_DN_N
Liver	Liver_N	N	OHGUCHI_LIVER_HNF4A_TARGETS_DN	0.6535140103885068	OHGUCHI_LIVER_HNF4A_TARGETS_DN_N
Breast	Breast_T	T	OHGUCHI_LIVER_HNF4A_TARGETS_DN	-0.04372778708853606	OHGUCHI_LIVER_HNF4A_TARGETS_DN_T
Cervix	Cervix_T	T	OHGUCHI_LIVER_HNF4A_TARGETS_DN	0.13476914628730277	OHGUCHI_LIVER_HNF4A_TARGETS_DN_T
Lung	Lung_T	T	OHGUCHI_LIVER_HNF4A_TARGETS_DN	-0.20286862796976293	OHGUCHI_LIVER_HNF4A_TARGETS_DN_T
Colon	Colon_N	N	OHGUCHI_LIVER_HNF4A_TARGETS_DN	-0.28243277250265997	OHGUCHI_LIVER_HNF4A_TARGETS_DN_N
Breast	Breast_T	T	OHGUCHI_LIVER_HNF4A_TARGETS_DN	0.2092565786719234	OHGUCHI_LIVER_HNF4A_TARGETS_DN_T
Rectum	Rectum_T	T	OHGUCHI_LIVER_HNF4A_TARGETS_DN	-0.2938399916215082	OHGUCHI_LIVER_HNF4A_TARGETS_DN_T
Lung	Lung_T	T	OHGUCHI_LIVER_HNF4A_TARGETS_DN	-0.3514748438337537	OHGUCHI_LIVER_HNF4A_TARGETS_DN_T
Brain	Brain_N	N	OHGUCHI_LIVER_HNF4A_TARGETS_DN	-0.07144366696908902	OHGUCHI_LIVER_HNF4A_TARGETS_DN_N
Breast	Breast_T	T	OHGUCHI_LIVER_HNF4A_TARGETS_DN	-0.08492271194947884	OHGUCHI_LIVER_HNF4A_TARGETS_DN_T
Lung	Lung_T	T	OHGUCHI_LIVER_HNF4A_TARGETS_DN	0.012794549027282859	OHGUCHI_LIVER_HNF4A_TARGETS_DN_T
Ovary	Ovary_T	T	OHGUCHI_LIVER_HNF4A_TARGETS_DN	0.0873510561050026	OHGUCHI_LIVER_HNF4A_TARGETS_DN_T
Ovary	Ovary_N	N	OHGUCHI_LIVER_HNF4A_TARGETS_DN	0.03233804781816718	OHGUCHI_LIVER_HNF4A_TARGETS_DN_N
Brain	Brain_N	N	OHGUCHI_LIVER_HNF4A_TARGETS_DN	0.20283462461909393	OHGUCHI_LIVER_HNF4A_TARGETS_DN_N
Lung	Lung_T	T	OHGUCHI_LIVER_HNF4A_TARGETS_DN	0.0015133694721870539	OHGUCHI_LIVER_HNF4A_TARGETS_DN_T
Lung	Lung_T	T	OHGUCHI_LIVER_HNF4A_TARGETS_DN	-0.17315921620894187	OHGUCHI_LIVER_HNF4A_TARGETS_DN_T
Breast	Breast_N	N	OHGUCHI_LIVER_HNF4A_TARGETS_DN	0.026086576672823297	OHGUCHI_LIVER_HNF4A_TARGETS_DN_N
Breast	Breast_T	T	OHGUCHI_LIVER_HNF4A_TARGETS_DN	-0.1215770167226699	OHGUCHI_LIVER_HNF4A_TARGETS_DN_T
Liver	Liver_T	T	OHGUCHI_LIVER_HNF4A_TARGETS_DN	0.11377442400576535	OHGUCHI_LIVER_HNF4A_TARGETS_DN_T
Lung	Lung_T	T	OHGUCHI_LIVER_HNF4A_TARGETS_DN	0.09597606197750316	OHGUCHI_LIVER_HNF4A_TARGETS_DN_T
Breast	Breast_T	T	OHGUCHI_LIVER_HNF4A_TARGETS_DN	-0.27678602528033336	OHGUCHI_LIVER_HNF4A_TARGETS_DN_T
Esophagus	Esophagus_N	N	OHGUCHI_LIVER_HNF4A_TARGETS_DN	-7.081828219401565e-4	OHGUCHI_LIVER_HNF4A_TARGETS_DN_N
Prostate	Prostate_T	T	OHGUCHI_LIVER_HNF4A_TARGETS_DN	0.05107652154128656	OHGUCHI_LIVER_HNF4A_TARGETS_DN_T
Brain	Brain_N	N	OHGUCHI_LIVER_HNF4A_TARGETS_DN	0.11987288035919558	OHGUCHI_LIVER_HNF4A_TARGETS_DN_N
Pancreas	Pancreas_N	N	OHGUCHI_LIVER_HNF4A_TARGETS_DN	-0.026429622689698756	OHGUCHI_LIVER_HNF4A_TARGETS_DN_N
Colon	Colon_T	T	OHGUCHI_LIVER_HNF4A_TARGETS_DN	0.001623586256897569	OHGUCHI_LIVER_HNF4A_TARGETS_DN_T
Lung	Lung_T	T	OHGUCHI_LIVER_HNF4A_TARGETS_DN	-0.16081552010276118	OHGUCHI_LIVER_HNF4A_TARGETS_DN_T
Pancreas	Pancreas_T	T	OHGUCHI_LIVER_HNF4A_TARGETS_DN	0.1081332599115816	OHGUCHI_LIVER_HNF4A_TARGETS_DN_T
Brain	Brain_N	N	OHGUCHI_LIVER_HNF4A_TARGETS_DN	0.1502679163536164	OHGUCHI_LIVER_HNF4A_TARGETS_DN_N
Brain	Brain_N	N	OHGUCHI_LIVER_HNF4A_TARGETS_DN	-0.02645749137641326	OHGUCHI_LIVER_HNF4A_TARGETS_DN_N
Lung	Lung_T	T	OHGUCHI_LIVER_HNF4A_TARGETS_DN	-0.11949393641564707	OHGUCHI_LIVER_HNF4A_TARGETS_DN_T
Stomach	Stomach_N	N	OHGUCHI_LIVER_HNF4A_TARGETS_DN	0.142013942602369	OHGUCHI_LIVER_HNF4A_TARGETS_DN_N
Prostate	Prostate_T	T	OHGUCHI_LIVER_HNF4A_TARGETS_DN	0.04469158506901791	OHGUCHI_LIVER_HNF4A_TARGETS_DN_T
Ovary	Ovary_T	T	OHGUCHI_LIVER_HNF4A_TARGETS_DN	0.04178069097131312	OHGUCHI_LIVER_HNF4A_TARGETS_DN_T
Brain	Brain_T	T	OHGUCHI_LIVER_HNF4A_TARGETS_DN	-0.0040171172177241865	OHGUCHI_LIVER_HNF4A_TARGETS_DN_T
Esophagus	Esophagus_T	T	OHGUCHI_LIVER_HNF4A_TARGETS_DN	-0.2384859365331413	OHGUCHI_LIVER_HNF4A_TARGETS_DN_T
Stomach	Stomach_T	T	OHGUCHI_LIVER_HNF4A_TARGETS_DN	-0.3899528360570954	OHGUCHI_LIVER_HNF4A_TARGETS_DN_T
Liver	Liver_T	T	OHGUCHI_LIVER_HNF4A_TARGETS_DN	-0.38654625698138	OHGUCHI_LIVER_HNF4A_TARGETS_DN_T
Cervix	Cervix_T	T	OHGUCHI_LIVER_HNF4A_TARGETS_DN	-0.03952037512720091	OHGUCHI_LIVER_HNF4A_TARGETS_DN_T
Lung	Lung_T	T	OHGUCHI_LIVER_HNF4A_TARGETS_DN	-0.09459568451944694	OHGUCHI_LIVER_HNF4A_TARGETS_DN_T
Esophagus	Esophagus_N	N	OHGUCHI_LIVER_HNF4A_TARGETS_DN	-0.06969574117182029	OHGUCHI_LIVER_HNF4A_TARGETS_DN_N
Pancreas	Pancreas_T	T	OHGUCHI_LIVER_HNF4A_TARGETS_DN	0.2609595076187313	OHGUCHI_LIVER_HNF4A_TARGETS_DN_T
Lung	Lung_T	T	OHGUCHI_LIVER_HNF4A_TARGETS_DN	-0.15130979756997992	OHGUCHI_LIVER_HNF4A_TARGETS_DN_T
Lung	Lung_T	T	OHGUCHI_LIVER_HNF4A_TARGETS_DN	-0.18091962848461535	OHGUCHI_LIVER_HNF4A_TARGETS_DN_T
Lung	Lung_T	T	OHGUCHI_LIVER_HNF4A_TARGETS_DN	-0.13017135021938947	OHGUCHI_LIVER_HNF4A_TARGETS_DN_T
Brain	Brain_N	N	OHGUCHI_LIVER_HNF4A_TARGETS_DN	-0.004738823505643502	OHGUCHI_LIVER_HNF4A_TARGETS_DN_N
Esophagus	Esophagus_N	N	OHGUCHI_LIVER_HNF4A_TARGETS_DN	-0.04821351371836438	OHGUCHI_LIVER_HNF4A_TARGETS_DN_N
Esophagus	Esophagus_N	N	OHGUCHI_LIVER_HNF4A_TARGETS_DN	-0.17102754220708546	OHGUCHI_LIVER_HNF4A_TARGETS_DN_N
Breast	Breast_T	T	OHGUCHI_LIVER_HNF4A_TARGETS_DN	0.12250133779143121	OHGUCHI_LIVER_HNF4A_TARGETS_DN_T
Lung	Lung_T	T	OHGUCHI_LIVER_HNF4A_TARGETS_DN	-0.0374712496360787	OHGUCHI_LIVER_HNF4A_TARGETS_DN_T
Bladder	Bladder_T	T	OHGUCHI_LIVER_HNF4A_TARGETS_DN	-0.22429693765604647	OHGUCHI_LIVER_HNF4A_TARGETS_DN_T
Lung	Lung_T	T	OHGUCHI_LIVER_HNF4A_TARGETS_DN	0.1747917391529665	OHGUCHI_LIVER_HNF4A_TARGETS_DN_T
Lung	Lung_N	N	OHGUCHI_LIVER_HNF4A_TARGETS_DN	0.43694734621342113	OHGUCHI_LIVER_HNF4A_TARGETS_DN_N
Pancreas	Pancreas_T	T	OHGUCHI_LIVER_HNF4A_TARGETS_DN	-0.010460399702546891	OHGUCHI_LIVER_HNF4A_TARGETS_DN_T
Pancreas	Pancreas_T	T	OHGUCHI_LIVER_HNF4A_TARGETS_DN	0.010455673732451515	OHGUCHI_LIVER_HNF4A_TARGETS_DN_T
Esophagus	Esophagus_N	N	OHGUCHI_LIVER_HNF4A_TARGETS_DN	-0.2344572268688487	OHGUCHI_LIVER_HNF4A_TARGETS_DN_N
Lung	Lung_T	T	OHGUCHI_LIVER_HNF4A_TARGETS_DN	0.03941397751524467	OHGUCHI_LIVER_HNF4A_TARGETS_DN_T
Lung	Lung_T	T	OHGUCHI_LIVER_HNF4A_TARGETS_DN	-0.11992249715225947	OHGUCHI_LIVER_HNF4A_TARGETS_DN_T
Breast	Breast_T	T	OHGUCHI_LIVER_HNF4A_TARGETS_DN	-0.03840991994990631	OHGUCHI_LIVER_HNF4A_TARGETS_DN_T
Ovary	Ovary_N	N	OHGUCHI_LIVER_HNF4A_TARGETS_DN	-0.02784830280857284	OHGUCHI_LIVER_HNF4A_TARGETS_DN_N
Bladder	Bladder_T	T	OHGUCHI_LIVER_HNF4A_TARGETS_DN	0.34245156274610833	OHGUCHI_LIVER_HNF4A_TARGETS_DN_T
Esophagus	Esophagus_N	N	OHGUCHI_LIVER_HNF4A_TARGETS_DN	0.08438915368543304	OHGUCHI_LIVER_HNF4A_TARGETS_DN_N
Prostate	Prostate_T	T	OHGUCHI_LIVER_HNF4A_TARGETS_DN	0.08403656105835444	OHGUCHI_LIVER_HNF4A_TARGETS_DN_T
Breast	Breast_T	T	OHGUCHI_LIVER_HNF4A_TARGETS_DN	-0.24950023101151775	OHGUCHI_LIVER_HNF4A_TARGETS_DN_T
Lung	Lung_T	T	OHGUCHI_LIVER_HNF4A_TARGETS_DN	-0.0564698859195473	OHGUCHI_LIVER_HNF4A_TARGETS_DN_T
Liver	Liver_T	T	OHGUCHI_LIVER_HNF4A_TARGETS_DN	-0.55907212806491835	OHGUCHI_LIVER_HNF4A_TARGETS_DN_T
Breast	Breast_T	T	OHGUCHI_LIVER_HNF4A_TARGETS_DN	0.25163679278320317	OHGUCHI_LIVER_HNF4A_TARGETS_DN_T
Pancreas	Pancreas_T	T	OHGUCHI_LIVER_HNF4A_TARGETS_DN	0.3543531891943139	OHGUCHI_LIVER_HNF4A_TARGETS_DN_T
Bladder	Bladder_T	T	OHGUCHI_LIVER_HNF4A_TARGETS_DN	-0.013406438833836354	OHGUCHI_LIVER_HNF4A_TARGETS_DN_T
Brain	Brain_N	N	OHGUCHI_LIVER_HNF4A_TARGETS_DN	-0.2407828249296563	OHGUCHI_LIVER_HNF4A_TARGETS_DN_N
Bladder	Bladder_T	T	OHGUCHI_LIVER_HNF4A_TARGETS_DN	-0.008995114608266797	OHGUCHI_LIVER_HNF4A_TARGETS_DN_T
Prostate	Prostate_T	T	OHGUCHI_LIVER_HNF4A_TARGETS_DN	0.09643846332496042	OHGUCHI_LIVER_HNF4A_TARGETS_DN_T
Rectum	Rectum_T	T	OHGUCHI_LIVER_HNF4A_TARGETS_DN	-0.2787029049017022	OHGUCHI_LIVER_HNF4A_TARGETS_DN_T
Brain	Brain_N	N	OHGUCHI_LIVER_HNF4A_TARGETS_DN	-0.0924050408214912	OHGUCHI_LIVER_HNF4A_TARGETS_DN_N
Lung	Lung_N	N	OHGUCHI_LIVER_HNF4A_TARGETS_DN	0.029327883717677583	OHGUCHI_LIVER_HNF4A_TARGETS_DN_N
Esophagus	Esophagus_N	N	OHGUCHI_LIVER_HNF4A_TARGETS_DN	-0.029054583720767885	OHGUCHI_LIVER_HNF4A_TARGETS_DN_N
Brain	Brain_N	N	OHGUCHI_LIVER_HNF4A_TARGETS_DN	0.05647983424144912	OHGUCHI_LIVER_HNF4A_TARGETS_DN_N
Lung	Lung_T	T	OHGUCHI_LIVER_HNF4A_TARGETS_DN	0.0390244981652966	OHGUCHI_LIVER_HNF4A_TARGETS_DN_T
Breast	Breast_T	T	OHGUCHI_LIVER_HNF4A_TARGETS_DN	-0.04819951905081693	OHGUCHI_LIVER_HNF4A_TARGETS_DN_T
Brain	Brain_T	T	OHGUCHI_LIVER_HNF4A_TARGETS_DN	0.17858382779627432	OHGUCHI_LIVER_HNF4A_TARGETS_DN_T
Esophagus	Esophagus_N	N	OHGUCHI_LIVER_HNF4A_TARGETS_DN	-0.1608246795345113	OHGUCHI_LIVER_HNF4A_TARGETS_DN_N
Esophagus	Esophagus_N	N	OHGUCHI_LIVER_HNF4A_TARGETS_DN	-0.07411626986181402	OHGUCHI_LIVER_HNF4A_TARGETS_DN_N
Colon	Colon_T	T	OHGUCHI_LIVER_HNF4A_TARGETS_DN	0.10249428389033188	OHGUCHI_LIVER_HNF4A_TARGETS_DN_T
Liver	Liver_T	T	OHGUCHI_LIVER_HNF4A_TARGETS_DN	-0.43064129464911977	OHGUCHI_LIVER_HNF4A_TARGETS_DN_T
Colon	Colon_N	N	OHGUCHI_LIVER_HNF4A_TARGETS_DN	-0.27497692096226656	OHGUCHI_LIVER_HNF4A_TARGETS_DN_N
Breast	Breast_T	T	OHGUCHI_LIVER_HNF4A_TARGETS_DN	-0.1692089316041644	OHGUCHI_LIVER_HNF4A_TARGETS_DN_T
Endometrium	Endometrium_T	T	OHGUCHI_LIVER_HNF4A_TARGETS_DN	0.1357150333840721	OHGUCHI_LIVER_HNF4A_TARGETS_DN_T
Lung	Lung_N	N	OHGUCHI_LIVER_HNF4A_TARGETS_DN	-0.003783703327081972	OHGUCHI_LIVER_HNF4A_TARGETS_DN_N
Brain	Brain_N	N	OHGUCHI_LIVER_HNF4A_TARGETS_DN	0.1700284277645708	OHGUCHI_LIVER_HNF4A_TARGETS_DN_N
Endometrium	Endometrium_T	T	OHGUCHI_LIVER_HNF4A_TARGETS_DN	-0.2008057179918037	OHGUCHI_LIVER_HNF4A_TARGETS_DN_T
Liver	Liver_T	T	OHGUCHI_LIVER_HNF4A_TARGETS_DN	0.5540374392159465	OHGUCHI_LIVER_HNF4A_TARGETS_DN_T
Esophagus	Esophagus_T	T	OHGUCHI_LIVER_HNF4A_TARGETS_DN	-0.11357181916445719	OHGUCHI_LIVER_HNF4A_TARGETS_DN_T
Prostate	Prostate_T	T	OHGUCHI_LIVER_HNF4A_TARGETS_DN	-0.30896273046890677	OHGUCHI_LIVER_HNF4A_TARGETS_DN_T
Esophagus	Esophagus_N	N	OHGUCHI_LIVER_HNF4A_TARGETS_DN	0.07684505251970034	OHGUCHI_LIVER_HNF4A_TARGETS_DN_N
Cervix	Cervix_T	T	OHGUCHI_LIVER_HNF4A_TARGETS_DN	0.0231167868550467	OHGUCHI_LIVER_HNF4A_TARGETS_DN_T
Breast	Breast_T	T	OHGUCHI_LIVER_HNF4A_TARGETS_DN	-0.09770337107035734	OHGUCHI_LIVER_HNF4A_TARGETS_DN_T
Brain	Brain_N	N	OHGUCHI_LIVER_HNF4A_TARGETS_DN	0.2255863146624214	OHGUCHI_LIVER_HNF4A_TARGETS_DN_N
Bladder	Bladder_T	T	OHGUCHI_LIVER_HNF4A_TARGETS_DN	-0.06852245229544177	OHGUCHI_LIVER_HNF4A_TARGETS_DN_T
Esophagus	Esophagus_N	N	OHGUCHI_LIVER_HNF4A_TARGETS_DN	-0.20764428212343064	OHGUCHI_LIVER_HNF4A_TARGETS_DN_N
Bladder	Bladder_T	T	OHGUCHI_LIVER_HNF4A_TARGETS_DN	-0.056688312312671935	OHGUCHI_LIVER_HNF4A_TARGETS_DN_T
Lung	Lung_N	N	OHGUCHI_LIVER_HNF4A_TARGETS_DN	0.12898956143695206	OHGUCHI_LIVER_HNF4A_TARGETS_DN_N
Prostate	Prostate_T	T	OHGUCHI_LIVER_HNF4A_TARGETS_DN	-0.003665980477314923	OHGUCHI_LIVER_HNF4A_TARGETS_DN_T
Breast	Breast_T	T	OHGUCHI_LIVER_HNF4A_TARGETS_DN	-0.40500456273701907	OHGUCHI_LIVER_HNF4A_TARGETS_DN_T
Ovary	Ovary_T	T	OHGUCHI_LIVER_HNF4A_TARGETS_DN	-0.16311330231614285	OHGUCHI_LIVER_HNF4A_TARGETS_DN_T
Colon	Colon_T	T	OHGUCHI_LIVER_HNF4A_TARGETS_DN	0.23435601568635878	OHGUCHI_LIVER_HNF4A_TARGETS_DN_T
Prostate	Prostate_N	N	OHGUCHI_LIVER_HNF4A_TARGETS_DN	-0.05853641542717275	OHGUCHI_LIVER_HNF4A_TARGETS_DN_N
Pancreas	Pancreas_T	T	OHGUCHI_LIVER_HNF4A_TARGETS_DN	-0.2205497343009008	OHGUCHI_LIVER_HNF4A_TARGETS_DN_T
Lung	Lung_T	T	OHGUCHI_LIVER_HNF4A_TARGETS_DN	0.0024399314127158678	OHGUCHI_LIVER_HNF4A_TARGETS_DN_T
Esophagus	Esophagus_N	N	OHGUCHI_LIVER_HNF4A_TARGETS_DN	0.04926121548938933	OHGUCHI_LIVER_HNF4A_TARGETS_DN_N
Bladder	Bladder_T	T	OHGUCHI_LIVER_HNF4A_TARGETS_DN	-0.07496373670202078	OHGUCHI_LIVER_HNF4A_TARGETS_DN_T
Colon	Colon_T	T	OHGUCHI_LIVER_HNF4A_TARGETS_DN	-0.2887724270811448	OHGUCHI_LIVER_HNF4A_TARGETS_DN_T
Prostate	Prostate_N	N	OHGUCHI_LIVER_HNF4A_TARGETS_DN	-0.07716942376806385	OHGUCHI_LIVER_HNF4A_TARGETS_DN_N
Ovary	Ovary_T	T	OHGUCHI_LIVER_HNF4A_TARGETS_DN	-0.10566173798970906	OHGUCHI_LIVER_HNF4A_TARGETS_DN_T
Stomach	Stomach_N	N	OHGUCHI_LIVER_HNF4A_TARGETS_DN	-0.13971385177543616	OHGUCHI_LIVER_HNF4A_TARGETS_DN_N
Esophagus	Esophagus_T	T	OHGUCHI_LIVER_HNF4A_TARGETS_DN	-0.03394720762630546	OHGUCHI_LIVER_HNF4A_TARGETS_DN_T
Colon	Colon_T	T	OHGUCHI_LIVER_HNF4A_TARGETS_DN	-0.07500403335257222	OHGUCHI_LIVER_HNF4A_TARGETS_DN_T
Pancreas	Pancreas_T	T	OHGUCHI_LIVER_HNF4A_TARGETS_DN	-0.08837238029575592	OHGUCHI_LIVER_HNF4A_TARGETS_DN_T
Stomach	Stomach_N	N	OHGUCHI_LIVER_HNF4A_TARGETS_DN	-0.0786394433039439	OHGUCHI_LIVER_HNF4A_TARGETS_DN_N
Cervix	Cervix_T	T	OHGUCHI_LIVER_HNF4A_TARGETS_DN	0.1810492492458895	OHGUCHI_LIVER_HNF4A_TARGETS_DN_T
Stomach	Stomach_N	N	OHGUCHI_LIVER_HNF4A_TARGETS_DN	-0.17754065769232327	OHGUCHI_LIVER_HNF4A_TARGETS_DN_N
Endometrium	Endometrium_N	N	OHGUCHI_LIVER_HNF4A_TARGETS_DN	-0.12788271381026545	OHGUCHI_LIVER_HNF4A_TARGETS_DN_N
Breast	Breast_T	T	OHGUCHI_LIVER_HNF4A_TARGETS_DN	-0.020416443168447596	OHGUCHI_LIVER_HNF4A_TARGETS_DN_T
Lung	Lung_T	T	OHGUCHI_LIVER_HNF4A_TARGETS_DN	-0.06272658649115415	OHGUCHI_LIVER_HNF4A_TARGETS_DN_T
Pancreas	Pancreas_N	N	OHGUCHI_LIVER_HNF4A_TARGETS_DN	-0.08629676615457679	OHGUCHI_LIVER_HNF4A_TARGETS_DN_N
Esophagus	Esophagus_N	N	OHGUCHI_LIVER_HNF4A_TARGETS_DN	0.03997766110061979	OHGUCHI_LIVER_HNF4A_TARGETS_DN_N
Brain	Brain_N	N	OHGUCHI_LIVER_HNF4A_TARGETS_DN	0.3109459438217662	OHGUCHI_LIVER_HNF4A_TARGETS_DN_N
Colon	Colon_N	N	OHGUCHI_LIVER_HNF4A_TARGETS_DN	0.24770793627953913	OHGUCHI_LIVER_HNF4A_TARGETS_DN_N
Lung	Lung_N	N	OHGUCHI_LIVER_HNF4A_TARGETS_DN	0.3469937291859301	OHGUCHI_LIVER_HNF4A_TARGETS_DN_N
Colon	Colon_T	T	OHGUCHI_LIVER_HNF4A_TARGETS_DN	-0.03529731602442682	OHGUCHI_LIVER_HNF4A_TARGETS_DN_T
Lung	Lung_T	T	OHGUCHI_LIVER_HNF4A_TARGETS_DN	-0.2285821484627562	OHGUCHI_LIVER_HNF4A_TARGETS_DN_T
Stomach	Stomach_N	N	OHGUCHI_LIVER_HNF4A_TARGETS_DN	-0.2923764371398162	OHGUCHI_LIVER_HNF4A_TARGETS_DN_N
Bladder	Bladder_T	T	OHGUCHI_LIVER_HNF4A_TARGETS_DN	0.09278093620281343	OHGUCHI_LIVER_HNF4A_TARGETS_DN_T
Ovary	Ovary_T	T	OHGUCHI_LIVER_HNF4A_TARGETS_DN	-0.16184979845037686	OHGUCHI_LIVER_HNF4A_TARGETS_DN_T
Stomach	Stomach_T	T	OHGUCHI_LIVER_HNF4A_TARGETS_DN	-0.015343752900837865	OHGUCHI_LIVER_HNF4A_TARGETS_DN_T
Brain	Brain_T	T	OHGUCHI_LIVER_HNF4A_TARGETS_DN	-0.17630055935058137	OHGUCHI_LIVER_HNF4A_TARGETS_DN_T
Lung	Lung_T	T	OHGUCHI_LIVER_HNF4A_TARGETS_DN	-0.16147926076475513	OHGUCHI_LIVER_HNF4A_TARGETS_DN_T
Prostate	Prostate_T	T	OHGUCHI_LIVER_HNF4A_TARGETS_DN	-0.3669697486156137	OHGUCHI_LIVER_HNF4A_TARGETS_DN_T
Esophagus	Esophagus_N	N	OHGUCHI_LIVER_HNF4A_TARGETS_DN	-0.14840661754118578	OHGUCHI_LIVER_HNF4A_TARGETS_DN_N
Esophagus	Esophagus_N	N	OHGUCHI_LIVER_HNF4A_TARGETS_DN	0.05158231479077385	OHGUCHI_LIVER_HNF4A_TARGETS_DN_N
Brain	Brain_N	N	OHGUCHI_LIVER_HNF4A_TARGETS_DN	0.09849790095705666	OHGUCHI_LIVER_HNF4A_TARGETS_DN_N
Cervix	Cervix_T	T	OHGUCHI_LIVER_HNF4A_TARGETS_DN	-0.2163836963014946	OHGUCHI_LIVER_HNF4A_TARGETS_DN_T
Prostate	Prostate_T	T	OHGUCHI_LIVER_HNF4A_TARGETS_DN	0.0859865270353326	OHGUCHI_LIVER_HNF4A_TARGETS_DN_T
Liver	Liver_N	N	OHGUCHI_LIVER_HNF4A_TARGETS_DN	0.07277080405293049	OHGUCHI_LIVER_HNF4A_TARGETS_DN_N
Lung	Lung_T	T	OHGUCHI_LIVER_HNF4A_TARGETS_DN	-0.08979723270298323	OHGUCHI_LIVER_HNF4A_TARGETS_DN_T
Lung	Lung_T	T	OHGUCHI_LIVER_HNF4A_TARGETS_DN	-0.24713396258386638	OHGUCHI_LIVER_HNF4A_TARGETS_DN_T
Lung	Lung_T	T	OHGUCHI_LIVER_HNF4A_TARGETS_DN	-0.21640467004057617	OHGUCHI_LIVER_HNF4A_TARGETS_DN_T
Ovary	Ovary_T	T	OHGUCHI_LIVER_HNF4A_TARGETS_DN	0.14247202127863812	OHGUCHI_LIVER_HNF4A_TARGETS_DN_T
Stomach	Stomach_T	T	OHGUCHI_LIVER_HNF4A_TARGETS_DN	0.4571606995395338	OHGUCHI_LIVER_HNF4A_TARGETS_DN_T
Esophagus	Esophagus_N	N	OHGUCHI_LIVER_HNF4A_TARGETS_DN	0.2289668845687429	OHGUCHI_LIVER_HNF4A_TARGETS_DN_N
Breast	Breast_N	N	OHGUCHI_LIVER_HNF4A_TARGETS_DN	0.24914594264677659	OHGUCHI_LIVER_HNF4A_TARGETS_DN_N
Colon	Colon_N	N	OHGUCHI_LIVER_HNF4A_TARGETS_DN	-0.3702446691230724	OHGUCHI_LIVER_HNF4A_TARGETS_DN_N
Breast	Breast_T	T	OHGUCHI_LIVER_HNF4A_TARGETS_DN	-0.008330959410260769	OHGUCHI_LIVER_HNF4A_TARGETS_DN_T
Brain	Brain_N	N	OHGUCHI_LIVER_HNF4A_TARGETS_DN	-0.011955107574121965	OHGUCHI_LIVER_HNF4A_TARGETS_DN_N
Prostate	Prostate_T	T	OHGUCHI_LIVER_HNF4A_TARGETS_DN	0.008122931348625934	OHGUCHI_LIVER_HNF4A_TARGETS_DN_T
Lung	Lung_T	T	OHGUCHI_LIVER_HNF4A_TARGETS_DN	-0.2802259401854288	OHGUCHI_LIVER_HNF4A_TARGETS_DN_T
Stomach	Stomach_N	N	OHGUCHI_LIVER_HNF4A_TARGETS_DN	0.003716642847439444	OHGUCHI_LIVER_HNF4A_TARGETS_DN_N
Prostate	Prostate_N	N	OHGUCHI_LIVER_HNF4A_TARGETS_DN	-0.08040225324858868	OHGUCHI_LIVER_HNF4A_TARGETS_DN_N
Brain	Brain_T	T	OHGUCHI_LIVER_HNF4A_TARGETS_DN	-0.05338128742855053	OHGUCHI_LIVER_HNF4A_TARGETS_DN_T
Bladder	Bladder_T	T	OHGUCHI_LIVER_HNF4A_TARGETS_DN	0.23562425643154858	OHGUCHI_LIVER_HNF4A_TARGETS_DN_T
Endometrium	Endometrium_T	T	OHGUCHI_LIVER_HNF4A_TARGETS_DN	-0.18228908296103402	OHGUCHI_LIVER_HNF4A_TARGETS_DN_T
Rectum	Rectum_T	T	OHGUCHI_LIVER_HNF4A_TARGETS_DN	0.19986022012465354	OHGUCHI_LIVER_HNF4A_TARGETS_DN_T
Bladder	Bladder_T	T	OHGUCHI_LIVER_HNF4A_TARGETS_DN	-0.031233227932794316	OHGUCHI_LIVER_HNF4A_TARGETS_DN_T
Bladder	Bladder_T	T	OHGUCHI_LIVER_HNF4A_TARGETS_DN	-0.10582075900390389	OHGUCHI_LIVER_HNF4A_TARGETS_DN_T
Lung	Lung_T	T	OHGUCHI_LIVER_HNF4A_TARGETS_DN	-0.13182775476603423	OHGUCHI_LIVER_HNF4A_TARGETS_DN_T
Bladder	Bladder_T	T	OHGUCHI_LIVER_HNF4A_TARGETS_DN	0.01633056544479497	OHGUCHI_LIVER_HNF4A_TARGETS_DN_T
Ovary	Ovary_T	T	OHGUCHI_LIVER_HNF4A_TARGETS_DN	-0.21276863047558475	OHGUCHI_LIVER_HNF4A_TARGETS_DN_T
Cervix	Cervix_T	T	OHGUCHI_LIVER_HNF4A_TARGETS_DN	-0.19875560786177546	OHGUCHI_LIVER_HNF4A_TARGETS_DN_T
Colon	Colon_N	N	OHGUCHI_LIVER_HNF4A_TARGETS_DN	-0.27617952547426616	OHGUCHI_LIVER_HNF4A_TARGETS_DN_N
Lung	Lung_T	T	OHGUCHI_LIVER_HNF4A_TARGETS_DN	-0.16300130729884876	OHGUCHI_LIVER_HNF4A_TARGETS_DN_T
Lung	Lung_N	N	OHGUCHI_LIVER_HNF4A_TARGETS_DN	-0.0317709671304634	OHGUCHI_LIVER_HNF4A_TARGETS_DN_N
Brain	Brain_T	T	OHGUCHI_LIVER_HNF4A_TARGETS_DN	-0.05748472066606533	OHGUCHI_LIVER_HNF4A_TARGETS_DN_T
Breast	Breast_T	T	OHGUCHI_LIVER_HNF4A_TARGETS_DN	-0.15345079844590934	OHGUCHI_LIVER_HNF4A_TARGETS_DN_T
Rectum	Rectum_T	T	OHGUCHI_LIVER_HNF4A_TARGETS_DN	0.3065442152774084	OHGUCHI_LIVER_HNF4A_TARGETS_DN_T
Esophagus	Esophagus_N	N	OHGUCHI_LIVER_HNF4A_TARGETS_DN	-0.014824043584076463	OHGUCHI_LIVER_HNF4A_TARGETS_DN_N
Brain	Brain_N	N	OHGUCHI_LIVER_HNF4A_TARGETS_DN	0.07749446292741519	OHGUCHI_LIVER_HNF4A_TARGETS_DN_N
Stomach	Stomach_T	T	OHGUCHI_LIVER_HNF4A_TARGETS_DN	-0.2571672903884835	OHGUCHI_LIVER_HNF4A_TARGETS_DN_T
Esophagus	Esophagus_N	N	OHGUCHI_LIVER_HNF4A_TARGETS_DN	0.23896696084053226	OHGUCHI_LIVER_HNF4A_TARGETS_DN_N
Stomach	Stomach_T	T	OHGUCHI_LIVER_HNF4A_TARGETS_DN	-0.3794745156793539	OHGUCHI_LIVER_HNF4A_TARGETS_DN_T
Lung	Lung_T	T	OHGUCHI_LIVER_HNF4A_TARGETS_DN	0.2904513538181521	OHGUCHI_LIVER_HNF4A_TARGETS_DN_T
Rectum	Rectum_T	T	OHGUCHI_LIVER_HNF4A_TARGETS_DN	-0.07663892100654848	OHGUCHI_LIVER_HNF4A_TARGETS_DN_T
Ovary	Ovary_T	T	OHGUCHI_LIVER_HNF4A_TARGETS_DN	-0.03208132737794833	OHGUCHI_LIVER_HNF4A_TARGETS_DN_T
Brain	Brain_T	T	OHGUCHI_LIVER_HNF4A_TARGETS_DN	-0.17843816760452091	OHGUCHI_LIVER_HNF4A_TARGETS_DN_T
Esophagus	Esophagus_N	N	OHGUCHI_LIVER_HNF4A_TARGETS_DN	0.21233506457475382	OHGUCHI_LIVER_HNF4A_TARGETS_DN_N
Breast	Breast_T	T	OHGUCHI_LIVER_HNF4A_TARGETS_DN	0.12866346567757697	OHGUCHI_LIVER_HNF4A_TARGETS_DN_T
Breast	Breast_T	T	OHGUCHI_LIVER_HNF4A_TARGETS_DN	-0.18779018147497434	OHGUCHI_LIVER_HNF4A_TARGETS_DN_T
Colon	Colon_T	T	OHGUCHI_LIVER_HNF4A_TARGETS_DN	0.09041231468519917	OHGUCHI_LIVER_HNF4A_TARGETS_DN_T
Breast	Breast_T	T	OHGUCHI_LIVER_HNF4A_TARGETS_DN	-0.2521388428281388	OHGUCHI_LIVER_HNF4A_TARGETS_DN_T
Breast	Breast_T	T	OHGUCHI_LIVER_HNF4A_TARGETS_DN	-0.0635871807491892	OHGUCHI_LIVER_HNF4A_TARGETS_DN_T
Ovary	Ovary_T	T	OHGUCHI_LIVER_HNF4A_TARGETS_DN	0.014133925528102581	OHGUCHI_LIVER_HNF4A_TARGETS_DN_T
Colon	Colon_T	T	OHGUCHI_LIVER_HNF4A_TARGETS_DN	-0.13680405167601561	OHGUCHI_LIVER_HNF4A_TARGETS_DN_T
Endometrium	Endometrium_T	T	OHGUCHI_LIVER_HNF4A_TARGETS_DN	0.02128444011630301	OHGUCHI_LIVER_HNF4A_TARGETS_DN_T
Breast	Breast_T	T	OHGUCHI_LIVER_HNF4A_TARGETS_DN	-0.2444355338859534	OHGUCHI_LIVER_HNF4A_TARGETS_DN_T
Lung	Lung_T	T	OHGUCHI_LIVER_HNF4A_TARGETS_DN	0.05672933671932895	OHGUCHI_LIVER_HNF4A_TARGETS_DN_T
Brain	Brain_T	T	OHGUCHI_LIVER_HNF4A_TARGETS_DN	0.01500665127534867	OHGUCHI_LIVER_HNF4A_TARGETS_DN_T
Cervix	Cervix_T	T	OHGUCHI_LIVER_HNF4A_TARGETS_DN	0.004880214936043292	OHGUCHI_LIVER_HNF4A_TARGETS_DN_T
Breast	Breast_T	T	OHGUCHI_LIVER_HNF4A_TARGETS_DN	-0.16337475410226077	OHGUCHI_LIVER_HNF4A_TARGETS_DN_T
Brain	Brain_N	N	OHGUCHI_LIVER_HNF4A_TARGETS_DN	0.08802123523788435	OHGUCHI_LIVER_HNF4A_TARGETS_DN_N
Lung	Lung_T	T	OHGUCHI_LIVER_HNF4A_TARGETS_DN	-0.20796255008556666	OHGUCHI_LIVER_HNF4A_TARGETS_DN_T
Colon	Colon_N	N	OHGUCHI_LIVER_HNF4A_TARGETS_DN	-0.22810097722960643	OHGUCHI_LIVER_HNF4A_TARGETS_DN_N
Esophagus	Esophagus_T	T	OHGUCHI_LIVER_HNF4A_TARGETS_DN	-0.2764959268729409	OHGUCHI_LIVER_HNF4A_TARGETS_DN_T
Stomach	Stomach_T	T	OHGUCHI_LIVER_HNF4A_TARGETS_DN	0.12543865723486275	OHGUCHI_LIVER_HNF4A_TARGETS_DN_T
Prostate	Prostate_N	N	OHGUCHI_LIVER_HNF4A_TARGETS_DN	0.1058234137753583	OHGUCHI_LIVER_HNF4A_TARGETS_DN_N
Prostate	Prostate_N	N	OHGUCHI_LIVER_HNF4A_TARGETS_DN	-0.069083670415872	OHGUCHI_LIVER_HNF4A_TARGETS_DN_N
Stomach	Stomach_N	N	OHGUCHI_LIVER_HNF4A_TARGETS_DN	0.17251537518713933	OHGUCHI_LIVER_HNF4A_TARGETS_DN_N
Lung	Lung_T	T	OHGUCHI_LIVER_HNF4A_TARGETS_DN	0.12916489339799017	OHGUCHI_LIVER_HNF4A_TARGETS_DN_T
Ovary	Ovary_T	T	OHGUCHI_LIVER_HNF4A_TARGETS_DN	0.044478342470839094	OHGUCHI_LIVER_HNF4A_TARGETS_DN_T
Breast	Breast_T	T	OHGUCHI_LIVER_HNF4A_TARGETS_DN	-0.15514984226904036	OHGUCHI_LIVER_HNF4A_TARGETS_DN_T
Endometrium	Endometrium_N	N	OHGUCHI_LIVER_HNF4A_TARGETS_DN	-0.07755804269213351	OHGUCHI_LIVER_HNF4A_TARGETS_DN_N
Breast	Breast_T	T	OHGUCHI_LIVER_HNF4A_TARGETS_DN	0.10300142077377097	OHGUCHI_LIVER_HNF4A_TARGETS_DN_T
Brain	Brain_N	N	OHGUCHI_LIVER_HNF4A_TARGETS_DN	0.08628684331501477	OHGUCHI_LIVER_HNF4A_TARGETS_DN_N
Brain	Brain_T	T	OHGUCHI_LIVER_HNF4A_TARGETS_DN	-0.054052991576970244	OHGUCHI_LIVER_HNF4A_TARGETS_DN_T
Colon	Colon_N	N	OHGUCHI_LIVER_HNF4A_TARGETS_DN	-0.0877179189042307	OHGUCHI_LIVER_HNF4A_TARGETS_DN_N
Liver	Liver_N	N	OHGUCHI_LIVER_HNF4A_TARGETS_DN	0.517746447678959	OHGUCHI_LIVER_HNF4A_TARGETS_DN_N
Brain	Brain_T	T	OHGUCHI_LIVER_HNF4A_TARGETS_DN	-0.2678271677783605	OHGUCHI_LIVER_HNF4A_TARGETS_DN_T
Colon	Colon_T	T	OHGUCHI_LIVER_HNF4A_TARGETS_DN	0.24666800111677856	OHGUCHI_LIVER_HNF4A_TARGETS_DN_T
Breast	Breast_T	T	OHGUCHI_LIVER_HNF4A_TARGETS_DN	0.30123437031449574	OHGUCHI_LIVER_HNF4A_TARGETS_DN_T
Bladder	Bladder_T	T	OHGUCHI_LIVER_HNF4A_TARGETS_DN	0.06940364645561514	OHGUCHI_LIVER_HNF4A_TARGETS_DN_T
Lung	Lung_T	T	OHGUCHI_LIVER_HNF4A_TARGETS_DN	-0.09860153078650208	OHGUCHI_LIVER_HNF4A_TARGETS_DN_T
Pancreas	Pancreas_N	N	OHGUCHI_LIVER_HNF4A_TARGETS_DN	-0.05261275956721995	OHGUCHI_LIVER_HNF4A_TARGETS_DN_N
Breast	Breast_T	T	OHGUCHI_LIVER_HNF4A_TARGETS_DN	-0.0674991009682464	OHGUCHI_LIVER_HNF4A_TARGETS_DN_T
Liver	Liver_N	N	OHGUCHI_LIVER_HNF4A_TARGETS_DN	0.5849348409193906	OHGUCHI_LIVER_HNF4A_TARGETS_DN_N
Ovary	Ovary_T	T	OHGUCHI_LIVER_HNF4A_TARGETS_DN	0.01655669793688061	OHGUCHI_LIVER_HNF4A_TARGETS_DN_T
Brain	Brain_N	N	OHGUCHI_LIVER_HNF4A_TARGETS_DN	0.08236173490817117	OHGUCHI_LIVER_HNF4A_TARGETS_DN_N
Brain	Brain_N	N	OHGUCHI_LIVER_HNF4A_TARGETS_DN	-0.2114305792569234	OHGUCHI_LIVER_HNF4A_TARGETS_DN_N
Lung	Lung_T	T	OHGUCHI_LIVER_HNF4A_TARGETS_DN	0.20671612572464435	OHGUCHI_LIVER_HNF4A_TARGETS_DN_T
Cervix	Cervix_T	T	OHGUCHI_LIVER_HNF4A_TARGETS_DN	-0.0822395386044629	OHGUCHI_LIVER_HNF4A_TARGETS_DN_T
Bladder	Bladder_T	T	OHGUCHI_LIVER_HNF4A_TARGETS_DN	-0.18965725936240546	OHGUCHI_LIVER_HNF4A_TARGETS_DN_T
Stomach	Stomach_T	T	OHGUCHI_LIVER_HNF4A_TARGETS_DN	-0.3148466387253973	OHGUCHI_LIVER_HNF4A_TARGETS_DN_T
Lung	Lung_T	T	OHGUCHI_LIVER_HNF4A_TARGETS_DN	-0.02956730816215311	OHGUCHI_LIVER_HNF4A_TARGETS_DN_T
Lung	Lung_N	N	OHGUCHI_LIVER_HNF4A_TARGETS_DN	0.05112366192945289	OHGUCHI_LIVER_HNF4A_TARGETS_DN_N
Esophagus	Esophagus_N	N	OHGUCHI_LIVER_HNF4A_TARGETS_DN	0.3690659993058163	OHGUCHI_LIVER_HNF4A_TARGETS_DN_N
Esophagus	Esophagus_N	N	OHGUCHI_LIVER_HNF4A_TARGETS_DN	-0.005688221027167456	OHGUCHI_LIVER_HNF4A_TARGETS_DN_N
Breast	Breast_T	T	OHGUCHI_LIVER_HNF4A_TARGETS_DN	0.30043428467835104	OHGUCHI_LIVER_HNF4A_TARGETS_DN_T
Lung	Lung_N	N	OHGUCHI_LIVER_HNF4A_TARGETS_DN	0.0889407111042374	OHGUCHI_LIVER_HNF4A_TARGETS_DN_N
Liver	Liver_N	N	OHGUCHI_LIVER_HNF4A_TARGETS_DN	-0.030864717138662567	OHGUCHI_LIVER_HNF4A_TARGETS_DN_N
Breast	Breast_T	T	OHGUCHI_LIVER_HNF4A_TARGETS_DN	0.010778059548710583	OHGUCHI_LIVER_HNF4A_TARGETS_DN_T
Esophagus	Esophagus_N	N	OHGUCHI_LIVER_HNF4A_TARGETS_DN	0.09127288275581605	OHGUCHI_LIVER_HNF4A_TARGETS_DN_N
Breast	Breast_N	N	OHGUCHI_LIVER_HNF4A_TARGETS_DN	-0.10047682217790956	OHGUCHI_LIVER_HNF4A_TARGETS_DN_N
Breast	Breast_T	T	OHGUCHI_LIVER_HNF4A_TARGETS_DN	0.2028962103779369	OHGUCHI_LIVER_HNF4A_TARGETS_DN_T
Brain	Brain_N	N	OHGUCHI_LIVER_HNF4A_TARGETS_DN	-0.08301830459818463	OHGUCHI_LIVER_HNF4A_TARGETS_DN_N
Esophagus	Esophagus_T	T	OHGUCHI_LIVER_HNF4A_TARGETS_DN	-0.11213727587933467	OHGUCHI_LIVER_HNF4A_TARGETS_DN_T
Liver	Liver_N	N	OHGUCHI_LIVER_HNF4A_TARGETS_DN	-0.14832136062774517	OHGUCHI_LIVER_HNF4A_TARGETS_DN_N
Pancreas	Pancreas_T	T	OHGUCHI_LIVER_HNF4A_TARGETS_DN	-0.04781245172903281	OHGUCHI_LIVER_HNF4A_TARGETS_DN_T
Pancreas	Pancreas_N	N	OHGUCHI_LIVER_HNF4A_TARGETS_DN	-0.041310573265512324	OHGUCHI_LIVER_HNF4A_TARGETS_DN_N
Brain	Brain_N	N	OHGUCHI_LIVER_HNF4A_TARGETS_DN	0.05357290250000463	OHGUCHI_LIVER_HNF4A_TARGETS_DN_N
Brain	Brain_N	N	OHGUCHI_LIVER_HNF4A_TARGETS_DN	-0.10287377860663832	OHGUCHI_LIVER_HNF4A_TARGETS_DN_N
Lung	Lung_T	T	OHGUCHI_LIVER_HNF4A_TARGETS_DN	-0.2568010150666088	OHGUCHI_LIVER_HNF4A_TARGETS_DN_T
Cervix	Cervix_T	T	OHGUCHI_LIVER_HNF4A_TARGETS_DN	0.14753826632593964	OHGUCHI_LIVER_HNF4A_TARGETS_DN_T
Esophagus	Esophagus_N	N	OHGUCHI_LIVER_HNF4A_TARGETS_DN	-0.23008962719157888	OHGUCHI_LIVER_HNF4A_TARGETS_DN_N
Colon	Colon_T	T	OHGUCHI_LIVER_HNF4A_TARGETS_DN	-0.01232718070813868	OHGUCHI_LIVER_HNF4A_TARGETS_DN_T
Brain	Brain_T	T	OHGUCHI_LIVER_HNF4A_TARGETS_DN	0.23982247251199734	OHGUCHI_LIVER_HNF4A_TARGETS_DN_T
Esophagus	Esophagus_T	T	OHGUCHI_LIVER_HNF4A_TARGETS_DN	-0.3094493004295905	OHGUCHI_LIVER_HNF4A_TARGETS_DN_T
Pancreas	Pancreas_N	N	OHGUCHI_LIVER_HNF4A_TARGETS_DN	-0.22558698159004612	OHGUCHI_LIVER_HNF4A_TARGETS_DN_N
Stomach	Stomach_N	N	OHGUCHI_LIVER_HNF4A_TARGETS_DN	0.02334196604058114	OHGUCHI_LIVER_HNF4A_TARGETS_DN_N
Breast	Breast_N	N	OHGUCHI_LIVER_HNF4A_TARGETS_DN	0.11994791006980493	OHGUCHI_LIVER_HNF4A_TARGETS_DN_N
Endometrium	Endometrium_N	N	OHGUCHI_LIVER_HNF4A_TARGETS_DN	0.03417410787083508	OHGUCHI_LIVER_HNF4A_TARGETS_DN_N
Brain	Brain_T	T	OHGUCHI_LIVER_HNF4A_TARGETS_DN	-0.07258243914897267	OHGUCHI_LIVER_HNF4A_TARGETS_DN_T
Stomach	Stomach_T	T	OHGUCHI_LIVER_HNF4A_TARGETS_DN	-0.2409836645686051	OHGUCHI_LIVER_HNF4A_TARGETS_DN_T
Brain	Brain_N	N	OHGUCHI_LIVER_HNF4A_TARGETS_DN	0.2244905294857324	OHGUCHI_LIVER_HNF4A_TARGETS_DN_N
Stomach	Stomach_T	T	OHGUCHI_LIVER_HNF4A_TARGETS_DN	-0.15081565492239402	OHGUCHI_LIVER_HNF4A_TARGETS_DN_T
Lung	Lung_N	N	OHGUCHI_LIVER_HNF4A_TARGETS_DN	-0.020413018301088437	OHGUCHI_LIVER_HNF4A_TARGETS_DN_N
Esophagus	Esophagus_N	N	OHGUCHI_LIVER_HNF4A_TARGETS_DN	0.06157413407301168	OHGUCHI_LIVER_HNF4A_TARGETS_DN_N
Breast	Breast_T	T	OHGUCHI_LIVER_HNF4A_TARGETS_DN	-0.03712851275192422	OHGUCHI_LIVER_HNF4A_TARGETS_DN_T
Ovary	Ovary_T	T	OHGUCHI_LIVER_HNF4A_TARGETS_DN	-0.16100018515147807	OHGUCHI_LIVER_HNF4A_TARGETS_DN_T
Pancreas	Pancreas_N	N	OHGUCHI_LIVER_HNF4A_TARGETS_DN	0.10673935607024584	OHGUCHI_LIVER_HNF4A_TARGETS_DN_N
Breast	Breast_T	T	OHGUCHI_LIVER_HNF4A_TARGETS_DN	-0.04684095049940565	OHGUCHI_LIVER_HNF4A_TARGETS_DN_T
Pancreas	Pancreas_N	N	OHGUCHI_LIVER_HNF4A_TARGETS_DN	0.07703711685532519	OHGUCHI_LIVER_HNF4A_TARGETS_DN_N
Breast	Breast_T	T	OHGUCHI_LIVER_HNF4A_TARGETS_DN	0.11957646883524772	OHGUCHI_LIVER_HNF4A_TARGETS_DN_T
Ovary	Ovary_T	T	OHGUCHI_LIVER_HNF4A_TARGETS_DN	-0.12126947714178421	OHGUCHI_LIVER_HNF4A_TARGETS_DN_T
Breast	Breast_T	T	OHGUCHI_LIVER_HNF4A_TARGETS_DN	-0.16833983435968697	OHGUCHI_LIVER_HNF4A_TARGETS_DN_T
Lung	Lung_T	T	OHGUCHI_LIVER_HNF4A_TARGETS_DN	-0.3700920024181005	OHGUCHI_LIVER_HNF4A_TARGETS_DN_T
Brain	Brain_N	N	OHGUCHI_LIVER_HNF4A_TARGETS_DN	0.22370008038484904	OHGUCHI_LIVER_HNF4A_TARGETS_DN_N
Esophagus	Esophagus_N	N	OHGUCHI_LIVER_HNF4A_TARGETS_DN	0.36936453550439313	OHGUCHI_LIVER_HNF4A_TARGETS_DN_N
Stomach	Stomach_T	T	OHGUCHI_LIVER_HNF4A_TARGETS_DN	-0.1105912495140959	OHGUCHI_LIVER_HNF4A_TARGETS_DN_T
Esophagus	Esophagus_N	N	OHGUCHI_LIVER_HNF4A_TARGETS_DN	-0.24844254214653932	OHGUCHI_LIVER_HNF4A_TARGETS_DN_N
Breast	Breast_T	T	OHGUCHI_LIVER_HNF4A_TARGETS_DN	-0.03460492316983793	OHGUCHI_LIVER_HNF4A_TARGETS_DN_T
Brain	Brain_N	N	OHGUCHI_LIVER_HNF4A_TARGETS_DN	-0.24383793046859126	OHGUCHI_LIVER_HNF4A_TARGETS_DN_N
Bladder	Bladder_T	T	OHGUCHI_LIVER_HNF4A_TARGETS_DN	0.12246353803892003	OHGUCHI_LIVER_HNF4A_TARGETS_DN_T
Pancreas	Pancreas_T	T	OHGUCHI_LIVER_HNF4A_TARGETS_DN	0.1651243025118318	OHGUCHI_LIVER_HNF4A_TARGETS_DN_T
Breast	Breast_N	N	OHGUCHI_LIVER_HNF4A_TARGETS_DN	0.019129584359535406	OHGUCHI_LIVER_HNF4A_TARGETS_DN_N
Brain	Brain_N	N	OHGUCHI_LIVER_HNF4A_TARGETS_DN	0.20128882626017486	OHGUCHI_LIVER_HNF4A_TARGETS_DN_N
Breast	Breast_T	T	OHGUCHI_LIVER_HNF4A_TARGETS_DN	-0.010327683491061501	OHGUCHI_LIVER_HNF4A_TARGETS_DN_T
Brain	Brain_T	T	OHGUCHI_LIVER_HNF4A_TARGETS_DN	-0.16832047597926494	OHGUCHI_LIVER_HNF4A_TARGETS_DN_T
Bladder	Bladder_T	T	OHGUCHI_LIVER_HNF4A_TARGETS_DN	-0.16700312220498748	OHGUCHI_LIVER_HNF4A_TARGETS_DN_T
Lung	Lung_T	T	OHGUCHI_LIVER_HNF4A_TARGETS_DN	0.005285564988592478	OHGUCHI_LIVER_HNF4A_TARGETS_DN_T
Colon	Colon_T	T	OHGUCHI_LIVER_HNF4A_TARGETS_DN	0.13347949093977593	OHGUCHI_LIVER_HNF4A_TARGETS_DN_T
Colon	Colon_T	T	OHGUCHI_LIVER_HNF4A_TARGETS_DN	-0.07686585984420433	OHGUCHI_LIVER_HNF4A_TARGETS_DN_T
Colon	Colon_T	T	OHGUCHI_LIVER_HNF4A_TARGETS_DN	0.1432848933580218	OHGUCHI_LIVER_HNF4A_TARGETS_DN_T
Liver	Liver_T	T	OHGUCHI_LIVER_HNF4A_TARGETS_DN	0.25105969012435525	OHGUCHI_LIVER_HNF4A_TARGETS_DN_T
Esophagus	Esophagus_N	N	OHGUCHI_LIVER_HNF4A_TARGETS_DN	-0.14706834016448767	OHGUCHI_LIVER_HNF4A_TARGETS_DN_N
Colon	Colon_T	T	OHGUCHI_LIVER_HNF4A_TARGETS_DN	-0.22828388872847236	OHGUCHI_LIVER_HNF4A_TARGETS_DN_T
Lung	Lung_T	T	OHGUCHI_LIVER_HNF4A_TARGETS_DN	-0.0458828358450728	OHGUCHI_LIVER_HNF4A_TARGETS_DN_T
Pancreas	Pancreas_N	N	OHGUCHI_LIVER_HNF4A_TARGETS_DN	-0.03697883042330832	OHGUCHI_LIVER_HNF4A_TARGETS_DN_N
Brain	Brain_N	N	OHGUCHI_LIVER_HNF4A_TARGETS_DN	-0.05118685817116472	OHGUCHI_LIVER_HNF4A_TARGETS_DN_N
Breast	Breast_T	T	OHGUCHI_LIVER_HNF4A_TARGETS_DN	0.20714268644625478	OHGUCHI_LIVER_HNF4A_TARGETS_DN_T
Breast	Breast_T	T	OHGUCHI_LIVER_HNF4A_TARGETS_DN	0.25563947348783167	OHGUCHI_LIVER_HNF4A_TARGETS_DN_T
Endometrium	Endometrium_T	T	OHGUCHI_LIVER_HNF4A_TARGETS_DN	0.05712713171476677	OHGUCHI_LIVER_HNF4A_TARGETS_DN_T
Breast	Breast_T	T	OHGUCHI_LIVER_HNF4A_TARGETS_DN	0.11871592232632333	OHGUCHI_LIVER_HNF4A_TARGETS_DN_T
Breast	Breast_T	T	OHGUCHI_LIVER_HNF4A_TARGETS_DN	-0.10405652397819276	OHGUCHI_LIVER_HNF4A_TARGETS_DN_T
Lung	Lung_T	T	OHGUCHI_LIVER_HNF4A_TARGETS_DN	-0.06674869179904469	OHGUCHI_LIVER_HNF4A_TARGETS_DN_T
Prostate	Prostate_N	N	OHGUCHI_LIVER_HNF4A_TARGETS_DN	-0.04064300392711645	OHGUCHI_LIVER_HNF4A_TARGETS_DN_N
Colon	Colon_T	T	OHGUCHI_LIVER_HNF4A_TARGETS_DN	0.06248283289083367	OHGUCHI_LIVER_HNF4A_TARGETS_DN_T
Esophagus	Esophagus_T	T	OHGUCHI_LIVER_HNF4A_TARGETS_DN	-0.08972741317005409	OHGUCHI_LIVER_HNF4A_TARGETS_DN_T
Ovary	Ovary_T	T	OHGUCHI_LIVER_HNF4A_TARGETS_DN	0.049360319887222115	OHGUCHI_LIVER_HNF4A_TARGETS_DN_T
Brain	Brain_T	T	OHGUCHI_LIVER_HNF4A_TARGETS_DN	-0.062095481884751225	OHGUCHI_LIVER_HNF4A_TARGETS_DN_T
Brain	Brain_N	N	OHGUCHI_LIVER_HNF4A_TARGETS_DN	-0.0691725876526616	OHGUCHI_LIVER_HNF4A_TARGETS_DN_N
Lung	Lung_T	T	OHGUCHI_LIVER_HNF4A_TARGETS_DN	-0.085114955525396635	OHGUCHI_LIVER_HNF4A_TARGETS_DN_T
Breast	Breast_T	T	OHGUCHI_LIVER_HNF4A_TARGETS_DN	-0.051265109844846724	OHGUCHI_LIVER_HNF4A_TARGETS_DN_T
Lung	Lung_T	T	OHGUCHI_LIVER_HNF4A_TARGETS_DN	0.234508157397443	OHGUCHI_LIVER_HNF4A_TARGETS_DN_T
Brain	Brain_T	T	OHGUCHI_LIVER_HNF4A_TARGETS_DN	0.032546806503755354	OHGUCHI_LIVER_HNF4A_TARGETS_DN_T
Liver	Liver_T	T	OHGUCHI_LIVER_HNF4A_TARGETS_DN	0.16060118776476695	OHGUCHI_LIVER_HNF4A_TARGETS_DN_T
Breast	Breast_T	T	OHGUCHI_LIVER_HNF4A_TARGETS_DN	-0.21388871881532348	OHGUCHI_LIVER_HNF4A_TARGETS_DN_T
Ovary	Ovary_T	T	OHGUCHI_LIVER_HNF4A_TARGETS_DN	0.0038070499982547634	OHGUCHI_LIVER_HNF4A_TARGETS_DN_T
Brain	Brain_T	T	OHGUCHI_LIVER_HNF4A_TARGETS_DN	-0.15419638119606624	OHGUCHI_LIVER_HNF4A_TARGETS_DN_T
Breast	Breast_T	T	OHGUCHI_LIVER_HNF4A_TARGETS_DN	-0.12490096914507604	OHGUCHI_LIVER_HNF4A_TARGETS_DN_T
Prostate	Prostate_T	T	OHGUCHI_LIVER_HNF4A_TARGETS_DN	-0.08935893877932691	OHGUCHI_LIVER_HNF4A_TARGETS_DN_T
Brain	Brain_T	T	OHGUCHI_LIVER_HNF4A_TARGETS_DN	-0.1651490327615079	OHGUCHI_LIVER_HNF4A_TARGETS_DN_T
Esophagus	Esophagus_N	N	OHGUCHI_LIVER_HNF4A_TARGETS_DN	0.1786920220233249	OHGUCHI_LIVER_HNF4A_TARGETS_DN_N
Stomach	Stomach_T	T	OHGUCHI_LIVER_HNF4A_TARGETS_DN	-0.18916033817738498	OHGUCHI_LIVER_HNF4A_TARGETS_DN_T
Lung	Lung_N	N	OHGUCHI_LIVER_HNF4A_TARGETS_DN	0.31378242070306683	OHGUCHI_LIVER_HNF4A_TARGETS_DN_N
Ovary	Ovary_N	N	OHGUCHI_LIVER_HNF4A_TARGETS_DN	-0.15683756735051305	OHGUCHI_LIVER_HNF4A_TARGETS_DN_N
Lung	Lung_T	T	OHGUCHI_LIVER_HNF4A_TARGETS_DN	0.08251405620214622	OHGUCHI_LIVER_HNF4A_TARGETS_DN_T
Ovary	Ovary_N	N	OHGUCHI_LIVER_HNF4A_TARGETS_DN	-0.004237043865832679	OHGUCHI_LIVER_HNF4A_TARGETS_DN_N
Ovary	Ovary_T	T	OHGUCHI_LIVER_HNF4A_TARGETS_DN	-0.04564864059839166	OHGUCHI_LIVER_HNF4A_TARGETS_DN_T
Stomach	Stomach_T	T	OHGUCHI_LIVER_HNF4A_TARGETS_DN	0.10969682249832721	OHGUCHI_LIVER_HNF4A_TARGETS_DN_T
Lung	Lung_N	N	OHGUCHI_LIVER_HNF4A_TARGETS_DN	0.08479563784300764	OHGUCHI_LIVER_HNF4A_TARGETS_DN_N
Brain	Brain_T	T	OHGUCHI_LIVER_HNF4A_TARGETS_DN	0.001966321225336465	OHGUCHI_LIVER_HNF4A_TARGETS_DN_T
Prostate	Prostate_T	T	OHGUCHI_LIVER_HNF4A_TARGETS_DN	0.06617473006509225	OHGUCHI_LIVER_HNF4A_TARGETS_DN_T
Pancreas	Pancreas_T	T	OHGUCHI_LIVER_HNF4A_TARGETS_DN	0.35684785886193005	OHGUCHI_LIVER_HNF4A_TARGETS_DN_T
Brain	Brain_N	N	OHGUCHI_LIVER_HNF4A_TARGETS_DN	0.05041661771245254	OHGUCHI_LIVER_HNF4A_TARGETS_DN_N
Cervix	Cervix_T	T	OHGUCHI_LIVER_HNF4A_TARGETS_DN	-0.19582919438387353	OHGUCHI_LIVER_HNF4A_TARGETS_DN_T
Esophagus	Esophagus_N	N	OHGUCHI_LIVER_HNF4A_TARGETS_DN	-0.27349814428142377	OHGUCHI_LIVER_HNF4A_TARGETS_DN_N
Brain	Brain_N	N	OHGUCHI_LIVER_HNF4A_TARGETS_DN	-0.24787089897885164	OHGUCHI_LIVER_HNF4A_TARGETS_DN_N
Liver	Liver_N	N	OHGUCHI_LIVER_HNF4A_TARGETS_DN	0.43309161202144414	OHGUCHI_LIVER_HNF4A_TARGETS_DN_N
Pancreas	Pancreas_N	N	OHGUCHI_LIVER_HNF4A_TARGETS_DN	-0.08534999899639714	OHGUCHI_LIVER_HNF4A_TARGETS_DN_N
Lung	Lung_N	N	OHGUCHI_LIVER_HNF4A_TARGETS_DN	0.02825473683352489	OHGUCHI_LIVER_HNF4A_TARGETS_DN_N
Lung	Lung_T	T	OHGUCHI_LIVER_HNF4A_TARGETS_DN	0.3382828931722401	OHGUCHI_LIVER_HNF4A_TARGETS_DN_T
Prostate	Prostate_T	T	OHGUCHI_LIVER_HNF4A_TARGETS_DN	0.12612491591595718	OHGUCHI_LIVER_HNF4A_TARGETS_DN_T
Stomach	Stomach_T	T	OHGUCHI_LIVER_HNF4A_TARGETS_DN	-0.15938151371137976	OHGUCHI_LIVER_HNF4A_TARGETS_DN_T
Ovary	Ovary_N	N	OHGUCHI_LIVER_HNF4A_TARGETS_DN	0.0555786747417788	OHGUCHI_LIVER_HNF4A_TARGETS_DN_N
Bladder	Bladder_T	T	OHGUCHI_LIVER_HNF4A_TARGETS_DN	0.21257786120283628	OHGUCHI_LIVER_HNF4A_TARGETS_DN_T
Liver	Liver_T	T	OHGUCHI_LIVER_HNF4A_TARGETS_DN	0.2835104385184303	OHGUCHI_LIVER_HNF4A_TARGETS_DN_T
Bladder	Bladder_T	T	OHGUCHI_LIVER_HNF4A_TARGETS_DN	-0.2923852557389942	OHGUCHI_LIVER_HNF4A_TARGETS_DN_T
Stomach	Stomach_T	T	OHGUCHI_LIVER_HNF4A_TARGETS_DN	-0.20093769309510368	OHGUCHI_LIVER_HNF4A_TARGETS_DN_T
Breast	Breast_T	T	OHGUCHI_LIVER_HNF4A_TARGETS_DN	0.04565033442662275	OHGUCHI_LIVER_HNF4A_TARGETS_DN_T
Lung	Lung_N	N	OHGUCHI_LIVER_HNF4A_TARGETS_DN	0.30782211349430477	OHGUCHI_LIVER_HNF4A_TARGETS_DN_N
Breast	Breast_T	T	OHGUCHI_LIVER_HNF4A_TARGETS_DN	0.09787967460063199	OHGUCHI_LIVER_HNF4A_TARGETS_DN_T
Brain	Brain_N	N	OHGUCHI_LIVER_HNF4A_TARGETS_DN	0.22848064870214127	OHGUCHI_LIVER_HNF4A_TARGETS_DN_N
Lung	Lung_T	T	OHGUCHI_LIVER_HNF4A_TARGETS_DN	-0.20760528385675026	OHGUCHI_LIVER_HNF4A_TARGETS_DN_T
Prostate	Prostate_N	N	OHGUCHI_LIVER_HNF4A_TARGETS_DN	-0.009249771936769513	OHGUCHI_LIVER_HNF4A_TARGETS_DN_N
Lung	Lung_T	T	OHGUCHI_LIVER_HNF4A_TARGETS_DN	-0.07132577179836519	OHGUCHI_LIVER_HNF4A_TARGETS_DN_T
Ovary	Ovary_T	T	OHGUCHI_LIVER_HNF4A_TARGETS_DN	-0.22891056775768737	OHGUCHI_LIVER_HNF4A_TARGETS_DN_T
Lung	Lung_T	T	OHGUCHI_LIVER_HNF4A_TARGETS_DN	-0.05852400696453994	OHGUCHI_LIVER_HNF4A_TARGETS_DN_T
Esophagus	Esophagus_N	N	OHGUCHI_LIVER_HNF4A_TARGETS_DN	-0.13111545568645822	OHGUCHI_LIVER_HNF4A_TARGETS_DN_N
Breast	Breast_T	T	OHGUCHI_LIVER_HNF4A_TARGETS_DN	0.16904332307038245	OHGUCHI_LIVER_HNF4A_TARGETS_DN_T
Breast	Breast_T	T	OHGUCHI_LIVER_HNF4A_TARGETS_DN	-0.03509306096138748	OHGUCHI_LIVER_HNF4A_TARGETS_DN_T
Breast	Breast_T	T	OHGUCHI_LIVER_HNF4A_TARGETS_DN	-0.05253923153295359	OHGUCHI_LIVER_HNF4A_TARGETS_DN_T
Breast	Breast_T	T	OHGUCHI_LIVER_HNF4A_TARGETS_DN	-0.009583145082346006	OHGUCHI_LIVER_HNF4A_TARGETS_DN_T
Ovary	Ovary_T	T	OHGUCHI_LIVER_HNF4A_TARGETS_DN	-0.23650465776504145	OHGUCHI_LIVER_HNF4A_TARGETS_DN_T
Esophagus	Esophagus_N	N	OHGUCHI_LIVER_HNF4A_TARGETS_DN	0.17205367102663088	OHGUCHI_LIVER_HNF4A_TARGETS_DN_N
Lung	Lung_N	N	OHGUCHI_LIVER_HNF4A_TARGETS_DN	0.1548901874195321	OHGUCHI_LIVER_HNF4A_TARGETS_DN_N
Lung	Lung_T	T	OHGUCHI_LIVER_HNF4A_TARGETS_DN	0.10877118633508667	OHGUCHI_LIVER_HNF4A_TARGETS_DN_T
Brain	Brain_T	T	OHGUCHI_LIVER_HNF4A_TARGETS_DN	0.0906676028325567	OHGUCHI_LIVER_HNF4A_TARGETS_DN_T
Lung	Lung_N	N	OHGUCHI_LIVER_HNF4A_TARGETS_DN	0.07423179126155346	OHGUCHI_LIVER_HNF4A_TARGETS_DN_N
Brain	Brain_T	T	OHGUCHI_LIVER_HNF4A_TARGETS_DN	-0.04221513601435553	OHGUCHI_LIVER_HNF4A_TARGETS_DN_T
Liver	Liver_T	T	OHGUCHI_LIVER_HNF4A_TARGETS_DN	-0.17758999516215543	OHGUCHI_LIVER_HNF4A_TARGETS_DN_T
Lung	Lung_T	T	OHGUCHI_LIVER_HNF4A_TARGETS_DN	-0.2532023376018706	OHGUCHI_LIVER_HNF4A_TARGETS_DN_T
Lung	Lung_N	N	OHGUCHI_LIVER_HNF4A_TARGETS_DN	0.1750123017258344	OHGUCHI_LIVER_HNF4A_TARGETS_DN_N
Bladder	Bladder_T	T	OHGUCHI_LIVER_HNF4A_TARGETS_DN	-0.09655112109002964	OHGUCHI_LIVER_HNF4A_TARGETS_DN_T
Prostate	Prostate_T	T	OHGUCHI_LIVER_HNF4A_TARGETS_DN	0.2282476615315578	OHGUCHI_LIVER_HNF4A_TARGETS_DN_T
Bladder	Bladder_T	T	OHGUCHI_LIVER_HNF4A_TARGETS_DN	-0.06449478521438493	OHGUCHI_LIVER_HNF4A_TARGETS_DN_T
Stomach	Stomach_T	T	OHGUCHI_LIVER_HNF4A_TARGETS_DN	-0.2053589020645455	OHGUCHI_LIVER_HNF4A_TARGETS_DN_T
Esophagus	Esophagus_N	N	OHGUCHI_LIVER_HNF4A_TARGETS_DN	0.33376309921721337	OHGUCHI_LIVER_HNF4A_TARGETS_DN_N
Colon	Colon_N	N	OHGUCHI_LIVER_HNF4A_TARGETS_DN	-0.4276653026804968	OHGUCHI_LIVER_HNF4A_TARGETS_DN_N
Endometrium	Endometrium_T	T	OHGUCHI_LIVER_HNF4A_TARGETS_DN	-0.009930081145281239	OHGUCHI_LIVER_HNF4A_TARGETS_DN_T
Prostate	Prostate_T	T	OHGUCHI_LIVER_HNF4A_TARGETS_DN	-0.14861008859764455	OHGUCHI_LIVER_HNF4A_TARGETS_DN_T
Cervix	Cervix_T	T	OHGUCHI_LIVER_HNF4A_TARGETS_DN	-0.04739330611518536	OHGUCHI_LIVER_HNF4A_TARGETS_DN_T
Esophagus	Esophagus_N	N	OHGUCHI_LIVER_HNF4A_TARGETS_DN	0.052131834389684606	OHGUCHI_LIVER_HNF4A_TARGETS_DN_N
Breast	Breast_T	T	OHGUCHI_LIVER_HNF4A_TARGETS_DN	-0.17006126796950904	OHGUCHI_LIVER_HNF4A_TARGETS_DN_T
Lung	Lung_T	T	OHGUCHI_LIVER_HNF4A_TARGETS_DN	-0.06793169129665663	OHGUCHI_LIVER_HNF4A_TARGETS_DN_T
Lung	Lung_N	N	OHGUCHI_LIVER_HNF4A_TARGETS_DN	0.30828089289809985	OHGUCHI_LIVER_HNF4A_TARGETS_DN_N
Ovary	Ovary_N	N	OHGUCHI_LIVER_HNF4A_TARGETS_DN	-0.20087171323841238	OHGUCHI_LIVER_HNF4A_TARGETS_DN_N
Cervix	Cervix_T	T	OHGUCHI_LIVER_HNF4A_TARGETS_DN	0.09374308277687782	OHGUCHI_LIVER_HNF4A_TARGETS_DN_T
Esophagus	Esophagus_N	N	OHGUCHI_LIVER_HNF4A_TARGETS_DN	0.30717781007480405	OHGUCHI_LIVER_HNF4A_TARGETS_DN_N
Colon	Colon_T	T	OHGUCHI_LIVER_HNF4A_TARGETS_DN	0.007341617805036116	OHGUCHI_LIVER_HNF4A_TARGETS_DN_T
Brain	Brain_N	N	OHGUCHI_LIVER_HNF4A_TARGETS_DN	-0.0976615374827941	OHGUCHI_LIVER_HNF4A_TARGETS_DN_N
Endometrium	Endometrium_T	T	OHGUCHI_LIVER_HNF4A_TARGETS_DN	0.10695044293190553	OHGUCHI_LIVER_HNF4A_TARGETS_DN_T
Breast	Breast_T	T	OHGUCHI_LIVER_HNF4A_TARGETS_DN	-0.18336694817480897	OHGUCHI_LIVER_HNF4A_TARGETS_DN_T
Breast	Breast_T	T	OHGUCHI_LIVER_HNF4A_TARGETS_DN	0.09447164891395105	OHGUCHI_LIVER_HNF4A_TARGETS_DN_T
Brain	Brain_N	N	OHGUCHI_LIVER_HNF4A_TARGETS_DN	-0.05209869469972098	OHGUCHI_LIVER_HNF4A_TARGETS_DN_N
Brain	Brain_T	T	OHGUCHI_LIVER_HNF4A_TARGETS_DN	0.08455509753250653	OHGUCHI_LIVER_HNF4A_TARGETS_DN_T
Cervix	Cervix_T	T	OHGUCHI_LIVER_HNF4A_TARGETS_DN	0.31183799346759805	OHGUCHI_LIVER_HNF4A_TARGETS_DN_T
Esophagus	Esophagus_T	T	OHGUCHI_LIVER_HNF4A_TARGETS_DN	0.164945437835027	OHGUCHI_LIVER_HNF4A_TARGETS_DN_T
Breast	Breast_N	N	OHGUCHI_LIVER_HNF4A_TARGETS_DN	0.04585509232154647	OHGUCHI_LIVER_HNF4A_TARGETS_DN_N
Ovary	Ovary_T	T	OHGUCHI_LIVER_HNF4A_TARGETS_DN	-0.01968424150777709	OHGUCHI_LIVER_HNF4A_TARGETS_DN_T
Ovary	Ovary_T	T	OHGUCHI_LIVER_HNF4A_TARGETS_DN	-0.1519110751500509	OHGUCHI_LIVER_HNF4A_TARGETS_DN_T
Breast	Breast_T	T	OHGUCHI_LIVER_HNF4A_TARGETS_DN	0.06721512345543557	OHGUCHI_LIVER_HNF4A_TARGETS_DN_T
Cervix	Cervix_T	T	OHGUCHI_LIVER_HNF4A_TARGETS_DN	-0.13959762676496368	OHGUCHI_LIVER_HNF4A_TARGETS_DN_T
Liver	Liver_T	T	OHGUCHI_LIVER_HNF4A_TARGETS_DN	-0.21316148142208355	OHGUCHI_LIVER_HNF4A_TARGETS_DN_T
Lung	Lung_N	N	OHGUCHI_LIVER_HNF4A_TARGETS_DN	0.17861728104554636	OHGUCHI_LIVER_HNF4A_TARGETS_DN_N
Brain	Brain_T	T	OHGUCHI_LIVER_HNF4A_TARGETS_DN	-0.295913642584804	OHGUCHI_LIVER_HNF4A_TARGETS_DN_T
Colon	Colon_N	N	OHGUCHI_LIVER_HNF4A_TARGETS_DN	-0.27609710450843306	OHGUCHI_LIVER_HNF4A_TARGETS_DN_N
Lung	Lung_T	T	OHGUCHI_LIVER_HNF4A_TARGETS_DN	0.2385398379333714	OHGUCHI_LIVER_HNF4A_TARGETS_DN_T
Esophagus	Esophagus_N	N	OHGUCHI_LIVER_HNF4A_TARGETS_DN	-0.20964777889763098	OHGUCHI_LIVER_HNF4A_TARGETS_DN_N
Lung	Lung_T	T	OHGUCHI_LIVER_HNF4A_TARGETS_DN	-0.19064797005019923	OHGUCHI_LIVER_HNF4A_TARGETS_DN_T
Prostate	Prostate_T	T	OHGUCHI_LIVER_HNF4A_TARGETS_DN	-0.022579813896488943	OHGUCHI_LIVER_HNF4A_TARGETS_DN_T
Colon	Colon_N	N	OHGUCHI_LIVER_HNF4A_TARGETS_DN	0.4104299643660508	OHGUCHI_LIVER_HNF4A_TARGETS_DN_N
Brain	Brain_N	N	OHGUCHI_LIVER_HNF4A_TARGETS_DN	0.09713012919300415	OHGUCHI_LIVER_HNF4A_TARGETS_DN_N
Prostate	Prostate_T	T	OHGUCHI_LIVER_HNF4A_TARGETS_DN	-0.278059104186285	OHGUCHI_LIVER_HNF4A_TARGETS_DN_T
Endometrium	Endometrium_T	T	OHGUCHI_LIVER_HNF4A_TARGETS_DN	0.05068632176849261	OHGUCHI_LIVER_HNF4A_TARGETS_DN_T
Esophagus	Esophagus_N	N	OHGUCHI_LIVER_HNF4A_TARGETS_DN	-0.05747135485915997	OHGUCHI_LIVER_HNF4A_TARGETS_DN_N
Lung	Lung_T	T	OHGUCHI_LIVER_HNF4A_TARGETS_DN	-0.30320601128795127	OHGUCHI_LIVER_HNF4A_TARGETS_DN_T
Prostate	Prostate_N	N	OHGUCHI_LIVER_HNF4A_TARGETS_DN	-0.015831961372401865	OHGUCHI_LIVER_HNF4A_TARGETS_DN_N
Prostate	Prostate_N	N	OHGUCHI_LIVER_HNF4A_TARGETS_DN	-0.04223832966991534	OHGUCHI_LIVER_HNF4A_TARGETS_DN_N
Lung	Lung_T	T	OHGUCHI_LIVER_HNF4A_TARGETS_DN	-0.36246465898599556	OHGUCHI_LIVER_HNF4A_TARGETS_DN_T
Rectum	Rectum_T	T	OHGUCHI_LIVER_HNF4A_TARGETS_DN	0.02334609864955106	OHGUCHI_LIVER_HNF4A_TARGETS_DN_T
Lung	Lung_T	T	OHGUCHI_LIVER_HNF4A_TARGETS_DN	0.3104058340123239	OHGUCHI_LIVER_HNF4A_TARGETS_DN_T
Pancreas	Pancreas_T	T	OHGUCHI_LIVER_HNF4A_TARGETS_DN	0.06996632947454498	OHGUCHI_LIVER_HNF4A_TARGETS_DN_T
Esophagus	Esophagus_N	N	OHGUCHI_LIVER_HNF4A_TARGETS_DN	0.12248841603145844	OHGUCHI_LIVER_HNF4A_TARGETS_DN_N
Breast	Breast_T	T	OHGUCHI_LIVER_HNF4A_TARGETS_DN	0.16956207736566478	OHGUCHI_LIVER_HNF4A_TARGETS_DN_T
Lung	Lung_N	N	OHGUCHI_LIVER_HNF4A_TARGETS_DN	0.21234384937146433	OHGUCHI_LIVER_HNF4A_TARGETS_DN_N
Bladder	Bladder_T	T	OHGUCHI_LIVER_HNF4A_TARGETS_DN	-0.026433766529994712	OHGUCHI_LIVER_HNF4A_TARGETS_DN_T
Breast	Breast_T	T	OHGUCHI_LIVER_HNF4A_TARGETS_DN	0.04214836680351752	OHGUCHI_LIVER_HNF4A_TARGETS_DN_T
Lung	Lung_N	N	OHGUCHI_LIVER_HNF4A_TARGETS_DN	-0.045418852154369166	OHGUCHI_LIVER_HNF4A_TARGETS_DN_N
Esophagus	Esophagus_N	N	OHGUCHI_LIVER_HNF4A_TARGETS_DN	-0.059173502200725064	OHGUCHI_LIVER_HNF4A_TARGETS_DN_N
Prostate	Prostate_T	T	OHGUCHI_LIVER_HNF4A_TARGETS_DN	0.039686154166535065	OHGUCHI_LIVER_HNF4A_TARGETS_DN_T
Prostate	Prostate_T	T	OHGUCHI_LIVER_HNF4A_TARGETS_DN	0.06257268078781966	OHGUCHI_LIVER_HNF4A_TARGETS_DN_T
Stomach	Stomach_T	T	OHGUCHI_LIVER_HNF4A_TARGETS_DN	-0.04681828286204162	OHGUCHI_LIVER_HNF4A_TARGETS_DN_T
Brain	Brain_N	N	OHGUCHI_LIVER_HNF4A_TARGETS_DN	0.029901479866043523	OHGUCHI_LIVER_HNF4A_TARGETS_DN_N
Bladder	Bladder_T	T	OHGUCHI_LIVER_HNF4A_TARGETS_DN	0.43537432946903964	OHGUCHI_LIVER_HNF4A_TARGETS_DN_T
Stomach	Stomach_N	N	OHGUCHI_LIVER_HNF4A_TARGETS_DN	0.04040426987775711	OHGUCHI_LIVER_HNF4A_TARGETS_DN_N
Stomach	Stomach_N	N	OHGUCHI_LIVER_HNF4A_TARGETS_DN	0.0020813805319936096	OHGUCHI_LIVER_HNF4A_TARGETS_DN_N
Stomach	Stomach_T	T	OHGUCHI_LIVER_HNF4A_TARGETS_DN	-0.3320627110425367	OHGUCHI_LIVER_HNF4A_TARGETS_DN_T
Stomach	Stomach_T	T	OHGUCHI_LIVER_HNF4A_TARGETS_DN	0.1743394790913282	OHGUCHI_LIVER_HNF4A_TARGETS_DN_T
Ovary	Ovary_T	T	OHGUCHI_LIVER_HNF4A_TARGETS_DN	0.23110695342276916	OHGUCHI_LIVER_HNF4A_TARGETS_DN_T
Breast	Breast_T	T	OHGUCHI_LIVER_HNF4A_TARGETS_DN	0.19306024810992706	OHGUCHI_LIVER_HNF4A_TARGETS_DN_T
Brain	Brain_N	N	OHGUCHI_LIVER_HNF4A_TARGETS_DN	0.1951270315256275	OHGUCHI_LIVER_HNF4A_TARGETS_DN_N
Esophagus	Esophagus_T	T	OHGUCHI_LIVER_HNF4A_TARGETS_DN	-0.17044776827527017	OHGUCHI_LIVER_HNF4A_TARGETS_DN_T
Breast	Breast_N	N	OHGUCHI_LIVER_HNF4A_TARGETS_DN	-0.02665672038035466	OHGUCHI_LIVER_HNF4A_TARGETS_DN_N
Liver	Liver_T	T	OHGUCHI_LIVER_HNF4A_TARGETS_DN	-0.16808128804505512	OHGUCHI_LIVER_HNF4A_TARGETS_DN_T
Breast	Breast_T	T	OHGUCHI_LIVER_HNF4A_TARGETS_DN	-0.0784845998444855	OHGUCHI_LIVER_HNF4A_TARGETS_DN_T
Bladder	Bladder_T	T	OHGUCHI_LIVER_HNF4A_TARGETS_DN	-0.22388540362536052	OHGUCHI_LIVER_HNF4A_TARGETS_DN_T
Pancreas	Pancreas_N	N	OHGUCHI_LIVER_HNF4A_TARGETS_DN	-0.0015339673176148483	OHGUCHI_LIVER_HNF4A_TARGETS_DN_N
Lung	Lung_T	T	OHGUCHI_LIVER_HNF4A_TARGETS_DN	-0.05068839509574449	OHGUCHI_LIVER_HNF4A_TARGETS_DN_T
Lung	Lung_T	T	OHGUCHI_LIVER_HNF4A_TARGETS_DN	0.13321440371069623	OHGUCHI_LIVER_HNF4A_TARGETS_DN_T
Esophagus	Esophagus_N	N	OHGUCHI_LIVER_HNF4A_TARGETS_DN	-0.15870675032377257	OHGUCHI_LIVER_HNF4A_TARGETS_DN_N
Ovary	Ovary_T	T	OHGUCHI_LIVER_HNF4A_TARGETS_DN	0.17367968139171025	OHGUCHI_LIVER_HNF4A_TARGETS_DN_T
Brain	Brain_T	T	OHGUCHI_LIVER_HNF4A_TARGETS_DN	-0.14133161128998573	OHGUCHI_LIVER_HNF4A_TARGETS_DN_T
Rectum	Rectum_T	T	OHGUCHI_LIVER_HNF4A_TARGETS_DN	0.3267810340346543	OHGUCHI_LIVER_HNF4A_TARGETS_DN_T
Lung	Lung_T	T	OHGUCHI_LIVER_HNF4A_TARGETS_DN	-0.3285302915846348	OHGUCHI_LIVER_HNF4A_TARGETS_DN_T
Endometrium	Endometrium_T	T	OHGUCHI_LIVER_HNF4A_TARGETS_DN	0.04044840573853725	OHGUCHI_LIVER_HNF4A_TARGETS_DN_T
Cervix	Cervix_T	T	OHGUCHI_LIVER_HNF4A_TARGETS_DN	-0.05314896613542408	OHGUCHI_LIVER_HNF4A_TARGETS_DN_T
Breast	Breast_N	N	OHGUCHI_LIVER_HNF4A_TARGETS_DN	0.11516062773677199	OHGUCHI_LIVER_HNF4A_TARGETS_DN_N
Brain	Brain_T	T	OHGUCHI_LIVER_HNF4A_TARGETS_DN	-0.10607657647785951	OHGUCHI_LIVER_HNF4A_TARGETS_DN_T
Pancreas	Pancreas_T	T	OHGUCHI_LIVER_HNF4A_TARGETS_DN	0.26712036417442453	OHGUCHI_LIVER_HNF4A_TARGETS_DN_T
Brain	Brain_N	N	OHGUCHI_LIVER_HNF4A_TARGETS_DN	-0.07623650343496166	OHGUCHI_LIVER_HNF4A_TARGETS_DN_N
Breast	Breast_T	T	OHGUCHI_LIVER_HNF4A_TARGETS_DN	-0.09412010658863157	OHGUCHI_LIVER_HNF4A_TARGETS_DN_T
Bladder	Bladder_T	T	OHGUCHI_LIVER_HNF4A_TARGETS_DN	0.1283741656595213	OHGUCHI_LIVER_HNF4A_TARGETS_DN_T
Lung	Lung_N	N	OHGUCHI_LIVER_HNF4A_TARGETS_DN	0.031704743129434276	OHGUCHI_LIVER_HNF4A_TARGETS_DN_N
Brain	Brain_N	N	OHGUCHI_LIVER_HNF4A_TARGETS_DN	0.04227146273971549	OHGUCHI_LIVER_HNF4A_TARGETS_DN_N
Colon	Colon_T	T	OHGUCHI_LIVER_HNF4A_TARGETS_DN	0.27953505175519755	OHGUCHI_LIVER_HNF4A_TARGETS_DN_T
Colon	Colon_T	T	OHGUCHI_LIVER_HNF4A_TARGETS_DN	-0.2838290867703111	OHGUCHI_LIVER_HNF4A_TARGETS_DN_T
Liver	Liver_T	T	OHGUCHI_LIVER_HNF4A_TARGETS_DN	0.3363560515316099	OHGUCHI_LIVER_HNF4A_TARGETS_DN_T
Breast	Breast_N	N	OHGUCHI_LIVER_HNF4A_TARGETS_DN	-0.11360865648717233	OHGUCHI_LIVER_HNF4A_TARGETS_DN_N
Breast	Breast_T	T	OHGUCHI_LIVER_HNF4A_TARGETS_DN	-0.21528561294948756	OHGUCHI_LIVER_HNF4A_TARGETS_DN_T
Pancreas	Pancreas_N	N	OHGUCHI_LIVER_HNF4A_TARGETS_DN	-0.07204633431670643	OHGUCHI_LIVER_HNF4A_TARGETS_DN_N
Lung	Lung_N	N	OHGUCHI_LIVER_HNF4A_TARGETS_DN	0.02774793405719908	OHGUCHI_LIVER_HNF4A_TARGETS_DN_N
Brain	Brain_T	T	OHGUCHI_LIVER_HNF4A_TARGETS_DN	-0.041593773446613386	OHGUCHI_LIVER_HNF4A_TARGETS_DN_T
Esophagus	Esophagus_N	N	OHGUCHI_LIVER_HNF4A_TARGETS_DN	-0.20775027755602946	OHGUCHI_LIVER_HNF4A_TARGETS_DN_N
Brain	Brain_N	N	OHGUCHI_LIVER_HNF4A_TARGETS_DN	0.07351010768716912	OHGUCHI_LIVER_HNF4A_TARGETS_DN_N
Stomach	Stomach_T	T	OHGUCHI_LIVER_HNF4A_TARGETS_DN	-0.050622092408453445	OHGUCHI_LIVER_HNF4A_TARGETS_DN_T
Breast	Breast_T	T	OHGUCHI_LIVER_HNF4A_TARGETS_DN	0.17351907513734982	OHGUCHI_LIVER_HNF4A_TARGETS_DN_T
Esophagus	Esophagus_N	N	OHGUCHI_LIVER_HNF4A_TARGETS_DN	0.051543265551547535	OHGUCHI_LIVER_HNF4A_TARGETS_DN_N
Lung	Lung_T	T	OHGUCHI_LIVER_HNF4A_TARGETS_DN	0.21231850240980588	OHGUCHI_LIVER_HNF4A_TARGETS_DN_T
Pancreas	Pancreas_N	N	OHGUCHI_LIVER_HNF4A_TARGETS_DN	-0.035596709297549045	OHGUCHI_LIVER_HNF4A_TARGETS_DN_N
Breast	Breast_T	T	OHGUCHI_LIVER_HNF4A_TARGETS_DN	-0.39221868442673097	OHGUCHI_LIVER_HNF4A_TARGETS_DN_T
Colon	Colon_T	T	OHGUCHI_LIVER_HNF4A_TARGETS_DN	0.13454654217552622	OHGUCHI_LIVER_HNF4A_TARGETS_DN_T
Lung	Lung_T	T	OHGUCHI_LIVER_HNF4A_TARGETS_DN	-0.020627132533117765	OHGUCHI_LIVER_HNF4A_TARGETS_DN_T
Brain	Brain_T	T	OHGUCHI_LIVER_HNF4A_TARGETS_DN	-0.06560351708329029	OHGUCHI_LIVER_HNF4A_TARGETS_DN_T
Brain	Brain_T	T	OHGUCHI_LIVER_HNF4A_TARGETS_DN	-0.12164798217052064	OHGUCHI_LIVER_HNF4A_TARGETS_DN_T
Prostate	Prostate_T	T	OHGUCHI_LIVER_HNF4A_TARGETS_DN	-0.07846598795462925	OHGUCHI_LIVER_HNF4A_TARGETS_DN_T
Bladder	Bladder_T	T	OHGUCHI_LIVER_HNF4A_TARGETS_DN	0.219701705821683	OHGUCHI_LIVER_HNF4A_TARGETS_DN_T
Brain	Brain_N	N	OHGUCHI_LIVER_HNF4A_TARGETS_DN	0.17196883207289423	OHGUCHI_LIVER_HNF4A_TARGETS_DN_N
Breast	Breast_T	T	OHGUCHI_LIVER_HNF4A_TARGETS_DN	-0.08356075104677216	OHGUCHI_LIVER_HNF4A_TARGETS_DN_T
Cervix	Cervix_T	T	OHGUCHI_LIVER_HNF4A_TARGETS_DN	-0.3081092497353481	OHGUCHI_LIVER_HNF4A_TARGETS_DN_T
Colon	Colon_T	T	OHGUCHI_LIVER_HNF4A_TARGETS_DN	-0.044397379943065196	OHGUCHI_LIVER_HNF4A_TARGETS_DN_T
Stomach	Stomach_N	N	OHGUCHI_LIVER_HNF4A_TARGETS_DN	0.4887220914555648	OHGUCHI_LIVER_HNF4A_TARGETS_DN_N
Brain	Brain_N	N	OHGUCHI_LIVER_HNF4A_TARGETS_DN	-0.027302499225308946	OHGUCHI_LIVER_HNF4A_TARGETS_DN_N
Bladder	Bladder_T	T	OHGUCHI_LIVER_HNF4A_TARGETS_DN	0.22834459402122886	OHGUCHI_LIVER_HNF4A_TARGETS_DN_T
Ovary	Ovary_N	N	OHGUCHI_LIVER_HNF4A_TARGETS_DN	-0.11752729627514183	OHGUCHI_LIVER_HNF4A_TARGETS_DN_N
Cervix	Cervix_T	T	OHGUCHI_LIVER_HNF4A_TARGETS_DN	-0.10123347831880866	OHGUCHI_LIVER_HNF4A_TARGETS_DN_T
Lung	Lung_T	T	OHGUCHI_LIVER_HNF4A_TARGETS_DN	0.029957825051341286	OHGUCHI_LIVER_HNF4A_TARGETS_DN_T
Lung	Lung_T	T	OHGUCHI_LIVER_HNF4A_TARGETS_DN	-0.2124490098472543	OHGUCHI_LIVER_HNF4A_TARGETS_DN_T
Breast	Breast_N	N	OHGUCHI_LIVER_HNF4A_TARGETS_DN	0.24119935651149824	OHGUCHI_LIVER_HNF4A_TARGETS_DN_N
Prostate	Prostate_T	T	OHGUCHI_LIVER_HNF4A_TARGETS_DN	-0.3578751920853456	OHGUCHI_LIVER_HNF4A_TARGETS_DN_T
Lung	Lung_T	T	OHGUCHI_LIVER_HNF4A_TARGETS_DN	-0.13636859087599515	OHGUCHI_LIVER_HNF4A_TARGETS_DN_T
Brain	Brain_N	N	OHGUCHI_LIVER_HNF4A_TARGETS_DN	0.14746715580020256	OHGUCHI_LIVER_HNF4A_TARGETS_DN_N
Stomach	Stomach_T	T	OHGUCHI_LIVER_HNF4A_TARGETS_DN	-0.3033486646388814	OHGUCHI_LIVER_HNF4A_TARGETS_DN_T
Brain	Brain_N	N	OHGUCHI_LIVER_HNF4A_TARGETS_DN	-0.06323890605708318	OHGUCHI_LIVER_HNF4A_TARGETS_DN_N
Stomach	Stomach_T	T	OHGUCHI_LIVER_HNF4A_TARGETS_DN	-0.4282967355561667	OHGUCHI_LIVER_HNF4A_TARGETS_DN_T
Prostate	Prostate_T	T	OHGUCHI_LIVER_HNF4A_TARGETS_DN	-0.012867544736136022	OHGUCHI_LIVER_HNF4A_TARGETS_DN_T
Pancreas	Pancreas_T	T	OHGUCHI_LIVER_HNF4A_TARGETS_DN	0.12380785403555963	OHGUCHI_LIVER_HNF4A_TARGETS_DN_T
Esophagus	Esophagus_N	N	OHGUCHI_LIVER_HNF4A_TARGETS_DN	-0.07609655787876698	OHGUCHI_LIVER_HNF4A_TARGETS_DN_N
Colon	Colon_T	T	OHGUCHI_LIVER_HNF4A_TARGETS_DN	0.22589744610429136	OHGUCHI_LIVER_HNF4A_TARGETS_DN_T
Ovary	Ovary_T	T	OHGUCHI_LIVER_HNF4A_TARGETS_DN	-0.31694185831884775	OHGUCHI_LIVER_HNF4A_TARGETS_DN_T
Brain	Brain_T	T	OHGUCHI_LIVER_HNF4A_TARGETS_DN	-0.307853897508482	OHGUCHI_LIVER_HNF4A_TARGETS_DN_T
Lung	Lung_T	T	OHGUCHI_LIVER_HNF4A_TARGETS_DN	-0.4179207009934413	OHGUCHI_LIVER_HNF4A_TARGETS_DN_T
Brain	Brain_T	T	OHGUCHI_LIVER_HNF4A_TARGETS_DN	-0.003004778242461703	OHGUCHI_LIVER_HNF4A_TARGETS_DN_T
Endometrium	Endometrium_T	T	OHGUCHI_LIVER_HNF4A_TARGETS_DN	0.04205119424073017	OHGUCHI_LIVER_HNF4A_TARGETS_DN_T
Breast	Breast_T	T	OHGUCHI_LIVER_HNF4A_TARGETS_DN	-0.19463782868316315	OHGUCHI_LIVER_HNF4A_TARGETS_DN_T
Breast	Breast_T	T	OHGUCHI_LIVER_HNF4A_TARGETS_DN	-0.02762491482885862	OHGUCHI_LIVER_HNF4A_TARGETS_DN_T
Esophagus	Esophagus_N	N	OHGUCHI_LIVER_HNF4A_TARGETS_DN	-0.09357452569549796	OHGUCHI_LIVER_HNF4A_TARGETS_DN_N
Liver	Liver_T	T	OHGUCHI_LIVER_HNF4A_TARGETS_DN	0.05847387532186846	OHGUCHI_LIVER_HNF4A_TARGETS_DN_T
Esophagus	Esophagus_N	N	OHGUCHI_LIVER_HNF4A_TARGETS_DN	-0.03151214996485743	OHGUCHI_LIVER_HNF4A_TARGETS_DN_N
Brain	Brain_N	N	OHGUCHI_LIVER_HNF4A_TARGETS_DN	0.18540503618833637	OHGUCHI_LIVER_HNF4A_TARGETS_DN_N
Liver	Liver_N	N	OHGUCHI_LIVER_HNF4A_TARGETS_DN	0.45952917118405284	OHGUCHI_LIVER_HNF4A_TARGETS_DN_N
Colon	Colon_N	N	OHGUCHI_LIVER_HNF4A_TARGETS_DN	0.1779771321062415	OHGUCHI_LIVER_HNF4A_TARGETS_DN_N
Breast	Breast_T	T	OHGUCHI_LIVER_HNF4A_TARGETS_DN	-0.0519356411629697	OHGUCHI_LIVER_HNF4A_TARGETS_DN_T
Bladder	Bladder_T	T	OHGUCHI_LIVER_HNF4A_TARGETS_DN	-0.0972195384391358	OHGUCHI_LIVER_HNF4A_TARGETS_DN_T
Liver	Liver_T	T	OHGUCHI_LIVER_HNF4A_TARGETS_DN	0.4441289115518074	OHGUCHI_LIVER_HNF4A_TARGETS_DN_T
Brain	Brain_N	N	OHGUCHI_LIVER_HNF4A_TARGETS_DN	0.20084966298593504	OHGUCHI_LIVER_HNF4A_TARGETS_DN_N
Brain	Brain_N	N	OHGUCHI_LIVER_HNF4A_TARGETS_DN	-0.20459460809842167	OHGUCHI_LIVER_HNF4A_TARGETS_DN_N
Brain	Brain_N	N	OHGUCHI_LIVER_HNF4A_TARGETS_DN	-0.3026563651709252	OHGUCHI_LIVER_HNF4A_TARGETS_DN_N
Stomach	Stomach_T	T	OHGUCHI_LIVER_HNF4A_TARGETS_DN	0.14544110529150103	OHGUCHI_LIVER_HNF4A_TARGETS_DN_T
Bladder	Bladder_T	T	OHGUCHI_LIVER_HNF4A_TARGETS_DN	-0.10893712711320593	OHGUCHI_LIVER_HNF4A_TARGETS_DN_T
Lung	Lung_T	T	OHGUCHI_LIVER_HNF4A_TARGETS_DN	-0.3943310687171433	OHGUCHI_LIVER_HNF4A_TARGETS_DN_T
Lung	Lung_T	T	OHGUCHI_LIVER_HNF4A_TARGETS_DN	-0.3466390414160457	OHGUCHI_LIVER_HNF4A_TARGETS_DN_T
Ovary	Ovary_T	T	OHGUCHI_LIVER_HNF4A_TARGETS_DN	-0.18261980869146785	OHGUCHI_LIVER_HNF4A_TARGETS_DN_T
Lung	Lung_T	T	OHGUCHI_LIVER_HNF4A_TARGETS_DN	0.06262839759997138	OHGUCHI_LIVER_HNF4A_TARGETS_DN_T
Pancreas	Pancreas_N	N	OHGUCHI_LIVER_HNF4A_TARGETS_DN	-0.09160668883198422	OHGUCHI_LIVER_HNF4A_TARGETS_DN_N
Esophagus	Esophagus_N	N	OHGUCHI_LIVER_HNF4A_TARGETS_DN	-0.008114928891381767	OHGUCHI_LIVER_HNF4A_TARGETS_DN_N
Breast	Breast_N	N	OHGUCHI_LIVER_HNF4A_TARGETS_DN	0.06443229302548487	OHGUCHI_LIVER_HNF4A_TARGETS_DN_N
Liver	Liver_T	T	OHGUCHI_LIVER_HNF4A_TARGETS_DN	-0.499335814593407	OHGUCHI_LIVER_HNF4A_TARGETS_DN_T
Cervix	Cervix_T	T	OHGUCHI_LIVER_HNF4A_TARGETS_DN	0.1364829042412577	OHGUCHI_LIVER_HNF4A_TARGETS_DN_T
Lung	Lung_N	N	OHGUCHI_LIVER_HNF4A_TARGETS_DN	0.2672089581156522	OHGUCHI_LIVER_HNF4A_TARGETS_DN_N
Brain	Brain_N	N	OHGUCHI_LIVER_HNF4A_TARGETS_DN	-0.1433361718348942	OHGUCHI_LIVER_HNF4A_TARGETS_DN_N
Breast	Breast_N	N	OHGUCHI_LIVER_HNF4A_TARGETS_DN	0.02137543404454345	OHGUCHI_LIVER_HNF4A_TARGETS_DN_N
Brain	Brain_T	T	OHGUCHI_LIVER_HNF4A_TARGETS_DN	0.009847230174135774	OHGUCHI_LIVER_HNF4A_TARGETS_DN_T
Breast	Breast_T	T	OHGUCHI_LIVER_HNF4A_TARGETS_DN	-0.07185527731628769	OHGUCHI_LIVER_HNF4A_TARGETS_DN_T
Brain	Brain_N	N	OHGUCHI_LIVER_HNF4A_TARGETS_DN	-0.16377113777777672	OHGUCHI_LIVER_HNF4A_TARGETS_DN_N
Esophagus	Esophagus_N	N	OHGUCHI_LIVER_HNF4A_TARGETS_DN	-0.0049136069365387225	OHGUCHI_LIVER_HNF4A_TARGETS_DN_N
Esophagus	Esophagus_N	N	OHGUCHI_LIVER_HNF4A_TARGETS_DN	0.13674516906856818	OHGUCHI_LIVER_HNF4A_TARGETS_DN_N
Brain	Brain_N	N	OHGUCHI_LIVER_HNF4A_TARGETS_DN	-0.18320002538866004	OHGUCHI_LIVER_HNF4A_TARGETS_DN_N
Prostate	Prostate_T	T	OHGUCHI_LIVER_HNF4A_TARGETS_DN	-0.06274596746921679	OHGUCHI_LIVER_HNF4A_TARGETS_DN_T
Lung	Lung_T	T	OHGUCHI_LIVER_HNF4A_TARGETS_DN	-0.04178785852511696	OHGUCHI_LIVER_HNF4A_TARGETS_DN_T
Brain	Brain_T	T	OHGUCHI_LIVER_HNF4A_TARGETS_DN	-0.19089506522959296	OHGUCHI_LIVER_HNF4A_TARGETS_DN_T
Cervix	Cervix_T	T	OHGUCHI_LIVER_HNF4A_TARGETS_DN	-0.10333631786409318	OHGUCHI_LIVER_HNF4A_TARGETS_DN_T
Endometrium	Endometrium_T	T	OHGUCHI_LIVER_HNF4A_TARGETS_DN	-0.04110381579216715	OHGUCHI_LIVER_HNF4A_TARGETS_DN_T
Ovary	Ovary_T	T	OHGUCHI_LIVER_HNF4A_TARGETS_DN	-0.14857426975801125	OHGUCHI_LIVER_HNF4A_TARGETS_DN_T
Cervix	Cervix_T	T	OHGUCHI_LIVER_HNF4A_TARGETS_DN	0.01878936226916364	OHGUCHI_LIVER_HNF4A_TARGETS_DN_T
Liver	Liver_T	T	OHGUCHI_LIVER_HNF4A_TARGETS_DN	-0.4785230724583085	OHGUCHI_LIVER_HNF4A_TARGETS_DN_T
Brain	Brain_N	N	OHGUCHI_LIVER_HNF4A_TARGETS_DN	0.32113841584157865	OHGUCHI_LIVER_HNF4A_TARGETS_DN_N
Lung	Lung_T	T	OHGUCHI_LIVER_HNF4A_TARGETS_DN	0.02951596819963731	OHGUCHI_LIVER_HNF4A_TARGETS_DN_T
Lung	Lung_T	T	OHGUCHI_LIVER_HNF4A_TARGETS_DN	-0.19171899552254812	OHGUCHI_LIVER_HNF4A_TARGETS_DN_T
Brain	Brain_T	T	OHGUCHI_LIVER_HNF4A_TARGETS_DN	-0.31486743580815196	OHGUCHI_LIVER_HNF4A_TARGETS_DN_T
Breast	Breast_T	T	OHGUCHI_LIVER_HNF4A_TARGETS_DN	-0.06538634833231691	OHGUCHI_LIVER_HNF4A_TARGETS_DN_T
Brain	Brain_N	N	OHGUCHI_LIVER_HNF4A_TARGETS_DN	-0.013740210642205097	OHGUCHI_LIVER_HNF4A_TARGETS_DN_N
Lung	Lung_T	T	OHGUCHI_LIVER_HNF4A_TARGETS_DN	-0.30586535695435196	OHGUCHI_LIVER_HNF4A_TARGETS_DN_T
Ovary	Ovary_N	N	OHGUCHI_LIVER_HNF4A_TARGETS_DN	-0.15425336764011519	OHGUCHI_LIVER_HNF4A_TARGETS_DN_N
Breast	Breast_T	T	OHGUCHI_LIVER_HNF4A_TARGETS_DN	-0.20650255023969072	OHGUCHI_LIVER_HNF4A_TARGETS_DN_T
Brain	Brain_T	T	OHGUCHI_LIVER_HNF4A_TARGETS_DN	-0.01709787809956359	OHGUCHI_LIVER_HNF4A_TARGETS_DN_T
Esophagus	Esophagus_N	N	OHGUCHI_LIVER_HNF4A_TARGETS_DN	0.049120063971975964	OHGUCHI_LIVER_HNF4A_TARGETS_DN_N
Brain	Brain_T	T	OHGUCHI_LIVER_HNF4A_TARGETS_DN	-0.07494959675782456	OHGUCHI_LIVER_HNF4A_TARGETS_DN_T
Brain	Brain_T	T	OHGUCHI_LIVER_HNF4A_TARGETS_DN	0.19490365816350916	OHGUCHI_LIVER_HNF4A_TARGETS_DN_T
Rectum	Rectum_T	T	OHGUCHI_LIVER_HNF4A_TARGETS_DN	-0.15422222611770103	OHGUCHI_LIVER_HNF4A_TARGETS_DN_T
Bladder	Bladder_T	T	OHGUCHI_LIVER_HNF4A_TARGETS_DN	0.022540701426122717	OHGUCHI_LIVER_HNF4A_TARGETS_DN_T
Stomach	Stomach_T	T	OHGUCHI_LIVER_HNF4A_TARGETS_DN	0.05816323314623703	OHGUCHI_LIVER_HNF4A_TARGETS_DN_T
Breast	Breast_T	T	OHGUCHI_LIVER_HNF4A_TARGETS_DN	-0.26443376367794225	OHGUCHI_LIVER_HNF4A_TARGETS_DN_T
Bladder	Bladder_T	T	OHGUCHI_LIVER_HNF4A_TARGETS_DN	-0.18026478805480953	OHGUCHI_LIVER_HNF4A_TARGETS_DN_T
Stomach	Stomach_T	T	OHGUCHI_LIVER_HNF4A_TARGETS_DN	-0.37299827769761507	OHGUCHI_LIVER_HNF4A_TARGETS_DN_T
Brain	Brain_T	T	OHGUCHI_LIVER_HNF4A_TARGETS_DN	-0.21532212953373953	OHGUCHI_LIVER_HNF4A_TARGETS_DN_T
Pancreas	Pancreas_N	N	OHGUCHI_LIVER_HNF4A_TARGETS_DN	0.1349382840207703	OHGUCHI_LIVER_HNF4A_TARGETS_DN_N
Bladder	Bladder_T	T	OHGUCHI_LIVER_HNF4A_TARGETS_DN	0.16882053405111763	OHGUCHI_LIVER_HNF4A_TARGETS_DN_T
Colon	Colon_N	N	OHGUCHI_LIVER_HNF4A_TARGETS_DN	0.25481515979703956	OHGUCHI_LIVER_HNF4A_TARGETS_DN_N
Colon	Colon_T	T	OHGUCHI_LIVER_HNF4A_TARGETS_DN	0.11802950382231772	OHGUCHI_LIVER_HNF4A_TARGETS_DN_T
Breast	Breast_T	T	OHGUCHI_LIVER_HNF4A_TARGETS_DN	-0.04088570752296239	OHGUCHI_LIVER_HNF4A_TARGETS_DN_T
Prostate	Prostate_T	T	OHGUCHI_LIVER_HNF4A_TARGETS_DN	-0.1638106680520697	OHGUCHI_LIVER_HNF4A_TARGETS_DN_T
Stomach	Stomach_T	T	OHGUCHI_LIVER_HNF4A_TARGETS_DN	-0.3431512922291415	OHGUCHI_LIVER_HNF4A_TARGETS_DN_T
Brain	Brain_T	T	OHGUCHI_LIVER_HNF4A_TARGETS_DN	-0.21299028705391582	OHGUCHI_LIVER_HNF4A_TARGETS_DN_T
Ovary	Ovary_T	T	OHGUCHI_LIVER_HNF4A_TARGETS_DN	-0.1356774799907231	OHGUCHI_LIVER_HNF4A_TARGETS_DN_T
Esophagus	Esophagus_N	N	OHGUCHI_LIVER_HNF4A_TARGETS_DN	-0.09042990264697942	OHGUCHI_LIVER_HNF4A_TARGETS_DN_N
Stomach	Stomach_T	T	OHGUCHI_LIVER_HNF4A_TARGETS_DN	0.16906074901893922	OHGUCHI_LIVER_HNF4A_TARGETS_DN_T
Liver	Liver_T	T	OHGUCHI_LIVER_HNF4A_TARGETS_DN	-0.13388891310067785	OHGUCHI_LIVER_HNF4A_TARGETS_DN_T
Lung	Lung_T	T	OHGUCHI_LIVER_HNF4A_TARGETS_DN	-0.04596625892703929	OHGUCHI_LIVER_HNF4A_TARGETS_DN_T
Esophagus	Esophagus_N	N	OHGUCHI_LIVER_HNF4A_TARGETS_DN	-0.12335840719715713	OHGUCHI_LIVER_HNF4A_TARGETS_DN_N
Brain	Brain_N	N	OHGUCHI_LIVER_HNF4A_TARGETS_DN	-0.37999166495085385	OHGUCHI_LIVER_HNF4A_TARGETS_DN_N
Colon	Colon_N	N	OHGUCHI_LIVER_HNF4A_TARGETS_DN	-0.26304271973908727	OHGUCHI_LIVER_HNF4A_TARGETS_DN_N
Breast	Breast_T	T	OHGUCHI_LIVER_HNF4A_TARGETS_DN	0.008943013877668354	OHGUCHI_LIVER_HNF4A_TARGETS_DN_T
Brain	Brain_N	N	OHGUCHI_LIVER_HNF4A_TARGETS_DN	-0.014339672923867258	OHGUCHI_LIVER_HNF4A_TARGETS_DN_N
Breast	Breast_T	T	OHGUCHI_LIVER_HNF4A_TARGETS_DN	-0.02076042111346932	OHGUCHI_LIVER_HNF4A_TARGETS_DN_T
Brain	Brain_N	N	OHGUCHI_LIVER_HNF4A_TARGETS_DN	-0.07619463383783884	OHGUCHI_LIVER_HNF4A_TARGETS_DN_N
Brain	Brain_T	T	OHGUCHI_LIVER_HNF4A_TARGETS_DN	-0.15314997262014884	OHGUCHI_LIVER_HNF4A_TARGETS_DN_T
Breast	Breast_T	T	OHGUCHI_LIVER_HNF4A_TARGETS_DN	-0.07723690637222158	OHGUCHI_LIVER_HNF4A_TARGETS_DN_T
Breast	Breast_N	N	OHGUCHI_LIVER_HNF4A_TARGETS_DN	-0.11129707277203726	OHGUCHI_LIVER_HNF4A_TARGETS_DN_N
Lung	Lung_T	T	OHGUCHI_LIVER_HNF4A_TARGETS_DN	-0.049601719726039134	OHGUCHI_LIVER_HNF4A_TARGETS_DN_T
Brain	Brain_N	N	OHGUCHI_LIVER_HNF4A_TARGETS_DN	-0.12926127569372955	OHGUCHI_LIVER_HNF4A_TARGETS_DN_N
Brain	Brain_N	N	OHGUCHI_LIVER_HNF4A_TARGETS_DN	0.41994636758757803	OHGUCHI_LIVER_HNF4A_TARGETS_DN_N
Breast	Breast_T	T	OHGUCHI_LIVER_HNF4A_TARGETS_DN	-0.05867668908415233	OHGUCHI_LIVER_HNF4A_TARGETS_DN_T
Colon	Colon_N	N	OHGUCHI_LIVER_HNF4A_TARGETS_DN	-0.19773567837767014	OHGUCHI_LIVER_HNF4A_TARGETS_DN_N
Endometrium	Endometrium_T	T	OHGUCHI_LIVER_HNF4A_TARGETS_DN	-0.07226794984514834	OHGUCHI_LIVER_HNF4A_TARGETS_DN_T
Breast	Breast_T	T	OHGUCHI_LIVER_HNF4A_TARGETS_DN	0.05992066293954518	OHGUCHI_LIVER_HNF4A_TARGETS_DN_T
Stomach	Stomach_T	T	OHGUCHI_LIVER_HNF4A_TARGETS_DN	0.24655658113747791	OHGUCHI_LIVER_HNF4A_TARGETS_DN_T
Lung	Lung_N	N	OHGUCHI_LIVER_HNF4A_TARGETS_DN	-0.04509505919885601	OHGUCHI_LIVER_HNF4A_TARGETS_DN_N
Brain	Brain_T	T	OHGUCHI_LIVER_HNF4A_TARGETS_DN	-0.23145989280432772	OHGUCHI_LIVER_HNF4A_TARGETS_DN_T
Brain	Brain_N	N	OHGUCHI_LIVER_HNF4A_TARGETS_DN	-0.043016465856411196	OHGUCHI_LIVER_HNF4A_TARGETS_DN_N
Pancreas	Pancreas_T	T	OHGUCHI_LIVER_HNF4A_TARGETS_DN	-0.41262141116307793	OHGUCHI_LIVER_HNF4A_TARGETS_DN_T
Cervix	Cervix_T	T	OHGUCHI_LIVER_HNF4A_TARGETS_DN	-0.17269124362112198	OHGUCHI_LIVER_HNF4A_TARGETS_DN_T
Liver	Liver_T	T	OHGUCHI_LIVER_HNF4A_TARGETS_DN	-0.3322882139814724	OHGUCHI_LIVER_HNF4A_TARGETS_DN_T
Breast	Breast_N	N	OHGUCHI_LIVER_HNF4A_TARGETS_DN	0.1439885670402954	OHGUCHI_LIVER_HNF4A_TARGETS_DN_N
Brain	Brain_N	N	OHGUCHI_LIVER_HNF4A_TARGETS_DN	0.19363948184793506	OHGUCHI_LIVER_HNF4A_TARGETS_DN_N
Colon	Colon_T	T	OHGUCHI_LIVER_HNF4A_TARGETS_DN	-0.16028646625815604	OHGUCHI_LIVER_HNF4A_TARGETS_DN_T
Brain	Brain_N	N	OHGUCHI_LIVER_HNF4A_TARGETS_DN	0.12046523034877551	OHGUCHI_LIVER_HNF4A_TARGETS_DN_N
Endometrium	Endometrium_T	T	OHGUCHI_LIVER_HNF4A_TARGETS_DN	0.08694368505633737	OHGUCHI_LIVER_HNF4A_TARGETS_DN_T
Ovary	Ovary_T	T	OHGUCHI_LIVER_HNF4A_TARGETS_DN	0.10102177266397133	OHGUCHI_LIVER_HNF4A_TARGETS_DN_T
Colon	Colon_T	T	OHGUCHI_LIVER_HNF4A_TARGETS_DN	0.01776645663818338	OHGUCHI_LIVER_HNF4A_TARGETS_DN_T
Brain	Brain_T	T	OHGUCHI_LIVER_HNF4A_TARGETS_DN	0.15393828182256208	OHGUCHI_LIVER_HNF4A_TARGETS_DN_T
Breast	Breast_T	T	OHGUCHI_LIVER_HNF4A_TARGETS_DN	0.2835063849951969	OHGUCHI_LIVER_HNF4A_TARGETS_DN_T
Brain	Brain_N	N	OHGUCHI_LIVER_HNF4A_TARGETS_DN	0.22045888344662953	OHGUCHI_LIVER_HNF4A_TARGETS_DN_N
Liver	Liver_T	T	OHGUCHI_LIVER_HNF4A_TARGETS_DN	0.2384755738355803	OHGUCHI_LIVER_HNF4A_TARGETS_DN_T
Esophagus	Esophagus_N	N	OHGUCHI_LIVER_HNF4A_TARGETS_DN	-0.02856424564875129	OHGUCHI_LIVER_HNF4A_TARGETS_DN_N
Pancreas	Pancreas_N	N	OHGUCHI_LIVER_HNF4A_TARGETS_DN	-0.05010121130179718	OHGUCHI_LIVER_HNF4A_TARGETS_DN_N
Lung	Lung_N	N	OHGUCHI_LIVER_HNF4A_TARGETS_DN	-0.009182233394241401	OHGUCHI_LIVER_HNF4A_TARGETS_DN_N
Lung	Lung_N	N	OHGUCHI_LIVER_HNF4A_TARGETS_DN	-0.015339362713974847	OHGUCHI_LIVER_HNF4A_TARGETS_DN_N
Bladder	Bladder_T	T	OHGUCHI_LIVER_HNF4A_TARGETS_DN	0.011083323503447734	OHGUCHI_LIVER_HNF4A_TARGETS_DN_T
Lung	Lung_T	T	OHGUCHI_LIVER_HNF4A_TARGETS_DN	0.06012275678102422	OHGUCHI_LIVER_HNF4A_TARGETS_DN_T
Prostate	Prostate_N	N	OHGUCHI_LIVER_HNF4A_TARGETS_DN	0.1621334593261187	OHGUCHI_LIVER_HNF4A_TARGETS_DN_N
Stomach	Stomach_T	T	OHGUCHI_LIVER_HNF4A_TARGETS_DN	0.045214669618091036	OHGUCHI_LIVER_HNF4A_TARGETS_DN_T
Pancreas	Pancreas_T	T	OHGUCHI_LIVER_HNF4A_TARGETS_DN	0.02868783905496522	OHGUCHI_LIVER_HNF4A_TARGETS_DN_T
Prostate	Prostate_T	T	OHGUCHI_LIVER_HNF4A_TARGETS_DN	-0.08575598996478556	OHGUCHI_LIVER_HNF4A_TARGETS_DN_T
Ovary	Ovary_T	T	OHGUCHI_LIVER_HNF4A_TARGETS_DN	-0.10449522848749779	OHGUCHI_LIVER_HNF4A_TARGETS_DN_T
Stomach	Stomach_T	T	OHGUCHI_LIVER_HNF4A_TARGETS_DN	0.26542559716264913	OHGUCHI_LIVER_HNF4A_TARGETS_DN_T
Breast	Breast_T	T	OHGUCHI_LIVER_HNF4A_TARGETS_DN	-0.09132862904225633	OHGUCHI_LIVER_HNF4A_TARGETS_DN_T
Brain	Brain_N	N	OHGUCHI_LIVER_HNF4A_TARGETS_DN	-0.23216883184128329	OHGUCHI_LIVER_HNF4A_TARGETS_DN_N
Brain	Brain_T	T	OHGUCHI_LIVER_HNF4A_TARGETS_DN	-0.22629211011220687	OHGUCHI_LIVER_HNF4A_TARGETS_DN_T
Brain	Brain_T	T	OHGUCHI_LIVER_HNF4A_TARGETS_DN	-0.03166355938461282	OHGUCHI_LIVER_HNF4A_TARGETS_DN_T
Pancreas	Pancreas_T	T	OHGUCHI_LIVER_HNF4A_TARGETS_DN	0.2742703306604304	OHGUCHI_LIVER_HNF4A_TARGETS_DN_T
Breast	Breast_N	N	OHGUCHI_LIVER_HNF4A_TARGETS_DN	-0.024511299802842224	OHGUCHI_LIVER_HNF4A_TARGETS_DN_N
Lung	Lung_N	N	OHGUCHI_LIVER_HNF4A_TARGETS_DN	0.0579033831574709	OHGUCHI_LIVER_HNF4A_TARGETS_DN_N
Endometrium	Endometrium_T	T	OHGUCHI_LIVER_HNF4A_TARGETS_DN	0.06458655173339983	OHGUCHI_LIVER_HNF4A_TARGETS_DN_T
Esophagus	Esophagus_N	N	OHGUCHI_LIVER_HNF4A_TARGETS_DN	-0.36398902976320413	OHGUCHI_LIVER_HNF4A_TARGETS_DN_N
Brain	Brain_T	T	OHGUCHI_LIVER_HNF4A_TARGETS_DN	-0.279133559815431	OHGUCHI_LIVER_HNF4A_TARGETS_DN_T
Brain	Brain_N	N	OHGUCHI_LIVER_HNF4A_TARGETS_DN	0.08237449640176867	OHGUCHI_LIVER_HNF4A_TARGETS_DN_N
Stomach	Stomach_T	T	OHGUCHI_LIVER_HNF4A_TARGETS_DN	-0.33378377704832907	OHGUCHI_LIVER_HNF4A_TARGETS_DN_T
Colon	Colon_T	T	OHGUCHI_LIVER_HNF4A_TARGETS_DN	0.1619440773523022	OHGUCHI_LIVER_HNF4A_TARGETS_DN_T
Esophagus	Esophagus_N	N	OHGUCHI_LIVER_HNF4A_TARGETS_DN	0.12628631899139334	OHGUCHI_LIVER_HNF4A_TARGETS_DN_N
Breast	Breast_N	N	OHGUCHI_LIVER_HNF4A_TARGETS_DN	0.1760719575040014	OHGUCHI_LIVER_HNF4A_TARGETS_DN_N
Breast	Breast_N	N	OHGUCHI_LIVER_HNF4A_TARGETS_DN	0.010797460989546454	OHGUCHI_LIVER_HNF4A_TARGETS_DN_N
Cervix	Cervix_T	T	OHGUCHI_LIVER_HNF4A_TARGETS_DN	-0.057527148106501086	OHGUCHI_LIVER_HNF4A_TARGETS_DN_T
Prostate	Prostate_T	T	OHGUCHI_LIVER_HNF4A_TARGETS_DN	-0.12146019852214406	OHGUCHI_LIVER_HNF4A_TARGETS_DN_T
Pancreas	Pancreas_N	N	OHGUCHI_LIVER_HNF4A_TARGETS_DN	-0.0639887333670851	OHGUCHI_LIVER_HNF4A_TARGETS_DN_N
Pancreas	Pancreas_T	T	OHGUCHI_LIVER_HNF4A_TARGETS_DN	-0.3302717090712266	OHGUCHI_LIVER_HNF4A_TARGETS_DN_T
Brain	Brain_N	N	OHGUCHI_LIVER_HNF4A_TARGETS_DN	-0.12740111850774524	OHGUCHI_LIVER_HNF4A_TARGETS_DN_N
Breast	Breast_T	T	OHGUCHI_LIVER_HNF4A_TARGETS_DN	0.03954092171022655	OHGUCHI_LIVER_HNF4A_TARGETS_DN_T
Ovary	Ovary_T	T	OHGUCHI_LIVER_HNF4A_TARGETS_DN	-0.17508573980003955	OHGUCHI_LIVER_HNF4A_TARGETS_DN_T
Brain	Brain_T	T	OHGUCHI_LIVER_HNF4A_TARGETS_DN	0.06450184884008006	OHGUCHI_LIVER_HNF4A_TARGETS_DN_T
Brain	Brain_T	T	OHGUCHI_LIVER_HNF4A_TARGETS_DN	0.06520370832294012	OHGUCHI_LIVER_HNF4A_TARGETS_DN_T
Esophagus	Esophagus_N	N	OHGUCHI_LIVER_HNF4A_TARGETS_DN	-0.19200604734237803	OHGUCHI_LIVER_HNF4A_TARGETS_DN_N
Lung	Lung_T	T	OHGUCHI_LIVER_HNF4A_TARGETS_DN	-0.288298976817686	OHGUCHI_LIVER_HNF4A_TARGETS_DN_T
Brain	Brain_T	T	OHGUCHI_LIVER_HNF4A_TARGETS_DN	0.04910529411760353	OHGUCHI_LIVER_HNF4A_TARGETS_DN_T
Lung	Lung_N	N	OHGUCHI_LIVER_HNF4A_TARGETS_DN	0.08798972032105909	OHGUCHI_LIVER_HNF4A_TARGETS_DN_N
Colon	Colon_N	N	OHGUCHI_LIVER_HNF4A_TARGETS_DN	-0.024060778540770406	OHGUCHI_LIVER_HNF4A_TARGETS_DN_N
Stomach	Stomach_T	T	OHGUCHI_LIVER_HNF4A_TARGETS_DN	-0.06755602426538829	OHGUCHI_LIVER_HNF4A_TARGETS_DN_T
Lung	Lung_N	N	OHGUCHI_LIVER_HNF4A_TARGETS_DN	0.10942940771231524	OHGUCHI_LIVER_HNF4A_TARGETS_DN_N
Stomach	Stomach_N	N	OHGUCHI_LIVER_HNF4A_TARGETS_DN	0.1661468841857356	OHGUCHI_LIVER_HNF4A_TARGETS_DN_N
Brain	Brain_N	N	OHGUCHI_LIVER_HNF4A_TARGETS_DN	-0.026859361543096705	OHGUCHI_LIVER_HNF4A_TARGETS_DN_N
Endometrium	Endometrium_N	N	OHGUCHI_LIVER_HNF4A_TARGETS_DN	-0.18431585413190307	OHGUCHI_LIVER_HNF4A_TARGETS_DN_N
Breast	Breast_T	T	OHGUCHI_LIVER_HNF4A_TARGETS_DN	0.0752652444716968	OHGUCHI_LIVER_HNF4A_TARGETS_DN_T
Bladder	Bladder_T	T	OHGUCHI_LIVER_HNF4A_TARGETS_DN	0.09355994458874406	OHGUCHI_LIVER_HNF4A_TARGETS_DN_T
Breast	Breast_N	N	OHGUCHI_LIVER_HNF4A_TARGETS_DN	0.11770071376359917	OHGUCHI_LIVER_HNF4A_TARGETS_DN_N
Prostate	Prostate_T	T	OHGUCHI_LIVER_HNF4A_TARGETS_DN	0.027415772273006955	OHGUCHI_LIVER_HNF4A_TARGETS_DN_T
Ovary	Ovary_T	T	OHGUCHI_LIVER_HNF4A_TARGETS_DN	-0.1237087711751716	OHGUCHI_LIVER_HNF4A_TARGETS_DN_T
Lung	Lung_T	T	OHGUCHI_LIVER_HNF4A_TARGETS_DN	-0.31035776356187467	OHGUCHI_LIVER_HNF4A_TARGETS_DN_T
Colon	Colon_T	T	OHGUCHI_LIVER_HNF4A_TARGETS_DN	-0.4494873731798336	OHGUCHI_LIVER_HNF4A_TARGETS_DN_T
Lung	Lung_T	T	OHGUCHI_LIVER_HNF4A_TARGETS_DN	-0.10036812927206953	OHGUCHI_LIVER_HNF4A_TARGETS_DN_T
Pancreas	Pancreas_T	T	OHGUCHI_LIVER_HNF4A_TARGETS_DN	0.03121909200072115	OHGUCHI_LIVER_HNF4A_TARGETS_DN_T
Rectum	Rectum_T	T	OHGUCHI_LIVER_HNF4A_TARGETS_DN	-0.07012091404753591	OHGUCHI_LIVER_HNF4A_TARGETS_DN_T
Brain	Brain_T	T	OHGUCHI_LIVER_HNF4A_TARGETS_DN	0.11522624091071501	OHGUCHI_LIVER_HNF4A_TARGETS_DN_T
Breast	Breast_T	T	OHGUCHI_LIVER_HNF4A_TARGETS_DN	-0.20815800066561585	OHGUCHI_LIVER_HNF4A_TARGETS_DN_T
Cervix	Cervix_T	T	OHGUCHI_LIVER_HNF4A_TARGETS_DN	0.16161635079428022	OHGUCHI_LIVER_HNF4A_TARGETS_DN_T
Stomach	Stomach_N	N	OHGUCHI_LIVER_HNF4A_TARGETS_DN	-0.15732929683731892	OHGUCHI_LIVER_HNF4A_TARGETS_DN_N
Brain	Brain_T	T	OHGUCHI_LIVER_HNF4A_TARGETS_DN	0.06017829246159129	OHGUCHI_LIVER_HNF4A_TARGETS_DN_T
Lung	Lung_N	N	OHGUCHI_LIVER_HNF4A_TARGETS_DN	-0.001093348644993719	OHGUCHI_LIVER_HNF4A_TARGETS_DN_N
Brain	Brain_N	N	OHGUCHI_LIVER_HNF4A_TARGETS_DN	0.11976610081516686	OHGUCHI_LIVER_HNF4A_TARGETS_DN_N
Liver	Liver_T	T	OHGUCHI_LIVER_HNF4A_TARGETS_DN	0.1406560463088489	OHGUCHI_LIVER_HNF4A_TARGETS_DN_T
Stomach	Stomach_N	N	OHGUCHI_LIVER_HNF4A_TARGETS_DN	-0.08232851014015247	OHGUCHI_LIVER_HNF4A_TARGETS_DN_N
Breast	Breast_N	N	OHGUCHI_LIVER_HNF4A_TARGETS_DN	0.27468875724224096	OHGUCHI_LIVER_HNF4A_TARGETS_DN_N
Pancreas	Pancreas_T	T	OHGUCHI_LIVER_HNF4A_TARGETS_DN	-0.2415165588373629	OHGUCHI_LIVER_HNF4A_TARGETS_DN_T
Brain	Brain_N	N	OHGUCHI_LIVER_HNF4A_TARGETS_DN	-0.260409801150433	OHGUCHI_LIVER_HNF4A_TARGETS_DN_N
Brain	Brain_N	N	OHGUCHI_LIVER_HNF4A_TARGETS_DN	0.1967610610245087	OHGUCHI_LIVER_HNF4A_TARGETS_DN_N
Brain	Brain_N	N	OHGUCHI_LIVER_HNF4A_TARGETS_DN	-0.010967983732845465	OHGUCHI_LIVER_HNF4A_TARGETS_DN_N
Brain	Brain_T	T	OHGUCHI_LIVER_HNF4A_TARGETS_DN	-0.14932867975023575	OHGUCHI_LIVER_HNF4A_TARGETS_DN_T
Cervix	Cervix_T	T	OHGUCHI_LIVER_HNF4A_TARGETS_DN	-0.07858063918883099	OHGUCHI_LIVER_HNF4A_TARGETS_DN_T
Liver	Liver_N	N	OHGUCHI_LIVER_HNF4A_TARGETS_DN	0.6683979351741314	OHGUCHI_LIVER_HNF4A_TARGETS_DN_N
Esophagus	Esophagus_N	N	OHGUCHI_LIVER_HNF4A_TARGETS_DN	-0.09406566117771742	OHGUCHI_LIVER_HNF4A_TARGETS_DN_N
Brain	Brain_T	T	OHGUCHI_LIVER_HNF4A_TARGETS_DN	-0.0851823832320858	OHGUCHI_LIVER_HNF4A_TARGETS_DN_T
Bladder	Bladder_T	T	OHGUCHI_LIVER_HNF4A_TARGETS_DN	-0.1916543810483883	OHGUCHI_LIVER_HNF4A_TARGETS_DN_T
Brain	Brain_T	T	OHGUCHI_LIVER_HNF4A_TARGETS_DN	0.07432021548348822	OHGUCHI_LIVER_HNF4A_TARGETS_DN_T
Lung	Lung_T	T	OHGUCHI_LIVER_HNF4A_TARGETS_DN	-0.1628524436190613	OHGUCHI_LIVER_HNF4A_TARGETS_DN_T
Esophagus	Esophagus_N	N	OHGUCHI_LIVER_HNF4A_TARGETS_DN	-0.07887567471251361	OHGUCHI_LIVER_HNF4A_TARGETS_DN_N
Breast	Breast_N	N	OHGUCHI_LIVER_HNF4A_TARGETS_DN	0.15760489592403207	OHGUCHI_LIVER_HNF4A_TARGETS_DN_N
Brain	Brain_N	N	OHGUCHI_LIVER_HNF4A_TARGETS_DN	-0.2370361490457632	OHGUCHI_LIVER_HNF4A_TARGETS_DN_N
Stomach	Stomach_T	T	OHGUCHI_LIVER_HNF4A_TARGETS_DN	0.45193928055830784	OHGUCHI_LIVER_HNF4A_TARGETS_DN_T
Prostate	Prostate_N	N	OHGUCHI_LIVER_HNF4A_TARGETS_DN	-0.08017783793364833	OHGUCHI_LIVER_HNF4A_TARGETS_DN_N
Bladder	Bladder_T	T	OHGUCHI_LIVER_HNF4A_TARGETS_DN	-0.12487336472956974	OHGUCHI_LIVER_HNF4A_TARGETS_DN_T
Pancreas	Pancreas_N	N	OHGUCHI_LIVER_HNF4A_TARGETS_DN	-0.10856357304598097	OHGUCHI_LIVER_HNF4A_TARGETS_DN_N
Brain	Brain_T	T	OHGUCHI_LIVER_HNF4A_TARGETS_DN	-0.15495051965236845	OHGUCHI_LIVER_HNF4A_TARGETS_DN_T
Lung	Lung_T	T	OHGUCHI_LIVER_HNF4A_TARGETS_DN	0.0696201478211545	OHGUCHI_LIVER_HNF4A_TARGETS_DN_T
Ovary	Ovary_T	T	OHGUCHI_LIVER_HNF4A_TARGETS_DN	0.07523521661659585	OHGUCHI_LIVER_HNF4A_TARGETS_DN_T
Liver	Liver_T	T	OHGUCHI_LIVER_HNF4A_TARGETS_DN	-0.3257593139524578	OHGUCHI_LIVER_HNF4A_TARGETS_DN_T
Prostate	Prostate_T	T	OHGUCHI_LIVER_HNF4A_TARGETS_DN	-0.23190182544852947	OHGUCHI_LIVER_HNF4A_TARGETS_DN_T
Colon	Colon_T	T	OHGUCHI_LIVER_HNF4A_TARGETS_DN	0.06249322255650125	OHGUCHI_LIVER_HNF4A_TARGETS_DN_T
Lung	Lung_T	T	OHGUCHI_LIVER_HNF4A_TARGETS_DN	-0.18866803814086502	OHGUCHI_LIVER_HNF4A_TARGETS_DN_T
Brain	Brain_T	T	OHGUCHI_LIVER_HNF4A_TARGETS_DN	0.09489773405279173	OHGUCHI_LIVER_HNF4A_TARGETS_DN_T
Lung	Lung_N	N	OHGUCHI_LIVER_HNF4A_TARGETS_DN	0.09843528313772226	OHGUCHI_LIVER_HNF4A_TARGETS_DN_N
Brain	Brain_N	N	OHGUCHI_LIVER_HNF4A_TARGETS_DN	0.17756377935992415	OHGUCHI_LIVER_HNF4A_TARGETS_DN_N
Breast	Breast_T	T	OHGUCHI_LIVER_HNF4A_TARGETS_DN	-0.00553829564147873	OHGUCHI_LIVER_HNF4A_TARGETS_DN_T
Stomach	Stomach_N	N	OHGUCHI_LIVER_HNF4A_TARGETS_DN	-0.08506899471348431	OHGUCHI_LIVER_HNF4A_TARGETS_DN_N
Ovary	Ovary_T	T	OHGUCHI_LIVER_HNF4A_TARGETS_DN	0.10232086601620302	OHGUCHI_LIVER_HNF4A_TARGETS_DN_T
Bladder	Bladder_T	T	OHGUCHI_LIVER_HNF4A_TARGETS_DN	-0.025709123639022946	OHGUCHI_LIVER_HNF4A_TARGETS_DN_T
Prostate	Prostate_T	T	OHGUCHI_LIVER_HNF4A_TARGETS_DN	-0.34957659525720003	OHGUCHI_LIVER_HNF4A_TARGETS_DN_T
Breast	Breast_T	T	OHGUCHI_LIVER_HNF4A_TARGETS_DN	-0.13488015914272064	OHGUCHI_LIVER_HNF4A_TARGETS_DN_T
Esophagus	Esophagus_T	T	OHGUCHI_LIVER_HNF4A_TARGETS_DN	-0.12724858548592044	OHGUCHI_LIVER_HNF4A_TARGETS_DN_T
Brain	Brain_T	T	OHGUCHI_LIVER_HNF4A_TARGETS_DN	0.08773282472027966	OHGUCHI_LIVER_HNF4A_TARGETS_DN_T
Endometrium	Endometrium_T	T	OHGUCHI_LIVER_HNF4A_TARGETS_DN	-0.06003875430690753	OHGUCHI_LIVER_HNF4A_TARGETS_DN_T
Bladder	Bladder_T	T	OHGUCHI_LIVER_HNF4A_TARGETS_DN	0.0637479138829253	OHGUCHI_LIVER_HNF4A_TARGETS_DN_T
Brain	Brain_N	N	OHGUCHI_LIVER_HNF4A_TARGETS_DN	-0.13901985482654985	OHGUCHI_LIVER_HNF4A_TARGETS_DN_N
Colon	Colon_N	N	OHGUCHI_LIVER_HNF4A_TARGETS_DN	-0.239470362247459	OHGUCHI_LIVER_HNF4A_TARGETS_DN_N
Pancreas	Pancreas_N	N	OHGUCHI_LIVER_HNF4A_TARGETS_DN	-0.09032405218424108	OHGUCHI_LIVER_HNF4A_TARGETS_DN_N
Lung	Lung_T	T	OHGUCHI_LIVER_HNF4A_TARGETS_DN	0.0065295971139625875	OHGUCHI_LIVER_HNF4A_TARGETS_DN_T
Ovary	Ovary_T	T	OHGUCHI_LIVER_HNF4A_TARGETS_DN	0.08884446055418815	OHGUCHI_LIVER_HNF4A_TARGETS_DN_T
Breast	Breast_T	T	OHGUCHI_LIVER_HNF4A_TARGETS_DN	-0.0947837618213696	OHGUCHI_LIVER_HNF4A_TARGETS_DN_T
Breast	Breast_T	T	OHGUCHI_LIVER_HNF4A_TARGETS_DN	0.019894257018485684	OHGUCHI_LIVER_HNF4A_TARGETS_DN_T
Cervix	Cervix_T	T	OHGUCHI_LIVER_HNF4A_TARGETS_DN	-0.04766240828462359	OHGUCHI_LIVER_HNF4A_TARGETS_DN_T
Esophagus	Esophagus_T	T	OHGUCHI_LIVER_HNF4A_TARGETS_DN	0.024443007217145013	OHGUCHI_LIVER_HNF4A_TARGETS_DN_T
Lung	Lung_T	T	OHGUCHI_LIVER_HNF4A_TARGETS_DN	-0.14903118337316076	OHGUCHI_LIVER_HNF4A_TARGETS_DN_T
Stomach	Stomach_T	T	OHGUCHI_LIVER_HNF4A_TARGETS_DN	-0.0595535790462961	OHGUCHI_LIVER_HNF4A_TARGETS_DN_T
Stomach	Stomach_T	T	OHGUCHI_LIVER_HNF4A_TARGETS_DN	0.1828929803950916	OHGUCHI_LIVER_HNF4A_TARGETS_DN_T
Brain	Brain_N	N	OHGUCHI_LIVER_HNF4A_TARGETS_DN	-0.046897594738550485	OHGUCHI_LIVER_HNF4A_TARGETS_DN_N
Brain	Brain_N	N	OHGUCHI_LIVER_HNF4A_TARGETS_DN	-0.3052765100253837	OHGUCHI_LIVER_HNF4A_TARGETS_DN_N
Brain	Brain_T	T	OHGUCHI_LIVER_HNF4A_TARGETS_DN	0.07319459411080986	OHGUCHI_LIVER_HNF4A_TARGETS_DN_T
Brain	Brain_T	T	OHGUCHI_LIVER_HNF4A_TARGETS_DN	-0.2538082783765907	OHGUCHI_LIVER_HNF4A_TARGETS_DN_T
Lung	Lung_N	N	OHGUCHI_LIVER_HNF4A_TARGETS_DN	-0.13429036780682052	OHGUCHI_LIVER_HNF4A_TARGETS_DN_N
Cervix	Cervix_T	T	OHGUCHI_LIVER_HNF4A_TARGETS_DN	-0.16139701470494233	OHGUCHI_LIVER_HNF4A_TARGETS_DN_T
Prostate	Prostate_T	T	OHGUCHI_LIVER_HNF4A_TARGETS_DN	0.08760792006855811	OHGUCHI_LIVER_HNF4A_TARGETS_DN_T
Brain	Brain_N	N	OHGUCHI_LIVER_HNF4A_TARGETS_DN	0.14242972970942058	OHGUCHI_LIVER_HNF4A_TARGETS_DN_N
Prostate	Prostate_T	T	OHGUCHI_LIVER_HNF4A_TARGETS_DN	0.007072473523385608	OHGUCHI_LIVER_HNF4A_TARGETS_DN_T
Breast	Breast_N	N	OHGUCHI_LIVER_HNF4A_TARGETS_DN	0.15153988686719203	OHGUCHI_LIVER_HNF4A_TARGETS_DN_N
Colon	Colon_N	N	OHGUCHI_LIVER_HNF4A_TARGETS_DN	0.3031357402018575	OHGUCHI_LIVER_HNF4A_TARGETS_DN_N
Esophagus	Esophagus_N	N	OHGUCHI_LIVER_HNF4A_TARGETS_DN	-0.08167334515109692	OHGUCHI_LIVER_HNF4A_TARGETS_DN_N
Liver	Liver_T	T	OHGUCHI_LIVER_HNF4A_TARGETS_DN	-0.14166196691771757	OHGUCHI_LIVER_HNF4A_TARGETS_DN_T
Brain	Brain_N	N	OHGUCHI_LIVER_HNF4A_TARGETS_DN	0.13585160054288553	OHGUCHI_LIVER_HNF4A_TARGETS_DN_N
Breast	Breast_T	T	OHGUCHI_LIVER_HNF4A_TARGETS_DN	0.05408693773145057	OHGUCHI_LIVER_HNF4A_TARGETS_DN_T
Prostate	Prostate_T	T	OHGUCHI_LIVER_HNF4A_TARGETS_DN	0.3687428919039516	OHGUCHI_LIVER_HNF4A_TARGETS_DN_T
Colon	Colon_N	N	OHGUCHI_LIVER_HNF4A_TARGETS_DN	0.2557849167840085	OHGUCHI_LIVER_HNF4A_TARGETS_DN_N
Brain	Brain_N	N	OHGUCHI_LIVER_HNF4A_TARGETS_DN	0.08743904713611828	OHGUCHI_LIVER_HNF4A_TARGETS_DN_N
Brain	Brain_N	N	OHGUCHI_LIVER_HNF4A_TARGETS_DN	-0.21193175323465996	OHGUCHI_LIVER_HNF4A_TARGETS_DN_N
Breast	Breast_N	N	OHGUCHI_LIVER_HNF4A_TARGETS_DN	0.058085299758988296	OHGUCHI_LIVER_HNF4A_TARGETS_DN_N
Liver	Liver_T	T	OHGUCHI_LIVER_HNF4A_TARGETS_DN	0.3456983852839774	OHGUCHI_LIVER_HNF4A_TARGETS_DN_T
Breast	Breast_T	T	OHGUCHI_LIVER_HNF4A_TARGETS_DN	-0.047631823782037286	OHGUCHI_LIVER_HNF4A_TARGETS_DN_T
Lung	Lung_T	T	OHGUCHI_LIVER_HNF4A_TARGETS_DN	0.251167781231186	OHGUCHI_LIVER_HNF4A_TARGETS_DN_T
Breast	Breast_T	T	OHGUCHI_LIVER_HNF4A_TARGETS_DN	-0.10953398245054582	OHGUCHI_LIVER_HNF4A_TARGETS_DN_T
Ovary	Ovary_T	T	OHGUCHI_LIVER_HNF4A_TARGETS_DN	0.08950293952327815	OHGUCHI_LIVER_HNF4A_TARGETS_DN_T
Ovary	Ovary_T	T	OHGUCHI_LIVER_HNF4A_TARGETS_DN	-0.336522675343623	OHGUCHI_LIVER_HNF4A_TARGETS_DN_T
Colon	Colon_N	N	OHGUCHI_LIVER_HNF4A_TARGETS_DN	-0.27523431933399845	OHGUCHI_LIVER_HNF4A_TARGETS_DN_N
Ovary	Ovary_N	N	OHGUCHI_LIVER_HNF4A_TARGETS_DN	-0.05967360193777868	OHGUCHI_LIVER_HNF4A_TARGETS_DN_N
Lung	Lung_T	T	OHGUCHI_LIVER_HNF4A_TARGETS_DN	0.10753998507640608	OHGUCHI_LIVER_HNF4A_TARGETS_DN_T
Colon	Colon_N	N	OHGUCHI_LIVER_HNF4A_TARGETS_DN	0.4023197689569134	OHGUCHI_LIVER_HNF4A_TARGETS_DN_N
Brain	Brain_N	N	OHGUCHI_LIVER_HNF4A_TARGETS_DN	-7.646925712546382e-4	OHGUCHI_LIVER_HNF4A_TARGETS_DN_N
Esophagus	Esophagus_N	N	OHGUCHI_LIVER_HNF4A_TARGETS_DN	-0.196801444312257	OHGUCHI_LIVER_HNF4A_TARGETS_DN_N
Ovary	Ovary_N	N	OHGUCHI_LIVER_HNF4A_TARGETS_DN	0.07070540660018729	OHGUCHI_LIVER_HNF4A_TARGETS_DN_N
Breast	Breast_T	T	OHGUCHI_LIVER_HNF4A_TARGETS_DN	0.02884919828846405	OHGUCHI_LIVER_HNF4A_TARGETS_DN_T
Breast	Breast_T	T	OHGUCHI_LIVER_HNF4A_TARGETS_DN	-0.2405205972331793	OHGUCHI_LIVER_HNF4A_TARGETS_DN_T
Prostate	Prostate_N	N	OHGUCHI_LIVER_HNF4A_TARGETS_DN	0.06879332552915307	OHGUCHI_LIVER_HNF4A_TARGETS_DN_N
Brain	Brain_N	N	OHGUCHI_LIVER_HNF4A_TARGETS_DN	0.09725183937846768	OHGUCHI_LIVER_HNF4A_TARGETS_DN_N
Liver	Liver_N	N	OHGUCHI_LIVER_HNF4A_TARGETS_DN	0.0934287924733194	OHGUCHI_LIVER_HNF4A_TARGETS_DN_N
Lung	Lung_T	T	OHGUCHI_LIVER_HNF4A_TARGETS_DN	-0.005014310651882153	OHGUCHI_LIVER_HNF4A_TARGETS_DN_T
Pancreas	Pancreas_N	N	OHGUCHI_LIVER_HNF4A_TARGETS_DN	-0.00680847773326021	OHGUCHI_LIVER_HNF4A_TARGETS_DN_N
Liver	Liver_T	T	OHGUCHI_LIVER_HNF4A_TARGETS_DN	-0.15943718854169725	OHGUCHI_LIVER_HNF4A_TARGETS_DN_T
Colon	Colon_N	N	OHGUCHI_LIVER_HNF4A_TARGETS_DN	-0.304173333378219	OHGUCHI_LIVER_HNF4A_TARGETS_DN_N
Stomach	Stomach_T	T	OHGUCHI_LIVER_HNF4A_TARGETS_DN	-0.05030171141379847	OHGUCHI_LIVER_HNF4A_TARGETS_DN_T
Colon	Colon_N	N	OHGUCHI_LIVER_HNF4A_TARGETS_DN	0.18137217434014316	OHGUCHI_LIVER_HNF4A_TARGETS_DN_N
Breast	Breast_T	T	OHGUCHI_LIVER_HNF4A_TARGETS_DN	0.037097528771361354	OHGUCHI_LIVER_HNF4A_TARGETS_DN_T
Lung	Lung_T	T	OHGUCHI_LIVER_HNF4A_TARGETS_DN	-0.26389122259714676	OHGUCHI_LIVER_HNF4A_TARGETS_DN_T
Ovary	Ovary_T	T	OHGUCHI_LIVER_HNF4A_TARGETS_DN	0.08084786534026675	OHGUCHI_LIVER_HNF4A_TARGETS_DN_T
Colon	Colon_N	N	OHGUCHI_LIVER_HNF4A_TARGETS_DN	-0.3112629825494313	OHGUCHI_LIVER_HNF4A_TARGETS_DN_N
Cervix	Cervix_T	T	OHGUCHI_LIVER_HNF4A_TARGETS_DN	0.0662047236460275	OHGUCHI_LIVER_HNF4A_TARGETS_DN_T
Cervix	Cervix_T	T	OHGUCHI_LIVER_HNF4A_TARGETS_DN	0.06975373198138302	OHGUCHI_LIVER_HNF4A_TARGETS_DN_T
Brain	Brain_N	N	OHGUCHI_LIVER_HNF4A_TARGETS_DN	0.07162068413386971	OHGUCHI_LIVER_HNF4A_TARGETS_DN_N
Lung	Lung_T	T	OHGUCHI_LIVER_HNF4A_TARGETS_DN	-0.24952553960059426	OHGUCHI_LIVER_HNF4A_TARGETS_DN_T
Pancreas	Pancreas_T	T	OHGUCHI_LIVER_HNF4A_TARGETS_DN	-0.08695414833536247	OHGUCHI_LIVER_HNF4A_TARGETS_DN_T
Cervix	Cervix_T	T	OHGUCHI_LIVER_HNF4A_TARGETS_DN	-0.3261815793367441	OHGUCHI_LIVER_HNF4A_TARGETS_DN_T
Brain	Brain_T	T	OHGUCHI_LIVER_HNF4A_TARGETS_DN	0.024606962570593527	OHGUCHI_LIVER_HNF4A_TARGETS_DN_T
Breast	Breast_T	T	OHGUCHI_LIVER_HNF4A_TARGETS_DN	0.2244679765928725	OHGUCHI_LIVER_HNF4A_TARGETS_DN_T
Brain	Brain_T	T	OHGUCHI_LIVER_HNF4A_TARGETS_DN	-0.010521411885691362	OHGUCHI_LIVER_HNF4A_TARGETS_DN_T
Esophagus	Esophagus_N	N	OHGUCHI_LIVER_HNF4A_TARGETS_DN	0.16526433064497648	OHGUCHI_LIVER_HNF4A_TARGETS_DN_N
Prostate	Prostate_T	T	OHGUCHI_LIVER_HNF4A_TARGETS_DN	-0.33285462026083634	OHGUCHI_LIVER_HNF4A_TARGETS_DN_T
Breast	Breast_T	T	OHGUCHI_LIVER_HNF4A_TARGETS_DN	-0.18091665957398945	OHGUCHI_LIVER_HNF4A_TARGETS_DN_T
Breast	Breast_T	T	OHGUCHI_LIVER_HNF4A_TARGETS_DN	0.1067693400714185	OHGUCHI_LIVER_HNF4A_TARGETS_DN_T
Stomach	Stomach_N	N	OHGUCHI_LIVER_HNF4A_TARGETS_DN	0.23074439284556877	OHGUCHI_LIVER_HNF4A_TARGETS_DN_N
Liver	Liver_T	T	OHGUCHI_LIVER_HNF4A_TARGETS_DN	-0.4687897216350723	OHGUCHI_LIVER_HNF4A_TARGETS_DN_T
Bladder	Bladder_T	T	OHGUCHI_LIVER_HNF4A_TARGETS_DN	-0.19840598596248096	OHGUCHI_LIVER_HNF4A_TARGETS_DN_T
Esophagus	Esophagus_N	N	OHGUCHI_LIVER_HNF4A_TARGETS_DN	-0.13922742112849412	OHGUCHI_LIVER_HNF4A_TARGETS_DN_N
Prostate	Prostate_T	T	OHGUCHI_LIVER_HNF4A_TARGETS_DN	0.13166988322219175	OHGUCHI_LIVER_HNF4A_TARGETS_DN_T
Stomach	Stomach_T	T	OHGUCHI_LIVER_HNF4A_TARGETS_DN	-0.34211384289392904	OHGUCHI_LIVER_HNF4A_TARGETS_DN_T
Esophagus	Esophagus_N	N	OHGUCHI_LIVER_HNF4A_TARGETS_DN	0.05907546309885345	OHGUCHI_LIVER_HNF4A_TARGETS_DN_N
Liver	Liver_T	T	OHGUCHI_LIVER_HNF4A_TARGETS_DN	-0.5198308821907923	OHGUCHI_LIVER_HNF4A_TARGETS_DN_T
Colon	Colon_T	T	OHGUCHI_LIVER_HNF4A_TARGETS_DN	0.10144455930304613	OHGUCHI_LIVER_HNF4A_TARGETS_DN_T
Bladder	Bladder_T	T	OHGUCHI_LIVER_HNF4A_TARGETS_DN	-0.12261842747987203	OHGUCHI_LIVER_HNF4A_TARGETS_DN_T
Colon	Colon_T	T	OHGUCHI_LIVER_HNF4A_TARGETS_DN	0.031631611060397274	OHGUCHI_LIVER_HNF4A_TARGETS_DN_T
Breast	Breast_T	T	OHGUCHI_LIVER_HNF4A_TARGETS_DN	-0.04967543939890581	OHGUCHI_LIVER_HNF4A_TARGETS_DN_T
Breast	Breast_T	T	OHGUCHI_LIVER_HNF4A_TARGETS_DN	0.012402038871705406	OHGUCHI_LIVER_HNF4A_TARGETS_DN_T
Bladder	Bladder_N	N	OHGUCHI_LIVER_HNF4A_TARGETS_DN	0.05447145811182566	OHGUCHI_LIVER_HNF4A_TARGETS_DN_N
Breast	Breast_T	T	OHGUCHI_LIVER_HNF4A_TARGETS_DN	0.18533120656097232	OHGUCHI_LIVER_HNF4A_TARGETS_DN_T
Esophagus	Esophagus_N	N	OHGUCHI_LIVER_HNF4A_TARGETS_DN	0.2348970883879862	OHGUCHI_LIVER_HNF4A_TARGETS_DN_N
Brain	Brain_N	N	OHGUCHI_LIVER_HNF4A_TARGETS_DN	0.11351429680288488	OHGUCHI_LIVER_HNF4A_TARGETS_DN_N
Esophagus	Esophagus_T	T	OHGUCHI_LIVER_HNF4A_TARGETS_DN	0.008121301684604093	OHGUCHI_LIVER_HNF4A_TARGETS_DN_T
Lung	Lung_N	N	OHGUCHI_LIVER_HNF4A_TARGETS_DN	0.014191988152467139	OHGUCHI_LIVER_HNF4A_TARGETS_DN_N
Breast	Breast_T	T	OHGUCHI_LIVER_HNF4A_TARGETS_DN	-0.09930755208838979	OHGUCHI_LIVER_HNF4A_TARGETS_DN_T
Esophagus	Esophagus_N	N	OHGUCHI_LIVER_HNF4A_TARGETS_DN	0.12449530013254323	OHGUCHI_LIVER_HNF4A_TARGETS_DN_N
Colon	Colon_N	N	OHGUCHI_LIVER_HNF4A_TARGETS_DN	0.16309213992324964	OHGUCHI_LIVER_HNF4A_TARGETS_DN_N
Prostate	Prostate_T	T	OHGUCHI_LIVER_HNF4A_TARGETS_DN	0.12782174620479841	OHGUCHI_LIVER_HNF4A_TARGETS_DN_T
Breast	Breast_T	T	OHGUCHI_LIVER_HNF4A_TARGETS_DN	0.00908910017296688	OHGUCHI_LIVER_HNF4A_TARGETS_DN_T
Lung	Lung_N	N	OHGUCHI_LIVER_HNF4A_TARGETS_DN	-0.0399700809264425	OHGUCHI_LIVER_HNF4A_TARGETS_DN_N
Pancreas	Pancreas_T	T	OHGUCHI_LIVER_HNF4A_TARGETS_DN	-0.14005001264644848	OHGUCHI_LIVER_HNF4A_TARGETS_DN_T
Stomach	Stomach_T	T	OHGUCHI_LIVER_HNF4A_TARGETS_DN	0.03330215935120864	OHGUCHI_LIVER_HNF4A_TARGETS_DN_T
Lung	Lung_T	T	OHGUCHI_LIVER_HNF4A_TARGETS_DN	0.17475289470207478	OHGUCHI_LIVER_HNF4A_TARGETS_DN_T
Brain	Brain_T	T	OHGUCHI_LIVER_HNF4A_TARGETS_DN	0.01488509871717289	OHGUCHI_LIVER_HNF4A_TARGETS_DN_T
Colon	Colon_T	T	OHGUCHI_LIVER_HNF4A_TARGETS_DN	0.038877218834214605	OHGUCHI_LIVER_HNF4A_TARGETS_DN_T
Stomach	Stomach_T	T	OHGUCHI_LIVER_HNF4A_TARGETS_DN	-0.3219804300804048	OHGUCHI_LIVER_HNF4A_TARGETS_DN_T
Colon	Colon_N	N	OHGUCHI_LIVER_HNF4A_TARGETS_DN	-0.4252702780401602	OHGUCHI_LIVER_HNF4A_TARGETS_DN_N
Lung	Lung_T	T	OHGUCHI_LIVER_HNF4A_TARGETS_DN	0.02459624680060099	OHGUCHI_LIVER_HNF4A_TARGETS_DN_T
Lung	Lung_T	T	OHGUCHI_LIVER_HNF4A_TARGETS_DN	0.29376414069545764	OHGUCHI_LIVER_HNF4A_TARGETS_DN_T
Colon	Colon_N	N	OHGUCHI_LIVER_HNF4A_TARGETS_DN	-0.21890820451389204	OHGUCHI_LIVER_HNF4A_TARGETS_DN_N
Lung	Lung_T	T	OHGUCHI_LIVER_HNF4A_TARGETS_DN	0.12477108123779904	OHGUCHI_LIVER_HNF4A_TARGETS_DN_T
Prostate	Prostate_T	T	OHGUCHI_LIVER_HNF4A_TARGETS_DN	-0.2772715217750568	OHGUCHI_LIVER_HNF4A_TARGETS_DN_T
Lung	Lung_T	T	OHGUCHI_LIVER_HNF4A_TARGETS_DN	-0.01871288689357295	OHGUCHI_LIVER_HNF4A_TARGETS_DN_T
Lung	Lung_T	T	OHGUCHI_LIVER_HNF4A_TARGETS_DN	0.008029240223543621	OHGUCHI_LIVER_HNF4A_TARGETS_DN_T
Lung	Lung_T	T	OHGUCHI_LIVER_HNF4A_TARGETS_DN	-0.0516516483559184	OHGUCHI_LIVER_HNF4A_TARGETS_DN_T
Endometrium	Endometrium_T	T	OHGUCHI_LIVER_HNF4A_TARGETS_DN	0.14006221321544937	OHGUCHI_LIVER_HNF4A_TARGETS_DN_T
Lung	Lung_T	T	OHGUCHI_LIVER_HNF4A_TARGETS_DN	0.21224475820100752	OHGUCHI_LIVER_HNF4A_TARGETS_DN_T
Esophagus	Esophagus_T	T	OHGUCHI_LIVER_HNF4A_TARGETS_DN	0.0045921562464978916	OHGUCHI_LIVER_HNF4A_TARGETS_DN_T
Brain	Brain_N	N	OHGUCHI_LIVER_HNF4A_TARGETS_DN	-0.10693102655199654	OHGUCHI_LIVER_HNF4A_TARGETS_DN_N
Ovary	Ovary_T	T	OHGUCHI_LIVER_HNF4A_TARGETS_DN	0.0907545977369704	OHGUCHI_LIVER_HNF4A_TARGETS_DN_T
Stomach	Stomach_N	N	OHGUCHI_LIVER_HNF4A_TARGETS_DN	-0.26960869307833335	OHGUCHI_LIVER_HNF4A_TARGETS_DN_N
Pancreas	Pancreas_T	T	OHGUCHI_LIVER_HNF4A_TARGETS_DN	-0.14285228266218955	OHGUCHI_LIVER_HNF4A_TARGETS_DN_T
Lung	Lung_N	N	OHGUCHI_LIVER_HNF4A_TARGETS_DN	0.13801791765284166	OHGUCHI_LIVER_HNF4A_TARGETS_DN_N
Breast	Breast_N	N	OHGUCHI_LIVER_HNF4A_TARGETS_DN	0.05671771635680162	OHGUCHI_LIVER_HNF4A_TARGETS_DN_N
Brain	Brain_N	N	OHGUCHI_LIVER_HNF4A_TARGETS_DN	0.018383616362053906	OHGUCHI_LIVER_HNF4A_TARGETS_DN_N
Breast	Breast_T	T	OHGUCHI_LIVER_HNF4A_TARGETS_DN	0.13176806400923968	OHGUCHI_LIVER_HNF4A_TARGETS_DN_T
Stomach	Stomach_T	T	OHGUCHI_LIVER_HNF4A_TARGETS_DN	0.29168916876387	OHGUCHI_LIVER_HNF4A_TARGETS_DN_T
Breast	Breast_T	T	OHGUCHI_LIVER_HNF4A_TARGETS_DN	0.17472687690211325	OHGUCHI_LIVER_HNF4A_TARGETS_DN_T
Colon	Colon_T	T	OHGUCHI_LIVER_HNF4A_TARGETS_DN	0.2502172533684519	OHGUCHI_LIVER_HNF4A_TARGETS_DN_T
Colon	Colon_T	T	OHGUCHI_LIVER_HNF4A_TARGETS_DN	0.2606271849535849	OHGUCHI_LIVER_HNF4A_TARGETS_DN_T
Liver	Liver_N	N	OHGUCHI_LIVER_HNF4A_TARGETS_DN	0.6760265485979146	OHGUCHI_LIVER_HNF4A_TARGETS_DN_N
Stomach	Stomach_T	T	OHGUCHI_LIVER_HNF4A_TARGETS_DN	-0.10819533677631116	OHGUCHI_LIVER_HNF4A_TARGETS_DN_T
Breast	Breast_N	N	OHGUCHI_LIVER_HNF4A_TARGETS_DN	0.09202336617890158	OHGUCHI_LIVER_HNF4A_TARGETS_DN_N
Ovary	Ovary_T	T	OHGUCHI_LIVER_HNF4A_TARGETS_DN	0.13636818617056692	OHGUCHI_LIVER_HNF4A_TARGETS_DN_T
Breast	Breast_N	N	OHGUCHI_LIVER_HNF4A_TARGETS_DN	0.20886544754349456	OHGUCHI_LIVER_HNF4A_TARGETS_DN_N
Brain	Brain_N	N	OHGUCHI_LIVER_HNF4A_TARGETS_DN	0.21773346658661402	OHGUCHI_LIVER_HNF4A_TARGETS_DN_N
Breast	Breast_T	T	OHGUCHI_LIVER_HNF4A_TARGETS_DN	0.03750093960127912	OHGUCHI_LIVER_HNF4A_TARGETS_DN_T
Ovary	Ovary_N	N	OHGUCHI_LIVER_HNF4A_TARGETS_DN	-5.065395394650285e-4	OHGUCHI_LIVER_HNF4A_TARGETS_DN_N
Breast	Breast_T	T	OHGUCHI_LIVER_HNF4A_TARGETS_DN	0.13298607637714904	OHGUCHI_LIVER_HNF4A_TARGETS_DN_T
Colon	Colon_N	N	OHGUCHI_LIVER_HNF4A_TARGETS_DN	0.5129072166890257	OHGUCHI_LIVER_HNF4A_TARGETS_DN_N
Esophagus	Esophagus_N	N	OHGUCHI_LIVER_HNF4A_TARGETS_DN	0.49760315555585	OHGUCHI_LIVER_HNF4A_TARGETS_DN_N
Prostate	Prostate_T	T	OHGUCHI_LIVER_HNF4A_TARGETS_DN	-0.11772581464600132	OHGUCHI_LIVER_HNF4A_TARGETS_DN_T
Stomach	Stomach_T	T	OHGUCHI_LIVER_HNF4A_TARGETS_DN	0.01077841794671261	OHGUCHI_LIVER_HNF4A_TARGETS_DN_T
Lung	Lung_T	T	OHGUCHI_LIVER_HNF4A_TARGETS_DN	-0.043906747482506975	OHGUCHI_LIVER_HNF4A_TARGETS_DN_T
Brain	Brain_T	T	OHGUCHI_LIVER_HNF4A_TARGETS_DN	-0.14771801888872793	OHGUCHI_LIVER_HNF4A_TARGETS_DN_T
Pancreas	Pancreas_T	T	OHGUCHI_LIVER_HNF4A_TARGETS_DN	-0.11818337971703244	OHGUCHI_LIVER_HNF4A_TARGETS_DN_T
Prostate	Prostate_T	T	OHGUCHI_LIVER_HNF4A_TARGETS_DN	-0.2189199528017506	OHGUCHI_LIVER_HNF4A_TARGETS_DN_T
Esophagus	Esophagus_N	N	OHGUCHI_LIVER_HNF4A_TARGETS_DN	0.28423733005651375	OHGUCHI_LIVER_HNF4A_TARGETS_DN_N
Brain	Brain_T	T	OHGUCHI_LIVER_HNF4A_TARGETS_DN	-0.31034483299271715	OHGUCHI_LIVER_HNF4A_TARGETS_DN_T
Lung	Lung_T	T	OHGUCHI_LIVER_HNF4A_TARGETS_DN	-0.2791520052492075	OHGUCHI_LIVER_HNF4A_TARGETS_DN_T
Bladder	Bladder_T	T	OHGUCHI_LIVER_HNF4A_TARGETS_DN	-0.16982608845151992	OHGUCHI_LIVER_HNF4A_TARGETS_DN_T
Bladder	Bladder_T	T	OHGUCHI_LIVER_HNF4A_TARGETS_DN	-0.09303629654964099	OHGUCHI_LIVER_HNF4A_TARGETS_DN_T
Stomach	Stomach_N	N	OHGUCHI_LIVER_HNF4A_TARGETS_DN	-0.05895820871174848	OHGUCHI_LIVER_HNF4A_TARGETS_DN_N
Ovary	Ovary_T	T	OHGUCHI_LIVER_HNF4A_TARGETS_DN	0.05009320151813168	OHGUCHI_LIVER_HNF4A_TARGETS_DN_T
Brain	Brain_N	N	OHGUCHI_LIVER_HNF4A_TARGETS_DN	-0.01659679581524942	OHGUCHI_LIVER_HNF4A_TARGETS_DN_N
Stomach	Stomach_N	N	OHGUCHI_LIVER_HNF4A_TARGETS_DN	-0.18571398086388127	OHGUCHI_LIVER_HNF4A_TARGETS_DN_N
Prostate	Prostate_T	T	OHGUCHI_LIVER_HNF4A_TARGETS_DN	0.0515958719616294	OHGUCHI_LIVER_HNF4A_TARGETS_DN_T
Esophagus	Esophagus_N	N	OHGUCHI_LIVER_HNF4A_TARGETS_DN	0.14465313638949884	OHGUCHI_LIVER_HNF4A_TARGETS_DN_N
Liver	Liver_N	N	OHGUCHI_LIVER_HNF4A_TARGETS_DN	0.5241046663689631	OHGUCHI_LIVER_HNF4A_TARGETS_DN_N
Brain	Brain_T	T	OHGUCHI_LIVER_HNF4A_TARGETS_DN	-0.217560175970705	OHGUCHI_LIVER_HNF4A_TARGETS_DN_T
Prostate	Prostate_N	N	OHGUCHI_LIVER_HNF4A_TARGETS_DN	0.009372004140988821	OHGUCHI_LIVER_HNF4A_TARGETS_DN_N
Lung	Lung_T	T	OHGUCHI_LIVER_HNF4A_TARGETS_DN	-0.3682508509196925	OHGUCHI_LIVER_HNF4A_TARGETS_DN_T
Brain	Brain_T	T	OHGUCHI_LIVER_HNF4A_TARGETS_DN	-0.0645056415033056	OHGUCHI_LIVER_HNF4A_TARGETS_DN_T
Breast	Breast_T	T	OHGUCHI_LIVER_HNF4A_TARGETS_DN	-0.19926719077466773	OHGUCHI_LIVER_HNF4A_TARGETS_DN_T
Breast	Breast_T	T	OHGUCHI_LIVER_HNF4A_TARGETS_DN	-0.1555463627721516	OHGUCHI_LIVER_HNF4A_TARGETS_DN_T
Endometrium	Endometrium_T	T	OHGUCHI_LIVER_HNF4A_TARGETS_DN	-0.1893180150766386	OHGUCHI_LIVER_HNF4A_TARGETS_DN_T
Brain	Brain_N	N	OHGUCHI_LIVER_HNF4A_TARGETS_DN	0.17885918003706502	OHGUCHI_LIVER_HNF4A_TARGETS_DN_N
Prostate	Prostate_T	T	OHGUCHI_LIVER_HNF4A_TARGETS_DN	-0.10951020175400286	OHGUCHI_LIVER_HNF4A_TARGETS_DN_T
Brain	Brain_T	T	OHGUCHI_LIVER_HNF4A_TARGETS_DN	-0.2950407627451896	OHGUCHI_LIVER_HNF4A_TARGETS_DN_T
Cervix	Cervix_T	T	OHGUCHI_LIVER_HNF4A_TARGETS_DN	-0.19091865362453975	OHGUCHI_LIVER_HNF4A_TARGETS_DN_T
Bladder	Bladder_T	T	OHGUCHI_LIVER_HNF4A_TARGETS_DN	-0.022778630181076093	OHGUCHI_LIVER_HNF4A_TARGETS_DN_T
Liver	Liver_T	T	OHGUCHI_LIVER_HNF4A_TARGETS_DN	-0.121463372011887	OHGUCHI_LIVER_HNF4A_TARGETS_DN_T
Brain	Brain_N	N	OHGUCHI_LIVER_HNF4A_TARGETS_DN	-4.531487731788686e-4	OHGUCHI_LIVER_HNF4A_TARGETS_DN_N
Brain	Brain_N	N	OHGUCHI_LIVER_HNF4A_TARGETS_DN	0.1629184298579524	OHGUCHI_LIVER_HNF4A_TARGETS_DN_N
Bladder	Bladder_T	T	OHGUCHI_LIVER_HNF4A_TARGETS_DN	-0.0809269177356686	OHGUCHI_LIVER_HNF4A_TARGETS_DN_T
Ovary	Ovary_T	T	OHGUCHI_LIVER_HNF4A_TARGETS_DN	-0.0100260965096306	OHGUCHI_LIVER_HNF4A_TARGETS_DN_T
Ovary	Ovary_T	T	OHGUCHI_LIVER_HNF4A_TARGETS_DN	-0.06688893231924906	OHGUCHI_LIVER_HNF4A_TARGETS_DN_T
Breast	Breast_T	T	OHGUCHI_LIVER_HNF4A_TARGETS_DN	0.21688150253437116	OHGUCHI_LIVER_HNF4A_TARGETS_DN_T
Breast	Breast_T	T	OHGUCHI_LIVER_HNF4A_TARGETS_DN	-0.1156317521818002	OHGUCHI_LIVER_HNF4A_TARGETS_DN_T
Pancreas	Pancreas_T	T	OHGUCHI_LIVER_HNF4A_TARGETS_DN	0.15569440576778829	OHGUCHI_LIVER_HNF4A_TARGETS_DN_T
Prostate	Prostate_T	T	OHGUCHI_LIVER_HNF4A_TARGETS_DN	-0.16461863374092783	OHGUCHI_LIVER_HNF4A_TARGETS_DN_T
Pancreas	Pancreas_N	N	OHGUCHI_LIVER_HNF4A_TARGETS_DN	-0.17110168370885248	OHGUCHI_LIVER_HNF4A_TARGETS_DN_N
Colon	Colon_T	T	OHGUCHI_LIVER_HNF4A_TARGETS_DN	-0.1113424433249742	OHGUCHI_LIVER_HNF4A_TARGETS_DN_T
Brain	Brain_T	T	OHGUCHI_LIVER_HNF4A_TARGETS_DN	-0.06839923360003278	OHGUCHI_LIVER_HNF4A_TARGETS_DN_T
Liver	Liver_T	T	OHGUCHI_LIVER_HNF4A_TARGETS_DN	0.03802311075470188	OHGUCHI_LIVER_HNF4A_TARGETS_DN_T
Colon	Colon_T	T	OHGUCHI_LIVER_HNF4A_TARGETS_DN	0.18988244797630247	OHGUCHI_LIVER_HNF4A_TARGETS_DN_T
Brain	Brain_N	N	OHGUCHI_LIVER_HNF4A_TARGETS_DN	0.04491187788423687	OHGUCHI_LIVER_HNF4A_TARGETS_DN_N
Lung	Lung_T	T	OHGUCHI_LIVER_HNF4A_TARGETS_DN	0.23907264906745404	OHGUCHI_LIVER_HNF4A_TARGETS_DN_T
Prostate	Prostate_N	N	OHGUCHI_LIVER_HNF4A_TARGETS_DN	0.09700091788184399	OHGUCHI_LIVER_HNF4A_TARGETS_DN_N
Brain	Brain_N	N	OHGUCHI_LIVER_HNF4A_TARGETS_DN	0.045242674112183134	OHGUCHI_LIVER_HNF4A_TARGETS_DN_N
Brain	Brain_T	T	OHGUCHI_LIVER_HNF4A_TARGETS_DN	-0.11849479563689524	OHGUCHI_LIVER_HNF4A_TARGETS_DN_T
Pancreas	Pancreas_T	T	OHGUCHI_LIVER_HNF4A_TARGETS_DN	0.2854453814009867	OHGUCHI_LIVER_HNF4A_TARGETS_DN_T
Lung	Lung_T	T	OHGUCHI_LIVER_HNF4A_TARGETS_DN	-0.21552236041501477	OHGUCHI_LIVER_HNF4A_TARGETS_DN_T
Stomach	Stomach_N	N	OHGUCHI_LIVER_HNF4A_TARGETS_DN	0.37182912562237935	OHGUCHI_LIVER_HNF4A_TARGETS_DN_N
Pancreas	Pancreas_T	T	OHGUCHI_LIVER_HNF4A_TARGETS_DN	-0.06225201768834007	OHGUCHI_LIVER_HNF4A_TARGETS_DN_T
Lung	Lung_T	T	OHGUCHI_LIVER_HNF4A_TARGETS_DN	-0.2815145045515648	OHGUCHI_LIVER_HNF4A_TARGETS_DN_T
Esophagus	Esophagus_N	N	OHGUCHI_LIVER_HNF4A_TARGETS_DN	-0.05264515093194935	OHGUCHI_LIVER_HNF4A_TARGETS_DN_N
Ovary	Ovary_T	T	OHGUCHI_LIVER_HNF4A_TARGETS_DN	-0.1096188140600442	OHGUCHI_LIVER_HNF4A_TARGETS_DN_T
Liver	Liver_T	T	OHGUCHI_LIVER_HNF4A_TARGETS_DN	-0.04740775795900398	OHGUCHI_LIVER_HNF4A_TARGETS_DN_T
Brain	Brain_T	T	OHGUCHI_LIVER_HNF4A_TARGETS_DN	-0.3487258018378333	OHGUCHI_LIVER_HNF4A_TARGETS_DN_T
Brain	Brain_T	T	OHGUCHI_LIVER_HNF4A_TARGETS_DN	-0.22701056768383618	OHGUCHI_LIVER_HNF4A_TARGETS_DN_T
Breast	Breast_T	T	OHGUCHI_LIVER_HNF4A_TARGETS_DN	-0.15262382212510545	OHGUCHI_LIVER_HNF4A_TARGETS_DN_T
Brain	Brain_N	N	OHGUCHI_LIVER_HNF4A_TARGETS_DN	-0.2632172583170628	OHGUCHI_LIVER_HNF4A_TARGETS_DN_N
Esophagus	Esophagus_N	N	OHGUCHI_LIVER_HNF4A_TARGETS_DN	-0.22691115429343056	OHGUCHI_LIVER_HNF4A_TARGETS_DN_N
Lung	Lung_T	T	OHGUCHI_LIVER_HNF4A_TARGETS_DN	-0.26542315707494135	OHGUCHI_LIVER_HNF4A_TARGETS_DN_T
Lung	Lung_T	T	OHGUCHI_LIVER_HNF4A_TARGETS_DN	-0.17283584583820583	OHGUCHI_LIVER_HNF4A_TARGETS_DN_T
Lung	Lung_T	T	OHGUCHI_LIVER_HNF4A_TARGETS_DN	-0.4343526598690446	OHGUCHI_LIVER_HNF4A_TARGETS_DN_T
Breast	Breast_T	T	OHGUCHI_LIVER_HNF4A_TARGETS_DN	-0.14510224074321176	OHGUCHI_LIVER_HNF4A_TARGETS_DN_T
Esophagus	Esophagus_N	N	OHGUCHI_LIVER_HNF4A_TARGETS_DN	-0.2674014833341715	OHGUCHI_LIVER_HNF4A_TARGETS_DN_N
Brain	Brain_N	N	OHGUCHI_LIVER_HNF4A_TARGETS_DN	-0.06682925559876657	OHGUCHI_LIVER_HNF4A_TARGETS_DN_N
Esophagus	Esophagus_N	N	OHGUCHI_LIVER_HNF4A_TARGETS_DN	-0.12863780261847246	OHGUCHI_LIVER_HNF4A_TARGETS_DN_N
Ovary	Ovary_T	T	OHGUCHI_LIVER_HNF4A_TARGETS_DN	-0.006762682865745745	OHGUCHI_LIVER_HNF4A_TARGETS_DN_T
Brain	Brain_N	N	OHGUCHI_LIVER_HNF4A_TARGETS_DN	0.1934466470553311	OHGUCHI_LIVER_HNF4A_TARGETS_DN_N
Pancreas	Pancreas_T	T	OHGUCHI_LIVER_HNF4A_TARGETS_DN	0.10779894424958333	OHGUCHI_LIVER_HNF4A_TARGETS_DN_T
Bladder	Bladder_T	T	OHGUCHI_LIVER_HNF4A_TARGETS_DN	-0.21830688931677938	OHGUCHI_LIVER_HNF4A_TARGETS_DN_T
Stomach	Stomach_N	N	OHGUCHI_LIVER_HNF4A_TARGETS_DN	-0.2351895676289663	OHGUCHI_LIVER_HNF4A_TARGETS_DN_N
Bladder	Bladder_T	T	OHGUCHI_LIVER_HNF4A_TARGETS_DN	-0.0685347328331784	OHGUCHI_LIVER_HNF4A_TARGETS_DN_T
Brain	Brain_T	T	OHGUCHI_LIVER_HNF4A_TARGETS_DN	-0.15738420668962896	OHGUCHI_LIVER_HNF4A_TARGETS_DN_T
Prostate	Prostate_T	T	OHGUCHI_LIVER_HNF4A_TARGETS_DN	-0.39685166120812754	OHGUCHI_LIVER_HNF4A_TARGETS_DN_T
Esophagus	Esophagus_N	N	OHGUCHI_LIVER_HNF4A_TARGETS_DN	-0.06326715806682373	OHGUCHI_LIVER_HNF4A_TARGETS_DN_N
Lung	Lung_T	T	OHGUCHI_LIVER_HNF4A_TARGETS_DN	0.05605036499173838	OHGUCHI_LIVER_HNF4A_TARGETS_DN_T
Prostate	Prostate_T	T	OHGUCHI_LIVER_HNF4A_TARGETS_DN	-0.010422053927846148	OHGUCHI_LIVER_HNF4A_TARGETS_DN_T
Liver	Liver_N	N	OHGUCHI_LIVER_HNF4A_TARGETS_DN	0.47269340467693133	OHGUCHI_LIVER_HNF4A_TARGETS_DN_N
Ovary	Ovary_T	T	OHGUCHI_LIVER_HNF4A_TARGETS_DN	0.005453331003041295	OHGUCHI_LIVER_HNF4A_TARGETS_DN_T
Breast	Breast_T	T	OHGUCHI_LIVER_HNF4A_TARGETS_DN	0.0428141720017034	OHGUCHI_LIVER_HNF4A_TARGETS_DN_T
Lung	Lung_T	T	OHGUCHI_LIVER_HNF4A_TARGETS_DN	0.22412680845439542	OHGUCHI_LIVER_HNF4A_TARGETS_DN_T
Ovary	Ovary_T	T	OHGUCHI_LIVER_HNF4A_TARGETS_DN	0.0650259952877178	OHGUCHI_LIVER_HNF4A_TARGETS_DN_T
Stomach	Stomach_T	T	OHGUCHI_LIVER_HNF4A_TARGETS_DN	-0.41568220875628703	OHGUCHI_LIVER_HNF4A_TARGETS_DN_T
Esophagus	Esophagus_N	N	OHGUCHI_LIVER_HNF4A_TARGETS_DN	-0.27613927706969765	OHGUCHI_LIVER_HNF4A_TARGETS_DN_N
Cervix	Cervix_T	T	OHGUCHI_LIVER_HNF4A_TARGETS_DN	0.08261638543665409	OHGUCHI_LIVER_HNF4A_TARGETS_DN_T
Breast	Breast_T	T	OHGUCHI_LIVER_HNF4A_TARGETS_DN	-0.07127585136634731	OHGUCHI_LIVER_HNF4A_TARGETS_DN_T
Ovary	Ovary_T	T	OHGUCHI_LIVER_HNF4A_TARGETS_DN	-0.057045241762907595	OHGUCHI_LIVER_HNF4A_TARGETS_DN_T
Colon	Colon_T	T	OHGUCHI_LIVER_HNF4A_TARGETS_DN	0.21506675027268915	OHGUCHI_LIVER_HNF4A_TARGETS_DN_T
Brain	Brain_T	T	OHGUCHI_LIVER_HNF4A_TARGETS_DN	0.08011757962402088	OHGUCHI_LIVER_HNF4A_TARGETS_DN_T
Brain	Brain_N	N	OHGUCHI_LIVER_HNF4A_TARGETS_DN	0.203117136772378	OHGUCHI_LIVER_HNF4A_TARGETS_DN_N
Prostate	Prostate_T	T	OHGUCHI_LIVER_HNF4A_TARGETS_DN	-0.05394795499732424	OHGUCHI_LIVER_HNF4A_TARGETS_DN_T
Breast	Breast_T	T	OHGUCHI_LIVER_HNF4A_TARGETS_DN	-0.21787268936930543	OHGUCHI_LIVER_HNF4A_TARGETS_DN_T
Endometrium	Endometrium_T	T	OHGUCHI_LIVER_HNF4A_TARGETS_DN	0.12782955659192266	OHGUCHI_LIVER_HNF4A_TARGETS_DN_T
Brain	Brain_N	N	OHGUCHI_LIVER_HNF4A_TARGETS_DN	-0.26989194198634825	OHGUCHI_LIVER_HNF4A_TARGETS_DN_N
Brain	Brain_N	N	OHGUCHI_LIVER_HNF4A_TARGETS_DN	0.1518444747164205	OHGUCHI_LIVER_HNF4A_TARGETS_DN_N
Brain	Brain_N	N	OHGUCHI_LIVER_HNF4A_TARGETS_DN	0.016888697333955843	OHGUCHI_LIVER_HNF4A_TARGETS_DN_N
Liver	Liver_T	T	OHGUCHI_LIVER_HNF4A_TARGETS_DN	0.05872989676544049	OHGUCHI_LIVER_HNF4A_TARGETS_DN_T
Breast	Breast_T	T	OHGUCHI_LIVER_HNF4A_TARGETS_DN	-0.002051019808922111	OHGUCHI_LIVER_HNF4A_TARGETS_DN_T
Pancreas	Pancreas_N	N	OHGUCHI_LIVER_HNF4A_TARGETS_DN	0.0708987240241214	OHGUCHI_LIVER_HNF4A_TARGETS_DN_N
Rectum	Rectum_T	T	OHGUCHI_LIVER_HNF4A_TARGETS_DN	0.055257805684448824	OHGUCHI_LIVER_HNF4A_TARGETS_DN_T
Breast	Breast_N	N	OHGUCHI_LIVER_HNF4A_TARGETS_DN	0.16680779410501262	OHGUCHI_LIVER_HNF4A_TARGETS_DN_N
Brain	Brain_N	N	OHGUCHI_LIVER_HNF4A_TARGETS_DN	0.14279446095721457	OHGUCHI_LIVER_HNF4A_TARGETS_DN_N
Esophagus	Esophagus_N	N	OHGUCHI_LIVER_HNF4A_TARGETS_DN	-0.02157675938961176	OHGUCHI_LIVER_HNF4A_TARGETS_DN_N
Stomach	Stomach_N	N	OHGUCHI_LIVER_HNF4A_TARGETS_DN	-0.0667997089024765	OHGUCHI_LIVER_HNF4A_TARGETS_DN_N
Esophagus	Esophagus_N	N	OHGUCHI_LIVER_HNF4A_TARGETS_DN	-0.325247111965312	OHGUCHI_LIVER_HNF4A_TARGETS_DN_N
Breast	Breast_T	T	OHGUCHI_LIVER_HNF4A_TARGETS_DN	-0.2224010898454811	OHGUCHI_LIVER_HNF4A_TARGETS_DN_T
Ovary	Ovary_T	T	OHGUCHI_LIVER_HNF4A_TARGETS_DN	-0.11689715652841037	OHGUCHI_LIVER_HNF4A_TARGETS_DN_T
Lung	Lung_T	T	OHGUCHI_LIVER_HNF4A_TARGETS_DN	-0.15573735834333904	OHGUCHI_LIVER_HNF4A_TARGETS_DN_T
Endometrium	Endometrium_T	T	OHGUCHI_LIVER_HNF4A_TARGETS_DN	0.09078441259679826	OHGUCHI_LIVER_HNF4A_TARGETS_DN_T
Brain	Brain_N	N	OHGUCHI_LIVER_HNF4A_TARGETS_DN	-0.18178743435563893	OHGUCHI_LIVER_HNF4A_TARGETS_DN_N
Breast	Breast_T	T	OHGUCHI_LIVER_HNF4A_TARGETS_DN	0.2529297209029266	OHGUCHI_LIVER_HNF4A_TARGETS_DN_T
Rectum	Rectum_N	N	OHGUCHI_LIVER_HNF4A_TARGETS_DN	0.17331461361258801	OHGUCHI_LIVER_HNF4A_TARGETS_DN_N
Ovary	Ovary_T	T	OHGUCHI_LIVER_HNF4A_TARGETS_DN	-0.007095709332436778	OHGUCHI_LIVER_HNF4A_TARGETS_DN_T
Breast	Breast_T	T	OHGUCHI_LIVER_HNF4A_TARGETS_DN	-0.03069447875666448	OHGUCHI_LIVER_HNF4A_TARGETS_DN_T
Stomach	Stomach_T	T	OHGUCHI_LIVER_HNF4A_TARGETS_DN	0.09377596137080166	OHGUCHI_LIVER_HNF4A_TARGETS_DN_T
Lung	Lung_T	T	OHGUCHI_LIVER_HNF4A_TARGETS_DN	-0.15857374367158472	OHGUCHI_LIVER_HNF4A_TARGETS_DN_T
Breast	Breast_T	T	OHGUCHI_LIVER_HNF4A_TARGETS_DN	0.012613647775544412	OHGUCHI_LIVER_HNF4A_TARGETS_DN_T
Brain	Brain_N	N	OHGUCHI_LIVER_HNF4A_TARGETS_DN	0.15279097460897267	OHGUCHI_LIVER_HNF4A_TARGETS_DN_N
Brain	Brain_N	N	OHGUCHI_LIVER_HNF4A_TARGETS_DN	0.29401207976705046	OHGUCHI_LIVER_HNF4A_TARGETS_DN_N
Ovary	Ovary_T	T	OHGUCHI_LIVER_HNF4A_TARGETS_DN	0.07899295830857817	OHGUCHI_LIVER_HNF4A_TARGETS_DN_T
Ovary	Ovary_T	T	OHGUCHI_LIVER_HNF4A_TARGETS_DN	0.08517031488411161	OHGUCHI_LIVER_HNF4A_TARGETS_DN_T
Pancreas	Pancreas_N	N	OHGUCHI_LIVER_HNF4A_TARGETS_DN	0.06945642909206243	OHGUCHI_LIVER_HNF4A_TARGETS_DN_N
Ovary	Ovary_N	N	OHGUCHI_LIVER_HNF4A_TARGETS_DN	-0.12246250437039255	OHGUCHI_LIVER_HNF4A_TARGETS_DN_N
Lung	Lung_N	N	OHGUCHI_LIVER_HNF4A_TARGETS_DN	-0.24849711890549064	OHGUCHI_LIVER_HNF4A_TARGETS_DN_N
Brain	Brain_N	N	OHGUCHI_LIVER_HNF4A_TARGETS_DN	-0.08207501819018065	OHGUCHI_LIVER_HNF4A_TARGETS_DN_N
Breast	Breast_T	T	OHGUCHI_LIVER_HNF4A_TARGETS_DN	0.01524047357774122	OHGUCHI_LIVER_HNF4A_TARGETS_DN_T
Colon	Colon_T	T	OHGUCHI_LIVER_HNF4A_TARGETS_DN	0.2143760969383751	OHGUCHI_LIVER_HNF4A_TARGETS_DN_T
Esophagus	Esophagus_N	N	OHGUCHI_LIVER_HNF4A_TARGETS_DN	0.17667338303656704	OHGUCHI_LIVER_HNF4A_TARGETS_DN_N
Colon	Colon_T	T	OHGUCHI_LIVER_HNF4A_TARGETS_DN	0.1564180473581527	OHGUCHI_LIVER_HNF4A_TARGETS_DN_T
Cervix	Cervix_T	T	OHGUCHI_LIVER_HNF4A_TARGETS_DN	-0.13097808375341136	OHGUCHI_LIVER_HNF4A_TARGETS_DN_T
Lung	Lung_T	T	OHGUCHI_LIVER_HNF4A_TARGETS_DN	0.0077589340287124164	OHGUCHI_LIVER_HNF4A_TARGETS_DN_T
Bladder	Bladder_T	T	OHGUCHI_LIVER_HNF4A_TARGETS_DN	-0.21885258293886084	OHGUCHI_LIVER_HNF4A_TARGETS_DN_T
Brain	Brain_T	T	OHGUCHI_LIVER_HNF4A_TARGETS_DN	-0.1656935370649922	OHGUCHI_LIVER_HNF4A_TARGETS_DN_T
Esophagus	Esophagus_N	N	OHGUCHI_LIVER_HNF4A_TARGETS_DN	0.27105499992847987	OHGUCHI_LIVER_HNF4A_TARGETS_DN_N
Esophagus	Esophagus_N	N	OHGUCHI_LIVER_HNF4A_TARGETS_DN	0.04627012683733042	OHGUCHI_LIVER_HNF4A_TARGETS_DN_N
Breast	Breast_T	T	OHGUCHI_LIVER_HNF4A_TARGETS_DN	-0.15453738560619015	OHGUCHI_LIVER_HNF4A_TARGETS_DN_T
Lung	Lung_N	N	OHGUCHI_LIVER_HNF4A_TARGETS_DN	0.25226477147301485	OHGUCHI_LIVER_HNF4A_TARGETS_DN_N
Colon	Colon_T	T	OHGUCHI_LIVER_HNF4A_TARGETS_DN	-0.048819681127436954	OHGUCHI_LIVER_HNF4A_TARGETS_DN_T
Stomach	Stomach_T	T	OHGUCHI_LIVER_HNF4A_TARGETS_DN	-0.06726096766210399	OHGUCHI_LIVER_HNF4A_TARGETS_DN_T
Brain	Brain_T	T	OHGUCHI_LIVER_HNF4A_TARGETS_DN	-0.023365823184281376	OHGUCHI_LIVER_HNF4A_TARGETS_DN_T
Lung	Lung_N	N	OHGUCHI_LIVER_HNF4A_TARGETS_DN	-0.03506650240064832	OHGUCHI_LIVER_HNF4A_TARGETS_DN_N
Endometrium	Endometrium_T	T	OHGUCHI_LIVER_HNF4A_TARGETS_DN	0.22348867442843745	OHGUCHI_LIVER_HNF4A_TARGETS_DN_T
Prostate	Prostate_T	T	OHGUCHI_LIVER_HNF4A_TARGETS_DN	-0.019446137847755812	OHGUCHI_LIVER_HNF4A_TARGETS_DN_T
Lung	Lung_T	T	OHGUCHI_LIVER_HNF4A_TARGETS_DN	-0.2771084052478431	OHGUCHI_LIVER_HNF4A_TARGETS_DN_T
Lung	Lung_T	T	OHGUCHI_LIVER_HNF4A_TARGETS_DN	-0.29882157099222667	OHGUCHI_LIVER_HNF4A_TARGETS_DN_T
Ovary	Ovary_T	T	OHGUCHI_LIVER_HNF4A_TARGETS_DN	0.11834393948134488	OHGUCHI_LIVER_HNF4A_TARGETS_DN_T
Esophagus	Esophagus_N	N	OHGUCHI_LIVER_HNF4A_TARGETS_DN	0.3109754330956819	OHGUCHI_LIVER_HNF4A_TARGETS_DN_N
Endometrium	Endometrium_T	T	OHGUCHI_LIVER_HNF4A_TARGETS_DN	0.21552873500235095	OHGUCHI_LIVER_HNF4A_TARGETS_DN_T
Cervix	Cervix_T	T	OHGUCHI_LIVER_HNF4A_TARGETS_DN	0.06901865748534383	OHGUCHI_LIVER_HNF4A_TARGETS_DN_T
Esophagus	Esophagus_N	N	OHGUCHI_LIVER_HNF4A_TARGETS_DN	0.166279438326019	OHGUCHI_LIVER_HNF4A_TARGETS_DN_N
Esophagus	Esophagus_N	N	OHGUCHI_LIVER_HNF4A_TARGETS_DN	-0.1387477548146953	OHGUCHI_LIVER_HNF4A_TARGETS_DN_N
Lung	Lung_T	T	OHGUCHI_LIVER_HNF4A_TARGETS_DN	-0.007578745990939134	OHGUCHI_LIVER_HNF4A_TARGETS_DN_T
Stomach	Stomach_T	T	OHGUCHI_LIVER_HNF4A_TARGETS_DN	-0.2135512977346936	OHGUCHI_LIVER_HNF4A_TARGETS_DN_T
Esophagus	Esophagus_N	N	OHGUCHI_LIVER_HNF4A_TARGETS_DN	0.0649105001666633	OHGUCHI_LIVER_HNF4A_TARGETS_DN_N
Lung	Lung_N	N	OHGUCHI_LIVER_HNF4A_TARGETS_DN	-0.014104991551133095	OHGUCHI_LIVER_HNF4A_TARGETS_DN_N
Cervix	Cervix_T	T	OHGUCHI_LIVER_HNF4A_TARGETS_DN	-0.12070017215176441	OHGUCHI_LIVER_HNF4A_TARGETS_DN_T
Liver	Liver_T	T	OHGUCHI_LIVER_HNF4A_TARGETS_DN	-0.4015666144287848	OHGUCHI_LIVER_HNF4A_TARGETS_DN_T
Pancreas	Pancreas_N	N	OHGUCHI_LIVER_HNF4A_TARGETS_DN	-0.08237773832503456	OHGUCHI_LIVER_HNF4A_TARGETS_DN_N
Cervix	Cervix_T	T	OHGUCHI_LIVER_HNF4A_TARGETS_DN	-0.11721537750331579	OHGUCHI_LIVER_HNF4A_TARGETS_DN_T
Lung	Lung_T	T	OHGUCHI_LIVER_HNF4A_TARGETS_DN	0.2079426736971884	OHGUCHI_LIVER_HNF4A_TARGETS_DN_T
Colon	Colon_T	T	OHGUCHI_LIVER_HNF4A_TARGETS_DN	-0.11045326433671643	OHGUCHI_LIVER_HNF4A_TARGETS_DN_T
Esophagus	Esophagus_N	N	OHGUCHI_LIVER_HNF4A_TARGETS_DN	0.09596206564228607	OHGUCHI_LIVER_HNF4A_TARGETS_DN_N
Lung	Lung_N	N	OHGUCHI_LIVER_HNF4A_TARGETS_DN	0.171093859594739	OHGUCHI_LIVER_HNF4A_TARGETS_DN_N
Lung	Lung_T	T	OHGUCHI_LIVER_HNF4A_TARGETS_DN	0.13527635877754934	OHGUCHI_LIVER_HNF4A_TARGETS_DN_T
Lung	Lung_T	T	OHGUCHI_LIVER_HNF4A_TARGETS_DN	-0.057351478289271424	OHGUCHI_LIVER_HNF4A_TARGETS_DN_T
Cervix	Cervix_T	T	OHGUCHI_LIVER_HNF4A_TARGETS_DN	-0.10918936133221432	OHGUCHI_LIVER_HNF4A_TARGETS_DN_T
Lung	Lung_N	N	OHGUCHI_LIVER_HNF4A_TARGETS_DN	8.322374216837292e-4	OHGUCHI_LIVER_HNF4A_TARGETS_DN_N
Breast	Breast_T	T	OHGUCHI_LIVER_HNF4A_TARGETS_DN	0.19258328331487257	OHGUCHI_LIVER_HNF4A_TARGETS_DN_T
Stomach	Stomach_T	T	OHGUCHI_LIVER_HNF4A_TARGETS_DN	0.06642405246226643	OHGUCHI_LIVER_HNF4A_TARGETS_DN_T
Lung	Lung_T	T	OHGUCHI_LIVER_HNF4A_TARGETS_DN	0.09168059418062982	OHGUCHI_LIVER_HNF4A_TARGETS_DN_T
Lung	Lung_T	T	OHGUCHI_LIVER_HNF4A_TARGETS_DN	-0.17766618309110405	OHGUCHI_LIVER_HNF4A_TARGETS_DN_T
Lung	Lung_T	T	OHGUCHI_LIVER_HNF4A_TARGETS_DN	0.11309872085774536	OHGUCHI_LIVER_HNF4A_TARGETS_DN_T
Esophagus	Esophagus_N	N	OHGUCHI_LIVER_HNF4A_TARGETS_DN	0.12246428979582308	OHGUCHI_LIVER_HNF4A_TARGETS_DN_N
Esophagus	Esophagus_N	N	OHGUCHI_LIVER_HNF4A_TARGETS_DN	-0.1383933991259563	OHGUCHI_LIVER_HNF4A_TARGETS_DN_N
Liver	Liver_T	T	OHGUCHI_LIVER_HNF4A_TARGETS_DN	-0.3320747600309077	OHGUCHI_LIVER_HNF4A_TARGETS_DN_T
Esophagus	Esophagus_T	T	OHGUCHI_LIVER_HNF4A_TARGETS_DN	0.09088031128642449	OHGUCHI_LIVER_HNF4A_TARGETS_DN_T
Brain	Brain_N	N	OHGUCHI_LIVER_HNF4A_TARGETS_DN	-0.09525710555764583	OHGUCHI_LIVER_HNF4A_TARGETS_DN_N
Breast	Breast_T	T	OHGUCHI_LIVER_HNF4A_TARGETS_DN	-0.14035347344781043	OHGUCHI_LIVER_HNF4A_TARGETS_DN_T
Pancreas	Pancreas_T	T	OHGUCHI_LIVER_HNF4A_TARGETS_DN	-0.016032466196474693	OHGUCHI_LIVER_HNF4A_TARGETS_DN_T
Ovary	Ovary_T	T	OHGUCHI_LIVER_HNF4A_TARGETS_DN	-0.03397616484262103	OHGUCHI_LIVER_HNF4A_TARGETS_DN_T
Prostate	Prostate_T	T	OHGUCHI_LIVER_HNF4A_TARGETS_DN	0.023496088983942925	OHGUCHI_LIVER_HNF4A_TARGETS_DN_T
Colon	Colon_N	N	OHGUCHI_LIVER_HNF4A_TARGETS_DN	-0.3265058018062274	OHGUCHI_LIVER_HNF4A_TARGETS_DN_N
Colon	Colon_N	N	OHGUCHI_LIVER_HNF4A_TARGETS_DN	-0.1499104140451593	OHGUCHI_LIVER_HNF4A_TARGETS_DN_N
Bladder	Bladder_T	T	OHGUCHI_LIVER_HNF4A_TARGETS_DN	0.015949513318745778	OHGUCHI_LIVER_HNF4A_TARGETS_DN_T
Lung	Lung_T	T	OHGUCHI_LIVER_HNF4A_TARGETS_DN	-0.2574519766785798	OHGUCHI_LIVER_HNF4A_TARGETS_DN_T
Esophagus	Esophagus_N	N	OHGUCHI_LIVER_HNF4A_TARGETS_DN	0.18414766983687347	OHGUCHI_LIVER_HNF4A_TARGETS_DN_N
Brain	Brain_T	T	OHGUCHI_LIVER_HNF4A_TARGETS_DN	-0.20287814360295994	OHGUCHI_LIVER_HNF4A_TARGETS_DN_T
Breast	Breast_N	N	OHGUCHI_LIVER_HNF4A_TARGETS_DN	-0.01971534176838685	OHGUCHI_LIVER_HNF4A_TARGETS_DN_N
Brain	Brain_N	N	OHGUCHI_LIVER_HNF4A_TARGETS_DN	0.1824163952478588	OHGUCHI_LIVER_HNF4A_TARGETS_DN_N
Cervix	Cervix_T	T	OHGUCHI_LIVER_HNF4A_TARGETS_DN	-0.16387618806677004	OHGUCHI_LIVER_HNF4A_TARGETS_DN_T
Lung	Lung_T	T	OHGUCHI_LIVER_HNF4A_TARGETS_DN	-0.19828663451948175	OHGUCHI_LIVER_HNF4A_TARGETS_DN_T
Brain	Brain_T	T	OHGUCHI_LIVER_HNF4A_TARGETS_DN	-0.2208465418713062	OHGUCHI_LIVER_HNF4A_TARGETS_DN_T
Brain	Brain_N	N	OHGUCHI_LIVER_HNF4A_TARGETS_DN	-0.12955683867700085	OHGUCHI_LIVER_HNF4A_TARGETS_DN_N
Esophagus	Esophagus_T	T	OHGUCHI_LIVER_HNF4A_TARGETS_DN	-0.19217797461124178	OHGUCHI_LIVER_HNF4A_TARGETS_DN_T
Cervix	Cervix_T	T	OHGUCHI_LIVER_HNF4A_TARGETS_DN	0.018518738464888718	OHGUCHI_LIVER_HNF4A_TARGETS_DN_T
Esophagus	Esophagus_N	N	OHGUCHI_LIVER_HNF4A_TARGETS_DN	-0.09685773929358116	OHGUCHI_LIVER_HNF4A_TARGETS_DN_N
Breast	Breast_T	T	OHGUCHI_LIVER_HNF4A_TARGETS_DN	-0.19852227160780678	OHGUCHI_LIVER_HNF4A_TARGETS_DN_T
Brain	Brain_N	N	OHGUCHI_LIVER_HNF4A_TARGETS_DN	0.2806265571670935	OHGUCHI_LIVER_HNF4A_TARGETS_DN_N
Endometrium	Endometrium_T	T	OHGUCHI_LIVER_HNF4A_TARGETS_DN	-0.1624902542440765	OHGUCHI_LIVER_HNF4A_TARGETS_DN_T
Stomach	Stomach_T	T	OHGUCHI_LIVER_HNF4A_TARGETS_DN	0.5196984309718192	OHGUCHI_LIVER_HNF4A_TARGETS_DN_T
Bladder	Bladder_T	T	OHGUCHI_LIVER_HNF4A_TARGETS_DN	0.0063188099220277405	OHGUCHI_LIVER_HNF4A_TARGETS_DN_T
Breast	Breast_T	T	OHGUCHI_LIVER_HNF4A_TARGETS_DN	-0.1253540056642009	OHGUCHI_LIVER_HNF4A_TARGETS_DN_T
Brain	Brain_T	T	OHGUCHI_LIVER_HNF4A_TARGETS_DN	0.23326131722366963	OHGUCHI_LIVER_HNF4A_TARGETS_DN_T
Brain	Brain_N	N	OHGUCHI_LIVER_HNF4A_TARGETS_DN	0.12390503933902455	OHGUCHI_LIVER_HNF4A_TARGETS_DN_N
Brain	Brain_N	N	OHGUCHI_LIVER_HNF4A_TARGETS_DN	0.14897492927410505	OHGUCHI_LIVER_HNF4A_TARGETS_DN_N
Cervix	Cervix_T	T	OHGUCHI_LIVER_HNF4A_TARGETS_DN	0.06288968983657647	OHGUCHI_LIVER_HNF4A_TARGETS_DN_T
Colon	Colon_N	N	OHGUCHI_LIVER_HNF4A_TARGETS_DN	0.15631936767431387	OHGUCHI_LIVER_HNF4A_TARGETS_DN_N
Brain	Brain_N	N	OHGUCHI_LIVER_HNF4A_TARGETS_DN	-0.011947809675113191	OHGUCHI_LIVER_HNF4A_TARGETS_DN_N
Lung	Lung_T	T	OHGUCHI_LIVER_HNF4A_TARGETS_DN	0.016132523233058138	OHGUCHI_LIVER_HNF4A_TARGETS_DN_T
Stomach	Stomach_N	N	OHGUCHI_LIVER_HNF4A_TARGETS_DN	-0.35228921281952424	OHGUCHI_LIVER_HNF4A_TARGETS_DN_N
Breast	Breast_T	T	OHGUCHI_LIVER_HNF4A_TARGETS_DN	0.045880498175138645	OHGUCHI_LIVER_HNF4A_TARGETS_DN_T
Ovary	Ovary_T	T	OHGUCHI_LIVER_HNF4A_TARGETS_DN	0.07714590397529753	OHGUCHI_LIVER_HNF4A_TARGETS_DN_T
Brain	Brain_T	T	OHGUCHI_LIVER_HNF4A_TARGETS_DN	0.2614378963999812	OHGUCHI_LIVER_HNF4A_TARGETS_DN_T
Prostate	Prostate_T	T	OHGUCHI_LIVER_HNF4A_TARGETS_DN	0.15578050250229344	OHGUCHI_LIVER_HNF4A_TARGETS_DN_T
Esophagus	Esophagus_N	N	OHGUCHI_LIVER_HNF4A_TARGETS_DN	0.07287250967902661	OHGUCHI_LIVER_HNF4A_TARGETS_DN_N
Breast	Breast_N	N	OHGUCHI_LIVER_HNF4A_TARGETS_DN	0.13923218030285	OHGUCHI_LIVER_HNF4A_TARGETS_DN_N
Pancreas	Pancreas_T	T	OHGUCHI_LIVER_HNF4A_TARGETS_DN	0.08457133718405205	OHGUCHI_LIVER_HNF4A_TARGETS_DN_T
Pancreas	Pancreas_T	T	OHGUCHI_LIVER_HNF4A_TARGETS_DN	-0.05821007067112047	OHGUCHI_LIVER_HNF4A_TARGETS_DN_T
Endometrium	Endometrium_T	T	OHGUCHI_LIVER_HNF4A_TARGETS_DN	-0.1183384830078068	OHGUCHI_LIVER_HNF4A_TARGETS_DN_T
Bladder	Bladder_T	T	OHGUCHI_LIVER_HNF4A_TARGETS_DN	-0.008405936336272346	OHGUCHI_LIVER_HNF4A_TARGETS_DN_T
Lung	Lung_T	T	OHGUCHI_LIVER_HNF4A_TARGETS_DN	-0.0903163039353532	OHGUCHI_LIVER_HNF4A_TARGETS_DN_T
Liver	Liver_T	T	OHGUCHI_LIVER_HNF4A_TARGETS_DN	-0.6008949613628164	OHGUCHI_LIVER_HNF4A_TARGETS_DN_T
Esophagus	Esophagus_N	N	OHGUCHI_LIVER_HNF4A_TARGETS_DN	0.18634134699233615	OHGUCHI_LIVER_HNF4A_TARGETS_DN_N
Ovary	Ovary_T	T	OHGUCHI_LIVER_HNF4A_TARGETS_DN	-0.2878539321291829	OHGUCHI_LIVER_HNF4A_TARGETS_DN_T
Breast	Breast_T	T	OHGUCHI_LIVER_HNF4A_TARGETS_DN	0.10344801583299454	OHGUCHI_LIVER_HNF4A_TARGETS_DN_T
Brain	Brain_N	N	OHGUCHI_LIVER_HNF4A_TARGETS_DN	-0.10654767737356788	OHGUCHI_LIVER_HNF4A_TARGETS_DN_N
Ovary	Ovary_T	T	OHGUCHI_LIVER_HNF4A_TARGETS_DN	-0.06768263028331767	OHGUCHI_LIVER_HNF4A_TARGETS_DN_T
Breast	Breast_T	T	OHGUCHI_LIVER_HNF4A_TARGETS_DN	-0.18815965536122897	OHGUCHI_LIVER_HNF4A_TARGETS_DN_T
Lung	Lung_T	T	OHGUCHI_LIVER_HNF4A_TARGETS_DN	-0.06346805415853424	OHGUCHI_LIVER_HNF4A_TARGETS_DN_T
Colon	Colon_T	T	OHGUCHI_LIVER_HNF4A_TARGETS_DN	-0.018182631881463795	OHGUCHI_LIVER_HNF4A_TARGETS_DN_T
Liver	Liver_T	T	OHGUCHI_LIVER_HNF4A_TARGETS_DN	-0.16533079929454408	OHGUCHI_LIVER_HNF4A_TARGETS_DN_T
Lung	Lung_T	T	OHGUCHI_LIVER_HNF4A_TARGETS_DN	-0.03214679869105655	OHGUCHI_LIVER_HNF4A_TARGETS_DN_T
Pancreas	Pancreas_N	N	OHGUCHI_LIVER_HNF4A_TARGETS_DN	-0.045093245871132864	OHGUCHI_LIVER_HNF4A_TARGETS_DN_N
Lung	Lung_N	N	OHGUCHI_LIVER_HNF4A_TARGETS_DN	0.13779902823989526	OHGUCHI_LIVER_HNF4A_TARGETS_DN_N
Lung	Lung_T	T	OHGUCHI_LIVER_HNF4A_TARGETS_DN	0.055219287520000326	OHGUCHI_LIVER_HNF4A_TARGETS_DN_T
Breast	Breast_N	N	OHGUCHI_LIVER_HNF4A_TARGETS_DN	0.15646911573040648	OHGUCHI_LIVER_HNF4A_TARGETS_DN_N
Liver	Liver_N	N	OHGUCHI_LIVER_HNF4A_TARGETS_DN	-0.4783868351369426	OHGUCHI_LIVER_HNF4A_TARGETS_DN_N
Lung	Lung_T	T	OHGUCHI_LIVER_HNF4A_TARGETS_DN	0.09305073205663855	OHGUCHI_LIVER_HNF4A_TARGETS_DN_T
Esophagus	Esophagus_N	N	OHGUCHI_LIVER_HNF4A_TARGETS_DN	-0.01948147560035826	OHGUCHI_LIVER_HNF4A_TARGETS_DN_N
Brain	Brain_T	T	OHGUCHI_LIVER_HNF4A_TARGETS_DN	-0.155122745610626	OHGUCHI_LIVER_HNF4A_TARGETS_DN_T
Ovary	Ovary_N	N	OHGUCHI_LIVER_HNF4A_TARGETS_DN	-0.13088377890310895	OHGUCHI_LIVER_HNF4A_TARGETS_DN_N
Breast	Breast_T	T	OHGUCHI_LIVER_HNF4A_TARGETS_DN	-0.27822185173665936	OHGUCHI_LIVER_HNF4A_TARGETS_DN_T
Brain	Brain_T	T	OHGUCHI_LIVER_HNF4A_TARGETS_DN	-0.31282518322579417	OHGUCHI_LIVER_HNF4A_TARGETS_DN_T
Liver	Liver_T	T	OHGUCHI_LIVER_HNF4A_TARGETS_DN	-0.7067260737641812	OHGUCHI_LIVER_HNF4A_TARGETS_DN_T
Brain	Brain_N	N	OHGUCHI_LIVER_HNF4A_TARGETS_DN	0.12602274280948905	OHGUCHI_LIVER_HNF4A_TARGETS_DN_N
Brain	Brain_N	N	OHGUCHI_LIVER_HNF4A_TARGETS_DN	0.08291988276556739	OHGUCHI_LIVER_HNF4A_TARGETS_DN_N
Ovary	Ovary_T	T	OHGUCHI_LIVER_HNF4A_TARGETS_DN	-0.02664746334967849	OHGUCHI_LIVER_HNF4A_TARGETS_DN_T
Brain	Brain_N	N	OHGUCHI_LIVER_HNF4A_TARGETS_DN	-0.042192340230100794	OHGUCHI_LIVER_HNF4A_TARGETS_DN_N
Lung	Lung_T	T	OHGUCHI_LIVER_HNF4A_TARGETS_DN	0.22428022673016967	OHGUCHI_LIVER_HNF4A_TARGETS_DN_T
Esophagus	Esophagus_N	N	OHGUCHI_LIVER_HNF4A_TARGETS_DN	-0.19118294697234317	OHGUCHI_LIVER_HNF4A_TARGETS_DN_N
Stomach	Stomach_T	T	OHGUCHI_LIVER_HNF4A_TARGETS_DN	0.004277849465111366	OHGUCHI_LIVER_HNF4A_TARGETS_DN_T
Breast	Breast_T	T	OHGUCHI_LIVER_HNF4A_TARGETS_DN	-0.0025920037530788864	OHGUCHI_LIVER_HNF4A_TARGETS_DN_T
Brain	Brain_T	T	OHGUCHI_LIVER_HNF4A_TARGETS_DN	-0.23415295329033303	OHGUCHI_LIVER_HNF4A_TARGETS_DN_T
Lung	Lung_N	N	OHGUCHI_LIVER_HNF4A_TARGETS_DN	0.06676710451957926	OHGUCHI_LIVER_HNF4A_TARGETS_DN_N
Pancreas	Pancreas_N	N	OHGUCHI_LIVER_HNF4A_TARGETS_DN	0.0037144716070302564	OHGUCHI_LIVER_HNF4A_TARGETS_DN_N
Cervix	Cervix_T	T	OHGUCHI_LIVER_HNF4A_TARGETS_DN	-0.22942140589251886	OHGUCHI_LIVER_HNF4A_TARGETS_DN_T
Lung	Lung_T	T	OHGUCHI_LIVER_HNF4A_TARGETS_DN	0.17972519547108143	OHGUCHI_LIVER_HNF4A_TARGETS_DN_T
Brain	Brain_N	N	OHGUCHI_LIVER_HNF4A_TARGETS_DN	-0.10796401098121872	OHGUCHI_LIVER_HNF4A_TARGETS_DN_N
Brain	Brain_N	N	OHGUCHI_LIVER_HNF4A_TARGETS_DN	-0.023126686916919992	OHGUCHI_LIVER_HNF4A_TARGETS_DN_N
Breast	Breast_N	N	OHGUCHI_LIVER_HNF4A_TARGETS_DN	0.15662701056168365	OHGUCHI_LIVER_HNF4A_TARGETS_DN_N
Breast	Breast_T	T	OHGUCHI_LIVER_HNF4A_TARGETS_DN	-0.20116706545533009	OHGUCHI_LIVER_HNF4A_TARGETS_DN_T
Brain	Brain_N	N	OHGUCHI_LIVER_HNF4A_TARGETS_DN	0.21997366172541596	OHGUCHI_LIVER_HNF4A_TARGETS_DN_N
Stomach	Stomach_T	T	OHGUCHI_LIVER_HNF4A_TARGETS_DN	-0.260634144288464	OHGUCHI_LIVER_HNF4A_TARGETS_DN_T
Stomach	Stomach_T	T	OHGUCHI_LIVER_HNF4A_TARGETS_DN	0.006392937862216813	OHGUCHI_LIVER_HNF4A_TARGETS_DN_T
Bladder	Bladder_T	T	OHGUCHI_LIVER_HNF4A_TARGETS_DN	0.1650790947329193	OHGUCHI_LIVER_HNF4A_TARGETS_DN_T
Lung	Lung_N	N	OHGUCHI_LIVER_HNF4A_TARGETS_DN	0.2873017748356908	OHGUCHI_LIVER_HNF4A_TARGETS_DN_N
Breast	Breast_T	T	OHGUCHI_LIVER_HNF4A_TARGETS_DN	0.011659342871938455	OHGUCHI_LIVER_HNF4A_TARGETS_DN_T
Brain	Brain_N	N	OHGUCHI_LIVER_HNF4A_TARGETS_DN	0.011371833158547145	OHGUCHI_LIVER_HNF4A_TARGETS_DN_N
Brain	Brain_N	N	OHGUCHI_LIVER_HNF4A_TARGETS_DN	-0.15551295298119128	OHGUCHI_LIVER_HNF4A_TARGETS_DN_N
Prostate	Prostate_N	N	OHGUCHI_LIVER_HNF4A_TARGETS_DN	-0.0612407149944294	OHGUCHI_LIVER_HNF4A_TARGETS_DN_N
Colon	Colon_N	N	OHGUCHI_LIVER_HNF4A_TARGETS_DN	0.24726847702329102	OHGUCHI_LIVER_HNF4A_TARGETS_DN_N
Esophagus	Esophagus_N	N	OHGUCHI_LIVER_HNF4A_TARGETS_DN	-0.20301081068802834	OHGUCHI_LIVER_HNF4A_TARGETS_DN_N
Lung	Lung_T	T	OHGUCHI_LIVER_HNF4A_TARGETS_DN	-0.2383308134201799	OHGUCHI_LIVER_HNF4A_TARGETS_DN_T
Esophagus	Esophagus_N	N	OHGUCHI_LIVER_HNF4A_TARGETS_DN	0.07061071514196043	OHGUCHI_LIVER_HNF4A_TARGETS_DN_N
Breast	Breast_T	T	OHGUCHI_LIVER_HNF4A_TARGETS_DN	0.010086172757460321	OHGUCHI_LIVER_HNF4A_TARGETS_DN_T
Brain	Brain_N	N	OHGUCHI_LIVER_HNF4A_TARGETS_DN	0.27306731156347736	OHGUCHI_LIVER_HNF4A_TARGETS_DN_N
Stomach	Stomach_N	N	OHGUCHI_LIVER_HNF4A_TARGETS_DN	-0.06728286337201048	OHGUCHI_LIVER_HNF4A_TARGETS_DN_N
Lung	Lung_T	T	OHGUCHI_LIVER_HNF4A_TARGETS_DN	0.31838916869819767	OHGUCHI_LIVER_HNF4A_TARGETS_DN_T
Colon	Colon_N	N	OHGUCHI_LIVER_HNF4A_TARGETS_DN	-0.3451949651351215	OHGUCHI_LIVER_HNF4A_TARGETS_DN_N
Prostate	Prostate_T	T	OHGUCHI_LIVER_HNF4A_TARGETS_DN	0.0838708888701801	OHGUCHI_LIVER_HNF4A_TARGETS_DN_T
Brain	Brain_T	T	OHGUCHI_LIVER_HNF4A_TARGETS_DN	-0.1065108510187682	OHGUCHI_LIVER_HNF4A_TARGETS_DN_T
Pancreas	Pancreas_T	T	OHGUCHI_LIVER_HNF4A_TARGETS_DN	0.24909622121588543	OHGUCHI_LIVER_HNF4A_TARGETS_DN_T
Breast	Breast_T	T	OHGUCHI_LIVER_HNF4A_TARGETS_DN	-0.021299342561224177	OHGUCHI_LIVER_HNF4A_TARGETS_DN_T
Pancreas	Pancreas_T	T	OHGUCHI_LIVER_HNF4A_TARGETS_DN	0.23997082529465916	OHGUCHI_LIVER_HNF4A_TARGETS_DN_T
Bladder	Bladder_N	N	OHGUCHI_LIVER_HNF4A_TARGETS_DN	0.030078274080522882	OHGUCHI_LIVER_HNF4A_TARGETS_DN_N
Lung	Lung_N	N	OHGUCHI_LIVER_HNF4A_TARGETS_DN	-0.044660070713818084	OHGUCHI_LIVER_HNF4A_TARGETS_DN_N
Liver	Liver_N	N	OHGUCHI_LIVER_HNF4A_TARGETS_DN	-0.017330753872208365	OHGUCHI_LIVER_HNF4A_TARGETS_DN_N
Lung	Lung_N	N	OHGUCHI_LIVER_HNF4A_TARGETS_DN	0.02900689336627782	OHGUCHI_LIVER_HNF4A_TARGETS_DN_N
Esophagus	Esophagus_N	N	OHGUCHI_LIVER_HNF4A_TARGETS_DN	-0.19135671742906243	OHGUCHI_LIVER_HNF4A_TARGETS_DN_N
Lung	Lung_T	T	OHGUCHI_LIVER_HNF4A_TARGETS_DN	0.08802262058460417	OHGUCHI_LIVER_HNF4A_TARGETS_DN_T
Stomach	Stomach_N	N	OHGUCHI_LIVER_HNF4A_TARGETS_DN	-0.11700176084305683	OHGUCHI_LIVER_HNF4A_TARGETS_DN_N
Lung	Lung_T	T	OHGUCHI_LIVER_HNF4A_TARGETS_DN	0.4066648141640026	OHGUCHI_LIVER_HNF4A_TARGETS_DN_T
Breast	Breast_N	N	OHGUCHI_LIVER_HNF4A_TARGETS_DN	0.1393341477788181	OHGUCHI_LIVER_HNF4A_TARGETS_DN_N
Esophagus	Esophagus_T	T	OHGUCHI_LIVER_HNF4A_TARGETS_DN	0.30597492863210096	OHGUCHI_LIVER_HNF4A_TARGETS_DN_T
Bladder	Bladder_N	N	OHGUCHI_LIVER_HNF4A_TARGETS_DN	0.2743510219326834	OHGUCHI_LIVER_HNF4A_TARGETS_DN_N
Lung	Lung_N	N	OHGUCHI_LIVER_HNF4A_TARGETS_DN	0.3599854573807498	OHGUCHI_LIVER_HNF4A_TARGETS_DN_N
Breast	Breast_T	T	OHGUCHI_LIVER_HNF4A_TARGETS_DN	0.010551089104621408	OHGUCHI_LIVER_HNF4A_TARGETS_DN_T
Bladder	Bladder_T	T	OHGUCHI_LIVER_HNF4A_TARGETS_DN	-0.09597422881062978	OHGUCHI_LIVER_HNF4A_TARGETS_DN_T
Liver	Liver_T	T	OHGUCHI_LIVER_HNF4A_TARGETS_DN	0.5639328235538595	OHGUCHI_LIVER_HNF4A_TARGETS_DN_T
Bladder	Bladder_T	T	OHGUCHI_LIVER_HNF4A_TARGETS_DN	-0.10927457896811996	OHGUCHI_LIVER_HNF4A_TARGETS_DN_T
Ovary	Ovary_T	T	OHGUCHI_LIVER_HNF4A_TARGETS_DN	-0.09058159929675293	OHGUCHI_LIVER_HNF4A_TARGETS_DN_T
Brain	Brain_T	T	OHGUCHI_LIVER_HNF4A_TARGETS_DN	0.01605060400353603	OHGUCHI_LIVER_HNF4A_TARGETS_DN_T
Ovary	Ovary_T	T	OHGUCHI_LIVER_HNF4A_TARGETS_DN	0.3388767438108584	OHGUCHI_LIVER_HNF4A_TARGETS_DN_T
Brain	Brain_T	T	OHGUCHI_LIVER_HNF4A_TARGETS_DN	-0.13554461481847413	OHGUCHI_LIVER_HNF4A_TARGETS_DN_T
Colon	Colon_N	N	OHGUCHI_LIVER_HNF4A_TARGETS_DN	-0.3485740209144188	OHGUCHI_LIVER_HNF4A_TARGETS_DN_N
Stomach	Stomach_N	N	OHGUCHI_LIVER_HNF4A_TARGETS_DN	-0.06702313046768846	OHGUCHI_LIVER_HNF4A_TARGETS_DN_N
Esophagus	Esophagus_N	N	OHGUCHI_LIVER_HNF4A_TARGETS_DN	0.11986953460235557	OHGUCHI_LIVER_HNF4A_TARGETS_DN_N
Breast	Breast_N	N	OHGUCHI_LIVER_HNF4A_TARGETS_DN	-0.014425520047126328	OHGUCHI_LIVER_HNF4A_TARGETS_DN_N
Lung	Lung_N	N	OHGUCHI_LIVER_HNF4A_TARGETS_DN	-0.1257142931279634	OHGUCHI_LIVER_HNF4A_TARGETS_DN_N
Esophagus	Esophagus_T	T	OHGUCHI_LIVER_HNF4A_TARGETS_DN	0.1044832125718653	OHGUCHI_LIVER_HNF4A_TARGETS_DN_T
Breast	Breast_T	T	OHGUCHI_LIVER_HNF4A_TARGETS_DN	-0.2985767030686677	OHGUCHI_LIVER_HNF4A_TARGETS_DN_T
Stomach	Stomach_N	N	OHGUCHI_LIVER_HNF4A_TARGETS_DN	-0.010793728197815294	OHGUCHI_LIVER_HNF4A_TARGETS_DN_N
Esophagus	Esophagus_T	T	OHGUCHI_LIVER_HNF4A_TARGETS_DN	-0.19882967147818376	OHGUCHI_LIVER_HNF4A_TARGETS_DN_T
Lung	Lung_T	T	OHGUCHI_LIVER_HNF4A_TARGETS_DN	0.25831568664016236	OHGUCHI_LIVER_HNF4A_TARGETS_DN_T
Lung	Lung_T	T	OHGUCHI_LIVER_HNF4A_TARGETS_DN	-0.016533129169528427	OHGUCHI_LIVER_HNF4A_TARGETS_DN_T
Lung	Lung_T	T	OHGUCHI_LIVER_HNF4A_TARGETS_DN	-0.23664914933278064	OHGUCHI_LIVER_HNF4A_TARGETS_DN_T
Colon	Colon_N	N	OHGUCHI_LIVER_HNF4A_TARGETS_DN	-0.32076892899106496	OHGUCHI_LIVER_HNF4A_TARGETS_DN_N
Brain	Brain_N	N	OHGUCHI_LIVER_HNF4A_TARGETS_DN	0.14958921991289234	OHGUCHI_LIVER_HNF4A_TARGETS_DN_N
Colon	Colon_N	N	OHGUCHI_LIVER_HNF4A_TARGETS_DN	0.2898065314496586	OHGUCHI_LIVER_HNF4A_TARGETS_DN_N
Brain	Brain_T	T	OHGUCHI_LIVER_HNF4A_TARGETS_DN	-0.11929994082121506	OHGUCHI_LIVER_HNF4A_TARGETS_DN_T
Esophagus	Esophagus_T	T	OHGUCHI_LIVER_HNF4A_TARGETS_DN	0.046099829329364767	OHGUCHI_LIVER_HNF4A_TARGETS_DN_T
Brain	Brain_N	N	OHGUCHI_LIVER_HNF4A_TARGETS_DN	-0.035599942448428734	OHGUCHI_LIVER_HNF4A_TARGETS_DN_N
Lung	Lung_T	T	OHGUCHI_LIVER_HNF4A_TARGETS_DN	-0.17710380447896182	OHGUCHI_LIVER_HNF4A_TARGETS_DN_T
Lung	Lung_N	N	OHGUCHI_LIVER_HNF4A_TARGETS_DN	0.11818189929591785	OHGUCHI_LIVER_HNF4A_TARGETS_DN_N
Lung	Lung_T	T	OHGUCHI_LIVER_HNF4A_TARGETS_DN	-0.34776202105928955	OHGUCHI_LIVER_HNF4A_TARGETS_DN_T
Ovary	Ovary_T	T	OHGUCHI_LIVER_HNF4A_TARGETS_DN	0.001692185398291024	OHGUCHI_LIVER_HNF4A_TARGETS_DN_T
Endometrium	Endometrium_T	T	OHGUCHI_LIVER_HNF4A_TARGETS_DN	-0.21238987215790306	OHGUCHI_LIVER_HNF4A_TARGETS_DN_T
Liver	Liver_N	N	OHGUCHI_LIVER_HNF4A_TARGETS_DN	0.6978027788597606	OHGUCHI_LIVER_HNF4A_TARGETS_DN_N
Lung	Lung_T	T	OHGUCHI_LIVER_HNF4A_TARGETS_DN	-0.02957382012158094	OHGUCHI_LIVER_HNF4A_TARGETS_DN_T
Stomach	Stomach_T	T	OHGUCHI_LIVER_HNF4A_TARGETS_DN	0.2623913856539656	OHGUCHI_LIVER_HNF4A_TARGETS_DN_T
Ovary	Ovary_T	T	OHGUCHI_LIVER_HNF4A_TARGETS_DN	0.10697363653247882	OHGUCHI_LIVER_HNF4A_TARGETS_DN_T
Colon	Colon_N	N	OHGUCHI_LIVER_HNF4A_TARGETS_DN	-0.34074332290117115	OHGUCHI_LIVER_HNF4A_TARGETS_DN_N
Stomach	Stomach_N	N	OHGUCHI_LIVER_HNF4A_TARGETS_DN	-0.24100552783246298	OHGUCHI_LIVER_HNF4A_TARGETS_DN_N
Esophagus	Esophagus_N	N	OHGUCHI_LIVER_HNF4A_TARGETS_DN	-0.08569674937458069	OHGUCHI_LIVER_HNF4A_TARGETS_DN_N
Brain	Brain_N	N	OHGUCHI_LIVER_HNF4A_TARGETS_DN	-0.20498901809786507	OHGUCHI_LIVER_HNF4A_TARGETS_DN_N
Prostate	Prostate_T	T	OHGUCHI_LIVER_HNF4A_TARGETS_DN	0.08379090497365085	OHGUCHI_LIVER_HNF4A_TARGETS_DN_T
Liver	Liver_T	T	OHGUCHI_LIVER_HNF4A_TARGETS_DN	-0.6532093697696479	OHGUCHI_LIVER_HNF4A_TARGETS_DN_T
Breast	Breast_T	T	OHGUCHI_LIVER_HNF4A_TARGETS_DN	-0.02415871849919579	OHGUCHI_LIVER_HNF4A_TARGETS_DN_T
Esophagus	Esophagus_N	N	OHGUCHI_LIVER_HNF4A_TARGETS_DN	-0.06597464460395322	OHGUCHI_LIVER_HNF4A_TARGETS_DN_N
Liver	Liver_N	N	OHGUCHI_LIVER_HNF4A_TARGETS_DN	-0.23230851285683823	OHGUCHI_LIVER_HNF4A_TARGETS_DN_N
Brain	Brain_N	N	OHGUCHI_LIVER_HNF4A_TARGETS_DN	-0.007129670286203649	OHGUCHI_LIVER_HNF4A_TARGETS_DN_N
Breast	Breast_N	N	OHGUCHI_LIVER_HNF4A_TARGETS_DN	0.1004778680404309	OHGUCHI_LIVER_HNF4A_TARGETS_DN_N
Lung	Lung_N	N	OHGUCHI_LIVER_HNF4A_TARGETS_DN	0.03543891370661101	OHGUCHI_LIVER_HNF4A_TARGETS_DN_N
Lung	Lung_N	N	OHGUCHI_LIVER_HNF4A_TARGETS_DN	-0.17074553439886495	OHGUCHI_LIVER_HNF4A_TARGETS_DN_N
Brain	Brain_N	N	OHGUCHI_LIVER_HNF4A_TARGETS_DN	0.20432055460818893	OHGUCHI_LIVER_HNF4A_TARGETS_DN_N
Breast	Breast_N	N	OHGUCHI_LIVER_HNF4A_TARGETS_DN	0.017538722493537634	OHGUCHI_LIVER_HNF4A_TARGETS_DN_N
Breast	Breast_T	T	OHGUCHI_LIVER_HNF4A_TARGETS_DN	-0.12112579349224065	OHGUCHI_LIVER_HNF4A_TARGETS_DN_T
Lung	Lung_N	N	OHGUCHI_LIVER_HNF4A_TARGETS_DN	-0.109907277081804	OHGUCHI_LIVER_HNF4A_TARGETS_DN_N
Lung	Lung_N	N	OHGUCHI_LIVER_HNF4A_TARGETS_DN	0.3292068578829974	OHGUCHI_LIVER_HNF4A_TARGETS_DN_N
Brain	Brain_N	N	OHGUCHI_LIVER_HNF4A_TARGETS_DN	0.10671722542814854	OHGUCHI_LIVER_HNF4A_TARGETS_DN_N
Colon	Colon_N	N	OHGUCHI_LIVER_HNF4A_TARGETS_DN	-0.1561171688148446	OHGUCHI_LIVER_HNF4A_TARGETS_DN_N
Brain	Brain_N	N	OHGUCHI_LIVER_HNF4A_TARGETS_DN	-0.198841610906233	OHGUCHI_LIVER_HNF4A_TARGETS_DN_N
Brain	Brain_N	N	OHGUCHI_LIVER_HNF4A_TARGETS_DN	0.04649663049163655	OHGUCHI_LIVER_HNF4A_TARGETS_DN_N
Colon	Colon_T	T	OHGUCHI_LIVER_HNF4A_TARGETS_DN	0.08216637229597415	OHGUCHI_LIVER_HNF4A_TARGETS_DN_T
Lung	Lung_N	N	OHGUCHI_LIVER_HNF4A_TARGETS_DN	-0.030828165112296996	OHGUCHI_LIVER_HNF4A_TARGETS_DN_N
Brain	Brain_T	T	OHGUCHI_LIVER_HNF4A_TARGETS_DN	-0.2780872152694576	OHGUCHI_LIVER_HNF4A_TARGETS_DN_T
Brain	Brain_N	N	OHGUCHI_LIVER_HNF4A_TARGETS_DN	-0.008678513048137937	OHGUCHI_LIVER_HNF4A_TARGETS_DN_N
Ovary	Ovary_T	T	OHGUCHI_LIVER_HNF4A_TARGETS_DN	-0.14191571428610786	OHGUCHI_LIVER_HNF4A_TARGETS_DN_T
Brain	Brain_N	N	OHGUCHI_LIVER_HNF4A_TARGETS_DN	0.14408239073694745	OHGUCHI_LIVER_HNF4A_TARGETS_DN_N
Breast	Breast_N	N	OHGUCHI_LIVER_HNF4A_TARGETS_DN	0.07708989576811867	OHGUCHI_LIVER_HNF4A_TARGETS_DN_N
Pancreas	Pancreas_T	T	OHGUCHI_LIVER_HNF4A_TARGETS_DN	0.1426954793685419	OHGUCHI_LIVER_HNF4A_TARGETS_DN_T
Breast	Breast_T	T	OHGUCHI_LIVER_HNF4A_TARGETS_DN	0.1365680864511259	OHGUCHI_LIVER_HNF4A_TARGETS_DN_T
Endometrium	Endometrium_T	T	OHGUCHI_LIVER_HNF4A_TARGETS_DN	-0.4321306987581992	OHGUCHI_LIVER_HNF4A_TARGETS_DN_T
Brain	Brain_N	N	OHGUCHI_LIVER_HNF4A_TARGETS_DN	0.09345118453252371	OHGUCHI_LIVER_HNF4A_TARGETS_DN_N
Pancreas	Pancreas_T	T	OHGUCHI_LIVER_HNF4A_TARGETS_DN	0.1452532340492915	OHGUCHI_LIVER_HNF4A_TARGETS_DN_T
Brain	Brain_N	N	OHGUCHI_LIVER_HNF4A_TARGETS_DN	-0.020371536295910292	OHGUCHI_LIVER_HNF4A_TARGETS_DN_N
Lung	Lung_N	N	OHGUCHI_LIVER_HNF4A_TARGETS_DN	0.10002922820093754	OHGUCHI_LIVER_HNF4A_TARGETS_DN_N
Brain	Brain_T	T	OHGUCHI_LIVER_HNF4A_TARGETS_DN	-0.25752612529015284	OHGUCHI_LIVER_HNF4A_TARGETS_DN_T
Brain	Brain_N	N	OHGUCHI_LIVER_HNF4A_TARGETS_DN	0.06106108532911397	OHGUCHI_LIVER_HNF4A_TARGETS_DN_N
Lung	Lung_N	N	OHGUCHI_LIVER_HNF4A_TARGETS_DN	0.08487756094218515	OHGUCHI_LIVER_HNF4A_TARGETS_DN_N
Breast	Breast_T	T	OHGUCHI_LIVER_HNF4A_TARGETS_DN	-0.22914322517952296	OHGUCHI_LIVER_HNF4A_TARGETS_DN_T
Breast	Breast_N	N	OHGUCHI_LIVER_HNF4A_TARGETS_DN	0.07853989738261832	OHGUCHI_LIVER_HNF4A_TARGETS_DN_N
Endometrium	Endometrium_T	T	OHGUCHI_LIVER_HNF4A_TARGETS_DN	-0.13199364781536668	OHGUCHI_LIVER_HNF4A_TARGETS_DN_T
Lung	Lung_T	T	OHGUCHI_LIVER_HNF4A_TARGETS_DN	0.11385522844588172	OHGUCHI_LIVER_HNF4A_TARGETS_DN_T
Breast	Breast_T	T	OHGUCHI_LIVER_HNF4A_TARGETS_DN	-0.08120013560005973	OHGUCHI_LIVER_HNF4A_TARGETS_DN_T
Colon	Colon_T	T	OHGUCHI_LIVER_HNF4A_TARGETS_DN	0.030728008910122007	OHGUCHI_LIVER_HNF4A_TARGETS_DN_T
Brain	Brain_N	N	OHGUCHI_LIVER_HNF4A_TARGETS_DN	0.0662101134180404	OHGUCHI_LIVER_HNF4A_TARGETS_DN_N
Stomach	Stomach_T	T	OHGUCHI_LIVER_HNF4A_TARGETS_DN	-0.27069833358170137	OHGUCHI_LIVER_HNF4A_TARGETS_DN_T
Lung	Lung_N	N	OHGUCHI_LIVER_HNF4A_TARGETS_DN	0.017493790593058306	OHGUCHI_LIVER_HNF4A_TARGETS_DN_N
Lung	Lung_N	N	OHGUCHI_LIVER_HNF4A_TARGETS_DN	0.17046875278157603	OHGUCHI_LIVER_HNF4A_TARGETS_DN_N
Esophagus	Esophagus_N	N	OHGUCHI_LIVER_HNF4A_TARGETS_DN	-0.02245667431977494	OHGUCHI_LIVER_HNF4A_TARGETS_DN_N
Prostate	Prostate_T	T	OHGUCHI_LIVER_HNF4A_TARGETS_DN	0.08768401859976999	OHGUCHI_LIVER_HNF4A_TARGETS_DN_T
Endometrium	Endometrium_T	T	OHGUCHI_LIVER_HNF4A_TARGETS_DN	-0.2048730360644682	OHGUCHI_LIVER_HNF4A_TARGETS_DN_T
Brain	Brain_N	N	OHGUCHI_LIVER_HNF4A_TARGETS_DN	-0.1403714518277721	OHGUCHI_LIVER_HNF4A_TARGETS_DN_N
Breast	Breast_T	T	OHGUCHI_LIVER_HNF4A_TARGETS_DN	-0.07050984847456007	OHGUCHI_LIVER_HNF4A_TARGETS_DN_T
Bladder	Bladder_N	N	OHGUCHI_LIVER_HNF4A_TARGETS_DN	-0.08648252840406548	OHGUCHI_LIVER_HNF4A_TARGETS_DN_N
Brain	Brain_N	N	OHGUCHI_LIVER_HNF4A_TARGETS_DN	-0.028314488856496123	OHGUCHI_LIVER_HNF4A_TARGETS_DN_N
Prostate	Prostate_T	T	OHGUCHI_LIVER_HNF4A_TARGETS_DN	-0.27541776418381037	OHGUCHI_LIVER_HNF4A_TARGETS_DN_T
Breast	Breast_N	N	OHGUCHI_LIVER_HNF4A_TARGETS_DN	0.08365282587559919	OHGUCHI_LIVER_HNF4A_TARGETS_DN_N
Breast	Breast_T	T	OHGUCHI_LIVER_HNF4A_TARGETS_DN	-0.24564211035361083	OHGUCHI_LIVER_HNF4A_TARGETS_DN_T
Lung	Lung_T	T	OHGUCHI_LIVER_HNF4A_TARGETS_DN	-0.35503121632153106	OHGUCHI_LIVER_HNF4A_TARGETS_DN_T
Breast	Breast_T	T	OHGUCHI_LIVER_HNF4A_TARGETS_DN	0.28248689788736353	OHGUCHI_LIVER_HNF4A_TARGETS_DN_T
Lung	Lung_T	T	OHGUCHI_LIVER_HNF4A_TARGETS_DN	-0.027154780681757557	OHGUCHI_LIVER_HNF4A_TARGETS_DN_T
Brain	Brain_T	T	OHGUCHI_LIVER_HNF4A_TARGETS_DN	0.20182429210066613	OHGUCHI_LIVER_HNF4A_TARGETS_DN_T
Prostate	Prostate_T	T	OHGUCHI_LIVER_HNF4A_TARGETS_DN	0.009986513215710258	OHGUCHI_LIVER_HNF4A_TARGETS_DN_T
Endometrium	Endometrium_T	T	OHGUCHI_LIVER_HNF4A_TARGETS_DN	-0.07918919394595653	OHGUCHI_LIVER_HNF4A_TARGETS_DN_T
Brain	Brain_T	T	OHGUCHI_LIVER_HNF4A_TARGETS_DN	-0.09323791545251173	OHGUCHI_LIVER_HNF4A_TARGETS_DN_T
Prostate	Prostate_T	T	OHGUCHI_LIVER_HNF4A_TARGETS_DN	-0.07202891031718509	OHGUCHI_LIVER_HNF4A_TARGETS_DN_T
Liver	Liver_T	T	OHGUCHI_LIVER_HNF4A_TARGETS_DN	-0.4597662501967926	OHGUCHI_LIVER_HNF4A_TARGETS_DN_T
Brain	Brain_N	N	OHGUCHI_LIVER_HNF4A_TARGETS_DN	0.17993586327844743	OHGUCHI_LIVER_HNF4A_TARGETS_DN_N
Brain	Brain_T	T	OHGUCHI_LIVER_HNF4A_TARGETS_DN	-0.2985959812310009	OHGUCHI_LIVER_HNF4A_TARGETS_DN_T
Breast	Breast_T	T	OHGUCHI_LIVER_HNF4A_TARGETS_DN	-0.2649088625785377	OHGUCHI_LIVER_HNF4A_TARGETS_DN_T
Liver	Liver_N	N	OHGUCHI_LIVER_HNF4A_TARGETS_DN	-0.2742613030618089	OHGUCHI_LIVER_HNF4A_TARGETS_DN_N
Colon	Colon_T	T	OHGUCHI_LIVER_HNF4A_TARGETS_DN	-0.03121891722704645	OHGUCHI_LIVER_HNF4A_TARGETS_DN_T
Stomach	Stomach_T	T	OHGUCHI_LIVER_HNF4A_TARGETS_DN	0.02077793614603049	OHGUCHI_LIVER_HNF4A_TARGETS_DN_T
Esophagus	Esophagus_N	N	OHGUCHI_LIVER_HNF4A_TARGETS_DN	-0.26486372802320135	OHGUCHI_LIVER_HNF4A_TARGETS_DN_N
Colon	Colon_N	N	OHGUCHI_LIVER_HNF4A_TARGETS_DN	-0.24844023913154256	OHGUCHI_LIVER_HNF4A_TARGETS_DN_N
Breast	Breast_N	N	OHGUCHI_LIVER_HNF4A_TARGETS_DN	0.08329047082555616	OHGUCHI_LIVER_HNF4A_TARGETS_DN_N
Breast	Breast_T	T	OHGUCHI_LIVER_HNF4A_TARGETS_DN	0.06213681988148864	OHGUCHI_LIVER_HNF4A_TARGETS_DN_T
Bladder	Bladder_T	T	OHGUCHI_LIVER_HNF4A_TARGETS_DN	0.014585111997839184	OHGUCHI_LIVER_HNF4A_TARGETS_DN_T
Brain	Brain_T	T	OHGUCHI_LIVER_HNF4A_TARGETS_DN	-0.2699349826550218	OHGUCHI_LIVER_HNF4A_TARGETS_DN_T
Brain	Brain_N	N	OHGUCHI_LIVER_HNF4A_TARGETS_DN	-0.03918423939045257	OHGUCHI_LIVER_HNF4A_TARGETS_DN_N
Prostate	Prostate_T	T	OHGUCHI_LIVER_HNF4A_TARGETS_DN	-0.17147712131772264	OHGUCHI_LIVER_HNF4A_TARGETS_DN_T
Prostate	Prostate_T	T	OHGUCHI_LIVER_HNF4A_TARGETS_DN	-0.16812353164587546	OHGUCHI_LIVER_HNF4A_TARGETS_DN_T
Lung	Lung_T	T	OHGUCHI_LIVER_HNF4A_TARGETS_DN	-0.018993060668563932	OHGUCHI_LIVER_HNF4A_TARGETS_DN_T
Lung	Lung_T	T	OHGUCHI_LIVER_HNF4A_TARGETS_DN	-0.05050852739209255	OHGUCHI_LIVER_HNF4A_TARGETS_DN_T
Cervix	Cervix_T	T	OHGUCHI_LIVER_HNF4A_TARGETS_DN	-0.057946448936873424	OHGUCHI_LIVER_HNF4A_TARGETS_DN_T
Prostate	Prostate_T	T	OHGUCHI_LIVER_HNF4A_TARGETS_DN	-0.1419157378333162	OHGUCHI_LIVER_HNF4A_TARGETS_DN_T
Lung	Lung_T	T	OHGUCHI_LIVER_HNF4A_TARGETS_DN	0.11822426082783241	OHGUCHI_LIVER_HNF4A_TARGETS_DN_T
Brain	Brain_N	N	OHGUCHI_LIVER_HNF4A_TARGETS_DN	-0.007627997461722519	OHGUCHI_LIVER_HNF4A_TARGETS_DN_N
Liver	Liver_T	T	OHGUCHI_LIVER_HNF4A_TARGETS_DN	-0.6896300192827393	OHGUCHI_LIVER_HNF4A_TARGETS_DN_T
Lung	Lung_T	T	OHGUCHI_LIVER_HNF4A_TARGETS_DN	-0.21294873767792272	OHGUCHI_LIVER_HNF4A_TARGETS_DN_T
Esophagus	Esophagus_N	N	OHGUCHI_LIVER_HNF4A_TARGETS_DN	-0.193324872532725	OHGUCHI_LIVER_HNF4A_TARGETS_DN_N
Lung	Lung_T	T	OHGUCHI_LIVER_HNF4A_TARGETS_DN	0.12045815168684151	OHGUCHI_LIVER_HNF4A_TARGETS_DN_T
Prostate	Prostate_T	T	OHGUCHI_LIVER_HNF4A_TARGETS_DN	-0.05969478134884171	OHGUCHI_LIVER_HNF4A_TARGETS_DN_T
Pancreas	Pancreas_T	T	OHGUCHI_LIVER_HNF4A_TARGETS_DN	0.1922875704006855	OHGUCHI_LIVER_HNF4A_TARGETS_DN_T
Liver	Liver_N	N	OHGUCHI_LIVER_HNF4A_TARGETS_DN	-0.3974712196582665	OHGUCHI_LIVER_HNF4A_TARGETS_DN_N
Breast	Breast_T	T	OHGUCHI_LIVER_HNF4A_TARGETS_DN	-0.00902968210949004	OHGUCHI_LIVER_HNF4A_TARGETS_DN_T
Liver	Liver_N	N	OHGUCHI_LIVER_HNF4A_TARGETS_DN	0.09123840238656233	OHGUCHI_LIVER_HNF4A_TARGETS_DN_N
Lung	Lung_T	T	OHGUCHI_LIVER_HNF4A_TARGETS_DN	0.06467641134317384	OHGUCHI_LIVER_HNF4A_TARGETS_DN_T
Liver	Liver_N	N	OHGUCHI_LIVER_HNF4A_TARGETS_DN	0.664422186124185	OHGUCHI_LIVER_HNF4A_TARGETS_DN_N
Cervix	Cervix_T	T	OHGUCHI_LIVER_HNF4A_TARGETS_DN	-0.15556553885903038	OHGUCHI_LIVER_HNF4A_TARGETS_DN_T
Pancreas	Pancreas_N	N	OHGUCHI_LIVER_HNF4A_TARGETS_DN	0.0707813000106921	OHGUCHI_LIVER_HNF4A_TARGETS_DN_N
Brain	Brain_T	T	OHGUCHI_LIVER_HNF4A_TARGETS_DN	-0.12825098240307176	OHGUCHI_LIVER_HNF4A_TARGETS_DN_T
Bladder	Bladder_T	T	OHGUCHI_LIVER_HNF4A_TARGETS_DN	0.06774150472185378	OHGUCHI_LIVER_HNF4A_TARGETS_DN_T
Brain	Brain_N	N	OHGUCHI_LIVER_HNF4A_TARGETS_DN	0.21968966326396616	OHGUCHI_LIVER_HNF4A_TARGETS_DN_N
Colon	Colon_N	N	OHGUCHI_LIVER_HNF4A_TARGETS_DN	-0.29145222522694353	OHGUCHI_LIVER_HNF4A_TARGETS_DN_N
Breast	Breast_N	N	OHGUCHI_LIVER_HNF4A_TARGETS_DN	-0.04641756655740156	OHGUCHI_LIVER_HNF4A_TARGETS_DN_N
Liver	Liver_T	T	OHGUCHI_LIVER_HNF4A_TARGETS_DN	-0.3924807597750613	OHGUCHI_LIVER_HNF4A_TARGETS_DN_T
Breast	Breast_T	T	OHGUCHI_LIVER_HNF4A_TARGETS_DN	-0.16697197757738508	OHGUCHI_LIVER_HNF4A_TARGETS_DN_T
Brain	Brain_N	N	OHGUCHI_LIVER_HNF4A_TARGETS_DN	0.21820880190355413	OHGUCHI_LIVER_HNF4A_TARGETS_DN_N
Brain	Brain_T	T	OHGUCHI_LIVER_HNF4A_TARGETS_DN	0.03647339353209775	OHGUCHI_LIVER_HNF4A_TARGETS_DN_T
Bladder	Bladder_T	T	OHGUCHI_LIVER_HNF4A_TARGETS_DN	0.0790085021319877	OHGUCHI_LIVER_HNF4A_TARGETS_DN_T
Lung	Lung_N	N	OHGUCHI_LIVER_HNF4A_TARGETS_DN	0.08478755946763544	OHGUCHI_LIVER_HNF4A_TARGETS_DN_N
Prostate	Prostate_T	T	OHGUCHI_LIVER_HNF4A_TARGETS_DN	0.09782332045255845	OHGUCHI_LIVER_HNF4A_TARGETS_DN_T
Brain	Brain_N	N	OHGUCHI_LIVER_HNF4A_TARGETS_DN	0.15089243574969574	OHGUCHI_LIVER_HNF4A_TARGETS_DN_N
Lung	Lung_T	T	OHGUCHI_LIVER_HNF4A_TARGETS_DN	-0.29009452875789876	OHGUCHI_LIVER_HNF4A_TARGETS_DN_T
Brain	Brain_N	N	OHGUCHI_LIVER_HNF4A_TARGETS_DN	-0.11682834598086023	OHGUCHI_LIVER_HNF4A_TARGETS_DN_N
Brain	Brain_T	T	OHGUCHI_LIVER_HNF4A_TARGETS_DN	-0.11296159694941768	OHGUCHI_LIVER_HNF4A_TARGETS_DN_T
Lung	Lung_N	N	OHGUCHI_LIVER_HNF4A_TARGETS_DN	6.095477397014271e-4	OHGUCHI_LIVER_HNF4A_TARGETS_DN_N
Prostate	Prostate_N	N	OHGUCHI_LIVER_HNF4A_TARGETS_DN	0.08302770547173882	OHGUCHI_LIVER_HNF4A_TARGETS_DN_N
Stomach	Stomach_N	N	OHGUCHI_LIVER_HNF4A_TARGETS_DN	-0.008857491404027584	OHGUCHI_LIVER_HNF4A_TARGETS_DN_N
Lung	Lung_T	T	OHGUCHI_LIVER_HNF4A_TARGETS_DN	-0.19506229119516633	OHGUCHI_LIVER_HNF4A_TARGETS_DN_T
Brain	Brain_N	N	OHGUCHI_LIVER_HNF4A_TARGETS_DN	0.14599477609673644	OHGUCHI_LIVER_HNF4A_TARGETS_DN_N
Endometrium	Endometrium_T	T	OHGUCHI_LIVER_HNF4A_TARGETS_DN	0.016362991036117408	OHGUCHI_LIVER_HNF4A_TARGETS_DN_T
Prostate	Prostate_T	T	OHGUCHI_LIVER_HNF4A_TARGETS_DN	0.2828134243645266	OHGUCHI_LIVER_HNF4A_TARGETS_DN_T
Bladder	Bladder_T	T	OHGUCHI_LIVER_HNF4A_TARGETS_DN	0.32835045555162645	OHGUCHI_LIVER_HNF4A_TARGETS_DN_T
Prostate	Prostate_T	T	OHGUCHI_LIVER_HNF4A_TARGETS_DN	-0.1914953386208749	OHGUCHI_LIVER_HNF4A_TARGETS_DN_T
Esophagus	Esophagus_N	N	OHGUCHI_LIVER_HNF4A_TARGETS_DN	-0.13417659900502463	OHGUCHI_LIVER_HNF4A_TARGETS_DN_N
Brain	Brain_T	T	OHGUCHI_LIVER_HNF4A_TARGETS_DN	-0.1368218850885136	OHGUCHI_LIVER_HNF4A_TARGETS_DN_T
Cervix	Cervix_T	T	OHGUCHI_LIVER_HNF4A_TARGETS_DN	0.05170720261005857	OHGUCHI_LIVER_HNF4A_TARGETS_DN_T
Breast	Breast_T	T	OHGUCHI_LIVER_HNF4A_TARGETS_DN	-0.13327629524219958	OHGUCHI_LIVER_HNF4A_TARGETS_DN_T
Brain	Brain_N	N	OHGUCHI_LIVER_HNF4A_TARGETS_DN	0.1260054380331125	OHGUCHI_LIVER_HNF4A_TARGETS_DN_N
Bladder	Bladder_T	T	OHGUCHI_LIVER_HNF4A_TARGETS_DN	0.09709506446009897	OHGUCHI_LIVER_HNF4A_TARGETS_DN_T
Ovary	Ovary_T	T	OHGUCHI_LIVER_HNF4A_TARGETS_DN	-0.005729225275752259	OHGUCHI_LIVER_HNF4A_TARGETS_DN_T
Brain	Brain_N	N	OHGUCHI_LIVER_HNF4A_TARGETS_DN	0.1750380934980566	OHGUCHI_LIVER_HNF4A_TARGETS_DN_N
Colon	Colon_N	N	OHGUCHI_LIVER_HNF4A_TARGETS_DN	-0.3517965291840245	OHGUCHI_LIVER_HNF4A_TARGETS_DN_N
Lung	Lung_T	T	OHGUCHI_LIVER_HNF4A_TARGETS_DN	-0.07398386194393605	OHGUCHI_LIVER_HNF4A_TARGETS_DN_T
Brain	Brain_N	N	OHGUCHI_LIVER_HNF4A_TARGETS_DN	0.028784156280904916	OHGUCHI_LIVER_HNF4A_TARGETS_DN_N
Brain	Brain_N	N	OHGUCHI_LIVER_HNF4A_TARGETS_DN	0.2435715393185237	OHGUCHI_LIVER_HNF4A_TARGETS_DN_N
Prostate	Prostate_N	N	OHGUCHI_LIVER_HNF4A_TARGETS_DN	0.11580822874338012	OHGUCHI_LIVER_HNF4A_TARGETS_DN_N
Liver	Liver_N	N	OHGUCHI_LIVER_HNF4A_TARGETS_DN	0.2980024014758508	OHGUCHI_LIVER_HNF4A_TARGETS_DN_N
Stomach	Stomach_T	T	OHGUCHI_LIVER_HNF4A_TARGETS_DN	-0.2537700493456394	OHGUCHI_LIVER_HNF4A_TARGETS_DN_T
Prostate	Prostate_N	N	OHGUCHI_LIVER_HNF4A_TARGETS_DN	0.06984726648013348	OHGUCHI_LIVER_HNF4A_TARGETS_DN_N
Breast	Breast_T	T	OHGUCHI_LIVER_HNF4A_TARGETS_DN	-0.02202402339109838	OHGUCHI_LIVER_HNF4A_TARGETS_DN_T
Breast	Breast_T	T	OHGUCHI_LIVER_HNF4A_TARGETS_DN	-0.15882732017653348	OHGUCHI_LIVER_HNF4A_TARGETS_DN_T
Colon	Colon_T	T	OHGUCHI_LIVER_HNF4A_TARGETS_DN	-0.1508949033943175	OHGUCHI_LIVER_HNF4A_TARGETS_DN_T
Lung	Lung_T	T	OHGUCHI_LIVER_HNF4A_TARGETS_DN	-0.2419060154006071	OHGUCHI_LIVER_HNF4A_TARGETS_DN_T
Brain	Brain_T	T	OHGUCHI_LIVER_HNF4A_TARGETS_DN	-0.259298814167576	OHGUCHI_LIVER_HNF4A_TARGETS_DN_T
Esophagus	Esophagus_T	T	OHGUCHI_LIVER_HNF4A_TARGETS_DN	-0.35007418711368893	OHGUCHI_LIVER_HNF4A_TARGETS_DN_T
Breast	Breast_T	T	OHGUCHI_LIVER_HNF4A_TARGETS_DN	0.2486006546075299	OHGUCHI_LIVER_HNF4A_TARGETS_DN_T
Ovary	Ovary_T	T	OHGUCHI_LIVER_HNF4A_TARGETS_DN	0.04845567103001419	OHGUCHI_LIVER_HNF4A_TARGETS_DN_T
Brain	Brain_N	N	OHGUCHI_LIVER_HNF4A_TARGETS_DN	0.10072243484267024	OHGUCHI_LIVER_HNF4A_TARGETS_DN_N
Breast	Breast_N	N	OHGUCHI_LIVER_HNF4A_TARGETS_DN	-0.06909932340499347	OHGUCHI_LIVER_HNF4A_TARGETS_DN_N
Colon	Colon_T	T	OHGUCHI_LIVER_HNF4A_TARGETS_DN	-0.1980564680638731	OHGUCHI_LIVER_HNF4A_TARGETS_DN_T
Stomach	Stomach_T	T	OHGUCHI_LIVER_HNF4A_TARGETS_DN	-0.2650048254612323	OHGUCHI_LIVER_HNF4A_TARGETS_DN_T
Brain	Brain_N	N	OHGUCHI_LIVER_HNF4A_TARGETS_DN	0.1526397316207923	OHGUCHI_LIVER_HNF4A_TARGETS_DN_N
Lung	Lung_T	T	OHGUCHI_LIVER_HNF4A_TARGETS_DN	-0.022684886690560346	OHGUCHI_LIVER_HNF4A_TARGETS_DN_T
Lung	Lung_T	T	OHGUCHI_LIVER_HNF4A_TARGETS_DN	0.051058423403176706	OHGUCHI_LIVER_HNF4A_TARGETS_DN_T
Breast	Breast_T	T	OHGUCHI_LIVER_HNF4A_TARGETS_DN	-0.15730216687534837	OHGUCHI_LIVER_HNF4A_TARGETS_DN_T
Bladder	Bladder_T	T	OHGUCHI_LIVER_HNF4A_TARGETS_DN	-0.2807201764800397	OHGUCHI_LIVER_HNF4A_TARGETS_DN_T
Lung	Lung_N	N	OHGUCHI_LIVER_HNF4A_TARGETS_DN	-0.03251567745583814	OHGUCHI_LIVER_HNF4A_TARGETS_DN_N
Bladder	Bladder_T	T	OHGUCHI_LIVER_HNF4A_TARGETS_DN	-0.04388914985947415	OHGUCHI_LIVER_HNF4A_TARGETS_DN_T
Ovary	Ovary_N	N	OHGUCHI_LIVER_HNF4A_TARGETS_DN	-0.051320369721233494	OHGUCHI_LIVER_HNF4A_TARGETS_DN_N
Brain	Brain_T	T	OHGUCHI_LIVER_HNF4A_TARGETS_DN	-0.09067803246988443	OHGUCHI_LIVER_HNF4A_TARGETS_DN_T
Bladder	Bladder_T	T	OHGUCHI_LIVER_HNF4A_TARGETS_DN	-0.28948131445920977	OHGUCHI_LIVER_HNF4A_TARGETS_DN_T
Stomach	Stomach_T	T	OHGUCHI_LIVER_HNF4A_TARGETS_DN	-0.22535480145455075	OHGUCHI_LIVER_HNF4A_TARGETS_DN_T
Brain	Brain_N	N	OHGUCHI_LIVER_HNF4A_TARGETS_DN	0.1133011242588762	OHGUCHI_LIVER_HNF4A_TARGETS_DN_N
Brain	Brain_N	N	OHGUCHI_LIVER_HNF4A_TARGETS_DN	0.24523535537822777	OHGUCHI_LIVER_HNF4A_TARGETS_DN_N
Liver	Liver_N	N	OHGUCHI_LIVER_HNF4A_TARGETS_DN	0.15481365265990663	OHGUCHI_LIVER_HNF4A_TARGETS_DN_N
Rectum	Rectum_N	N	OHGUCHI_LIVER_HNF4A_TARGETS_DN	0.2632599746978159	OHGUCHI_LIVER_HNF4A_TARGETS_DN_N
Liver	Liver_T	T	OHGUCHI_LIVER_HNF4A_TARGETS_DN	0.3937904633643609	OHGUCHI_LIVER_HNF4A_TARGETS_DN_T
Stomach	Stomach_N	N	OHGUCHI_LIVER_HNF4A_TARGETS_DN	-0.06236190400151606	OHGUCHI_LIVER_HNF4A_TARGETS_DN_N
Breast	Breast_T	T	OHGUCHI_LIVER_HNF4A_TARGETS_DN	-0.19094315065603273	OHGUCHI_LIVER_HNF4A_TARGETS_DN_T
Prostate	Prostate_T	T	OHGUCHI_LIVER_HNF4A_TARGETS_DN	-0.3317856506147249	OHGUCHI_LIVER_HNF4A_TARGETS_DN_T
Liver	Liver_T	T	OHGUCHI_LIVER_HNF4A_TARGETS_DN	0.1723907648954399	OHGUCHI_LIVER_HNF4A_TARGETS_DN_T
Lung	Lung_N	N	OHGUCHI_LIVER_HNF4A_TARGETS_DN	-0.1227103260986645	OHGUCHI_LIVER_HNF4A_TARGETS_DN_N
Brain	Brain_T	T	OHGUCHI_LIVER_HNF4A_TARGETS_DN	0.24486099387373966	OHGUCHI_LIVER_HNF4A_TARGETS_DN_T
Breast	Breast_T	T	OHGUCHI_LIVER_HNF4A_TARGETS_DN	0.01787056297843226	OHGUCHI_LIVER_HNF4A_TARGETS_DN_T
Bladder	Bladder_T	T	OHGUCHI_LIVER_HNF4A_TARGETS_DN	-0.1812111553020876	OHGUCHI_LIVER_HNF4A_TARGETS_DN_T
Bladder	Bladder_T	T	OHGUCHI_LIVER_HNF4A_TARGETS_DN	0.11468319852534242	OHGUCHI_LIVER_HNF4A_TARGETS_DN_T
Colon	Colon_T	T	OHGUCHI_LIVER_HNF4A_TARGETS_DN	-0.05390358875416626	OHGUCHI_LIVER_HNF4A_TARGETS_DN_T
Ovary	Ovary_N	N	OHGUCHI_LIVER_HNF4A_TARGETS_DN	-0.0635902930655026	OHGUCHI_LIVER_HNF4A_TARGETS_DN_N
Lung	Lung_N	N	OHGUCHI_LIVER_HNF4A_TARGETS_DN	-0.012637738976968738	OHGUCHI_LIVER_HNF4A_TARGETS_DN_N
Brain	Brain_T	T	OHGUCHI_LIVER_HNF4A_TARGETS_DN	0.09065556941008954	OHGUCHI_LIVER_HNF4A_TARGETS_DN_T
Liver	Liver_T	T	OHGUCHI_LIVER_HNF4A_TARGETS_DN	0.07755926625783457	OHGUCHI_LIVER_HNF4A_TARGETS_DN_T
Prostate	Prostate_T	T	OHGUCHI_LIVER_HNF4A_TARGETS_DN	0.003040142543497132	OHGUCHI_LIVER_HNF4A_TARGETS_DN_T
Breast	Breast_T	T	OHGUCHI_LIVER_HNF4A_TARGETS_DN	-0.08780544315583533	OHGUCHI_LIVER_HNF4A_TARGETS_DN_T
Liver	Liver_T	T	OHGUCHI_LIVER_HNF4A_TARGETS_DN	-0.4118331099326313	OHGUCHI_LIVER_HNF4A_TARGETS_DN_T
Esophagus	Esophagus_N	N	OHGUCHI_LIVER_HNF4A_TARGETS_DN	0.20938406459685738	OHGUCHI_LIVER_HNF4A_TARGETS_DN_N
Lung	Lung_N	N	OHGUCHI_LIVER_HNF4A_TARGETS_DN	0.31250103670531926	OHGUCHI_LIVER_HNF4A_TARGETS_DN_N
Rectum	Rectum_T	T	OHGUCHI_LIVER_HNF4A_TARGETS_DN	0.02827863352654561	OHGUCHI_LIVER_HNF4A_TARGETS_DN_T
Bladder	Bladder_T	T	OHGUCHI_LIVER_HNF4A_TARGETS_DN	-0.2800371208022339	OHGUCHI_LIVER_HNF4A_TARGETS_DN_T
Esophagus	Esophagus_N	N	OHGUCHI_LIVER_HNF4A_TARGETS_DN	0.20883007393667136	OHGUCHI_LIVER_HNF4A_TARGETS_DN_N
Breast	Breast_T	T	OHGUCHI_LIVER_HNF4A_TARGETS_DN	-0.15679082385274445	OHGUCHI_LIVER_HNF4A_TARGETS_DN_T
Prostate	Prostate_T	T	OHGUCHI_LIVER_HNF4A_TARGETS_DN	0.006408630811207794	OHGUCHI_LIVER_HNF4A_TARGETS_DN_T
Esophagus	Esophagus_T	T	OHGUCHI_LIVER_HNF4A_TARGETS_DN	-0.241784675225032	OHGUCHI_LIVER_HNF4A_TARGETS_DN_T
Breast	Breast_T	T	OHGUCHI_LIVER_HNF4A_TARGETS_DN	-0.25680997202371214	OHGUCHI_LIVER_HNF4A_TARGETS_DN_T
Rectum	Rectum_T	T	OHGUCHI_LIVER_HNF4A_TARGETS_DN	-0.06425364228551365	OHGUCHI_LIVER_HNF4A_TARGETS_DN_T
Breast	Breast_N	N	OHGUCHI_LIVER_HNF4A_TARGETS_DN	0.17592796299476998	OHGUCHI_LIVER_HNF4A_TARGETS_DN_N
Colon	Colon_N	N	OHGUCHI_LIVER_HNF4A_TARGETS_DN	-0.08762054470736094	OHGUCHI_LIVER_HNF4A_TARGETS_DN_N
Brain	Brain_N	N	OHGUCHI_LIVER_HNF4A_TARGETS_DN	0.014341595587211209	OHGUCHI_LIVER_HNF4A_TARGETS_DN_N
Liver	Liver_T	T	OHGUCHI_LIVER_HNF4A_TARGETS_DN	0.3459480218586401	OHGUCHI_LIVER_HNF4A_TARGETS_DN_T
Stomach	Stomach_N	N	OHGUCHI_LIVER_HNF4A_TARGETS_DN	0.02202362612869052	OHGUCHI_LIVER_HNF4A_TARGETS_DN_N
Prostate	Prostate_T	T	OHGUCHI_LIVER_HNF4A_TARGETS_DN	-0.10125419028408242	OHGUCHI_LIVER_HNF4A_TARGETS_DN_T
Esophagus	Esophagus_N	N	OHGUCHI_LIVER_HNF4A_TARGETS_DN	-0.032231049815725665	OHGUCHI_LIVER_HNF4A_TARGETS_DN_N
Pancreas	Pancreas_T	T	OHGUCHI_LIVER_HNF4A_TARGETS_DN	0.0919316402445165	OHGUCHI_LIVER_HNF4A_TARGETS_DN_T
Stomach	Stomach_N	N	OHGUCHI_LIVER_HNF4A_TARGETS_DN	-0.2571097555843831	OHGUCHI_LIVER_HNF4A_TARGETS_DN_N
Brain	Brain_N	N	OHGUCHI_LIVER_HNF4A_TARGETS_DN	0.10019841798025517	OHGUCHI_LIVER_HNF4A_TARGETS_DN_N
Brain	Brain_N	N	OHGUCHI_LIVER_HNF4A_TARGETS_DN	0.024883792335492233	OHGUCHI_LIVER_HNF4A_TARGETS_DN_N
Breast	Breast_T	T	OHGUCHI_LIVER_HNF4A_TARGETS_DN	-0.027397453901305074	OHGUCHI_LIVER_HNF4A_TARGETS_DN_T
Lung	Lung_T	T	OHGUCHI_LIVER_HNF4A_TARGETS_DN	-0.04229316901366875	OHGUCHI_LIVER_HNF4A_TARGETS_DN_T
Ovary	Ovary_T	T	OHGUCHI_LIVER_HNF4A_TARGETS_DN	0.11336891592201015	OHGUCHI_LIVER_HNF4A_TARGETS_DN_T
Breast	Breast_T	T	OHGUCHI_LIVER_HNF4A_TARGETS_DN	-0.05160146823771153	OHGUCHI_LIVER_HNF4A_TARGETS_DN_T
Brain	Brain_N	N	OHGUCHI_LIVER_HNF4A_TARGETS_DN	-0.22932791926358315	OHGUCHI_LIVER_HNF4A_TARGETS_DN_N
Brain	Brain_T	T	OHGUCHI_LIVER_HNF4A_TARGETS_DN	-0.21475925505263657	OHGUCHI_LIVER_HNF4A_TARGETS_DN_T
Brain	Brain_N	N	OHGUCHI_LIVER_HNF4A_TARGETS_DN	-0.15321865182504613	OHGUCHI_LIVER_HNF4A_TARGETS_DN_N
Liver	Liver_T	T	OHGUCHI_LIVER_HNF4A_TARGETS_DN	0.11590952937191931	OHGUCHI_LIVER_HNF4A_TARGETS_DN_T
Esophagus	Esophagus_N	N	OHGUCHI_LIVER_HNF4A_TARGETS_DN	0.22796041945627976	OHGUCHI_LIVER_HNF4A_TARGETS_DN_N
Breast	Breast_N	N	OHGUCHI_LIVER_HNF4A_TARGETS_DN	0.13768300806519293	OHGUCHI_LIVER_HNF4A_TARGETS_DN_N
Lung	Lung_T	T	OHGUCHI_LIVER_HNF4A_TARGETS_DN	-0.06446834375413316	OHGUCHI_LIVER_HNF4A_TARGETS_DN_T
Lung	Lung_N	N	OHGUCHI_LIVER_HNF4A_TARGETS_DN	-0.02147733240987132	OHGUCHI_LIVER_HNF4A_TARGETS_DN_N
Prostate	Prostate_T	T	OHGUCHI_LIVER_HNF4A_TARGETS_DN	0.058267161763032316	OHGUCHI_LIVER_HNF4A_TARGETS_DN_T
Liver	Liver_N	N	OHGUCHI_LIVER_HNF4A_TARGETS_DN	0.7004519375799925	OHGUCHI_LIVER_HNF4A_TARGETS_DN_N
Brain	Brain_N	N	OHGUCHI_LIVER_HNF4A_TARGETS_DN	0.1566799035229129	OHGUCHI_LIVER_HNF4A_TARGETS_DN_N
Esophagus	Esophagus_N	N	OHGUCHI_LIVER_HNF4A_TARGETS_DN	-0.11757231124065357	OHGUCHI_LIVER_HNF4A_TARGETS_DN_N
Endometrium	Endometrium_T	T	OHGUCHI_LIVER_HNF4A_TARGETS_DN	-0.01024099499446357	OHGUCHI_LIVER_HNF4A_TARGETS_DN_T
Endometrium	Endometrium_T	T	OHGUCHI_LIVER_HNF4A_TARGETS_DN	-0.037450068483142473	OHGUCHI_LIVER_HNF4A_TARGETS_DN_T
Bladder	Bladder_T	T	OHGUCHI_LIVER_HNF4A_TARGETS_DN	0.3493242522180462	OHGUCHI_LIVER_HNF4A_TARGETS_DN_T
Esophagus	Esophagus_N	N	OHGUCHI_LIVER_HNF4A_TARGETS_DN	-0.12750634663068933	OHGUCHI_LIVER_HNF4A_TARGETS_DN_N
Lung	Lung_T	T	OHGUCHI_LIVER_HNF4A_TARGETS_DN	-0.07455320277688476	OHGUCHI_LIVER_HNF4A_TARGETS_DN_T
Esophagus	Esophagus_N	N	OHGUCHI_LIVER_HNF4A_TARGETS_DN	0.01064913859274777	OHGUCHI_LIVER_HNF4A_TARGETS_DN_N
Stomach	Stomach_T	T	OHGUCHI_LIVER_HNF4A_TARGETS_DN	-0.0021805771427466925	OHGUCHI_LIVER_HNF4A_TARGETS_DN_T
Breast	Breast_N	N	OHGUCHI_LIVER_HNF4A_TARGETS_DN	-0.01569606780939048	OHGUCHI_LIVER_HNF4A_TARGETS_DN_N
Stomach	Stomach_T	T	OHGUCHI_LIVER_HNF4A_TARGETS_DN	0.025359984396590873	OHGUCHI_LIVER_HNF4A_TARGETS_DN_T
Breast	Breast_T	T	OHGUCHI_LIVER_HNF4A_TARGETS_DN	-0.20493199733349182	OHGUCHI_LIVER_HNF4A_TARGETS_DN_T
Colon	Colon_N	N	OHGUCHI_LIVER_HNF4A_TARGETS_DN	0.14237672180735197	OHGUCHI_LIVER_HNF4A_TARGETS_DN_N
Esophagus	Esophagus_N	N	OHGUCHI_LIVER_HNF4A_TARGETS_DN	-0.05448399489789954	OHGUCHI_LIVER_HNF4A_TARGETS_DN_N
Lung	Lung_T	T	OHGUCHI_LIVER_HNF4A_TARGETS_DN	0.34619239800327317	OHGUCHI_LIVER_HNF4A_TARGETS_DN_T
Esophagus	Esophagus_N	N	OHGUCHI_LIVER_HNF4A_TARGETS_DN	0.0954850951768732	OHGUCHI_LIVER_HNF4A_TARGETS_DN_N
Breast	Breast_T	T	OHGUCHI_LIVER_HNF4A_TARGETS_DN	0.2689204575517903	OHGUCHI_LIVER_HNF4A_TARGETS_DN_T
Breast	Breast_T	T	OHGUCHI_LIVER_HNF4A_TARGETS_DN	-0.20156508931064465	OHGUCHI_LIVER_HNF4A_TARGETS_DN_T
Brain	Brain_N	N	OHGUCHI_LIVER_HNF4A_TARGETS_DN	0.2531674367351867	OHGUCHI_LIVER_HNF4A_TARGETS_DN_N
Brain	Brain_T	T	OHGUCHI_LIVER_HNF4A_TARGETS_DN	-0.3144032295313593	OHGUCHI_LIVER_HNF4A_TARGETS_DN_T
Breast	Breast_T	T	OHGUCHI_LIVER_HNF4A_TARGETS_DN	0.1730416140716	OHGUCHI_LIVER_HNF4A_TARGETS_DN_T
Lung	Lung_N	N	OHGUCHI_LIVER_HNF4A_TARGETS_DN	0.1313165205004697	OHGUCHI_LIVER_HNF4A_TARGETS_DN_N
Breast	Breast_T	T	OHGUCHI_LIVER_HNF4A_TARGETS_DN	0.20540684808224224	OHGUCHI_LIVER_HNF4A_TARGETS_DN_T
Rectum	Rectum_T	T	OHGUCHI_LIVER_HNF4A_TARGETS_DN	-0.10173418555193899	OHGUCHI_LIVER_HNF4A_TARGETS_DN_T
Liver	Liver_T	T	OHGUCHI_LIVER_HNF4A_TARGETS_DN	-0.2904248468059626	OHGUCHI_LIVER_HNF4A_TARGETS_DN_T
Brain	Brain_N	N	OHGUCHI_LIVER_HNF4A_TARGETS_DN	0.15577287345385682	OHGUCHI_LIVER_HNF4A_TARGETS_DN_N
Pancreas	Pancreas_N	N	OHGUCHI_LIVER_HNF4A_TARGETS_DN	-0.01698534018402925	OHGUCHI_LIVER_HNF4A_TARGETS_DN_N
Prostate	Prostate_T	T	OHGUCHI_LIVER_HNF4A_TARGETS_DN	0.27454464036402376	OHGUCHI_LIVER_HNF4A_TARGETS_DN_T
Colon	Colon_T	T	OHGUCHI_LIVER_HNF4A_TARGETS_DN	0.3710160877539817	OHGUCHI_LIVER_HNF4A_TARGETS_DN_T
Brain	Brain_N	N	OHGUCHI_LIVER_HNF4A_TARGETS_DN	0.012550352082443594	OHGUCHI_LIVER_HNF4A_TARGETS_DN_N
Stomach	Stomach_T	T	OHGUCHI_LIVER_HNF4A_TARGETS_DN	-0.2634183081248492	OHGUCHI_LIVER_HNF4A_TARGETS_DN_T
Brain	Brain_N	N	OHGUCHI_LIVER_HNF4A_TARGETS_DN	0.16196488850907592	OHGUCHI_LIVER_HNF4A_TARGETS_DN_N
Stomach	Stomach_T	T	OHGUCHI_LIVER_HNF4A_TARGETS_DN	-0.317914485120117	OHGUCHI_LIVER_HNF4A_TARGETS_DN_T
Liver	Liver_T	T	OHGUCHI_LIVER_HNF4A_TARGETS_DN	0.2837109959517763	OHGUCHI_LIVER_HNF4A_TARGETS_DN_T
Prostate	Prostate_T	T	OHGUCHI_LIVER_HNF4A_TARGETS_DN	0.06310272074753645	OHGUCHI_LIVER_HNF4A_TARGETS_DN_T
Stomach	Stomach_T	T	OHGUCHI_LIVER_HNF4A_TARGETS_DN	-0.03258468564182901	OHGUCHI_LIVER_HNF4A_TARGETS_DN_T
Brain	Brain_T	T	OHGUCHI_LIVER_HNF4A_TARGETS_DN	0.018878630886267705	OHGUCHI_LIVER_HNF4A_TARGETS_DN_T
Breast	Breast_T	T	OHGUCHI_LIVER_HNF4A_TARGETS_DN	-0.05389773557340674	OHGUCHI_LIVER_HNF4A_TARGETS_DN_T
Pancreas	Pancreas_N	N	OHGUCHI_LIVER_HNF4A_TARGETS_DN	-0.13343820028953754	OHGUCHI_LIVER_HNF4A_TARGETS_DN_N
Bladder	Bladder_N	N	OHGUCHI_LIVER_HNF4A_TARGETS_DN	-0.06516470991629789	OHGUCHI_LIVER_HNF4A_TARGETS_DN_N
Endometrium	Endometrium_T	T	OHGUCHI_LIVER_HNF4A_TARGETS_DN	0.0573553712004983	OHGUCHI_LIVER_HNF4A_TARGETS_DN_T
Bladder	Bladder_T	T	OHGUCHI_LIVER_HNF4A_TARGETS_DN	0.04163021327202168	OHGUCHI_LIVER_HNF4A_TARGETS_DN_T
Pancreas	Pancreas_T	T	OHGUCHI_LIVER_HNF4A_TARGETS_DN	-0.145393572357781	OHGUCHI_LIVER_HNF4A_TARGETS_DN_T
Lung	Lung_T	T	OHGUCHI_LIVER_HNF4A_TARGETS_DN	-0.022819242331182654	OHGUCHI_LIVER_HNF4A_TARGETS_DN_T
Breast	Breast_T	T	OHGUCHI_LIVER_HNF4A_TARGETS_DN	-0.24995728124997746	OHGUCHI_LIVER_HNF4A_TARGETS_DN_T
Esophagus	Esophagus_N	N	OHGUCHI_LIVER_HNF4A_TARGETS_DN	-0.1955287567967397	OHGUCHI_LIVER_HNF4A_TARGETS_DN_N
Bladder	Bladder_T	T	OHGUCHI_LIVER_HNF4A_TARGETS_DN	-0.08162645550280109	OHGUCHI_LIVER_HNF4A_TARGETS_DN_T
Stomach	Stomach_T	T	OHGUCHI_LIVER_HNF4A_TARGETS_DN	-0.30027162296763843	OHGUCHI_LIVER_HNF4A_TARGETS_DN_T
Esophagus	Esophagus_N	N	OHGUCHI_LIVER_HNF4A_TARGETS_DN	-0.28828436988789363	OHGUCHI_LIVER_HNF4A_TARGETS_DN_N
Brain	Brain_N	N	OHGUCHI_LIVER_HNF4A_TARGETS_DN	0.22114932786007999	OHGUCHI_LIVER_HNF4A_TARGETS_DN_N
Breast	Breast_T	T	OHGUCHI_LIVER_HNF4A_TARGETS_DN	-0.030321404249475548	OHGUCHI_LIVER_HNF4A_TARGETS_DN_T
Esophagus	Esophagus_N	N	OHGUCHI_LIVER_HNF4A_TARGETS_DN	-0.09574976958047193	OHGUCHI_LIVER_HNF4A_TARGETS_DN_N
Stomach	Stomach_T	T	OHGUCHI_LIVER_HNF4A_TARGETS_DN	0.023529115479242024	OHGUCHI_LIVER_HNF4A_TARGETS_DN_T
Lung	Lung_T	T	OHGUCHI_LIVER_HNF4A_TARGETS_DN	-0.020916961026625935	OHGUCHI_LIVER_HNF4A_TARGETS_DN_T
Ovary	Ovary_N	N	OHGUCHI_LIVER_HNF4A_TARGETS_DN	0.06372216970527539	OHGUCHI_LIVER_HNF4A_TARGETS_DN_N
Stomach	Stomach_N	N	OHGUCHI_LIVER_HNF4A_TARGETS_DN	-0.046519728406881344	OHGUCHI_LIVER_HNF4A_TARGETS_DN_N
Lung	Lung_N	N	OHGUCHI_LIVER_HNF4A_TARGETS_DN	0.0826948665539558	OHGUCHI_LIVER_HNF4A_TARGETS_DN_N
Esophagus	Esophagus_T	T	OHGUCHI_LIVER_HNF4A_TARGETS_DN	-0.18920126717028965	OHGUCHI_LIVER_HNF4A_TARGETS_DN_T
Brain	Brain_T	T	OHGUCHI_LIVER_HNF4A_TARGETS_DN	-0.16483743026437647	OHGUCHI_LIVER_HNF4A_TARGETS_DN_T
Ovary	Ovary_T	T	OHGUCHI_LIVER_HNF4A_TARGETS_DN	-0.2130733705120328	OHGUCHI_LIVER_HNF4A_TARGETS_DN_T
Pancreas	Pancreas_T	T	OHGUCHI_LIVER_HNF4A_TARGETS_DN	0.10555330382804728	OHGUCHI_LIVER_HNF4A_TARGETS_DN_T
Stomach	Stomach_N	N	OHGUCHI_LIVER_HNF4A_TARGETS_DN	-0.04276945635554244	OHGUCHI_LIVER_HNF4A_TARGETS_DN_N
Liver	Liver_N	N	OHGUCHI_LIVER_HNF4A_TARGETS_DN	0.06451302558894656	OHGUCHI_LIVER_HNF4A_TARGETS_DN_N
Brain	Brain_N	N	OHGUCHI_LIVER_HNF4A_TARGETS_DN	0.12023336517200589	OHGUCHI_LIVER_HNF4A_TARGETS_DN_N
Brain	Brain_N	N	OHGUCHI_LIVER_HNF4A_TARGETS_DN	-0.05197742763173968	OHGUCHI_LIVER_HNF4A_TARGETS_DN_N
Brain	Brain_N	N	OHGUCHI_LIVER_HNF4A_TARGETS_DN	0.026354579182799154	OHGUCHI_LIVER_HNF4A_TARGETS_DN_N
Brain	Brain_N	N	OHGUCHI_LIVER_HNF4A_TARGETS_DN	0.20786665417957711	OHGUCHI_LIVER_HNF4A_TARGETS_DN_N
Ovary	Ovary_T	T	OHGUCHI_LIVER_HNF4A_TARGETS_DN	0.14125971622737668	OHGUCHI_LIVER_HNF4A_TARGETS_DN_T
Brain	Brain_N	N	OHGUCHI_LIVER_HNF4A_TARGETS_DN	0.08881745752152975	OHGUCHI_LIVER_HNF4A_TARGETS_DN_N
Prostate	Prostate_T	T	OHGUCHI_LIVER_HNF4A_TARGETS_DN	-0.011544065001509646	OHGUCHI_LIVER_HNF4A_TARGETS_DN_T
Prostate	Prostate_N	N	OHGUCHI_LIVER_HNF4A_TARGETS_DN	-0.02259488391902409	OHGUCHI_LIVER_HNF4A_TARGETS_DN_N
Esophagus	Esophagus_N	N	OHGUCHI_LIVER_HNF4A_TARGETS_DN	0.23910082302139693	OHGUCHI_LIVER_HNF4A_TARGETS_DN_N
Lung	Lung_N	N	OHGUCHI_LIVER_HNF4A_TARGETS_DN	0.4418980245336421	OHGUCHI_LIVER_HNF4A_TARGETS_DN_N
Endometrium	Endometrium_T	T	OHGUCHI_LIVER_HNF4A_TARGETS_DN	-0.3714606567890993	OHGUCHI_LIVER_HNF4A_TARGETS_DN_T
Breast	Breast_T	T	OHGUCHI_LIVER_HNF4A_TARGETS_DN	-0.2567636035054811	OHGUCHI_LIVER_HNF4A_TARGETS_DN_T
Ovary	Ovary_T	T	OHGUCHI_LIVER_HNF4A_TARGETS_DN	0.014586517052392306	OHGUCHI_LIVER_HNF4A_TARGETS_DN_T
Stomach	Stomach_N	N	OHGUCHI_LIVER_HNF4A_TARGETS_DN	-0.3156908161953129	OHGUCHI_LIVER_HNF4A_TARGETS_DN_N
Brain	Brain_N	N	OHGUCHI_LIVER_HNF4A_TARGETS_DN	0.10526317911722455	OHGUCHI_LIVER_HNF4A_TARGETS_DN_N
Lung	Lung_N	N	OHGUCHI_LIVER_HNF4A_TARGETS_DN	0.05296408209490924	OHGUCHI_LIVER_HNF4A_TARGETS_DN_N
Brain	Brain_T	T	OHGUCHI_LIVER_HNF4A_TARGETS_DN	-0.1439809380593255	OHGUCHI_LIVER_HNF4A_TARGETS_DN_T
Cervix	Cervix_T	T	OHGUCHI_LIVER_HNF4A_TARGETS_DN	0.09409875173770996	OHGUCHI_LIVER_HNF4A_TARGETS_DN_T
Lung	Lung_T	T	OHGUCHI_LIVER_HNF4A_TARGETS_DN	-0.17248440244553553	OHGUCHI_LIVER_HNF4A_TARGETS_DN_T
Stomach	Stomach_N	N	OHGUCHI_LIVER_HNF4A_TARGETS_DN	0.08308346920298279	OHGUCHI_LIVER_HNF4A_TARGETS_DN_N
Breast	Breast_T	T	OHGUCHI_LIVER_HNF4A_TARGETS_DN	0.07000949272789839	OHGUCHI_LIVER_HNF4A_TARGETS_DN_T
Ovary	Ovary_T	T	OHGUCHI_LIVER_HNF4A_TARGETS_DN	-0.013053912631073028	OHGUCHI_LIVER_HNF4A_TARGETS_DN_T
Esophagus	Esophagus_N	N	OHGUCHI_LIVER_HNF4A_TARGETS_DN	-0.2547627867887791	OHGUCHI_LIVER_HNF4A_TARGETS_DN_N
Lung	Lung_N	N	OHGUCHI_LIVER_HNF4A_TARGETS_DN	0.14601701214121157	OHGUCHI_LIVER_HNF4A_TARGETS_DN_N
Esophagus	Esophagus_T	T	OHGUCHI_LIVER_HNF4A_TARGETS_DN	-0.19514176307110248	OHGUCHI_LIVER_HNF4A_TARGETS_DN_T
Stomach	Stomach_T	T	OHGUCHI_LIVER_HNF4A_TARGETS_DN	0.060056563313549804	OHGUCHI_LIVER_HNF4A_TARGETS_DN_T
Lung	Lung_N	N	OHGUCHI_LIVER_HNF4A_TARGETS_DN	-0.03998333003710525	OHGUCHI_LIVER_HNF4A_TARGETS_DN_N
Prostate	Prostate_T	T	OHGUCHI_LIVER_HNF4A_TARGETS_DN	-0.28031450496675936	OHGUCHI_LIVER_HNF4A_TARGETS_DN_T
Stomach	Stomach_N	N	OHGUCHI_LIVER_HNF4A_TARGETS_DN	0.08190041382086621	OHGUCHI_LIVER_HNF4A_TARGETS_DN_N
Brain	Brain_N	N	OHGUCHI_LIVER_HNF4A_TARGETS_DN	-0.1140072196454471	OHGUCHI_LIVER_HNF4A_TARGETS_DN_N
Breast	Breast_T	T	OHGUCHI_LIVER_HNF4A_TARGETS_DN	0.07200428445552079	OHGUCHI_LIVER_HNF4A_TARGETS_DN_T
Prostate	Prostate_T	T	OHGUCHI_LIVER_HNF4A_TARGETS_DN	0.022261109094972087	OHGUCHI_LIVER_HNF4A_TARGETS_DN_T
Breast	Breast_T	T	OHGUCHI_LIVER_HNF4A_TARGETS_DN	0.044834774253465465	OHGUCHI_LIVER_HNF4A_TARGETS_DN_T
Lung	Lung_T	T	OHGUCHI_LIVER_HNF4A_TARGETS_DN	-0.20773519488277153	OHGUCHI_LIVER_HNF4A_TARGETS_DN_T
Prostate	Prostate_T	T	OHGUCHI_LIVER_HNF4A_TARGETS_DN	0.03659221225355824	OHGUCHI_LIVER_HNF4A_TARGETS_DN_T
Breast	Breast_T	T	OHGUCHI_LIVER_HNF4A_TARGETS_DN	-0.22628221115685865	OHGUCHI_LIVER_HNF4A_TARGETS_DN_T
Breast	Breast_T	T	OHGUCHI_LIVER_HNF4A_TARGETS_DN	0.06329400500021748	OHGUCHI_LIVER_HNF4A_TARGETS_DN_T
Breast	Breast_T	T	OHGUCHI_LIVER_HNF4A_TARGETS_DN	0.021191472302546727	OHGUCHI_LIVER_HNF4A_TARGETS_DN_T
Prostate	Prostate_T	T	OHGUCHI_LIVER_HNF4A_TARGETS_DN	0.16420865234741117	OHGUCHI_LIVER_HNF4A_TARGETS_DN_T
Liver	Liver_T	T	OHGUCHI_LIVER_HNF4A_TARGETS_DN	0.4105968972417147	OHGUCHI_LIVER_HNF4A_TARGETS_DN_T
Breast	Breast_T	T	OHGUCHI_LIVER_HNF4A_TARGETS_DN	-0.06633619293380744	OHGUCHI_LIVER_HNF4A_TARGETS_DN_T
Brain	Brain_T	T	OHGUCHI_LIVER_HNF4A_TARGETS_DN	-0.10223075786218389	OHGUCHI_LIVER_HNF4A_TARGETS_DN_T
Lung	Lung_T	T	OHGUCHI_LIVER_HNF4A_TARGETS_DN	-0.005362732585551699	OHGUCHI_LIVER_HNF4A_TARGETS_DN_T
Liver	Liver_T	T	OHGUCHI_LIVER_HNF4A_TARGETS_DN	0.16396421159025754	OHGUCHI_LIVER_HNF4A_TARGETS_DN_T
Breast	Breast_T	T	OHGUCHI_LIVER_HNF4A_TARGETS_DN	-0.07938982693669952	OHGUCHI_LIVER_HNF4A_TARGETS_DN_T
Ovary	Ovary_T	T	OHGUCHI_LIVER_HNF4A_TARGETS_DN	0.13562255982116905	OHGUCHI_LIVER_HNF4A_TARGETS_DN_T
Endometrium	Endometrium_T	T	OHGUCHI_LIVER_HNF4A_TARGETS_DN	-0.010640299549725007	OHGUCHI_LIVER_HNF4A_TARGETS_DN_T
Cervix	Cervix_T	T	OHGUCHI_LIVER_HNF4A_TARGETS_DN	-0.032328232514450495	OHGUCHI_LIVER_HNF4A_TARGETS_DN_T
Liver	Liver_T	T	OHGUCHI_LIVER_HNF4A_TARGETS_DN	-0.17316420048355508	OHGUCHI_LIVER_HNF4A_TARGETS_DN_T
Brain	Brain_T	T	OHGUCHI_LIVER_HNF4A_TARGETS_DN	-0.38739537016317693	OHGUCHI_LIVER_HNF4A_TARGETS_DN_T
Cervix	Cervix_T	T	OHGUCHI_LIVER_HNF4A_TARGETS_DN	0.00793202946647012	OHGUCHI_LIVER_HNF4A_TARGETS_DN_T
Lung	Lung_T	T	OHGUCHI_LIVER_HNF4A_TARGETS_DN	0.019587080546602936	OHGUCHI_LIVER_HNF4A_TARGETS_DN_T
Prostate	Prostate_N	N	OHGUCHI_LIVER_HNF4A_TARGETS_DN	-0.048279945645446576	OHGUCHI_LIVER_HNF4A_TARGETS_DN_N
Endometrium	Endometrium_T	T	OHGUCHI_LIVER_HNF4A_TARGETS_DN	0.1928313390135163	OHGUCHI_LIVER_HNF4A_TARGETS_DN_T
Ovary	Ovary_T	T	OHGUCHI_LIVER_HNF4A_TARGETS_DN	0.11726915209153412	OHGUCHI_LIVER_HNF4A_TARGETS_DN_T
Lung	Lung_T	T	OHGUCHI_LIVER_HNF4A_TARGETS_DN	-0.3683483874126943	OHGUCHI_LIVER_HNF4A_TARGETS_DN_T
Lung	Lung_N	N	OHGUCHI_LIVER_HNF4A_TARGETS_DN	0.19546673388817842	OHGUCHI_LIVER_HNF4A_TARGETS_DN_N
Bladder	Bladder_T	T	OHGUCHI_LIVER_HNF4A_TARGETS_DN	0.2677667112606169	OHGUCHI_LIVER_HNF4A_TARGETS_DN_T
Bladder	Bladder_T	T	OHGUCHI_LIVER_HNF4A_TARGETS_DN	0.026562624857511763	OHGUCHI_LIVER_HNF4A_TARGETS_DN_T
Prostate	Prostate_T	T	OHGUCHI_LIVER_HNF4A_TARGETS_DN	-0.009461889957642633	OHGUCHI_LIVER_HNF4A_TARGETS_DN_T
Ovary	Ovary_N	N	OHGUCHI_LIVER_HNF4A_TARGETS_DN	-0.0234083782189492	OHGUCHI_LIVER_HNF4A_TARGETS_DN_N
Stomach	Stomach_T	T	OHGUCHI_LIVER_HNF4A_TARGETS_DN	-0.07414856712356138	OHGUCHI_LIVER_HNF4A_TARGETS_DN_T
Esophagus	Esophagus_N	N	OHGUCHI_LIVER_HNF4A_TARGETS_DN	-0.2409182301311187	OHGUCHI_LIVER_HNF4A_TARGETS_DN_N
Brain	Brain_T	T	OHGUCHI_LIVER_HNF4A_TARGETS_DN	-0.2120557457466264	OHGUCHI_LIVER_HNF4A_TARGETS_DN_T
Lung	Lung_T	T	OHGUCHI_LIVER_HNF4A_TARGETS_DN	-0.2113654551685451	OHGUCHI_LIVER_HNF4A_TARGETS_DN_T
Ovary	Ovary_T	T	OHGUCHI_LIVER_HNF4A_TARGETS_DN	-0.1163681204951125	OHGUCHI_LIVER_HNF4A_TARGETS_DN_T
Bladder	Bladder_T	T	OHGUCHI_LIVER_HNF4A_TARGETS_DN	-0.013073331924060627	OHGUCHI_LIVER_HNF4A_TARGETS_DN_T
Bladder	Bladder_T	T	OHGUCHI_LIVER_HNF4A_TARGETS_DN	-0.20031698474535348	OHGUCHI_LIVER_HNF4A_TARGETS_DN_T
Brain	Brain_T	T	OHGUCHI_LIVER_HNF4A_TARGETS_DN	-0.35850388990919096	OHGUCHI_LIVER_HNF4A_TARGETS_DN_T
Brain	Brain_N	N	OHGUCHI_LIVER_HNF4A_TARGETS_DN	0.30300458056434604	OHGUCHI_LIVER_HNF4A_TARGETS_DN_N
Breast	Breast_T	T	OHGUCHI_LIVER_HNF4A_TARGETS_DN	-0.22682788234952653	OHGUCHI_LIVER_HNF4A_TARGETS_DN_T
Breast	Breast_T	T	OHGUCHI_LIVER_HNF4A_TARGETS_DN	-0.007824885867159792	OHGUCHI_LIVER_HNF4A_TARGETS_DN_T
Bladder	Bladder_T	T	OHGUCHI_LIVER_HNF4A_TARGETS_DN	-0.10640465847181349	OHGUCHI_LIVER_HNF4A_TARGETS_DN_T
Stomach	Stomach_T	T	OHGUCHI_LIVER_HNF4A_TARGETS_DN	0.04758053830628345	OHGUCHI_LIVER_HNF4A_TARGETS_DN_T
Breast	Breast_T	T	OHGUCHI_LIVER_HNF4A_TARGETS_DN	0.27870917693527114	OHGUCHI_LIVER_HNF4A_TARGETS_DN_T
Colon	Colon_T	T	OHGUCHI_LIVER_HNF4A_TARGETS_DN	-0.0371080986639348	OHGUCHI_LIVER_HNF4A_TARGETS_DN_T
Esophagus	Esophagus_N	N	OHGUCHI_LIVER_HNF4A_TARGETS_DN	0.2621038651133379	OHGUCHI_LIVER_HNF4A_TARGETS_DN_N
Esophagus	Esophagus_T	T	OHGUCHI_LIVER_HNF4A_TARGETS_DN	-0.32886903475186313	OHGUCHI_LIVER_HNF4A_TARGETS_DN_T
Prostate	Prostate_T	T	OHGUCHI_LIVER_HNF4A_TARGETS_DN	-0.04474253767850281	OHGUCHI_LIVER_HNF4A_TARGETS_DN_T
Brain	Brain_N	N	OHGUCHI_LIVER_HNF4A_TARGETS_DN	-0.04164692485234836	OHGUCHI_LIVER_HNF4A_TARGETS_DN_N
Lung	Lung_N	N	OHGUCHI_LIVER_HNF4A_TARGETS_DN	0.040998152764555845	OHGUCHI_LIVER_HNF4A_TARGETS_DN_N
Lung	Lung_N	N	OHGUCHI_LIVER_HNF4A_TARGETS_DN	0.06779633823731535	OHGUCHI_LIVER_HNF4A_TARGETS_DN_N
Breast	Breast_T	T	OHGUCHI_LIVER_HNF4A_TARGETS_DN	-0.3449154296828587	OHGUCHI_LIVER_HNF4A_TARGETS_DN_T
Brain	Brain_T	T	OHGUCHI_LIVER_HNF4A_TARGETS_DN	0.044472582462815324	OHGUCHI_LIVER_HNF4A_TARGETS_DN_T
Cervix	Cervix_T	T	OHGUCHI_LIVER_HNF4A_TARGETS_DN	-0.026232077410554916	OHGUCHI_LIVER_HNF4A_TARGETS_DN_T
Brain	Brain_N	N	OHGUCHI_LIVER_HNF4A_TARGETS_DN	0.037092538836553474	OHGUCHI_LIVER_HNF4A_TARGETS_DN_N
Brain	Brain_T	T	OHGUCHI_LIVER_HNF4A_TARGETS_DN	0.14693119546541902	OHGUCHI_LIVER_HNF4A_TARGETS_DN_T
Prostate	Prostate_N	N	OHGUCHI_LIVER_HNF4A_TARGETS_DN	0.06520396733751965	OHGUCHI_LIVER_HNF4A_TARGETS_DN_N
Breast	Breast_T	T	OHGUCHI_LIVER_HNF4A_TARGETS_DN	-0.018740102332078068	OHGUCHI_LIVER_HNF4A_TARGETS_DN_T
Cervix	Cervix_T	T	OHGUCHI_LIVER_HNF4A_TARGETS_DN	-0.18448006241784123	OHGUCHI_LIVER_HNF4A_TARGETS_DN_T
Lung	Lung_T	T	OHGUCHI_LIVER_HNF4A_TARGETS_DN	0.11026571972877992	OHGUCHI_LIVER_HNF4A_TARGETS_DN_T
Cervix	Cervix_T	T	OHGUCHI_LIVER_HNF4A_TARGETS_DN	0.1427871694905885	OHGUCHI_LIVER_HNF4A_TARGETS_DN_T
Esophagus	Esophagus_N	N	OHGUCHI_LIVER_HNF4A_TARGETS_DN	0.25722374792354824	OHGUCHI_LIVER_HNF4A_TARGETS_DN_N
Liver	Liver_T	T	OHGUCHI_LIVER_HNF4A_TARGETS_DN	-0.5532561760516551	OHGUCHI_LIVER_HNF4A_TARGETS_DN_T
Lung	Lung_T	T	OHGUCHI_LIVER_HNF4A_TARGETS_DN	-0.11955606656695006	OHGUCHI_LIVER_HNF4A_TARGETS_DN_T
Bladder	Bladder_T	T	OHGUCHI_LIVER_HNF4A_TARGETS_DN	0.04229478755832963	OHGUCHI_LIVER_HNF4A_TARGETS_DN_T
Brain	Brain_N	N	OHGUCHI_LIVER_HNF4A_TARGETS_DN	-0.0038397765935881123	OHGUCHI_LIVER_HNF4A_TARGETS_DN_N
Breast	Breast_T	T	OHGUCHI_LIVER_HNF4A_TARGETS_DN	-0.09476149906198206	OHGUCHI_LIVER_HNF4A_TARGETS_DN_T
Ovary	Ovary_T	T	OHGUCHI_LIVER_HNF4A_TARGETS_DN	0.13873220696045196	OHGUCHI_LIVER_HNF4A_TARGETS_DN_T
Brain	Brain_T	T	OHGUCHI_LIVER_HNF4A_TARGETS_DN	0.13218218013651178	OHGUCHI_LIVER_HNF4A_TARGETS_DN_T
Brain	Brain_T	T	OHGUCHI_LIVER_HNF4A_TARGETS_DN	-0.028284779095869156	OHGUCHI_LIVER_HNF4A_TARGETS_DN_T
Brain	Brain_N	N	OHGUCHI_LIVER_HNF4A_TARGETS_DN	0.19720608550066152	OHGUCHI_LIVER_HNF4A_TARGETS_DN_N
Ovary	Ovary_N	N	OHGUCHI_LIVER_HNF4A_TARGETS_DN	0.0952098108981698	OHGUCHI_LIVER_HNF4A_TARGETS_DN_N
Brain	Brain_N	N	OHGUCHI_LIVER_HNF4A_TARGETS_DN	0.22056548363162656	OHGUCHI_LIVER_HNF4A_TARGETS_DN_N
Brain	Brain_N	N	OHGUCHI_LIVER_HNF4A_TARGETS_DN	0.063848037580469	OHGUCHI_LIVER_HNF4A_TARGETS_DN_N
Breast	Breast_T	T	OHGUCHI_LIVER_HNF4A_TARGETS_DN	-0.17844730250973995	OHGUCHI_LIVER_HNF4A_TARGETS_DN_T
Brain	Brain_N	N	OHGUCHI_LIVER_HNF4A_TARGETS_DN	0.10388670495341723	OHGUCHI_LIVER_HNF4A_TARGETS_DN_N
Stomach	Stomach_T	T	OHGUCHI_LIVER_HNF4A_TARGETS_DN	0.11927377432088773	OHGUCHI_LIVER_HNF4A_TARGETS_DN_T
Ovary	Ovary_T	T	OHGUCHI_LIVER_HNF4A_TARGETS_DN	-0.07917553811012579	OHGUCHI_LIVER_HNF4A_TARGETS_DN_T
Brain	Brain_N	N	OHGUCHI_LIVER_HNF4A_TARGETS_DN	0.11923472072926806	OHGUCHI_LIVER_HNF4A_TARGETS_DN_N
Liver	Liver_T	T	OHGUCHI_LIVER_HNF4A_TARGETS_DN	0.5027327177499357	OHGUCHI_LIVER_HNF4A_TARGETS_DN_T
Brain	Brain_N	N	OHGUCHI_LIVER_HNF4A_TARGETS_DN	-0.2929523481209305	OHGUCHI_LIVER_HNF4A_TARGETS_DN_N
Lung	Lung_N	N	OHGUCHI_LIVER_HNF4A_TARGETS_DN	0.14425041851706985	OHGUCHI_LIVER_HNF4A_TARGETS_DN_N
Breast	Breast_T	T	OHGUCHI_LIVER_HNF4A_TARGETS_DN	-0.09554619113444299	OHGUCHI_LIVER_HNF4A_TARGETS_DN_T
Endometrium	Endometrium_T	T	OHGUCHI_LIVER_HNF4A_TARGETS_DN	-0.17966464358727446	OHGUCHI_LIVER_HNF4A_TARGETS_DN_T
Brain	Brain_T	T	OHGUCHI_LIVER_HNF4A_TARGETS_DN	-0.16397691859493102	OHGUCHI_LIVER_HNF4A_TARGETS_DN_T
Breast	Breast_N	N	OHGUCHI_LIVER_HNF4A_TARGETS_DN	0.19170755142165524	OHGUCHI_LIVER_HNF4A_TARGETS_DN_N
Brain	Brain_T	T	OHGUCHI_LIVER_HNF4A_TARGETS_DN	-0.02585829298259204	OHGUCHI_LIVER_HNF4A_TARGETS_DN_T
Breast	Breast_T	T	OHGUCHI_LIVER_HNF4A_TARGETS_DN	-0.3684222512507393	OHGUCHI_LIVER_HNF4A_TARGETS_DN_T
Breast	Breast_T	T	OHGUCHI_LIVER_HNF4A_TARGETS_DN	0.0280567925234661	OHGUCHI_LIVER_HNF4A_TARGETS_DN_T
Brain	Brain_N	N	OHGUCHI_LIVER_HNF4A_TARGETS_DN	0.08235260906449837	OHGUCHI_LIVER_HNF4A_TARGETS_DN_N
Prostate	Prostate_T	T	OHGUCHI_LIVER_HNF4A_TARGETS_DN	-0.06261202119174622	OHGUCHI_LIVER_HNF4A_TARGETS_DN_T
Cervix	Cervix_T	T	OHGUCHI_LIVER_HNF4A_TARGETS_DN	0.09373030073518596	OHGUCHI_LIVER_HNF4A_TARGETS_DN_T
Brain	Brain_N	N	OHGUCHI_LIVER_HNF4A_TARGETS_DN	-0.17451016821661922	OHGUCHI_LIVER_HNF4A_TARGETS_DN_N
Esophagus	Esophagus_N	N	OHGUCHI_LIVER_HNF4A_TARGETS_DN	0.0334008723101725	OHGUCHI_LIVER_HNF4A_TARGETS_DN_N
Stomach	Stomach_T	T	OHGUCHI_LIVER_HNF4A_TARGETS_DN	-0.2401527951890122	OHGUCHI_LIVER_HNF4A_TARGETS_DN_T
Liver	Liver_T	T	OHGUCHI_LIVER_HNF4A_TARGETS_DN	0.24075118518488925	OHGUCHI_LIVER_HNF4A_TARGETS_DN_T
Bladder	Bladder_T	T	OHGUCHI_LIVER_HNF4A_TARGETS_DN	0.04170760582411864	OHGUCHI_LIVER_HNF4A_TARGETS_DN_T
Esophagus	Esophagus_N	N	OHGUCHI_LIVER_HNF4A_TARGETS_DN	0.19988038264755223	OHGUCHI_LIVER_HNF4A_TARGETS_DN_N
Lung	Lung_T	T	OHGUCHI_LIVER_HNF4A_TARGETS_DN	-0.3613416672276393	OHGUCHI_LIVER_HNF4A_TARGETS_DN_T
Lung	Lung_T	T	OHGUCHI_LIVER_HNF4A_TARGETS_DN	-0.077621381175102	OHGUCHI_LIVER_HNF4A_TARGETS_DN_T
Lung	Lung_T	T	OHGUCHI_LIVER_HNF4A_TARGETS_DN	-0.4669342441645996	OHGUCHI_LIVER_HNF4A_TARGETS_DN_T
Ovary	Ovary_T	T	OHGUCHI_LIVER_HNF4A_TARGETS_DN	-0.014580735194775957	OHGUCHI_LIVER_HNF4A_TARGETS_DN_T
Lung	Lung_N	N	OHGUCHI_LIVER_HNF4A_TARGETS_DN	0.12365662934760244	OHGUCHI_LIVER_HNF4A_TARGETS_DN_N
Prostate	Prostate_T	T	OHGUCHI_LIVER_HNF4A_TARGETS_DN	-0.03870498475413012	OHGUCHI_LIVER_HNF4A_TARGETS_DN_T
Lung	Lung_T	T	OHGUCHI_LIVER_HNF4A_TARGETS_DN	-0.3078685428867597	OHGUCHI_LIVER_HNF4A_TARGETS_DN_T
Liver	Liver_N	N	OHGUCHI_LIVER_HNF4A_TARGETS_DN	0.2981060554727296	OHGUCHI_LIVER_HNF4A_TARGETS_DN_N
Breast	Breast_N	N	OHGUCHI_LIVER_HNF4A_TARGETS_DN	-0.02095419476990734	OHGUCHI_LIVER_HNF4A_TARGETS_DN_N
Stomach	Stomach_T	T	OHGUCHI_LIVER_HNF4A_TARGETS_DN	-0.13845428020522735	OHGUCHI_LIVER_HNF4A_TARGETS_DN_T
Colon	Colon_T	T	OHGUCHI_LIVER_HNF4A_TARGETS_DN	-0.24390311269814405	OHGUCHI_LIVER_HNF4A_TARGETS_DN_T
Endometrium	Endometrium_T	T	OHGUCHI_LIVER_HNF4A_TARGETS_DN	0.05743423039064649	OHGUCHI_LIVER_HNF4A_TARGETS_DN_T
Bladder	Bladder_T	T	OHGUCHI_LIVER_HNF4A_TARGETS_DN	-0.24580211373605268	OHGUCHI_LIVER_HNF4A_TARGETS_DN_T
Brain	Brain_T	T	OHGUCHI_LIVER_HNF4A_TARGETS_DN	-0.2743588124530218	OHGUCHI_LIVER_HNF4A_TARGETS_DN_T
Esophagus	Esophagus_N	N	OHGUCHI_LIVER_HNF4A_TARGETS_DN	-0.055331740688730535	OHGUCHI_LIVER_HNF4A_TARGETS_DN_N
Esophagus	Esophagus_N	N	OHGUCHI_LIVER_HNF4A_TARGETS_DN	0.0499680147092626	OHGUCHI_LIVER_HNF4A_TARGETS_DN_N
Stomach	Stomach_T	T	OHGUCHI_LIVER_HNF4A_TARGETS_DN	-0.002959242417989394	OHGUCHI_LIVER_HNF4A_TARGETS_DN_T
Liver	Liver_T	T	OHGUCHI_LIVER_HNF4A_TARGETS_DN	-0.5897441210677403	OHGUCHI_LIVER_HNF4A_TARGETS_DN_T
Stomach	Stomach_T	T	OHGUCHI_LIVER_HNF4A_TARGETS_DN	-0.08021540338253222	OHGUCHI_LIVER_HNF4A_TARGETS_DN_T
Esophagus	Esophagus_N	N	OHGUCHI_LIVER_HNF4A_TARGETS_DN	-0.024975017034060576	OHGUCHI_LIVER_HNF4A_TARGETS_DN_N
Brain	Brain_N	N	OHGUCHI_LIVER_HNF4A_TARGETS_DN	-0.08134499404521367	OHGUCHI_LIVER_HNF4A_TARGETS_DN_N
Stomach	Stomach_T	T	OHGUCHI_LIVER_HNF4A_TARGETS_DN	0.058504539331192124	OHGUCHI_LIVER_HNF4A_TARGETS_DN_T
Lung	Lung_N	N	OHGUCHI_LIVER_HNF4A_TARGETS_DN	0.07953662765044803	OHGUCHI_LIVER_HNF4A_TARGETS_DN_N
Ovary	Ovary_T	T	OHGUCHI_LIVER_HNF4A_TARGETS_DN	-0.1030997046371912	OHGUCHI_LIVER_HNF4A_TARGETS_DN_T
Esophagus	Esophagus_N	N	OHGUCHI_LIVER_HNF4A_TARGETS_DN	0.038527143222755966	OHGUCHI_LIVER_HNF4A_TARGETS_DN_N
Lung	Lung_T	T	OHGUCHI_LIVER_HNF4A_TARGETS_DN	-0.25597510093862125	OHGUCHI_LIVER_HNF4A_TARGETS_DN_T
Breast	Breast_T	T	OHGUCHI_LIVER_HNF4A_TARGETS_DN	0.11008193230562355	OHGUCHI_LIVER_HNF4A_TARGETS_DN_T
Bladder	Bladder_T	T	OHGUCHI_LIVER_HNF4A_TARGETS_DN	-0.178114294551539	OHGUCHI_LIVER_HNF4A_TARGETS_DN_T
Breast	Breast_T	T	OHGUCHI_LIVER_HNF4A_TARGETS_DN	0.11898926138418536	OHGUCHI_LIVER_HNF4A_TARGETS_DN_T
Liver	Liver_T	T	OHGUCHI_LIVER_HNF4A_TARGETS_DN	-0.04857470593557639	OHGUCHI_LIVER_HNF4A_TARGETS_DN_T
Lung	Lung_T	T	OHGUCHI_LIVER_HNF4A_TARGETS_DN	-0.329580534954249	OHGUCHI_LIVER_HNF4A_TARGETS_DN_T
Brain	Brain_N	N	OHGUCHI_LIVER_HNF4A_TARGETS_DN	0.04704445204485619	OHGUCHI_LIVER_HNF4A_TARGETS_DN_N
Stomach	Stomach_T	T	OHGUCHI_LIVER_HNF4A_TARGETS_DN	-0.07590482656425451	OHGUCHI_LIVER_HNF4A_TARGETS_DN_T
Bladder	Bladder_T	T	OHGUCHI_LIVER_HNF4A_TARGETS_DN	-0.12425368302291337	OHGUCHI_LIVER_HNF4A_TARGETS_DN_T
Brain	Brain_N	N	OHGUCHI_LIVER_HNF4A_TARGETS_DN	0.08287988814640337	OHGUCHI_LIVER_HNF4A_TARGETS_DN_N
Lung	Lung_T	T	OHGUCHI_LIVER_HNF4A_TARGETS_DN	-0.27534889965108095	OHGUCHI_LIVER_HNF4A_TARGETS_DN_T
Colon	Colon_T	T	OHGUCHI_LIVER_HNF4A_TARGETS_DN	-0.026458287661353108	OHGUCHI_LIVER_HNF4A_TARGETS_DN_T
Breast	Breast_T	T	OHGUCHI_LIVER_HNF4A_TARGETS_DN	0.11052984218005615	OHGUCHI_LIVER_HNF4A_TARGETS_DN_T
Stomach	Stomach_T	T	OHGUCHI_LIVER_HNF4A_TARGETS_DN	-0.049631054490280796	OHGUCHI_LIVER_HNF4A_TARGETS_DN_T
Stomach	Stomach_T	T	OHGUCHI_LIVER_HNF4A_TARGETS_DN	-0.16167417334138712	OHGUCHI_LIVER_HNF4A_TARGETS_DN_T
Liver	Liver_N	N	OHGUCHI_LIVER_HNF4A_TARGETS_DN	0.27614244884148625	OHGUCHI_LIVER_HNF4A_TARGETS_DN_N
Prostate	Prostate_T	T	OHGUCHI_LIVER_HNF4A_TARGETS_DN	-0.023094898240188483	OHGUCHI_LIVER_HNF4A_TARGETS_DN_T
Brain	Brain_N	N	OHGUCHI_LIVER_HNF4A_TARGETS_DN	-0.2180204588655999	OHGUCHI_LIVER_HNF4A_TARGETS_DN_N
Breast	Breast_N	N	OHGUCHI_LIVER_HNF4A_TARGETS_DN	-0.20649791023676992	OHGUCHI_LIVER_HNF4A_TARGETS_DN_N
Prostate	Prostate_T	T	OHGUCHI_LIVER_HNF4A_TARGETS_DN	0.06180221680076797	OHGUCHI_LIVER_HNF4A_TARGETS_DN_T
Breast	Breast_T	T	OHGUCHI_LIVER_HNF4A_TARGETS_DN	-0.17864523928647513	OHGUCHI_LIVER_HNF4A_TARGETS_DN_T
Lung	Lung_T	T	OHGUCHI_LIVER_HNF4A_TARGETS_DN	-0.02529994805220262	OHGUCHI_LIVER_HNF4A_TARGETS_DN_T
Breast	Breast_T	T	OHGUCHI_LIVER_HNF4A_TARGETS_DN	-0.19870294190932852	OHGUCHI_LIVER_HNF4A_TARGETS_DN_T
Colon	Colon_N	N	OHGUCHI_LIVER_HNF4A_TARGETS_DN	0.23498163126982669	OHGUCHI_LIVER_HNF4A_TARGETS_DN_N
Ovary	Ovary_T	T	OHGUCHI_LIVER_HNF4A_TARGETS_DN	-0.03398154858960126	OHGUCHI_LIVER_HNF4A_TARGETS_DN_T
Lung	Lung_T	T	OHGUCHI_LIVER_HNF4A_TARGETS_DN	0.04276628057100337	OHGUCHI_LIVER_HNF4A_TARGETS_DN_T
Lung	Lung_T	T	OHGUCHI_LIVER_HNF4A_TARGETS_DN	0.215753268208381	OHGUCHI_LIVER_HNF4A_TARGETS_DN_T
Prostate	Prostate_T	T	OHGUCHI_LIVER_HNF4A_TARGETS_DN	-0.04351287054772665	OHGUCHI_LIVER_HNF4A_TARGETS_DN_T
Brain	Brain_T	T	OHGUCHI_LIVER_HNF4A_TARGETS_DN	0.1658645349845444	OHGUCHI_LIVER_HNF4A_TARGETS_DN_T
Bladder	Bladder_T	T	OHGUCHI_LIVER_HNF4A_TARGETS_DN	0.07014582715101292	OHGUCHI_LIVER_HNF4A_TARGETS_DN_T
Esophagus	Esophagus_N	N	OHGUCHI_LIVER_HNF4A_TARGETS_DN	0.06003087905138796	OHGUCHI_LIVER_HNF4A_TARGETS_DN_N
Colon	Colon_T	T	OHGUCHI_LIVER_HNF4A_TARGETS_DN	0.12037819644125577	OHGUCHI_LIVER_HNF4A_TARGETS_DN_T
Lung	Lung_N	N	OHGUCHI_LIVER_HNF4A_TARGETS_DN	3.5113298928218795e-4	OHGUCHI_LIVER_HNF4A_TARGETS_DN_N
Esophagus	Esophagus_N	N	OHGUCHI_LIVER_HNF4A_TARGETS_DN	-0.03562854863909792	OHGUCHI_LIVER_HNF4A_TARGETS_DN_N
Breast	Breast_T	T	OHGUCHI_LIVER_HNF4A_TARGETS_DN	-0.1498583931014075	OHGUCHI_LIVER_HNF4A_TARGETS_DN_T
Colon	Colon_N	N	OHGUCHI_LIVER_HNF4A_TARGETS_DN	-0.20983770195078383	OHGUCHI_LIVER_HNF4A_TARGETS_DN_N
Brain	Brain_N	N	OHGUCHI_LIVER_HNF4A_TARGETS_DN	-0.20111452500551202	OHGUCHI_LIVER_HNF4A_TARGETS_DN_N
Brain	Brain_T	T	OHGUCHI_LIVER_HNF4A_TARGETS_DN	-0.13821296142937664	OHGUCHI_LIVER_HNF4A_TARGETS_DN_T
Breast	Breast_T	T	OHGUCHI_LIVER_HNF4A_TARGETS_DN	0.20884400420619653	OHGUCHI_LIVER_HNF4A_TARGETS_DN_T
Stomach	Stomach_T	T	OHGUCHI_LIVER_HNF4A_TARGETS_DN	-0.33576652084519376	OHGUCHI_LIVER_HNF4A_TARGETS_DN_T
Brain	Brain_N	N	OHGUCHI_LIVER_HNF4A_TARGETS_DN	-0.035098455277835144	OHGUCHI_LIVER_HNF4A_TARGETS_DN_N
Brain	Brain_N	N	OHGUCHI_LIVER_HNF4A_TARGETS_DN	-0.10155602992223292	OHGUCHI_LIVER_HNF4A_TARGETS_DN_N
Pancreas	Pancreas_T	T	OHGUCHI_LIVER_HNF4A_TARGETS_DN	-0.04517415730817531	OHGUCHI_LIVER_HNF4A_TARGETS_DN_T
Breast	Breast_N	N	OHGUCHI_LIVER_HNF4A_TARGETS_DN	0.07480030734573431	OHGUCHI_LIVER_HNF4A_TARGETS_DN_N
Stomach	Stomach_T	T	OHGUCHI_LIVER_HNF4A_TARGETS_DN	0.4684631442034212	OHGUCHI_LIVER_HNF4A_TARGETS_DN_T
Lung	Lung_T	T	OHGUCHI_LIVER_HNF4A_TARGETS_DN	-0.24840833535913248	OHGUCHI_LIVER_HNF4A_TARGETS_DN_T
Ovary	Ovary_T	T	OHGUCHI_LIVER_HNF4A_TARGETS_DN	-0.06373524608691483	OHGUCHI_LIVER_HNF4A_TARGETS_DN_T
Stomach	Stomach_T	T	OHGUCHI_LIVER_HNF4A_TARGETS_DN	-0.10513593791494355	OHGUCHI_LIVER_HNF4A_TARGETS_DN_T
Colon	Colon_N	N	OHGUCHI_LIVER_HNF4A_TARGETS_DN	0.272350380454386	OHGUCHI_LIVER_HNF4A_TARGETS_DN_N
Breast	Breast_T	T	OHGUCHI_LIVER_HNF4A_TARGETS_DN	-0.20798191354633608	OHGUCHI_LIVER_HNF4A_TARGETS_DN_T
Breast	Breast_T	T	OHGUCHI_LIVER_HNF4A_TARGETS_DN	0.008066427378974006	OHGUCHI_LIVER_HNF4A_TARGETS_DN_T
Breast	Breast_T	T	OHGUCHI_LIVER_HNF4A_TARGETS_DN	-0.04410083786925459	OHGUCHI_LIVER_HNF4A_TARGETS_DN_T
Breast	Breast_T	T	OHGUCHI_LIVER_HNF4A_TARGETS_DN	-0.16292373811124686	OHGUCHI_LIVER_HNF4A_TARGETS_DN_T
Brain	Brain_N	N	OHGUCHI_LIVER_HNF4A_TARGETS_DN	0.00606146792782708	OHGUCHI_LIVER_HNF4A_TARGETS_DN_N
Lung	Lung_T	T	OHGUCHI_LIVER_HNF4A_TARGETS_DN	-0.05836532675553924	OHGUCHI_LIVER_HNF4A_TARGETS_DN_T
Liver	Liver_T	T	OHGUCHI_LIVER_HNF4A_TARGETS_DN	0.08379955304694917	OHGUCHI_LIVER_HNF4A_TARGETS_DN_T
Endometrium	Endometrium_N	N	OHGUCHI_LIVER_HNF4A_TARGETS_DN	-0.1955125007609739	OHGUCHI_LIVER_HNF4A_TARGETS_DN_N
Lung	Lung_T	T	OHGUCHI_LIVER_HNF4A_TARGETS_DN	-0.2323910706408481	OHGUCHI_LIVER_HNF4A_TARGETS_DN_T
Breast	Breast_N	N	OHGUCHI_LIVER_HNF4A_TARGETS_DN	-0.1875761521250377	OHGUCHI_LIVER_HNF4A_TARGETS_DN_N
Breast	Breast_T	T	OHGUCHI_LIVER_HNF4A_TARGETS_DN	-0.12455835879594165	OHGUCHI_LIVER_HNF4A_TARGETS_DN_T
Esophagus	Esophagus_N	N	OHGUCHI_LIVER_HNF4A_TARGETS_DN	0.02759330242106109	OHGUCHI_LIVER_HNF4A_TARGETS_DN_N
Brain	Brain_T	T	OHGUCHI_LIVER_HNF4A_TARGETS_DN	-0.08378390120383236	OHGUCHI_LIVER_HNF4A_TARGETS_DN_T
Breast	Breast_N	N	OHGUCHI_LIVER_HNF4A_TARGETS_DN	0.305428480180514	OHGUCHI_LIVER_HNF4A_TARGETS_DN_N
Colon	Colon_N	N	OHGUCHI_LIVER_HNF4A_TARGETS_DN	-0.32303772984797263	OHGUCHI_LIVER_HNF4A_TARGETS_DN_N
Breast	Breast_T	T	OHGUCHI_LIVER_HNF4A_TARGETS_DN	-0.25414342818885977	OHGUCHI_LIVER_HNF4A_TARGETS_DN_T
Lung	Lung_N	N	OHGUCHI_LIVER_HNF4A_TARGETS_DN	0.3374344344564399	OHGUCHI_LIVER_HNF4A_TARGETS_DN_N
Brain	Brain_N	N	OHGUCHI_LIVER_HNF4A_TARGETS_DN	0.22093676419882097	OHGUCHI_LIVER_HNF4A_TARGETS_DN_N
Pancreas	Pancreas_T	T	OHGUCHI_LIVER_HNF4A_TARGETS_DN	0.18290075027615316	OHGUCHI_LIVER_HNF4A_TARGETS_DN_T
Ovary	Ovary_T	T	OHGUCHI_LIVER_HNF4A_TARGETS_DN	-0.16065280389253678	OHGUCHI_LIVER_HNF4A_TARGETS_DN_T
Stomach	Stomach_T	T	OHGUCHI_LIVER_HNF4A_TARGETS_DN	0.12063664098263105	OHGUCHI_LIVER_HNF4A_TARGETS_DN_T
Esophagus	Esophagus_N	N	OHGUCHI_LIVER_HNF4A_TARGETS_DN	0.28480480918965667	OHGUCHI_LIVER_HNF4A_TARGETS_DN_N
Lung	Lung_T	T	OHGUCHI_LIVER_HNF4A_TARGETS_DN	-0.2809696989706602	OHGUCHI_LIVER_HNF4A_TARGETS_DN_T
Prostate	Prostate_T	T	OHGUCHI_LIVER_HNF4A_TARGETS_DN	-0.2332139009140745	OHGUCHI_LIVER_HNF4A_TARGETS_DN_T
Lung	Lung_T	T	OHGUCHI_LIVER_HNF4A_TARGETS_DN	-0.14313466925987914	OHGUCHI_LIVER_HNF4A_TARGETS_DN_T
Ovary	Ovary_T	T	OHGUCHI_LIVER_HNF4A_TARGETS_DN	-0.18731385073338042	OHGUCHI_LIVER_HNF4A_TARGETS_DN_T
Colon	Colon_T	T	OHGUCHI_LIVER_HNF4A_TARGETS_DN	-0.04805997092509623	OHGUCHI_LIVER_HNF4A_TARGETS_DN_T
Brain	Brain_T	T	OHGUCHI_LIVER_HNF4A_TARGETS_DN	-0.010820120393968125	OHGUCHI_LIVER_HNF4A_TARGETS_DN_T
Ovary	Ovary_T	T	OHGUCHI_LIVER_HNF4A_TARGETS_DN	-0.12038682549825815	OHGUCHI_LIVER_HNF4A_TARGETS_DN_T
Brain	Brain_N	N	OHGUCHI_LIVER_HNF4A_TARGETS_DN	-0.2856702781352637	OHGUCHI_LIVER_HNF4A_TARGETS_DN_N
Stomach	Stomach_N	N	OHGUCHI_LIVER_HNF4A_TARGETS_DN	-0.12361129652003999	OHGUCHI_LIVER_HNF4A_TARGETS_DN_N
Esophagus	Esophagus_T	T	OHGUCHI_LIVER_HNF4A_TARGETS_DN	0.02866875196867108	OHGUCHI_LIVER_HNF4A_TARGETS_DN_T
Esophagus	Esophagus_N	N	OHGUCHI_LIVER_HNF4A_TARGETS_DN	-0.24202911203287691	OHGUCHI_LIVER_HNF4A_TARGETS_DN_N
Brain	Brain_N	N	OHGUCHI_LIVER_HNF4A_TARGETS_DN	0.017029513954068792	OHGUCHI_LIVER_HNF4A_TARGETS_DN_N
Prostate	Prostate_T	T	OHGUCHI_LIVER_HNF4A_TARGETS_DN	0.07459607188220563	OHGUCHI_LIVER_HNF4A_TARGETS_DN_T
Lung	Lung_T	T	OHGUCHI_LIVER_HNF4A_TARGETS_DN	-0.21139742764246675	OHGUCHI_LIVER_HNF4A_TARGETS_DN_T
Lung	Lung_T	T	OHGUCHI_LIVER_HNF4A_TARGETS_DN	0.0715191145428419	OHGUCHI_LIVER_HNF4A_TARGETS_DN_T
Esophagus	Esophagus_T	T	OHGUCHI_LIVER_HNF4A_TARGETS_DN	0.012987077875662972	OHGUCHI_LIVER_HNF4A_TARGETS_DN_T
Lung	Lung_T	T	OHGUCHI_LIVER_HNF4A_TARGETS_DN	-0.18103978779529	OHGUCHI_LIVER_HNF4A_TARGETS_DN_T
Brain	Brain_N	N	OHGUCHI_LIVER_HNF4A_TARGETS_DN	-0.29872105126220694	OHGUCHI_LIVER_HNF4A_TARGETS_DN_N
Stomach	Stomach_N	N	OHGUCHI_LIVER_HNF4A_TARGETS_DN	0.024174642316959455	OHGUCHI_LIVER_HNF4A_TARGETS_DN_N
Brain	Brain_T	T	OHGUCHI_LIVER_HNF4A_TARGETS_DN	-0.24729897834884607	OHGUCHI_LIVER_HNF4A_TARGETS_DN_T
Prostate	Prostate_T	T	OHGUCHI_LIVER_HNF4A_TARGETS_DN	-0.23284236137224668	OHGUCHI_LIVER_HNF4A_TARGETS_DN_T
Breast	Breast_T	T	OHGUCHI_LIVER_HNF4A_TARGETS_DN	0.2803253022172891	OHGUCHI_LIVER_HNF4A_TARGETS_DN_T
Colon	Colon_N	N	OHGUCHI_LIVER_HNF4A_TARGETS_DN	0.24395941310189367	OHGUCHI_LIVER_HNF4A_TARGETS_DN_N
Rectum	Rectum_T	T	OHGUCHI_LIVER_HNF4A_TARGETS_DN	-0.33979789440385355	OHGUCHI_LIVER_HNF4A_TARGETS_DN_T
Esophagus	Esophagus_N	N	OHGUCHI_LIVER_HNF4A_TARGETS_DN	0.23606451610751664	OHGUCHI_LIVER_HNF4A_TARGETS_DN_N
Prostate	Prostate_N	N	OHGUCHI_LIVER_HNF4A_TARGETS_DN	-0.030084558771394487	OHGUCHI_LIVER_HNF4A_TARGETS_DN_N
Breast	Breast_T	T	OHGUCHI_LIVER_HNF4A_TARGETS_DN	0.006776357180318854	OHGUCHI_LIVER_HNF4A_TARGETS_DN_T
Prostate	Prostate_T	T	OHGUCHI_LIVER_HNF4A_TARGETS_DN	0.09396794189767146	OHGUCHI_LIVER_HNF4A_TARGETS_DN_T
Colon	Colon_T	T	OHGUCHI_LIVER_HNF4A_TARGETS_DN	-0.23525336398402047	OHGUCHI_LIVER_HNF4A_TARGETS_DN_T
Breast	Breast_T	T	OHGUCHI_LIVER_HNF4A_TARGETS_DN	-0.03622055829960513	OHGUCHI_LIVER_HNF4A_TARGETS_DN_T
Prostate	Prostate_T	T	OHGUCHI_LIVER_HNF4A_TARGETS_DN	-0.108361641665638	OHGUCHI_LIVER_HNF4A_TARGETS_DN_T
Breast	Breast_N	N	OHGUCHI_LIVER_HNF4A_TARGETS_DN	0.0874606404320262	OHGUCHI_LIVER_HNF4A_TARGETS_DN_N
Colon	Colon_N	N	OHGUCHI_LIVER_HNF4A_TARGETS_DN	0.21264412769033625	OHGUCHI_LIVER_HNF4A_TARGETS_DN_N
Breast	Breast_T	T	OHGUCHI_LIVER_HNF4A_TARGETS_DN	0.10820325922240398	OHGUCHI_LIVER_HNF4A_TARGETS_DN_T
Breast	Breast_T	T	OHGUCHI_LIVER_HNF4A_TARGETS_DN	0.0837415683414133	OHGUCHI_LIVER_HNF4A_TARGETS_DN_T
Lung	Lung_N	N	OHGUCHI_LIVER_HNF4A_TARGETS_DN	-0.05910841348814591	OHGUCHI_LIVER_HNF4A_TARGETS_DN_N
Colon	Colon_T	T	OHGUCHI_LIVER_HNF4A_TARGETS_DN	0.20826789329783876	OHGUCHI_LIVER_HNF4A_TARGETS_DN_T
Cervix	Cervix_T	T	OHGUCHI_LIVER_HNF4A_TARGETS_DN	-0.034712543708369625	OHGUCHI_LIVER_HNF4A_TARGETS_DN_T
Brain	Brain_T	T	OHGUCHI_LIVER_HNF4A_TARGETS_DN	-0.005463817384626923	OHGUCHI_LIVER_HNF4A_TARGETS_DN_T
Lung	Lung_T	T	OHGUCHI_LIVER_HNF4A_TARGETS_DN	0.2826881051518466	OHGUCHI_LIVER_HNF4A_TARGETS_DN_T
Colon	Colon_T	T	OHGUCHI_LIVER_HNF4A_TARGETS_DN	-0.22883770208271337	OHGUCHI_LIVER_HNF4A_TARGETS_DN_T
Liver	Liver_T	T	OHGUCHI_LIVER_HNF4A_TARGETS_DN	0.42266171314916723	OHGUCHI_LIVER_HNF4A_TARGETS_DN_T
Prostate	Prostate_N	N	OHGUCHI_LIVER_HNF4A_TARGETS_DN	-0.04485955097613756	OHGUCHI_LIVER_HNF4A_TARGETS_DN_N
Esophagus	Esophagus_N	N	OHGUCHI_LIVER_HNF4A_TARGETS_DN	0.10100790519034505	OHGUCHI_LIVER_HNF4A_TARGETS_DN_N
Liver	Liver_T	T	OHGUCHI_LIVER_HNF4A_TARGETS_DN	-0.617830685600901	OHGUCHI_LIVER_HNF4A_TARGETS_DN_T
Breast	Breast_T	T	OHGUCHI_LIVER_HNF4A_TARGETS_DN	-0.14911899865135494	OHGUCHI_LIVER_HNF4A_TARGETS_DN_T
Prostate	Prostate_T	T	OHGUCHI_LIVER_HNF4A_TARGETS_DN	0.0773825725293607	OHGUCHI_LIVER_HNF4A_TARGETS_DN_T
Prostate	Prostate_T	T	OHGUCHI_LIVER_HNF4A_TARGETS_DN	-0.041520750729323375	OHGUCHI_LIVER_HNF4A_TARGETS_DN_T
Lung	Lung_N	N	OHGUCHI_LIVER_HNF4A_TARGETS_DN	0.004010415062654954	OHGUCHI_LIVER_HNF4A_TARGETS_DN_N
Brain	Brain_T	T	OHGUCHI_LIVER_HNF4A_TARGETS_DN	-0.1747778178160567	OHGUCHI_LIVER_HNF4A_TARGETS_DN_T
Prostate	Prostate_T	T	OHGUCHI_LIVER_HNF4A_TARGETS_DN	0.2035223314520725	OHGUCHI_LIVER_HNF4A_TARGETS_DN_T
Lung	Lung_T	T	OHGUCHI_LIVER_HNF4A_TARGETS_DN	-0.21221625758100657	OHGUCHI_LIVER_HNF4A_TARGETS_DN_T
Breast	Breast_T	T	OHGUCHI_LIVER_HNF4A_TARGETS_DN	0.09910167094057909	OHGUCHI_LIVER_HNF4A_TARGETS_DN_T
Esophagus	Esophagus_N	N	OHGUCHI_LIVER_HNF4A_TARGETS_DN	-0.11634004767089876	OHGUCHI_LIVER_HNF4A_TARGETS_DN_N
Colon	Colon_T	T	OHGUCHI_LIVER_HNF4A_TARGETS_DN	-0.04817888944158341	OHGUCHI_LIVER_HNF4A_TARGETS_DN_T
Lung	Lung_T	T	OHGUCHI_LIVER_HNF4A_TARGETS_DN	0.046344344598471754	OHGUCHI_LIVER_HNF4A_TARGETS_DN_T
Breast	Breast_T	T	OHGUCHI_LIVER_HNF4A_TARGETS_DN	-0.10267925109774292	OHGUCHI_LIVER_HNF4A_TARGETS_DN_T
Prostate	Prostate_N	N	OHGUCHI_LIVER_HNF4A_TARGETS_DN	-0.0250929902809319	OHGUCHI_LIVER_HNF4A_TARGETS_DN_N
Breast	Breast_T	T	OHGUCHI_LIVER_HNF4A_TARGETS_DN	0.15124055055367658	OHGUCHI_LIVER_HNF4A_TARGETS_DN_T
Breast	Breast_T	T	OHGUCHI_LIVER_HNF4A_TARGETS_DN	-0.30836452420956406	OHGUCHI_LIVER_HNF4A_TARGETS_DN_T
Lung	Lung_N	N	OHGUCHI_LIVER_HNF4A_TARGETS_DN	0.03334852220301063	OHGUCHI_LIVER_HNF4A_TARGETS_DN_N
Brain	Brain_T	T	OHGUCHI_LIVER_HNF4A_TARGETS_DN	0.03094822836585004	OHGUCHI_LIVER_HNF4A_TARGETS_DN_T
Prostate	Prostate_T	T	OHGUCHI_LIVER_HNF4A_TARGETS_DN	-0.17484278436274756	OHGUCHI_LIVER_HNF4A_TARGETS_DN_T
Liver	Liver_N	N	OHGUCHI_LIVER_HNF4A_TARGETS_DN	-0.6868631058431643	OHGUCHI_LIVER_HNF4A_TARGETS_DN_N
Stomach	Stomach_T	T	OHGUCHI_LIVER_HNF4A_TARGETS_DN	-0.3085100628843537	OHGUCHI_LIVER_HNF4A_TARGETS_DN_T
Breast	Breast_N	N	OHGUCHI_LIVER_HNF4A_TARGETS_DN	0.1225492531164355	OHGUCHI_LIVER_HNF4A_TARGETS_DN_N
Brain	Brain_T	T	OHGUCHI_LIVER_HNF4A_TARGETS_DN	0.09216597439139884	OHGUCHI_LIVER_HNF4A_TARGETS_DN_T
Lung	Lung_T	T	OHGUCHI_LIVER_HNF4A_TARGETS_DN	0.010467516978551583	OHGUCHI_LIVER_HNF4A_TARGETS_DN_T
Bladder	Bladder_T	T	OHGUCHI_LIVER_HNF4A_TARGETS_DN	-0.06553891075688018	OHGUCHI_LIVER_HNF4A_TARGETS_DN_T
Breast	Breast_T	T	OHGUCHI_LIVER_HNF4A_TARGETS_DN	-0.2795342394325376	OHGUCHI_LIVER_HNF4A_TARGETS_DN_T
Brain	Brain_N	N	OHGUCHI_LIVER_HNF4A_TARGETS_DN	0.29302562771968443	OHGUCHI_LIVER_HNF4A_TARGETS_DN_N
Brain	Brain_N	N	OHGUCHI_LIVER_HNF4A_TARGETS_DN	0.26949287175743825	OHGUCHI_LIVER_HNF4A_TARGETS_DN_N
Breast	Breast_T	T	OHGUCHI_LIVER_HNF4A_TARGETS_DN	-0.017278394836611005	OHGUCHI_LIVER_HNF4A_TARGETS_DN_T
Lung	Lung_T	T	OHGUCHI_LIVER_HNF4A_TARGETS_DN	-0.14754712288534505	OHGUCHI_LIVER_HNF4A_TARGETS_DN_T
Brain	Brain_T	T	OHGUCHI_LIVER_HNF4A_TARGETS_DN	-0.2791464661002186	OHGUCHI_LIVER_HNF4A_TARGETS_DN_T
Brain	Brain_N	N	OHGUCHI_LIVER_HNF4A_TARGETS_DN	0.39155546517435613	OHGUCHI_LIVER_HNF4A_TARGETS_DN_N
Esophagus	Esophagus_N	N	OHGUCHI_LIVER_HNF4A_TARGETS_DN	-0.1297150647796848	OHGUCHI_LIVER_HNF4A_TARGETS_DN_N
Ovary	Ovary_T	T	OHGUCHI_LIVER_HNF4A_TARGETS_DN	0.1509091221449636	OHGUCHI_LIVER_HNF4A_TARGETS_DN_T
Brain	Brain_T	T	OHGUCHI_LIVER_HNF4A_TARGETS_DN	-0.02179932263380896	OHGUCHI_LIVER_HNF4A_TARGETS_DN_T
Breast	Breast_T	T	OHGUCHI_LIVER_HNF4A_TARGETS_DN	-0.08210751298864391	OHGUCHI_LIVER_HNF4A_TARGETS_DN_T
Lung	Lung_T	T	OHGUCHI_LIVER_HNF4A_TARGETS_DN	0.014856254309595307	OHGUCHI_LIVER_HNF4A_TARGETS_DN_T
Liver	Liver_T	T	OHGUCHI_LIVER_HNF4A_TARGETS_DN	-0.40079915538134714	OHGUCHI_LIVER_HNF4A_TARGETS_DN_T
Breast	Breast_T	T	OHGUCHI_LIVER_HNF4A_TARGETS_DN	-0.1275715381563143	OHGUCHI_LIVER_HNF4A_TARGETS_DN_T
Endometrium	Endometrium_T	T	OHGUCHI_LIVER_HNF4A_TARGETS_DN	-0.0475754854905624	OHGUCHI_LIVER_HNF4A_TARGETS_DN_T
Esophagus	Esophagus_N	N	OHGUCHI_LIVER_HNF4A_TARGETS_DN	0.012719007130896298	OHGUCHI_LIVER_HNF4A_TARGETS_DN_N
Breast	Breast_T	T	OHGUCHI_LIVER_HNF4A_TARGETS_DN	0.11012954480454912	OHGUCHI_LIVER_HNF4A_TARGETS_DN_T
Brain	Brain_N	N	OHGUCHI_LIVER_HNF4A_TARGETS_DN	0.04609199033049413	OHGUCHI_LIVER_HNF4A_TARGETS_DN_N
Lung	Lung_T	T	OHGUCHI_LIVER_HNF4A_TARGETS_DN	-0.12251159160340162	OHGUCHI_LIVER_HNF4A_TARGETS_DN_T
Brain	Brain_N	N	OHGUCHI_LIVER_HNF4A_TARGETS_DN	0.13925402478944332	OHGUCHI_LIVER_HNF4A_TARGETS_DN_N
Liver	Liver_T	T	OHGUCHI_LIVER_HNF4A_TARGETS_DN	0.45900515259302604	OHGUCHI_LIVER_HNF4A_TARGETS_DN_T
Stomach	Stomach_N	N	OHGUCHI_LIVER_HNF4A_TARGETS_DN	-0.07491398687568623	OHGUCHI_LIVER_HNF4A_TARGETS_DN_N
Stomach	Stomach_N	N	OHGUCHI_LIVER_HNF4A_TARGETS_DN	0.08967795672183618	OHGUCHI_LIVER_HNF4A_TARGETS_DN_N
Brain	Brain_N	N	OHGUCHI_LIVER_HNF4A_TARGETS_DN	0.31252665810653246	OHGUCHI_LIVER_HNF4A_TARGETS_DN_N
Breast	Breast_T	T	OHGUCHI_LIVER_HNF4A_TARGETS_DN	0.05456404872016468	OHGUCHI_LIVER_HNF4A_TARGETS_DN_T
Brain	Brain_N	N	OHGUCHI_LIVER_HNF4A_TARGETS_DN	0.0634286035030728	OHGUCHI_LIVER_HNF4A_TARGETS_DN_N
Bladder	Bladder_T	T	OHGUCHI_LIVER_HNF4A_TARGETS_DN	0.07053706163068665	OHGUCHI_LIVER_HNF4A_TARGETS_DN_T
Prostate	Prostate_N	N	OHGUCHI_LIVER_HNF4A_TARGETS_DN	0.05176068173143461	OHGUCHI_LIVER_HNF4A_TARGETS_DN_N
Breast	Breast_T	T	OHGUCHI_LIVER_HNF4A_TARGETS_DN	0.0897176124201548	OHGUCHI_LIVER_HNF4A_TARGETS_DN_T
Breast	Breast_T	T	OHGUCHI_LIVER_HNF4A_TARGETS_DN	0.03859614640680578	OHGUCHI_LIVER_HNF4A_TARGETS_DN_T
Prostate	Prostate_N	N	OHGUCHI_LIVER_HNF4A_TARGETS_DN	-0.06693719599925638	OHGUCHI_LIVER_HNF4A_TARGETS_DN_N
Stomach	Stomach_N	N	OHGUCHI_LIVER_HNF4A_TARGETS_DN	-0.07623096233044535	OHGUCHI_LIVER_HNF4A_TARGETS_DN_N
Esophagus	Esophagus_N	N	OHGUCHI_LIVER_HNF4A_TARGETS_DN	-0.024169687479628138	OHGUCHI_LIVER_HNF4A_TARGETS_DN_N
Stomach	Stomach_T	T	OHGUCHI_LIVER_HNF4A_TARGETS_DN	-0.18463466697411127	OHGUCHI_LIVER_HNF4A_TARGETS_DN_T
Prostate	Prostate_T	T	OHGUCHI_LIVER_HNF4A_TARGETS_DN	0.1263426847605994	OHGUCHI_LIVER_HNF4A_TARGETS_DN_T
Esophagus	Esophagus_T	T	OHGUCHI_LIVER_HNF4A_TARGETS_DN	0.0666232903936379	OHGUCHI_LIVER_HNF4A_TARGETS_DN_T
Brain	Brain_N	N	OHGUCHI_LIVER_HNF4A_TARGETS_DN	0.08100339602724813	OHGUCHI_LIVER_HNF4A_TARGETS_DN_N
Esophagus	Esophagus_N	N	OHGUCHI_LIVER_HNF4A_TARGETS_DN	-0.20075888909411874	OHGUCHI_LIVER_HNF4A_TARGETS_DN_N
Ovary	Ovary_T	T	OHGUCHI_LIVER_HNF4A_TARGETS_DN	0.10703348552216699	OHGUCHI_LIVER_HNF4A_TARGETS_DN_T
Brain	Brain_N	N	OHGUCHI_LIVER_HNF4A_TARGETS_DN	-0.18612262775301924	OHGUCHI_LIVER_HNF4A_TARGETS_DN_N
Breast	Breast_N	N	OHGUCHI_LIVER_HNF4A_TARGETS_DN	-0.003067513989544829	OHGUCHI_LIVER_HNF4A_TARGETS_DN_N
Brain	Brain_N	N	OHGUCHI_LIVER_HNF4A_TARGETS_DN	0.05051385193749161	OHGUCHI_LIVER_HNF4A_TARGETS_DN_N
Esophagus	Esophagus_N	N	OHGUCHI_LIVER_HNF4A_TARGETS_DN	0.09397267692971431	OHGUCHI_LIVER_HNF4A_TARGETS_DN_N
Esophagus	Esophagus_T	T	OHGUCHI_LIVER_HNF4A_TARGETS_DN	-0.2393213600576286	OHGUCHI_LIVER_HNF4A_TARGETS_DN_T
Prostate	Prostate_N	N	OHGUCHI_LIVER_HNF4A_TARGETS_DN	-0.002977405229350555	OHGUCHI_LIVER_HNF4A_TARGETS_DN_N
Breast	Breast_T	T	OHGUCHI_LIVER_HNF4A_TARGETS_DN	0.22308554933725538	OHGUCHI_LIVER_HNF4A_TARGETS_DN_T
Breast	Breast_T	T	OHGUCHI_LIVER_HNF4A_TARGETS_DN	-0.021795091386793503	OHGUCHI_LIVER_HNF4A_TARGETS_DN_T
Breast	Breast_T	T	OHGUCHI_LIVER_HNF4A_TARGETS_DN	-0.2643443763457476	OHGUCHI_LIVER_HNF4A_TARGETS_DN_T
Bladder	Bladder_T	T	OHGUCHI_LIVER_HNF4A_TARGETS_DN	0.11038344640850054	OHGUCHI_LIVER_HNF4A_TARGETS_DN_T
Stomach	Stomach_N	N	OHGUCHI_LIVER_HNF4A_TARGETS_DN	-6.939145363651089e-4	OHGUCHI_LIVER_HNF4A_TARGETS_DN_N
Esophagus	Esophagus_N	N	OHGUCHI_LIVER_HNF4A_TARGETS_DN	0.15209052804574175	OHGUCHI_LIVER_HNF4A_TARGETS_DN_N
Lung	Lung_N	N	OHGUCHI_LIVER_HNF4A_TARGETS_DN	0.2704383694341018	OHGUCHI_LIVER_HNF4A_TARGETS_DN_N
Ovary	Ovary_T	T	OHGUCHI_LIVER_HNF4A_TARGETS_DN	-0.05254950601069899	OHGUCHI_LIVER_HNF4A_TARGETS_DN_T
Brain	Brain_T	T	OHGUCHI_LIVER_HNF4A_TARGETS_DN	0.06625921677569663	OHGUCHI_LIVER_HNF4A_TARGETS_DN_T
Breast	Breast_T	T	OHGUCHI_LIVER_HNF4A_TARGETS_DN	-0.015726758869915508	OHGUCHI_LIVER_HNF4A_TARGETS_DN_T
Colon	Colon_T	T	OHGUCHI_LIVER_HNF4A_TARGETS_DN	0.2194857709318635	OHGUCHI_LIVER_HNF4A_TARGETS_DN_T
Colon	Colon_T	T	OHGUCHI_LIVER_HNF4A_TARGETS_DN	-0.001353568734173971	OHGUCHI_LIVER_HNF4A_TARGETS_DN_T
Esophagus	Esophagus_N	N	OHGUCHI_LIVER_HNF4A_TARGETS_DN	0.12420822342931934	OHGUCHI_LIVER_HNF4A_TARGETS_DN_N
Brain	Brain_N	N	OHGUCHI_LIVER_HNF4A_TARGETS_DN	0.05648264464153174	OHGUCHI_LIVER_HNF4A_TARGETS_DN_N
Bladder	Bladder_T	T	OHGUCHI_LIVER_HNF4A_TARGETS_DN	-0.0659504718933426	OHGUCHI_LIVER_HNF4A_TARGETS_DN_T
Liver	Liver_N	N	OHGUCHI_LIVER_HNF4A_TARGETS_DN	-0.13715637669310488	OHGUCHI_LIVER_HNF4A_TARGETS_DN_N
Breast	Breast_T	T	OHGUCHI_LIVER_HNF4A_TARGETS_DN	0.005305368733728444	OHGUCHI_LIVER_HNF4A_TARGETS_DN_T
Breast	Breast_T	T	OHGUCHI_LIVER_HNF4A_TARGETS_DN	0.012932634669164056	OHGUCHI_LIVER_HNF4A_TARGETS_DN_T
Endometrium	Endometrium_T	T	OHGUCHI_LIVER_HNF4A_TARGETS_DN	0.4028840740899363	OHGUCHI_LIVER_HNF4A_TARGETS_DN_T
Ovary	Ovary_T	T	OHGUCHI_LIVER_HNF4A_TARGETS_DN	0.15866594461510275	OHGUCHI_LIVER_HNF4A_TARGETS_DN_T
Brain	Brain_T	T	OHGUCHI_LIVER_HNF4A_TARGETS_DN	-0.0027289422703916377	OHGUCHI_LIVER_HNF4A_TARGETS_DN_T
Colon	Colon_N	N	OHGUCHI_LIVER_HNF4A_TARGETS_DN	-0.4473902766822478	OHGUCHI_LIVER_HNF4A_TARGETS_DN_N
Ovary	Ovary_T	T	OHGUCHI_LIVER_HNF4A_TARGETS_DN	-0.08970102810595473	OHGUCHI_LIVER_HNF4A_TARGETS_DN_T
Brain	Brain_T	T	OHGUCHI_LIVER_HNF4A_TARGETS_DN	-0.03480143041660974	OHGUCHI_LIVER_HNF4A_TARGETS_DN_T
Esophagus	Esophagus_T	T	OHGUCHI_LIVER_HNF4A_TARGETS_DN	-0.0677946275116049	OHGUCHI_LIVER_HNF4A_TARGETS_DN_T
Brain	Brain_N	N	OHGUCHI_LIVER_HNF4A_TARGETS_DN	0.016009275474895862	OHGUCHI_LIVER_HNF4A_TARGETS_DN_N
Esophagus	Esophagus_N	N	OHGUCHI_LIVER_HNF4A_TARGETS_DN	0.2605140031225375	OHGUCHI_LIVER_HNF4A_TARGETS_DN_N
Bladder	Bladder_T	T	OHGUCHI_LIVER_HNF4A_TARGETS_DN	-0.21917654788171975	OHGUCHI_LIVER_HNF4A_TARGETS_DN_T
Liver	Liver_T	T	OHGUCHI_LIVER_HNF4A_TARGETS_DN	-0.552387315501936	OHGUCHI_LIVER_HNF4A_TARGETS_DN_T
[truncated: 7,799 more rows]
