# Supplementary material for: Transposable elements-mediated recruitment of KDM1A epigenetically silences HNF4A expression to promote hepatocellular carcinoma
Source: Nat Commun. 2024 Jul 4;15:5631. doi: 10.1038/s41467-024-49926-2 (PMC11224304; doi:10.1038/s41467-024-49926-2)
Supplement: Supplementary file 13 — Source Data [file 41467_2024_49926_MOESM13_ESM.zip › Source Data/SFig 6c.txt]

type	peaks	peak_score
none_HCC_TE	KDM1A	0.9594720983169418
none_HCC_TE	KDM1A	1.075548168852439
none_HCC_TE	KDM1A	1.018476546588181
none_HCC_TE	KDM1A	0.9771009527940302
none_HCC_TE	KDM1A	0.7845172862760146
none_HCC_TE	KDM1A	0.5523985442251436
none_HCC_TE	KDM1A	0.5868250327855454
none_HCC_TE	KDM1A	1.08570354597955
none_HCC_TE	KDM1A	1.1736076162497688
none_HCC_TE	KDM1A	0.7656482833553475
none_HCC_TE	KDM1A	0.6242671009302964
none_HCC_TE	KDM1A	0.5503849760046641
none_HCC_TE	KDM1A	1.8887692503056557
none_HCC_TE	KDM1A	1.889410987701312
none_HCC_TE	KDM1A	0.6308692854614196
none_HCC_TE	KDM1A	0.8919877980547092
none_HCC_TE	KDM1A	0.5947722200193303
none_HCC_TE	KDM1A	0.7547071063359205
none_HCC_TE	KDM1A	0.7546470167071649
none_HCC_TE	KDM1A	0.7544666979202462
none_HCC_TE	KDM1A	0.6077923991508618
none_HCC_TE	KDM1A	0.6890720392129022
none_HCC_TE	KDM1A	0.6466361980670646
none_HCC_TE	KDM1A	0.5942845059940755
none_HCC_TE	KDM1A	0.5902101756747967
none_HCC_TE	KDM1A	0.6898026517176364
none_HCC_TE	KDM1A	0.6792307268971924
none_HCC_TE	KDM1A	0.6359327382603744
none_HCC_TE	KDM1A	0.6082138719784218
none_HCC_TE	KDM1A	0.6192850648904668
none_HCC_TE	KDM1A	1.0211085623850928
none_HCC_TE	KDM1A	1.0770120062167776
none_HCC_TE	KDM1A	0.9058759374182694
none_HCC_TE	KDM1A	0.5484007103628772
none_HCC_TE	KDM1A	0.7590275077154529
none_HCC_TE	KDM1A	0.6545747732649391
none_HCC_TE	KDM1A	0.6570372883423572
none_HCC_TE	KDM1A	0.9614721245552434
none_HCC_TE	KDM1A	0.8155737864627632
none_HCC_TE	KDM1A	0.6331181106437342
none_HCC_TE	KDM1A	0.6295080509723646
none_HCC_TE	KDM1A	0.6240191353335621
none_HCC_TE	KDM1A	0.5723135098815105
none_HCC_TE	KDM1A	0.5392298152634332
none_HCC_TE	KDM1A	0.443525937530384
none_HCC_TE	KDM1A	0.3841890918879544
none_HCC_TE	KDM1A	0.8863775538109311
none_HCC_TE	KDM1A	0.8875787423763927
none_HCC_TE	KDM1A	0.7423235012617501
none_HCC_TE	KDM1A	0.792773921529872
none_HCC_TE	KDM1A	0.7979484338156309
none_HCC_TE	KDM1A	0.6823886261594863
none_HCC_TE	KDM1A	0.7963629177345052
none_HCC_TE	KDM1A	0.8155220047207798
none_HCC_TE	KDM1A	0.8180659670726638
none_HCC_TE	KDM1A	0.8181323019173319
none_HCC_TE	KDM1A	0.8128937416820142
none_HCC_TE	KDM1A	0.643383854570397
none_HCC_TE	KDM1A	0.643507452094199
none_HCC_TE	KDM1A	0.64403349237659
none_HCC_TE	KDM1A	0.6476237203445687
none_HCC_TE	KDM1A	0.6594619701851535
none_HCC_TE	KDM1A	0.7154383723632305
none_HCC_TE	KDM1A	0.9355416596242394
none_HCC_TE	KDM1A	0.9356398935200156
none_HCC_TE	KDM1A	0.9346417329084732
none_HCC_TE	KDM1A	0.9303968623298774
none_HCC_TE	KDM1A	0.9426327953934248
none_HCC_TE	KDM1A	0.9341652776217296
none_HCC_TE	KDM1A	1.0877314421275155
none_HCC_TE	KDM1A	1.0988075103586266
none_HCC_TE	KDM1A	1.0988845953106972
none_HCC_TE	KDM1A	1.100949775141553
none_HCC_TE	KDM1A	1.0906532422449835
none_HCC_TE	KDM1A	0.9222003637257716
none_HCC_TE	KDM1A	0.9286707700400006
none_HCC_TE	KDM1A	1.0621704312445812
none_HCC_TE	KDM1A	1.1151792253310793
none_HCC_TE	KDM1A	1.1125908266525062
none_HCC_TE	KDM1A	0.6949459746189011
none_HCC_TE	KDM1A	0.8258219994719292
none_HCC_TE	KDM1A	0.7553024215718694
none_HCC_TE	KDM1A	0.8716044484492793
none_HCC_TE	KDM1A	0.8653137141120281
none_HCC_TE	KDM1A	0.5441144993434064
none_HCC_TE	KDM1A	0.8918488157452039
none_HCC_TE	KDM1A	0.7184597867313429
none_HCC_TE	KDM1A	0.7164118866593087
none_HCC_TE	KDM1A	0.8503828246477747
none_HCC_TE	KDM1A	0.8497970808847894
none_HCC_TE	KDM1A	0.8473421634765794
none_HCC_TE	KDM1A	0.32175759260798387
none_HCC_TE	KDM1A	0.3323512440660706
none_HCC_TE	KDM1A	0.8855049067341434
none_HCC_TE	KDM1A	0.8272920420609337
none_HCC_TE	KDM1A	0.7526411498395369
none_HCC_TE	KDM1A	0.8833182156424224
none_HCC_TE	KDM1A	0.8279749225902348
HCC_TE_overlapped	KDM1A	0.8371574299910245
HCC_TE_overlapped	KDM1A	0.9661454581719584
HCC_TE_overlapped	KDM1A	0.9560096077333248
none_HCC_TE	KDM1A	0.9326768458023722
none_HCC_TE	KDM1A	0.999197324239575
none_HCC_TE	KDM1A	0.998779824131925
none_HCC_TE	KDM1A	0.9979017653138326
none_HCC_TE	KDM1A	0.8021688264094038
none_HCC_TE	KDM1A	0.7423065168972345
none_HCC_TE	KDM1A	0.6072324526055739
none_HCC_TE	KDM1A	0.5006191963967037
none_HCC_TE	KDM1A	0.8006977408830822
none_HCC_TE	KDM1A	0.7999480659424355
none_HCC_TE	KDM1A	0.527352175804977
none_HCC_TE	KDM1A	0.5275762504038787
none_HCC_TE	KDM1A	0.855510683892988
none_HCC_TE	KDM1A	0.6946704086328656
none_HCC_TE	KDM1A	0.8405896350165504
none_HCC_TE	KDM1A	0.8887200858358567
none_HCC_TE	KDM1A	0.8887580641479573
none_HCC_TE	KDM1A	0.8925020035990562
none_HCC_TE	KDM1A	0.9305588704374206
none_HCC_TE	KDM1A	1.135242895107341
none_HCC_TE	KDM1A	0.3958108615133258
none_HCC_TE	KDM1A	0.8128916149773486
none_HCC_TE	KDM1A	0.8137823843245484
none_HCC_TE	KDM1A	0.7317284135394779
none_HCC_TE	KDM1A	0.7221850728832997
none_HCC_TE	KDM1A	0.22172413475735656
none_HCC_TE	KDM1A	0.2054942314064156
none_HCC_TE	KDM1A	0.20542634248410055
none_HCC_TE	KDM1A	0.4219412535665754
none_HCC_TE	KDM1A	0.482607420816862
none_HCC_TE	KDM1A	0.5484903580960704
none_HCC_TE	KDM1A	0.5362152812609599
none_HCC_TE	KDM1A	0.5286361673344636
none_HCC_TE	KDM1A	0.5778066108665183
none_HCC_TE	KDM1A	0.5718657076690459
none_HCC_TE	KDM1A	0.3282312757754529
none_HCC_TE	KDM1A	0.3960785209208981
none_HCC_TE	KDM1A	0.33011749978946403
none_HCC_TE	KDM1A	0.6615887392262488
none_HCC_TE	KDM1A	0.6506583691592646
none_HCC_TE	KDM1A	0.7412008984339571
none_HCC_TE	KDM1A	1.2069120503843953
none_HCC_TE	KDM1A	0.4348165401294791
none_HCC_TE	KDM1A	0.6102017505025439
none_HCC_TE	KDM1A	0.8088832092100287
none_HCC_TE	KDM1A	0.6417583295273426
none_HCC_TE	KDM1A	0.6459741603627492
none_HCC_TE	KDM1A	0.6460872430375624
none_HCC_TE	KDM1A	0.30361517308392477
none_HCC_TE	KDM1A	0.3298709091314482
none_HCC_TE	KDM1A	0.5895929663092595
none_HCC_TE	KDM1A	0.5832946942266845
none_HCC_TE	KDM1A	0.5733635416731027
none_HCC_TE	KDM1A	0.964680787898552
none_HCC_TE	KDM1A	0.8337865494714385
none_HCC_TE	KDM1A	0.7579894192565112
none_HCC_TE	KDM1A	0.7580337173600681
none_HCC_TE	KDM1A	0.7581990043223982
none_HCC_TE	KDM1A	0.9519056127550468
none_HCC_TE	KDM1A	0.9523402783311288
none_HCC_TE	KDM1A	0.6181458403450463
none_HCC_TE	KDM1A	0.5999368454887072
none_HCC_TE	KDM1A	0.4287220398141335
none_HCC_TE	KDM1A	0.4403958140574829
none_HCC_TE	KDM1A	0.3912840523776048
none_HCC_TE	KDM1A	0.3841661502727059
none_HCC_TE	KDM1A	0.6818818470564049
none_HCC_TE	KDM1A	0.6884780156905169
none_HCC_TE	KDM1A	0.6415094063905882
none_HCC_TE	KDM1A	0.6307901734282216
none_HCC_TE	KDM1A	0.7588405419489701
none_HCC_TE	KDM1A	0.7313944387731678
none_HCC_TE	KDM1A	1.0179520522457592
none_HCC_TE	KDM1A	0.989138268792134
none_HCC_TE	KDM1A	0.9863499157445934
none_HCC_TE	KDM1A	0.9427294708033191
none_HCC_TE	KDM1A	0.9442428018914966
none_HCC_TE	KDM1A	0.9577357633149656
none_HCC_TE	KDM1A	0.5515970226727485
none_HCC_TE	KDM1A	0.9721453118570992
none_HCC_TE	KDM1A	0.9629648637822792
none_HCC_TE	KDM1A	0.8122814989921595
none_HCC_TE	KDM1A	0.8220289460111355
HCC_TE_overlapped	KDM1A	0.7397073121274467
none_HCC_TE	KDM1A	0.7046412431698341
none_HCC_TE	KDM1A	0.7491830841315529
none_HCC_TE	KDM1A	0.6513746189358396
none_HCC_TE	KDM1A	0.651397121884669
none_HCC_TE	KDM1A	0.7773496892405228
none_HCC_TE	KDM1A	0.7785252979011845
none_HCC_TE	KDM1A	0.8598474992048124
none_HCC_TE	KDM1A	0.8825117544489947
none_HCC_TE	KDM1A	0.8895072359133456
none_HCC_TE	KDM1A	0.8896062741865501
none_HCC_TE	KDM1A	0.7297981770216182
none_HCC_TE	KDM1A	0.7403347446657114
none_HCC_TE	KDM1A	0.7385500469891121
none_HCC_TE	KDM1A	1.0690105050986345
none_HCC_TE	KDM1A	1.1639065946001632
none_HCC_TE	KDM1A	1.0916091779400898
none_HCC_TE	KDM1A	0.7962383622268827
none_HCC_TE	KDM1A	0.7941988969951501
none_HCC_TE	KDM1A	0.8018734416725458
none_HCC_TE	KDM1A	0.9466510418921668
none_HCC_TE	KDM1A	0.9668208543688568
none_HCC_TE	KDM1A	0.9200661688178002
none_HCC_TE	KDM1A	0.9197324524081216
none_HCC_TE	KDM1A	0.9196062718541068
none_HCC_TE	KDM1A	0.5280368670502247
none_HCC_TE	KDM1A	0.7424489966870738
none_HCC_TE	KDM1A	0.7431617470049399
none_HCC_TE	KDM1A	0.7442286840010696
none_HCC_TE	KDM1A	1.0318115909099963
none_HCC_TE	KDM1A	0.7757469973837542
none_HCC_TE	KDM1A	0.7274584398715475
none_HCC_TE	KDM1A	0.6913934777375671
none_HCC_TE	KDM1A	0.6905879664147035
none_HCC_TE	KDM1A	0.6374060961718269
none_HCC_TE	KDM1A	0.638235862987601
none_HCC_TE	KDM1A	0.5508236991537541
none_HCC_TE	KDM1A	0.848825412114485
none_HCC_TE	KDM1A	0.8494316494078941
none_HCC_TE	KDM1A	1.431805816052551
none_HCC_TE	KDM1A	1.179735427023835
none_HCC_TE	KDM1A	0.8918115759797939
none_HCC_TE	KDM1A	1.001257198027139
none_HCC_TE	KDM1A	0.9992570983361422
none_HCC_TE	KDM1A	0.6792933598438922
none_HCC_TE	KDM1A	1.0983044078613584
none_HCC_TE	KDM1A	1.295740886712035
none_HCC_TE	KDM1A	1.2938649853662323
none_HCC_TE	KDM1A	1.2928413551109268
none_HCC_TE	KDM1A	0.7657250744168018
none_HCC_TE	KDM1A	0.6509450944606338
none_HCC_TE	KDM1A	0.6804815813330752
none_HCC_TE	KDM1A	0.6757513130936006
none_HCC_TE	KDM1A	0.8340107529236155
none_HCC_TE	KDM1A	0.765844487812523
none_HCC_TE	KDM1A	1.114014885091838
none_HCC_TE	KDM1A	1.1120976453228129
HCC_TE_overlapped	KDM1A	1.1522044434206955
HCC_TE_overlapped	KDM1A	1.1798522478236608
none_HCC_TE	KDM1A	1.040178019057301
HCC_TE_overlapped	KDM1A	1.2450828216508298
HCC_TE_overlapped	KDM1A	1.2482318100684169
HCC_TE_overlapped	KDM1A	1.345703081356393
none_HCC_TE	KDM1A	0.8508133998906857
none_HCC_TE	KDM1A	0.6869211677436207
none_HCC_TE	KDM1A	0.7081866201782727
none_HCC_TE	KDM1A	0.7523516318726102
none_HCC_TE	KDM1A	0.7589180816148792
none_HCC_TE	KDM1A	0.7698645974812582
none_HCC_TE	KDM1A	1.0189835190942675
none_HCC_TE	KDM1A	1.0199810009539758
none_HCC_TE	KDM1A	1.1573912808383937
none_HCC_TE	KDM1A	1.0304774152878493
none_HCC_TE	KDM1A	1.0234073956550367
none_HCC_TE	KDM1A	1.0221261443334022
none_HCC_TE	KDM1A	0.6385820832263742
none_HCC_TE	KDM1A	0.57590806523894
none_HCC_TE	KDM1A	0.6691005113424784
none_HCC_TE	KDM1A	0.895300761339965
none_HCC_TE	KDM1A	0.9939077071828236
none_HCC_TE	KDM1A	0.9945484371036172
none_HCC_TE	KDM1A	0.998485079649772
none_HCC_TE	KDM1A	0.8352104492335012
none_HCC_TE	KDM1A	0.5556706417256362
none_HCC_TE	KDM1A	1.0009366703422904
none_HCC_TE	KDM1A	0.9886872751881788
none_HCC_TE	KDM1A	0.990533455111754
none_HCC_TE	KDM1A	0.6583893080170234
none_HCC_TE	KDM1A	1.060461656097648
none_HCC_TE	KDM1A	1.063876701114902
none_HCC_TE	KDM1A	0.7976022789102738
none_HCC_TE	KDM1A	0.7898724168870815
none_HCC_TE	KDM1A	0.9141339953890664
none_HCC_TE	KDM1A	0.9394105999917424
HCC_TE_overlapped	KDM1A	0.9286126656890128
none_HCC_TE	KDM1A	0.898862983174365
none_HCC_TE	KDM1A	0.7550984528844371
none_HCC_TE	KDM1A	0.7543637551389166
none_HCC_TE	KDM1A	0.7537948366273215
none_HCC_TE	KDM1A	0.4933029698768304
none_HCC_TE	KDM1A	0.5412678701659803
HCC_TE_overlapped	KDM1A	1.2361028337416575
HCC_TE_overlapped	KDM1A	1.2465233965611326
none_HCC_TE	KDM1A	0.5677324119911495
none_HCC_TE	KDM1A	0.5363318454568952
none_HCC_TE	KDM1A	0.9677136411599908
none_HCC_TE	KDM1A	0.9677546048709488
none_HCC_TE	KDM1A	0.967529314945589
none_HCC_TE	KDM1A	0.9673839310139224
none_HCC_TE	KDM1A	0.9530176664456628
HCC_TE_overlapped	KDM1A	0.8216659050918249
none_HCC_TE	KDM1A	0.7295043658588318
none_HCC_TE	KDM1A	0.7278642786905881
none_HCC_TE	KDM1A	0.8993901419464689
none_HCC_TE	KDM1A	0.8993128058130758
none_HCC_TE	KDM1A	0.5241509875560247
HCC_TE_overlapped	KDM1A	0.8280890839365457
none_HCC_TE	KDM1A	0.9942932715436618
none_HCC_TE	KDM1A	0.9975871824225302
none_HCC_TE	KDM1A	0.9975339873517768
none_HCC_TE	KDM1A	0.9974956989880628
HCC_TE_overlapped	KDM1A	1.1259939853834482
HCC_TE_overlapped	KDM1A	1.1189367312641587
none_HCC_TE	KDM1A	0.7525473329766186
none_HCC_TE	KDM1A	1.2296203072853469
none_HCC_TE	KDM1A	1.1283599895396974
none_HCC_TE	KDM1A	1.2900182405588332
none_HCC_TE	KDM1A	1.0056146087104725
none_HCC_TE	KDM1A	1.0060285247053398
none_HCC_TE	KDM1A	0.8108804744544742
none_HCC_TE	KDM1A	0.8629229872559309
none_HCC_TE	KDM1A	0.5507852489901747
none_HCC_TE	KDM1A	0.5503133332758524
HCC_TE_overlapped	KDM1A	0.5858378458098334
HCC_TE_overlapped	KDM1A	0.5875041387726914
none_HCC_TE	KDM1A	0.7688041354482604
none_HCC_TE	KDM1A	0.6398010512609161
none_HCC_TE	KDM1A	0.5380434200295475
none_HCC_TE	KDM1A	0.8557920015444208
none_HCC_TE	KDM1A	0.99677723950278
HCC_TE_overlapped	KDM1A	1.3701196603505348
HCC_TE_overlapped	KDM1A	1.3551809629961655
none_HCC_TE	KDM1A	0.681024067320292
none_HCC_TE	KDM1A	0.4330002079469934
none_HCC_TE	KDM1A	0.5067975973373565
none_HCC_TE	KDM1A	0.4551965256892325
none_HCC_TE	KDM1A	0.3924836809278685
none_HCC_TE	KDM1A	0.36138525873946487
none_HCC_TE	KDM1A	0.4355429211977043
none_HCC_TE	KDM1A	0.38381254234143186
none_HCC_TE	KDM1A	0.4062272789443555
none_HCC_TE	KDM1A	0.3753806880141875
none_HCC_TE	KDM1A	0.3067901722518797
none_HCC_TE	KDM1A	0.36076192146289926
none_HCC_TE	KDM1A	0.34657684120948756
none_HCC_TE	KDM1A	0.32985692366431496
none_HCC_TE	KDM1A	0.3247451886142604
none_HCC_TE	KDM1A	0.3286665110119139
none_HCC_TE	KDM1A	0.33244111602702253
none_HCC_TE	KDM1A	0.33804545856639384
none_HCC_TE	KDM1A	0.3103203257065371
none_HCC_TE	KDM1A	0.33585521201001706
none_HCC_TE	KDM1A	0.27801836141328207
none_HCC_TE	KDM1A	0.3303080243904604
none_HCC_TE	KDM1A	0.30343645039502826
none_HCC_TE	KDM1A	0.30090197904052357
none_HCC_TE	KDM1A	0.2991484347990603
none_HCC_TE	KDM1A	0.3087788227215215
none_HCC_TE	KDM1A	0.27859800863146567
HCC_TE_overlapped	KDM1A	0.3916963004998231
HCC_TE_overlapped	KDM1A	0.391910963128641
none_HCC_TE	KDM1A	0.325919074907689
none_HCC_TE	KDM1A	0.3114069939966551
none_HCC_TE	KDM1A	0.3291783057807974
none_HCC_TE	KDM1A	0.3517250644640678
none_HCC_TE	KDM1A	0.3636780890883805
none_HCC_TE	KDM1A	0.40563567787680693
none_HCC_TE	KDM1A	0.46428957570117335
none_HCC_TE	KDM1A	0.45580809754855395
none_HCC_TE	KDM1A	0.6044848489547459
none_HCC_TE	KDM1A	0.4055554350145889
none_HCC_TE	KDM1A	0.40500535412654176
none_HCC_TE	KDM1A	0.3909369803354259
none_HCC_TE	KDM1A	0.3912904591169233
none_HCC_TE	KDM1A	0.4193069807625719
none_HCC_TE	KDM1A	0.7812134837776981
none_HCC_TE	KDM1A	0.4108034593121391
none_HCC_TE	KDM1A	0.4237465192092452
none_HCC_TE	KDM1A	0.42366121402174584
none_HCC_TE	KDM1A	0.9244403767547368
none_HCC_TE	KDM1A	0.9356276010328652
none_HCC_TE	KDM1A	0.9442952637365936
none_HCC_TE	KDM1A	1.3295782259423543
none_HCC_TE	KDM1A	1.3005566265273998
none_HCC_TE	KDM1A	1.2996476897919436
none_HCC_TE	KDM1A	1.29919250705838
none_HCC_TE	KDM1A	1.2830780118502378
none_HCC_TE	KDM1A	1.2325469856469562
none_HCC_TE	KDM1A	0.8943917914606024
none_HCC_TE	KDM1A	0.9157195041955511
none_HCC_TE	KDM1A	0.8190699005309614
none_HCC_TE	KDM1A	0.7985318326527857
none_HCC_TE	KDM1A	0.8229844457763652
none_HCC_TE	KDM1A	0.5946382971851197
none_HCC_TE	KDM1A	1.05897755194848
none_HCC_TE	KDM1A	1.05921362420787
none_HCC_TE	KDM1A	1.0595674921649667
none_HCC_TE	KDM1A	1.0548078745793423
none_HCC_TE	KDM1A	1.0546406615493544
none_HCC_TE	KDM1A	0.614613157671012
none_HCC_TE	KDM1A	0.9983722407001722
none_HCC_TE	KDM1A	1.2396605587883427
none_HCC_TE	KDM1A	0.6792200245667801
none_HCC_TE	KDM1A	0.7223278859853084
none_HCC_TE	KDM1A	0.7491083754650497
none_HCC_TE	KDM1A	0.8771311133849138
none_HCC_TE	KDM1A	0.9429720191093328
none_HCC_TE	KDM1A	0.8539562617709262
none_HCC_TE	KDM1A	0.8071600667194486
none_HCC_TE	KDM1A	0.7812661542813254
none_HCC_TE	KDM1A	1.1300581820512623
none_HCC_TE	KDM1A	1.0848425499567576
none_HCC_TE	KDM1A	1.069557715576997
none_HCC_TE	KDM1A	0.8996672987382692
none_HCC_TE	KDM1A	0.8995092220176119
none_HCC_TE	KDM1A	1.1370891708290392
none_HCC_TE	KDM1A	0.8320319199737354
none_HCC_TE	KDM1A	0.7853133739190634
none_HCC_TE	KDM1A	0.7164835162317821
none_HCC_TE	KDM1A	0.5809300502782525
none_HCC_TE	KDM1A	0.5895759742394391
none_HCC_TE	KDM1A	0.9710551790548586
none_HCC_TE	KDM1A	1.2356460107882887
none_HCC_TE	KDM1A	0.7844139568909726
none_HCC_TE	KDM1A	0.7598955762383199
none_HCC_TE	KDM1A	0.8538847244702004
none_HCC_TE	KDM1A	1.0595203920300338
none_HCC_TE	KDM1A	0.8307235192562135
none_HCC_TE	KDM1A	0.79425976855854
none_HCC_TE	KDM1A	0.7938091685625049
none_HCC_TE	KDM1A	0.5670995104673057
none_HCC_TE	KDM1A	0.5682972098717015
none_HCC_TE	KDM1A	0.9066200560107124
none_HCC_TE	KDM1A	1.2642562399046378
none_HCC_TE	KDM1A	1.127413284153583
none_HCC_TE	KDM1A	1.3471454892581765
none_HCC_TE	KDM1A	1.374581807259896
none_HCC_TE	KDM1A	1.0654285494860127
HCC_TE_overlapped	KDM1A	1.4154765814640229
none_HCC_TE	KDM1A	1.3464515220672515
none_HCC_TE	KDM1A	1.079551839327156
none_HCC_TE	KDM1A	0.9635287325746388
none_HCC_TE	KDM1A	1.391069195178087
HCC_TE_overlapped	KDM1A	1.4457602183216125
none_HCC_TE	KDM1A	1.2455721073243755
none_HCC_TE	KDM1A	1.1151074389268931
none_HCC_TE	KDM1A	1.1522885236004337
none_HCC_TE	KDM1A	1.1513693273298382
none_HCC_TE	KDM1A	1.2481964676943056
none_HCC_TE	KDM1A	0.9050329870059116
none_HCC_TE	KDM1A	0.6454864853010732
none_HCC_TE	KDM1A	0.644199700032156
none_HCC_TE	KDM1A	0.6235413457898427
none_HCC_TE	KDM1A	0.8232524494808445
none_HCC_TE	KDM1A	0.8588575659149679
none_HCC_TE	KDM1A	0.6794704302346092
none_HCC_TE	KDM1A	0.4559860262823891
none_HCC_TE	KDM1A	0.42264521358913126
none_HCC_TE	KDM1A	0.43569004936490496
none_HCC_TE	KDM1A	0.3979396013515355
none_HCC_TE	KDM1A	0.6912197099731192
none_HCC_TE	KDM1A	0.4411783033867332
none_HCC_TE	KDM1A	0.8297277690978976
none_HCC_TE	KDM1A	0.8245933173856478
none_HCC_TE	KDM1A	0.881242984349482
HCC_TE_overlapped	KDM1A	1.3133965020813632
none_HCC_TE	KDM1A	0.6109756678225466
none_HCC_TE	KDM1A	0.6041149776758975
none_HCC_TE	KDM1A	0.43589938898404823
none_HCC_TE	KDM1A	0.46695671865843
none_HCC_TE	KDM1A	0.7659368148534627
none_HCC_TE	KDM1A	0.41450109956909015
none_HCC_TE	KDM1A	0.5609357477877183
none_HCC_TE	KDM1A	0.9455896366822684
HCC_TE_overlapped	KDM1A	1.1550912187530658
HCC_TE_overlapped	KDM1A	1.334395251919389
HCC_TE_overlapped	KDM1A	1.299560450377191
HCC_TE_overlapped	KDM1A	1.2959092944081518
none_HCC_TE	KDM1A	1.27372628499817
none_HCC_TE	KDM1A	0.9595620786656722
none_HCC_TE	KDM1A	0.9583900054320262
none_HCC_TE	KDM1A	0.971955610682884
none_HCC_TE	KDM1A	0.9703881116115508
HCC_TE_overlapped	KDM1A	0.6607664240328349
none_HCC_TE	KDM1A	0.5968937804316172
none_HCC_TE	KDM1A	0.606055882532922
none_HCC_TE	KDM1A	0.8217117852909366
none_HCC_TE	KDM1A	0.8217155286381129
none_HCC_TE	KDM1A	0.8220522978261884
none_HCC_TE	KDM1A	0.8506747799039394
none_HCC_TE	KDM1A	0.8482189987659501
none_HCC_TE	KDM1A	0.9688329895783028
none_HCC_TE	KDM1A	0.968416591100501
none_HCC_TE	KDM1A	0.9684108448809476
none_HCC_TE	KDM1A	0.8700293384655028
none_HCC_TE	KDM1A	1.050189960272963
none_HCC_TE	KDM1A	1.051333790281052
none_HCC_TE	KDM1A	1.0532650959711345
none_HCC_TE	KDM1A	1.0570207108948144
none_HCC_TE	KDM1A	1.05905659187594
none_HCC_TE	KDM1A	1.0592997268235191
none_HCC_TE	KDM1A	1.0219273502327126
none_HCC_TE	KDM1A	0.7869757329065271
none_HCC_TE	KDM1A	0.851905572990538
none_HCC_TE	KDM1A	0.8511216630304873
none_HCC_TE	KDM1A	0.7842674497325525
none_HCC_TE	KDM1A	0.8343817564932171
none_HCC_TE	KDM1A	1.2862793124779244
none_HCC_TE	KDM1A	1.3042180192618846
none_HCC_TE	KDM1A	1.3194055538149558
none_HCC_TE	KDM1A	0.6102660030686341
none_HCC_TE	KDM1A	0.6170790877646833
none_HCC_TE	KDM1A	0.6170069723987851
none_HCC_TE	KDM1A	0.544203213043664
none_HCC_TE	KDM1A	0.6624668530244594
none_HCC_TE	KDM1A	0.5809465873608638
none_HCC_TE	KDM1A	0.5838643321951544
none_HCC_TE	KDM1A	0.5841028689741673
none_HCC_TE	KDM1A	0.645727459817863
none_HCC_TE	KDM1A	0.4011347404356563
none_HCC_TE	KDM1A	0.5851047776177596
none_HCC_TE	KDM1A	1.5396077876927148
none_HCC_TE	KDM1A	0.7982301310733648
none_HCC_TE	KDM1A	0.7926520347100725
HCC_TE_overlapped	KDM1A	0.7694897981804513
none_HCC_TE	KDM1A	0.7943133140718104
none_HCC_TE	KDM1A	0.794061349112892
none_HCC_TE	KDM1A	0.7553300481532201
none_HCC_TE	KDM1A	0.869083042079996
none_HCC_TE	KDM1A	0.7368130591397005
none_HCC_TE	KDM1A	0.7652792799801803
none_HCC_TE	KDM1A	1.0228889081013577
none_HCC_TE	KDM1A	1.0228820899636817
none_HCC_TE	KDM1A	1.02287916787191
none_HCC_TE	KDM1A	1.0225698019581102
none_HCC_TE	KDM1A	0.6300190038733485
HCC_TE_overlapped	KDM1A	1.0552795197682876
none_HCC_TE	KDM1A	0.8500031578168138
none_HCC_TE	KDM1A	0.87428903387737
none_HCC_TE	KDM1A	1.118376416011187
none_HCC_TE	KDM1A	0.7639325670230666
none_HCC_TE	KDM1A	0.7660583386925921
none_HCC_TE	KDM1A	0.7949297478467702
HCC_TE_overlapped	KDM1A	1.2009737046122466
none_HCC_TE	KDM1A	0.762771234214003
none_HCC_TE	KDM1A	0.6053518806341435
none_HCC_TE	KDM1A	0.6053347634595446
none_HCC_TE	KDM1A	0.5609723151317146
none_HCC_TE	KDM1A	0.8861084118982172
none_HCC_TE	KDM1A	1.0079501904814732
none_HCC_TE	KDM1A	1.1989234413608798
none_HCC_TE	KDM1A	1.1988913003040305
none_HCC_TE	KDM1A	0.8439925540141099
none_HCC_TE	KDM1A	1.1393078306007252
none_HCC_TE	KDM1A	1.073880698198129
none_HCC_TE	KDM1A	1.113183472894908
none_HCC_TE	KDM1A	1.1133162157729168
none_HCC_TE	KDM1A	1.1142857952409653
none_HCC_TE	KDM1A	1.1159658096047738
none_HCC_TE	KDM1A	0.976413825222254
none_HCC_TE	KDM1A	0.5306002167196537
none_HCC_TE	KDM1A	0.5013086366453855
none_HCC_TE	KDM1A	1.1146993393414415
none_HCC_TE	KDM1A	0.5847329136231985
none_HCC_TE	KDM1A	0.6276637808773832
none_HCC_TE	KDM1A	0.5668715432095179
none_HCC_TE	KDM1A	0.5644389842728152
none_HCC_TE	KDM1A	0.5385204737091093
none_HCC_TE	KDM1A	0.5006708352756789
none_HCC_TE	KDM1A	0.4965357261686865
none_HCC_TE	KDM1A	0.4965237286143357
none_HCC_TE	KDM1A	0.4854887891773242
none_HCC_TE	KDM1A	0.4846448521615443
none_HCC_TE	KDM1A	1.0599338841350492
none_HCC_TE	KDM1A	0.9633873375486106
none_HCC_TE	KDM1A	0.9750076695832662
none_HCC_TE	KDM1A	0.6907963503877523
none_HCC_TE	KDM1A	0.9755583566304216
none_HCC_TE	KDM1A	0.9755542945963932
none_HCC_TE	KDM1A	1.1028054488894354
none_HCC_TE	KDM1A	0.6197856954141008
none_HCC_TE	KDM1A	1.028643682290586
none_HCC_TE	KDM1A	1.0717670790507623
none_HCC_TE	KDM1A	1.0734691123375175
none_HCC_TE	KDM1A	1.0741857506614616
none_HCC_TE	KDM1A	1.0769112698732897
none_HCC_TE	KDM1A	0.9354832471110954
HCC_TE_overlapped	KDM1A	1.1402114806798676
none_HCC_TE	KDM1A	0.9368821536586422
none_HCC_TE	KDM1A	1.0503981207985411
none_HCC_TE	KDM1A	1.3931612448544082
none_HCC_TE	KDM1A	0.7419242095347782
none_HCC_TE	KDM1A	1.0032877454452052
none_HCC_TE	KDM1A	1.0031987423023798
HCC_TE_overlapped	KDM1A	0.8607503684505461
none_HCC_TE	KDM1A	0.9706506049420948
none_HCC_TE	KDM1A	0.9738781411095186
none_HCC_TE	KDM1A	1.0078478313577477
none_HCC_TE	KDM1A	1.0718322265633864
none_HCC_TE	KDM1A	1.0572324192224585
none_HCC_TE	KDM1A	1.05469032344633
none_HCC_TE	KDM1A	0.7803642042092976
none_HCC_TE	KDM1A	0.7805948929356797
none_HCC_TE	KDM1A	0.7841007116037001
none_HCC_TE	KDM1A	0.7662482604905271
none_HCC_TE	KDM1A	0.7301804366823134
none_HCC_TE	KDM1A	1.1331085165783028
none_HCC_TE	KDM1A	1.093609759946421
none_HCC_TE	KDM1A	1.27860600548427
none_HCC_TE	KDM1A	0.9086789919177536
none_HCC_TE	KDM1A	0.9776953303651604
none_HCC_TE	KDM1A	0.8984179922943633
none_HCC_TE	KDM1A	0.6750158989928101
none_HCC_TE	KDM1A	0.64280315254671
none_HCC_TE	KDM1A	0.9618810761440324
none_HCC_TE	KDM1A	0.9623306944185044
none_HCC_TE	KDM1A	0.962346462048528
none_HCC_TE	KDM1A	0.9643147265158516
none_HCC_TE	KDM1A	0.964996249715001
none_HCC_TE	KDM1A	0.964914012225678
none_HCC_TE	KDM1A	0.9645611632228888
none_HCC_TE	KDM1A	0.9770239936160262
none_HCC_TE	KDM1A	0.976989487554462
none_HCC_TE	KDM1A	0.9768366420321696
none_HCC_TE	KDM1A	0.9745920100999366
none_HCC_TE	KDM1A	0.974289532548724
none_HCC_TE	KDM1A	0.9432567761325314
none_HCC_TE	KDM1A	0.8405266854413327
none_HCC_TE	KDM1A	1.382288628648004
none_HCC_TE	KDM1A	1.382280896495881
none_HCC_TE	KDM1A	0.9754094867182652
none_HCC_TE	KDM1A	0.9741318011958816
none_HCC_TE	KDM1A	0.9740322125932064
none_HCC_TE	KDM1A	1.024326651587429
none_HCC_TE	KDM1A	1.1597227197015196
none_HCC_TE	KDM1A	0.6728717510704432
none_HCC_TE	KDM1A	0.6373064835417279
none_HCC_TE	KDM1A	0.7302519191638611
none_HCC_TE	KDM1A	1.0382463792871472
none_HCC_TE	KDM1A	0.9584579968215944
none_HCC_TE	KDM1A	0.9583219695019176
none_HCC_TE	KDM1A	0.8159096621230986
none_HCC_TE	KDM1A	0.820666131370977
none_HCC_TE	KDM1A	0.8208292426100854
none_HCC_TE	KDM1A	0.7638382278170606
none_HCC_TE	KDM1A	0.7638620484787578
none_HCC_TE	KDM1A	0.850563747305233
none_HCC_TE	KDM1A	0.9776191363129056
none_HCC_TE	KDM1A	0.9777326944632886
none_HCC_TE	KDM1A	1.1335560228694643
none_HCC_TE	KDM1A	0.6884296635677662
none_HCC_TE	KDM1A	0.6649728499638239
none_HCC_TE	KDM1A	0.6555016364281536
none_HCC_TE	KDM1A	0.8660828736461573
none_HCC_TE	KDM1A	0.8662992983034241
none_HCC_TE	KDM1A	0.8673753102102718
none_HCC_TE	KDM1A	0.8702212862635172
none_HCC_TE	KDM1A	0.8815179629516485
none_HCC_TE	KDM1A	1.1043875856664864
none_HCC_TE	KDM1A	1.1044126376523893
none_HCC_TE	KDM1A	1.116760496498797
none_HCC_TE	KDM1A	1.0212964553796011
none_HCC_TE	KDM1A	1.0219089704336188
none_HCC_TE	KDM1A	1.0219895002460695
none_HCC_TE	KDM1A	1.0229615816051505
none_HCC_TE	KDM1A	0.8906183129604728
none_HCC_TE	KDM1A	0.9560104334058288
none_HCC_TE	KDM1A	0.6236440181605336
HCC_TE_overlapped	KDM1A	0.5772247052216418
none_HCC_TE	KDM1A	0.782432865839927
none_HCC_TE	KDM1A	0.7807919586376562
none_HCC_TE	KDM1A	0.6895203369119112
none_HCC_TE	KDM1A	0.7923711774144366
none_HCC_TE	KDM1A	0.797399339915679
none_HCC_TE	KDM1A	0.8074891752124127
none_HCC_TE	KDM1A	0.7517770288431401
none_HCC_TE	KDM1A	0.5995680724788984
none_HCC_TE	KDM1A	0.8563709178257934
none_HCC_TE	KDM1A	0.8971182563187896
none_HCC_TE	KDM1A	0.6653352868912575
none_HCC_TE	KDM1A	0.7059207785191944
none_HCC_TE	KDM1A	0.7563133632728397
none_HCC_TE	KDM1A	0.7173023621283499
none_HCC_TE	KDM1A	0.7100344040777812
none_HCC_TE	KDM1A	1.4084545977190035
none_HCC_TE	KDM1A	0.7326064185150563
none_HCC_TE	KDM1A	0.7322116148101286
none_HCC_TE	KDM1A	0.8274467087175352
none_HCC_TE	KDM1A	0.8226118384862225
none_HCC_TE	KDM1A	0.8230557480308581
none_HCC_TE	KDM1A	0.9183668837700824
none_HCC_TE	KDM1A	1.029401708411235
none_HCC_TE	KDM1A	1.1418431940503084
none_HCC_TE	KDM1A	0.9455582299901942
none_HCC_TE	KDM1A	0.8821444343086299
none_HCC_TE	KDM1A	0.6601974209238691
none_HCC_TE	KDM1A	1.201673200470286
none_HCC_TE	KDM1A	1.2300714036642146
none_HCC_TE	KDM1A	1.153158881457429
none_HCC_TE	KDM1A	1.1523046311289484
none_HCC_TE	KDM1A	1.1514754711402655
none_HCC_TE	KDM1A	1.150982601600499
none_HCC_TE	KDM1A	1.0263065493325243
none_HCC_TE	KDM1A	0.8387712772201922
none_HCC_TE	KDM1A	0.9963081854210356
HCC_TE_overlapped	KDM1A	1.232614058747449
HCC_TE_overlapped	KDM1A	1.4693113483899891
HCC_TE_overlapped	KDM1A	1.350018876027593
none_HCC_TE	KDM1A	1.092609328381087
none_HCC_TE	KDM1A	1.359444892158447
none_HCC_TE	KDM1A	0.9197697131730368
none_HCC_TE	KDM1A	0.8700953813668005
none_HCC_TE	KDM1A	0.7241940604342626
none_HCC_TE	KDM1A	0.8392351341618907
none_HCC_TE	KDM1A	0.8394603530861627
none_HCC_TE	KDM1A	0.8412439497948184
none_HCC_TE	KDM1A	0.8279113804758809
none_HCC_TE	KDM1A	0.7567010737325008
none_HCC_TE	KDM1A	0.7026455096828182
none_HCC_TE	KDM1A	0.7016027759854725
none_HCC_TE	KDM1A	0.6147110180389377
none_HCC_TE	KDM1A	0.7466235689061114
none_HCC_TE	KDM1A	1.10349911371202
none_HCC_TE	KDM1A	1.0761618395734287
none_HCC_TE	KDM1A	1.0748612759119789
none_HCC_TE	KDM1A	0.8790395088701113
none_HCC_TE	KDM1A	0.8805071081590549
none_HCC_TE	KDM1A	0.7027815017996449
none_HCC_TE	KDM1A	1.0901825174434177
none_HCC_TE	KDM1A	0.9250077929908954
none_HCC_TE	KDM1A	0.977938244276958
none_HCC_TE	KDM1A	0.8311860487657585
none_HCC_TE	KDM1A	0.9112888769108188
none_HCC_TE	KDM1A	0.909668504268167
none_HCC_TE	KDM1A	0.7680555898192093
none_HCC_TE	KDM1A	0.7680538919796297
none_HCC_TE	KDM1A	0.8163382196586222
none_HCC_TE	KDM1A	0.81740637335688
none_HCC_TE	KDM1A	0.9577217688925966
none_HCC_TE	KDM1A	0.9577198201347772
HCC_TE_overlapped	KDM1A	0.7166094521176204
none_HCC_TE	KDM1A	0.9901588505586824
none_HCC_TE	KDM1A	0.9898528223920472
none_HCC_TE	KDM1A	0.8025832895894487
none_HCC_TE	KDM1A	0.691219565327382
none_HCC_TE	KDM1A	0.6934429279832037
none_HCC_TE	KDM1A	1.0457050358660689
none_HCC_TE	KDM1A	1.1334776730213023
none_HCC_TE	KDM1A	1.1345471950300012
none_HCC_TE	KDM1A	1.067612810647081
none_HCC_TE	KDM1A	0.9885317202316342
none_HCC_TE	KDM1A	1.0496943780867054
none_HCC_TE	KDM1A	0.9449667030281084
none_HCC_TE	KDM1A	1.256506460883812
none_HCC_TE	KDM1A	1.2579127574992692
none_HCC_TE	KDM1A	1.2831868878297823
none_HCC_TE	KDM1A	1.3034250394268916
none_HCC_TE	KDM1A	1.1879082805419552
none_HCC_TE	KDM1A	0.86197351184531
none_HCC_TE	KDM1A	0.861046189687358
none_HCC_TE	KDM1A	1.0559515345009236
none_HCC_TE	KDM1A	1.0609086424430356
none_HCC_TE	KDM1A	1.0735309128734272
none_HCC_TE	KDM1A	1.084270006664437
none_HCC_TE	KDM1A	1.103126612848932
none_HCC_TE	KDM1A	1.1293527127618723
none_HCC_TE	KDM1A	1.1189250748611077
none_HCC_TE	KDM1A	1.2088948459334743
none_HCC_TE	KDM1A	1.2077215577610214
none_HCC_TE	KDM1A	1.1803748387262665
none_HCC_TE	KDM1A	0.8306410772140924
none_HCC_TE	KDM1A	1.0677553818751
none_HCC_TE	KDM1A	1.0671867217300417
none_HCC_TE	KDM1A	0.707962446525418
none_HCC_TE	KDM1A	0.9446903797346629
none_HCC_TE	KDM1A	0.9446024172703972
none_HCC_TE	KDM1A	0.7942742003413883
none_HCC_TE	KDM1A	0.7942669866212765
none_HCC_TE	KDM1A	0.6555298446012826
none_HCC_TE	KDM1A	0.6696453095264853
none_HCC_TE	KDM1A	1.1418618785151269
none_HCC_TE	KDM1A	1.0434579449829289
none_HCC_TE	KDM1A	1.0521597501419373
none_HCC_TE	KDM1A	0.5195598313210956
none_HCC_TE	KDM1A	0.458541561345257
none_HCC_TE	KDM1A	0.6977144373371619
none_HCC_TE	KDM1A	0.6883566395155305
none_HCC_TE	KDM1A	0.7206391981335488
none_HCC_TE	KDM1A	0.5933390411071715
none_HCC_TE	KDM1A	0.652515792736237
none_HCC_TE	KDM1A	0.6948509102674424
none_HCC_TE	KDM1A	0.8018983808988516
none_HCC_TE	KDM1A	0.7034326605387942
none_HCC_TE	KDM1A	0.828151613679328
none_HCC_TE	KDM1A	1.1796120954371705
none_HCC_TE	KDM1A	0.6464433634652222
none_HCC_TE	KDM1A	0.9399691418376408
none_HCC_TE	KDM1A	0.9404333144791978
none_HCC_TE	KDM1A	0.9405528662383524
none_HCC_TE	KDM1A	0.7571851959031053
none_HCC_TE	KDM1A	0.7562683707952333
HCC_TE_overlapped	KDM1A	1.139413402703332
HCC_TE_overlapped	KDM1A	1.1459393401169249
HCC_TE_overlapped	KDM1A	1.1965179896527751
HCC_TE_overlapped	KDM1A	1.2036894434159855
none_HCC_TE	KDM1A	0.9581868589942466
none_HCC_TE	KDM1A	1.0958073819500092
none_HCC_TE	KDM1A	1.0822682284715657
none_HCC_TE	KDM1A	1.0821583378352335
none_HCC_TE	KDM1A	1.0803444878441155
none_HCC_TE	KDM1A	0.5698688427283467
none_HCC_TE	KDM1A	1.0437591331055478
none_HCC_TE	KDM1A	1.042684446874799
none_HCC_TE	KDM1A	1.0188332838438512
none_HCC_TE	KDM1A	0.7154595670731883
none_HCC_TE	KDM1A	0.7146591521609922
none_HCC_TE	KDM1A	0.7757697476676791
none_HCC_TE	KDM1A	1.0766588998396804
none_HCC_TE	KDM1A	1.0774972698683951
none_HCC_TE	KDM1A	0.8469175094000537
none_HCC_TE	KDM1A	0.8604235303402704
none_HCC_TE	KDM1A	0.857718729077066
none_HCC_TE	KDM1A	0.6210926620308999
none_HCC_TE	KDM1A	0.9498200870154526
none_HCC_TE	KDM1A	1.006785855013579
none_HCC_TE	KDM1A	1.0061115494990205
none_HCC_TE	KDM1A	0.7182226697459924
none_HCC_TE	KDM1A	0.7262468138393816
none_HCC_TE	KDM1A	0.7156023662436216
none_HCC_TE	KDM1A	0.8250297273036371
none_HCC_TE	KDM1A	0.8233991840992517
none_HCC_TE	KDM1A	0.8233550020112121
none_HCC_TE	KDM1A	1.037327756252132
none_HCC_TE	KDM1A	1.2707164998827694
none_HCC_TE	KDM1A	1.2796328636909666
none_HCC_TE	KDM1A	0.7352107956025851
none_HCC_TE	KDM1A	0.922479745660002
none_HCC_TE	KDM1A	0.9666422169197448
none_HCC_TE	KDM1A	0.8468695214035817
none_HCC_TE	KDM1A	0.836456596893077
none_HCC_TE	KDM1A	0.9743890569595204
none_HCC_TE	KDM1A	0.6134553728137032
none_HCC_TE	KDM1A	0.766403031417798
none_HCC_TE	KDM1A	1.1307092872013176
none_HCC_TE	KDM1A	1.1323604021012466
none_HCC_TE	KDM1A	1.1335494601449203
none_HCC_TE	KDM1A	1.1341943244922064
none_HCC_TE	KDM1A	0.8879083993656136
none_HCC_TE	KDM1A	1.040697660816121
none_HCC_TE	KDM1A	0.9898668601069176
none_HCC_TE	KDM1A	0.9474445060024738
none_HCC_TE	KDM1A	1.0142079598952305
none_HCC_TE	KDM1A	1.014535170724936
none_HCC_TE	KDM1A	1.0151222912124471
none_HCC_TE	KDM1A	0.9125439949890314
none_HCC_TE	KDM1A	0.7456220891450819
none_HCC_TE	KDM1A	0.7519473972364791
none_HCC_TE	KDM1A	0.6436414994781232
none_HCC_TE	KDM1A	0.646457187126713
none_HCC_TE	KDM1A	0.837427166000903
none_HCC_TE	KDM1A	1.0135414780298342
none_HCC_TE	KDM1A	1.0137251247462469
none_HCC_TE	KDM1A	0.7838125931498781
none_HCC_TE	KDM1A	0.7828490283246978
none_HCC_TE	KDM1A	0.6230597934444436
none_HCC_TE	KDM1A	0.6313721820703813
none_HCC_TE	KDM1A	1.217645953393465
none_HCC_TE	KDM1A	1.0265447890268735
none_HCC_TE	KDM1A	0.6075760799176069
none_HCC_TE	KDM1A	1.047896049176379
HCC_TE_overlapped	KDM1A	1.2800266266094389
HCC_TE_overlapped	KDM1A	1.2755857411390494
none_HCC_TE	KDM1A	0.5728863688584512
none_HCC_TE	KDM1A	0.7777729209732309
none_HCC_TE	KDM1A	0.772955040330828
none_HCC_TE	KDM1A	0.32992385033169386
none_HCC_TE	KDM1A	0.3630129202805192
none_HCC_TE	KDM1A	0.3737493599649833
none_HCC_TE	KDM1A	0.38276551212617294
none_HCC_TE	KDM1A	0.38065559326051246
none_HCC_TE	KDM1A	0.3780447842706596
none_HCC_TE	KDM1A	0.35753760766439463
none_HCC_TE	KDM1A	0.4704353983994596
none_HCC_TE	KDM1A	0.3935015649976245
none_HCC_TE	KDM1A	0.3728015414182698
none_HCC_TE	KDM1A	0.4522081660047664
none_HCC_TE	KDM1A	0.4520452049609171
none_HCC_TE	KDM1A	0.430168865206397
none_HCC_TE	KDM1A	0.8621880327301383
none_HCC_TE	KDM1A	0.8610088179312753
none_HCC_TE	KDM1A	0.6529493075114108
none_HCC_TE	KDM1A	0.7410252524694455
none_HCC_TE	KDM1A	0.7822650564353762
none_HCC_TE	KDM1A	0.53944253798569
none_HCC_TE	KDM1A	0.7823623600864658
none_HCC_TE	KDM1A	0.7822753256273618
none_HCC_TE	KDM1A	1.189550756666903
none_HCC_TE	KDM1A	0.86777374986437406
none_HCC_TE	KDM1A	0.5264719667636237
none_HCC_TE	KDM1A	1.0247776919502551
none_HCC_TE	KDM1A	1.0244744433551416
none_HCC_TE	KDM1A	1.0244689844996362
none_HCC_TE	KDM1A	0.8000204570350602
none_HCC_TE	KDM1A	0.8675141377996086
none_HCC_TE	KDM1A	1.0112444971846086
none_HCC_TE	KDM1A	0.7256945539763433
none_HCC_TE	KDM1A	0.7047858789721844
none_HCC_TE	KDM1A	0.8438395784425469
none_HCC_TE	KDM1A	0.7461262832143094
none_HCC_TE	KDM1A	0.7449156370240124
none_HCC_TE	KDM1A	0.7208385360911174
none_HCC_TE	KDM1A	0.7390271276927748
none_HCC_TE	KDM1A	0.7388106646982542
none_HCC_TE	KDM1A	0.8376426464836711
none_HCC_TE	KDM1A	0.7348701101541195
none_HCC_TE	KDM1A	0.7517982175105539
none_HCC_TE	KDM1A	0.7875602435655532
none_HCC_TE	KDM1A	0.9835414778818736
none_HCC_TE	KDM1A	0.9836695765050696
none_HCC_TE	KDM1A	1.005453506793757
none_HCC_TE	KDM1A	1.0048996426684245
none_HCC_TE	KDM1A	1.0930487782521126
none_HCC_TE	KDM1A	0.9079820605686696
none_HCC_TE	KDM1A	0.8947611838392148
none_HCC_TE	KDM1A	0.8203958294273084
none_HCC_TE	KDM1A	0.8193179558856204
none_HCC_TE	KDM1A	1.1787314006289735
none_HCC_TE	KDM1A	0.9908595017792412
none_HCC_TE	KDM1A	0.55729235292459
none_HCC_TE	KDM1A	0.7539857383356693
none_HCC_TE	KDM1A	0.7550993336548554
none_HCC_TE	KDM1A	0.960113583809012
none_HCC_TE	KDM1A	1.3589828306643783
none_HCC_TE	KDM1A	1.356987507833326
none_HCC_TE	KDM1A	0.3831368043688725
none_HCC_TE	KDM1A	0.41392813965991465
none_HCC_TE	KDM1A	0.9745758204051618
none_HCC_TE	KDM1A	0.9722384557425476
none_HCC_TE	KDM1A	0.9608247537894192
none_HCC_TE	KDM1A	0.7840586304434892
HCC_TE_overlapped	KDM1A	0.9356003890831822
none_HCC_TE	KDM1A	0.9961256575414014
none_HCC_TE	KDM1A	1.0083688735734673
none_HCC_TE	KDM1A	0.7913014076350546
none_HCC_TE	KDM1A	0.7913804783632851
none_HCC_TE	KDM1A	0.5253651855044923
none_HCC_TE	KDM1A	0.9791411717457588
none_HCC_TE	KDM1A	0.9816491395485866
none_HCC_TE	KDM1A	0.9811660047179266
none_HCC_TE	KDM1A	0.6254165149131177
none_HCC_TE	KDM1A	0.6257329097912062
none_HCC_TE	KDM1A	0.7669781994459727
none_HCC_TE	KDM1A	0.7872982956054771
none_HCC_TE	KDM1A	0.8981887240891779
none_HCC_TE	KDM1A	0.898167343559966
none_HCC_TE	KDM1A	0.8973755231077074
none_HCC_TE	KDM1A	0.8412531604528075
none_HCC_TE	KDM1A	0.9161766503116072
none_HCC_TE	KDM1A	0.916942306805769
none_HCC_TE	KDM1A	1.043964228623378
none_HCC_TE	KDM1A	1.003925103627548
none_HCC_TE	KDM1A	1.0032789154321928
none_HCC_TE	KDM1A	1.003264857179298
none_HCC_TE	KDM1A	0.889983671210549
none_HCC_TE	KDM1A	1.0492116263800475
none_HCC_TE	KDM1A	1.0948658538960396
none_HCC_TE	KDM1A	0.5798168660631657
none_HCC_TE	KDM1A	0.5818193068368971
none_HCC_TE	KDM1A	0.6905124817121591
none_HCC_TE	KDM1A	0.5611253362691063
none_HCC_TE	KDM1A	0.49200698241706015
none_HCC_TE	KDM1A	0.9013922187757308
none_HCC_TE	KDM1A	0.7584555091035787
none_HCC_TE	KDM1A	0.7580905684866307
none_HCC_TE	KDM1A	0.7578105728544425
none_HCC_TE	KDM1A	0.9570956934997064
none_HCC_TE	KDM1A	0.9572339086574252
none_HCC_TE	KDM1A	0.8724150178750043
none_HCC_TE	KDM1A	1.019725824230495
HCC_TE_overlapped	KDM1A	1.244828229710477
HCC_TE_overlapped	KDM1A	1.2448114402878028
none_HCC_TE	KDM1A	0.9837922410651828
none_HCC_TE	KDM1A	0.983086171776133
none_HCC_TE	KDM1A	0.8712117785346278
none_HCC_TE	KDM1A	1.0793931815335127
none_HCC_TE	KDM1A	0.6323974108474469
none_HCC_TE	KDM1A	0.8401281247589627
HCC_TE_overlapped	KDM1A	0.938342148787293
HCC_TE_overlapped	KDM1A	1.1146893832238989
HCC_TE_overlapped	KDM1A	1.140356803639555
HCC_TE_overlapped	KDM1A	1.1104908177454889
none_HCC_TE	KDM1A	0.617068905912333
none_HCC_TE	KDM1A	0.4863486331016889
none_HCC_TE	KDM1A	0.482880360052031
none_HCC_TE	KDM1A	0.4843689425639073
none_HCC_TE	KDM1A	0.7434047944080584
none_HCC_TE	KDM1A	0.743462530565443
none_HCC_TE	KDM1A	0.7957366043286319
none_HCC_TE	KDM1A	0.600696783237142
none_HCC_TE	KDM1A	0.6003233183634986
none_HCC_TE	KDM1A	0.90965598959160765
none_HCC_TE	KDM1A	0.9096797141864218
none_HCC_TE	KDM1A	0.9458900194055048
none_HCC_TE	KDM1A	0.5711714843208457
none_HCC_TE	KDM1A	0.5709897819298756
none_HCC_TE	KDM1A	0.8985150545314368
none_HCC_TE	KDM1A	0.9015124203679576
none_HCC_TE	KDM1A	0.9033228597496116
none_HCC_TE	KDM1A	0.7505704302336165
none_HCC_TE	KDM1A	0.824735599457509
none_HCC_TE	KDM1A	0.8822500457713327
none_HCC_TE	KDM1A	0.9383413178703176
none_HCC_TE	KDM1A	0.8730442548670577
none_HCC_TE	KDM1A	1.0557836665695142
none_HCC_TE	KDM1A	1.101277523961184
HCC_TE_overlapped	KDM1A	1.2536521774061669
HCC_TE_overlapped	KDM1A	1.1228705471850533
none_HCC_TE	KDM1A	0.8721008415508585
none_HCC_TE	KDM1A	0.8744874075033944
none_HCC_TE	KDM1A	0.7944300878708861
none_HCC_TE	KDM1A	0.6887038024406148
HCC_TE_overlapped	KDM1A	1.1503505402555236
none_HCC_TE	KDM1A	0.6989547203694608
none_HCC_TE	KDM1A	0.9327749599319516
none_HCC_TE	KDM1A	0.9332608343531662
none_HCC_TE	KDM1A	0.933664782917885
none_HCC_TE	KDM1A	1.3663171383499766
HCC_TE_overlapped	KDM1A	0.7130087157617044
HCC_TE_overlapped	KDM1A	1.0969531781969986
HCC_TE_overlapped	KDM1A	1.0946936013834403
none_HCC_TE	KDM1A	0.8006145762507649
none_HCC_TE	KDM1A	0.8660336024478307
none_HCC_TE	KDM1A	0.9362763982344146
none_HCC_TE	KDM1A	0.9033318399644574
none_HCC_TE	KDM1A	0.5921476342968743
none_HCC_TE	KDM1A	0.6277118950853318
none_HCC_TE	KDM1A	0.627840385534934
none_HCC_TE	KDM1A	0.640547181420607
none_HCC_TE	KDM1A	0.6268456410654553
HCC_TE_overlapped	KDM1A	1.1568945618331543
none_HCC_TE	KDM1A	0.7076518908612419
none_HCC_TE	KDM1A	0.5936584760093945
none_HCC_TE	KDM1A	0.5214730930211028
none_HCC_TE	KDM1A	0.4357454240402975
none_HCC_TE	KDM1A	0.5362176216229633
HCC_TE_overlapped	KDM1A	0.7376890696197526
none_HCC_TE	KDM1A	0.884186450427481
none_HCC_TE	KDM1A	1.0432229620885876
none_HCC_TE	KDM1A	1.039762493185185
none_HCC_TE	KDM1A	1.0394951576793698
none_HCC_TE	KDM1A	1.030784152765149
none_HCC_TE	KDM1A	0.652896951747921
none_HCC_TE	KDM1A	1.0158137728014862
none_HCC_TE	KDM1A	1.0169864320898971
none_HCC_TE	KDM1A	1.019185237720594
none_HCC_TE	KDM1A	1.0202292433427518
none_HCC_TE	KDM1A	1.022496874955574
none_HCC_TE	KDM1A	1.0232206138453477
none_HCC_TE	KDM1A	1.0483097251760904
none_HCC_TE	KDM1A	0.4886337491288237
none_HCC_TE	KDM1A	0.7552747790829626
none_HCC_TE	KDM1A	0.9900556077011916
none_HCC_TE	KDM1A	0.9992454707740582
none_HCC_TE	KDM1A	0.7708644589203166
none_HCC_TE	KDM1A	0.7709229454668834
none_HCC_TE	KDM1A	0.944695104308764
none_HCC_TE	KDM1A	0.944157634425504
none_HCC_TE	KDM1A	0.6022604432762678
none_HCC_TE	KDM1A	0.599765968745802
HCC_TE_overlapped	KDM1A	0.7918525329235347
HCC_TE_overlapped	KDM1A	0.7935694754784907
HCC_TE_overlapped	KDM1A	0.7718770500399185
none_HCC_TE	KDM1A	0.774901849431705
none_HCC_TE	KDM1A	0.7750022901289306
none_HCC_TE	KDM1A	0.60557347737729
none_HCC_TE	KDM1A	1.18477662390979
none_HCC_TE	KDM1A	1.1836021705448168
none_HCC_TE	KDM1A	0.5442928754769514
none_HCC_TE	KDM1A	0.9092332626219464
none_HCC_TE	KDM1A	0.9100236332960444
none_HCC_TE	KDM1A	0.9100782770494956
none_HCC_TE	KDM1A	0.9104059952658876
none_HCC_TE	KDM1A	0.8413020932092686
HCC_TE_overlapped	KDM1A	1.0205449235319115
none_HCC_TE	KDM1A	0.5676432031334637
none_HCC_TE	KDM1A	0.9987393042349306
none_HCC_TE	KDM1A	0.9566680504587752
none_HCC_TE	KDM1A	0.8999853046334323
none_HCC_TE	KDM1A	0.8648967314187201
none_HCC_TE	KDM1A	0.8607526172736667
none_HCC_TE	KDM1A	0.8597906413217576
none_HCC_TE	KDM1A	0.8373536619545966
none_HCC_TE	KDM1A	0.837469790883855
none_HCC_TE	KDM1A	0.40705069545805134
none_HCC_TE	KDM1A	0.40797611894538266
none_HCC_TE	KDM1A	0.5137195114380158
none_HCC_TE	KDM1A	0.5150542346187374
none_HCC_TE	KDM1A	0.8952830865669054
none_HCC_TE	KDM1A	0.9458488832719308
none_HCC_TE	KDM1A	0.9458219955068006
none_HCC_TE	KDM1A	1.0175445461036177
none_HCC_TE	KDM1A	0.8096903139642407
none_HCC_TE	KDM1A	0.8094267865932075
none_HCC_TE	KDM1A	0.8093608797574166
none_HCC_TE	KDM1A	0.4821367677101164
none_HCC_TE	KDM1A	0.5635447219562201
none_HCC_TE	KDM1A	0.6751845874596585
none_HCC_TE	KDM1A	0.6739665758781077
none_HCC_TE	KDM1A	0.8579858342049375
none_HCC_TE	KDM1A	0.9906977957470876
none_HCC_TE	KDM1A	1.0177660802702542
none_HCC_TE	KDM1A	1.0327964301389447
none_HCC_TE	KDM1A	1.0274116761667609
none_HCC_TE	KDM1A	1.0176259984037728
none_HCC_TE	KDM1A	0.8344702447042127
none_HCC_TE	KDM1A	0.834464055963327
none_HCC_TE	KDM1A	0.8339955185838356
none_HCC_TE	KDM1A	0.8339521481609726
none_HCC_TE	KDM1A	0.6860553649896666
none_HCC_TE	KDM1A	0.6896178500783419
none_HCC_TE	KDM1A	0.8265452144629278
none_HCC_TE	KDM1A	0.8285013419980579
none_HCC_TE	KDM1A	0.4972440819692707
none_HCC_TE	KDM1A	0.4571760029632076
none_HCC_TE	KDM1A	0.8444353443722852
none_HCC_TE	KDM1A	0.5884420107021415
none_HCC_TE	KDM1A	0.5287017727742216
none_HCC_TE	KDM1A	0.6905984596347666
none_HCC_TE	KDM1A	0.6906718828648732
HCC_TE_overlapped	KDM1A	0.9935578058142596
HCC_TE_overlapped	KDM1A	0.9929980673150824
HCC_TE_overlapped	KDM1A	0.986535021315004
none_HCC_TE	KDM1A	0.5467843350573626
none_HCC_TE	KDM1A	0.5399114138262527
none_HCC_TE	KDM1A	0.7632352899767404
none_HCC_TE	KDM1A	1.1232145694748026
HCC_TE_overlapped	KDM1A	1.2426949816775932
HCC_TE_overlapped	KDM1A	1.2468004210259578
HCC_TE_overlapped	KDM1A	1.2501975420137807
none_HCC_TE	KDM1A	1.1802990033558158
none_HCC_TE	KDM1A	1.2515790133282907
none_HCC_TE	KDM1A	1.1181166345823652
none_HCC_TE	KDM1A	0.9695967443685368
none_HCC_TE	KDM1A	0.6707165548803062
none_HCC_TE	KDM1A	1.0584267231071356
none_HCC_TE	KDM1A	1.0607191403016725
none_HCC_TE	KDM1A	1.0651078407058212
none_HCC_TE	KDM1A	1.0717224397981848
none_HCC_TE	KDM1A	1.0732541373426727
none_HCC_TE	KDM1A	0.9681765116757324
none_HCC_TE	KDM1A	1.2487666136519155
none_HCC_TE	KDM1A	1.227609772248878
none_HCC_TE	KDM1A	1.2273688693554552
none_HCC_TE	KDM1A	1.2232197680225898
none_HCC_TE	KDM1A	0.8326764087597667
none_HCC_TE	KDM1A	0.8289340992875983
none_HCC_TE	KDM1A	0.7881344073078668
none_HCC_TE	KDM1A	0.789161519098152
none_HCC_TE	KDM1A	1.0299063781107138
none_HCC_TE	KDM1A	1.0323158458037665
none_HCC_TE	KDM1A	0.9327197735246224
none_HCC_TE	KDM1A	1.0357166679956713
none_HCC_TE	KDM1A	0.8150632679409943
none_HCC_TE	KDM1A	1.1010354638649076
none_HCC_TE	KDM1A	1.1010859441980143
none_HCC_TE	KDM1A	1.101648596714255
none_HCC_TE	KDM1A	1.1016524745465968
none_HCC_TE	KDM1A	1.1018618260911202
none_HCC_TE	KDM1A	1.10290707271617
none_HCC_TE	KDM1A	1.1030230560940832
none_HCC_TE	KDM1A	1.2998017252921497
HCC_TE_overlapped	KDM1A	1.3286074011519946
HCC_TE_overlapped	KDM1A	1.3240435468012228
none_HCC_TE	KDM1A	1.160480148773314
none_HCC_TE	KDM1A	1.1598066758118044
none_HCC_TE	KDM1A	1.1477588094857287
HCC_TE_overlapped	KDM1A	1.1598280532540182
HCC_TE_overlapped	KDM1A	1.159480109354324
none_HCC_TE	KDM1A	1.1336747523623334
none_HCC_TE	KDM1A	1.1340610030344422
none_HCC_TE	KDM1A	0.7371556888736527
none_HCC_TE	KDM1A	0.8059399447141142
none_HCC_TE	KDM1A	1.2331110162106136
none_HCC_TE	KDM1A	1.2256507811558883
none_HCC_TE	KDM1A	0.9329348359378796
none_HCC_TE	KDM1A	0.9327748876839967
none_HCC_TE	KDM1A	0.9648974226941353
none_HCC_TE	KDM1A	0.964891430945756
none_HCC_TE	KDM1A	0.9648902325861604
HCC_TE_overlapped	KDM1A	1.3014679343469997
none_HCC_TE	KDM1A	0.7454277318005007
none_HCC_TE	KDM1A	0.7535785607277189
none_HCC_TE	KDM1A	0.7535725176592033
none_HCC_TE	KDM1A	0.7532933000812158
none_HCC_TE	KDM1A	0.7528876102187484
none_HCC_TE	KDM1A	0.752323054217758
none_HCC_TE	KDM1A	0.8076749964871601
none_HCC_TE	KDM1A	0.8107505078603786
none_HCC_TE	KDM1A	0.8331787991148347
none_HCC_TE	KDM1A	0.673819787108347
none_HCC_TE	KDM1A	0.6698119011865357
none_HCC_TE	KDM1A	0.7029730977927987
none_HCC_TE	KDM1A	0.7061727048372237
none_HCC_TE	KDM1A	1.013856622248522
none_HCC_TE	KDM1A	1.013823163858767
none_HCC_TE	KDM1A	1.013498005287162
none_HCC_TE	KDM1A	0.9840118808944036
none_HCC_TE	KDM1A	0.9841914424511876
none_HCC_TE	KDM1A	1.029221215128835
none_HCC_TE	KDM1A	1.026069116917044
none_HCC_TE	KDM1A	0.6938518331372274
none_HCC_TE	KDM1A	0.5026599210971368
none_HCC_TE	KDM1A	0.6029960776686271
none_HCC_TE	KDM1A	0.4906961311710474
none_HCC_TE	KDM1A	0.5682095522464714
none_HCC_TE	KDM1A	0.6501906566907436
none_HCC_TE	KDM1A	0.5585863509969332
none_HCC_TE	KDM1A	0.5764694853296399
none_HCC_TE	KDM1A	0.5770782209527907
none_HCC_TE	KDM1A	0.7146768332751935
none_HCC_TE	KDM1A	0.7480742544365653
none_HCC_TE	KDM1A	0.7070061834040614
none_HCC_TE	KDM1A	0.6753630338562818
none_HCC_TE	KDM1A	0.6729601640049396
none_HCC_TE	KDM1A	0.6729879269975287
none_HCC_TE	KDM1A	0.6869066346565781
none_HCC_TE	KDM1A	0.7033232358816638
none_HCC_TE	KDM1A	0.7584735759417665
none_HCC_TE	KDM1A	0.5819120572726562
none_HCC_TE	KDM1A	0.4579725426021395
HCC_TE_overlapped	KDM1A	0.6319907206722735
HCC_TE_overlapped	KDM1A	0.5166340320754659
none_HCC_TE	KDM1A	0.5243263755076208
none_HCC_TE	KDM1A	0.44756489015577
none_HCC_TE	KDM1A	0.415819955807548
HCC_TE_overlapped	KDM1A	0.6283168797788499
HCC_TE_overlapped	KDM1A	0.6282074954931753
none_HCC_TE	KDM1A	1.003725007058351
none_HCC_TE	KDM1A	1.087376942096749
none_HCC_TE	KDM1A	0.6392645857782983
none_HCC_TE	KDM1A	0.6396137442976954
none_HCC_TE	KDM1A	0.6402871880672607
none_HCC_TE	KDM1A	0.6405074340223299
none_HCC_TE	KDM1A	1.0216113046186532
none_HCC_TE	KDM1A	1.028260997007566
none_HCC_TE	KDM1A	0.950557979257219
none_HCC_TE	KDM1A	0.5972479112575897
none_HCC_TE	KDM1A	0.7396715700629904
none_HCC_TE	KDM1A	0.6978272414355485
none_HCC_TE	KDM1A	0.6936979342287284
none_HCC_TE	KDM1A	0.5350861064748773
none_HCC_TE	KDM1A	0.5159925626333918
HCC_TE_overlapped	KDM1A	1.0195572727591955
none_HCC_TE	KDM1A	0.7318548824701611
none_HCC_TE	KDM1A	0.7319097753223259
none_HCC_TE	KDM1A	0.38637500706265654
none_HCC_TE	KDM1A	0.3861643068948225
none_HCC_TE	KDM1A	0.47653606979989127
none_HCC_TE	KDM1A	0.44800645373159353
none_HCC_TE	KDM1A	0.3970252975442609
none_HCC_TE	KDM1A	0.4336303947834279
none_HCC_TE	KDM1A	0.5124390369364814
none_HCC_TE	KDM1A	0.5040116182606688
none_HCC_TE	KDM1A	0.4854315900684989
none_HCC_TE	KDM1A	0.4845627090878577
none_HCC_TE	KDM1A	0.5791801341672183
none_HCC_TE	KDM1A	1.003332528126535
none_HCC_TE	KDM1A	1.14567111912064
none_HCC_TE	KDM1A	1.1692192665490535
none_HCC_TE	KDM1A	0.5754887211629911
none_HCC_TE	KDM1A	0.5773206096711329
none_HCC_TE	KDM1A	0.4237529827535966
none_HCC_TE	KDM1A	0.8932305756298471
none_HCC_TE	KDM1A	0.8929624363345132
none_HCC_TE	KDM1A	0.7519902886721986
none_HCC_TE	KDM1A	0.5960021979641534
none_HCC_TE	KDM1A	0.6563267424172794
none_HCC_TE	KDM1A	0.6594742665926026
none_HCC_TE	KDM1A	0.6604171090411638
none_HCC_TE	KDM1A	0.660422341341562
none_HCC_TE	KDM1A	0.6534130476579764
none_HCC_TE	KDM1A	0.6369653580612288
none_HCC_TE	KDM1A	1.0487614124637756
none_HCC_TE	KDM1A	0.6330077991742535
HCC_TE_overlapped	KDM1A	0.8594092044589549
none_HCC_TE	KDM1A	0.9232862995061284
none_HCC_TE	KDM1A	0.5283241985279485
none_HCC_TE	KDM1A	1.0596424742531705
none_HCC_TE	KDM1A	1.051141398837531
none_HCC_TE	KDM1A	1.0484257390800609
none_HCC_TE	KDM1A	0.5649692411298292
HCC_TE_overlapped	KDM1A	1.1117225964375257
none_HCC_TE	KDM1A	1.1382098692229332
none_HCC_TE	KDM1A	1.1441038310214562
none_HCC_TE	KDM1A	1.1419100106743574
none_HCC_TE	KDM1A	1.141878589956549
none_HCC_TE	KDM1A	1.141631633756208
none_HCC_TE	KDM1A	0.8327958572685432
none_HCC_TE	KDM1A	0.8327806719337649
none_HCC_TE	KDM1A	0.8264614532877955
none_HCC_TE	KDM1A	1.0319433648683929
none_HCC_TE	KDM1A	1.0320234861042374
none_HCC_TE	KDM1A	1.0322420751220769
none_HCC_TE	KDM1A	1.1301446133409978
none_HCC_TE	KDM1A	1.1301256806036053
none_HCC_TE	KDM1A	0.7571325180217756
none_HCC_TE	KDM1A	0.9113334740596156
HCC_TE_overlapped	KDM1A	1.124430130218873
none_HCC_TE	KDM1A	0.8472960534774597
none_HCC_TE	KDM1A	0.5871623765078805
HCC_TE_overlapped	KDM1A	1.2733955973011308
HCC_TE_overlapped	KDM1A	1.273231764106072
HCC_TE_overlapped	KDM1A	1.2113481963198998
HCC_TE_overlapped	KDM1A	1.2098510886723597
none_HCC_TE	KDM1A	0.9703486947208853
none_HCC_TE	KDM1A	0.9703861326893468
none_HCC_TE	KDM1A	0.5828313893347203
none_HCC_TE	KDM1A	1.0440898600592272
HCC_TE_overlapped	KDM1A	1.0101236377531524
none_HCC_TE	KDM1A	0.7436231046841786
none_HCC_TE	KDM1A	0.7436300999080709
none_HCC_TE	KDM1A	0.8613432949356837
none_HCC_TE	KDM1A	0.861411930181822
none_HCC_TE	KDM1A	0.7570917428730888
none_HCC_TE	KDM1A	0.7569012416346422
none_HCC_TE	KDM1A	0.4774112065244711
none_HCC_TE	KDM1A	0.4808792591061828
none_HCC_TE	KDM1A	0.6499385586747288
none_HCC_TE	KDM1A	0.6539177858037638
none_HCC_TE	KDM1A	0.9905220836588354
none_HCC_TE	KDM1A	1.1542248706893643
none_HCC_TE	KDM1A	1.23794387662767
none_HCC_TE	KDM1A	0.8781756468228602
none_HCC_TE	KDM1A	0.8819143124269506
none_HCC_TE	KDM1A	0.8821906566186656
none_HCC_TE	KDM1A	1.104710114255969
none_HCC_TE	KDM1A	0.817977761540715
none_HCC_TE	KDM1A	0.8175203834346354
none_HCC_TE	KDM1A	0.8171838506067328
none_HCC_TE	KDM1A	0.8170965587696901
none_HCC_TE	KDM1A	0.8159201501059695
none_HCC_TE	KDM1A	0.8212175183145041
none_HCC_TE	KDM1A	0.8469149151884112
none_HCC_TE	KDM1A	0.847139989637384
none_HCC_TE	KDM1A	0.8473491092116358
none_HCC_TE	KDM1A	0.6872762396928727
none_HCC_TE	KDM1A	1.0124724991686913
none_HCC_TE	KDM1A	0.9106229230950768
none_HCC_TE	KDM1A	0.599228588234661
none_HCC_TE	KDM1A	0.8644832234531001
none_HCC_TE	KDM1A	0.8665314915018536
none_HCC_TE	KDM1A	0.7523238348859911
none_HCC_TE	KDM1A	0.7523550911702507
none_HCC_TE	KDM1A	0.75509990671506
none_HCC_TE	KDM1A	0.8753303157676049
none_HCC_TE	KDM1A	0.7406829848763391
HCC_TE_overlapped	KDM1A	1.37313237827598
none_HCC_TE	KDM1A	0.68199823889876
none_HCC_TE	KDM1A	0.7273531333966898
HCC_TE_overlapped	KDM1A	0.9907928247736882
HCC_TE_overlapped	KDM1A	1.0014193687932351
none_HCC_TE	KDM1A	0.9039663483594148
none_HCC_TE	KDM1A	0.9037502163231664
none_HCC_TE	KDM1A	0.8972716552884277
none_HCC_TE	KDM1A	0.8074250471056933
none_HCC_TE	KDM1A	0.4573752158379326
none_HCC_TE	KDM1A	0.45809970167885605
HCC_TE_overlapped	KDM1A	1.2319013258903215
none_HCC_TE	KDM1A	1.2875644768646504
none_HCC_TE	KDM1A	0.9273504433577894
none_HCC_TE	KDM1A	0.927391619570539
HCC_TE_overlapped	KDM1A	1.0128923579722178
HCC_TE_overlapped	KDM1A	1.2075207579273506
HCC_TE_overlapped	KDM1A	1.2733988062684816
HCC_TE_overlapped	KDM1A	1.2720926377668345
none_HCC_TE	KDM1A	0.5539304211005975
none_HCC_TE	KDM1A	0.5551897091358581
none_HCC_TE	KDM1A	0.5561969743559503
none_HCC_TE	KDM1A	0.5580253637551331
none_HCC_TE	KDM1A	0.40771659108661074
none_HCC_TE	KDM1A	0.4764585350216766
none_HCC_TE	KDM1A	0.7427879798339347
none_HCC_TE	KDM1A	0.8153505334799789
none_HCC_TE	KDM1A	0.8563964569743137
none_HCC_TE	KDM1A	0.985933130323034
none_HCC_TE	KDM1A	0.9779634325753565
none_HCC_TE	KDM1A	0.5811229999959534
none_HCC_TE	KDM1A	0.8476787118827431
none_HCC_TE	KDM1A	1.04140635380137
none_HCC_TE	KDM1A	1.040683835931985
HCC_TE_overlapped	KDM1A	0.972517149525198
HCC_TE_overlapped	KDM1A	1.2968466454278245
none_HCC_TE	KDM1A	1.004127657156068
none_HCC_TE	KDM1A	0.5863912814856779
none_HCC_TE	KDM1A	0.8517170590632501
HCC_TE_overlapped	KDM1A	0.9737550330300748
HCC_TE_overlapped	KDM1A	0.9753352388779084
none_HCC_TE	KDM1A	0.40960999649973223
none_HCC_TE	KDM1A	0.3864567431855141
HCC_TE_overlapped	KDM1A	0.6770133314077611
none_HCC_TE	KDM1A	0.6762115464811039
none_HCC_TE	KDM1A	1.4417967459030752
none_HCC_TE	KDM1A	1.4870671759007743
none_HCC_TE	KDM1A	1.4896179946182526
none_HCC_TE	KDM1A	0.9471069133932049
none_HCC_TE	KDM1A	0.5856886683997902
none_HCC_TE	KDM1A	0.9043640727064608
none_HCC_TE	KDM1A	0.9035578360323916
none_HCC_TE	KDM1A	0.9290114638252296
none_HCC_TE	KDM1A	0.6299778472781358
none_HCC_TE	KDM1A	0.5636474676362231
none_HCC_TE	KDM1A	0.5639177851397628
none_HCC_TE	KDM1A	0.8079018059153464
none_HCC_TE	KDM1A	1.0418587275725657
none_HCC_TE	KDM1A	1.1271750456053726
none_HCC_TE	KDM1A	1.0976417778796397
HCC_TE_overlapped	KDM1A	0.8895540969371477
none_HCC_TE	KDM1A	1.1840107642536883
none_HCC_TE	KDM1A	1.1839873700003924
none_HCC_TE	KDM1A	1.0417325372127453
none_HCC_TE	KDM1A	1.0416831086280465
none_HCC_TE	KDM1A	0.596878695987466
none_HCC_TE	KDM1A	0.5978957666675204
none_HCC_TE	KDM1A	0.6006056188715435
none_HCC_TE	KDM1A	0.5489483147876578
none_HCC_TE	KDM1A	0.5690738295986373
none_HCC_TE	KDM1A	0.5691100201140914
none_HCC_TE	KDM1A	0.5694777306449499
none_HCC_TE	KDM1A	0.5697317601802712
none_HCC_TE	KDM1A	0.5735435241724799
none_HCC_TE	KDM1A	0.6679750801202265
none_HCC_TE	KDM1A	1.0699234732622138
none_HCC_TE	KDM1A	1.070053809642016
none_HCC_TE	KDM1A	1.0707374346374152
none_HCC_TE	KDM1A	0.5018249318419516
none_HCC_TE	KDM1A	0.8800349427230041
none_HCC_TE	KDM1A	0.8801081221853017
HCC_TE_overlapped	KDM1A	0.7932598658539302
none_HCC_TE	KDM1A	0.726283272100458
none_HCC_TE	KDM1A	0.5541818128447975
none_HCC_TE	KDM1A	0.5616052752522811
none_HCC_TE	KDM1A	0.4161579290249781
HCC_TE_overlapped	KDM1A	0.4893857270937703
none_HCC_TE	KDM1A	0.4668354818945557
none_HCC_TE	KDM1A	0.4592536005885402
none_HCC_TE	KDM1A	0.7617139676268193
none_HCC_TE	KDM1A	0.7672590985801658
HCC_TE_overlapped	KDM1A	0.9618371890150498
HCC_TE_overlapped	KDM1A	0.9590430862405966
none_HCC_TE	KDM1A	0.6689679176917934
none_HCC_TE	KDM1A	0.6564366308117118
none_HCC_TE	KDM1A	0.6728782575739618
none_HCC_TE	KDM1A	0.803726600912873
HCC_TE_overlapped	KDM1A	1.109734833852788
HCC_TE_overlapped	KDM1A	1.1219882119520277
HCC_TE_overlapped	KDM1A	1.1377370261699793
HCC_TE_overlapped	KDM1A	1.169356823542166
none_HCC_TE	KDM1A	0.7120690996082648
none_HCC_TE	KDM1A	0.7103703108908236
none_HCC_TE	KDM1A	0.5554118980444899
none_HCC_TE	KDM1A	0.911549229293112
none_HCC_TE	KDM1A	0.9115470716262676
none_HCC_TE	KDM1A	0.9115405985614145
HCC_TE_overlapped	KDM1A	0.5565650278708282
HCC_TE_overlapped	KDM1A	0.5561979435636231
none_HCC_TE	KDM1A	0.4571644937338668
none_HCC_TE	KDM1A	0.45813123505226105
none_HCC_TE	KDM1A	0.3934853263342703
none_HCC_TE	KDM1A	0.4233660145925644
none_HCC_TE	KDM1A	0.4086704381596899
none_HCC_TE	KDM1A	0.34849418026326223
none_HCC_TE	KDM1A	0.3960265514913328
none_HCC_TE	KDM1A	0.7743606108863635
none_HCC_TE	KDM1A	0.8002762436666175
none_HCC_TE	KDM1A	0.8573239910579767
none_HCC_TE	KDM1A	0.47117697887848514
none_HCC_TE	KDM1A	0.4130360746068253
none_HCC_TE	KDM1A	0.5037156045685748
none_HCC_TE	KDM1A	1.056943441967577
none_HCC_TE	KDM1A	1.0572490348998242
none_HCC_TE	KDM1A	1.0579925293244816
none_HCC_TE	KDM1A	1.1021860058301265
none_HCC_TE	KDM1A	0.8820642835721664
none_HCC_TE	KDM1A	0.5741381333578052
HCC_TE_overlapped	KDM1A	0.5568390485223984
none_HCC_TE	KDM1A	0.47063743172624306
none_HCC_TE	KDM1A	0.46966886871919666
none_HCC_TE	KDM1A	1.0524189053012294
none_HCC_TE	KDM1A	1.1402298251879277
none_HCC_TE	KDM1A	0.5275215065228908
none_HCC_TE	KDM1A	0.5080890510561866
none_HCC_TE	KDM1A	0.3940245919164867
none_HCC_TE	KDM1A	0.43580581563358706
none_HCC_TE	KDM1A	0.44834580537379054
none_HCC_TE	KDM1A	0.4483818498777776
none_HCC_TE	KDM1A	0.45365522667039027
none_HCC_TE	KDM1A	0.7371522606563006
none_HCC_TE	KDM1A	0.7345911860365851
none_HCC_TE	KDM1A	0.4834248437374273
none_HCC_TE	KDM1A	0.4059794660057604
none_HCC_TE	KDM1A	0.5384447632563474
none_HCC_TE	KDM1A	0.5423459667331733
none_HCC_TE	KDM1A	0.5423448322523492
none_HCC_TE	KDM1A	0.5416783800439393
none_HCC_TE	KDM1A	0.5171481670265521
none_HCC_TE	KDM1A	1.050860256544425
none_HCC_TE	KDM1A	1.0502841889581336
none_HCC_TE	KDM1A	0.8747913477989913
none_HCC_TE	KDM1A	0.9655772578847176
none_HCC_TE	KDM1A	0.9654255777076132
none_HCC_TE	KDM1A	0.9429502266366958
none_HCC_TE	KDM1A	0.9430299686290472
none_HCC_TE	KDM1A	0.409826487952782
none_HCC_TE	KDM1A	0.5221626569100322
none_HCC_TE	KDM1A	0.5398905645923725
none_HCC_TE	KDM1A	0.6991003740755513
none_HCC_TE	KDM1A	0.9369563339795438
none_HCC_TE	KDM1A	0.9363371268996474
none_HCC_TE	KDM1A	0.388422860350371
none_HCC_TE	KDM1A	0.6038990978179825
none_HCC_TE	KDM1A	0.4107384059718573
none_HCC_TE	KDM1A	0.44425754347424273
none_HCC_TE	KDM1A	0.665576813220197
none_HCC_TE	KDM1A	0.6654397670451765
none_HCC_TE	KDM1A	0.4882345318860885
none_HCC_TE	KDM1A	0.4412440238445175
none_HCC_TE	KDM1A	0.3956541907865576
HCC_TE_overlapped	KDM1A	0.49681444632621086
none_HCC_TE	KDM1A	0.49754378242606134
none_HCC_TE	KDM1A	1.1761254817008735
none_HCC_TE	KDM1A	1.176103220032744
none_HCC_TE	KDM1A	1.176097545307374
none_HCC_TE	KDM1A	1.176047342584241
none_HCC_TE	KDM1A	0.48013578348718267
none_HCC_TE	KDM1A	0.4543011692737389
none_HCC_TE	KDM1A	0.5755405272469838
none_HCC_TE	KDM1A	0.5863737509963118
HCC_TE_overlapped	KDM1A	1.101527054136061
HCC_TE_overlapped	KDM1A	1.1027508842368463
none_HCC_TE	KDM1A	0.5995529893942185
none_HCC_TE	KDM1A	1.1484327905291798
none_HCC_TE	KDM1A	1.148940966085492
none_HCC_TE	KDM1A	1.1547064466767332
none_HCC_TE	KDM1A	1.1576605793999888
none_HCC_TE	KDM1A	1.1633456593299014
none_HCC_TE	KDM1A	1.0534619837784711
none_HCC_TE	KDM1A	0.4866073187760084
none_HCC_TE	KDM1A	0.3864380143159562
none_HCC_TE	KDM1A	0.5004969687683724
none_HCC_TE	KDM1A	0.4575689080286016
none_HCC_TE	KDM1A	0.4431480965204728
none_HCC_TE	KDM1A	0.3884448719199307
none_HCC_TE	KDM1A	0.6124484374166216
none_HCC_TE	KDM1A	0.5136329070290417
none_HCC_TE	KDM1A	0.5112987403629589
HCC_TE_overlapped	KDM1A	1.0800891242484572
HCC_TE_overlapped	KDM1A	1.0774360878541025
HCC_TE_overlapped	KDM1A	1.0773317867684784
none_HCC_TE	KDM1A	0.8491274206488842
none_HCC_TE	KDM1A	0.6989507985931201
none_HCC_TE	KDM1A	0.6990209583101095
none_HCC_TE	KDM1A	0.6605369803704314
none_HCC_TE	KDM1A	0.6620098003130926
none_HCC_TE	KDM1A	0.6741803049795289
none_HCC_TE	KDM1A	1.1904231359279718
none_HCC_TE	KDM1A	1.190343944736319
none_HCC_TE	KDM1A	1.190300659726198
none_HCC_TE	KDM1A	1.1893980599496226
none_HCC_TE	KDM1A	1.0855261355096717
none_HCC_TE	KDM1A	1.084570998359751
none_HCC_TE	KDM1A	0.9164132954814904
none_HCC_TE	KDM1A	0.9127166150213252
HCC_TE_overlapped	KDM1A	0.47421165601748455
none_HCC_TE	KDM1A	0.4491255939108055
none_HCC_TE	KDM1A	0.5354617816062419
none_HCC_TE	KDM1A	0.4136431688840562
none_HCC_TE	KDM1A	0.4137199777838335
none_HCC_TE	KDM1A	0.4449666394010557
none_HCC_TE	KDM1A	0.3929686046436917
none_HCC_TE	KDM1A	0.4138209104575003
none_HCC_TE	KDM1A	0.4112314366964947
none_HCC_TE	KDM1A	0.4114812125036372
none_HCC_TE	KDM1A	0.4119877787950592
none_HCC_TE	KDM1A	0.4486007783553444
none_HCC_TE	KDM1A	0.4473991211463062
none_HCC_TE	KDM1A	0.9497937649035656
none_HCC_TE	KDM1A	0.949906308713328
none_HCC_TE	KDM1A	0.952774350816792
none_HCC_TE	KDM1A	0.9607860342202597
none_HCC_TE	KDM1A	0.41326223497649706
none_HCC_TE	KDM1A	0.4557931270781588
none_HCC_TE	KDM1A	0.45526213401436544
none_HCC_TE	KDM1A	0.49431460021978985
none_HCC_TE	KDM1A	0.469967053684779
none_HCC_TE	KDM1A	0.4699990061621948
none_HCC_TE	KDM1A	0.4995788372001754
none_HCC_TE	KDM1A	0.7712997040984838
none_HCC_TE	KDM1A	0.7702565768894588
none_HCC_TE	KDM1A	0.48422865510117685
none_HCC_TE	KDM1A	0.4517885070032753
none_HCC_TE	KDM1A	0.451020818190623
none_HCC_TE	KDM1A	0.44848833539839333
none_HCC_TE	KDM1A	0.448078728653109
none_HCC_TE	KDM1A	0.3758697827326771
none_HCC_TE	KDM1A	0.4834762443673294
none_HCC_TE	KDM1A	0.46865089755229594
none_HCC_TE	KDM1A	0.4674337519948943
none_HCC_TE	KDM1A	0.4742804263074472
none_HCC_TE	KDM1A	0.4701068199452495
none_HCC_TE	KDM1A	0.3849157002973544
none_HCC_TE	KDM1A	0.8388304562600178
none_HCC_TE	KDM1A	1.1062566919023105
none_HCC_TE	KDM1A	1.104243369992265
none_HCC_TE	KDM1A	0.7284942000863861
none_HCC_TE	KDM1A	0.5819454902104997
none_HCC_TE	KDM1A	0.4880165487165917
none_HCC_TE	KDM1A	0.7568718840489467
none_HCC_TE	KDM1A	0.7568895340933753
none_HCC_TE	KDM1A	0.4225102094803048
none_HCC_TE	KDM1A	0.4752093681549815
none_HCC_TE	KDM1A	0.5502466726201453
none_HCC_TE	KDM1A	0.5503198530080348
none_HCC_TE	KDM1A	0.6168461730912536
none_HCC_TE	KDM1A	0.6168845302539294
none_HCC_TE	KDM1A	0.6473922528871154
none_HCC_TE	KDM1A	0.7798165663255202
HCC_TE_overlapped	KDM1A	0.7544532720946401
HCC_TE_overlapped	KDM1A	0.9126331342789336
HCC_TE_overlapped	KDM1A	0.91383024796587
none_HCC_TE	KDM1A	0.7194690126516126
none_HCC_TE	KDM1A	1.0956690706424412
none_HCC_TE	KDM1A	1.040677433291119
none_HCC_TE	KDM1A	1.0257894652121262
none_HCC_TE	KDM1A	0.8573739010154785
none_HCC_TE	KDM1A	0.3978840858281308
none_HCC_TE	KDM1A	0.3984671662413003
none_HCC_TE	KDM1A	0.3988773714700163
none_HCC_TE	KDM1A	0.4869998746620653
none_HCC_TE	KDM1A	0.4526127277545228
none_HCC_TE	KDM1A	0.45223500798967325
none_HCC_TE	KDM1A	0.45220760331845333
none_HCC_TE	KDM1A	0.4633842720953906
none_HCC_TE	KDM1A	0.47243934256060377
none_HCC_TE	KDM1A	0.488447651794619
none_HCC_TE	KDM1A	0.4532539485358876
none_HCC_TE	KDM1A	0.8643198662212739
none_HCC_TE	KDM1A	0.8643964865033482
none_HCC_TE	KDM1A	0.8644024563472742
none_HCC_TE	KDM1A	1.2384817782096866
none_HCC_TE	KDM1A	1.2397357411982703
none_HCC_TE	KDM1A	1.2403116645371046
none_HCC_TE	KDM1A	1.2408450209602058
none_HCC_TE	KDM1A	1.2411480101941197
none_HCC_TE	KDM1A	0.46331673963637615
none_HCC_TE	KDM1A	0.4445926449247243
none_HCC_TE	KDM1A	0.3903232925867111
none_HCC_TE	KDM1A	0.902394651665698
none_HCC_TE	KDM1A	0.9107085817695576
none_HCC_TE	KDM1A	0.5878058433206985
none_HCC_TE	KDM1A	0.9110789604350844
none_HCC_TE	KDM1A	0.9119194615799562
none_HCC_TE	KDM1A	0.9163841942686418
none_HCC_TE	KDM1A	1.048742304595783
none_HCC_TE	KDM1A	0.9517656151998424
none_HCC_TE	KDM1A	0.9505581409542926
none_HCC_TE	KDM1A	0.9483986571692704
none_HCC_TE	KDM1A	0.5226035312051859
none_HCC_TE	KDM1A	0.5563306652335162
none_HCC_TE	KDM1A	0.6599991563857996
HCC_TE_overlapped	KDM1A	0.4902680838409466
none_HCC_TE	KDM1A	0.425248356246827
none_HCC_TE	KDM1A	0.4372673435800597
none_HCC_TE	KDM1A	0.4421265459129752
none_HCC_TE	KDM1A	0.8308825554360493
none_HCC_TE	KDM1A	0.830631280882402
none_HCC_TE	KDM1A	0.5307156192796716
none_HCC_TE	KDM1A	0.829936696797197
none_HCC_TE	KDM1A	0.5937568812551832
none_HCC_TE	KDM1A	0.5932663728721729
none_HCC_TE	KDM1A	1.089567446678572
none_HCC_TE	KDM1A	1.1180633101376904
HCC_TE_overlapped	KDM1A	0.9955948422363212
HCC_TE_overlapped	KDM1A	0.9941674914974666
HCC_TE_overlapped	KDM1A	0.9940012156159034
none_HCC_TE	KDM1A	0.4462510204774207
none_HCC_TE	KDM1A	0.5904793923592068
none_HCC_TE	KDM1A	0.5110068608313318
none_HCC_TE	KDM1A	0.6525864144736787
none_HCC_TE	KDM1A	0.6525445849990098
none_HCC_TE	KDM1A	0.6521644493223264
none_HCC_TE	KDM1A	1.232239983587892
none_HCC_TE	KDM1A	1.2225333619636194
none_HCC_TE	KDM1A	1.2184161855290077
none_HCC_TE	KDM1A	0.5112890560746891
none_HCC_TE	KDM1A	0.5113672478390219
none_HCC_TE	KDM1A	1.064722437060919
none_HCC_TE	KDM1A	1.064736228826074
none_HCC_TE	KDM1A	1.065621432917003
none_HCC_TE	KDM1A	1.1321786306457162
none_HCC_TE	KDM1A	0.6614838981919456
none_HCC_TE	KDM1A	0.6333752167571164
none_HCC_TE	KDM1A	0.6192545967387618
HCC_TE_overlapped	KDM1A	0.5827750496748609
none_HCC_TE	KDM1A	0.6712672889586785
none_HCC_TE	KDM1A	0.6521994391513627
none_HCC_TE	KDM1A	0.49038858698589555
none_HCC_TE	KDM1A	0.5494399212699947
none_HCC_TE	KDM1A	0.7767873994398542
none_HCC_TE	KDM1A	0.7766990477107812
none_HCC_TE	KDM1A	0.7764981814557591
none_HCC_TE	KDM1A	0.8507155962496424
none_HCC_TE	KDM1A	0.8640864128096811
none_HCC_TE	KDM1A	0.8637157381498594
none_HCC_TE	KDM1A	0.8430078883386198
none_HCC_TE	KDM1A	0.7750535038305535
none_HCC_TE	KDM1A	1.0966389562052326
none_HCC_TE	KDM1A	1.0961963827013026
none_HCC_TE	KDM1A	1.0243431827471448
none_HCC_TE	KDM1A	0.990609704731666
HCC_TE_overlapped	KDM1A	0.7201273646471649
none_HCC_TE	KDM1A	1.1291463736497342
none_HCC_TE	KDM1A	1.1273485661943934
none_HCC_TE	KDM1A	0.955260953262498
none_HCC_TE	KDM1A	0.9554273204118034
none_HCC_TE	KDM1A	1.090651362907052
none_HCC_TE	KDM1A	1.089119374034914
none_HCC_TE	KDM1A	1.089069316010955
none_HCC_TE	KDM1A	0.9820776435720646
none_HCC_TE	KDM1A	0.9822997922451052
none_HCC_TE	KDM1A	0.8377668073119499
none_HCC_TE	KDM1A	0.8378667253695619
none_HCC_TE	KDM1A	1.1137408289685604
none_HCC_TE	KDM1A	1.1231124762067686
none_HCC_TE	KDM1A	1.3840250988625966
none_HCC_TE	KDM1A	0.9405862650587388
none_HCC_TE	KDM1A	0.9340679558056852
none_HCC_TE	KDM1A	0.9776433676755693
none_HCC_TE	KDM1A	0.9277392387276796
none_HCC_TE	KDM1A	0.9289120288364408
none_HCC_TE	KDM1A	0.8464316937506146
HCC_TE_overlapped	KDM1A	0.9411430679837416
HCC_TE_overlapped	KDM1A	0.9410584069014838
HCC_TE_overlapped	KDM1A	1.2630677614051369
none_HCC_TE	KDM1A	0.8753145410937574
none_HCC_TE	KDM1A	0.8531813050119283
none_HCC_TE	KDM1A	1.308180989666729
none_HCC_TE	KDM1A	1.3086626244287534
none_HCC_TE	KDM1A	0.9398211554272972
none_HCC_TE	KDM1A	0.9426481927803506
none_HCC_TE	KDM1A	0.9927003374071388
none_HCC_TE	KDM1A	0.8854906613057805
none_HCC_TE	KDM1A	0.879280711694921
none_HCC_TE	KDM1A	0.8775914221513342
none_HCC_TE	KDM1A	0.8742748760120238
none_HCC_TE	KDM1A	0.8175887900408603
none_HCC_TE	KDM1A	1.0227029108375565
none_HCC_TE	KDM1A	1.0221427122419162
none_HCC_TE	KDM1A	1.0213928351682666
none_HCC_TE	KDM1A	1.0212928056959931
none_HCC_TE	KDM1A	1.020579538887576
HCC_TE_overlapped	KDM1A	1.1093851330037778
HCC_TE_overlapped	KDM1A	1.2791766355981449
HCC_TE_overlapped	KDM1A	0.9401049152990832
HCC_TE_overlapped	KDM1A	1.320364425392426
HCC_TE_overlapped	KDM1A	1.321589934290268
HCC_TE_overlapped	KDM1A	1.1209662902851167
HCC_TE_overlapped	KDM1A	1.1212943806424007
HCC_TE_overlapped	KDM1A	1.12139863492156
none_HCC_TE	KDM1A	0.4645631151747147
none_HCC_TE	KDM1A	0.5786734992189373
none_HCC_TE	KDM1A	0.4415604399936864
none_HCC_TE	KDM1A	0.4606337404378649
none_HCC_TE	KDM1A	0.3466880966559513
none_HCC_TE	KDM1A	0.4271886302731957
none_HCC_TE	KDM1A	0.8227760244025002
none_HCC_TE	KDM1A	0.8246910437166338
none_HCC_TE	KDM1A	0.8337130274406082
none_HCC_TE	KDM1A	0.4599023353818182
none_HCC_TE	KDM1A	0.4977829602292995
none_HCC_TE	KDM1A	0.7250434817626672
none_HCC_TE	KDM1A	0.7253922371464041
none_HCC_TE	KDM1A	0.4344847322454737
none_HCC_TE	KDM1A	0.5838468195707183
none_HCC_TE	KDM1A	0.5908948185924963
none_HCC_TE	KDM1A	0.5946557675637825
none_HCC_TE	KDM1A	0.4931621527251422
none_HCC_TE	KDM1A	0.7227544341200771
none_HCC_TE	KDM1A	0.36378466176835544
none_HCC_TE	KDM1A	0.3666461602014526
none_HCC_TE	KDM1A	0.5991718443111381
none_HCC_TE	KDM1A	0.6061423022386411
none_HCC_TE	KDM1A	0.6398412284977811
none_HCC_TE	KDM1A	1.0725766783342494
none_HCC_TE	KDM1A	0.7357411676489285
HCC_TE_overlapped	KDM1A	1.1703736887726093
HCC_TE_overlapped	KDM1A	1.1529150249636095
none_HCC_TE	KDM1A	0.7847491126326294
none_HCC_TE	KDM1A	0.7839917425702199
none_HCC_TE	KDM1A	0.7811040148776516
none_HCC_TE	KDM1A	0.7957850627565632
none_HCC_TE	KDM1A	0.7914482368607303
none_HCC_TE	KDM1A	0.9693559503957572
HCC_TE_overlapped	KDM1A	1.0473712734046694
HCC_TE_overlapped	KDM1A	1.047341821730211
none_HCC_TE	KDM1A	0.5508096296340075
none_HCC_TE	KDM1A	0.5509838285770867
none_HCC_TE	KDM1A	0.8695587622559856
none_HCC_TE	KDM1A	0.913776611626075
none_HCC_TE	KDM1A	0.9136723850782172
none_HCC_TE	KDM1A	0.913398671321579
none_HCC_TE	KDM1A	0.6278558149041196
none_HCC_TE	KDM1A	1.0517463267548248
none_HCC_TE	KDM1A	1.0928990596425372
none_HCC_TE	KDM1A	1.0927473584694034
none_HCC_TE	KDM1A	0.6013354757691308
none_HCC_TE	KDM1A	0.5237880777609843
none_HCC_TE	KDM1A	0.6044199888468007
none_HCC_TE	KDM1A	0.6100404053170473
none_HCC_TE	KDM1A	1.0259612895090786
none_HCC_TE	KDM1A	1.0255586835974908
none_HCC_TE	KDM1A	1.0243631797550636
none_HCC_TE	KDM1A	0.8812403689509992
none_HCC_TE	KDM1A	0.8812254471343597
none_HCC_TE	KDM1A	0.8811983152450651
none_HCC_TE	KDM1A	0.6494880496361654
none_HCC_TE	KDM1A	0.6485191178275171
none_HCC_TE	KDM1A	0.6474397875524132
none_HCC_TE	KDM1A	0.5085240922497537
none_HCC_TE	KDM1A	0.39173436780038606
none_HCC_TE	KDM1A	0.35244389964375317
none_HCC_TE	KDM1A	0.4112475478761052
none_HCC_TE	KDM1A	0.4105898644602308
none_HCC_TE	KDM1A	0.4747465537809604
none_HCC_TE	KDM1A	0.47464657297727886
none_HCC_TE	KDM1A	0.8374469123071582
none_HCC_TE	KDM1A	0.8371194057902288
HCC_TE_overlapped	KDM1A	0.5929693791994589
HCC_TE_overlapped	KDM1A	0.5237882039214223
none_HCC_TE	KDM1A	0.4216646116024737
none_HCC_TE	KDM1A	0.30021412865913377
none_HCC_TE	KDM1A	0.3002195605375456
none_HCC_TE	KDM1A	0.3004566863308124
none_HCC_TE	KDM1A	0.3005109717324476
none_HCC_TE	KDM1A	0.3005525859455621
none_HCC_TE	KDM1A	0.34377579992599727
none_HCC_TE	KDM1A	0.3438896143035284
none_HCC_TE	KDM1A	0.34403802302845055
none_HCC_TE	KDM1A	0.34468548088226364
none_HCC_TE	KDM1A	0.3447002968616696
none_HCC_TE	KDM1A	0.3306814359259351
none_HCC_TE	KDM1A	0.3306648862213692
none_HCC_TE	KDM1A	0.3299416000627805
none_HCC_TE	KDM1A	0.3297757923579431
none_HCC_TE	KDM1A	0.32964863023346325
none_HCC_TE	KDM1A	0.3830939305482755
none_HCC_TE	KDM1A	0.4395356392373245
none_HCC_TE	KDM1A	0.4144816658439841
none_HCC_TE	KDM1A	0.4409664091349739
none_HCC_TE	KDM1A	0.5802018445262314
none_HCC_TE	KDM1A	0.6648923513500905
none_HCC_TE	KDM1A	0.667187096058334
none_HCC_TE	KDM1A	0.6678988711203895
none_HCC_TE	KDM1A	1.382971316958889
none_HCC_TE	KDM1A	0.4442342476643979
none_HCC_TE	KDM1A	0.572518016077637
none_HCC_TE	KDM1A	0.566224842034775
none_HCC_TE	KDM1A	0.7017842808275658
none_HCC_TE	KDM1A	0.7180754467045682
none_HCC_TE	KDM1A	0.3854096444011797
none_HCC_TE	KDM1A	0.33030625430109833
none_HCC_TE	KDM1A	0.7754447950379658
none_HCC_TE	KDM1A	0.4636995099751148
none_HCC_TE	KDM1A	0.4621136201226211
none_HCC_TE	KDM1A	0.8905351690659591
none_HCC_TE	KDM1A	0.6693012573529967
none_HCC_TE	KDM1A	0.8171106532123816
none_HCC_TE	KDM1A	0.5842322231025697
none_HCC_TE	KDM1A	0.58479911741123
none_HCC_TE	KDM1A	0.5895037915929394
none_HCC_TE	KDM1A	0.8031968189303388
none_HCC_TE	KDM1A	0.6467283893615927
none_HCC_TE	KDM1A	0.9106884780196652
none_HCC_TE	KDM1A	0.7933427095324438
none_HCC_TE	KDM1A	0.7938506953726657
none_HCC_TE	KDM1A	0.999855811922776
none_HCC_TE	KDM1A	1.174009128552374
none_HCC_TE	KDM1A	1.0235928636198266
none_HCC_TE	KDM1A	0.8961604568597114
none_HCC_TE	KDM1A	0.8908743645097739
none_HCC_TE	KDM1A	0.8894787446074626
none_HCC_TE	KDM1A	1.0687225786245436
none_HCC_TE	KDM1A	0.886563310158553
none_HCC_TE	KDM1A	0.8866376998769256
none_HCC_TE	KDM1A	0.7504916611337268
none_HCC_TE	KDM1A	1.147720603704345
none_HCC_TE	KDM1A	1.1472124195092823
none_HCC_TE	KDM1A	1.1164286361762912
none_HCC_TE	KDM1A	1.2289447338350714
none_HCC_TE	KDM1A	1.2087344431175775
none_HCC_TE	KDM1A	1.0792744785691244
none_HCC_TE	KDM1A	0.7838591323686317
none_HCC_TE	KDM1A	0.7074154336926526
none_HCC_TE	KDM1A	0.7081153652474264
none_HCC_TE	KDM1A	0.6821175042363035
none_HCC_TE	KDM1A	0.6814606512586279
none_HCC_TE	KDM1A	0.681231282574185
none_HCC_TE	KDM1A	0.607580467277992
none_HCC_TE	KDM1A	0.9613495109818148
none_HCC_TE	KDM1A	0.9494481995040566
HCC_TE_overlapped	KDM1A	0.6991591345070686
HCC_TE_overlapped	KDM1A	1.0098906105031669
HCC_TE_overlapped	KDM1A	0.9997945016011864
HCC_TE_overlapped	KDM1A	0.999806890696184
HCC_TE_overlapped	KDM1A	0.9998084000034032
HCC_TE_overlapped	KDM1A	0.9998761247663426
HCC_TE_overlapped	KDM1A	0.9998904606876138
HCC_TE_overlapped	KDM1A	1.021503517040444
none_HCC_TE	KDM1A	0.7570750660934871
none_HCC_TE	KDM1A	0.756860113235196
none_HCC_TE	KDM1A	0.6116913276771188
none_HCC_TE	KDM1A	0.6107767217495181
none_HCC_TE	KDM1A	0.5034081646958809
none_HCC_TE	KDM1A	0.6389676756999124
none_HCC_TE	KDM1A	0.6782953162360592
none_HCC_TE	KDM1A	0.7911397323623371
none_HCC_TE	KDM1A	0.805664332261207
none_HCC_TE	KDM1A	1.026953951325334
none_HCC_TE	KDM1A	0.7188696212591879
none_HCC_TE	KDM1A	0.6898233495094837
none_HCC_TE	KDM1A	0.9039139613610512
none_HCC_TE	KDM1A	0.9075446929025665
none_HCC_TE	KDM1A	0.9075347799374072
none_HCC_TE	KDM1A	0.5448557950394551
none_HCC_TE	KDM1A	0.6476140848598184
none_HCC_TE	KDM1A	0.4279756218176149
none_HCC_TE	KDM1A	0.5543025484370769
none_HCC_TE	KDM1A	0.5517604666658398
none_HCC_TE	KDM1A	0.5505856780345763
none_HCC_TE	KDM1A	1.2698453359234905
none_HCC_TE	KDM1A	1.2699653216551765
none_HCC_TE	KDM1A	0.7686948896866201
none_HCC_TE	KDM1A	0.7692065070342452
none_HCC_TE	KDM1A	0.8876007269897452
none_HCC_TE	KDM1A	0.8867700239522466
none_HCC_TE	KDM1A	0.885937728929947
HCC_TE_overlapped	KDM1A	0.46691644590645665
none_HCC_TE	KDM1A	0.4031783188509195
none_HCC_TE	KDM1A	0.4601988271378041
none_HCC_TE	KDM1A	0.4704602429268811
none_HCC_TE	KDM1A	0.3967398886990072
none_HCC_TE	KDM1A	0.44565037126397367
none_HCC_TE	KDM1A	0.4522084852903964
none_HCC_TE	KDM1A	0.43812486694445985
none_HCC_TE	KDM1A	0.4242048014427252
none_HCC_TE	KDM1A	0.4389701187045371
none_HCC_TE	KDM1A	0.43169641535536873
none_HCC_TE	KDM1A	0.4316452317968655
none_HCC_TE	KDM1A	0.9385447904804578
none_HCC_TE	KDM1A	0.9384999146141696
HCC_TE_overlapped	KDM1A	0.9688947725199304
HCC_TE_overlapped	KDM1A	0.9693762484402612
HCC_TE_overlapped	KDM1A	0.9699234641418786
HCC_TE_overlapped	KDM1A	0.9700083846937204
HCC_TE_overlapped	KDM1A	0.9700511867104108
HCC_TE_overlapped	KDM1A	0.9700536224706784
none_HCC_TE	KDM1A	0.7664354482563739
none_HCC_TE	KDM1A	0.7361281054810758
none_HCC_TE	KDM1A	1.108308307624316
none_HCC_TE	KDM1A	1.11114692616516
none_HCC_TE	KDM1A	1.2059901563674726
none_HCC_TE	KDM1A	0.56407349395224
none_HCC_TE	KDM1A	0.5555597230022935
none_HCC_TE	KDM1A	0.7748140079606668
none_HCC_TE	KDM1A	0.7740764475634562
none_HCC_TE	KDM1A	0.5773050739855692
HCC_TE_overlapped	KDM1A	0.7227950096251656
none_HCC_TE	KDM1A	1.0865675106304298
none_HCC_TE	KDM1A	1.0863624825750298
none_HCC_TE	KDM1A	1.0857468170125495
none_HCC_TE	KDM1A	0.618139407135076
HCC_TE_overlapped	KDM1A	0.9149386150802912
none_HCC_TE	KDM1A	1.134829592099323
HCC_TE_overlapped	KDM1A	0.9666017032619928
none_HCC_TE	KDM1A	0.6762087120238315
none_HCC_TE	KDM1A	0.7947431438967832
none_HCC_TE	KDM1A	0.7984953563021886
none_HCC_TE	KDM1A	0.8010639774496582
none_HCC_TE	KDM1A	0.6938635569458165
none_HCC_TE	KDM1A	1.1288022809193703
none_HCC_TE	KDM1A	1.1256132809296762
none_HCC_TE	KDM1A	0.8981013455440722
none_HCC_TE	KDM1A	0.8979027708128632
none_HCC_TE	KDM1A	0.8978400518170072
HCC_TE_overlapped	KDM1A	0.4032005553303481
none_HCC_TE	KDM1A	0.4320822020269219
none_HCC_TE	KDM1A	0.5544552219023772
none_HCC_TE	KDM1A	0.5521172535055263
none_HCC_TE	KDM1A	0.5479032267689794
none_HCC_TE	KDM1A	1.024330681201557
none_HCC_TE	KDM1A	0.6306215397789777
none_HCC_TE	KDM1A	0.6286708807776967
none_HCC_TE	KDM1A	0.58547193753957
none_HCC_TE	KDM1A	0.9952182644839174
none_HCC_TE	KDM1A	0.9954719966393856
none_HCC_TE	KDM1A	0.9958509447387368
[truncated: 119,774 more rows]
