# Supplementary material for: Transposable elements-mediated recruitment of KDM1A epigenetically silences HNF4A expression to promote hepatocellular carcinoma
Source: Nat Commun. 2024 Jul 4;15:5631. doi: 10.1038/s41467-024-49926-2 (PMC11224304; doi:10.1038/s41467-024-49926-2)
Supplement: Supplementary file 13 — Source Data [file 41467_2024_49926_MOESM13_ESM.zip › Source Data/SFig 6f.txt]

group	distance
Liver_TE	0
Liver_TE	0
Liver_TE	0
Liver_TE	0
Liver_TE	0
Liver_TE	0
Liver_TE	0
Liver_TE	0
Liver_TE	0
Liver_TE	0
Liver_TE	0
Liver_TE	0
Liver_TE	0
Liver_TE	0
Liver_TE	0
Liver_TE	0
Liver_TE	0
Liver_TE	0
Liver_TE	0
Liver_TE	0
Liver_TE	0
Liver_TE	88
Liver_TE	0
Liver_TE	0
Liver_TE	0
Liver_TE	0
Liver_TE	0
Liver_TE	0
Liver_TE	0
Liver_TE	0
Liver_TE	0
Liver_TE	0
Liver_TE	0
Liver_TE	0
Liver_TE	0
Liver_TE	0
Liver_TE	0
Liver_TE	0
Liver_TE	0
Liver_TE	0
Liver_TE	0
Liver_TE	4495
Liver_TE	4701
Liver_TE	81
Liver_TE	95
Liver_TE	0
Liver_TE	0
Liver_TE	0
Liver_TE	0
Liver_TE	0
Liver_TE	0
Liver_TE	0
Liver_TE	0
Liver_TE	0
Liver_TE	0
Liver_TE	0
Liver_TE	0
Liver_TE	0
Liver_TE	0
Liver_TE	0
Liver_TE	0
Liver_TE	0
Liver_TE	0
Liver_TE	0
Liver_TE	0
Liver_TE	0
Liver_TE	0
Liver_TE	0
Liver_TE	0
Liver_TE	0
Liver_TE	0
Liver_TE	0
Liver_TE	0
Liver_TE	0
Liver_TE	0
Liver_TE	0
Liver_TE	0
Liver_TE	0
Liver_TE	0
Liver_TE	0
Liver_TE	0
Liver_TE	0
Liver_TE	0
Liver_TE	0
Liver_TE	0
Liver_TE	0
Liver_TE	0
Liver_TE	0
Liver_TE	0
Liver_TE	0
Liver_TE	0
Liver_TE	0
Liver_TE	0
Liver_TE	0
Liver_TE	0
Liver_TE	0
Liver_TE	0
Liver_TE	0
Liver_TE	0
Liver_TE	0
Liver_TE	0
Liver_TE	0
Liver_TE	0
Liver_TE	0
Liver_TE	0
Liver_TE	0
Liver_TE	0
Liver_TE	0
Liver_TE	0
Liver_TE	0
Liver_TE	0
Liver_TE	0
Liver_TE	0
Liver_TE	0
Liver_TE	0
Liver_TE	0
Liver_TE	0
Liver_TE	0
Liver_TE	0
Liver_TE	0
Liver_TE	0
Liver_TE	0
Liver_TE	0
Liver_TE	0
Liver_TE	0
Liver_TE	0
Liver_TE	0
Liver_TE	0
Liver_TE	0
Liver_TE	0
Liver_TE	0
Liver_TE	0
Liver_TE	0
Liver_TE	43
Liver_TE	0
Liver_TE	0
Liver_TE	0
Liver_TE	0
Liver_TE	0
Liver_TE	0
Liver_TE	0
Liver_TE	0
Liver_TE	0
Liver_TE	0
Liver_TE	0
Liver_TE	0
Liver_TE	0
Liver_TE	0
Liver_TE	0
Liver_TE	0
Liver_TE	0
Liver_TE	0
Liver_TE	0
Liver_TE	0
Liver_TE	0
Liver_TE	0
Liver_TE	121
Liver_TE	0
Liver_TE	0
Liver_TE	0
Liver_TE	0
Liver_TE	0
Liver_TE	0
Liver_TE	0
Liver_TE	0
Liver_TE	0
Liver_TE	0
Liver_TE	0
Liver_TE	0
Liver_TE	0
Liver_TE	0
Liver_TE	0
Liver_TE	0
Liver_TE	0
Liver_TE	0
Liver_TE	0
Liver_TE	0
Liver_TE	0
Liver_TE	0
Liver_TE	0
Liver_TE	0
Liver_TE	0
Liver_TE	0
Liver_TE	0
Liver_TE	0
Liver_TE	0
Liver_TE	0
Liver_TE	0
Liver_TE	0
Liver_TE	0
Liver_TE	0
Liver_TE	0
Liver_TE	0
Liver_TE	0
Liver_TE	0
Liver_TE	0
Liver_TE	0
Liver_TE	0
Liver_TE	0
Liver_TE	0
Liver_TE	0
Liver_TE	0
Liver_TE	0
Liver_TE	0
Liver_TE	0
Liver_TE	0
Liver_TE	0
Liver_TE	0
Liver_TE	0
Liver_TE	661
Liver_TE	351
Liver_TE	0
Liver_TE	0
Liver_TE	0
Liver_TE	0
Liver_TE	0
Liver_TE	0
Liver_TE	0
Liver_TE	0
Liver_TE	0
Liver_TE	0
Liver_TE	0
Liver_TE	0
Liver_TE	0
Liver_TE	0
Liver_TE	0
Liver_TE	0
Liver_TE	0
Liver_TE	0
Liver_TE	0
Liver_TE	0
Liver_TE	0
Liver_TE	0
Liver_TE	0
Liver_TE	0
Liver_TE	0
Liver_TE	0
Liver_TE	0
Liver_TE	0
Liver_TE	0
Liver_TE	0
Liver_TE	0
Liver_TE	0
Liver_TE	0
Liver_TE	0
Liver_TE	0
Liver_TE	0
Liver_TE	0
Liver_TE	0
Liver_TE	0
Liver_TE	0
Liver_TE	0
Liver_TE	2017
Liver_TE	1860
Liver_TE	0
Liver_TE	0
Liver_TE	0
Liver_TE	0
Liver_TE	0
Liver_TE	0
Liver_TE	0
Liver_TE	0
Liver_TE	0
Liver_TE	0
Liver_TE	0
Liver_TE	0
Liver_TE	0
Liver_TE	0
Liver_TE	0
Liver_TE	0
Liver_TE	0
Liver_TE	0
Liver_TE	0
Liver_TE	0
Liver_TE	0
Liver_TE	0
Liver_TE	0
Liver_TE	0
Liver_TE	0
Liver_TE	0
Liver_TE	0
Liver_TE	0
Liver_TE	0
Liver_TE	0
Liver_TE	0
Liver_TE	0
Liver_TE	0
Liver_TE	0
Liver_TE	0
Liver_TE	0
Liver_TE	0
Liver_TE	0
Liver_TE	0
Liver_TE	0
Liver_TE	0
Liver_TE	0
Liver_TE	0
Liver_TE	0
Liver_TE	0
Liver_TE	0
Liver_TE	0
Liver_TE	0
Liver_TE	0
Liver_TE	0
Liver_TE	0
Liver_TE	0
Liver_TE	0
Liver_TE	0
Liver_TE	0
Liver_TE	0
Liver_TE	0
Liver_TE	0
Liver_TE	0
Liver_TE	0
Liver_TE	0
Liver_TE	0
Liver_TE	0
Liver_TE	0
Liver_TE	0
Liver_TE	0
Liver_TE	0
Liver_TE	0
Liver_TE	0
Liver_TE	0
Liver_TE	0
Liver_TE	0
Liver_TE	0
Liver_TE	0
Liver_TE	0
Liver_TE	0
Liver_TE	0
Liver_TE	0
Liver_TE	0
Liver_TE	0
Liver_TE	0
Liver_TE	0
Liver_TE	0
Liver_TE	0
Liver_TE	0
Liver_TE	0
Liver_TE	0
Liver_TE	0
Liver_TE	4815
Liver_TE	1802
Liver_TE	189
Liver_TE	0
Liver_TE	0
Liver_TE	0
Liver_TE	0
Liver_TE	0
Liver_TE	313
Liver_TE	313
Liver_TE	1514
Liver_TE	524
Liver_TE	10
Liver_TE	0
Liver_TE	0
Liver_TE	0
Liver_TE	0
Liver_TE	0
Liver_TE	0
Liver_TE	0
Liver_TE	0
Liver_TE	0
Liver_TE	0
Liver_TE	49
Liver_TE	0
Liver_TE	0
Liver_TE	0
Liver_TE	131
Liver_TE	241
Liver_TE	221
Liver_TE	1961
Liver_TE	2142
Liver_TE	233
Liver_TE	595
Liver_TE	453
Liver_TE	0
Liver_TE	0
Liver_TE	0
Liver_TE	0
Liver_TE	0
Liver_TE	0
Liver_TE	0
Liver_TE	0
Liver_TE	0
Liver_TE	0
Liver_TE	0
Liver_TE	0
Liver_TE	0
Liver_TE	1837
Liver_TE	0
Liver_TE	0
Liver_TE	0
Liver_TE	0
Liver_TE	0
Liver_TE	0
Liver_TE	0
Liver_TE	0
Liver_TE	0
Liver_TE	0
Liver_TE	0
Liver_TE	0
Liver_TE	0
Liver_TE	0
Liver_TE	0
Liver_TE	0
Liver_TE	0
Liver_TE	0
Liver_TE	0
Liver_TE	0
Liver_TE	0
Liver_TE	0
Liver_TE	0
Liver_TE	0
Liver_TE	0
Liver_TE	0
Liver_TE	0
Liver_TE	0
Liver_TE	0
Liver_TE	0
Liver_TE	0
Liver_TE	0
Liver_TE	0
Liver_TE	0
Liver_TE	0
Liver_TE	0
Liver_TE	0
Liver_TE	0
Liver_TE	0
Liver_TE	0
Liver_TE	0
Liver_TE	0
Liver_TE	0
Liver_TE	28
Liver_TE	134
Liver_TE	0
Liver_TE	0
Liver_TE	0
Liver_TE	0
Liver_TE	0
Liver_TE	0
Liver_TE	0
Liver_TE	0
Liver_TE	0
Liver_TE	0
Liver_TE	0
Liver_TE	0
Liver_TE	0
Liver_TE	0
Liver_TE	0
Liver_TE	0
Liver_TE	0
Liver_TE	0
Liver_TE	0
Liver_TE	0
Liver_TE	0
Liver_TE	0
Liver_TE	0
Liver_TE	0
Liver_TE	0
Liver_TE	6
Liver_TE	0
Liver_TE	0
Liver_TE	0
Liver_TE	0
Liver_TE	0
Liver_TE	0
Liver_TE	0
Liver_TE	0
Liver_TE	0
Liver_TE	0
Liver_TE	0
Liver_TE	0
Liver_TE	0
Liver_TE	0
Liver_TE	0
Liver_TE	0
Liver_TE	0
Liver_TE	0
Liver_TE	0
Liver_TE	0
Liver_TE	0
Liver_TE	0
Liver_TE	0
Liver_TE	0
Liver_TE	0
Liver_TE	0
Liver_TE	0
Liver_TE	0
Liver_TE	0
Liver_TE	0
Liver_TE	0
Liver_TE	0
Liver_TE	22
Liver_TE	178
Liver_TE	101
Liver_TE	991
Liver_TE	502
Liver_TE	0
Liver_TE	0
Liver_TE	0
Liver_TE	0
Liver_TE	0
Liver_TE	0
Liver_TE	0
Liver_TE	0
Liver_TE	0
Liver_TE	0
Liver_TE	0
Liver_TE	0
Liver_TE	0
Liver_TE	0
Liver_TE	0
Liver_TE	0
Liver_TE	0
Liver_TE	0
Liver_TE	246
Liver_TE	6403
Liver_TE	6345
Liver_TE	6184
Liver_TE	2997
Liver_TE	3120
Liver_TE	2827
Liver_TE	229
Liver_TE	883
Liver_TE	0
Liver_TE	0
Liver_TE	0
Liver_TE	0
Liver_TE	0
Liver_TE	0
Liver_TE	0
Liver_TE	0
Liver_TE	0
Liver_TE	0
Liver_TE	0
Liver_TE	0
Liver_TE	0
Liver_TE	0
Liver_TE	0
Liver_TE	0
Liver_TE	0
Liver_TE	0
Liver_TE	0
Liver_TE	0
Liver_TE	0
Liver_TE	0
Liver_TE	0
Liver_TE	0
Liver_TE	0
Liver_TE	0
Liver_TE	0
Liver_TE	0
Liver_TE	0
Liver_TE	0
Liver_TE	0
Liver_TE	0
Liver_TE	0
Liver_TE	0
Liver_TE	0
Liver_TE	0
Liver_TE	0
Liver_TE	0
Liver_TE	0
Liver_TE	514
Liver_TE	1832
Liver_TE	0
Liver_TE	0
Liver_TE	0
Liver_TE	0
Liver_TE	0
Liver_TE	0
Liver_TE	0
Liver_TE	0
Liver_TE	0
Liver_TE	0
Liver_TE	0
Liver_TE	0
Liver_TE	0
Liver_TE	0
Liver_TE	0
Liver_TE	26
Liver_TE	623
Liver_TE	1101
Liver_TE	102
Liver_TE	0
Liver_TE	0
Liver_TE	0
Liver_TE	0
Liver_TE	0
Liver_TE	0
Liver_TE	0
Liver_TE	0
Liver_TE	0
Liver_TE	1749
Liver_TE	0
Liver_TE	0
Liver_TE	0
Liver_TE	0
Liver_TE	0
Liver_TE	0
Liver_TE	0
Liver_TE	0
Liver_TE	0
Liver_TE	0
Liver_TE	0
Liver_TE	0
Liver_TE	0
Liver_TE	507
Liver_TE	0
Liver_TE	0
Liver_TE	0
Liver_TE	0
Liver_TE	0
Liver_TE	0
Liver_TE	0
Liver_TE	0
Liver_TE	0
Liver_TE	0
Liver_TE	0
Liver_TE	0
Liver_TE	0
Liver_TE	0
Liver_TE	0
Liver_TE	0
Liver_TE	0
Liver_TE	0
Liver_TE	0
Liver_TE	0
Liver_TE	0
Liver_TE	0
Liver_TE	0
Liver_TE	0
Liver_TE	0
Liver_TE	0
Liver_TE	0
Liver_TE	0
Liver_TE	0
Liver_TE	0
Liver_TE	0
Liver_TE	0
Liver_TE	0
Liver_TE	0
Liver_TE	0
Liver_TE	0
Liver_TE	42
Liver_TE	42
Liver_TE	178
Liver_TE	43
Liver_TE	0
Liver_TE	0
Liver_TE	0
Liver_TE	0
Liver_TE	0
Liver_TE	0
Liver_TE	0
Liver_TE	0
Liver_TE	0
Liver_TE	0
Liver_TE	0
Liver_TE	0
Liver_TE	0
Liver_TE	0
Liver_TE	0
Liver_TE	0
Liver_TE	0
Liver_TE	0
Liver_TE	0
Liver_TE	0
Liver_TE	0
Liver_TE	0
Liver_TE	0
Liver_TE	0
Liver_TE	0
Liver_TE	0
Liver_TE	0
Liver_TE	0
Liver_TE	0
Liver_TE	0
Liver_TE	0
Liver_TE	0
Liver_TE	0
Liver_TE	0
Liver_TE	0
Liver_TE	0
Liver_TE	0
Liver_TE	0
Liver_TE	0
Liver_TE	0
Liver_TE	0
Liver_TE	0
Liver_TE	0
Liver_TE	0
Liver_TE	0
Liver_TE	0
Liver_TE	0
Liver_TE	0
Liver_TE	21
Liver_TE	664
Liver_TE	53613
Liver_TE	52310
Liver_TE	50939
Liver_TE	49379
Liver_TE	47381
Liver_TE	30119
Liver_TE	23313
Liver_TE	36548
Liver_TE	36233
Liver_TE	27800
Liver_TE	26305
Liver_TE	0
Liver_TE	0
Liver_TE	0
Liver_TE	0
Liver_TE	0
Liver_TE	0
Liver_TE	0
Liver_TE	0
Liver_TE	0
Liver_TE	4223
Liver_TE	2743
Liver_TE	2126
Liver_TE	1623
Liver_TE	0
Liver_TE	0
Liver_TE	0
Liver_TE	0
Liver_TE	0
Liver_TE	0
Liver_TE	0
Liver_TE	0
Liver_TE	1232
Liver_TE	1232
Liver_TE	1576
Liver_TE	1576
Liver_TE	1839
Liver_TE	1839
Liver_TE	2101
Liver_TE	2101
Liver_TE	1300
Liver_TE	1300
Liver_TE	425
Liver_TE	425
Liver_TE	0
Liver_TE	0
Liver_TE	0
Liver_TE	0
Liver_TE	0
Liver_TE	0
Liver_TE	0
Liver_TE	0
Liver_TE	0
Liver_TE	0
Liver_TE	0
Liver_TE	0
Liver_TE	0
Liver_TE	0
Liver_TE	0
Liver_TE	0
Liver_TE	0
Liver_TE	0
Liver_TE	0
Liver_TE	0
Liver_TE	0
Liver_TE	0
Liver_TE	0
Liver_TE	0
Liver_TE	0
Liver_TE	343
Liver_TE	0
Liver_TE	0
Liver_TE	0
Liver_TE	0
Liver_TE	0
Liver_TE	0
Liver_TE	0
Liver_TE	0
Liver_TE	0
Liver_TE	0
Liver_TE	0
Liver_TE	0
Liver_TE	0
Liver_TE	0
Liver_TE	0
Liver_TE	0
Liver_TE	0
Liver_TE	0
Liver_TE	0
Liver_TE	0
Liver_TE	0
Liver_TE	0
Liver_TE	0
Liver_TE	0
Liver_TE	0
Liver_TE	0
Liver_TE	0
Liver_TE	0
Liver_TE	0
Liver_TE	0
Liver_TE	0
Liver_TE	0
Liver_TE	0
Liver_TE	0
Liver_TE	0
Liver_TE	0
Liver_TE	0
Liver_TE	0
Liver_TE	0
Liver_TE	0
Liver_TE	0
Liver_TE	0
Liver_TE	0
Liver_TE	0
Liver_TE	0
Liver_TE	0
Liver_TE	0
Liver_TE	0
Liver_TE	0
Liver_TE	0
Liver_TE	0
Liver_TE	0
Liver_TE	0
Liver_TE	0
Liver_TE	0
Liver_TE	0
Liver_TE	0
Liver_TE	0
Liver_TE	0
Liver_TE	0
Liver_TE	0
Liver_TE	0
Liver_TE	0
Liver_TE	0
Liver_TE	0
Liver_TE	0
Liver_TE	0
Liver_TE	0
Liver_TE	0
Liver_TE	0
Liver_TE	0
Liver_TE	0
Liver_TE	0
Liver_TE	0
Liver_TE	0
Liver_TE	0
Liver_TE	0
Liver_TE	0
Liver_TE	0
Liver_TE	0
Liver_TE	0
Liver_TE	0
Liver_TE	0
Liver_TE	0
Liver_TE	0
Liver_TE	0
Liver_TE	0
Liver_TE	9
Liver_TE	975
Liver_TE	1296
Liver_TE	1396
Liver_TE	1645
Liver_TE	1929
Liver_TE	803
Liver_TE	0
Liver_TE	17
Liver_TE	256
Liver_TE	326
Liver_TE	1034
Liver_TE	235
Liver_TE	119
Liver_TE	0
Liver_TE	0
Liver_TE	0
Liver_TE	0
Liver_TE	0
Liver_TE	0
Liver_TE	0
Liver_TE	0
Liver_TE	0
Liver_TE	0
Liver_TE	0
Liver_TE	0
Liver_TE	0
Liver_TE	0
Liver_TE	0
Liver_TE	1748
Liver_TE	29
Liver_TE	0
Liver_TE	0
Liver_TE	0
Liver_TE	0
Liver_TE	0
Liver_TE	0
Liver_TE	744
Liver_TE	335
Liver_TE	0
Liver_TE	0
Liver_TE	0
Liver_TE	0
Liver_TE	0
Liver_TE	0
Liver_TE	0
Liver_TE	0
Liver_TE	117
Liver_TE	845
Liver_TE	1100
Liver_TE	711
Liver_TE	0
Liver_TE	0
Liver_TE	0
Liver_TE	0
Liver_TE	0
Liver_TE	0
Liver_TE	0
Liver_TE	0
Liver_TE	0
Liver_TE	0
Liver_TE	345
Liver_TE	169
Liver_TE	416
Liver_TE	0
Liver_TE	0
Liver_TE	0
Liver_TE	0
Liver_TE	0
Liver_TE	348
Liver_TE	580
Liver_TE	2934
Liver_TE	1393
Liver_TE	650
Liver_TE	0
Liver_TE	0
Liver_TE	0
Liver_TE	0
Liver_TE	0
Liver_TE	0
Liver_TE	0
Liver_TE	0
Liver_TE	0
Liver_TE	0
Liver_TE	0
Liver_TE	0
Liver_TE	0
Liver_TE	0
Liver_TE	209
Liver_TE	0
Liver_TE	0
Liver_TE	0
Liver_TE	0
Liver_TE	0
Liver_TE	0
Liver_TE	0
Liver_TE	0
Liver_TE	0
Liver_TE	0
Liver_TE	0
Liver_TE	0
Liver_TE	0
Liver_TE	0
Liver_TE	0
Liver_TE	0
Liver_TE	33
Liver_TE	0
Liver_TE	0
Liver_TE	0
Liver_TE	0
Liver_TE	0
Liver_TE	0
Liver_TE	0
Liver_TE	0
Liver_TE	0
Liver_TE	0
Liver_TE	0
Liver_TE	0
Liver_TE	0
Liver_TE	0
Liver_TE	0
Liver_TE	0
Liver_TE	0
Liver_TE	0
Liver_TE	0
Liver_TE	0
Liver_TE	0
Liver_TE	0
Liver_TE	0
Liver_TE	0
Liver_TE	0
Liver_TE	0
Liver_TE	0
Liver_TE	0
Liver_TE	0
Liver_TE	0
Liver_TE	0
Liver_TE	0
Liver_TE	0
Liver_TE	0
Liver_TE	0
Liver_TE	0
Liver_TE	0
Liver_TE	0
Liver_TE	0
Liver_TE	0
Liver_TE	0
Liver_TE	0
Liver_TE	0
Liver_TE	0
Liver_TE	0
Liver_TE	0
Liver_TE	0
Liver_TE	0
Liver_TE	0
Liver_TE	0
Liver_TE	0
Liver_TE	0
Liver_TE	0
Liver_TE	0
Liver_TE	0
Liver_TE	0
Liver_TE	0
Liver_TE	0
Liver_TE	0
Liver_TE	0
Liver_TE	0
Liver_TE	0
Liver_TE	0
Liver_TE	120
Liver_TE	0
Liver_TE	0
Liver_TE	0
Liver_TE	0
Liver_TE	0
Liver_TE	0
Liver_TE	0
Liver_TE	0
Liver_TE	0
Liver_TE	0
Liver_TE	0
Liver_TE	0
Liver_TE	0
Liver_TE	3141
Liver_TE	2226
Liver_TE	1701
Liver_TE	0
Liver_TE	0
Liver_TE	0
Liver_TE	0
Liver_TE	0
Liver_TE	0
Liver_TE	0
Liver_TE	0
Liver_TE	0
Liver_TE	0
Liver_TE	0
Liver_TE	0
Liver_TE	0
Liver_TE	0
Liver_TE	0
Liver_TE	0
Liver_TE	0
Liver_TE	0
Liver_TE	0
Liver_TE	0
Liver_TE	0
Liver_TE	0
Liver_TE	0
Liver_TE	0
Liver_TE	0
Liver_TE	0
Liver_TE	0
Liver_TE	0
Liver_TE	0
Liver_TE	0
Liver_TE	0
Liver_TE	0
Liver_TE	0
Liver_TE	0
Liver_TE	0
Liver_TE	0
Liver_TE	0
Liver_TE	0
Liver_TE	2876
Liver_TE	2580
Liver_TE	1168
Liver_TE	248
Liver_TE	0
Liver_TE	0
Liver_TE	0
Liver_TE	0
Liver_TE	0
Liver_TE	0
Liver_TE	0
Liver_TE	0
Liver_TE	0
Liver_TE	2618
Liver_TE	2798
Liver_TE	4966
Liver_TE	1027
Liver_TE	2679
Liver_TE	632
Liver_TE	971
Liver_TE	1003
Liver_TE	865
Liver_TE	0
Liver_TE	0
Liver_TE	0
Liver_TE	0
Liver_TE	0
Liver_TE	0
Liver_TE	0
Liver_TE	0
Liver_TE	0
Liver_TE	0
Liver_TE	0
Liver_TE	0
Liver_TE	0
Liver_TE	0
Liver_TE	0
Liver_TE	0
Liver_TE	0
Liver_TE	0
Liver_TE	0
Liver_TE	0
Liver_TE	0
Liver_TE	0
Liver_TE	0
Liver_TE	0
Liver_TE	0
Liver_TE	0
Liver_TE	0
Liver_TE	0
Liver_TE	0
Liver_TE	0
Liver_TE	0
Liver_TE	0
Liver_TE	0
Liver_TE	0
Liver_TE	0
Liver_TE	0
Liver_TE	0
Liver_TE	0
Liver_TE	0
Liver_TE	0
Liver_TE	0
Liver_TE	0
Liver_TE	0
Liver_TE	0
Liver_TE	0
Liver_TE	0
Liver_TE	0
Liver_TE	0
Liver_TE	0
Liver_TE	0
Liver_TE	0
Liver_TE	0
Liver_TE	0
Liver_TE	5039
Liver_TE	4894
Liver_TE	5269
Liver_TE	369
Liver_TE	0
Liver_TE	0
Liver_TE	0
Liver_TE	0
Liver_TE	0
Liver_TE	0
Liver_TE	0
Liver_TE	0
Liver_TE	0
Liver_TE	0
Liver_TE	0
Liver_TE	0
Liver_TE	0
Liver_TE	0
Liver_TE	0
Liver_TE	0
Liver_TE	0
Liver_TE	0
Liver_TE	0
Liver_TE	0
Liver_TE	0
Liver_TE	0
Liver_TE	630
Liver_TE	28426
Liver_TE	29019
Liver_TE	1161
Liver_TE	45958
Liver_TE	49187
Liver_TE	0
Liver_TE	0
Liver_TE	0
Liver_TE	0
Liver_TE	0
Liver_TE	0
Liver_TE	0
Liver_TE	0
Liver_TE	0
Liver_TE	6987
Liver_TE	27
Liver_TE	0
Liver_TE	0
Liver_TE	0
Liver_TE	0
Liver_TE	0
Liver_TE	0
Liver_TE	0
Liver_TE	0
Liver_TE	0
Liver_TE	0
Liver_TE	0
Liver_TE	0
Liver_TE	0
Liver_TE	0
Liver_TE	0
Liver_TE	0
Liver_TE	0
Liver_TE	0
Liver_TE	0
Liver_TE	0
Liver_TE	0
Liver_TE	0
Liver_TE	0
Liver_TE	0
Liver_TE	0
Liver_TE	0
Liver_TE	0
Liver_TE	0
Liver_TE	0
Liver_TE	163
Liver_TE	505
Liver_TE	0
Liver_TE	147
Liver_TE	551
Liver_TE	7362
Liver_TE	0
Liver_TE	0
Liver_TE	0
Liver_TE	0
Liver_TE	0
Liver_TE	0
Liver_TE	0
Liver_TE	0
Liver_TE	0
Liver_TE	0
Liver_TE	0
Liver_TE	0
Liver_TE	0
Liver_TE	0
Liver_TE	0
Liver_TE	0
Liver_TE	0
Liver_TE	0
Liver_TE	0
Liver_TE	0
Liver_TE	0
Liver_TE	0
Liver_TE	0
Liver_TE	0
Liver_TE	0
Liver_TE	0
Liver_TE	0
Liver_TE	0
Liver_TE	0
Liver_TE	0
Liver_TE	0
Liver_TE	0
Liver_TE	0
Liver_TE	0
Liver_TE	0
Liver_TE	0
Liver_TE	0
Liver_TE	0
Liver_TE	0
Liver_TE	0
Liver_TE	0
Liver_TE	0
Liver_TE	0
Liver_TE	0
Liver_TE	0
Liver_TE	0
Liver_TE	0
Liver_TE	0
Liver_TE	0
Liver_TE	0
Liver_TE	51
Liver_TE	0
Liver_TE	0
Liver_TE	0
Liver_TE	753
Liver_TE	853
Liver_TE	564
Liver_TE	0
Liver_TE	0
Liver_TE	0
Liver_TE	2018
Liver_TE	2740
Liver_TE	516
Liver_TE	10029
Liver_TE	0
Liver_TE	0
Liver_TE	0
Liver_TE	0
Liver_TE	0
Liver_TE	0
Liver_TE	0
Liver_TE	493
Liver_TE	0
Liver_TE	0
Liver_TE	0
Liver_TE	0
Liver_TE	0
Liver_TE	0
Liver_TE	0
Liver_TE	0
Liver_TE	0
Liver_TE	0
Liver_TE	0
Liver_TE	0
Liver_TE	0
Liver_TE	0
Liver_TE	0
Liver_TE	0
Liver_TE	0
Liver_TE	0
Liver_TE	0
Liver_TE	0
Liver_TE	0
Liver_TE	0
Liver_TE	0
Liver_TE	0
Liver_TE	0
Liver_TE	0
Liver_TE	0
Liver_TE	0
Liver_TE	0
Liver_TE	0
Liver_TE	0
Liver_TE	0
Liver_TE	0
Liver_TE	0
Liver_TE	0
Liver_TE	0
Liver_TE	0
Liver_TE	0
Liver_TE	0
Liver_TE	0
Liver_TE	0
Liver_TE	0
Liver_TE	0
Liver_TE	0
Liver_TE	0
Liver_TE	0
Liver_TE	0
Liver_TE	0
Liver_TE	0
Liver_TE	0
Liver_TE	0
Liver_TE	0
Liver_TE	0
Liver_TE	0
Liver_TE	0
Liver_TE	0
Liver_TE	0
Liver_TE	0
Liver_TE	0
Liver_TE	0
Liver_TE	0
Liver_TE	0
Liver_TE	0
Liver_TE	0
Liver_TE	0
Liver_TE	0
Liver_TE	0
Liver_TE	0
Liver_TE	0
Liver_TE	0
Liver_TE	0
Liver_TE	0
Liver_TE	0
Liver_TE	0
Liver_TE	0
Liver_TE	2399
Liver_TE	2801
Liver_TE	3622
Liver_TE	6685
Liver_TE	6854
Liver_TE	7177
Liver_TE	1467
Liver_TE	11618
Liver_TE	9675
Liver_TE	0
Liver_TE	0
Liver_TE	0
Liver_TE	0
Liver_TE	0
Liver_TE	0
Liver_TE	0
Liver_TE	0
Liver_TE	2144
Liver_TE	3360
Liver_TE	244131
Liver_TE	0
Liver_TE	0
Liver_TE	0
Liver_TE	0
Liver_TE	0
Liver_TE	0
Liver_TE	0
Liver_TE	0
Liver_TE	0
Liver_TE	0
Liver_TE	0
Liver_TE	0
Liver_TE	0
Liver_TE	0
Liver_TE	0
Liver_TE	0
Liver_TE	0
Liver_TE	0
Liver_TE	0
Liver_TE	0
Liver_TE	0
Liver_TE	0
Liver_TE	0
Liver_TE	0
Liver_TE	0
Liver_TE	0
Liver_TE	127
Liver_TE	0
Liver_TE	0
Liver_TE	0
Liver_TE	0
Liver_TE	381
Liver_TE	23289
Liver_TE	39694
Liver_TE	0
Liver_TE	0
Liver_TE	0
Liver_TE	0
Liver_TE	0
Liver_TE	0
Liver_TE	0
Liver_TE	0
Liver_TE	0
Liver_TE	0
Liver_TE	0
Liver_TE	0
Liver_TE	0
Liver_TE	0
Liver_TE	0
Liver_TE	0
Liver_TE	0
Liver_TE	0
Liver_TE	0
Liver_TE	0
Liver_TE	0
Liver_TE	0
Liver_TE	0
Liver_TE	0
Liver_TE	0
Liver_TE	0
Liver_TE	3819
Liver_TE	941
Liver_TE	646
Liver_TE	341
Liver_TE	133
Liver_TE	2040
Liver_TE	2449
Liver_TE	3156
Liver_TE	556
Liver_TE	725
Liver_TE	989
Liver_TE	1106
Liver_TE	1148
Liver_TE	116
Liver_TE	24
Liver_TE	0
Liver_TE	0
Liver_TE	0
Liver_TE	0
Liver_TE	0
Liver_TE	0
Liver_TE	0
Liver_TE	0
Liver_TE	0
Liver_TE	0
Liver_TE	0
Liver_TE	0
Liver_TE	0
Liver_TE	0
Liver_TE	0
Liver_TE	0
Liver_TE	0
Liver_TE	0
Liver_TE	0
Liver_TE	0
Liver_TE	0
Liver_TE	0
Liver_TE	0
Liver_TE	0
Liver_TE	0
Liver_TE	0
Liver_TE	0
Liver_TE	0
Liver_TE	0
Liver_TE	0
Liver_TE	0
Liver_TE	0
Liver_TE	0
Liver_TE	0
Liver_TE	0
Liver_TE	0
Liver_TE	0
Liver_TE	0
Liver_TE	0
Liver_TE	0
Liver_TE	0
Liver_TE	0
Liver_TE	0
Liver_TE	0
Liver_TE	0
Liver_TE	0
Liver_TE	0
Liver_TE	0
Liver_TE	0
Liver_TE	0
Liver_TE	0
Liver_TE	0
Liver_TE	0
Liver_TE	0
Liver_TE	0
Liver_TE	0
Liver_TE	0
Liver_TE	0
Liver_TE	0
Liver_TE	0
Liver_TE	0
Liver_TE	0
Liver_TE	0
Liver_TE	0
Liver_TE	0
Liver_TE	0
Liver_TE	0
Liver_TE	0
Liver_TE	0
Liver_TE	0
Liver_TE	0
Liver_TE	150
Liver_TE	0
Liver_TE	0
Liver_TE	0
Liver_TE	12
Liver_TE	0
Liver_TE	0
Liver_TE	0
Liver_TE	0
Liver_TE	0
Liver_TE	0
Liver_TE	0
Liver_TE	0
Liver_TE	0
Liver_TE	242
Liver_TE	144541
Liver_TE	137617
Liver_TE	137438
Liver_TE	2964
Liver_TE	2829
Liver_TE	145
Liver_TE	793
Liver_TE	0
Liver_TE	0
Liver_TE	0
Liver_TE	0
Liver_TE	0
Liver_TE	0
Liver_TE	0
Liver_TE	0
Liver_TE	0
Liver_TE	0
Liver_TE	0
Liver_TE	0
Liver_TE	0
Liver_TE	0
Liver_TE	0
Liver_TE	0
Liver_TE	0
Liver_TE	256
Liver_TE	668
Liver_TE	193
Liver_TE	312
Liver_TE	0
Liver_TE	0
Liver_TE	0
Liver_TE	0
Liver_TE	0
Liver_TE	0
Liver_TE	0
Liver_TE	0
Liver_TE	0
Liver_TE	0
Liver_TE	0
Liver_TE	0
Liver_TE	0
Liver_TE	0
Liver_TE	0
Liver_TE	0
Liver_TE	0
Liver_TE	787
Liver_TE	11484
Liver_TE	60
Liver_TE	475
Liver_TE	475
Liver_TE	0
Liver_TE	0
Liver_TE	0
Liver_TE	0
Liver_TE	0
Liver_TE	0
Liver_TE	0
Liver_TE	0
Liver_TE	0
Liver_TE	0
Liver_TE	0
Liver_TE	0
Liver_TE	0
Liver_TE	0
Liver_TE	0
Liver_TE	0
Liver_TE	0
Liver_TE	0
Liver_TE	0
Liver_TE	0
Liver_TE	0
Liver_TE	0
Liver_TE	0
Liver_TE	0
Liver_TE	0
Liver_TE	0
Liver_TE	0
Liver_TE	0
Liver_TE	0
Liver_TE	0
Liver_TE	0
Liver_TE	0
Liver_TE	0
Liver_TE	0
Liver_TE	0
Liver_TE	0
Liver_TE	0
Liver_TE	0
Liver_TE	0
Liver_TE	0
Liver_TE	0
Liver_TE	0
Liver_TE	0
Liver_TE	0
Liver_TE	0
Liver_TE	0
Liver_TE	0
Liver_TE	0
Liver_TE	0
Liver_TE	0
Liver_TE	0
Liver_TE	0
Liver_TE	0
Liver_TE	0
Liver_TE	0
Liver_TE	0
Liver_TE	0
Liver_TE	0
Liver_TE	0
Liver_TE	0
Liver_TE	0
Liver_TE	0
Liver_TE	0
Liver_TE	0
Liver_TE	0
Liver_TE	0
Liver_TE	0
Liver_TE	0
Liver_TE	0
Liver_TE	0
Liver_TE	0
Liver_TE	0
Liver_TE	0
Liver_TE	0
Liver_TE	0
Liver_TE	0
Liver_TE	0
Liver_TE	0
Liver_TE	0
Liver_TE	0
Liver_TE	0
Liver_TE	0
Liver_TE	0
Liver_TE	0
Liver_TE	0
Liver_TE	0
Liver_TE	0
Liver_TE	0
Liver_TE	0
Liver_TE	0
Liver_TE	0
Liver_TE	0
Liver_TE	0
Liver_TE	0
Liver_TE	0
Liver_TE	0
Liver_TE	0
Liver_TE	0
Liver_TE	0
Liver_TE	0
Liver_TE	0
Liver_TE	0
Liver_TE	0
Liver_TE	0
Liver_TE	0
Liver_TE	0
Liver_TE	0
Liver_TE	0
Liver_TE	0
Liver_TE	0
Liver_TE	2312
Liver_TE	12811
Liver_TE	2794
Liver_TE	167
Liver_TE	125
Liver_TE	260
Liver_TE	102
Liver_TE	8
Liver_TE	69
Liver_TE	342
Liver_TE	0
Liver_TE	0
Liver_TE	0
Liver_TE	0
Liver_TE	0
Liver_TE	0
Liver_TE	0
Liver_TE	0
Liver_TE	0
Liver_TE	0
Liver_TE	0
Liver_TE	0
Liver_TE	0
Liver_TE	0
Liver_TE	0
Liver_TE	0
Liver_TE	0
Liver_TE	0
Liver_TE	0
Liver_TE	0
Liver_TE	0
Liver_TE	0
Liver_TE	0
Liver_TE	0
Liver_TE	0
Liver_TE	0
Liver_TE	0
Liver_TE	0
Liver_TE	0
Liver_TE	0
Liver_TE	0
Liver_TE	0
Liver_TE	0
Liver_TE	0
Liver_TE	0
Liver_TE	0
Liver_TE	0
Liver_TE	0
Liver_TE	0
Liver_TE	0
Liver_TE	0
Liver_TE	0
Liver_TE	0
Liver_TE	0
Liver_TE	0
Liver_TE	0
Liver_TE	0
Liver_TE	0
Liver_TE	0
Liver_TE	0
Liver_TE	0
Liver_TE	0
Liver_TE	0
Liver_TE	0
Liver_TE	170
Liver_TE	167
Liver_TE	21
Liver_TE	0
Liver_TE	0
Liver_TE	0
Liver_TE	0
Liver_TE	0
Liver_TE	0
Liver_TE	0
Liver_TE	0
Liver_TE	0
Liver_TE	0
Liver_TE	0
Liver_TE	0
Liver_TE	0
Liver_TE	0
Liver_TE	0
Liver_TE	0
Liver_TE	0
Liver_TE	0
Liver_TE	0
Liver_TE	0
Liver_TE	0
Liver_TE	0
Liver_TE	0
Liver_TE	0
Liver_TE	0
Liver_TE	0
Liver_TE	0
Liver_TE	0
Liver_TE	0
Liver_TE	0
Liver_TE	0
Liver_TE	0
Liver_TE	0
Liver_TE	0
Liver_TE	0
Liver_TE	0
Liver_TE	0
Liver_TE	0
Liver_TE	0
Liver_TE	68
Liver_TE	0
Liver_TE	0
Liver_TE	0
Liver_TE	0
Liver_TE	0
Liver_TE	0
Liver_TE	0
Liver_TE	0
Liver_TE	0
Liver_TE	0
Liver_TE	0
Liver_TE	0
Liver_TE	0
Liver_TE	0
Liver_TE	0
Liver_TE	0
Liver_TE	0
Liver_TE	0
Liver_TE	0
Liver_TE	0
Liver_TE	0
Liver_TE	0
Liver_TE	4844
Liver_TE	4533
Liver_TE	4469
Liver_TE	0
Liver_TE	0
Liver_TE	0
Liver_TE	0
Liver_TE	0
Liver_TE	0
Liver_TE	0
Liver_TE	0
Liver_TE	0
Liver_TE	0
Liver_TE	0
Liver_TE	0
Liver_TE	0
Liver_TE	0
Liver_TE	0
Liver_TE	0
Liver_TE	0
Liver_TE	0
Liver_TE	115
Liver_TE	0
Liver_TE	0
Liver_TE	0
Liver_TE	0
Liver_TE	0
Liver_TE	0
Liver_TE	0
Liver_TE	0
Liver_TE	0
Liver_TE	0
Liver_TE	0
Liver_TE	0
Liver_TE	0
Liver_TE	0
Liver_TE	0
Liver_TE	0
Liver_TE	0
Liver_TE	0
Liver_TE	0
Liver_TE	0
Liver_TE	0
Liver_TE	0
Liver_TE	0
Liver_TE	0
Liver_TE	0
Liver_TE	0
Liver_TE	0
Liver_TE	0
Liver_TE	0
Liver_TE	0
Liver_TE	0
Liver_TE	0
Liver_TE	0
Liver_TE	0
Liver_TE	0
Liver_TE	0
Liver_TE	0
Liver_TE	0
Liver_TE	0
Liver_TE	0
Liver_TE	0
Liver_TE	0
Liver_TE	0
Liver_TE	0
Liver_TE	0
Liver_TE	0
Liver_TE	0
Liver_TE	0
Liver_TE	0
Liver_TE	0
Liver_TE	0
Liver_TE	0
Liver_TE	0
Liver_TE	0
Liver_TE	0
Liver_TE	0
Liver_TE	0
Liver_TE	0
Liver_TE	0
Liver_TE	0
Liver_TE	0
Liver_TE	0
Liver_TE	0
Liver_TE	0
Liver_TE	0
Liver_TE	0
Liver_TE	0
Liver_TE	0
Liver_TE	0
Liver_TE	0
Liver_TE	0
Liver_TE	0
Liver_TE	0
Liver_TE	0
Liver_TE	0
Liver_TE	0
Liver_TE	0
Liver_TE	0
Liver_TE	53
Liver_TE	4
Liver_TE	13021
Liver_TE	13819
Liver_TE	14046
Liver_TE	14712
Liver_TE	15452
Liver_TE	16149
Liver_TE	16403
Liver_TE	20860
Liver_TE	8449
Liver_TE	9161
Liver_TE	33455
Liver_TE	1781
Liver_TE	2165
Liver_TE	0
Liver_TE	152
Liver_TE	247
Liver_TE	0
Liver_TE	0
Liver_TE	0
Liver_TE	0
Liver_TE	0
Liver_TE	0
Liver_TE	0
Liver_TE	0
Liver_TE	0
Liver_TE	0
Liver_TE	0
Liver_TE	0
Liver_TE	0
Liver_TE	0
Liver_TE	0
Liver_TE	0
Liver_TE	0
Liver_TE	0
Liver_TE	0
Liver_TE	0
Liver_TE	0
Liver_TE	0
Liver_TE	0
Liver_TE	0
Liver_TE	0
Liver_TE	0
Liver_TE	0
Liver_TE	0
Liver_TE	0
Liver_TE	0
[truncated: 52,333 more rows]
