# Supplementary material for: Transposable elements-mediated recruitment of KDM1A epigenetically silences HNF4A expression to promote hepatocellular carcinoma
Source: Nat Commun. 2024 Jul 4;15:5631. doi: 10.1038/s41467-024-49926-2 (PMC11224304; doi:10.1038/s41467-024-49926-2)
Supplement: Supplementary file 13 — Source Data [file 41467_2024_49926_MOESM13_ESM.zip › Source Data/SFig 7b.txt]

KDM1A_score	ZMYM3_score	HNF4A_score
10	0	50
10	0	120
0	50	285
0	100	30
0	0	225
30	0	80
240	300	90
30	90	270
10	80	0
0	100	10
0	0	30
100	150	40
5	0	215
10	0	270
190	200	85
10	200	5
180	0	10
30	90	285
10	0	50
20	200	15
15	30	270
0	0	285
180	0	30
15	0	150
0	0	20
0	30	170
0	10	40
0	200	180
90	200	0
160	50	0
0	200	0
0	70	225
80	300	0
0	100	260
0	0	100
10	160	190
0	300	0
0	60	20
10	20	0
150	280	75
20	0	50
20	0	120
70	0	70
0	30	300
0	50	0
30	10	65
20	30	0
0	90	255
0	60	285
60	180	160
150	0	100
0	0	270
0	15	300
0	190	0
0	0	270
0	0	100
60	240	50
10	240	85
0	10	225
0	0	20
200	15	5
5	5	225
240	0	10
10	0	40
200	10	0
0	200	0
0	30	140
30	50	60
0	10	300
10	5	285
0	0	50
190	180	0
30	0	195
0	100	285
0	10	270
0	500	0
0	190	20
0	10	50
0	0	150
0	20	150
50	10	50
30	30	120
0	150	200
30	10	20
50	0	300
0	0	10
280	20	50
50	30	100
0	0	300
0	30	5
