# Supplementary material for: Transposable elements-mediated recruitment of KDM1A epigenetically silences HNF4A expression to promote hepatocellular carcinoma
Source: Nat Commun. 2024 Jul 4;15:5631. doi: 10.1038/s41467-024-49926-2 (PMC11224304; doi:10.1038/s41467-024-49926-2)
Supplement: Supplementary file 13 — Source Data [file 41467_2024_49926_MOESM13_ESM.zip › Source Data/source data.xlsx]

## Sheet: Fig. 1
	Fig 1g RT-PCR
	Huh7		PLC/PRF/5
	Wild type	Del HNF4A Liver-TEs	Wild type	Del HNF4A Liver-TEs
	1.02456	2.17187	0.993	18.515
	0.968855	2.10869	0.996	18.637
	1.00741	2.02095	1.012	18.666
	Fig 1h colony formation
	Huh7		PLC/PRF/5
	Wild type	Del HNF4A Liver-TEs	Wild type	Del HNF4A Liver-TEs
	980	145	670	22
	973	161	540	35
	1011	185	523	25

## Sheet: Fig1g Westernblot
								HNF4A
	Fig. 1g
		HNF4A
		GAPDH
							GAPDH

## Sheet: Fig. 2
		Fig 2g colony formation					Fig 2h PDX
		Huh7
		sh-control	sh-KDM1A-1	sh-KDM1A-2			Tumor volume(mm3)
		1060	243	277			Days after administration	Vehicle						SP2509
		1100	258	296			0	142.126	156.067	156.81	160.641	179.128	184.881	139.239	146.801	159.584	162.807	180.582	190.505
		1168	272	303			4	255.57	223.34	251.55	214.74	287.22	284.36	182.12	225.09	244.55	245.66	213.41	263.17
							7	450.54	335.29	306	271	404	387	264	320	344	337	255	347
		HepG2					11	586.92	475.39	455.07	390	574.15	621.95	392.12	463.6	459.66	485.22	273.39	437.27
		sh-control	sh-KDM1A-1	sh-KDM1A-2			14	785.25	653.56	613.64	524.74	810.82	844.1	519.79	616.4	584.42	680.4	299.01	562.52
		1100	300	223			18	889.086	854.073	841.601	688.123	1066.7	1136.62	719.77	822.085	775.656	737.547	365.113	676.472
		1250	312	240			21	1024.36	1025.36	1026.36	1027.36	1028.36	1029.36	1014.94	1002.64	941.668	852.677	412.165	752.73
		1279	270	250
							Body weight(g)
		PLC/PRF/5					Days after administration	Vehicle						SP2509
		sh-control	sh-KDM1A-1	sh-KDM1A-2			0	21.5	19.8	21.4	21	22.4	21.7	21.5	22.3	24	20.3	19.8	20.9
		750	210	200			4	20.6	19.5	19.8	20.5	21.8	21.7	20.7	22.3	23.6	20.4	19.5	20.8
		770	200	210			7	21.4	19	19.1	20	21.9	21.6	20.6	21.4	22.9	20.2	19.9	20.5
		786	187	235			11	21.9	20.6	19.2	20.8	22.1	22.2	20.5	21.7	22.1	20.2	20	20.2
							14	20.1	19.6	18.2	19.9	20.5	20.5	22	21.8	23.5	20.4	20.2	20.9
		97H					18	20	19.7	18.8	20.1	20.6	20.4	21.1	21.4	22.6	20.1	19.9	20.5
		sh-control	sh-KDM1A-1	sh-KDM1A-2			21	19.8	19.5	18.6	20.3	20.4	20.6	21.3	21.1	23	19.6	19.9	20.13
		1700	120	227
		1550	112	245
		1579	127	255
		Fig 2j	organoids
		control	SP2509
		540	76
		564	60
		636	56

## Sheet: Fig. 3
	Fig 3f RT-PCR					Fig 3g ChIP-PCR
	Huh7
	HNF4A Liver-TEs	WT	WT	Del		HNF4A Liver-TEs	WT	WT	Del
		Vector	KDM1A-Flag	KDM1A-Flag			Vector	KDM1A-Flag	KDM1A-Flag
		1.02444	0.708	1.77333			0.462783	1.0799	0.0514482
		0.975058	0.665339	1.58572			0.390088	1	0.0677267
		1	0.699605	1.58533			0.441977	0.928698	0.0656646
	HepG2					HepG2
	HNF4A Liver-TEs	WT	WT	Del		HNF4A Liver-TEs	WT	WT	Del
		Vector	KDM1A-Flag	KDM1A-Flag			Vector	KDM1A-Flag	KDM1A-Flag
		0.981914	0.31245	0.573375			0.034093	0.849827	0.279331
		0.994518	0.321193	0.597787			0.039468	1.08944	0.229937
		1.02403	0.327837	0.549415			0.037469	0.866136	0.364539
	Fig 3h colony formation
	Huh7
	HNF4A Liver-TEs	WT	WT	Del
		Vector	KDM1A-Flag	KDM1A-Flag
		218	392	189
		230	406	186
		237	380	180
	HepG2
	HNF4A Liver-TEs	WT	WT	Del
		Vector	KDM1A-Flag	KDM1A-Flag
		27	205	60
		45	237	49
		63	253	52

## Sheet: Fig3a Westernblot
		Fig. 3a
		KDM1A						HNF4A					GAPDH
		KDM1A						HNF4A					GAPDH

## Sheet: Fig3b Westernblot
		Fig.3b
			HNF4A					GAPDH
		HNF4A					GAPDH

## Sheet: Fig3c Westernblot
			Fig.3c
			KDM1A				HNF4A			GAPDH
			KDM1A				HNF4A			GAPDH

## Sheet: Fig3f Westernblot
		Fig.3f
			KDM1A					HNF4A						GAPDH
			KDM1A					HNF4A						GAPDH

## Sheet: Fig.4a Westernblot
		Fig.4a
		HNF4A			HNF4A				KDM1A			KDM1A
		HNF4A			HNF4A				KDM1A			KDM1A

## Sheet: Fig.4b Westernblot
		Fig.4b
				FLAG			V5
				FLAG			V5				GAPDH

[truncated: 21 more sheets: Fig.4c Westernblot, Fig. 5, Fig.5g Westernblot, Fig. 6, Fig.6c Westernblot, SFig. 1, SFig.1i Westernblot, SFig. 2, SFig.2d Westernblot, SFig. 3, SFig. 3e Westernblot, SFig. 3f Westernblot, SFig. 3h Westernblot, SFig. 3j Westernblot, SFig.3k Westernblot, SFig. 3l Westernblot, SFig. 4, SFig. 4f Westernblot, SFig. 5, SFig. 6d Westernblot …]
